# Supplementary material for: Dramatic Enhancement of Rare-Earth Metal–Organic Framework Stability Via Metal Cluster Fluorination
Source: JACS Au. 2022 Aug 9;2(8):1889–98. doi: 10.1021/jacsau.2c00259 (PMC9400048; doi:10.1021/jacsau.2c00259)
Supplement: Supplementary file 2 — au2c00259_si_002.zip [file au2c00259_si_002.zip]

Archive with 387 entries (200 files):
- jacs_supplement/
- jacs_supplement/incars/
- jacs_supplement/incars/INCAR_final
- jacs_supplement/incars/INCAR_opt
- jacs_supplement/poscars/
- jacs_supplement/poscars/dobdc_adsorption/
- jacs_supplement/poscars/dobdc_adsorption/mof/
- jacs_supplement/poscars/dobdc_adsorption/mof/._.DS_Store
- jacs_supplement/poscars/dobdc_adsorption/mof/eu/
- jacs_supplement/poscars/dobdc_adsorption/mof/eu/POSCAR
- jacs_supplement/poscars/dobdc_adsorption/mof/.DS_Store
- jacs_supplement/poscars/dobdc_adsorption/mof/y/
- jacs_supplement/poscars/dobdc_adsorption/mof/y/POSCAR
- jacs_supplement/poscars/dobdc_adsorption/mof/tb/
- jacs_supplement/poscars/dobdc_adsorption/mof/tb/POSCAR
- jacs_supplement/poscars/dobdc_adsorption/mof/yb/
- jacs_supplement/poscars/dobdc_adsorption/mof/yb/POSCAR
- jacs_supplement/poscars/dobdc_adsorption/mof_gas/
- jacs_supplement/poscars/dobdc_adsorption/mof_gas/eu/
- jacs_supplement/poscars/dobdc_adsorption/mof_gas/eu/.DS_Store
- jacs_supplement/poscars/dobdc_adsorption/mof_gas/eu/no2/
- jacs_supplement/poscars/dobdc_adsorption/mof_gas/eu/no2/POSCAR
- jacs_supplement/poscars/dobdc_adsorption/mof_gas/eu/h2o/
- jacs_supplement/poscars/dobdc_adsorption/mof_gas/eu/h2o/POSCAR
- jacs_supplement/poscars/dobdc_adsorption/mof_gas/eu/so2/
- jacs_supplement/poscars/dobdc_adsorption/mof_gas/eu/so2/POSCAR
- jacs_supplement/poscars/dobdc_adsorption/mof_gas/.DS_Store
- jacs_supplement/poscars/dobdc_adsorption/mof_gas/y/
- jacs_supplement/poscars/dobdc_adsorption/mof_gas/y/.DS_Store
- jacs_supplement/poscars/dobdc_adsorption/mof_gas/y/no2/
- jacs_supplement/poscars/dobdc_adsorption/mof_gas/y/no2/POSCAR
- jacs_supplement/poscars/dobdc_adsorption/mof_gas/y/h2o/
- jacs_supplement/poscars/dobdc_adsorption/mof_gas/y/h2o/POSCAR
- jacs_supplement/poscars/dobdc_adsorption/mof_gas/y/so2/
- jacs_supplement/poscars/dobdc_adsorption/mof_gas/y/so2/POSCAR
- jacs_supplement/poscars/dobdc_adsorption/mof_gas/tb/
- jacs_supplement/poscars/dobdc_adsorption/mof_gas/tb/.DS_Store
- jacs_supplement/poscars/dobdc_adsorption/mof_gas/tb/no2/
- jacs_supplement/poscars/dobdc_adsorption/mof_gas/tb/no2/POSCAR
- jacs_supplement/poscars/dobdc_adsorption/mof_gas/tb/h2o/
- jacs_supplement/poscars/dobdc_adsorption/mof_gas/tb/h2o/POSCAR
- jacs_supplement/poscars/dobdc_adsorption/mof_gas/tb/so2/
- jacs_supplement/poscars/dobdc_adsorption/mof_gas/tb/so2/POSCAR
- jacs_supplement/poscars/dobdc_adsorption/mof_gas/yb/
- jacs_supplement/poscars/dobdc_adsorption/mof_gas/yb/.DS_Store
- jacs_supplement/poscars/dobdc_adsorption/mof_gas/yb/no2/
- jacs_supplement/poscars/dobdc_adsorption/mof_gas/yb/no2/POSCAR
- jacs_supplement/poscars/dobdc_adsorption/mof_gas/yb/h2o/
- jacs_supplement/poscars/dobdc_adsorption/mof_gas/yb/h2o/POSCAR
- jacs_supplement/poscars/dobdc_adsorption/mof_gas/yb/so2/
- jacs_supplement/poscars/dobdc_adsorption/mof_gas/yb/so2/POSCAR
- jacs_supplement/poscars/dobdc_adsorption/.DS_Store
- jacs_supplement/poscars/empty_stability/
- jacs_supplement/poscars/empty_stability/tcpb/
- jacs_supplement/poscars/empty_stability/tcpb/original/
- jacs_supplement/poscars/empty_stability/tcpb/original/eu/
- jacs_supplement/poscars/empty_stability/tcpb/original/eu/.DS_Store
- jacs_supplement/poscars/empty_stability/tcpb/original/eu/POSCAR
- jacs_supplement/poscars/empty_stability/tcpb/original/.DS_Store
- jacs_supplement/poscars/empty_stability/tcpb/original/nd/
- jacs_supplement/poscars/empty_stability/tcpb/original/nd/.DS_Store
- jacs_supplement/poscars/empty_stability/tcpb/original/nd/POSCAR
- jacs_supplement/poscars/empty_stability/tcpb/original/yb/
- jacs_supplement/poscars/empty_stability/tcpb/original/yb/._.DS_Store
- jacs_supplement/poscars/empty_stability/tcpb/original/yb/.DS_Store
- jacs_supplement/poscars/empty_stability/tcpb/original/yb/POSCAR
- jacs_supplement/poscars/empty_stability/tcpb/mixed/
- jacs_supplement/poscars/empty_stability/tcpb/mixed/12/
- jacs_supplement/poscars/empty_stability/tcpb/mixed/12/.DS_Store
- jacs_supplement/poscars/empty_stability/tcpb/mixed/12/POSCAR
- jacs_supplement/poscars/empty_stability/tcpb/mixed/20/
- jacs_supplement/poscars/empty_stability/tcpb/mixed/20/.DS_Store
- jacs_supplement/poscars/empty_stability/tcpb/mixed/20/POSCAR
- jacs_supplement/poscars/empty_stability/tcpb/mixed/8/
- jacs_supplement/poscars/empty_stability/tcpb/mixed/8/.DS_Store
- jacs_supplement/poscars/empty_stability/tcpb/mixed/8/POSCAR
- jacs_supplement/poscars/empty_stability/tcpb/mixed/.DS_Store
- jacs_supplement/poscars/empty_stability/tcpb/mixed/16/
- jacs_supplement/poscars/empty_stability/tcpb/mixed/16/.DS_Store
- jacs_supplement/poscars/empty_stability/tcpb/mixed/16/POSCAR
- jacs_supplement/poscars/empty_stability/tcpb/mixed/2/
- jacs_supplement/poscars/empty_stability/tcpb/mixed/2/.DS_Store
- jacs_supplement/poscars/empty_stability/tcpb/mixed/2/POSCAR
- jacs_supplement/poscars/empty_stability/tcpb/mixed/4/
- jacs_supplement/poscars/empty_stability/tcpb/mixed/4/.DS_Store
- jacs_supplement/poscars/empty_stability/tcpb/mixed/4/POSCAR
- jacs_supplement/poscars/empty_stability/tcpb/fluoride/
- jacs_supplement/poscars/empty_stability/tcpb/fluoride/eu/
- jacs_supplement/poscars/empty_stability/tcpb/fluoride/eu/._POSCAR
- jacs_supplement/poscars/empty_stability/tcpb/fluoride/eu/._.DS_Store
- jacs_supplement/poscars/empty_stability/tcpb/fluoride/eu/.DS_Store
- jacs_supplement/poscars/empty_stability/tcpb/fluoride/eu/POSCAR
- jacs_supplement/poscars/empty_stability/tcpb/fluoride/.DS_Store
- jacs_supplement/poscars/empty_stability/tcpb/fluoride/nd/
- jacs_supplement/poscars/empty_stability/tcpb/fluoride/nd/._.DS_Store
- jacs_supplement/poscars/empty_stability/tcpb/fluoride/nd/.DS_Store
- jacs_supplement/poscars/empty_stability/tcpb/fluoride/nd/POSCAR
- jacs_supplement/poscars/empty_stability/tcpb/fluoride/yb/
- jacs_supplement/poscars/empty_stability/tcpb/fluoride/yb/.DS_Store
- jacs_supplement/poscars/empty_stability/tcpb/fluoride/yb/POSCAR
- jacs_supplement/poscars/empty_stability/tcpb/.DS_Store
- jacs_supplement/poscars/empty_stability/.DS_Store
- jacs_supplement/poscars/empty_stability/uio-66/
- jacs_supplement/poscars/empty_stability/uio-66/mixed/
- jacs_supplement/poscars/empty_stability/uio-66/mixed/eu/
- jacs_supplement/poscars/empty_stability/uio-66/mixed/eu/one/
- jacs_supplement/poscars/empty_stability/uio-66/mixed/eu/one/POSCAR
- jacs_supplement/poscars/empty_stability/uio-66/mixed/eu/three/
- jacs_supplement/poscars/empty_stability/uio-66/mixed/eu/three/POSCAR
- jacs_supplement/poscars/empty_stability/uio-66/mixed/eu/.DS_Store
- jacs_supplement/poscars/empty_stability/uio-66/mixed/eu/two/
- jacs_supplement/poscars/empty_stability/uio-66/mixed/eu/two/POSCAR
- jacs_supplement/poscars/empty_stability/uio-66/mixed/ho/
- jacs_supplement/poscars/empty_stability/uio-66/mixed/ho/one/
- jacs_supplement/poscars/empty_stability/uio-66/mixed/ho/one/POSCAR
- jacs_supplement/poscars/empty_stability/uio-66/mixed/ho/three/
- jacs_supplement/poscars/empty_stability/uio-66/mixed/ho/three/POSCAR
- jacs_supplement/poscars/empty_stability/uio-66/mixed/ho/.DS_Store
- jacs_supplement/poscars/empty_stability/uio-66/mixed/ho/two/
- jacs_supplement/poscars/empty_stability/uio-66/mixed/ho/two/POSCAR
- jacs_supplement/poscars/empty_stability/uio-66/mixed/.DS_Store
- jacs_supplement/poscars/empty_stability/uio-66/mixed/y/
- jacs_supplement/poscars/empty_stability/uio-66/mixed/y/one/
- jacs_supplement/poscars/empty_stability/uio-66/mixed/y/one/POSCAR
- jacs_supplement/poscars/empty_stability/uio-66/mixed/y/three/
- jacs_supplement/poscars/empty_stability/uio-66/mixed/y/three/POSCAR
- jacs_supplement/poscars/empty_stability/uio-66/mixed/y/.DS_Store
- jacs_supplement/poscars/empty_stability/uio-66/mixed/y/two/
- jacs_supplement/poscars/empty_stability/uio-66/mixed/y/two/POSCAR
- jacs_supplement/poscars/empty_stability/uio-66/mixed/zr/
- jacs_supplement/poscars/empty_stability/uio-66/mixed/zr/one/
- jacs_supplement/poscars/empty_stability/uio-66/mixed/zr/one/POSCAR
- jacs_supplement/poscars/empty_stability/uio-66/mixed/zr/three/
- jacs_supplement/poscars/empty_stability/uio-66/mixed/zr/three/POSCAR
- jacs_supplement/poscars/empty_stability/uio-66/mixed/zr/.DS_Store
- jacs_supplement/poscars/empty_stability/uio-66/mixed/zr/two/
- jacs_supplement/poscars/empty_stability/uio-66/mixed/zr/two/POSCAR
- jacs_supplement/poscars/empty_stability/uio-66/mixed/tb/
- jacs_supplement/poscars/empty_stability/uio-66/mixed/tb/one/
- jacs_supplement/poscars/empty_stability/uio-66/mixed/tb/one/POSCAR
- jacs_supplement/poscars/empty_stability/uio-66/mixed/tb/three/
- jacs_supplement/poscars/empty_stability/uio-66/mixed/tb/three/POSCAR
- jacs_supplement/poscars/empty_stability/uio-66/mixed/tb/.DS_Store
- jacs_supplement/poscars/empty_stability/uio-66/mixed/tb/two/
- jacs_supplement/poscars/empty_stability/uio-66/mixed/tb/two/POSCAR
- jacs_supplement/poscars/empty_stability/uio-66/mixed/yb/
- jacs_supplement/poscars/empty_stability/uio-66/mixed/yb/one/
- jacs_supplement/poscars/empty_stability/uio-66/mixed/yb/one/POSCAR
- jacs_supplement/poscars/empty_stability/uio-66/mixed/yb/three/
- jacs_supplement/poscars/empty_stability/uio-66/mixed/yb/three/POSCAR
- jacs_supplement/poscars/empty_stability/uio-66/mixed/yb/.DS_Store
- jacs_supplement/poscars/empty_stability/uio-66/mixed/yb/two/
- jacs_supplement/poscars/empty_stability/uio-66/mixed/yb/two/POSCAR
- jacs_supplement/poscars/empty_stability/uio-66/fluoride/
- jacs_supplement/poscars/empty_stability/uio-66/fluoride/eu/
- jacs_supplement/poscars/empty_stability/uio-66/fluoride/eu/POSCAR
- jacs_supplement/poscars/empty_stability/uio-66/fluoride/ho/
- jacs_supplement/poscars/empty_stability/uio-66/fluoride/ho/POSCAR
- jacs_supplement/poscars/empty_stability/uio-66/fluoride/.DS_Store
- jacs_supplement/poscars/empty_stability/uio-66/fluoride/y/
- jacs_supplement/poscars/empty_stability/uio-66/fluoride/y/POSCAR
- jacs_supplement/poscars/empty_stability/uio-66/fluoride/zr/
- jacs_supplement/poscars/empty_stability/uio-66/fluoride/zr/POSCAR
- jacs_supplement/poscars/empty_stability/uio-66/fluoride/tb/
- jacs_supplement/poscars/empty_stability/uio-66/fluoride/tb/POSCAR
- jacs_supplement/poscars/empty_stability/uio-66/fluoride/yb/
- jacs_supplement/poscars/empty_stability/uio-66/fluoride/yb/POSCAR
- jacs_supplement/poscars/empty_stability/uio-66/.DS_Store
- jacs_supplement/poscars/empty_stability/uio-66/hydroxide/
- jacs_supplement/poscars/empty_stability/uio-66/hydroxide/eu/
- jacs_supplement/poscars/empty_stability/uio-66/hydroxide/eu/POSCAR
- jacs_supplement/poscars/empty_stability/uio-66/hydroxide/ho/
- jacs_supplement/poscars/empty_stability/uio-66/hydroxide/ho/POSCAR
- jacs_supplement/poscars/empty_stability/uio-66/hydroxide/y/
- jacs_supplement/poscars/empty_stability/uio-66/hydroxide/y/POSCAR_c
- jacs_supplement/poscars/empty_stability/uio-66/hydroxide/y/POSCAR
- jacs_supplement/poscars/empty_stability/uio-66/hydroxide/zr/
- jacs_supplement/poscars/empty_stability/uio-66/hydroxide/zr/POSCAR
- jacs_supplement/poscars/empty_stability/uio-66/hydroxide/tb/
- jacs_supplement/poscars/empty_stability/uio-66/hydroxide/tb/POSCAR
- jacs_supplement/poscars/empty_stability/uio-66/hydroxide/yb/
- jacs_supplement/poscars/empty_stability/uio-66/hydroxide/yb/POSCAR
- jacs_supplement/poscars/empty_stability/dobdc/
- jacs_supplement/poscars/empty_stability/dobdc/mixed/
- jacs_supplement/poscars/empty_stability/dobdc/mixed/eu/
- jacs_supplement/poscars/empty_stability/dobdc/mixed/eu/double/
- jacs_supplement/poscars/empty_stability/dobdc/mixed/eu/double/six/
- jacs_supplement/poscars/empty_stability/dobdc/mixed/eu/double/six/POSCAR
- jacs_supplement/poscars/empty_stability/dobdc/mixed/eu/double/four/
- jacs_supplement/poscars/empty_stability/dobdc/mixed/eu/double/four/POSCAR
- jacs_supplement/poscars/empty_stability/dobdc/mixed/eu/double/.DS_Store
- jacs_supplement/poscars/empty_stability/dobdc/mixed/eu/double/eight/
- jacs_supplement/poscars/empty_stability/dobdc/mixed/eu/double/eight/POSCAR
- jacs_supplement/poscars/empty_stability/dobdc/mixed/eu/double/fourteen/
- jacs_supplement/poscars/empty_stability/dobdc/mixed/eu/double/fourteen/POSCAR
- jacs_supplement/poscars/empty_stability/dobdc/mixed/eu/double/twelve/
- jacs_supplement/poscars/empty_stability/dobdc/mixed/eu/double/twelve/POSCAR
- jacs_supplement/poscars/empty_stability/dobdc/mixed/eu/double/two/
- jacs_supplement/poscars/empty_stability/dobdc/mixed/eu/double/two/POSCAR
- jacs_supplement/poscars/empty_stability/dobdc/mixed/eu/double/ten/
- jacs_supplement/poscars/empty_stability/dobdc/mixed/eu/double/ten/POSCAR
- jacs_supplement/poscars/empty_stability/dobdc/mixed/eu/single/
- jacs_supplement/poscars/empty_stability/dobdc/mixed/eu/single/five/
- jacs_supplement/poscars/empty_stability/dobdc/mixed/eu/single/five/POSCAR
- jacs_supplement/poscars/empty_stability/dobdc/mixed/eu/single/seven/
- jacs_supplement/poscars/empty_stability/dobdc/mixed/eu/single/seven/POSCAR
- jacs_supplement/poscars/empty_stability/dobdc/mixed/eu/single/six/
- jacs_supplement/poscars/empty_stability/dobdc/mixed/eu/single/six/POSCAR
- jacs_supplement/poscars/empty_stability/dobdc/mixed/eu/single/one/
- jacs_supplement/poscars/empty_stability/dobdc/mixed/eu/single/one/POSCAR
- jacs_supplement/poscars/empty_stability/dobdc/mixed/eu/single/three/
- jacs_supplement/poscars/empty_stability/dobdc/mixed/eu/single/three/POSCAR
- jacs_supplement/poscars/empty_stability/dobdc/mixed/eu/single/four/
- jacs_supplement/poscars/empty_stability/dobdc/mixed/eu/single/four/POSCAR
- jacs_supplement/poscars/empty_stability/dobdc/mixed/eu/single/.DS_Store
- jacs_supplement/poscars/empty_stability/dobdc/mixed/eu/single/eight/
- jacs_supplement/poscars/empty_stability/dobdc/mixed/eu/single/eight/POSCAR
- jacs_supplement/poscars/empty_stability/dobdc/mixed/eu/single/two/
- jacs_supplement/poscars/empty_stability/dobdc/mixed/eu/single/two/POSCAR
- jacs_supplement/poscars/empty_stability/dobdc/mixed/eu/.DS_Store
- jacs_supplement/poscars/empty_stability/dobdc/mixed/ho/
- jacs_supplement/poscars/empty_stability/dobdc/mixed/ho/double/
- jacs_supplement/poscars/empty_stability/dobdc/mixed/ho/double/six/
- jacs_supplement/poscars/empty_stability/dobdc/mixed/ho/double/six/POSCAR
- jacs_supplement/poscars/empty_stability/dobdc/mixed/ho/double/four/
- jacs_supplement/poscars/empty_stability/dobdc/mixed/ho/double/four/POSCAR
- jacs_supplement/poscars/empty_stability/dobdc/mixed/ho/double/.DS_Store
- jacs_supplement/poscars/empty_stability/dobdc/mixed/ho/double/eight/
- jacs_supplement/poscars/empty_stability/dobdc/mixed/ho/double/eight/POSCAR
- jacs_supplement/poscars/empty_stability/dobdc/mixed/ho/double/fourteen/
- jacs_supplement/poscars/empty_stability/dobdc/mixed/ho/double/fourteen/POSCAR
- jacs_supplement/poscars/empty_stability/dobdc/mixed/ho/double/twelve/
- jacs_supplement/poscars/empty_stability/dobdc/mixed/ho/double/twelve/POSCAR
- jacs_supplement/poscars/empty_stability/dobdc/mixed/ho/double/two/
- jacs_supplement/poscars/empty_stability/dobdc/mixed/ho/double/two/POSCAR
- jacs_supplement/poscars/empty_stability/dobdc/mixed/ho/double/ten/
- jacs_supplement/poscars/empty_stability/dobdc/mixed/ho/double/ten/POSCAR
- jacs_supplement/poscars/empty_stability/dobdc/mixed/ho/single/
- jacs_supplement/poscars/empty_stability/dobdc/mixed/ho/single/five/
- jacs_supplement/poscars/empty_stability/dobdc/mixed/ho/single/five/POSCAR
- jacs_supplement/poscars/empty_stability/dobdc/mixed/ho/single/seven/
- jacs_supplement/poscars/empty_stability/dobdc/mixed/ho/single/seven/POSCAR
- jacs_supplement/poscars/empty_stability/dobdc/mixed/ho/single/six/
- jacs_supplement/poscars/empty_stability/dobdc/mixed/ho/single/six/POSCAR
- jacs_supplement/poscars/empty_stability/dobdc/mixed/ho/single/one/
- jacs_supplement/poscars/empty_stability/dobdc/mixed/ho/single/one/POSCAR
- jacs_supplement/poscars/empty_stability/dobdc/mixed/ho/single/three/
- jacs_supplement/poscars/empty_stability/dobdc/mixed/ho/single/three/POSCAR
- jacs_supplement/poscars/empty_stability/dobdc/mixed/ho/single/four/
- jacs_supplement/poscars/empty_stability/dobdc/mixed/ho/single/four/POSCAR
- jacs_supplement/poscars/empty_stability/dobdc/mixed/ho/single/.DS_Store
- jacs_supplement/poscars/empty_stability/dobdc/mixed/ho/single/eight/
- jacs_supplement/poscars/empty_stability/dobdc/mixed/ho/single/eight/POSCAR
- jacs_supplement/poscars/empty_stability/dobdc/mixed/ho/single/two/
- jacs_supplement/poscars/empty_stability/dobdc/mixed/ho/single/two/POSCAR
- jacs_supplement/poscars/empty_stability/dobdc/mixed/ho/.DS_Store
- jacs_supplement/poscars/empty_stability/dobdc/mixed/.DS_Store
- jacs_supplement/poscars/empty_stability/dobdc/mixed/y/
- jacs_supplement/poscars/empty_stability/dobdc/mixed/y/double/
- jacs_supplement/poscars/empty_stability/dobdc/mixed/y/double/six/
- jacs_supplement/poscars/empty_stability/dobdc/mixed/y/double/six/POSCAR
- jacs_supplement/poscars/empty_stability/dobdc/mixed/y/double/four/
- jacs_supplement/poscars/empty_stability/dobdc/mixed/y/double/four/POSCAR
- jacs_supplement/poscars/empty_stability/dobdc/mixed/y/double/.DS_Store
- jacs_supplement/poscars/empty_stability/dobdc/mixed/y/double/eight/
- jacs_supplement/poscars/empty_stability/dobdc/mixed/y/double/eight/POSCAR
- jacs_supplement/poscars/empty_stability/dobdc/mixed/y/double/fourteen/
- jacs_supplement/poscars/empty_stability/dobdc/mixed/y/double/fourteen/POSCAR
- jacs_supplement/poscars/empty_stability/dobdc/mixed/y/double/twelve/
- jacs_supplement/poscars/empty_stability/dobdc/mixed/y/double/twelve/POSCAR
- jacs_supplement/poscars/empty_stability/dobdc/mixed/y/double/two/
- jacs_supplement/poscars/empty_stability/dobdc/mixed/y/double/two/POSCAR
- jacs_supplement/poscars/empty_stability/dobdc/mixed/y/double/ten/
- jacs_supplement/poscars/empty_stability/dobdc/mixed/y/double/ten/POSCAR
- jacs_supplement/poscars/empty_stability/dobdc/mixed/y/single/
- jacs_supplement/poscars/empty_stability/dobdc/mixed/y/single/five/
- jacs_supplement/poscars/empty_stability/dobdc/mixed/y/single/five/POSCAR
- jacs_supplement/poscars/empty_stability/dobdc/mixed/y/single/seven/
- jacs_supplement/poscars/empty_stability/dobdc/mixed/y/single/seven/POSCAR
- jacs_supplement/poscars/empty_stability/dobdc/mixed/y/single/six/
- jacs_supplement/poscars/empty_stability/dobdc/mixed/y/single/six/POSCAR
- jacs_supplement/poscars/empty_stability/dobdc/mixed/y/single/one/
- jacs_supplement/poscars/empty_stability/dobdc/mixed/y/single/one/POSCAR
- jacs_supplement/poscars/empty_stability/dobdc/mixed/y/single/three/
- jacs_supplement/poscars/empty_stability/dobdc/mixed/y/single/three/POSCAR
- jacs_supplement/poscars/empty_stability/dobdc/mixed/y/single/four/
- jacs_supplement/poscars/empty_stability/dobdc/mixed/y/single/four/POSCAR
- jacs_supplement/poscars/empty_stability/dobdc/mixed/y/single/.DS_Store
- jacs_supplement/poscars/empty_stability/dobdc/mixed/y/single/eight/
- jacs_supplement/poscars/empty_stability/dobdc/mixed/y/single/eight/POSCAR
- jacs_supplement/poscars/empty_stability/dobdc/mixed/y/single/two/
- jacs_supplement/poscars/empty_stability/dobdc/mixed/y/single/two/POSCAR
- jacs_supplement/poscars/empty_stability/dobdc/mixed/y/.DS_Store
- jacs_supplement/poscars/empty_stability/dobdc/mixed/tb/
- jacs_supplement/poscars/empty_stability/dobdc/mixed/tb/double/
- jacs_supplement/poscars/empty_stability/dobdc/mixed/tb/double/six/
- jacs_supplement/poscars/empty_stability/dobdc/mixed/tb/double/six/POSCAR
- jacs_supplement/poscars/empty_stability/dobdc/mixed/tb/double/four/
- jacs_supplement/poscars/empty_stability/dobdc/mixed/tb/double/four/POSCAR
- jacs_supplement/poscars/empty_stability/dobdc/mixed/tb/double/.DS_Store
[truncated: 87 more entries]
