# Supplementary material for: Dramatic Enhancement of Rare-Earth Metal–Organic Framework Stability Via Metal Cluster Fluorination
Source: JACS Au. 2022 Aug 9;2(8):1889–98. doi: 10.1021/jacsau.2c00259 (PMC9400048; doi:10.1021/jacsau.2c00259)
Supplement: Supplementary file 2 — au2c00259_si_002.zip [file au2c00259_si_002.zip › jacs_supplement/incars/INCAR_opt]

ISIF = 0

IBRION = 2
POTIM = 0.01


PREC = ACC
ISTART = 0
ICHARG = 1

# electronic parameters
GGA = PS 	# PS=PBEsol
IVDW = 12 	# 12=DFT-D3 + BJ damping
ENCUT = 500 	# cutoff energy
ISMEAR = 0 	# gaussian smearing
SIGMA = 0.01 	# smearing width eV
EDIFF = 1E-6
EDIFFG = 1E-4

ALGO = Fast  	# use IALGO=38 then RMM-DIIS


# speed up calculation
LWAVE = .FALSE. 	# don't write wavecar
LCHARG= .TRUE. 	# don't write chg files

ISYM = 0 	# wave=wave* used during MD
NSW = 400

ISPIN = 2 	# 2=spin
NUPDOWN = 0 
LREAL = Auto 	# projection in real space
# hpc settings
LPLANE = .TRUE. 
NCORE = 16 	# cores per node
LSCALU = .FALSE. 
NSIM = 4 

#Write Flags
LCHARG = .TRUE.
