# Supplementary material for: Dramatic Enhancement of Rare-Earth Metal–Organic Framework Stability Via Metal Cluster Fluorination
Source: JACS Au. 2022 Aug 9;2(8):1889–98. doi: 10.1021/jacsau.2c00259 (PMC9400048; doi:10.1021/jacsau.2c00259)
Supplement: Supplementary file 2 — au2c00259_si_002.zip [file au2c00259_si_002.zip › jacs_supplement/poscars/dobdc_adsorption/mof/eu/POSCAR]

POSCAR file written by OVITO Basic 3.5.4
   1.00000000000000     
    15.3501529693999998    0.0000000000000000    0.0000000000000000
    -0.0265137827000000   15.0844636599000008    0.0000000000000000
     0.0745090021000000    0.0147535374000000   21.2280688401000006
   C    Eu   H    O    F 
    96    12    52    72    16
Direct
  0.3958614320263010  0.9317139006563144  0.9669224619003828
  0.0703745134210203  0.4034074573351742  0.0239393342594587
  0.4977509989744819  0.1867412731433264  0.0132976682425568
  0.8050485410893239  0.4817346203795877  0.9948597227166214
  0.4726929614602998  0.0946117517410340  0.9948697041547876
  0.8993712136381589  0.4636768033588923  0.0064994475618620
  0.5135185482373219  0.0161899386646514  0.0152440057458998
  0.4736070416338655  0.9357289436584207  0.0014347256839294
  0.9697764112725479  0.5166896237950777  0.9859221157985523
  0.0541368596940570  0.4848593979935507  0.9943411702793116
  0.3975623599314052  0.0902931348168567  0.9585957460485397
  0.9159668070360880  0.3840576491010431  0.0373303702665754
  0.3582509647641852  0.0104057761430034  0.9438644206820410
 -0.0004279661219681  0.3536464139266327  0.0470755683242832
  0.3524080738223406  0.8462778856805622  0.9599326181988703
  0.1600930665474974  0.3706502719882987  0.0261556126075309
  0.6620947996868206  0.6777516987034485  0.1397167863996407
  0.3570633236381818  0.3703481356682520  0.1718626290263219
  0.3481706535942992  0.6663824389970738  0.1479578136286399
  0.6699264510151943  0.3618567019198672  0.1584591902349983
  0.7737782377344383  0.7901116647774166  0.1685476386113111
  0.2559703186039458  0.2521174600134272  0.2018471566204331
  0.2327805780777814  0.7751478392021328  0.1830659291895390
  0.7930298540557003  0.2601153536915147  0.1900063729079361
  0.7106327501371386  0.7283436504220113  0.1874473941780619
  0.3078249068686689  0.3224097405348005  0.2219719929548846
  0.2975326622925119  0.7114374984753012  0.1979044439599313
  0.7279860449489340  0.3227097194067193  0.2067319916133048
  0.8383003340422690  0.2166225582592190  0.2374811645961716
  0.1895664629536399  0.8176577589383011  0.2322129324207654
  0.2072277696022976  0.2008150100220453  0.2435599388437450
  0.8219923912951027  0.8375982906517592  0.2126462130045861
  0.6944607320079855  0.7134126000244775  0.2526922038297445
  0.3108599001786350  0.3436767670018540  0.2868589107005367
  0.3156972139114853  0.6907693284515902  0.2606448414554038
  0.7150035028546632  0.3447708781037048  0.2699350578091498
  0.8226978933358974  0.2359961369699498  0.3007092811298165
  0.2077062879575969  0.7970418589735394  0.2950896190706563
  0.2133092190672818  0.2195995994811291  0.3087008858549150
  0.8054214500638156  0.8223063456166095  0.2775867880066339
  0.7624766139127617  0.3032449490170685  0.3167682027775165
  0.2712734368828551  0.7318634963772882  0.3096940306949813
  0.2645471027327663  0.2909763119615362  0.3289692979542197
  0.7421750544286365  0.7614030524210137  0.2964428351167926
  0.8656011061364274  0.1814306607895713  0.3496669257052361
  0.1601010452458634  0.8446142038369168  0.3450048624315466
  0.1670377408989970  0.1648882926888344  0.3553623477351474
  0.8548703995603468  0.8678254248798015  0.3274190380666592
  0.9122648525594014  0.5643427984022021  0.4647371724902546
  0.4138284767634015 -0.0004403872270512  0.4998542186478940
  0.0100594609421167  0.3064387766531046  0.5098564567218291
  0.6943346980016792  0.0077179597902161  0.4903608873121331
  0.9887298400324233  0.3998849961473728  0.4913966489537985
  0.5965470606577346  0.0091216199828660  0.4911102142979677
  0.0262538940535446  0.4777085370498707  0.5158763595060142
  0.5458986249979885  0.0865717089997966  0.4829426633598683
  0.9169818458442142  0.4062107550612585  0.4517597776767820
  0.5546073153948328  0.9283456925893906  0.5018997353496316
  0.8773812060268777  0.4863649294859940  0.4382946787878846
  0.4649114109018401  0.9227917800776840  0.5056638823140717
  0.8695609844727401  0.6505954490805664  0.4576438120805693
  0.3183722306703971  0.9992571725068293  0.5042991285722350
  0.1449261820473534  0.8097549207167813  0.6456516679065413
  0.8399135576978062  0.1316814155301665  0.6615410484189391
  0.8370145623122046  0.8256808651568853  0.6423141347892112
  0.1476343314774909  0.1278794381840770  0.6678349921252009
  0.2452567076168145  0.6886452524128268  0.6787370431712491
  0.7339786938375403  0.2473554264933673  0.6898673796841606
  0.7478611608665694  0.6919874439897227  0.6795518060680634
  0.2403819686457033  0.2586856700152619  0.7021939386031989
  0.1885341258306395  0.7577618359150931  0.6949203813491642
  0.7863061157738919  0.1768967769231178  0.7092845566699707
  0.7840733797139761  0.7766117157798360  0.6897840333359626
  0.1929569257663614  0.1807700702644656  0.7170254613953390
  0.2844761896172843  0.3025797673136938  0.7499972209108133
  0.7005636296874105  0.6522750162237880  0.7279924618914406
  0.6835823684467989  0.2944038508840173  0.7327416744038172
  0.2898980358581426  0.6400495985525885  0.7237976784704787
  0.1752476812038224  0.7778104660565628  0.7595227098163106
  0.7883130759801075  0.1508314526583436  0.7734565798121883
  0.7705969125867588  0.8179617418387379  0.7477799501046336
  0.1889791032831153  0.1517159491805234  0.7795311217658950
  0.2819554725553418  0.2725894835123227  0.8120039969031561
  0.6879066279226793  0.6932955156637675  0.7863187140143935
  0.6872931132589349  0.2699079651218587  0.7972781246414513
  0.2785583020342871  0.6620488530293763  0.7883543935910324
  0.2322662646641504  0.1968145622647843  0.8270700010156358
  0.7226485407981829  0.7788816157915840  0.7961077080629803
  0.7388504524138259  0.1986711035896092  0.8166147498348273
  0.2208942333141006  0.7292805937515674  0.8045777655030125
  0.3327052659205989  0.3214083066423473  0.8600014560639448
  0.6425554206920224  0.6420927505303592  0.8364043081400190
  0.6389260528815311  0.3208183350774050  0.8451928042981462
  0.3301646897687571  0.6216349210151640  0.8404887477387016
  0.9870574987230668  0.5585709384368709  0.5022644014490233
  0.4555778505044726  0.0805057034858578  0.4885101856503801
  0.3726196902660189  0.3698107595304084  0.0134128243623908
  0.6369843787040377  0.6153639941736757  0.9909548260683285
  0.6207329660748878  0.3606464397821197  0.0017010112131873
  0.3799854905288598  0.6258838635490713  0.9934531350607237
  0.5080858089507073  0.5123343805615834  0.1276908608351549
  0.0087558689712076  0.0091536018840881  0.3721842547780577
  0.1199632336989753  0.8712747857594808  0.4978481964156583
  0.8787658442429827  0.1255808147373958  0.5051975498942638
  0.8663661642362511  0.8711722481749239  0.4889786320642443
  0.1289407070318340  0.1283179337180159  0.5101303707690725
  0.9942867950152957  0.9801859555856337  0.6286681994124830
  0.4930228370376254  0.4831945117203710  0.8717997203136097
  0.3681746676089284  0.1528404326676131  0.9440928425844964
  0.5001739181362195  0.8732740991091635  0.0193841887834151
  0.8604973871143161  0.3439661242096846  0.0526762559979565
  0.6052265054184978  0.9640660522213474  0.0639870598413509
  0.1103501904556036  0.5218599051755141  0.9761057133620659
  0.0074433585602324  0.6219766456496578  0.9431583026545137
  0.9590964452665479  0.2488607834550002  0.0922387281789288
  0.7608190279459378  0.2705434096631377  0.1055563207800745
  0.2508373456733043  0.7559253232480302  0.0968489861566522
  0.7861664890906263  0.7998498046065722  0.1182499530399498
  0.2540147439666373  0.2375994310962606  0.1514552893933543
  0.1403778284521549  0.8677883697755562  0.2217073292274762
  0.8848581072048067  0.1643739271826121  0.2256597890469786
  0.9088897973779168  0.9202061062887019  0.2329139516425713
  0.1284456445431274  0.1088540819480402  0.2589924614410967
  0.3454411791125580  0.4237342934678028  0.3515085052354254
  0.6110973008993400  0.6272387589661979  0.2343538970523495
  0.6651146035665771  0.3938228418211088  0.2817068457284360
  0.3654186782721855  0.6410147804222232  0.2708139355075908
  0.2660350038638701  0.3046916399410577  0.3797046246219332
  0.7315479394850246  0.7504235790737251  0.3467569835220759
  0.2485998807473186  0.7460532481729346  0.3956094530890183
  0.7819431516278491  0.2775917355958777  0.4027216132230000
  0.0112871897176201  0.6201528238872226  0.5233882259326283
  0.4144953957463520  0.1394046347319824  0.4832926643538847
  0.5961559153548146  0.8698297144234109  0.5074306232481678
  0.8892049175874310  0.3444788239900734  0.4340116678607530
  0.5411084096163227  0.2095202745129009  0.4618673495112239
  0.4603875944249504  0.7928815011931627  0.5067627471676778
  0.7805802545281452  0.4281792417318963  0.3931098666296640
  0.1064545398763053  0.5288624046961500  0.5741630465674800
  0.3262413117451949  0.8716884791434277  0.5096211286418545
  0.7787238389350308  0.5918013552533121  0.4127441556807854
  0.2721518698720610  0.3484079807467766  0.6437710173381781
  0.7393029444679079  0.5888812275355217  0.6281231495083490
  0.2544342427618786  0.6743606134890873  0.6284434206598313
  0.7336146323831260  0.2655391663216472  0.6400283517032879
  0.6729762976338947  0.5856507791877243  0.7219961446733230
  0.3228613204450385  0.3624692780158848  0.7400739677195023
  0.6034372420477649  0.3840219318219297  0.7513039164430534
  0.3462528805930942  0.5720610565208655  0.6602789160691904
  0.0976160603256132  0.8682577220888122  0.7391163050108444
  0.8702966870900523  0.0627261463668367  0.7546103333122456
  0.1503570941839369  0.0924585343551367  0.7900677369767951
  0.7998063830184966  0.8836558699417103  0.7546672591808065
  0.2139491378803259  0.7462105611758586  0.8544163629266591
  0.7404108285257857  0.1814526615446328  0.8666504964452484
  0.2593483100005387  0.2169130627482917  0.9128667228301660
  0.7353200172200024  0.8815104323483154  0.8474980542995653
  0.2594749013099712  0.9059652267025677  0.9186169893708016
  0.1182252460703910  0.2611535417597280  0.0612426202040434
  0.2586807967633950  0.0686238835349377  0.9015173884751063
  0.5760106689271556  0.2122960475476435  0.0133994130664984
  0.3854656791210493  0.7765980508409603  0.9806283430765105
  0.7766273961390916  0.5603301934971501  0.9908791289427948
  0.2232095293456313  0.4161589086119502  0.0085577638116121
  0.2752721962136173  0.8435554238189078  0.9327887687582577
  0.1741263379550017  0.2881650610129927  0.0455253891760734
  0.4320088356578611  0.2350080052393832  0.0258869435692128
  0.7587720494583152  0.4122574378859930  0.9908463603581000
  0.5870225313817798  0.0229243563914033  0.0501621034881330
  0.9528097071898266  0.5942249568361736  0.9563245605740279
  0.2829065764078049  0.0066291478337322  0.9103637725263245
  0.0143637457923796  0.2747864759827848  0.0772263294929600
  0.6745668474101946  0.6921218316237798  0.0812636230143092
  0.3356691963010172  0.3516552223011246  0.1154839497260894
  0.3244803766336412  0.6790445797990474  0.0898315838122155
  0.6807193278426912  0.3322692724230398  0.1016661610514178
  0.2129249892449470  0.7960788598286143  0.1231280137705221
  0.8106942467692404  0.2399218729948988  0.1291492204493195
  0.6077342416027530  0.6190646200540640  0.1603821098174968
  0.4167495252313232  0.4246131082893815  0.1865689722937504
  0.4119981109475844  0.6190703960677260  0.1635871490898206
  0.6137065314904123  0.4183688451783715  0.1741339541718343
  0.1571581599810190  0.1352803482271120  0.2204710860500389
  0.8828465769406747  0.8959895018809106  0.1930218339302248
  0.6353873019716806  0.6544177699482593  0.2740648847059575
  0.3577843669752903  0.4151679551930571  0.3067788050926109
  0.9181542702180298  0.1217363978337334  0.3334440532639477
  0.1084885427626139  0.9060652758108887  0.3311055227323104
  0.1134752599042852  0.1058574165556651  0.3337638497596371
  0.9145802112898369  0.9239449286520003  0.3105468906064494
  0.7492977564790693  0.3268805165115581  0.3785368949727035
  0.2901275056118401  0.7090919938697893  0.3698688883661166
  0.8438991202017813  0.1981389645025034  0.4076679756027078
  0.1747115857117910  0.8201146432940268  0.4034700806607697
  0.1813256926759256  0.1765063244603122  0.4134091487809289
  0.8374504419046813  0.8496939730591730  0.3841120519956841
  0.9022292571771541  0.7198301712729059  0.4789465905480139
  0.0874192503715188  0.2781607254311453  0.5127063033938491
  0.7346011329489179  0.0804599930868661  0.4938928176336918
  0.2746902326836820  0.0673407267960227  0.5046377823921564
  0.7933186351646860  0.6532906843346513  0.4288619323390550
  0.2791057932591744  0.9189302080767817  0.5076659054809092
  0.9421435073378296  0.2602153810227802  0.5197235767023424
  0.7290433505365206  0.9313130107302666  0.4876996498933716
  0.0963391494816195  0.4710686026885353  0.5547994917032361
  0.5854632114748081  0.1643534324600728  0.4692624885217953
  0.8037629960739809  0.4901983520902316  0.4027800917014954
  0.4226428026600502  0.8431316370617729  0.5163888421970246
  0.1609833805422708  0.7943619706088275  0.5873007087690983
  0.8319596848063566  0.1544006719293976  0.6045856891564444
  0.8203676340914063  0.8146298041241836  0.5843891020646266
  0.1693603504799236  0.1437403292628510  0.6111494924115060
  0.7621370690844200  0.6490790240787492  0.6238149369610824
  0.2423688768573954  0.2911646820924159  0.6423948218508860
  0.0920664068882041  0.8702505869264588  0.6641774950190400
  0.8932288970209714  0.0709766972767333  0.6804363662650378
  0.8951415939146746  0.8778264646881427  0.6639681271289827
  0.0919049122492850  0.0699291320113302  0.6848108390907508
  0.6342272856541613  0.3623759142727374  0.7120000474801286
  0.3437828845519902  0.5722920428049502  0.7062561143569197
  0.1221442304157362  0.8426597291227327  0.7792880306880771
  0.8368367777599965  0.0816873946472755  0.7933768670306685
  0.3857523861872516  0.3795620576735886  0.8420491388883674
  0.5922291695255518  0.5791411828261315  0.8207312887172420
  0.5848314065888039  0.3802363840956577  0.8248662492533160
  0.3934676387888376  0.5725536556182246  0.8252802438839991
  0.2273697647795598  0.1675529780718766  0.8881787491104105
  0.7085644237334292  0.8228327230015590  0.8511817767941064
  0.3183304667940581  0.2998060841233163  0.9184848328548688
  0.6600814953001870  0.6635884145512375  0.8931942541566851
  0.6522119205364076  0.3058077335177879  0.9027653298313199
  0.3096213497283627  0.6418280873390061  0.8971178687696708
  0.5029073173208232  0.3906012782907434  0.0650953095941994
  0.5075759106170794  0.6269977765645393  0.0487753730877104
  0.0021506966171046  0.8798125860447953  0.4353361669645061
  0.0089128663403594  0.1214461159734442  0.4473003249244702
  0.8908595069967500  0.0060551234306489  0.4380242423569073
  0.1233577907703590  0.0000597018692534  0.4454784131163456
  0.0030224792519258  0.1024519571968387  0.5654742341470003
  0.9950033852294070  0.8649093241175991  0.5513969869630255
  0.1186714053283533  0.9852412024763927  0.5622256578971834
  0.8833487479700498  0.9896382557179022  0.5558812025348345
  0.4993208214198858  0.6143455139412510  0.9338754218044066
  0.6093373675627276  0.4870786929279121  0.9389582719546253
  0.6235797410235063  0.4998292960373623  0.0564460607248051
  0.3847023569832350  0.5090953817244899  0.0613110087150322
  0.4920627871288397  0.3696117319651620  0.9467587141486824
  0.3784842618540714  0.4907881201785306  0.9458615647590753
 
  0.00000000E+00  0.00000000E+00  0.00000000E+00
  0.00000000E+00  0.00000000E+00  0.00000000E+00
  0.00000000E+00  0.00000000E+00  0.00000000E+00
  0.00000000E+00  0.00000000E+00  0.00000000E+00
  0.00000000E+00  0.00000000E+00  0.00000000E+00
  0.00000000E+00  0.00000000E+00  0.00000000E+00
  0.00000000E+00  0.00000000E+00  0.00000000E+00
  0.00000000E+00  0.00000000E+00  0.00000000E+00
  0.00000000E+00  0.00000000E+00  0.00000000E+00
  0.00000000E+00  0.00000000E+00  0.00000000E+00
  0.00000000E+00  0.00000000E+00  0.00000000E+00
  0.00000000E+00  0.00000000E+00  0.00000000E+00
  0.00000000E+00  0.00000000E+00  0.00000000E+00
  0.00000000E+00  0.00000000E+00  0.00000000E+00
  0.00000000E+00  0.00000000E+00  0.00000000E+00
  0.00000000E+00  0.00000000E+00  0.00000000E+00
  0.00000000E+00  0.00000000E+00  0.00000000E+00
  0.00000000E+00  0.00000000E+00  0.00000000E+00
  0.00000000E+00  0.00000000E+00  0.00000000E+00
  0.00000000E+00  0.00000000E+00  0.00000000E+00
  0.00000000E+00  0.00000000E+00  0.00000000E+00
  0.00000000E+00  0.00000000E+00  0.00000000E+00
  0.00000000E+00  0.00000000E+00  0.00000000E+00
  0.00000000E+00  0.00000000E+00  0.00000000E+00
  0.00000000E+00  0.00000000E+00  0.00000000E+00
  0.00000000E+00  0.00000000E+00  0.00000000E+00
  0.00000000E+00  0.00000000E+00  0.00000000E+00
  0.00000000E+00  0.00000000E+00  0.00000000E+00
  0.00000000E+00  0.00000000E+00  0.00000000E+00
  0.00000000E+00  0.00000000E+00  0.00000000E+00
  0.00000000E+00  0.00000000E+00  0.00000000E+00
  0.00000000E+00  0.00000000E+00  0.00000000E+00
  0.00000000E+00  0.00000000E+00  0.00000000E+00
  0.00000000E+00  0.00000000E+00  0.00000000E+00
  0.00000000E+00  0.00000000E+00  0.00000000E+00
  0.00000000E+00  0.00000000E+00  0.00000000E+00
  0.00000000E+00  0.00000000E+00  0.00000000E+00
  0.00000000E+00  0.00000000E+00  0.00000000E+00
  0.00000000E+00  0.00000000E+00  0.00000000E+00
  0.00000000E+00  0.00000000E+00  0.00000000E+00
  0.00000000E+00  0.00000000E+00  0.00000000E+00
  0.00000000E+00  0.00000000E+00  0.00000000E+00
  0.00000000E+00  0.00000000E+00  0.00000000E+00
  0.00000000E+00  0.00000000E+00  0.00000000E+00
  0.00000000E+00  0.00000000E+00  0.00000000E+00
  0.00000000E+00  0.00000000E+00  0.00000000E+00
  0.00000000E+00  0.00000000E+00  0.00000000E+00
  0.00000000E+00  0.00000000E+00  0.00000000E+00
  0.00000000E+00  0.00000000E+00  0.00000000E+00
  0.00000000E+00  0.00000000E+00  0.00000000E+00
  0.00000000E+00  0.00000000E+00  0.00000000E+00
  0.00000000E+00  0.00000000E+00  0.00000000E+00
  0.00000000E+00  0.00000000E+00  0.00000000E+00
  0.00000000E+00  0.00000000E+00  0.00000000E+00
  0.00000000E+00  0.00000000E+00  0.00000000E+00
  0.00000000E+00  0.00000000E+00  0.00000000E+00
  0.00000000E+00  0.00000000E+00  0.00000000E+00
  0.00000000E+00  0.00000000E+00  0.00000000E+00
  0.00000000E+00  0.00000000E+00  0.00000000E+00
  0.00000000E+00  0.00000000E+00  0.00000000E+00
  0.00000000E+00  0.00000000E+00  0.00000000E+00
  0.00000000E+00  0.00000000E+00  0.00000000E+00
  0.00000000E+00  0.00000000E+00  0.00000000E+00
  0.00000000E+00  0.00000000E+00  0.00000000E+00
  0.00000000E+00  0.00000000E+00  0.00000000E+00
  0.00000000E+00  0.00000000E+00  0.00000000E+00
  0.00000000E+00  0.00000000E+00  0.00000000E+00
  0.00000000E+00  0.00000000E+00  0.00000000E+00
  0.00000000E+00  0.00000000E+00  0.00000000E+00
  0.00000000E+00  0.00000000E+00  0.00000000E+00
  0.00000000E+00  0.00000000E+00  0.00000000E+00
  0.00000000E+00  0.00000000E+00  0.00000000E+00
  0.00000000E+00  0.00000000E+00  0.00000000E+00
  0.00000000E+00  0.00000000E+00  0.00000000E+00
  0.00000000E+00  0.00000000E+00  0.00000000E+00
  0.00000000E+00  0.00000000E+00  0.00000000E+00
  0.00000000E+00  0.00000000E+00  0.00000000E+00
  0.00000000E+00  0.00000000E+00  0.00000000E+00
  0.00000000E+00  0.00000000E+00  0.00000000E+00
  0.00000000E+00  0.00000000E+00  0.00000000E+00
  0.00000000E+00  0.00000000E+00  0.00000000E+00
  0.00000000E+00  0.00000000E+00  0.00000000E+00
  0.00000000E+00  0.00000000E+00  0.00000000E+00
  0.00000000E+00  0.00000000E+00  0.00000000E+00
  0.00000000E+00  0.00000000E+00  0.00000000E+00
  0.00000000E+00  0.00000000E+00  0.00000000E+00
  0.00000000E+00  0.00000000E+00  0.00000000E+00
  0.00000000E+00  0.00000000E+00  0.00000000E+00
  0.00000000E+00  0.00000000E+00  0.00000000E+00
  0.00000000E+00  0.00000000E+00  0.00000000E+00
  0.00000000E+00  0.00000000E+00  0.00000000E+00
  0.00000000E+00  0.00000000E+00  0.00000000E+00
  0.00000000E+00  0.00000000E+00  0.00000000E+00
  0.00000000E+00  0.00000000E+00  0.00000000E+00
  0.00000000E+00  0.00000000E+00  0.00000000E+00
  0.00000000E+00  0.00000000E+00  0.00000000E+00
  0.00000000E+00  0.00000000E+00  0.00000000E+00
  0.00000000E+00  0.00000000E+00  0.00000000E+00
  0.00000000E+00  0.00000000E+00  0.00000000E+00
  0.00000000E+00  0.00000000E+00  0.00000000E+00
  0.00000000E+00  0.00000000E+00  0.00000000E+00
  0.00000000E+00  0.00000000E+00  0.00000000E+00
  0.00000000E+00  0.00000000E+00  0.00000000E+00
  0.00000000E+00  0.00000000E+00  0.00000000E+00
  0.00000000E+00  0.00000000E+00  0.00000000E+00
  0.00000000E+00  0.00000000E+00  0.00000000E+00
  0.00000000E+00  0.00000000E+00  0.00000000E+00
  0.00000000E+00  0.00000000E+00  0.00000000E+00
  0.00000000E+00  0.00000000E+00  0.00000000E+00
  0.00000000E+00  0.00000000E+00  0.00000000E+00
  0.00000000E+00  0.00000000E+00  0.00000000E+00
  0.00000000E+00  0.00000000E+00  0.00000000E+00
  0.00000000E+00  0.00000000E+00  0.00000000E+00
  0.00000000E+00  0.00000000E+00  0.00000000E+00
  0.00000000E+00  0.00000000E+00  0.00000000E+00
  0.00000000E+00  0.00000000E+00  0.00000000E+00
  0.00000000E+00  0.00000000E+00  0.00000000E+00
  0.00000000E+00  0.00000000E+00  0.00000000E+00
  0.00000000E+00  0.00000000E+00  0.00000000E+00
  0.00000000E+00  0.00000000E+00  0.00000000E+00
  0.00000000E+00  0.00000000E+00  0.00000000E+00
  0.00000000E+00  0.00000000E+00  0.00000000E+00
  0.00000000E+00  0.00000000E+00  0.00000000E+00
  0.00000000E+00  0.00000000E+00  0.00000000E+00
  0.00000000E+00  0.00000000E+00  0.00000000E+00
  0.00000000E+00  0.00000000E+00  0.00000000E+00
  0.00000000E+00  0.00000000E+00  0.00000000E+00
  0.00000000E+00  0.00000000E+00  0.00000000E+00
  0.00000000E+00  0.00000000E+00  0.00000000E+00
  0.00000000E+00  0.00000000E+00  0.00000000E+00
  0.00000000E+00  0.00000000E+00  0.00000000E+00
  0.00000000E+00  0.00000000E+00  0.00000000E+00
  0.00000000E+00  0.00000000E+00  0.00000000E+00
  0.00000000E+00  0.00000000E+00  0.00000000E+00
  0.00000000E+00  0.00000000E+00  0.00000000E+00
  0.00000000E+00  0.00000000E+00  0.00000000E+00
  0.00000000E+00  0.00000000E+00  0.00000000E+00
  0.00000000E+00  0.00000000E+00  0.00000000E+00
  0.00000000E+00  0.00000000E+00  0.00000000E+00
  0.00000000E+00  0.00000000E+00  0.00000000E+00
  0.00000000E+00  0.00000000E+00  0.00000000E+00
  0.00000000E+00  0.00000000E+00  0.00000000E+00
  0.00000000E+00  0.00000000E+00  0.00000000E+00
  0.00000000E+00  0.00000000E+00  0.00000000E+00
  0.00000000E+00  0.00000000E+00  0.00000000E+00
  0.00000000E+00  0.00000000E+00  0.00000000E+00
  0.00000000E+00  0.00000000E+00  0.00000000E+00
  0.00000000E+00  0.00000000E+00  0.00000000E+00
  0.00000000E+00  0.00000000E+00  0.00000000E+00
  0.00000000E+00  0.00000000E+00  0.00000000E+00
  0.00000000E+00  0.00000000E+00  0.00000000E+00
  0.00000000E+00  0.00000000E+00  0.00000000E+00
  0.00000000E+00  0.00000000E+00  0.00000000E+00
  0.00000000E+00  0.00000000E+00  0.00000000E+00
  0.00000000E+00  0.00000000E+00  0.00000000E+00
  0.00000000E+00  0.00000000E+00  0.00000000E+00
  0.00000000E+00  0.00000000E+00  0.00000000E+00
  0.00000000E+00  0.00000000E+00  0.00000000E+00
  0.00000000E+00  0.00000000E+00  0.00000000E+00
  0.00000000E+00  0.00000000E+00  0.00000000E+00
  0.00000000E+00  0.00000000E+00  0.00000000E+00
  0.00000000E+00  0.00000000E+00  0.00000000E+00
  0.00000000E+00  0.00000000E+00  0.00000000E+00
  0.00000000E+00  0.00000000E+00  0.00000000E+00
  0.00000000E+00  0.00000000E+00  0.00000000E+00
  0.00000000E+00  0.00000000E+00  0.00000000E+00
  0.00000000E+00  0.00000000E+00  0.00000000E+00
  0.00000000E+00  0.00000000E+00  0.00000000E+00
  0.00000000E+00  0.00000000E+00  0.00000000E+00
  0.00000000E+00  0.00000000E+00  0.00000000E+00
  0.00000000E+00  0.00000000E+00  0.00000000E+00
  0.00000000E+00  0.00000000E+00  0.00000000E+00
  0.00000000E+00  0.00000000E+00  0.00000000E+00
  0.00000000E+00  0.00000000E+00  0.00000000E+00
  0.00000000E+00  0.00000000E+00  0.00000000E+00
  0.00000000E+00  0.00000000E+00  0.00000000E+00
  0.00000000E+00  0.00000000E+00  0.00000000E+00
  0.00000000E+00  0.00000000E+00  0.00000000E+00
  0.00000000E+00  0.00000000E+00  0.00000000E+00
  0.00000000E+00  0.00000000E+00  0.00000000E+00
  0.00000000E+00  0.00000000E+00  0.00000000E+00
  0.00000000E+00  0.00000000E+00  0.00000000E+00
  0.00000000E+00  0.00000000E+00  0.00000000E+00
  0.00000000E+00  0.00000000E+00  0.00000000E+00
  0.00000000E+00  0.00000000E+00  0.00000000E+00
  0.00000000E+00  0.00000000E+00  0.00000000E+00
  0.00000000E+00  0.00000000E+00  0.00000000E+00
  0.00000000E+00  0.00000000E+00  0.00000000E+00
  0.00000000E+00  0.00000000E+00  0.00000000E+00
  0.00000000E+00  0.00000000E+00  0.00000000E+00
  0.00000000E+00  0.00000000E+00  0.00000000E+00
  0.00000000E+00  0.00000000E+00  0.00000000E+00
  0.00000000E+00  0.00000000E+00  0.00000000E+00
  0.00000000E+00  0.00000000E+00  0.00000000E+00
  0.00000000E+00  0.00000000E+00  0.00000000E+00
  0.00000000E+00  0.00000000E+00  0.00000000E+00
  0.00000000E+00  0.00000000E+00  0.00000000E+00
  0.00000000E+00  0.00000000E+00  0.00000000E+00
  0.00000000E+00  0.00000000E+00  0.00000000E+00
  0.00000000E+00  0.00000000E+00  0.00000000E+00
  0.00000000E+00  0.00000000E+00  0.00000000E+00
  0.00000000E+00  0.00000000E+00  0.00000000E+00
  0.00000000E+00  0.00000000E+00  0.00000000E+00
  0.00000000E+00  0.00000000E+00  0.00000000E+00
  0.00000000E+00  0.00000000E+00  0.00000000E+00
  0.00000000E+00  0.00000000E+00  0.00000000E+00
  0.00000000E+00  0.00000000E+00  0.00000000E+00
  0.00000000E+00  0.00000000E+00  0.00000000E+00
  0.00000000E+00  0.00000000E+00  0.00000000E+00
  0.00000000E+00  0.00000000E+00  0.00000000E+00
  0.00000000E+00  0.00000000E+00  0.00000000E+00
  0.00000000E+00  0.00000000E+00  0.00000000E+00
  0.00000000E+00  0.00000000E+00  0.00000000E+00
  0.00000000E+00  0.00000000E+00  0.00000000E+00
  0.00000000E+00  0.00000000E+00  0.00000000E+00
  0.00000000E+00  0.00000000E+00  0.00000000E+00
  0.00000000E+00  0.00000000E+00  0.00000000E+00
  0.00000000E+00  0.00000000E+00  0.00000000E+00
  0.00000000E+00  0.00000000E+00  0.00000000E+00
  0.00000000E+00  0.00000000E+00  0.00000000E+00
  0.00000000E+00  0.00000000E+00  0.00000000E+00
  0.00000000E+00  0.00000000E+00  0.00000000E+00
  0.00000000E+00  0.00000000E+00  0.00000000E+00
  0.00000000E+00  0.00000000E+00  0.00000000E+00
  0.00000000E+00  0.00000000E+00  0.00000000E+00
  0.00000000E+00  0.00000000E+00  0.00000000E+00
  0.00000000E+00  0.00000000E+00  0.00000000E+00
  0.00000000E+00  0.00000000E+00  0.00000000E+00
  0.00000000E+00  0.00000000E+00  0.00000000E+00
  0.00000000E+00  0.00000000E+00  0.00000000E+00
  0.00000000E+00  0.00000000E+00  0.00000000E+00
  0.00000000E+00  0.00000000E+00  0.00000000E+00
  0.00000000E+00  0.00000000E+00  0.00000000E+00
  0.00000000E+00  0.00000000E+00  0.00000000E+00
  0.00000000E+00  0.00000000E+00  0.00000000E+00
  0.00000000E+00  0.00000000E+00  0.00000000E+00
  0.00000000E+00  0.00000000E+00  0.00000000E+00
  0.00000000E+00  0.00000000E+00  0.00000000E+00
  0.00000000E+00  0.00000000E+00  0.00000000E+00
  0.00000000E+00  0.00000000E+00  0.00000000E+00
  0.00000000E+00  0.00000000E+00  0.00000000E+00
  0.00000000E+00  0.00000000E+00  0.00000000E+00
  0.00000000E+00  0.00000000E+00  0.00000000E+00
  0.00000000E+00  0.00000000E+00  0.00000000E+00
  0.00000000E+00  0.00000000E+00  0.00000000E+00
  0.00000000E+00  0.00000000E+00  0.00000000E+00
  0.00000000E+00  0.00000000E+00  0.00000000E+00
  0.00000000E+00  0.00000000E+00  0.00000000E+00
