# Supplementary material for: Dramatic Enhancement of Rare-Earth Metal–Organic Framework Stability Via Metal Cluster Fluorination
Source: JACS Au. 2022 Aug 9;2(8):1889–98. doi: 10.1021/jacsau.2c00259 (PMC9400048; doi:10.1021/jacsau.2c00259)
Supplement: Supplementary file 2 — au2c00259_si_002.zip [file au2c00259_si_002.zip › jacs_supplement/poscars/dobdc_adsorption/mof/y/POSCAR]

POSCAR file written by OVITO Basic 3.5.4
   1.00000000000000     
    15.1621417999000005    0.0000000000000000    0.0000000000000000
    -0.0376120134000000   14.9537204752000008    0.0000000000000000
     0.0852390153000000   -0.0093217174000000   21.0382411661999988
   C    Y    H    O    F 
    96    12    52    72    16
Direct
  0.4054954550644965  0.9285202043075618  0.9674673364253108
  0.0671775216965829  0.3995638065736377  0.0297035149639634
  0.5036287019822010  0.1891955019409420  0.0118571689299782
  0.8048260891222139  0.4910379136990656  0.9904337200273643
  0.4810024026293074  0.0949343150216109  0.9942206145958333
  0.8992849993540575  0.4708487036528424  0.0051795895865795
  0.5232387631002542  0.0168119733929164  0.0156374038588091
  0.4840053080387581  0.9346655815552871  0.0023968087203834
  0.9748908928152471  0.5167630540804037  0.9833637876832805
  0.0573691779942033  0.4793203197644948  0.9952174734822783
  0.4054540653992911  0.0883189222229009  0.9572722202406372
  0.9096305940371918  0.3937576473790317  0.0411338738411095
  0.3667292710280990  0.0068965431125960  0.9432211878863143
  0.9911889142668124  0.3576558650881336  0.0546109459763260
  0.3618478555891192  0.8418430320799728  0.9613830937206489
  0.1550677084087350  0.3592564091266329  0.0347972117681340
  0.6589801059854655  0.6794798020878534  0.1374387725520491
  0.3629536104141138  0.3673111089007638  0.1708503343643021
  0.3478215427560242  0.6627225700465034  0.1470001866864538
  0.6753203712066654  0.3644522358422055  0.1543444987852493
  0.7712562256988396  0.7939813978858478  0.1667820633111123
  0.2622481614028107  0.2472252889534419  0.2018916567819051
  0.2314855906618055  0.7726317108536445  0.1827497313885559
  0.7997715341218371  0.2624472004289172  0.1880061715216968
  0.7075847961756304  0.7311664742971771  0.1856389918429608
  0.3134783402768641  0.3193788774184742  0.2217925310529861
  0.2971302304743275  0.7084651142218358  0.1975470314424520
  0.7327135001192323  0.3245480197793509  0.2038402875514371
  0.8441959530519326  0.2180014885239095  0.2360813544295865
  0.1883861065469698  0.8160339980309389  0.2324568145437020
  0.2121151492522337  0.1963838492989392  0.2440665851244594
  0.8201395488517109  0.8416537592737230  0.2114541636563528
  0.6915370170630383  0.7156131666056132  0.2514893766231577
  0.3147919046205492  0.3427755153050824  0.2869796124657628
  0.3161328636475523  0.6880256072260642  0.2608458740839466
  0.7166426148955111  0.3450774939364393  0.2675638720923766
  0.8254378772330634  0.2357727963027026  0.2997511364496999
  0.2072745016644261  0.7955860671313308  0.2958137260011326
  0.2162577952237209  0.2174520865555099  0.3095797947711687
  0.8041002065391614  0.8251870617748694  0.2769390327554737
  0.7630793513935132  0.3024888075481338  0.3153915802916914
  0.2715974635497868  0.7298468962092542  0.3104222725380173
  0.2671838285654005  0.2904853011457172  0.3296025605917579
  0.7401723635705572  0.7635103228993900  0.2957509691252619
  0.8672609643242984  0.1797574876698848  0.3492861395189000
  0.1594246307955563  0.8441253288717719  0.3461379908406214
  0.1685837022498493  0.1631721392540020  0.3567564539049778
  0.8551740989574044  0.8695116009431862  0.3275041449730659
  0.9110644843066628  0.5650986052474973  0.4649250296821775
  0.4125819220414276  0.9977976431863446  0.5006944723618384
  0.0085177686067817  0.3042190931924539  0.5101426648722293
  0.6959926051745976  0.0057810634620439  0.4896265497725368
  0.9874190863924502  0.3988515812011043  0.4922498135848181
  0.5971877905991715  0.0076347016691803  0.4914258232983050
  0.0263429683276233  0.4773896383422568  0.5162531000729902
  0.5466516008402474  0.0870909069297921  0.4915520271278152
  0.9141756229521069  0.4054466982112598  0.4528760003444222
  0.5542531807435558  0.9250638354365518  0.4949645051427450
  0.8746705660572061  0.4863798464196352  0.4390777165093920
  0.4635319427483373  0.9194585289353964  0.4989381801829166
  0.8685266011589555  0.6522944770724122  0.4574586243364399
  0.3159790941914569  0.9977441538587528  0.5048230120977705
  0.1419488962059033  0.8105090054008194  0.6446337013365216
  0.8397447886890236  0.1317057594867392  0.6591507988901150
  0.8374927126936196  0.8258219964587088  0.6402550441926209
  0.1447597958695042  0.1281109720284804  0.6664802945386652
  0.2406172850325797  0.6865360495669753  0.6789734516910738
  0.7347922442759194  0.2504565376841050  0.6876015661763059
  0.7475233919042320  0.6911445707649418  0.6785559543252607
  0.2335022327760789  0.2629691382052017  0.7020572367422691
  0.1844417693425657  0.7575327859700638  0.6947355689574776
  0.7866414910435661  0.1786572860979879  0.7073462880157597
  0.7835645839569694  0.7769418758478143  0.6882293568766328
  0.1895943239483207  0.1817082793785736  0.7164186470421149
  0.2795478065832799  0.3066173470112118  0.7499064769370489
  0.6986136348273159  0.6522511579870602  0.7273838335477192
  0.6842999903475629  0.2986917066912315  0.7307739491790873
  0.2844582851206537  0.6371677340407337  0.7248562341838947
  0.1707761843656429  0.7786173018657238  0.7598389150361905
  0.7883690634679846  0.1525816086032459  0.7721160430360193
  0.7686849035941306  0.8201045197348567  0.7460937939898860
  0.1894351782627949  0.1497071493132007  0.7788461003572782
  0.2813363569207813  0.2733842370929269  0.8117056856882715
  0.6842247599157242  0.6952157859331698  0.7855216870099764
  0.6874996050934199  0.2738966882063608  0.7958555617696645
  0.2731342225999971  0.6604010917661467  0.7898737637720538
  0.2338637960796844  0.1950192677655577  0.8266448959227291
  0.7190741255287304  0.7818263126664386  0.7947643931739045
  0.7387922951507561  0.2015698668975238  0.8155661213528896
  0.2158246505827942  0.7293666384910552  0.8057236649755182
  0.3344905707347615  0.3216320954670577  0.8596228104304182
  0.6372128883712457  0.6447829598147967  0.8361036061341544
  0.6388794890939669  0.3256169335870369  0.8441853711427190
  0.3254988697377808  0.6200826343256755  0.8425464742400057
  0.9871787605667816  0.5591321088266810  0.5023069274446733
  0.4552501620721233  0.0805334955146171  0.4970093888859156
  0.3745847917029052  0.3683165989676673  0.0130645421595847
  0.6341996859982031  0.6172005597788102  0.9892863633692279
  0.6230969085112035  0.3657298128158930  0.9991881440649211
  0.3783573388641657  0.6227913651098693  0.9935396171965870
  0.5093409336755175  0.5117415708367578  0.1252097842294373
  0.0096930165533239  0.0089175329252870  0.3728094619140113
  0.1185249740846139  0.8723982560298181  0.4977616539932689
  0.8794216696540147  0.1236396828539781  0.5041229861974359
  0.8674411740645549  0.8715139469415779  0.4879787622851117
  0.1277949305992874  0.1270813198047297  0.5100209254934918
  0.9930873951282440  0.9802056091230548  0.6268250647303724
  0.4907036061347909  0.4843127336493967  0.8719883431442379
  0.3749620748141901  0.1505563369971105  0.9417887418247114
  0.5117461205366179  0.8725640626455717  0.0213167186301917
  0.8500468262320381  0.3596061298268715  0.0571193357164313
  0.6169528810014633  0.9665167100476100  0.0651521153320468
  0.1172980010561464  0.5100883037359939  0.9756307399438543
  0.0215980155234090  0.6154337753437591  0.9355580168850710
  0.9372285494494259  0.2599091358308619  0.1024870180228576
  0.7699135067757467  0.2734923162245793  0.1018498334612824
  0.2482829605945075  0.7524763408152826  0.0956625739575774
  0.7838748875387865  0.8040783566046639  0.1160590884416071
  0.2610765999557085  0.2312782993294902  0.1512401626631526
  0.1386197351259113  0.8666034152881219  0.2219399304257217
  0.8924702689597499  0.1662252358157323  0.2244774462394988
  0.9086925621414554  0.9244451862957146  0.2321093894204583
  0.1322145774112440  0.1036458092827399  0.2596021473184950
  0.3478145006287605  0.4256435206094868  0.3515070046157848
  0.6075614437274476  0.6280718245619871  0.2331376764311065
  0.6650226158741961  0.3935610800242604  0.2789890331148884
  0.3663223602456818  0.6376593011316156  0.2709325719701932
  0.2674143047441191  0.3058784614896207  0.3805974792343593
  0.7299815044346483  0.7515790487969677  0.3464819665611871
  0.2482262335529855  0.7440561631713923  0.3971431934892866
  0.7792751583005456  0.2749754237679941  0.4022412921711082
  0.0126189380813868  0.6213184202929666  0.5230321523904203
  0.4139892718566772  0.1406115527717476  0.4980303470633252
  0.5960237502781977  0.8653474044804715  0.4950336352955416
  0.8853305784075943  0.3431889223732721  0.4355502650228901
  0.5418438218592985  0.2141672361509624  0.4858741504786800
  0.4536710059316371  0.7903051972748548  0.4824660202417921
  0.7766539538160339  0.4278414311118175  0.3936116835151041
  0.1085823362382247  0.5296810267047989  0.5738876966709824
  0.3240625105451712  0.8689532325248246  0.5014852300509894
  0.7752589412484820  0.5931614853187723  0.4134113490634522
  0.2560271054852679  0.3582351864189818  0.6445406933158028
  0.7402744001702091  0.5858355333327069  0.6278331175411891
  0.2502461550295829  0.6715020766553889  0.6283335011000850
  0.7348654028974948  0.2685180190022981  0.6372673933855385
  0.6711481747555876  0.5847255620478408  0.7218732974556797
  0.3160252589440492  0.3686584736985148  0.7402321287208194
  0.6037819471141961  0.3898741946075610  0.7494623572284334
  0.3422135768142927  0.5678998619818363  0.6613490398300100
  0.0939284216647080  0.8710290597733527  0.7387270780111110
  0.8703451569340024  0.0626162069451965  0.7532972816957467
  0.1531563225426694  0.0880016786001404  0.7891338004704822
  0.7978648382326954  0.8866712025148179  0.7525608608869283
  0.2089941511667456  0.7473553931225599  0.8558869575836606
  0.7399195913948301  0.1843569571983639  0.8660698894935949
  0.2641349881971159  0.2134504153041611  0.9129252609900698
  0.7308712335537125  0.8864937143053392  0.8457409080996057
  0.2673270908032699  0.9011817961675321  0.9195505572538103
  0.1019958551067837  0.2595224740522128  0.0777051076163397
  0.2651543129718554  0.0638516687595498  0.9004902574168959
  0.5819166039282819  0.2178977615498267  0.0119333818041059
  0.3956201629073628  0.7719777484156852  0.9826654995485279
  0.7763098731130729  0.5704374199700190  0.9867811396417735
  0.2225089838111759  0.3963143451977392  0.0133492602430057
  0.2834984298431701  0.8385003975872304  0.9344342359264333
  0.1614885728405561  0.2792335614115904  0.0612955176291810
  0.4352856737970159  0.2357822197767060  0.0235797188124515
  0.7578400848527693  0.4211637438099647  0.9846477083959588
  0.5973691097596104  0.0253791690683850  0.0510046677851898
  0.9641178950848920  0.5926035126892364  0.9490702428938022
  0.2906322505376589  0.0017203481593567  0.9092748117052044
  0.9975073330413863  0.2807797025878302  0.0893140281841745
  0.6709435718166873  0.6942790036197635  0.0784105859486880
  0.3419504839670161  0.3464555421490053  0.1142365335700374
  0.3228524373843069  0.6748357724006686  0.0884375646571007
  0.6888256533102397  0.3358897756755457  0.0968593546551178
  0.2104897861602805  0.7931958771988452  0.1224072589901428
  0.8204390171128781  0.2433992885107955  0.1264405464992364
  0.6052965839647647  0.6191562681861712  0.1585489113304196
  0.4221603196165961  0.4239370893405961  0.1850715752053773
  0.4127853901683868  0.6154640841760702  0.1625216893373284
  0.6173348219463204  0.4202234596095893  0.1700406492969879
  0.1626416037352595  0.1291615485855953  0.2209483055019691
  0.8815248333892423  0.9009734946616933  0.1918826548179016
  0.6319377104625263  0.6558922949940694  0.2731238465624629
  0.3612202306754584  0.4159388511210312  0.3066060185242717
  0.9209312874838351  0.1200327676522900  0.3328414069375585
  0.1083617523754045  0.9068746457414883  0.3317754887397352
  0.1144009669283352  0.1035643912222481  0.3349114312400220
  0.9161654146697363  0.9257873867321321  0.3109106169390335
  0.7466614120392793  0.3246094982962404  0.3776020174286613
  0.2909537530120618  0.7074134382472705  0.3712705013730119
  0.8433433405468697  0.1953353544832291  0.4075778089262923
  0.1734018737633068  0.8190453379027218  0.4051602427266411
  0.1824122265098997  0.1755330475540110  0.4153923186942913
  0.8376532727936457  0.8497404589290639  0.3844682485522034
  0.9028021928948119  0.7220810776486287  0.4780678111259549
  0.0866303882076464  0.2752872445081883  0.5131301299136796
  0.7371186496200441  0.0790603134838362  0.4924859246940307
  0.2724430616209968  0.0666524275329558  0.5082029064261433
  0.7908657430474723  0.6552412390881986  0.4291423022636667
  0.2761490392586496  0.9167752988761977  0.5042518341281108
  0.9393338391153124  0.2577631237301859  0.5190506524047699
  0.7306717454689127  0.9285882877315622  0.4863211004833837
  0.0977654145520841  0.4709481192056769  0.5551023366313519
  0.5868094954849241  0.1674727489470252  0.4862375689279754
  0.7997538700101167  0.4903336930324908  0.4036550643069477
  0.4200543094474512  0.8379905346923209  0.5029741560295314
  0.1588074823590960  0.7949066415599735  0.5857873122333346
  0.8309004778916176  0.1537773216045043  0.6016156171278975
  0.8209785070492457  0.8141760554382508  0.5818085830193694
  0.1674661133541869  0.1448114918652183  0.6095112216976605
  0.7635830463584156  0.6464444039988357  0.6230801767233343
  0.2300590944419476  0.2984653363100013  0.6426098439081134
  0.0892116801199195  0.8722154743808781  0.6632541668898313
  0.8932987800285390  0.0702194211559939  0.6782813755428294
  0.8960447577595047  0.8787507216768560  0.6622377040751392
  0.0890093859779970  0.0687470561000235  0.6831474116343909
  0.6353391170160652  0.3680302835693619  0.7099513486158097
  0.3375507300944844  0.5673632619163205  0.7076575372250836
  0.1181857849147156  0.8451542799248553  0.7794105118695379
  0.8364760669743212  0.0822444983432279  0.7922888816388124
  0.3874357300830756  0.3806527304350092  0.8408274029785808
  0.5864481653447442  0.5811036471272345  0.8203110964496383
  0.5840281444599064  0.3854376419326852  0.8239177180562506
  0.3896984713551083  0.5709613349162184  0.8269772790222757
  0.2323796507234831  0.1634986275609449  0.8878365431351048
  0.7033117617329916  0.8275164690373635  0.8495650311267386
  0.3223675857844610  0.2986745863796081  0.9185977004588585
  0.6539971935921726  0.6676596906206962  0.8934125789932394
  0.6529976166300195  0.3103841092710097  0.9021726273632628
  0.3048654590064174  0.6404560422216585  0.8998382081004661
  0.5062777114369218  0.3912806156197899  0.0633501104414234
  0.5059143361885943  0.6252062726140253  0.0477000315701626
  0.0026619209649358  0.8794284827203157  0.4346958041175374
  0.0093443240949405  0.1214749881542748  0.4466912261411415
  0.8917286095431735  0.0055570546455979  0.4370848425833680
  0.1232964241924081  0.9996577222236607  0.4456165283497171
  0.0024270886832042  0.1016056196162698  0.5646107056090229
  0.9946780195502636  0.8645106957240282  0.5504932695254178
  0.1183171956529580  0.9843732004376436  0.5622197056520351
  0.8825417574846783  0.9888055387228798  0.5546211780942620
  0.4946150837292166  0.6136453115335041  0.9330736754024109
  0.6079915599538528  0.4908294673573366  0.9369832860088166
  0.6258143844044195  0.5031660861680410  0.0546304447215309
  0.3840798417575978  0.5065226733425005  0.0608059855408543
  0.4932034273661603  0.3718304932708310  0.9460364906282078
  0.3743147815159277  0.4885994139665755  0.9460085176807084
 
  0.00000000E+00  0.00000000E+00  0.00000000E+00
  0.00000000E+00  0.00000000E+00  0.00000000E+00
  0.00000000E+00  0.00000000E+00  0.00000000E+00
  0.00000000E+00  0.00000000E+00  0.00000000E+00
  0.00000000E+00  0.00000000E+00  0.00000000E+00
  0.00000000E+00  0.00000000E+00  0.00000000E+00
  0.00000000E+00  0.00000000E+00  0.00000000E+00
  0.00000000E+00  0.00000000E+00  0.00000000E+00
  0.00000000E+00  0.00000000E+00  0.00000000E+00
  0.00000000E+00  0.00000000E+00  0.00000000E+00
  0.00000000E+00  0.00000000E+00  0.00000000E+00
  0.00000000E+00  0.00000000E+00  0.00000000E+00
  0.00000000E+00  0.00000000E+00  0.00000000E+00
  0.00000000E+00  0.00000000E+00  0.00000000E+00
  0.00000000E+00  0.00000000E+00  0.00000000E+00
  0.00000000E+00  0.00000000E+00  0.00000000E+00
  0.00000000E+00  0.00000000E+00  0.00000000E+00
  0.00000000E+00  0.00000000E+00  0.00000000E+00
  0.00000000E+00  0.00000000E+00  0.00000000E+00
  0.00000000E+00  0.00000000E+00  0.00000000E+00
  0.00000000E+00  0.00000000E+00  0.00000000E+00
  0.00000000E+00  0.00000000E+00  0.00000000E+00
  0.00000000E+00  0.00000000E+00  0.00000000E+00
  0.00000000E+00  0.00000000E+00  0.00000000E+00
  0.00000000E+00  0.00000000E+00  0.00000000E+00
  0.00000000E+00  0.00000000E+00  0.00000000E+00
  0.00000000E+00  0.00000000E+00  0.00000000E+00
  0.00000000E+00  0.00000000E+00  0.00000000E+00
  0.00000000E+00  0.00000000E+00  0.00000000E+00
  0.00000000E+00  0.00000000E+00  0.00000000E+00
  0.00000000E+00  0.00000000E+00  0.00000000E+00
  0.00000000E+00  0.00000000E+00  0.00000000E+00
  0.00000000E+00  0.00000000E+00  0.00000000E+00
  0.00000000E+00  0.00000000E+00  0.00000000E+00
  0.00000000E+00  0.00000000E+00  0.00000000E+00
  0.00000000E+00  0.00000000E+00  0.00000000E+00
  0.00000000E+00  0.00000000E+00  0.00000000E+00
  0.00000000E+00  0.00000000E+00  0.00000000E+00
  0.00000000E+00  0.00000000E+00  0.00000000E+00
  0.00000000E+00  0.00000000E+00  0.00000000E+00
  0.00000000E+00  0.00000000E+00  0.00000000E+00
  0.00000000E+00  0.00000000E+00  0.00000000E+00
  0.00000000E+00  0.00000000E+00  0.00000000E+00
  0.00000000E+00  0.00000000E+00  0.00000000E+00
  0.00000000E+00  0.00000000E+00  0.00000000E+00
  0.00000000E+00  0.00000000E+00  0.00000000E+00
  0.00000000E+00  0.00000000E+00  0.00000000E+00
  0.00000000E+00  0.00000000E+00  0.00000000E+00
  0.00000000E+00  0.00000000E+00  0.00000000E+00
  0.00000000E+00  0.00000000E+00  0.00000000E+00
  0.00000000E+00  0.00000000E+00  0.00000000E+00
  0.00000000E+00  0.00000000E+00  0.00000000E+00
  0.00000000E+00  0.00000000E+00  0.00000000E+00
  0.00000000E+00  0.00000000E+00  0.00000000E+00
  0.00000000E+00  0.00000000E+00  0.00000000E+00
  0.00000000E+00  0.00000000E+00  0.00000000E+00
  0.00000000E+00  0.00000000E+00  0.00000000E+00
  0.00000000E+00  0.00000000E+00  0.00000000E+00
  0.00000000E+00  0.00000000E+00  0.00000000E+00
  0.00000000E+00  0.00000000E+00  0.00000000E+00
  0.00000000E+00  0.00000000E+00  0.00000000E+00
  0.00000000E+00  0.00000000E+00  0.00000000E+00
  0.00000000E+00  0.00000000E+00  0.00000000E+00
  0.00000000E+00  0.00000000E+00  0.00000000E+00
  0.00000000E+00  0.00000000E+00  0.00000000E+00
  0.00000000E+00  0.00000000E+00  0.00000000E+00
  0.00000000E+00  0.00000000E+00  0.00000000E+00
  0.00000000E+00  0.00000000E+00  0.00000000E+00
  0.00000000E+00  0.00000000E+00  0.00000000E+00
  0.00000000E+00  0.00000000E+00  0.00000000E+00
  0.00000000E+00  0.00000000E+00  0.00000000E+00
  0.00000000E+00  0.00000000E+00  0.00000000E+00
  0.00000000E+00  0.00000000E+00  0.00000000E+00
  0.00000000E+00  0.00000000E+00  0.00000000E+00
  0.00000000E+00  0.00000000E+00  0.00000000E+00
  0.00000000E+00  0.00000000E+00  0.00000000E+00
  0.00000000E+00  0.00000000E+00  0.00000000E+00
  0.00000000E+00  0.00000000E+00  0.00000000E+00
  0.00000000E+00  0.00000000E+00  0.00000000E+00
  0.00000000E+00  0.00000000E+00  0.00000000E+00
  0.00000000E+00  0.00000000E+00  0.00000000E+00
  0.00000000E+00  0.00000000E+00  0.00000000E+00
  0.00000000E+00  0.00000000E+00  0.00000000E+00
  0.00000000E+00  0.00000000E+00  0.00000000E+00
  0.00000000E+00  0.00000000E+00  0.00000000E+00
  0.00000000E+00  0.00000000E+00  0.00000000E+00
  0.00000000E+00  0.00000000E+00  0.00000000E+00
  0.00000000E+00  0.00000000E+00  0.00000000E+00
  0.00000000E+00  0.00000000E+00  0.00000000E+00
  0.00000000E+00  0.00000000E+00  0.00000000E+00
  0.00000000E+00  0.00000000E+00  0.00000000E+00
  0.00000000E+00  0.00000000E+00  0.00000000E+00
  0.00000000E+00  0.00000000E+00  0.00000000E+00
  0.00000000E+00  0.00000000E+00  0.00000000E+00
  0.00000000E+00  0.00000000E+00  0.00000000E+00
  0.00000000E+00  0.00000000E+00  0.00000000E+00
  0.00000000E+00  0.00000000E+00  0.00000000E+00
  0.00000000E+00  0.00000000E+00  0.00000000E+00
  0.00000000E+00  0.00000000E+00  0.00000000E+00
  0.00000000E+00  0.00000000E+00  0.00000000E+00
  0.00000000E+00  0.00000000E+00  0.00000000E+00
  0.00000000E+00  0.00000000E+00  0.00000000E+00
  0.00000000E+00  0.00000000E+00  0.00000000E+00
  0.00000000E+00  0.00000000E+00  0.00000000E+00
  0.00000000E+00  0.00000000E+00  0.00000000E+00
  0.00000000E+00  0.00000000E+00  0.00000000E+00
  0.00000000E+00  0.00000000E+00  0.00000000E+00
  0.00000000E+00  0.00000000E+00  0.00000000E+00
  0.00000000E+00  0.00000000E+00  0.00000000E+00
  0.00000000E+00  0.00000000E+00  0.00000000E+00
  0.00000000E+00  0.00000000E+00  0.00000000E+00
  0.00000000E+00  0.00000000E+00  0.00000000E+00
  0.00000000E+00  0.00000000E+00  0.00000000E+00
  0.00000000E+00  0.00000000E+00  0.00000000E+00
  0.00000000E+00  0.00000000E+00  0.00000000E+00
  0.00000000E+00  0.00000000E+00  0.00000000E+00
  0.00000000E+00  0.00000000E+00  0.00000000E+00
  0.00000000E+00  0.00000000E+00  0.00000000E+00
  0.00000000E+00  0.00000000E+00  0.00000000E+00
  0.00000000E+00  0.00000000E+00  0.00000000E+00
  0.00000000E+00  0.00000000E+00  0.00000000E+00
  0.00000000E+00  0.00000000E+00  0.00000000E+00
  0.00000000E+00  0.00000000E+00  0.00000000E+00
  0.00000000E+00  0.00000000E+00  0.00000000E+00
  0.00000000E+00  0.00000000E+00  0.00000000E+00
  0.00000000E+00  0.00000000E+00  0.00000000E+00
  0.00000000E+00  0.00000000E+00  0.00000000E+00
  0.00000000E+00  0.00000000E+00  0.00000000E+00
  0.00000000E+00  0.00000000E+00  0.00000000E+00
  0.00000000E+00  0.00000000E+00  0.00000000E+00
  0.00000000E+00  0.00000000E+00  0.00000000E+00
  0.00000000E+00  0.00000000E+00  0.00000000E+00
  0.00000000E+00  0.00000000E+00  0.00000000E+00
  0.00000000E+00  0.00000000E+00  0.00000000E+00
  0.00000000E+00  0.00000000E+00  0.00000000E+00
  0.00000000E+00  0.00000000E+00  0.00000000E+00
  0.00000000E+00  0.00000000E+00  0.00000000E+00
  0.00000000E+00  0.00000000E+00  0.00000000E+00
  0.00000000E+00  0.00000000E+00  0.00000000E+00
  0.00000000E+00  0.00000000E+00  0.00000000E+00
  0.00000000E+00  0.00000000E+00  0.00000000E+00
  0.00000000E+00  0.00000000E+00  0.00000000E+00
  0.00000000E+00  0.00000000E+00  0.00000000E+00
  0.00000000E+00  0.00000000E+00  0.00000000E+00
  0.00000000E+00  0.00000000E+00  0.00000000E+00
  0.00000000E+00  0.00000000E+00  0.00000000E+00
  0.00000000E+00  0.00000000E+00  0.00000000E+00
  0.00000000E+00  0.00000000E+00  0.00000000E+00
  0.00000000E+00  0.00000000E+00  0.00000000E+00
  0.00000000E+00  0.00000000E+00  0.00000000E+00
  0.00000000E+00  0.00000000E+00  0.00000000E+00
  0.00000000E+00  0.00000000E+00  0.00000000E+00
  0.00000000E+00  0.00000000E+00  0.00000000E+00
  0.00000000E+00  0.00000000E+00  0.00000000E+00
  0.00000000E+00  0.00000000E+00  0.00000000E+00
  0.00000000E+00  0.00000000E+00  0.00000000E+00
  0.00000000E+00  0.00000000E+00  0.00000000E+00
  0.00000000E+00  0.00000000E+00  0.00000000E+00
  0.00000000E+00  0.00000000E+00  0.00000000E+00
  0.00000000E+00  0.00000000E+00  0.00000000E+00
  0.00000000E+00  0.00000000E+00  0.00000000E+00
  0.00000000E+00  0.00000000E+00  0.00000000E+00
  0.00000000E+00  0.00000000E+00  0.00000000E+00
  0.00000000E+00  0.00000000E+00  0.00000000E+00
  0.00000000E+00  0.00000000E+00  0.00000000E+00
  0.00000000E+00  0.00000000E+00  0.00000000E+00
  0.00000000E+00  0.00000000E+00  0.00000000E+00
  0.00000000E+00  0.00000000E+00  0.00000000E+00
  0.00000000E+00  0.00000000E+00  0.00000000E+00
  0.00000000E+00  0.00000000E+00  0.00000000E+00
  0.00000000E+00  0.00000000E+00  0.00000000E+00
  0.00000000E+00  0.00000000E+00  0.00000000E+00
  0.00000000E+00  0.00000000E+00  0.00000000E+00
  0.00000000E+00  0.00000000E+00  0.00000000E+00
  0.00000000E+00  0.00000000E+00  0.00000000E+00
  0.00000000E+00  0.00000000E+00  0.00000000E+00
  0.00000000E+00  0.00000000E+00  0.00000000E+00
  0.00000000E+00  0.00000000E+00  0.00000000E+00
  0.00000000E+00  0.00000000E+00  0.00000000E+00
  0.00000000E+00  0.00000000E+00  0.00000000E+00
  0.00000000E+00  0.00000000E+00  0.00000000E+00
  0.00000000E+00  0.00000000E+00  0.00000000E+00
  0.00000000E+00  0.00000000E+00  0.00000000E+00
  0.00000000E+00  0.00000000E+00  0.00000000E+00
  0.00000000E+00  0.00000000E+00  0.00000000E+00
  0.00000000E+00  0.00000000E+00  0.00000000E+00
  0.00000000E+00  0.00000000E+00  0.00000000E+00
  0.00000000E+00  0.00000000E+00  0.00000000E+00
  0.00000000E+00  0.00000000E+00  0.00000000E+00
  0.00000000E+00  0.00000000E+00  0.00000000E+00
  0.00000000E+00  0.00000000E+00  0.00000000E+00
  0.00000000E+00  0.00000000E+00  0.00000000E+00
  0.00000000E+00  0.00000000E+00  0.00000000E+00
  0.00000000E+00  0.00000000E+00  0.00000000E+00
  0.00000000E+00  0.00000000E+00  0.00000000E+00
  0.00000000E+00  0.00000000E+00  0.00000000E+00
  0.00000000E+00  0.00000000E+00  0.00000000E+00
  0.00000000E+00  0.00000000E+00  0.00000000E+00
  0.00000000E+00  0.00000000E+00  0.00000000E+00
  0.00000000E+00  0.00000000E+00  0.00000000E+00
  0.00000000E+00  0.00000000E+00  0.00000000E+00
  0.00000000E+00  0.00000000E+00  0.00000000E+00
  0.00000000E+00  0.00000000E+00  0.00000000E+00
  0.00000000E+00  0.00000000E+00  0.00000000E+00
  0.00000000E+00  0.00000000E+00  0.00000000E+00
  0.00000000E+00  0.00000000E+00  0.00000000E+00
  0.00000000E+00  0.00000000E+00  0.00000000E+00
  0.00000000E+00  0.00000000E+00  0.00000000E+00
  0.00000000E+00  0.00000000E+00  0.00000000E+00
  0.00000000E+00  0.00000000E+00  0.00000000E+00
  0.00000000E+00  0.00000000E+00  0.00000000E+00
  0.00000000E+00  0.00000000E+00  0.00000000E+00
  0.00000000E+00  0.00000000E+00  0.00000000E+00
  0.00000000E+00  0.00000000E+00  0.00000000E+00
  0.00000000E+00  0.00000000E+00  0.00000000E+00
  0.00000000E+00  0.00000000E+00  0.00000000E+00
  0.00000000E+00  0.00000000E+00  0.00000000E+00
  0.00000000E+00  0.00000000E+00  0.00000000E+00
  0.00000000E+00  0.00000000E+00  0.00000000E+00
  0.00000000E+00  0.00000000E+00  0.00000000E+00
  0.00000000E+00  0.00000000E+00  0.00000000E+00
  0.00000000E+00  0.00000000E+00  0.00000000E+00
  0.00000000E+00  0.00000000E+00  0.00000000E+00
  0.00000000E+00  0.00000000E+00  0.00000000E+00
  0.00000000E+00  0.00000000E+00  0.00000000E+00
  0.00000000E+00  0.00000000E+00  0.00000000E+00
  0.00000000E+00  0.00000000E+00  0.00000000E+00
  0.00000000E+00  0.00000000E+00  0.00000000E+00
  0.00000000E+00  0.00000000E+00  0.00000000E+00
  0.00000000E+00  0.00000000E+00  0.00000000E+00
  0.00000000E+00  0.00000000E+00  0.00000000E+00
  0.00000000E+00  0.00000000E+00  0.00000000E+00
  0.00000000E+00  0.00000000E+00  0.00000000E+00
  0.00000000E+00  0.00000000E+00  0.00000000E+00
  0.00000000E+00  0.00000000E+00  0.00000000E+00
  0.00000000E+00  0.00000000E+00  0.00000000E+00
  0.00000000E+00  0.00000000E+00  0.00000000E+00
  0.00000000E+00  0.00000000E+00  0.00000000E+00
  0.00000000E+00  0.00000000E+00  0.00000000E+00
  0.00000000E+00  0.00000000E+00  0.00000000E+00
  0.00000000E+00  0.00000000E+00  0.00000000E+00
  0.00000000E+00  0.00000000E+00  0.00000000E+00
  0.00000000E+00  0.00000000E+00  0.00000000E+00
  0.00000000E+00  0.00000000E+00  0.00000000E+00
  0.00000000E+00  0.00000000E+00  0.00000000E+00
  0.00000000E+00  0.00000000E+00  0.00000000E+00
  0.00000000E+00  0.00000000E+00  0.00000000E+00
  0.00000000E+00  0.00000000E+00  0.00000000E+00
