# Supplementary material for: Dramatic Enhancement of Rare-Earth Metal–Organic Framework Stability Via Metal Cluster Fluorination
Source: JACS Au. 2022 Aug 9;2(8):1889–98. doi: 10.1021/jacsau.2c00259 (PMC9400048; doi:10.1021/jacsau.2c00259)
Supplement: Supplementary file 2 — au2c00259_si_002.zip [file au2c00259_si_002.zip › jacs_supplement/poscars/dobdc_adsorption/mof/tb/POSCAR]

POSCAR file written by OVITO Basic 3.5.4
   1.00000000000000     
    15.1572056956264785   -0.0045216087851992    0.0053450404197308
    -0.0341361415418314   14.9815210649894297    0.0050323151492827
     0.0720245197318529   -0.0022672327397239   21.1146250116064031
   C    Tb   H    O    F 
    96    12    52    72    16
Direct
  0.4061422683709886  0.9289484299733755  0.9674702605514509
  0.0674194692258131  0.4013318508683569  0.0308987771827805
  0.5050139896608621  0.1887231013783140  0.0113178750086204
  0.8058251289681639  0.4929493095383867  0.9906528893841754
  0.4821965384032332  0.0948392405092256  0.9935673837854200
  0.8999993614868689  0.4729257605771580  0.0060596862672960
  0.5243241894903357  0.0168654905648208  0.0150621947813175
  0.4847549546761095  0.9349602624828887  0.0022053032409575
  0.9757498170441785  0.5182250632698537  0.9840437573821199
  0.0580695814368255  0.4806902082835998  0.9961197938086730
  0.4065814181430095  0.0883980659034169  0.9567932324870275
  0.9098507724394862  0.3963379596573104  0.0423697810970663
  0.3676305865638491  0.0071723220314877  0.9430300499347266
  0.9912711136123081  0.3599861149960368  0.0559287906287416
  0.3619968406930667  0.8426511360033463  0.9618593061824331
  0.1550305072534333  0.3606744237891325  0.0362123976724667
  0.6604899270120466  0.6789512233389553  0.1387092983737613
  0.3640582226185778  0.3660634063607998  0.1718969676804202
  0.3494751407934780  0.6629645257690365  0.1490254632590893
  0.6778336868271626  0.3632453435464245  0.1541637682290242
  0.7724875486985310  0.7931441721238272  0.1680327552079025
  0.2619640651377194  0.2474654082219637  0.2027162097562787
  0.2325214891031104  0.7720295522330047  0.1844390513726696
  0.8023887341564971  0.2619866348289409  0.1882512882100515
  0.7089087444714129  0.7304052624727557  0.1868390481233164
  0.3144001563729706  0.3185062718634921  0.2226379494414594
  0.2993559301710106  0.7092562626865191  0.1993379321816751
  0.7350008991393051  0.3236763978510327  0.2037361299836368
  0.8463170751161658  0.2175548772539623  0.2363544606491773
  0.1891316283270643  0.8150931055599498  0.2339159028744260
  0.2119678260662679  0.1967197271125221  0.2448212971321174
  0.8212121499876720  0.8408411287459294  0.2125552514653649
  0.6925904995104334  0.7149156508867858  0.2524153933937603
  0.3170174625482531  0.3410634224673094  0.2877141339436508
  0.3195725122876747  0.6901601357858248  0.2624487189641360
  0.7183573454370579  0.3443518694113016  0.2671148108497886
  0.8269865549784696  0.2354993548879373  0.2996966279877760
  0.2091200828889146  0.7958005799089122  0.2970588768924113
  0.2173370432070752  0.2169842667230270  0.3101444538027263
  0.8047467933163734  0.8246584861169636  0.2777826783257011
  0.7646695053973283  0.3022273835156901  0.3150284713399928
  0.2749008977047539  0.7317695751906242  0.3117878080742614
  0.2693217758864279  0.2890171825632751  0.3301969984699144
  0.7408368040937903  0.7630603496992536  0.2965421103938642
  0.8683912153893278  0.1798582940612015  0.3493624371294173
  0.1609608322944159  0.8438624260460581  0.3471674409632124
  0.1698124588077260  0.1629304516410520  0.3572335931124765
  0.8555384570677208  0.8691920373480353  0.3281193030537308
  0.9115151043100294  0.5650966414181827  0.4649145448892607
  0.4131845823769100  0.9996652949640218  0.4983792796058697
  0.0102426563984492  0.3055252255241440  0.5101847068550235
  0.6961493596271117  0.0081865029776279  0.4886199048599618
  0.9889227010322086  0.3996844378773153  0.4918461683318404
  0.5974666167842346  0.0098566993774715  0.4891221344434415
  0.0263785330433571  0.4780182630393689  0.5168921102396580
  0.5467512290712221  0.0889718686104406  0.4872993126394637
  0.9165883904708687  0.4059710118169392  0.4516958074201096
  0.5549648188224064  0.9273602569173787  0.4936794682671424
  0.8764760625163619  0.4865511081408735  0.4381503017207217
  0.4642923000304616  0.9216026234331628  0.4975139287697580
  0.8682571579763136  0.6518103990091424  0.4576699875556464
  0.3168023687530163  0.9991601036637136  0.5040907997361425
  0.1415430278068335  0.8108117737475163  0.6467483977506303
  0.8379261621753562  0.1321835947088047  0.6595409310940896
  0.8363567483951769  0.8268506963996125  0.6413164990183109
  0.1463209168239606  0.1278127754874283  0.6676379675109370
  0.2388405537226545  0.6862943713627476  0.6813348788318779
  0.7320600707153211  0.2500494945722972  0.6874537072196829
  0.7480817908121533  0.6918094536279004  0.6800138539399595
  0.2387252799487482  0.2599338588636192  0.7026322493896252
  0.1831079230039153  0.7575429256974423  0.6968755019788533
  0.7833036480593432  0.1779346512029804  0.7071944240797190
  0.7821365956883782  0.7783624916323421  0.6890446255908752
  0.1924495160136044  0.1802929292039182  0.7172551830824242
  0.2837285227963399  0.3038372071970595  0.7506241755785176
  0.6990538138536091  0.6531128579209728  0.7286434736553440
  0.6815634570882741  0.2982668046702729  0.7303944178628587
  0.2822972194155753  0.6367913739602431  0.7271345903657874
  0.1690981309418426  0.7785982098305333  0.7616918402607369
  0.7837537070068928  0.1509960476936510  0.7715806966714511
  0.7652574345813887  0.8226329705103608  0.7459274944780513
  0.1905181946803185  0.1492157629409102  0.7796943130090894
  0.2832014529304639  0.2719283290934140  0.8125396206661205
  0.6828778335515465  0.6970855848411147  0.7858924449256023
  0.6844375212760250  0.2732858511076818  0.7952131862721439
  0.2709274587794617  0.6602092554350187  0.7918475266431312
  0.2348184227324386  0.1942752831129935  0.8274254340784425
  0.7156276332313257  0.7844759675008264  0.7944110988923274
  0.7344484018100726  0.2001767628683014  0.8148292673245615
  0.2137599053843818  0.7292215089521104  0.8075330024710126
  0.3347621637108110  0.3210458058210690  0.8606212263977405
  0.6365817099207673  0.6467820426619341  0.8366375480390990
  0.6375325606151765  0.3261058758727227  0.8434761279680102
  0.3234632075629300  0.6204296006759275  0.8443708273638378
  0.9868139876585686  0.5594169553749289  0.5030769997367200
  0.4553832209048866  0.0823525015924687  0.4930657700736101
  0.3749102969127387  0.3679727336599201  0.0138625815027067
  0.6343640114889995  0.6187236050212807  0.9899776739124873
  0.6244544226725846  0.3658482050878736  0.9991883249578154
  0.3778599969111801  0.6232428325133507  0.9951128068580234
  0.5105377444140807  0.5109238579259816  0.1260912880485740
  0.0105161183762570  0.0084226427832544  0.3735790461407548
  0.1196401844402273  0.8719256827791814  0.4991830999177878
  0.8799393863306144  0.1249319944480938  0.5045379217223170
  0.8674836630577786  0.8717638483390032  0.4889138027473562
  0.1286990753596292  0.1276868625677997  0.5108036894889750
  0.9929912875372362  0.9811540231465857  0.6279690792765533
  0.4905403367111368  0.4853714603411340  0.8728287674725296
  0.3760923906114605  0.1505299432424694  0.9413149516252901
  0.5123356175190490  0.8730034623089299  0.0212661859265976
  0.8500008574739190  0.3627565687151208  0.0583957046931365
  0.6179649674705652  0.9666333558504908  0.0644906128908092
  0.1181423570481979  0.5109375623904225  0.9764278234490806
  0.0227195920172745  0.6158175702169775  0.9355867110830287
  0.9369952611024667  0.2623175547242894  0.1037203138537551
  0.7731712989207843  0.2734001502412335  0.1022089883729621
  0.2489587075552419  0.7512010243003753  0.0977887816547779
  0.7851972783640793  0.8030379925909710  0.1174879132931980
  0.2600173769943134  0.2321634504615829  0.1521688277352241
  0.1382635566610404  0.8644405284892815  0.2234021039739324
  0.8946958328631511  0.1658434288800056  0.2251024740918758
  0.9096891240717476  0.9234202497925451  0.2332514640842652
  0.1318429432977097  0.1044644275934887  0.2604952598079351
  0.3521908037635018  0.4219821604747410  0.3524350259139178
  0.6091248943257176  0.6271600101644900  0.2339113116584093
  0.6665478438763103  0.3926778544132736  0.2781797230848765
  0.3708502978101705  0.6410184475995909  0.2725640963936558
  0.2703458196197422  0.3036654924780790  0.3811071930100816
  0.7304628187940757  0.7513857258426104  0.3471007593667597
  0.2519704219608604  0.7466207199621161  0.3981836578510985
  0.7809722648807907  0.2753920397694768  0.4016702000709940
  0.0110697686050836  0.6214076796025119  0.5245435669055455
  0.4138746412295480  0.1421529769030604  0.4931279225729238
  0.5969837468671808  0.8679780994961288  0.4948682674095449
  0.8886448570236588  0.3437985336232236  0.4336992405584415
  0.5416101604005049  0.2153381975907686  0.4778807328613536
  0.4540140273926178  0.7926470022743476  0.4815481478565483
  0.7789448425657546  0.4278766169613786  0.3923984114990561
  0.1062760519734720  0.5295487056050552  0.5764116268503612
  0.3255117219029650  0.8707161138780350  0.5015670403924816
  0.7763595895565235  0.5924672352729837  0.4125301593372906
  0.2670259942454029  0.3524711924487920  0.6446240279305774
  0.7444652830544405  0.5853584120931414  0.6306770351983855
  0.2485598759990992  0.6712736176303727  0.6308969329545122
  0.7329203607530426  0.2685620114186955  0.6373830145685853
  0.6731543975992839  0.5849935328941674  0.7237354775290331
  0.3211636891011045  0.3651917089726013  0.7410040483707298
  0.6019351013981511  0.3900343260811091  0.7490835964731082
  0.3390943559957865  0.5670534177829809  0.6638710710761911
  0.0928499895685269  0.8712669111649178  0.7404105747814023
  0.8657844263709545  0.0611623299507433  0.7530931014295714
  0.1527077709671496  0.0885894906799694  0.7900430579318015
  0.7930112044329938  0.8897881670016110  0.7518876941730191
  0.2069332043366755  0.7472072672184167  0.8575042990333988
  0.7352938021829027  0.1828752207921427  0.8651415349462970
  0.2638958816615053  0.2132591596892226  0.9135722217818768
  0.7243083795836787  0.8901788512984019  0.8441831777501617
  0.2679294908491236  0.9020380025128929  0.9197106615085050
  0.1013201407706574  0.2618898232475154  0.0794041526115455
  0.2656810718382790  0.0641352135781936  0.9008718555754966
  0.5833739903715677  0.2172484510120117  0.0112631529873523
  0.3952090239408877  0.7729007535056588  0.9835995084633272
  0.7770337217831512  0.5721269357019138  0.9872982897605396
  0.2226951074355856  0.3971009790413018  0.0146148202424374
  0.2837491981893420  0.8394743994841538  0.9348318489508457
  0.1610753064602350  0.2810713373718317  0.0630589660474974
  0.4368262858397458  0.2351958252530324  0.0234622366780139
  0.7592153902169484  0.4231202621952042  0.9839787312412350
  0.5986166314610875  0.0253731175606784  0.0501675091978958
  0.9651740417875805  0.5934831038076727  0.9493170073286721
  0.2914378014543449  0.0021031890567061  0.9092715542536911
  0.9974316166881065  0.2833968619716782  0.0906460256075008
  0.6718749820771867  0.6944640930592776  0.0799500764844415
  0.3433092709556669  0.3452710037690102  0.1154387708062692
  0.3241059921831128  0.6748628811291902  0.0907195069661478
  0.6919359037712867  0.3352294984648937  0.0968320755518112
  0.2105924893994883  0.7914805017142015  0.1243124809200681
  0.8236499112957766  0.2433946733556116  0.1269072373375986
  0.6073609529162067  0.6180958255067415  0.1595728673368240
  0.4232981701514171  0.4224984143530908  0.1861666960150032
  0.4141180276199004  0.6152130088655124  0.1643138024537418
  0.6193621660771170  0.4184253898721720  0.1696693593198526
  0.1615432059034012  0.1303593786875365  0.2218113076518799
  0.8827709856326771  0.8998802111108256  0.1930882712581946
  0.6330259559753694  0.6551204607108539  0.2738362090290893
  0.3648230922260068  0.4130516801991059  0.3075058753213327
  0.9215470884905699  0.1196246714812958  0.3333384047459471
  0.1092178012633965  0.9059158793622993  0.3328520756617500
  0.1156479097572584  0.1033097967147827  0.3355917365944786
  0.9166295618954540  0.9252203703894927  0.3114753117677036
  0.7482257724910538  0.3247673798409214  0.3768939932834185
  0.2955013378015569  0.7108432025406062  0.3724845119609808
  0.8447176765868269  0.1962247420445114  0.4073679812174373
  0.1753527128649903  0.8192744604356865  0.4060180068013880
  0.1836513784744359  0.1753768980868082  0.4156136188706886
  0.8378800172103598  0.8500167445520901  0.3849577428131202
  0.9014470184339061  0.7215191992647382  0.4789983947517137
  0.0883645121030714  0.2766958144415407  0.5134748825496604
  0.7369836506784727  0.0814309273441278  0.4918607636636698
  0.2731560683351640  0.0677982512185354  0.5079977157486172
  0.7910664341235415  0.6543811483424748  0.4287435179905922
  0.2772569425245593  0.9182141091504015  0.5047480830002810
  0.9410725854508627  0.2592170773242455  0.5193490980621653
  0.7310663586815829  0.9312065365214154  0.4862238114225836
  0.0966772951267800  0.4714075806905997  0.5566617854688797
  0.5867327942019652  0.1689721650613933  0.4799475241127319
  0.8020922270459913  0.4902737516294904  0.4022156198527557
  0.4210834777143762  0.8402084219132859  0.5025835277242284
  0.1589593072980427  0.7952667827425550  0.5882231568289019
  0.8306539497140587  0.1550766901492193  0.6022484345989847
  0.8202336089846946  0.8149880438968622  0.5830458017742980
  0.1683302446620241  0.1445215893791569  0.6107722939958765
  0.7665323807372231  0.6462642244222726  0.6255271431781569
  0.2385260649998057  0.2939789246465157  0.6429006087612755
  0.0889925556559862  0.8727453136893845  0.6649439827371992
  0.8914960628299976  0.0709855848911780  0.6789159497960636
  0.8948076226876369  0.8797137382548156  0.6632737963632549
  0.0897181688311471  0.0694310843919361  0.6844258591930904
  0.6331534663060593  0.3679336502282192  0.7096779440753059
  0.3350812558476187  0.5668818276945741  0.7100432984121375
  0.1166633216435449  0.8452389006543203  0.7809903705596984
  0.8308262813715496  0.0799889561608702  0.7916398939271853
  0.3869715557879211  0.3808544935605181  0.8422561594137125
  0.5861087422932674  0.5827889589863809  0.8212569217532130
  0.5831306799085884  0.3863508694713971  0.8234325056535639
  0.3882816447065110  0.5723010687557845  0.8287768470125338
  0.2321587362506433  0.1633608572346479  0.8885519497521677
  0.6978374320740851  0.8308436124966385  0.8483419095541809
  0.3220652702172734  0.2982277646206912  0.9193591538213075
  0.6536737176200088  0.6698776007773291  0.8935989392140703
  0.6526813763820416  0.3116099288303891  0.9012280432425913
  0.3027525559576860  0.6403194399776042  0.9015008726708098
  0.5073316188298889  0.3905321918994574  0.0637516876033603
  0.5062369472653890  0.6249376017383019  0.0490554247092432
  0.0031706533910228  0.8789620919059123  0.4359480912438922
  0.0100183041929299  0.1218473942499158  0.4472661060715435
  0.8926083221356038  0.0057218429297623  0.4381942016545883
  0.1236798613174752  0.9996007185552676  0.4468353854006593
  0.0027899371688379  0.1025539819733559  0.5653044465406690
  0.9945583255037317  0.8654900751629236  0.5517270835047122
  0.1185972002485695  0.9850716499716490  0.5630738676423755
  0.8825892979109259  0.9899676620541998  0.5553199882715973
  0.4950093210501700  0.6148587806234891  0.9345941964691437
  0.6083354298855703  0.4919212182809811  0.9377034781034916
  0.6265960170942062  0.5028533980402022  0.0547059902678735
  0.3849570470407754  0.5059676615794060  0.0621982740194305
  0.4937617201952338  0.3724140073645171  0.9465917164814858
  0.3750531913974202  0.4891066019074296  0.9473164210633320
 
  0.00000000E+00  0.00000000E+00  0.00000000E+00
  0.00000000E+00  0.00000000E+00  0.00000000E+00
  0.00000000E+00  0.00000000E+00  0.00000000E+00
  0.00000000E+00  0.00000000E+00  0.00000000E+00
  0.00000000E+00  0.00000000E+00  0.00000000E+00
  0.00000000E+00  0.00000000E+00  0.00000000E+00
  0.00000000E+00  0.00000000E+00  0.00000000E+00
  0.00000000E+00  0.00000000E+00  0.00000000E+00
  0.00000000E+00  0.00000000E+00  0.00000000E+00
  0.00000000E+00  0.00000000E+00  0.00000000E+00
  0.00000000E+00  0.00000000E+00  0.00000000E+00
  0.00000000E+00  0.00000000E+00  0.00000000E+00
  0.00000000E+00  0.00000000E+00  0.00000000E+00
  0.00000000E+00  0.00000000E+00  0.00000000E+00
  0.00000000E+00  0.00000000E+00  0.00000000E+00
  0.00000000E+00  0.00000000E+00  0.00000000E+00
  0.00000000E+00  0.00000000E+00  0.00000000E+00
  0.00000000E+00  0.00000000E+00  0.00000000E+00
  0.00000000E+00  0.00000000E+00  0.00000000E+00
  0.00000000E+00  0.00000000E+00  0.00000000E+00
  0.00000000E+00  0.00000000E+00  0.00000000E+00
  0.00000000E+00  0.00000000E+00  0.00000000E+00
  0.00000000E+00  0.00000000E+00  0.00000000E+00
  0.00000000E+00  0.00000000E+00  0.00000000E+00
  0.00000000E+00  0.00000000E+00  0.00000000E+00
  0.00000000E+00  0.00000000E+00  0.00000000E+00
  0.00000000E+00  0.00000000E+00  0.00000000E+00
  0.00000000E+00  0.00000000E+00  0.00000000E+00
  0.00000000E+00  0.00000000E+00  0.00000000E+00
  0.00000000E+00  0.00000000E+00  0.00000000E+00
  0.00000000E+00  0.00000000E+00  0.00000000E+00
  0.00000000E+00  0.00000000E+00  0.00000000E+00
  0.00000000E+00  0.00000000E+00  0.00000000E+00
  0.00000000E+00  0.00000000E+00  0.00000000E+00
  0.00000000E+00  0.00000000E+00  0.00000000E+00
  0.00000000E+00  0.00000000E+00  0.00000000E+00
  0.00000000E+00  0.00000000E+00  0.00000000E+00
  0.00000000E+00  0.00000000E+00  0.00000000E+00
  0.00000000E+00  0.00000000E+00  0.00000000E+00
  0.00000000E+00  0.00000000E+00  0.00000000E+00
  0.00000000E+00  0.00000000E+00  0.00000000E+00
  0.00000000E+00  0.00000000E+00  0.00000000E+00
  0.00000000E+00  0.00000000E+00  0.00000000E+00
  0.00000000E+00  0.00000000E+00  0.00000000E+00
  0.00000000E+00  0.00000000E+00  0.00000000E+00
  0.00000000E+00  0.00000000E+00  0.00000000E+00
  0.00000000E+00  0.00000000E+00  0.00000000E+00
  0.00000000E+00  0.00000000E+00  0.00000000E+00
  0.00000000E+00  0.00000000E+00  0.00000000E+00
  0.00000000E+00  0.00000000E+00  0.00000000E+00
  0.00000000E+00  0.00000000E+00  0.00000000E+00
  0.00000000E+00  0.00000000E+00  0.00000000E+00
  0.00000000E+00  0.00000000E+00  0.00000000E+00
  0.00000000E+00  0.00000000E+00  0.00000000E+00
  0.00000000E+00  0.00000000E+00  0.00000000E+00
  0.00000000E+00  0.00000000E+00  0.00000000E+00
  0.00000000E+00  0.00000000E+00  0.00000000E+00
  0.00000000E+00  0.00000000E+00  0.00000000E+00
  0.00000000E+00  0.00000000E+00  0.00000000E+00
  0.00000000E+00  0.00000000E+00  0.00000000E+00
  0.00000000E+00  0.00000000E+00  0.00000000E+00
  0.00000000E+00  0.00000000E+00  0.00000000E+00
  0.00000000E+00  0.00000000E+00  0.00000000E+00
  0.00000000E+00  0.00000000E+00  0.00000000E+00
  0.00000000E+00  0.00000000E+00  0.00000000E+00
  0.00000000E+00  0.00000000E+00  0.00000000E+00
  0.00000000E+00  0.00000000E+00  0.00000000E+00
  0.00000000E+00  0.00000000E+00  0.00000000E+00
  0.00000000E+00  0.00000000E+00  0.00000000E+00
  0.00000000E+00  0.00000000E+00  0.00000000E+00
  0.00000000E+00  0.00000000E+00  0.00000000E+00
  0.00000000E+00  0.00000000E+00  0.00000000E+00
  0.00000000E+00  0.00000000E+00  0.00000000E+00
  0.00000000E+00  0.00000000E+00  0.00000000E+00
  0.00000000E+00  0.00000000E+00  0.00000000E+00
  0.00000000E+00  0.00000000E+00  0.00000000E+00
  0.00000000E+00  0.00000000E+00  0.00000000E+00
  0.00000000E+00  0.00000000E+00  0.00000000E+00
  0.00000000E+00  0.00000000E+00  0.00000000E+00
  0.00000000E+00  0.00000000E+00  0.00000000E+00
  0.00000000E+00  0.00000000E+00  0.00000000E+00
  0.00000000E+00  0.00000000E+00  0.00000000E+00
  0.00000000E+00  0.00000000E+00  0.00000000E+00
  0.00000000E+00  0.00000000E+00  0.00000000E+00
  0.00000000E+00  0.00000000E+00  0.00000000E+00
  0.00000000E+00  0.00000000E+00  0.00000000E+00
  0.00000000E+00  0.00000000E+00  0.00000000E+00
  0.00000000E+00  0.00000000E+00  0.00000000E+00
  0.00000000E+00  0.00000000E+00  0.00000000E+00
  0.00000000E+00  0.00000000E+00  0.00000000E+00
  0.00000000E+00  0.00000000E+00  0.00000000E+00
  0.00000000E+00  0.00000000E+00  0.00000000E+00
  0.00000000E+00  0.00000000E+00  0.00000000E+00
  0.00000000E+00  0.00000000E+00  0.00000000E+00
  0.00000000E+00  0.00000000E+00  0.00000000E+00
  0.00000000E+00  0.00000000E+00  0.00000000E+00
  0.00000000E+00  0.00000000E+00  0.00000000E+00
  0.00000000E+00  0.00000000E+00  0.00000000E+00
  0.00000000E+00  0.00000000E+00  0.00000000E+00
  0.00000000E+00  0.00000000E+00  0.00000000E+00
  0.00000000E+00  0.00000000E+00  0.00000000E+00
  0.00000000E+00  0.00000000E+00  0.00000000E+00
  0.00000000E+00  0.00000000E+00  0.00000000E+00
  0.00000000E+00  0.00000000E+00  0.00000000E+00
  0.00000000E+00  0.00000000E+00  0.00000000E+00
  0.00000000E+00  0.00000000E+00  0.00000000E+00
  0.00000000E+00  0.00000000E+00  0.00000000E+00
  0.00000000E+00  0.00000000E+00  0.00000000E+00
  0.00000000E+00  0.00000000E+00  0.00000000E+00
  0.00000000E+00  0.00000000E+00  0.00000000E+00
  0.00000000E+00  0.00000000E+00  0.00000000E+00
  0.00000000E+00  0.00000000E+00  0.00000000E+00
  0.00000000E+00  0.00000000E+00  0.00000000E+00
  0.00000000E+00  0.00000000E+00  0.00000000E+00
  0.00000000E+00  0.00000000E+00  0.00000000E+00
  0.00000000E+00  0.00000000E+00  0.00000000E+00
  0.00000000E+00  0.00000000E+00  0.00000000E+00
  0.00000000E+00  0.00000000E+00  0.00000000E+00
  0.00000000E+00  0.00000000E+00  0.00000000E+00
  0.00000000E+00  0.00000000E+00  0.00000000E+00
  0.00000000E+00  0.00000000E+00  0.00000000E+00
  0.00000000E+00  0.00000000E+00  0.00000000E+00
  0.00000000E+00  0.00000000E+00  0.00000000E+00
  0.00000000E+00  0.00000000E+00  0.00000000E+00
  0.00000000E+00  0.00000000E+00  0.00000000E+00
  0.00000000E+00  0.00000000E+00  0.00000000E+00
  0.00000000E+00  0.00000000E+00  0.00000000E+00
  0.00000000E+00  0.00000000E+00  0.00000000E+00
  0.00000000E+00  0.00000000E+00  0.00000000E+00
  0.00000000E+00  0.00000000E+00  0.00000000E+00
  0.00000000E+00  0.00000000E+00  0.00000000E+00
  0.00000000E+00  0.00000000E+00  0.00000000E+00
  0.00000000E+00  0.00000000E+00  0.00000000E+00
  0.00000000E+00  0.00000000E+00  0.00000000E+00
  0.00000000E+00  0.00000000E+00  0.00000000E+00
  0.00000000E+00  0.00000000E+00  0.00000000E+00
  0.00000000E+00  0.00000000E+00  0.00000000E+00
  0.00000000E+00  0.00000000E+00  0.00000000E+00
  0.00000000E+00  0.00000000E+00  0.00000000E+00
  0.00000000E+00  0.00000000E+00  0.00000000E+00
  0.00000000E+00  0.00000000E+00  0.00000000E+00
  0.00000000E+00  0.00000000E+00  0.00000000E+00
  0.00000000E+00  0.00000000E+00  0.00000000E+00
  0.00000000E+00  0.00000000E+00  0.00000000E+00
  0.00000000E+00  0.00000000E+00  0.00000000E+00
  0.00000000E+00  0.00000000E+00  0.00000000E+00
  0.00000000E+00  0.00000000E+00  0.00000000E+00
  0.00000000E+00  0.00000000E+00  0.00000000E+00
  0.00000000E+00  0.00000000E+00  0.00000000E+00
  0.00000000E+00  0.00000000E+00  0.00000000E+00
  0.00000000E+00  0.00000000E+00  0.00000000E+00
  0.00000000E+00  0.00000000E+00  0.00000000E+00
  0.00000000E+00  0.00000000E+00  0.00000000E+00
  0.00000000E+00  0.00000000E+00  0.00000000E+00
  0.00000000E+00  0.00000000E+00  0.00000000E+00
  0.00000000E+00  0.00000000E+00  0.00000000E+00
  0.00000000E+00  0.00000000E+00  0.00000000E+00
  0.00000000E+00  0.00000000E+00  0.00000000E+00
  0.00000000E+00  0.00000000E+00  0.00000000E+00
  0.00000000E+00  0.00000000E+00  0.00000000E+00
  0.00000000E+00  0.00000000E+00  0.00000000E+00
  0.00000000E+00  0.00000000E+00  0.00000000E+00
  0.00000000E+00  0.00000000E+00  0.00000000E+00
  0.00000000E+00  0.00000000E+00  0.00000000E+00
  0.00000000E+00  0.00000000E+00  0.00000000E+00
  0.00000000E+00  0.00000000E+00  0.00000000E+00
  0.00000000E+00  0.00000000E+00  0.00000000E+00
  0.00000000E+00  0.00000000E+00  0.00000000E+00
  0.00000000E+00  0.00000000E+00  0.00000000E+00
  0.00000000E+00  0.00000000E+00  0.00000000E+00
  0.00000000E+00  0.00000000E+00  0.00000000E+00
  0.00000000E+00  0.00000000E+00  0.00000000E+00
  0.00000000E+00  0.00000000E+00  0.00000000E+00
  0.00000000E+00  0.00000000E+00  0.00000000E+00
  0.00000000E+00  0.00000000E+00  0.00000000E+00
  0.00000000E+00  0.00000000E+00  0.00000000E+00
  0.00000000E+00  0.00000000E+00  0.00000000E+00
  0.00000000E+00  0.00000000E+00  0.00000000E+00
  0.00000000E+00  0.00000000E+00  0.00000000E+00
  0.00000000E+00  0.00000000E+00  0.00000000E+00
  0.00000000E+00  0.00000000E+00  0.00000000E+00
  0.00000000E+00  0.00000000E+00  0.00000000E+00
  0.00000000E+00  0.00000000E+00  0.00000000E+00
  0.00000000E+00  0.00000000E+00  0.00000000E+00
  0.00000000E+00  0.00000000E+00  0.00000000E+00
  0.00000000E+00  0.00000000E+00  0.00000000E+00
  0.00000000E+00  0.00000000E+00  0.00000000E+00
  0.00000000E+00  0.00000000E+00  0.00000000E+00
  0.00000000E+00  0.00000000E+00  0.00000000E+00
  0.00000000E+00  0.00000000E+00  0.00000000E+00
  0.00000000E+00  0.00000000E+00  0.00000000E+00
  0.00000000E+00  0.00000000E+00  0.00000000E+00
  0.00000000E+00  0.00000000E+00  0.00000000E+00
  0.00000000E+00  0.00000000E+00  0.00000000E+00
  0.00000000E+00  0.00000000E+00  0.00000000E+00
  0.00000000E+00  0.00000000E+00  0.00000000E+00
  0.00000000E+00  0.00000000E+00  0.00000000E+00
  0.00000000E+00  0.00000000E+00  0.00000000E+00
  0.00000000E+00  0.00000000E+00  0.00000000E+00
  0.00000000E+00  0.00000000E+00  0.00000000E+00
  0.00000000E+00  0.00000000E+00  0.00000000E+00
  0.00000000E+00  0.00000000E+00  0.00000000E+00
  0.00000000E+00  0.00000000E+00  0.00000000E+00
  0.00000000E+00  0.00000000E+00  0.00000000E+00
  0.00000000E+00  0.00000000E+00  0.00000000E+00
  0.00000000E+00  0.00000000E+00  0.00000000E+00
  0.00000000E+00  0.00000000E+00  0.00000000E+00
  0.00000000E+00  0.00000000E+00  0.00000000E+00
  0.00000000E+00  0.00000000E+00  0.00000000E+00
  0.00000000E+00  0.00000000E+00  0.00000000E+00
  0.00000000E+00  0.00000000E+00  0.00000000E+00
  0.00000000E+00  0.00000000E+00  0.00000000E+00
  0.00000000E+00  0.00000000E+00  0.00000000E+00
  0.00000000E+00  0.00000000E+00  0.00000000E+00
  0.00000000E+00  0.00000000E+00  0.00000000E+00
  0.00000000E+00  0.00000000E+00  0.00000000E+00
  0.00000000E+00  0.00000000E+00  0.00000000E+00
  0.00000000E+00  0.00000000E+00  0.00000000E+00
  0.00000000E+00  0.00000000E+00  0.00000000E+00
  0.00000000E+00  0.00000000E+00  0.00000000E+00
  0.00000000E+00  0.00000000E+00  0.00000000E+00
  0.00000000E+00  0.00000000E+00  0.00000000E+00
  0.00000000E+00  0.00000000E+00  0.00000000E+00
  0.00000000E+00  0.00000000E+00  0.00000000E+00
  0.00000000E+00  0.00000000E+00  0.00000000E+00
  0.00000000E+00  0.00000000E+00  0.00000000E+00
  0.00000000E+00  0.00000000E+00  0.00000000E+00
  0.00000000E+00  0.00000000E+00  0.00000000E+00
  0.00000000E+00  0.00000000E+00  0.00000000E+00
  0.00000000E+00  0.00000000E+00  0.00000000E+00
  0.00000000E+00  0.00000000E+00  0.00000000E+00
  0.00000000E+00  0.00000000E+00  0.00000000E+00
  0.00000000E+00  0.00000000E+00  0.00000000E+00
  0.00000000E+00  0.00000000E+00  0.00000000E+00
  0.00000000E+00  0.00000000E+00  0.00000000E+00
  0.00000000E+00  0.00000000E+00  0.00000000E+00
  0.00000000E+00  0.00000000E+00  0.00000000E+00
  0.00000000E+00  0.00000000E+00  0.00000000E+00
  0.00000000E+00  0.00000000E+00  0.00000000E+00
  0.00000000E+00  0.00000000E+00  0.00000000E+00
  0.00000000E+00  0.00000000E+00  0.00000000E+00
  0.00000000E+00  0.00000000E+00  0.00000000E+00
  0.00000000E+00  0.00000000E+00  0.00000000E+00
  0.00000000E+00  0.00000000E+00  0.00000000E+00
  0.00000000E+00  0.00000000E+00  0.00000000E+00
  0.00000000E+00  0.00000000E+00  0.00000000E+00
  0.00000000E+00  0.00000000E+00  0.00000000E+00
  0.00000000E+00  0.00000000E+00  0.00000000E+00
