# Supplementary material for: Dramatic Enhancement of Rare-Earth Metal–Organic Framework Stability Via Metal Cluster Fluorination
Source: JACS Au. 2022 Aug 9;2(8):1889–98. doi: 10.1021/jacsau.2c00259 (PMC9400048; doi:10.1021/jacsau.2c00259)
Supplement: Supplementary file 2 — au2c00259_si_002.zip [file au2c00259_si_002.zip › jacs_supplement/poscars/dobdc_adsorption/mof/yb/POSCAR]

POSCAR file written by OVITO Basic 3.5.4
   1.00000000000000     
    14.9866681876079628   -0.0031987089338001   -0.0043840535408282
    -0.0258254123834566   14.7908735559493518    0.0027519637626168
     0.1043826304483512    0.0045028940347802   20.8038975346068220
   C    Yb   H    O    F 
    96    12    52    72    16
Direct
  0.4043532181838318  0.9279814455220733  0.9685148121986876
  0.0704615280577512  0.3999593302408398  0.0269906434127068
  0.5009003221094824  0.1920660712161660  0.0127285115522469
  0.8024377268393352  0.4879862952722863  0.9934284734181169
  0.4787668126793166  0.0967713746975168  0.9952480882688823
  0.8983869955452396  0.4685205247561003  0.0067636358892655
  0.5240770330576748  0.0183549822866095  0.0151195980833116
  0.4853361173591927  0.9348939792345957  0.0018886668570024
  0.9729646258725934  0.5194391790470623  0.9864048422597008
  0.0577365094372911  0.4833008525514652  0.9960714316909063
  0.4008105559110751  0.0894529208850126  0.9597567640249149
  0.9116527615790462  0.3875305559741631  0.0392093472558712
  0.3624842276077464  0.0068528067941929  0.9457114020111744
  0.9954345272797284  0.3528243726877569  0.0505149224843674
  0.3614808560665545  0.8398126673938835  0.9628513222491657
  0.1605674985827500  0.3619253403063942  0.0297181264561913
  0.6584745020563330  0.6772518110995430  0.1377892203366972
  0.3602180724267097  0.3710551447668974  0.1696099430449769
  0.3483501430626076  0.6626009281952210  0.1458396328733212
  0.6687372451285716  0.3633192042291866  0.1554551297953235
  0.7727938095776606  0.7919344739592619  0.1675049175587418
  0.2576269268662320  0.2503795021600031  0.2004426677612862
  0.2303759433873336  0.7735786797082465  0.1816885275751696
  0.7928514078854056  0.2574250180796328  0.1882493639670800
  0.7076477444578366  0.7291832810116372  0.1865373394426433
  0.3093171849514168  0.3231442101023126  0.2209032531030911
  0.2966999767924917  0.7086821172118521  0.1967669425166974
  0.7263019199848285  0.3214254725495478  0.2050103052458219
  0.8383605191174883  0.2125608922939685  0.2367003366714049
  0.1866203518471129  0.8172688878196082  0.2319611367776724
  0.2073158646393457  0.1983231684373107  0.2429227130132553
  0.8222538500848036  0.8399393540186492  0.2126941128632322
  0.6905987895474607  0.7139776377075531  0.2530839476541042
  0.3106856114309958  0.3463847952041277  0.2868636473624374
  0.3156779916417655  0.6876187937556549  0.2607458564063722
  0.7115211435694300  0.3428186319545362  0.2695569260013775
  0.8213819202107348  0.2317067788871114  0.3012044599093441
  0.2055733994273081  0.7962944698717137  0.2960618732541997
  0.2121077858537055  0.2188623968395967  0.3092301466982116
  0.8048749783111492  0.8241467748310625  0.2788749680996190
  0.7591071359337328  0.2997511777344167  0.3175550378541275
  0.2704550797100035  0.7296715354420154  0.3108878954851793
  0.2631433354791036  0.2927352320106230  0.3298475228635835
  0.7394526858561413  0.7625976048080895  0.2978383185338598
  0.8660370064341618  0.1765259528673299  0.3509563744926474
  0.1574289856815840  0.8454554199733538  0.3469342377621653
  0.1652032932959347  0.1629375489208306  0.3568758217957987
  0.8557521167051271  0.8692543977513656  0.3301808563305588
  0.9115170373550789  0.5674211529188233  0.4664777053003721
  0.4128158767500606  0.0003181600077483  0.4988122519455341
  0.0097725403418587  0.3030830395119974  0.5104110467321656
  0.6994216786051727  0.0078959549966445  0.4906924371385274
  0.9893043399740462  0.3991704974752586  0.4927808309561691
  0.5995536088699758  0.0096459134849185  0.4905557589444013
  0.0287195905191628  0.4782480653488703  0.5173728268269632
  0.5482442181219379  0.0892781792742441  0.4837066714936962
  0.9151293268860683  0.4063765747067747  0.4531305279784478
  0.5564066105557669  0.9268721447734843  0.4994866901322184
  0.8746382204925176  0.4881493560633950  0.4400151399075519
  0.4645733585088679  0.9214560147638430  0.5029179249716919
  0.8677493048594461  0.6554147883112620  0.4600226515006155
  0.3152136124665576  0.0003052013282562  0.5034878086953651
  0.1427361941032286  0.8122478492742401  0.6436106847203368
  0.8426863962756005  0.1313115034852285  0.6593213504382969
  0.8412534269960878  0.8282109459242352  0.6411918712564084
  0.1471393923280306  0.1284339700286901  0.6648856933257521
  0.2417619333676043  0.6859918902804217  0.6780866749891131
  0.7348637330783948  0.2496124474981410  0.6880527170665737
  0.7517669518167420  0.6913216912599910  0.6801409017162802
  0.2412040447960572  0.2618231383960518  0.7000632739166310
  0.1849982738652165  0.7578355165331468  0.6941281830450765
  0.7882405156704607  0.1777744647799775  0.7081226466478572
  0.7874290858949949  0.7783685155703013  0.6898541364649604
  0.1931879850313021  0.1819908196422848  0.7152004549927728
  0.2868201122126898  0.3061505875738416  0.7487344791323564
  0.7020523171789719  0.6519760304060372  0.7293907351690524
  0.6834633127520765  0.2981445222172773  0.7316511557342700
  0.2861033858308458  0.6358043958723599  0.7243693177381348
  0.1708652237633211  0.7786006349040121  0.7600259040150785
  0.7903751752830105  0.1515855000035879  0.7736521514298748
  0.7717644597110378  0.8222610135384151  0.7481451594565792
  0.1894451893056177  0.1517530058644710  0.7788407971671603
  0.2847509790450637  0.2748343049151667  0.8118257347272133
  0.6868664928175205  0.6956680603174299  0.7880135898798583
  0.6874568499606968  0.2736181147178661  0.7975422223052058
  0.2748417628981179  0.6592357940133668  0.7901435380127895
  0.2339038804464215  0.1975509769951234  0.8272974233280350
  0.7215923620020919  0.7834217200569714  0.7973588823674842
  0.7399985440458301  0.2009377944780770  0.8175662011266400
  0.2166082039385396  0.7286712764003561  0.8062831347490750
  0.3373402808519672  0.3243736935758166  0.8603937625438463
  0.6392223226746659  0.6446036739759622  0.8390662220237429
  0.6387370719770397  0.3261650324661292  0.8464400130657843
  0.3285426475775797  0.6193126844513689  0.8433030454627517
  0.9889332546207801  0.5610388785262815  0.5038079615849813
  0.4557413416206686  0.0832320248063258  0.4891617981292876
  0.3760732642166255  0.3718419712868861  0.0128079321504222
  0.6333708266600351  0.6149347897108186  0.9910350987569425
  0.6204189494097507  0.3666821428257849  0.0006030747086711
  0.3812779683631147  0.6224825891550655  0.9935098771764247
  0.5082949926593967  0.5121215368105968  0.1245928722107688
  0.0090234790745157  0.0087852027717862  0.3747390428322449
  0.1184723700287519  0.8751717829447851  0.4979287618630301
  0.8822462686979796  0.1230750976373746  0.5050627352654723
  0.8701071152436277  0.8739239986692293  0.4895764580511713
  0.1273140983498495  0.1261720041453281  0.5094629718326135
  0.9956217253190053  0.9818066489014489  0.6259996009593465
  0.4928380840054276  0.4852207734306830  0.8740388413597785
  0.3683093280751870  0.1521420140324420  0.9455599646261889
  0.5154796030502196  0.8722406893483912  0.0195646641329013
  0.8529121366569257  0.3492433541847940  0.0541245612516386
  0.6219172868710018  0.9683583563283071  0.0624690941089395
  0.1171091384830537  0.5182153564644684  0.9775530104864569
  0.0165103902450750  0.6250050347142821  0.9428107538725434
  0.9462320416609838  0.2489877449252296  0.0960516041352638
  0.7618202976392411  0.2687433608232586  0.1015087346500602
  0.2477658901109459  0.7533401123464397  0.0936057828104617
  0.7861658517638072  0.8015035775014259  0.1162104423454111
  0.2569620037803567  0.2346363340161315  0.1491484399393357
  0.1363913021041807  0.8685610464196543  0.2213718726504375
  0.8864901860270120  0.1596407331394053  0.2247026984185934
  0.9121292868010220  0.9231704370704077  0.2337044135931870
  0.1273013217183522  0.1037070894847176  0.2584449216281642
  0.3431305138718106  0.4303016872250160  0.3521975170253117
  0.6051458601837261  0.6258420294829702  0.2347477004034488
  0.6603027622114833  0.3928254171340998  0.2813951153475258
  0.3664714085357759  0.6366685425236446  0.2709122370314188
  0.2634463331295598  0.3074982316304591  0.3815250678268334
  0.7282544414345131  0.7514298842075260  0.3491507684773124
  0.2471196972381626  0.7439611891100060  0.3986658361806779
  0.7775964111577882  0.2734307641493068  0.4054617991602932
  0.0147813338233215  0.6236663468002487  0.5249851694656045
  0.4138489115104314  0.1436524909772889  0.4853557966345023
  0.5988283256581156  0.8669554329644291  0.5041443370049350
  0.8858739534720882  0.3436647845539098  0.4353487184478967
  0.5439215648119073  0.2155852867864934  0.4653085575289188
  0.4577806612486814  0.7890884657004501  0.4986054742413633
  0.7747118694925904  0.4288421329507366  0.3954361986285730
  0.1119144229148884  0.5303217444791488  0.5759688951237528
  0.3228607525636689  0.8698691771698073  0.5060209932198503
  0.7722489654803442  0.5953305182277260  0.4171251929138456
  0.2716771188010836  0.3545802014856346  0.6409659294409821
  0.7461779935691968  0.5844944057368314  0.6290875008915870
  0.2516031109730028  0.6710869340993717  0.6268418360909394
  0.7345055355527582  0.2674720872570899  0.6370731084648634
  0.6746479005037653  0.5835603390613903  0.7238971751614174
  0.3258748117726694  0.3674630269499513  0.7387660615766428
  0.6015440971188977  0.3900287290031932  0.7504051101990351
  0.3437697343679628  0.5655142638325824  0.6599649117695200
  0.0932338606219007  0.8724651457347821  0.7392091406553746
  0.8743867292695555  0.0614522888660436  0.7547010087216490
  0.1501848425066752  0.0910628944972371  0.7894895788858025
  0.8007689452326751  0.8897915411367854  0.7545933500503631
  0.2097247869006937  0.7465852881289312  0.8570557287966170
  0.7415824695458550  0.1839906217084344  0.8687078147737609
  0.2613386347105692  0.2173270750903646  0.9149427157298601
  0.7328918937989073  0.8892443918439843  0.8488514140936572
  0.2621641977144510  0.8986681053325581  0.9242045431781648
  0.1112776961222277  0.2538021915508276  0.0664897904650210
  0.2589734351362999  0.0639500268018635  0.9038848192304680
  0.5800139131285026  0.2212935316851816  0.0126158272143348
  0.3983845638304970  0.7694516643993125  0.9823904863681113
  0.7730411957798294  0.5680894822846990  0.9896918157597748
  0.2273459740338462  0.4047532005723240  0.0110450821599234
  0.2805050765123353  0.8355448224936535  0.9384046882841569
  0.1702349816543244  0.2778624180274192  0.0505996211488130
  0.4315902033030510  0.2389495661321299  0.0243800548225322
  0.7554201208493664  0.4170091541105386  0.9883516959481167
  0.6005637988551220  0.0277440628730234  0.0490276257867868
  0.9592724962915816  0.5987857022828055  0.9555746967390402
  0.2839846614715203  0.0011535567600762  0.9132372661842212
  0.0053463087166885  0.2722308790430145  0.0819745086231983
  0.6710896402981593  0.6920426159616437  0.0780613877681846
  0.3392034125967354  0.3501221538078134  0.1123298852191985
  0.3235514470783521  0.6746253502407294  0.0864522824930623
  0.6812440726052162  0.3345291688953940  0.0972680888758080
  0.2095628486550984  0.7945786344927375  0.1205945890330251
  0.8122979789572025  0.2373118153553220  0.1260720040267029
  0.6036508953752999  0.6167730022329229  0.1591034898567240
  0.4207210398610940  0.4273577348312421  0.1842968339208383
  0.4140697267787878  0.6151555693021962  0.1619770990272737
  0.6116194554238830  0.4213155697614293  0.1716600002896930
  0.1574725143692449  0.1303900734616993  0.2193996039948577
  0.8852705401596084  0.8990058728762228  0.1929774670409685
  0.6297614126807779  0.6542292071299982  0.2750344231871187
  0.3571872314157528  0.4205049456451330  0.3068617124054708
  0.9207126652641443  0.1166738436521355  0.3337969305154277
  0.1058052595701560  0.9088924694951501  0.3323180773145640
  0.1108580746911110  0.1022699283390435  0.3349287289696575
  0.9176842898934356  0.9259420043091832  0.3135266316321640
  0.7442052042372977  0.3231402739191775  0.3805401413597142
  0.2897949814374600  0.7065436071712043  0.3723324756646351
  0.8438833546397309  0.1930301556557195  0.4101651781737753
  0.1718337786667797  0.8204153310573057  0.4067422722216814
  0.1800938396111088  0.1751974622430981  0.4160404190775105
  0.8371636951358600  0.8498399573193576  0.3877650888659742
  0.9029605388239778  0.7260385213517394  0.4801687674362019
  0.0884213792526876  0.2727204296308825  0.5133280818852709
  0.7406073868668104  0.0820772992430816  0.4944464487026390
  0.2710596241859420  0.0701024700358581  0.5052115235649345
  0.7879494189751084  0.6579587021741040  0.4332852705397914
  0.2746844911405145  0.9184725232570659  0.5054063997535337
  0.9391900581409548  0.2569554697208344  0.5189964511852512
  0.7346527141737808  0.9298583374973293  0.4885171137751683
  0.1011050081654654  0.4712903746550289  0.5564581622386607
  0.5891513755498694  0.1689846155964721  0.4716640040843075
  0.7981824096576801  0.4920895822191640  0.4049065860307861
  0.4207495735342678  0.8399822275172775  0.5120468500669655
  0.1598284161706663  0.7969049392411780  0.5839780575566333
  0.8334325397661023  0.1539563581060160  0.6012538293910762
  0.8235599410754637  0.8169359205498594  0.5822106432567298
  0.1694154826900720  0.1456835409083486  0.6072056391422835
  0.7691643806670579  0.6459700337590247  0.6242714239971237
  0.2422492314760557  0.2956688907160522  0.6392965618969512
  0.0900793939313003  0.8750417247961902  0.6627067656559940
  0.8978023192532714  0.0698933377417820  0.6785343666108689
  0.9006333447589396  0.8816007639423886  0.6631926362167850
  0.0904426963122821  0.0686897527893855  0.6818957421676870
  0.6330168612220022  0.3674786259844294  0.7103995284874618
  0.3397958123530030  0.5652699559725606  0.7068250930935227
  0.1174537748641320  0.8455154711496742  0.7801359687649824
  0.8397473476889394  0.0808752006310101  0.7940602973511985
  0.3917486396499392  0.3831995287799654  0.8412208213504906
  0.5879389179778146  0.5802865521212933  0.8228960615199956
  0.5834423597379803  0.3869274274760665  0.8259416410660225
  0.3941227944321642  0.5706045335656723  0.8274090492892913
  0.2289393506808317  0.1673787303706739  0.8895761016748749
  0.7051382537543467  0.8295668849858192  0.8526875678107492
  0.3231699204599818  0.3029758579753132  0.9201535536056672
  0.6561553409800382  0.6675196946616446  0.8970377821043509
  0.6532864334253977  0.3109852694903668  0.9050522592388266
  0.3077547842686347  0.6400745759415191  0.9012649740166701
  0.5046815195058966  0.3923760129523133  0.0638743287576261
  0.5063836673057925  0.6253006240685858  0.0480806854512226
  0.0029269742936182  0.8808170741811130  0.4360490506381117
  0.0095803270535476  0.1207345134175863  0.4474312892455182
  0.8926688083480128  0.0059540715459547  0.4386738214949381
  0.1228172462792689  0.0001514479226177  0.4456984301556196
  0.0041452047770522  0.1023502412955414  0.5647121668308163
  0.9965280467544484  0.8667238550683033  0.5509097550726288
  0.1189700251335818  0.9857991993031571  0.5616553174046133
  0.8856766652808931  0.9900849142042880  0.5553739832868078
  0.4965035586617868  0.6135512590232556  0.9340663917369337
  0.6083243069420231  0.4905377737275490  0.9388309867568618
  0.6238210319636432  0.5024071486456031  0.0557427831134485
  0.3853871054763036  0.5080624439347728  0.0602718156699687
  0.4936652542007265  0.3729690632719477  0.9469612087308107
  0.3776184565896069  0.4900753079992671  0.9462150870815331
 
  0.00000000E+00  0.00000000E+00  0.00000000E+00
  0.00000000E+00  0.00000000E+00  0.00000000E+00
  0.00000000E+00  0.00000000E+00  0.00000000E+00
  0.00000000E+00  0.00000000E+00  0.00000000E+00
  0.00000000E+00  0.00000000E+00  0.00000000E+00
  0.00000000E+00  0.00000000E+00  0.00000000E+00
  0.00000000E+00  0.00000000E+00  0.00000000E+00
  0.00000000E+00  0.00000000E+00  0.00000000E+00
  0.00000000E+00  0.00000000E+00  0.00000000E+00
  0.00000000E+00  0.00000000E+00  0.00000000E+00
  0.00000000E+00  0.00000000E+00  0.00000000E+00
  0.00000000E+00  0.00000000E+00  0.00000000E+00
  0.00000000E+00  0.00000000E+00  0.00000000E+00
  0.00000000E+00  0.00000000E+00  0.00000000E+00
  0.00000000E+00  0.00000000E+00  0.00000000E+00
  0.00000000E+00  0.00000000E+00  0.00000000E+00
  0.00000000E+00  0.00000000E+00  0.00000000E+00
  0.00000000E+00  0.00000000E+00  0.00000000E+00
  0.00000000E+00  0.00000000E+00  0.00000000E+00
  0.00000000E+00  0.00000000E+00  0.00000000E+00
  0.00000000E+00  0.00000000E+00  0.00000000E+00
  0.00000000E+00  0.00000000E+00  0.00000000E+00
  0.00000000E+00  0.00000000E+00  0.00000000E+00
  0.00000000E+00  0.00000000E+00  0.00000000E+00
  0.00000000E+00  0.00000000E+00  0.00000000E+00
  0.00000000E+00  0.00000000E+00  0.00000000E+00
  0.00000000E+00  0.00000000E+00  0.00000000E+00
  0.00000000E+00  0.00000000E+00  0.00000000E+00
  0.00000000E+00  0.00000000E+00  0.00000000E+00
  0.00000000E+00  0.00000000E+00  0.00000000E+00
  0.00000000E+00  0.00000000E+00  0.00000000E+00
  0.00000000E+00  0.00000000E+00  0.00000000E+00
  0.00000000E+00  0.00000000E+00  0.00000000E+00
  0.00000000E+00  0.00000000E+00  0.00000000E+00
  0.00000000E+00  0.00000000E+00  0.00000000E+00
  0.00000000E+00  0.00000000E+00  0.00000000E+00
  0.00000000E+00  0.00000000E+00  0.00000000E+00
  0.00000000E+00  0.00000000E+00  0.00000000E+00
  0.00000000E+00  0.00000000E+00  0.00000000E+00
  0.00000000E+00  0.00000000E+00  0.00000000E+00
  0.00000000E+00  0.00000000E+00  0.00000000E+00
  0.00000000E+00  0.00000000E+00  0.00000000E+00
  0.00000000E+00  0.00000000E+00  0.00000000E+00
  0.00000000E+00  0.00000000E+00  0.00000000E+00
  0.00000000E+00  0.00000000E+00  0.00000000E+00
  0.00000000E+00  0.00000000E+00  0.00000000E+00
  0.00000000E+00  0.00000000E+00  0.00000000E+00
  0.00000000E+00  0.00000000E+00  0.00000000E+00
  0.00000000E+00  0.00000000E+00  0.00000000E+00
  0.00000000E+00  0.00000000E+00  0.00000000E+00
  0.00000000E+00  0.00000000E+00  0.00000000E+00
  0.00000000E+00  0.00000000E+00  0.00000000E+00
  0.00000000E+00  0.00000000E+00  0.00000000E+00
  0.00000000E+00  0.00000000E+00  0.00000000E+00
  0.00000000E+00  0.00000000E+00  0.00000000E+00
  0.00000000E+00  0.00000000E+00  0.00000000E+00
  0.00000000E+00  0.00000000E+00  0.00000000E+00
  0.00000000E+00  0.00000000E+00  0.00000000E+00
  0.00000000E+00  0.00000000E+00  0.00000000E+00
  0.00000000E+00  0.00000000E+00  0.00000000E+00
  0.00000000E+00  0.00000000E+00  0.00000000E+00
  0.00000000E+00  0.00000000E+00  0.00000000E+00
  0.00000000E+00  0.00000000E+00  0.00000000E+00
  0.00000000E+00  0.00000000E+00  0.00000000E+00
  0.00000000E+00  0.00000000E+00  0.00000000E+00
  0.00000000E+00  0.00000000E+00  0.00000000E+00
  0.00000000E+00  0.00000000E+00  0.00000000E+00
  0.00000000E+00  0.00000000E+00  0.00000000E+00
  0.00000000E+00  0.00000000E+00  0.00000000E+00
  0.00000000E+00  0.00000000E+00  0.00000000E+00
  0.00000000E+00  0.00000000E+00  0.00000000E+00
  0.00000000E+00  0.00000000E+00  0.00000000E+00
  0.00000000E+00  0.00000000E+00  0.00000000E+00
  0.00000000E+00  0.00000000E+00  0.00000000E+00
  0.00000000E+00  0.00000000E+00  0.00000000E+00
  0.00000000E+00  0.00000000E+00  0.00000000E+00
  0.00000000E+00  0.00000000E+00  0.00000000E+00
  0.00000000E+00  0.00000000E+00  0.00000000E+00
  0.00000000E+00  0.00000000E+00  0.00000000E+00
  0.00000000E+00  0.00000000E+00  0.00000000E+00
  0.00000000E+00  0.00000000E+00  0.00000000E+00
  0.00000000E+00  0.00000000E+00  0.00000000E+00
  0.00000000E+00  0.00000000E+00  0.00000000E+00
  0.00000000E+00  0.00000000E+00  0.00000000E+00
  0.00000000E+00  0.00000000E+00  0.00000000E+00
  0.00000000E+00  0.00000000E+00  0.00000000E+00
  0.00000000E+00  0.00000000E+00  0.00000000E+00
  0.00000000E+00  0.00000000E+00  0.00000000E+00
  0.00000000E+00  0.00000000E+00  0.00000000E+00
  0.00000000E+00  0.00000000E+00  0.00000000E+00
  0.00000000E+00  0.00000000E+00  0.00000000E+00
  0.00000000E+00  0.00000000E+00  0.00000000E+00
  0.00000000E+00  0.00000000E+00  0.00000000E+00
  0.00000000E+00  0.00000000E+00  0.00000000E+00
  0.00000000E+00  0.00000000E+00  0.00000000E+00
  0.00000000E+00  0.00000000E+00  0.00000000E+00
  0.00000000E+00  0.00000000E+00  0.00000000E+00
  0.00000000E+00  0.00000000E+00  0.00000000E+00
  0.00000000E+00  0.00000000E+00  0.00000000E+00
  0.00000000E+00  0.00000000E+00  0.00000000E+00
  0.00000000E+00  0.00000000E+00  0.00000000E+00
  0.00000000E+00  0.00000000E+00  0.00000000E+00
  0.00000000E+00  0.00000000E+00  0.00000000E+00
  0.00000000E+00  0.00000000E+00  0.00000000E+00
  0.00000000E+00  0.00000000E+00  0.00000000E+00
  0.00000000E+00  0.00000000E+00  0.00000000E+00
  0.00000000E+00  0.00000000E+00  0.00000000E+00
  0.00000000E+00  0.00000000E+00  0.00000000E+00
  0.00000000E+00  0.00000000E+00  0.00000000E+00
  0.00000000E+00  0.00000000E+00  0.00000000E+00
  0.00000000E+00  0.00000000E+00  0.00000000E+00
  0.00000000E+00  0.00000000E+00  0.00000000E+00
  0.00000000E+00  0.00000000E+00  0.00000000E+00
  0.00000000E+00  0.00000000E+00  0.00000000E+00
  0.00000000E+00  0.00000000E+00  0.00000000E+00
  0.00000000E+00  0.00000000E+00  0.00000000E+00
  0.00000000E+00  0.00000000E+00  0.00000000E+00
  0.00000000E+00  0.00000000E+00  0.00000000E+00
  0.00000000E+00  0.00000000E+00  0.00000000E+00
  0.00000000E+00  0.00000000E+00  0.00000000E+00
  0.00000000E+00  0.00000000E+00  0.00000000E+00
  0.00000000E+00  0.00000000E+00  0.00000000E+00
  0.00000000E+00  0.00000000E+00  0.00000000E+00
  0.00000000E+00  0.00000000E+00  0.00000000E+00
  0.00000000E+00  0.00000000E+00  0.00000000E+00
  0.00000000E+00  0.00000000E+00  0.00000000E+00
  0.00000000E+00  0.00000000E+00  0.00000000E+00
  0.00000000E+00  0.00000000E+00  0.00000000E+00
  0.00000000E+00  0.00000000E+00  0.00000000E+00
  0.00000000E+00  0.00000000E+00  0.00000000E+00
  0.00000000E+00  0.00000000E+00  0.00000000E+00
  0.00000000E+00  0.00000000E+00  0.00000000E+00
  0.00000000E+00  0.00000000E+00  0.00000000E+00
  0.00000000E+00  0.00000000E+00  0.00000000E+00
  0.00000000E+00  0.00000000E+00  0.00000000E+00
  0.00000000E+00  0.00000000E+00  0.00000000E+00
  0.00000000E+00  0.00000000E+00  0.00000000E+00
  0.00000000E+00  0.00000000E+00  0.00000000E+00
  0.00000000E+00  0.00000000E+00  0.00000000E+00
  0.00000000E+00  0.00000000E+00  0.00000000E+00
  0.00000000E+00  0.00000000E+00  0.00000000E+00
  0.00000000E+00  0.00000000E+00  0.00000000E+00
  0.00000000E+00  0.00000000E+00  0.00000000E+00
  0.00000000E+00  0.00000000E+00  0.00000000E+00
  0.00000000E+00  0.00000000E+00  0.00000000E+00
  0.00000000E+00  0.00000000E+00  0.00000000E+00
  0.00000000E+00  0.00000000E+00  0.00000000E+00
  0.00000000E+00  0.00000000E+00  0.00000000E+00
  0.00000000E+00  0.00000000E+00  0.00000000E+00
  0.00000000E+00  0.00000000E+00  0.00000000E+00
  0.00000000E+00  0.00000000E+00  0.00000000E+00
  0.00000000E+00  0.00000000E+00  0.00000000E+00
  0.00000000E+00  0.00000000E+00  0.00000000E+00
  0.00000000E+00  0.00000000E+00  0.00000000E+00
  0.00000000E+00  0.00000000E+00  0.00000000E+00
  0.00000000E+00  0.00000000E+00  0.00000000E+00
  0.00000000E+00  0.00000000E+00  0.00000000E+00
  0.00000000E+00  0.00000000E+00  0.00000000E+00
  0.00000000E+00  0.00000000E+00  0.00000000E+00
  0.00000000E+00  0.00000000E+00  0.00000000E+00
  0.00000000E+00  0.00000000E+00  0.00000000E+00
  0.00000000E+00  0.00000000E+00  0.00000000E+00
  0.00000000E+00  0.00000000E+00  0.00000000E+00
  0.00000000E+00  0.00000000E+00  0.00000000E+00
  0.00000000E+00  0.00000000E+00  0.00000000E+00
  0.00000000E+00  0.00000000E+00  0.00000000E+00
  0.00000000E+00  0.00000000E+00  0.00000000E+00
  0.00000000E+00  0.00000000E+00  0.00000000E+00
  0.00000000E+00  0.00000000E+00  0.00000000E+00
  0.00000000E+00  0.00000000E+00  0.00000000E+00
  0.00000000E+00  0.00000000E+00  0.00000000E+00
  0.00000000E+00  0.00000000E+00  0.00000000E+00
  0.00000000E+00  0.00000000E+00  0.00000000E+00
  0.00000000E+00  0.00000000E+00  0.00000000E+00
  0.00000000E+00  0.00000000E+00  0.00000000E+00
  0.00000000E+00  0.00000000E+00  0.00000000E+00
  0.00000000E+00  0.00000000E+00  0.00000000E+00
  0.00000000E+00  0.00000000E+00  0.00000000E+00
  0.00000000E+00  0.00000000E+00  0.00000000E+00
  0.00000000E+00  0.00000000E+00  0.00000000E+00
  0.00000000E+00  0.00000000E+00  0.00000000E+00
  0.00000000E+00  0.00000000E+00  0.00000000E+00
  0.00000000E+00  0.00000000E+00  0.00000000E+00
  0.00000000E+00  0.00000000E+00  0.00000000E+00
  0.00000000E+00  0.00000000E+00  0.00000000E+00
  0.00000000E+00  0.00000000E+00  0.00000000E+00
  0.00000000E+00  0.00000000E+00  0.00000000E+00
  0.00000000E+00  0.00000000E+00  0.00000000E+00
  0.00000000E+00  0.00000000E+00  0.00000000E+00
  0.00000000E+00  0.00000000E+00  0.00000000E+00
  0.00000000E+00  0.00000000E+00  0.00000000E+00
  0.00000000E+00  0.00000000E+00  0.00000000E+00
  0.00000000E+00  0.00000000E+00  0.00000000E+00
  0.00000000E+00  0.00000000E+00  0.00000000E+00
  0.00000000E+00  0.00000000E+00  0.00000000E+00
  0.00000000E+00  0.00000000E+00  0.00000000E+00
  0.00000000E+00  0.00000000E+00  0.00000000E+00
  0.00000000E+00  0.00000000E+00  0.00000000E+00
  0.00000000E+00  0.00000000E+00  0.00000000E+00
  0.00000000E+00  0.00000000E+00  0.00000000E+00
  0.00000000E+00  0.00000000E+00  0.00000000E+00
  0.00000000E+00  0.00000000E+00  0.00000000E+00
  0.00000000E+00  0.00000000E+00  0.00000000E+00
  0.00000000E+00  0.00000000E+00  0.00000000E+00
  0.00000000E+00  0.00000000E+00  0.00000000E+00
  0.00000000E+00  0.00000000E+00  0.00000000E+00
  0.00000000E+00  0.00000000E+00  0.00000000E+00
  0.00000000E+00  0.00000000E+00  0.00000000E+00
  0.00000000E+00  0.00000000E+00  0.00000000E+00
  0.00000000E+00  0.00000000E+00  0.00000000E+00
  0.00000000E+00  0.00000000E+00  0.00000000E+00
  0.00000000E+00  0.00000000E+00  0.00000000E+00
  0.00000000E+00  0.00000000E+00  0.00000000E+00
  0.00000000E+00  0.00000000E+00  0.00000000E+00
  0.00000000E+00  0.00000000E+00  0.00000000E+00
  0.00000000E+00  0.00000000E+00  0.00000000E+00
  0.00000000E+00  0.00000000E+00  0.00000000E+00
  0.00000000E+00  0.00000000E+00  0.00000000E+00
  0.00000000E+00  0.00000000E+00  0.00000000E+00
  0.00000000E+00  0.00000000E+00  0.00000000E+00
  0.00000000E+00  0.00000000E+00  0.00000000E+00
  0.00000000E+00  0.00000000E+00  0.00000000E+00
  0.00000000E+00  0.00000000E+00  0.00000000E+00
  0.00000000E+00  0.00000000E+00  0.00000000E+00
  0.00000000E+00  0.00000000E+00  0.00000000E+00
  0.00000000E+00  0.00000000E+00  0.00000000E+00
  0.00000000E+00  0.00000000E+00  0.00000000E+00
  0.00000000E+00  0.00000000E+00  0.00000000E+00
  0.00000000E+00  0.00000000E+00  0.00000000E+00
  0.00000000E+00  0.00000000E+00  0.00000000E+00
  0.00000000E+00  0.00000000E+00  0.00000000E+00
  0.00000000E+00  0.00000000E+00  0.00000000E+00
  0.00000000E+00  0.00000000E+00  0.00000000E+00
  0.00000000E+00  0.00000000E+00  0.00000000E+00
  0.00000000E+00  0.00000000E+00  0.00000000E+00
  0.00000000E+00  0.00000000E+00  0.00000000E+00
  0.00000000E+00  0.00000000E+00  0.00000000E+00
  0.00000000E+00  0.00000000E+00  0.00000000E+00
  0.00000000E+00  0.00000000E+00  0.00000000E+00
  0.00000000E+00  0.00000000E+00  0.00000000E+00
  0.00000000E+00  0.00000000E+00  0.00000000E+00
  0.00000000E+00  0.00000000E+00  0.00000000E+00
  0.00000000E+00  0.00000000E+00  0.00000000E+00
  0.00000000E+00  0.00000000E+00  0.00000000E+00
  0.00000000E+00  0.00000000E+00  0.00000000E+00
  0.00000000E+00  0.00000000E+00  0.00000000E+00
  0.00000000E+00  0.00000000E+00  0.00000000E+00
  0.00000000E+00  0.00000000E+00  0.00000000E+00
