# Supplementary material for: Dramatic Enhancement of Rare-Earth Metal–Organic Framework Stability Via Metal Cluster Fluorination
Source: JACS Au. 2022 Aug 9;2(8):1889–98. doi: 10.1021/jacsau.2c00259 (PMC9400048; doi:10.1021/jacsau.2c00259)
Supplement: Supplementary file 2 — au2c00259_si_002.zip [file au2c00259_si_002.zip › jacs_supplement/poscars/dobdc_adsorption/mof_gas/eu/no2/POSCAR]

POSCAR file written by OVITO Basic 3.5.4
   1.00000000000000     
    15.3430181972669732   -0.0124367255907733   -0.0118643943156289
    -0.0449486169067162   15.0883159192312561    0.0038200825043090
     0.0803416264796615    0.0296781314542311   21.2350988335502109
   C    Eu   H    O    F    N 
    96    12    52    74    16     1
Direct
  0.3929966617931768  0.9321090863512609  0.9661686812091617
  0.0705383818216703  0.4058899576928141  0.0214859681873278
  0.4934155155727282  0.1869067532432496  0.0146619867925324
  0.8031989619693363  0.4789578192796071  0.9944668297146322
  0.4682223930228275  0.0951784764823458  0.9954260198655192
  0.8979193588794914  0.4619001050223446  0.0052518547394627
  0.5101428483712382  0.0169047057077023  0.0147581430552961
  0.4710474612573350  0.9363159821112674  0.0002878829457558
  0.9670106636467821  0.5171141885308685  0.9850313280405700
  0.0522159885170055  0.4875103312885969  0.9929734220852637
  0.3926442177904761  0.0908426687602955  0.9595238385399512
  0.9165477827154049  0.3817817769583129  0.0348950779061710
  0.3541264418925536  0.0106747910974789  0.9441072197841791
  0.0010339976305787  0.3534618429930987  0.0438199889295703
  0.3503673291862341  0.8461771520266552  0.9591655912321215
  0.1612379935941703  0.3761395054219960  0.0236304230033397
  0.6623847891024255  0.6769948348785348  0.1385197010981543
  0.3541559414309745  0.3727635892126884  0.1708664247917895
  0.3495079036642110  0.6680485899275794  0.1473857758958346
  0.6667590287201861  0.3612968845859470  0.1587263196330966
  0.7741115856210143  0.7897082425732904  0.1674602279759725
  0.2532324405109208  0.2543729257637750  0.2010515512536983
  0.2342554787539797  0.7770172647030407  0.1822165139165861
  0.7890182954666258  0.2583659069951096  0.1896625830256795
  0.7108528219062933  0.7283370598468295  0.1862657167043125
  0.3050299189010417  0.3247778239931947  0.2211027035305335
  0.2985706245963655  0.7129490375934751  0.1973000162019076
  0.7250348372604805  0.3218012179519718  0.2067362191518356
  0.8350169602154409  0.2151360484953457  0.2369242036581340
  0.1906464235859175  0.8195866425988143  0.2312129949755217
  0.2053639839645029  0.2023754135269371  0.2429432231720199
  0.8220775402047238  0.8374687002724670  0.2118500357511977
  0.6941605773481143  0.7140240732483676  0.2516250628190591
  0.3088314527659648  0.3456288618629060  0.2860128170504410
  0.3157234846388164  0.6916819276205004  0.2599645232068326
  0.7134382911089574  0.3444409498310534  0.2699181473652459
  0.8208793811465753  0.2352302718626120  0.3001931025804083
  0.2078712123047879  0.7984651685012594  0.2940789125851921
  0.2120016775208384  0.2209423686832324  0.3080849191039476
  0.8051431095822181  0.8226678465320916  0.2768446344401951
  0.7613247870859041  0.3028842975870560  0.3164993595096064
  0.2707958185577937  0.7327103970581064  0.3088803605511501
  0.2630299890908390  0.2925346618272755  0.3282448704405212
  0.7417121184897439  0.7621808185210242  0.2956649267718490
  0.8647634971162290  0.1812477629175930  0.3489877734720110
  0.1600313893750069  0.8458407171673201  0.3439335054434167
  0.1666691850246735  0.1656987688203202  0.3549256431714980
  0.8548312003861156  0.8684600444027950  0.3265459211827704
  0.9120286273863840  0.5644521041043902  0.4649656029566032
  0.4139553081227376  0.0001744885292609  0.5030548215118031
  0.0090232173334073  0.3064382832478216  0.5103788600530450
  0.6942399780343820  0.0077491338823350  0.4911266390033333
  0.9872718412756711  0.3998284794864020  0.4923404603010511
  0.5965343763422837  0.0093675911266047  0.4934528286827060
  0.0263179124914501  0.4776424407968918  0.5157007662439952
  0.5459708982635618  0.0863601535206655  0.4834384940159282
  0.9144822411285958  0.4060856447116024  0.4537531296082378
  0.5547434946162895  0.9293937116289896  0.5074011040857229
  0.8757285644237029  0.4863594335704846  0.4396589434212643
  0.4650482610047675  0.9240524761781899  0.5118762651424404
  0.8702756749343195  0.6509343498297611  0.4570725691930804
  0.3184126857136889  0.9997297626026338  0.5061253130535448
  0.1445733357716676  0.8118255831819212  0.6454084802462461
  0.8422250641718136  0.1306331702979904  0.6614255776162423
  0.8365044662089858  0.8249698234248797  0.6407242539622686
  0.1487455897345029  0.1269422773371005  0.6671407518135481
  0.2555249784163394  0.7026583427946775  0.6795651052257554
  0.7448014480689977  0.2516317304218774  0.6930776257206333
  0.7423964198782471  0.6941592536117085  0.6777641607444878
  0.2492775942752274  0.2508945162168459  0.7038305034721617
  0.1896871233907191  0.7627546713388469  0.6951749559957321
  0.7917697374989601  0.1770226597702518  0.7103040615928009
  0.7833734469735418  0.7765447609279192  0.6883552842820464
  0.1950198885868915  0.1768132398225859  0.7171708424938217
  0.2871932858190505  0.2953259664537384  0.7541167405961673
  0.6962033242418428  0.6548367083117839  0.7269938367099016
  0.6967747313077481  0.2989710431328945  0.7375889024699873
  0.3023944273629482  0.6575093020326008  0.7252183410519280
  0.1692953505042993  0.7772636887577065  0.7596106216934615
  0.7913872480392570  0.1467565466200043  0.7737398425035025
  0.7746591801345915  0.8163766791852041  0.7473158862122844
  0.1836913989262001  0.1492722176799077  0.7798906756584358
  0.2774283654651910  0.2669656043675204  0.8158563685889177
  0.6887207158308044  0.6941418120044958  0.7862521528245878
  0.6960249202453497  0.2684753674802636  0.8011132850482809
  0.2815081752256532  0.6715314647173756  0.7897155644787830
  0.2249061756809425  0.1925187393029972  0.8290944288296132
  0.7273435960882608  0.7779935350674592  0.7962524428819080
  0.7427569111153147  0.1935583050919476  0.8182971517324518
  0.2156022621640048  0.7305325973592076  0.8052513280433047
  0.3251482685804916  0.3164956716202241  0.8650629546266657
  0.6442498290832219  0.6427376404813785  0.8367940745628104
  0.6465380850695155  0.3171584329122084  0.8498197740303226
  0.3289436515593636  0.6277333302547561  0.8424944458647374
  0.9874976471784507  0.5586140986882810  0.5018885535575137
  0.4556375587302597  0.0804706976790115  0.4891809674032004
  0.3709450232401608  0.3707817310572779  0.0122180223531032
  0.6351508118630136  0.6131458973549186  0.9893952178083794
  0.6177050896333540  0.3596901085232744  0.0018979183018075
  0.3805585177960751  0.6259526108958440  0.9920593306157741
  0.5068532431385222  0.5125051355208115  0.1267965512170761
  0.0087533941902862  0.0100252914070538  0.3717418713100429
  0.1204719666978420  0.8719455110365217  0.4970800168819309
  0.8788624405319680  0.1254449027713349  0.5043387025295445
  0.8663180898749729  0.8711889316597805  0.4881259519085219
  0.1292339241594220  0.1292550690908953  0.5099046147088018
  0.9948031733423193  0.9795096055261254  0.6272203808855750
  0.4911716226122138  0.4803430424052380  0.8660776153030127
  0.3623534561776935  0.1534352105777899  0.9460390018655218
  0.4983733204047169  0.8737740046766334  0.0174112904423893
  0.8620144333620985  0.3398788031430584  0.0499266332608457
  0.6024230998801343  0.9644634946288519  0.0624899719275405
  0.1074964957302313  0.5266601330326566  0.9753691394475865
  0.0023398327302928  0.6237771246486901  0.9429807353474189
  0.9643591313249544  0.2457142218995472  0.0873502128563715
  0.7555259164575219  0.2686902528074313  0.1055069619483362
  0.2535391252457941  0.7574164278244098  0.0962560508431736
  0.7870127553317303  0.7992178805024821  0.1172087536263433
  0.2510716017298407  0.2401554139549091  0.1506444561089211
  0.1420064697973018  0.8701361299753714  0.2205383299602701
  0.8810202864703953  0.1625999923783752  0.2248725162158962
  0.9088034669406397  0.9199646636306440  0.2327284484042167
  0.1277298429511902  0.1094977606300631  0.2588236249006286
  0.3451282733199648  0.4243857267796685  0.3509284664451400
  0.6111171299017712  0.6279928249288957  0.2324929893684313
  0.6641735596603340  0.3939280026564447  0.2819290017289617
  0.3649522860100518  0.6415624032664411  0.2703483684481469
  0.2650371315644549  0.3058960561593977  0.3789984935924693
  0.7306136311322859  0.7513073072151926  0.3459433707378778
  0.2475344614296517  0.7469059326200949  0.3946271086752020
  0.7816119520723532  0.2776533643270511  0.4023797846465769
  0.0128277176242619  0.6203163590548684  0.5221450930836440
  0.4145021869550121  0.1388566138372411  0.4820500423332277
  0.5962935579391129  0.8712527500539053  0.5144565606107605
  0.8857958317632395  0.3443060676724272  0.4368613136147630
  0.5414232241840438  0.2084918206414486  0.4599470568113446
  0.4624058944887182  0.7951041714641320  0.5229418491241589
  0.7791365126640031  0.4283033515621710  0.3939802930571332
  0.1106572163217763  0.5281101639764714  0.5716044481325682
  0.3258542532264670  0.8724939961191254  0.5156987841727698
  0.7783771251147371  0.5921294477046786  0.4131490746369835
  0.3077527867966410  0.3290356618521884  0.6472043205587923
  0.7246914529952662  0.5938030266287200  0.6250669248631837
  0.2706639108802662  0.6931059462638913  0.6295118922262688
  0.7460619994729001  0.2734243040045996  0.6439728750931337
  0.6648091616568834  0.5899194037802005  0.7208135744207880
  0.3277693633166905  0.3544714198264032  0.7461018691213894
  0.6193972763747411  0.3917262287160312  0.7570996457466848
  0.3693314789249200  0.5963625331772491  0.6629567704420865
  0.0851906730759495  0.8609334141150455  0.7383835406270265
  0.8694936069723624  0.0570350993759305  0.7517137212365270
  0.1412135825866230  0.0922001398269003  0.7888379165747708
  0.8071901336712912  0.8804078640044608  0.7543855801426318
  0.2017437935263686  0.7418589982971824  0.8551215889852415
  0.7415987592644129  0.1722072597810254  0.8675464380399944
  0.2469056051133620  0.2120456587012072  0.9158974514174005
  0.7466861260844624  0.8786450066665310  0.8483982853734560
  0.2567110482380386  0.9052782183634207  0.9186981983300200
  0.1224855485685197  0.2638217160263494  0.0562061418755988
  0.2521045694335058  0.0676619226472468  0.9030282696476633
  0.5719427586120247  0.2119066251589317  0.0151076239867152
  0.3845291314745509  0.7770195703720191  0.9797106466959349
  0.7746384059537519  0.5573609539895941  0.9900908803987107
  0.2231743788796123  0.4244887884209803  0.0077476829451371
  0.2729495475029822  0.8427711761989656  0.9324711935901817
  0.1776264260955074  0.2932653311908453  0.0412722861765147
  0.4280072437965714  0.2352677548487492  0.0275590998218433
  0.7570617692976214  0.4092243816822503  0.9913669155113141
  0.5839829602264288  0.0235708944345490  0.0494742876720053
  0.9482961091861029  0.5949128079042936  0.9564023458689022
  0.2784798808630171  0.0061106056412754  0.9110059707714271
  0.0184646355550271  0.2740630586449768  0.0726151520012905
  0.6752976521449625  0.6906259187351012  0.0802794204840183
  0.3323793065533067  0.3544127530916938  0.1146211442410063
  0.3260707515473626  0.6809917678880879  0.0893718366008898
  0.6764600621328611  0.3313659613607456  0.1020687611105089
  0.2152932069512445  0.7979071106658253  0.1222840756292811
  0.8050674538480962  0.2373124422512376  0.1288850996742923
  0.6079652685772032  0.6187921768583493  0.1599506829561648
  0.4142780359998284  0.4265792605427876  0.1857780254667389
  0.4131023017638213  0.6208135146488019  0.1634338944573557
  0.6114159746348449  0.4185580595837592  0.1745773580178209
  0.1556941367398110  0.1363221077718606  0.2200999639022001
  0.8830580348104462  0.8955234631145714  0.1925161251798073
  0.6349628918709129  0.6554436498316747  0.2726601863408717
  0.3559237596545657  0.4169914655756557  0.3058951731487269
  0.9174845338629396  0.1218281230958667  0.3326690331584103
  0.1083226414799157  0.9070534423659495  0.3299269534779654
  0.1134647628225522  0.1061108551581356  0.3333959152133872
  0.9146026767361661  0.9243496565362435  0.3092795175341294
  0.7490284271973877  0.3268588265072694  0.3782738859618817
  0.2886281188691839  0.7093453711869131  0.3688952486417065
  0.8438032982310020  0.1980398515719699  0.4070942458781204
  0.1747548297740806  0.8213094327950969  0.4023466356437950
  0.1812072031716383  0.1773068235483422  0.4128597191557262
  0.8372812138017096  0.8503443327594979  0.3830850747521097
  0.9037632036181051  0.7203492026122333  0.4774952072146803
  0.0864085430894406  0.2783616294180717  0.5125679504484566
  0.7347454316774247  0.0804641966304729  0.4946403257476746
  0.2745683642919303  0.0674632846329004  0.5041746699975533
  0.7939281464826635  0.6538708547006493  0.4283046383086031
  0.2791203027648095  0.9193179495866275  0.5102225443984238
  0.9412378108184143  0.2597828650772840  0.5204738224231562
  0.7287483869395572  0.9314534885199208  0.4871952388300826
  0.0972961021898726  0.4702557720924574  0.5534416800027344
  0.5856457227780396  0.1633036909949297  0.4675120582467329
  0.8018759890200329  0.4902839842544537  0.4043346756291868
  0.4227727267718322  0.8454144363152665  0.5257435331602807
  0.1624295218711040  0.7975749767125251  0.5872094113369002
  0.8332627876520675  0.1538806062313611  0.6048859427481261
  0.8200374142089828  0.8136107561714141  0.5827589481793964
  0.1688884480374497  0.1456217170758975  0.6105094251911680
  0.7508494694958827  0.6527036774173638  0.6209734810605454
  0.2652425543414410  0.2799717044132777  0.6444406898712103
  0.0881258393686437  0.8690507605609810  0.6633575548262698
  0.8935924401352224  0.0681314924672165  0.6799760113543840
  0.8948889171158783  0.8771825990348674  0.6620873881311695
  0.0921681145147701  0.0688312850664801  0.6830212297444831
  0.6547873136058229  0.3717667792240817  0.7190272571168776
  0.3678158227689110  0.6018410989444973  0.7087985690276284
  0.1078529653030600  0.8343235921492038  0.7787227026751822
  0.8362503526042318  0.0747439501203644  0.7913840141551773
  0.3784522814768394  0.3751559879469681  0.8486545213654466
  0.5942566912761436  0.5796349588950847  0.8215272336602126
  0.5954280550948283  0.3783303581490856  0.8299067319619056
  0.3914991433196917  0.5776783199017004  0.8283654524409769
  0.2155502441292612  0.1634302636517404  0.8902592205661151
  0.7177876122977764  0.8209803248216545  0.8521287306738188
  0.3082421835112683  0.2948533529743429  0.9232693107261127
  0.6625839107980767  0.6645856245404218  0.8934268022602652
  0.6567997351482688  0.2968870551396634  0.9068681527652771
  0.3044951551535391  0.6448146600354008  0.8988998900808838
  0.4915857196555962  0.4574041885675584  0.7470409287275501
  0.4280909047176777  0.4187831801134578  0.6600579655353513
  0.5002251664267305  0.3909652784105759  0.0647838782962822
  0.5078817189207570  0.6273530313227127  0.0484515053742243
  0.0022769967890639  0.8806286593581092  0.4342713206376843
  0.0088558480868102  0.1219761965960231  0.4466219446841677
  0.8903212300882686  0.0063376138316897  0.4369262689274933
  0.1234466772225176  0.0007458019667581  0.4449066552115752
  0.0028213235530714  0.1021424064500494  0.5644378185396022
  0.9951851867383681  0.8647682955344038  0.5498779233322537
  0.1190070352468311  0.9856580509483805  0.5615450121813836
  0.8831118985412800  0.9893711938475889  0.5547544094005303
  0.4996025887576678  0.6150160426051414  0.9326276390988824
  0.6057313723984805  0.4851737573740778  0.9383387104322694
  0.6225516866288245  0.4987648461278624  0.0564480883525036
  0.3834418600565854  0.5106435288464866  0.0610361194988158
  0.4907201710179194  0.3662332805026978  0.9453913859212832
  0.3809478256385574  0.4913262495130013  0.9452755569398477
  0.4257054737759560  0.4328933911215387  0.7174529443238598
 
  0.00000000E+00  0.00000000E+00  0.00000000E+00
  0.00000000E+00  0.00000000E+00  0.00000000E+00
  0.00000000E+00  0.00000000E+00  0.00000000E+00
  0.00000000E+00  0.00000000E+00  0.00000000E+00
  0.00000000E+00  0.00000000E+00  0.00000000E+00
  0.00000000E+00  0.00000000E+00  0.00000000E+00
  0.00000000E+00  0.00000000E+00  0.00000000E+00
  0.00000000E+00  0.00000000E+00  0.00000000E+00
  0.00000000E+00  0.00000000E+00  0.00000000E+00
  0.00000000E+00  0.00000000E+00  0.00000000E+00
  0.00000000E+00  0.00000000E+00  0.00000000E+00
  0.00000000E+00  0.00000000E+00  0.00000000E+00
  0.00000000E+00  0.00000000E+00  0.00000000E+00
  0.00000000E+00  0.00000000E+00  0.00000000E+00
  0.00000000E+00  0.00000000E+00  0.00000000E+00
  0.00000000E+00  0.00000000E+00  0.00000000E+00
  0.00000000E+00  0.00000000E+00  0.00000000E+00
  0.00000000E+00  0.00000000E+00  0.00000000E+00
  0.00000000E+00  0.00000000E+00  0.00000000E+00
  0.00000000E+00  0.00000000E+00  0.00000000E+00
  0.00000000E+00  0.00000000E+00  0.00000000E+00
  0.00000000E+00  0.00000000E+00  0.00000000E+00
  0.00000000E+00  0.00000000E+00  0.00000000E+00
  0.00000000E+00  0.00000000E+00  0.00000000E+00
  0.00000000E+00  0.00000000E+00  0.00000000E+00
  0.00000000E+00  0.00000000E+00  0.00000000E+00
  0.00000000E+00  0.00000000E+00  0.00000000E+00
  0.00000000E+00  0.00000000E+00  0.00000000E+00
  0.00000000E+00  0.00000000E+00  0.00000000E+00
  0.00000000E+00  0.00000000E+00  0.00000000E+00
  0.00000000E+00  0.00000000E+00  0.00000000E+00
  0.00000000E+00  0.00000000E+00  0.00000000E+00
  0.00000000E+00  0.00000000E+00  0.00000000E+00
  0.00000000E+00  0.00000000E+00  0.00000000E+00
  0.00000000E+00  0.00000000E+00  0.00000000E+00
  0.00000000E+00  0.00000000E+00  0.00000000E+00
  0.00000000E+00  0.00000000E+00  0.00000000E+00
  0.00000000E+00  0.00000000E+00  0.00000000E+00
  0.00000000E+00  0.00000000E+00  0.00000000E+00
  0.00000000E+00  0.00000000E+00  0.00000000E+00
  0.00000000E+00  0.00000000E+00  0.00000000E+00
  0.00000000E+00  0.00000000E+00  0.00000000E+00
  0.00000000E+00  0.00000000E+00  0.00000000E+00
  0.00000000E+00  0.00000000E+00  0.00000000E+00
  0.00000000E+00  0.00000000E+00  0.00000000E+00
  0.00000000E+00  0.00000000E+00  0.00000000E+00
  0.00000000E+00  0.00000000E+00  0.00000000E+00
  0.00000000E+00  0.00000000E+00  0.00000000E+00
  0.00000000E+00  0.00000000E+00  0.00000000E+00
  0.00000000E+00  0.00000000E+00  0.00000000E+00
  0.00000000E+00  0.00000000E+00  0.00000000E+00
  0.00000000E+00  0.00000000E+00  0.00000000E+00
  0.00000000E+00  0.00000000E+00  0.00000000E+00
  0.00000000E+00  0.00000000E+00  0.00000000E+00
  0.00000000E+00  0.00000000E+00  0.00000000E+00
  0.00000000E+00  0.00000000E+00  0.00000000E+00
  0.00000000E+00  0.00000000E+00  0.00000000E+00
  0.00000000E+00  0.00000000E+00  0.00000000E+00
  0.00000000E+00  0.00000000E+00  0.00000000E+00
  0.00000000E+00  0.00000000E+00  0.00000000E+00
  0.00000000E+00  0.00000000E+00  0.00000000E+00
  0.00000000E+00  0.00000000E+00  0.00000000E+00
  0.00000000E+00  0.00000000E+00  0.00000000E+00
  0.00000000E+00  0.00000000E+00  0.00000000E+00
  0.00000000E+00  0.00000000E+00  0.00000000E+00
  0.00000000E+00  0.00000000E+00  0.00000000E+00
  0.00000000E+00  0.00000000E+00  0.00000000E+00
  0.00000000E+00  0.00000000E+00  0.00000000E+00
  0.00000000E+00  0.00000000E+00  0.00000000E+00
  0.00000000E+00  0.00000000E+00  0.00000000E+00
  0.00000000E+00  0.00000000E+00  0.00000000E+00
  0.00000000E+00  0.00000000E+00  0.00000000E+00
  0.00000000E+00  0.00000000E+00  0.00000000E+00
  0.00000000E+00  0.00000000E+00  0.00000000E+00
  0.00000000E+00  0.00000000E+00  0.00000000E+00
  0.00000000E+00  0.00000000E+00  0.00000000E+00
  0.00000000E+00  0.00000000E+00  0.00000000E+00
  0.00000000E+00  0.00000000E+00  0.00000000E+00
  0.00000000E+00  0.00000000E+00  0.00000000E+00
  0.00000000E+00  0.00000000E+00  0.00000000E+00
  0.00000000E+00  0.00000000E+00  0.00000000E+00
  0.00000000E+00  0.00000000E+00  0.00000000E+00
  0.00000000E+00  0.00000000E+00  0.00000000E+00
  0.00000000E+00  0.00000000E+00  0.00000000E+00
  0.00000000E+00  0.00000000E+00  0.00000000E+00
  0.00000000E+00  0.00000000E+00  0.00000000E+00
  0.00000000E+00  0.00000000E+00  0.00000000E+00
  0.00000000E+00  0.00000000E+00  0.00000000E+00
  0.00000000E+00  0.00000000E+00  0.00000000E+00
  0.00000000E+00  0.00000000E+00  0.00000000E+00
  0.00000000E+00  0.00000000E+00  0.00000000E+00
  0.00000000E+00  0.00000000E+00  0.00000000E+00
  0.00000000E+00  0.00000000E+00  0.00000000E+00
  0.00000000E+00  0.00000000E+00  0.00000000E+00
  0.00000000E+00  0.00000000E+00  0.00000000E+00
  0.00000000E+00  0.00000000E+00  0.00000000E+00
  0.00000000E+00  0.00000000E+00  0.00000000E+00
  0.00000000E+00  0.00000000E+00  0.00000000E+00
  0.00000000E+00  0.00000000E+00  0.00000000E+00
  0.00000000E+00  0.00000000E+00  0.00000000E+00
  0.00000000E+00  0.00000000E+00  0.00000000E+00
  0.00000000E+00  0.00000000E+00  0.00000000E+00
  0.00000000E+00  0.00000000E+00  0.00000000E+00
  0.00000000E+00  0.00000000E+00  0.00000000E+00
  0.00000000E+00  0.00000000E+00  0.00000000E+00
  0.00000000E+00  0.00000000E+00  0.00000000E+00
  0.00000000E+00  0.00000000E+00  0.00000000E+00
  0.00000000E+00  0.00000000E+00  0.00000000E+00
  0.00000000E+00  0.00000000E+00  0.00000000E+00
  0.00000000E+00  0.00000000E+00  0.00000000E+00
  0.00000000E+00  0.00000000E+00  0.00000000E+00
  0.00000000E+00  0.00000000E+00  0.00000000E+00
  0.00000000E+00  0.00000000E+00  0.00000000E+00
  0.00000000E+00  0.00000000E+00  0.00000000E+00
  0.00000000E+00  0.00000000E+00  0.00000000E+00
  0.00000000E+00  0.00000000E+00  0.00000000E+00
  0.00000000E+00  0.00000000E+00  0.00000000E+00
  0.00000000E+00  0.00000000E+00  0.00000000E+00
  0.00000000E+00  0.00000000E+00  0.00000000E+00
  0.00000000E+00  0.00000000E+00  0.00000000E+00
  0.00000000E+00  0.00000000E+00  0.00000000E+00
  0.00000000E+00  0.00000000E+00  0.00000000E+00
  0.00000000E+00  0.00000000E+00  0.00000000E+00
  0.00000000E+00  0.00000000E+00  0.00000000E+00
  0.00000000E+00  0.00000000E+00  0.00000000E+00
  0.00000000E+00  0.00000000E+00  0.00000000E+00
  0.00000000E+00  0.00000000E+00  0.00000000E+00
  0.00000000E+00  0.00000000E+00  0.00000000E+00
  0.00000000E+00  0.00000000E+00  0.00000000E+00
  0.00000000E+00  0.00000000E+00  0.00000000E+00
  0.00000000E+00  0.00000000E+00  0.00000000E+00
  0.00000000E+00  0.00000000E+00  0.00000000E+00
  0.00000000E+00  0.00000000E+00  0.00000000E+00
  0.00000000E+00  0.00000000E+00  0.00000000E+00
  0.00000000E+00  0.00000000E+00  0.00000000E+00
  0.00000000E+00  0.00000000E+00  0.00000000E+00
  0.00000000E+00  0.00000000E+00  0.00000000E+00
  0.00000000E+00  0.00000000E+00  0.00000000E+00
  0.00000000E+00  0.00000000E+00  0.00000000E+00
  0.00000000E+00  0.00000000E+00  0.00000000E+00
  0.00000000E+00  0.00000000E+00  0.00000000E+00
  0.00000000E+00  0.00000000E+00  0.00000000E+00
  0.00000000E+00  0.00000000E+00  0.00000000E+00
  0.00000000E+00  0.00000000E+00  0.00000000E+00
  0.00000000E+00  0.00000000E+00  0.00000000E+00
  0.00000000E+00  0.00000000E+00  0.00000000E+00
  0.00000000E+00  0.00000000E+00  0.00000000E+00
  0.00000000E+00  0.00000000E+00  0.00000000E+00
  0.00000000E+00  0.00000000E+00  0.00000000E+00
  0.00000000E+00  0.00000000E+00  0.00000000E+00
  0.00000000E+00  0.00000000E+00  0.00000000E+00
  0.00000000E+00  0.00000000E+00  0.00000000E+00
  0.00000000E+00  0.00000000E+00  0.00000000E+00
  0.00000000E+00  0.00000000E+00  0.00000000E+00
  0.00000000E+00  0.00000000E+00  0.00000000E+00
  0.00000000E+00  0.00000000E+00  0.00000000E+00
  0.00000000E+00  0.00000000E+00  0.00000000E+00
  0.00000000E+00  0.00000000E+00  0.00000000E+00
  0.00000000E+00  0.00000000E+00  0.00000000E+00
  0.00000000E+00  0.00000000E+00  0.00000000E+00
  0.00000000E+00  0.00000000E+00  0.00000000E+00
  0.00000000E+00  0.00000000E+00  0.00000000E+00
  0.00000000E+00  0.00000000E+00  0.00000000E+00
  0.00000000E+00  0.00000000E+00  0.00000000E+00
  0.00000000E+00  0.00000000E+00  0.00000000E+00
  0.00000000E+00  0.00000000E+00  0.00000000E+00
  0.00000000E+00  0.00000000E+00  0.00000000E+00
  0.00000000E+00  0.00000000E+00  0.00000000E+00
  0.00000000E+00  0.00000000E+00  0.00000000E+00
  0.00000000E+00  0.00000000E+00  0.00000000E+00
  0.00000000E+00  0.00000000E+00  0.00000000E+00
  0.00000000E+00  0.00000000E+00  0.00000000E+00
  0.00000000E+00  0.00000000E+00  0.00000000E+00
  0.00000000E+00  0.00000000E+00  0.00000000E+00
  0.00000000E+00  0.00000000E+00  0.00000000E+00
  0.00000000E+00  0.00000000E+00  0.00000000E+00
  0.00000000E+00  0.00000000E+00  0.00000000E+00
  0.00000000E+00  0.00000000E+00  0.00000000E+00
  0.00000000E+00  0.00000000E+00  0.00000000E+00
  0.00000000E+00  0.00000000E+00  0.00000000E+00
  0.00000000E+00  0.00000000E+00  0.00000000E+00
  0.00000000E+00  0.00000000E+00  0.00000000E+00
  0.00000000E+00  0.00000000E+00  0.00000000E+00
  0.00000000E+00  0.00000000E+00  0.00000000E+00
  0.00000000E+00  0.00000000E+00  0.00000000E+00
  0.00000000E+00  0.00000000E+00  0.00000000E+00
  0.00000000E+00  0.00000000E+00  0.00000000E+00
  0.00000000E+00  0.00000000E+00  0.00000000E+00
  0.00000000E+00  0.00000000E+00  0.00000000E+00
  0.00000000E+00  0.00000000E+00  0.00000000E+00
  0.00000000E+00  0.00000000E+00  0.00000000E+00
  0.00000000E+00  0.00000000E+00  0.00000000E+00
  0.00000000E+00  0.00000000E+00  0.00000000E+00
  0.00000000E+00  0.00000000E+00  0.00000000E+00
  0.00000000E+00  0.00000000E+00  0.00000000E+00
  0.00000000E+00  0.00000000E+00  0.00000000E+00
  0.00000000E+00  0.00000000E+00  0.00000000E+00
  0.00000000E+00  0.00000000E+00  0.00000000E+00
  0.00000000E+00  0.00000000E+00  0.00000000E+00
  0.00000000E+00  0.00000000E+00  0.00000000E+00
  0.00000000E+00  0.00000000E+00  0.00000000E+00
  0.00000000E+00  0.00000000E+00  0.00000000E+00
  0.00000000E+00  0.00000000E+00  0.00000000E+00
  0.00000000E+00  0.00000000E+00  0.00000000E+00
  0.00000000E+00  0.00000000E+00  0.00000000E+00
  0.00000000E+00  0.00000000E+00  0.00000000E+00
  0.00000000E+00  0.00000000E+00  0.00000000E+00
  0.00000000E+00  0.00000000E+00  0.00000000E+00
  0.00000000E+00  0.00000000E+00  0.00000000E+00
  0.00000000E+00  0.00000000E+00  0.00000000E+00
  0.00000000E+00  0.00000000E+00  0.00000000E+00
  0.00000000E+00  0.00000000E+00  0.00000000E+00
  0.00000000E+00  0.00000000E+00  0.00000000E+00
  0.00000000E+00  0.00000000E+00  0.00000000E+00
  0.00000000E+00  0.00000000E+00  0.00000000E+00
  0.00000000E+00  0.00000000E+00  0.00000000E+00
  0.00000000E+00  0.00000000E+00  0.00000000E+00
  0.00000000E+00  0.00000000E+00  0.00000000E+00
  0.00000000E+00  0.00000000E+00  0.00000000E+00
  0.00000000E+00  0.00000000E+00  0.00000000E+00
  0.00000000E+00  0.00000000E+00  0.00000000E+00
  0.00000000E+00  0.00000000E+00  0.00000000E+00
  0.00000000E+00  0.00000000E+00  0.00000000E+00
  0.00000000E+00  0.00000000E+00  0.00000000E+00
  0.00000000E+00  0.00000000E+00  0.00000000E+00
  0.00000000E+00  0.00000000E+00  0.00000000E+00
  0.00000000E+00  0.00000000E+00  0.00000000E+00
  0.00000000E+00  0.00000000E+00  0.00000000E+00
  0.00000000E+00  0.00000000E+00  0.00000000E+00
  0.00000000E+00  0.00000000E+00  0.00000000E+00
  0.00000000E+00  0.00000000E+00  0.00000000E+00
  0.00000000E+00  0.00000000E+00  0.00000000E+00
  0.00000000E+00  0.00000000E+00  0.00000000E+00
  0.00000000E+00  0.00000000E+00  0.00000000E+00
  0.00000000E+00  0.00000000E+00  0.00000000E+00
  0.00000000E+00  0.00000000E+00  0.00000000E+00
  0.00000000E+00  0.00000000E+00  0.00000000E+00
  0.00000000E+00  0.00000000E+00  0.00000000E+00
  0.00000000E+00  0.00000000E+00  0.00000000E+00
  0.00000000E+00  0.00000000E+00  0.00000000E+00
  0.00000000E+00  0.00000000E+00  0.00000000E+00
  0.00000000E+00  0.00000000E+00  0.00000000E+00
  0.00000000E+00  0.00000000E+00  0.00000000E+00
  0.00000000E+00  0.00000000E+00  0.00000000E+00
  0.00000000E+00  0.00000000E+00  0.00000000E+00
  0.00000000E+00  0.00000000E+00  0.00000000E+00
  0.00000000E+00  0.00000000E+00  0.00000000E+00
  0.00000000E+00  0.00000000E+00  0.00000000E+00
  0.00000000E+00  0.00000000E+00  0.00000000E+00
  0.00000000E+00  0.00000000E+00  0.00000000E+00
  0.00000000E+00  0.00000000E+00  0.00000000E+00
