# Supplementary material for: Dramatic Enhancement of Rare-Earth Metal–Organic Framework Stability Via Metal Cluster Fluorination
Source: JACS Au. 2022 Aug 9;2(8):1889–98. doi: 10.1021/jacsau.2c00259 (PMC9400048; doi:10.1021/jacsau.2c00259)
Supplement: Supplementary file 2 — au2c00259_si_002.zip [file au2c00259_si_002.zip › jacs_supplement/poscars/dobdc_adsorption/mof_gas/eu/h2o/POSCAR]

POSCAR file written by OVITO Basic 3.5.4
   1.00000000000000     
    15.3501509712458741    0.0031700161701022   -0.0080677065105590
    -0.0296301017668930   15.0844578362948099   -0.0034160425940269
     0.0856611714546164    0.0195989748860781   21.2280225036055334
   C    Eu   H    O    F 
    96    12    54    73    16
Direct
  0.3934517841827727  0.9315402197337619  0.9667310699048954
  0.0720406322208333  0.4053064852106232  0.0205564292953184
  0.4939216699233384  0.1863095387979570  0.0151757804277111
  0.8044219881568253  0.4778990418379649  0.9954758413693270
  0.4689017398986906  0.0943701077649166  0.9963569867770872
  0.8992611515214080  0.4609257128267430  0.0056658771313138
  0.5101019270105738  0.0159101560660204  0.0162516657893264
  0.4709167172640676  0.9354399995687501  0.0015770765075445
  0.9678580748536874  0.5167002114937489  0.9854603878467003
  0.0532258871836220  0.4872431256030794  0.9926687795062890
  0.3939523094190989  0.0902548786969462  0.9599017069643878
  0.9184465716075465  0.3804605427075458  0.0347034747633188
  0.3552849069007635  0.0103388400318636  0.9443732534725839
  0.0031177577072157  0.3523557791654923  0.0429844364101228
  0.3509708306931358  0.8458315190398764  0.9587054169698987
  0.1627900268388700  0.3758232109603199  0.0219022639413637
  0.6627725286627921  0.6765477867915308  0.1395480122514741
  0.3541433173497381  0.3724176601338200  0.1710541644917569
  0.3501635532828402  0.6679147621750019  0.1476139862494392
  0.6669934371454360  0.3604464666228395  0.1591745213962881
  0.7739747409673541  0.7896988593703895  0.1679063158551202
  0.2529585933655838  0.2543294230315851  0.2011265975720065
  0.2352056764227655  0.7774002685665593  0.1822415282394090
  0.7893117935809713  0.2576981246609193  0.1901313805687224
  0.7108621008220553  0.7280443771422185  0.1870600021138245
  0.3047356037484050  0.3247059090065108  0.2211884152606487
  0.2992209985954446  0.7130563706202366  0.1973397558225969
  0.7253215467900489  0.3212547442133840  0.2071787079715932
  0.8353670606900678  0.2146314260847788  0.2374735158468226
  0.1915894441315942  0.8197708694278560  0.2312683701996647
  0.2049234794119386  0.2025271172535597  0.2429681019587449
  0.8220236615061935  0.8376699725103549  0.2118274436450633
  0.6944275749172348  0.7138298746340084  0.2523725286247327
  0.3083563777244152  0.3457708174093668  0.2860762527254224
  0.3162010817702381  0.6914931519418133  0.2601042399571938
  0.7136951639108062  0.3442829255110880  0.2703478673501110
  0.8211602111869496  0.2350809617708691  0.3007014075737828
  0.2086172460408022  0.7983337281105420  0.2941961566385061
  0.2115660083592914  0.2211824871900987  0.3081096123996190
  0.8053531109522822  0.8229490128683921  0.2768222150855237
  0.7615496374131041  0.3028072787483040  0.3169568441013695
  0.2713406655461696  0.7323934170276090  0.3090256765278738
  0.2625434074777075  0.2928146457828191  0.3282719575694841
  0.7420066038827002  0.7622711353682092  0.2959461914558332
  0.8651614862945678  0.1813511020251255  0.3495784377103845
  0.1605580068888841  0.8456673143787157  0.3439455097638628
  0.1665023559430807  0.1658072708720155  0.3549254462554572
  0.8550322434772823  0.8686094237205495  0.3264240458421099
  0.9118905245080455  0.5643204209903274  0.4648230961131361
  0.4143068432186894  0.0000122948264121  0.5003877103181651
  0.0100882278975405  0.3065955000824587  0.5104100736510446
  0.6947172146589011  0.0078700681153094  0.4903892577763216
  0.9882256638057072  0.3999868635564710  0.4921961436037847
  0.5969368111947020  0.0091533711838281  0.4912385857983921
  0.0263926527400500  0.4780554742544751  0.5157089895716709
  0.5462334718428963  0.0856870476147122  0.4797118287911459
  0.9156676158174761  0.4059736338084576  0.4533379107100686
  0.5551607593436714  0.9294109073330645  0.5055951838250223
  0.8762557029710649  0.4860559983624597  0.4393569310108631
  0.4654765683586959  0.9240565941227530  0.5097284797832700
  0.8696464409830824  0.6506856801677401  0.4570949295838602
  0.3188906257222257  0.9997132674076781  0.5046042403504885
  0.1459945340654869  0.8105470736880775  0.6451877287706225
  0.8412138468041306  0.1296793440333133  0.6620740816933335
  0.8391351778387133  0.8254667515372986  0.6406950634957198
  0.1480596203828597  0.1274615694088226  0.6673081751891985
  0.2474859968890044  0.6918595899853202  0.6805691223785431
  0.7343329633769571  0.2433620501038618  0.6919545736421000
  0.7523239683893763  0.6916351144501434  0.6800312929248022
  0.2385422568836404  0.2593298134402886  0.7024626592358842
  0.1883745230526728  0.7593621726936419  0.6954721615709971
  0.7880329743399059  0.1736037013841951  0.7105582235687535
  0.7874789809639537  0.7769229625577552  0.6890574129166041
  0.1918167482695665  0.1808387038625696  0.7168570704901569
  0.2817812149203149  0.3032337090752151  0.7506368720601699
  0.7070847391040331  0.6524003833316172  0.7295997542439210
  0.6837111511097902  0.2891600373932093  0.7354378873657836
  0.2906135238979104  0.6443765590888830  0.7267481655381971
  0.1713614685271239  0.7785256121643300  0.7597934689996109
  0.7914329475344317  0.1469394688281938  0.7746077475493607
  0.7750694211973013  0.8195155897080326  0.7466372795052578
  0.1872297345720568  0.1513230085859476  0.7792417501293798
  0.2785841180155941  0.2728593934958781  0.8125402774360353
  0.6948865992265993  0.6948475529290832  0.7875521286934983
  0.6893919712277281  0.2644581909648451  0.7998936873112967
  0.2754018704586798  0.6648195446934935  0.7910162136093817
  0.2294507605896072  0.1965810080255110  0.8271823771885991
  0.7287435329465950  0.7810116832543699  0.7960071712360559
  0.7423233412005956  0.1938785672511045  0.8184342972393779
  0.2155080209178948  0.7304602761803167  0.8059441111824199
  0.3285361721039024  0.3217602218049507  0.8608884314422269
  0.6498160729208422  0.6451630243954654  0.8383345624740457
  0.6416013957232352  0.3146262584792012  0.8485410876901938
  0.3252069192881990  0.6247803452379586  0.8442834394117043
  0.9871737873458954  0.5588106442594096  0.5018514106334635
  0.4559161992017380  0.0799239411687509  0.4854320959301361
  0.3716996078793713  0.3705299485920719  0.0127577439742907
  0.6370077729031678  0.6131126556123689  0.9910755557284361
  0.6190239913389988  0.3586823148180898  0.0020176365152196
  0.3812851155643813  0.6255721156975085  0.9931775173347503
  0.5077564365117553  0.5120385057194738  0.1276690931788522
  0.0088375126050551  0.0096072075724152  0.3715854652373594
  0.1209019546850669  0.8715588214313286  0.4969513177775013
  0.8790298763042870  0.1257629331414165  0.5052099853844041
  0.8670475876502834  0.8714461070350410  0.4877051262171932
  0.1295005759376124  0.1288369065330102  0.5095939962130203
  0.9956162764390442  0.9804494174147109  0.6273491454205740
  0.4931588007829149  0.4803386306348685  0.8692337031007753
  0.3643684583881566  0.1529328974734199  0.9459032676238763
  0.4977846877119632  0.8728350592730791  0.0189936836200530
  0.8642307443846136  0.3383088915799846  0.0498615568896952
  0.6017297520163751  0.9635693287185632  0.0649290887629093
  0.1081682805593474  0.5267482169818081  0.9750277450250877
  0.0024987836177814  0.6245507616795294  0.9448239297059544
  0.9678934145902574  0.2437574121421164  0.0860796617179602
  0.7557825674591712  0.2677248804591130  0.1059818698175476
  0.2543094246375617  0.7584038725934263  0.0961019949150952
  0.7865915078950536  0.7988848940219100  0.1175794248300690
  0.2510234960780267  0.2398899027393711  0.1507250963589115
  0.1429308244573591  0.8703955749478283  0.2206807043891814
  0.8813474391246103  0.1619312493249865  0.2255087123525357
  0.9090580632955039  0.9204273361829323  0.2317186796190853
  0.1274071555322891  0.1095763138921058  0.2587213327306088
  0.3436057820297478  0.4256790021003312  0.3506485857840644
  0.6113014067566382  0.6272259049688245  0.2343483598890046
  0.6645047280240135  0.3939846456964347  0.2822699581772099
  0.3653235540671460  0.6411672535536965  0.2703702119082578
  0.2644858243751642  0.3062025454276665  0.3790415342374800
  0.7312283697638122  0.7516900013249881  0.3462864525124800
  0.2478558790486929  0.7461941205714027  0.3948503666273666
  0.7821004010340431  0.2775615533486047  0.4028552141423560
  0.0119757261879059  0.6206787811958421  0.5222053791211465
  0.4147623980770732  0.1381733000166392  0.4775896309365848
  0.5967614789223319  0.8714839393425393  0.5135474535354021
  0.8874858755649697  0.3440378683152687  0.4363300958744958
  0.5418301321267549  0.2067168300727715  0.4532485970193676
  0.4621400584642572  0.7948206171283019  0.5182807269830363
  0.7797214020825010  0.4275131119504891  0.3939530826651563
  0.1081972078268052  0.5302597446183981  0.5722151768940122
  0.3266530481220826  0.8725341824247863  0.5139424110169557
  0.7783093308768869  0.5917220340731575  0.4128587466687819
  0.2705158133148942  0.3492605397487267  0.6441860630901957
  0.7437734140632841  0.5876518567823226  0.6292865221666091
  0.2595464909400036  0.6782178442061451  0.6304883975697351
  0.7326343945045721  0.2618350981143109  0.6421860894165050
  0.6818861488144350  0.5846307971947127  0.7247292211503975
  0.3205363354887183  0.3629847079602868  0.7411060531822642
  0.5995890864206430  0.3767346562350582  0.7531236267217807
  0.3505607307055456  0.5771088827923663  0.6635445762406107
  0.0934041651248521  0.8676261971563619  0.7376253004515121
  0.8740451245434500  0.0599556942767947  0.7546174812338506
  0.1491437171464796  0.0915478719979177  0.7893211700086127
  0.8037826868153388  0.8856481819632336  0.7523537964327929
  0.2055551623505849  0.7465243947327735  0.8556710603312752
  0.7451692309982434  0.1765773446343744  0.8684221499273974
  0.2561204216562274  0.2163200664596658  0.9131581407234393
  0.7418802643701525  0.8845253028772859  0.8465009535583476
  0.2575646721917124  0.9056726458409869  0.9181862204927853
  0.1252217129471447  0.2628763262915754  0.0540043826762897
  0.2558242483726332  0.0684946111547617  0.9017357557604981
  0.5429988626275204  0.5378313790766356  0.7572531891302106
  0.4424055435125211  0.5271384967614097  0.7452351517588198
  0.5722905412658221  0.2113388248345345  0.0157453401655374
  0.3849054786279922  0.7760575082055894  0.9784332399101103
  0.7757624701994743  0.5563654199484560  0.9908257046103799
  0.2243278899966512  0.4245023272946113  0.0059130028841921
  0.2738274907682978  0.8430214612262716  0.9315250630187535
  0.1799429720113466  0.2927460331383642  0.0387716147609325
  0.4282566126616913  0.2348710047962754  0.0274168617017878
  0.7583488820623145  0.4082248985185402  0.9929920902520450
  0.5832051877474598  0.0225446882356266  0.0515945758169494
  0.9486084232816054  0.5948765123202762  0.9575086480965211
  0.2801103918877601  0.0065136454477255  0.9106552897875986
  0.0214799953975984  0.2727953631184477  0.0712322292887819
  0.6756367593371380  0.6900016047965920  0.0810262901679621
  0.3322554982809507  0.3543077486219062  0.1147056036792264
  0.3273465811606329  0.6809757601556612  0.0893681847484018
  0.6766634821917208  0.3304053213372313  0.1024833178580025
  0.2163841792286973  0.7988059277074768  0.1222139227075516
  0.8052816116736565  0.2363531030764676  0.1293787017912535
  0.6084675391020724  0.6180349710253878  0.1604737406733392
  0.4145899405462572  0.4256857486352956  0.1858998386632038
  0.4133721713703196  0.6200390523420225  0.1636263676049126
  0.6114719398982231  0.4176611899237201  0.1750393864172040
  0.1552940025783229  0.1365221389012490  0.2200665758103710
  0.8829487412473185  0.8958680984043141  0.1919758200477588
  0.6353531905325767  0.6549982783570698  0.2739483121241477
  0.3554019715174803  0.4172518624334103  0.3058314918974503
  0.9180881819741771  0.1220515983556822  0.3332616173931342
  0.1088948359653301  0.9070575694768195  0.3300271701685844
  0.1134011534473558  0.1062243387004855  0.3335291976991286
  0.9148161048501393  0.9245767660370419  0.3094906006191493
  0.7493023256835727  0.3268596585099388  0.3787962377737131
  0.2890491560039052  0.7087508826867932  0.3691982799796634
  0.8441978001832595  0.1983426783317768  0.4077166626094524
  0.1748341254307775  0.8210421736901097  0.4024796736099177
  0.1812825044106248  0.1773115375693664  0.4129284211666970
  0.8378169220583871  0.8505085657931417  0.3831885195134035
  0.9028121113206566  0.7200735363753097  0.4777631585558169
  0.0875816275195902  0.2785878848238497  0.5128048610454883
  0.7348065602743503  0.0806984057519315  0.4940982481316851
  0.2750691303369379  0.0676570636786238  0.5034110458540724
  0.7933473451370929  0.6533909130358211  0.4284198769038028
  0.2796744382131493  0.9194304274500098  0.5093361257557589
  0.9424393641424871  0.2600243756812262  0.5204232281966767
  0.7295209538203906  0.9315291849744938  0.4876058618994179
  0.0972464319904986  0.4719053197029481  0.5539785099227927
  0.5859353378795618  0.1620864773211323  0.4627289245039918
  0.8024072707510186  0.4896639025382896  0.4041783132597061
  0.4234160844851189  0.8454258952405667  0.5241509587793587
  0.1635592407206587  0.7949774889722576  0.5871488401205127
  0.8326103652041255  0.1528552918224904  0.6052286907674755
  0.8209020489360412  0.8144332419143439  0.5830834851265934
  0.1703515893504246  0.1433651682119290  0.6107333770433314
  0.7660247590602367  0.6480163778183794  0.6245466004989098
  0.2406853601423080  0.2920515017290555  0.6427436871746437
  0.0923522621731507  0.8706362720769221  0.6630217265563871
  0.8951762469782309  0.0690705664752542  0.6802581474836771
  0.8978772527279801  0.8771578192997964  0.6618268954758406
  0.0928806680113610  0.0688306222881607  0.6840248714353692
  0.6325250977994088  0.3554288584911447  0.7147475349983949
  0.3471771354415978  0.5777527096653756  0.7094950860438658
  0.1159773422448751  0.8418259661649401  0.7784036199818445
  0.8409766187442713  0.0779730164243162  0.7937615690201056
  0.3804712548563103  0.3810191041135127  0.8433296738022520
  0.5998211546507051  0.5814687240295413  0.8228403513325731
  0.5873872075843991  0.3737100096178523  0.8289923322983128
  0.3913830973880721  0.5795096556736752  0.8297616659535834
  0.2242313312471751  0.1670289821109208  0.8882026624169796
  0.7154299073833883  0.8257521356021584  0.8507379158095745
  0.3146406429571442  0.2990683913015175  0.9192339479769700
  0.6655741585762129  0.6674787909449620  0.8949451799437256
  0.6559201291883952  0.2988559431613353  0.9060281207905589
  0.3007657529731560  0.6416677683684142  0.9004673312891427
  0.4964264147357511  0.4925692595297519  0.7522635679459526
  0.5009825297328305  0.3906663700307718  0.0647652876056100
  0.5085532712896139  0.6266429544763810  0.0489311706008877
  0.0027840048822654  0.8805206315153384  0.4344741597721864
  0.0091866010157489  0.1214377427322901  0.4471689944446098
  0.8906871294505194  0.0066996338712499  0.4372581319772308
  0.1240690634644395  0.0003182999103188  0.4448131797689143
  0.0038541391718354  0.1032649381210646  0.5652034234057552
  0.9961471021333281  0.8640189456681426  0.5502068041009238
  0.1193890717670385  0.9855204764715637  0.5612454724101426
  0.8846788009829751  0.9894088875753724  0.5548007633166492
  0.5011009936627175  0.6144407071863114  0.9334231037839231
  0.6088066889876345  0.4849555252111841  0.9386174035508930
  0.6230881121909349  0.4980291884647770  0.0567287679087798
  0.3841872451788362  0.5100108422583389  0.0613366734858261
  0.4911065580681750  0.3665713566969870  0.9458615809115329
  0.3808916758939915  0.4911745341098310  0.9455421056499773
 
  0.00000000E+00  0.00000000E+00  0.00000000E+00
  0.00000000E+00  0.00000000E+00  0.00000000E+00
  0.00000000E+00  0.00000000E+00  0.00000000E+00
  0.00000000E+00  0.00000000E+00  0.00000000E+00
  0.00000000E+00  0.00000000E+00  0.00000000E+00
  0.00000000E+00  0.00000000E+00  0.00000000E+00
  0.00000000E+00  0.00000000E+00  0.00000000E+00
  0.00000000E+00  0.00000000E+00  0.00000000E+00
  0.00000000E+00  0.00000000E+00  0.00000000E+00
  0.00000000E+00  0.00000000E+00  0.00000000E+00
  0.00000000E+00  0.00000000E+00  0.00000000E+00
  0.00000000E+00  0.00000000E+00  0.00000000E+00
  0.00000000E+00  0.00000000E+00  0.00000000E+00
  0.00000000E+00  0.00000000E+00  0.00000000E+00
  0.00000000E+00  0.00000000E+00  0.00000000E+00
  0.00000000E+00  0.00000000E+00  0.00000000E+00
  0.00000000E+00  0.00000000E+00  0.00000000E+00
  0.00000000E+00  0.00000000E+00  0.00000000E+00
  0.00000000E+00  0.00000000E+00  0.00000000E+00
  0.00000000E+00  0.00000000E+00  0.00000000E+00
  0.00000000E+00  0.00000000E+00  0.00000000E+00
  0.00000000E+00  0.00000000E+00  0.00000000E+00
  0.00000000E+00  0.00000000E+00  0.00000000E+00
  0.00000000E+00  0.00000000E+00  0.00000000E+00
  0.00000000E+00  0.00000000E+00  0.00000000E+00
  0.00000000E+00  0.00000000E+00  0.00000000E+00
  0.00000000E+00  0.00000000E+00  0.00000000E+00
  0.00000000E+00  0.00000000E+00  0.00000000E+00
  0.00000000E+00  0.00000000E+00  0.00000000E+00
  0.00000000E+00  0.00000000E+00  0.00000000E+00
  0.00000000E+00  0.00000000E+00  0.00000000E+00
  0.00000000E+00  0.00000000E+00  0.00000000E+00
  0.00000000E+00  0.00000000E+00  0.00000000E+00
  0.00000000E+00  0.00000000E+00  0.00000000E+00
  0.00000000E+00  0.00000000E+00  0.00000000E+00
  0.00000000E+00  0.00000000E+00  0.00000000E+00
  0.00000000E+00  0.00000000E+00  0.00000000E+00
  0.00000000E+00  0.00000000E+00  0.00000000E+00
  0.00000000E+00  0.00000000E+00  0.00000000E+00
  0.00000000E+00  0.00000000E+00  0.00000000E+00
  0.00000000E+00  0.00000000E+00  0.00000000E+00
  0.00000000E+00  0.00000000E+00  0.00000000E+00
  0.00000000E+00  0.00000000E+00  0.00000000E+00
  0.00000000E+00  0.00000000E+00  0.00000000E+00
  0.00000000E+00  0.00000000E+00  0.00000000E+00
  0.00000000E+00  0.00000000E+00  0.00000000E+00
  0.00000000E+00  0.00000000E+00  0.00000000E+00
  0.00000000E+00  0.00000000E+00  0.00000000E+00
  0.00000000E+00  0.00000000E+00  0.00000000E+00
  0.00000000E+00  0.00000000E+00  0.00000000E+00
  0.00000000E+00  0.00000000E+00  0.00000000E+00
  0.00000000E+00  0.00000000E+00  0.00000000E+00
  0.00000000E+00  0.00000000E+00  0.00000000E+00
  0.00000000E+00  0.00000000E+00  0.00000000E+00
  0.00000000E+00  0.00000000E+00  0.00000000E+00
  0.00000000E+00  0.00000000E+00  0.00000000E+00
  0.00000000E+00  0.00000000E+00  0.00000000E+00
  0.00000000E+00  0.00000000E+00  0.00000000E+00
  0.00000000E+00  0.00000000E+00  0.00000000E+00
  0.00000000E+00  0.00000000E+00  0.00000000E+00
  0.00000000E+00  0.00000000E+00  0.00000000E+00
  0.00000000E+00  0.00000000E+00  0.00000000E+00
  0.00000000E+00  0.00000000E+00  0.00000000E+00
  0.00000000E+00  0.00000000E+00  0.00000000E+00
  0.00000000E+00  0.00000000E+00  0.00000000E+00
  0.00000000E+00  0.00000000E+00  0.00000000E+00
  0.00000000E+00  0.00000000E+00  0.00000000E+00
  0.00000000E+00  0.00000000E+00  0.00000000E+00
  0.00000000E+00  0.00000000E+00  0.00000000E+00
  0.00000000E+00  0.00000000E+00  0.00000000E+00
  0.00000000E+00  0.00000000E+00  0.00000000E+00
  0.00000000E+00  0.00000000E+00  0.00000000E+00
  0.00000000E+00  0.00000000E+00  0.00000000E+00
  0.00000000E+00  0.00000000E+00  0.00000000E+00
  0.00000000E+00  0.00000000E+00  0.00000000E+00
  0.00000000E+00  0.00000000E+00  0.00000000E+00
  0.00000000E+00  0.00000000E+00  0.00000000E+00
  0.00000000E+00  0.00000000E+00  0.00000000E+00
  0.00000000E+00  0.00000000E+00  0.00000000E+00
  0.00000000E+00  0.00000000E+00  0.00000000E+00
  0.00000000E+00  0.00000000E+00  0.00000000E+00
  0.00000000E+00  0.00000000E+00  0.00000000E+00
  0.00000000E+00  0.00000000E+00  0.00000000E+00
  0.00000000E+00  0.00000000E+00  0.00000000E+00
  0.00000000E+00  0.00000000E+00  0.00000000E+00
  0.00000000E+00  0.00000000E+00  0.00000000E+00
  0.00000000E+00  0.00000000E+00  0.00000000E+00
  0.00000000E+00  0.00000000E+00  0.00000000E+00
  0.00000000E+00  0.00000000E+00  0.00000000E+00
  0.00000000E+00  0.00000000E+00  0.00000000E+00
  0.00000000E+00  0.00000000E+00  0.00000000E+00
  0.00000000E+00  0.00000000E+00  0.00000000E+00
  0.00000000E+00  0.00000000E+00  0.00000000E+00
  0.00000000E+00  0.00000000E+00  0.00000000E+00
  0.00000000E+00  0.00000000E+00  0.00000000E+00
  0.00000000E+00  0.00000000E+00  0.00000000E+00
  0.00000000E+00  0.00000000E+00  0.00000000E+00
  0.00000000E+00  0.00000000E+00  0.00000000E+00
  0.00000000E+00  0.00000000E+00  0.00000000E+00
  0.00000000E+00  0.00000000E+00  0.00000000E+00
  0.00000000E+00  0.00000000E+00  0.00000000E+00
  0.00000000E+00  0.00000000E+00  0.00000000E+00
  0.00000000E+00  0.00000000E+00  0.00000000E+00
  0.00000000E+00  0.00000000E+00  0.00000000E+00
  0.00000000E+00  0.00000000E+00  0.00000000E+00
  0.00000000E+00  0.00000000E+00  0.00000000E+00
  0.00000000E+00  0.00000000E+00  0.00000000E+00
  0.00000000E+00  0.00000000E+00  0.00000000E+00
  0.00000000E+00  0.00000000E+00  0.00000000E+00
  0.00000000E+00  0.00000000E+00  0.00000000E+00
  0.00000000E+00  0.00000000E+00  0.00000000E+00
  0.00000000E+00  0.00000000E+00  0.00000000E+00
  0.00000000E+00  0.00000000E+00  0.00000000E+00
  0.00000000E+00  0.00000000E+00  0.00000000E+00
  0.00000000E+00  0.00000000E+00  0.00000000E+00
  0.00000000E+00  0.00000000E+00  0.00000000E+00
  0.00000000E+00  0.00000000E+00  0.00000000E+00
  0.00000000E+00  0.00000000E+00  0.00000000E+00
  0.00000000E+00  0.00000000E+00  0.00000000E+00
  0.00000000E+00  0.00000000E+00  0.00000000E+00
  0.00000000E+00  0.00000000E+00  0.00000000E+00
  0.00000000E+00  0.00000000E+00  0.00000000E+00
  0.00000000E+00  0.00000000E+00  0.00000000E+00
  0.00000000E+00  0.00000000E+00  0.00000000E+00
  0.00000000E+00  0.00000000E+00  0.00000000E+00
  0.00000000E+00  0.00000000E+00  0.00000000E+00
  0.00000000E+00  0.00000000E+00  0.00000000E+00
  0.00000000E+00  0.00000000E+00  0.00000000E+00
  0.00000000E+00  0.00000000E+00  0.00000000E+00
  0.00000000E+00  0.00000000E+00  0.00000000E+00
  0.00000000E+00  0.00000000E+00  0.00000000E+00
  0.00000000E+00  0.00000000E+00  0.00000000E+00
  0.00000000E+00  0.00000000E+00  0.00000000E+00
  0.00000000E+00  0.00000000E+00  0.00000000E+00
  0.00000000E+00  0.00000000E+00  0.00000000E+00
  0.00000000E+00  0.00000000E+00  0.00000000E+00
  0.00000000E+00  0.00000000E+00  0.00000000E+00
  0.00000000E+00  0.00000000E+00  0.00000000E+00
  0.00000000E+00  0.00000000E+00  0.00000000E+00
  0.00000000E+00  0.00000000E+00  0.00000000E+00
  0.00000000E+00  0.00000000E+00  0.00000000E+00
  0.00000000E+00  0.00000000E+00  0.00000000E+00
  0.00000000E+00  0.00000000E+00  0.00000000E+00
  0.00000000E+00  0.00000000E+00  0.00000000E+00
  0.00000000E+00  0.00000000E+00  0.00000000E+00
  0.00000000E+00  0.00000000E+00  0.00000000E+00
  0.00000000E+00  0.00000000E+00  0.00000000E+00
  0.00000000E+00  0.00000000E+00  0.00000000E+00
  0.00000000E+00  0.00000000E+00  0.00000000E+00
  0.00000000E+00  0.00000000E+00  0.00000000E+00
  0.00000000E+00  0.00000000E+00  0.00000000E+00
  0.00000000E+00  0.00000000E+00  0.00000000E+00
  0.00000000E+00  0.00000000E+00  0.00000000E+00
  0.00000000E+00  0.00000000E+00  0.00000000E+00
  0.00000000E+00  0.00000000E+00  0.00000000E+00
  0.00000000E+00  0.00000000E+00  0.00000000E+00
  0.00000000E+00  0.00000000E+00  0.00000000E+00
  0.00000000E+00  0.00000000E+00  0.00000000E+00
  0.00000000E+00  0.00000000E+00  0.00000000E+00
  0.00000000E+00  0.00000000E+00  0.00000000E+00
  0.00000000E+00  0.00000000E+00  0.00000000E+00
  0.00000000E+00  0.00000000E+00  0.00000000E+00
  0.00000000E+00  0.00000000E+00  0.00000000E+00
  0.00000000E+00  0.00000000E+00  0.00000000E+00
  0.00000000E+00  0.00000000E+00  0.00000000E+00
  0.00000000E+00  0.00000000E+00  0.00000000E+00
  0.00000000E+00  0.00000000E+00  0.00000000E+00
  0.00000000E+00  0.00000000E+00  0.00000000E+00
  0.00000000E+00  0.00000000E+00  0.00000000E+00
  0.00000000E+00  0.00000000E+00  0.00000000E+00
  0.00000000E+00  0.00000000E+00  0.00000000E+00
  0.00000000E+00  0.00000000E+00  0.00000000E+00
  0.00000000E+00  0.00000000E+00  0.00000000E+00
  0.00000000E+00  0.00000000E+00  0.00000000E+00
  0.00000000E+00  0.00000000E+00  0.00000000E+00
  0.00000000E+00  0.00000000E+00  0.00000000E+00
  0.00000000E+00  0.00000000E+00  0.00000000E+00
  0.00000000E+00  0.00000000E+00  0.00000000E+00
  0.00000000E+00  0.00000000E+00  0.00000000E+00
  0.00000000E+00  0.00000000E+00  0.00000000E+00
  0.00000000E+00  0.00000000E+00  0.00000000E+00
  0.00000000E+00  0.00000000E+00  0.00000000E+00
  0.00000000E+00  0.00000000E+00  0.00000000E+00
  0.00000000E+00  0.00000000E+00  0.00000000E+00
  0.00000000E+00  0.00000000E+00  0.00000000E+00
  0.00000000E+00  0.00000000E+00  0.00000000E+00
  0.00000000E+00  0.00000000E+00  0.00000000E+00
  0.00000000E+00  0.00000000E+00  0.00000000E+00
  0.00000000E+00  0.00000000E+00  0.00000000E+00
  0.00000000E+00  0.00000000E+00  0.00000000E+00
  0.00000000E+00  0.00000000E+00  0.00000000E+00
  0.00000000E+00  0.00000000E+00  0.00000000E+00
  0.00000000E+00  0.00000000E+00  0.00000000E+00
  0.00000000E+00  0.00000000E+00  0.00000000E+00
  0.00000000E+00  0.00000000E+00  0.00000000E+00
  0.00000000E+00  0.00000000E+00  0.00000000E+00
  0.00000000E+00  0.00000000E+00  0.00000000E+00
  0.00000000E+00  0.00000000E+00  0.00000000E+00
  0.00000000E+00  0.00000000E+00  0.00000000E+00
  0.00000000E+00  0.00000000E+00  0.00000000E+00
  0.00000000E+00  0.00000000E+00  0.00000000E+00
  0.00000000E+00  0.00000000E+00  0.00000000E+00
  0.00000000E+00  0.00000000E+00  0.00000000E+00
  0.00000000E+00  0.00000000E+00  0.00000000E+00
  0.00000000E+00  0.00000000E+00  0.00000000E+00
  0.00000000E+00  0.00000000E+00  0.00000000E+00
  0.00000000E+00  0.00000000E+00  0.00000000E+00
  0.00000000E+00  0.00000000E+00  0.00000000E+00
  0.00000000E+00  0.00000000E+00  0.00000000E+00
  0.00000000E+00  0.00000000E+00  0.00000000E+00
  0.00000000E+00  0.00000000E+00  0.00000000E+00
  0.00000000E+00  0.00000000E+00  0.00000000E+00
  0.00000000E+00  0.00000000E+00  0.00000000E+00
  0.00000000E+00  0.00000000E+00  0.00000000E+00
  0.00000000E+00  0.00000000E+00  0.00000000E+00
  0.00000000E+00  0.00000000E+00  0.00000000E+00
  0.00000000E+00  0.00000000E+00  0.00000000E+00
  0.00000000E+00  0.00000000E+00  0.00000000E+00
  0.00000000E+00  0.00000000E+00  0.00000000E+00
  0.00000000E+00  0.00000000E+00  0.00000000E+00
  0.00000000E+00  0.00000000E+00  0.00000000E+00
  0.00000000E+00  0.00000000E+00  0.00000000E+00
  0.00000000E+00  0.00000000E+00  0.00000000E+00
  0.00000000E+00  0.00000000E+00  0.00000000E+00
  0.00000000E+00  0.00000000E+00  0.00000000E+00
  0.00000000E+00  0.00000000E+00  0.00000000E+00
  0.00000000E+00  0.00000000E+00  0.00000000E+00
  0.00000000E+00  0.00000000E+00  0.00000000E+00
  0.00000000E+00  0.00000000E+00  0.00000000E+00
  0.00000000E+00  0.00000000E+00  0.00000000E+00
  0.00000000E+00  0.00000000E+00  0.00000000E+00
  0.00000000E+00  0.00000000E+00  0.00000000E+00
  0.00000000E+00  0.00000000E+00  0.00000000E+00
  0.00000000E+00  0.00000000E+00  0.00000000E+00
  0.00000000E+00  0.00000000E+00  0.00000000E+00
  0.00000000E+00  0.00000000E+00  0.00000000E+00
  0.00000000E+00  0.00000000E+00  0.00000000E+00
  0.00000000E+00  0.00000000E+00  0.00000000E+00
  0.00000000E+00  0.00000000E+00  0.00000000E+00
  0.00000000E+00  0.00000000E+00  0.00000000E+00
  0.00000000E+00  0.00000000E+00  0.00000000E+00
  0.00000000E+00  0.00000000E+00  0.00000000E+00
  0.00000000E+00  0.00000000E+00  0.00000000E+00
  0.00000000E+00  0.00000000E+00  0.00000000E+00
  0.00000000E+00  0.00000000E+00  0.00000000E+00
  0.00000000E+00  0.00000000E+00  0.00000000E+00
  0.00000000E+00  0.00000000E+00  0.00000000E+00
  0.00000000E+00  0.00000000E+00  0.00000000E+00
  0.00000000E+00  0.00000000E+00  0.00000000E+00
  0.00000000E+00  0.00000000E+00  0.00000000E+00
  0.00000000E+00  0.00000000E+00  0.00000000E+00
