# Supplementary material for: Dramatic Enhancement of Rare-Earth Metal–Organic Framework Stability Via Metal Cluster Fluorination
Source: JACS Au. 2022 Aug 9;2(8):1889–98. doi: 10.1021/jacsau.2c00259 (PMC9400048; doi:10.1021/jacsau.2c00259)
Supplement: Supplementary file 2 — au2c00259_si_002.zip [file au2c00259_si_002.zip › jacs_supplement/poscars/dobdc_adsorption/mof_gas/eu/so2/POSCAR]

POSCAR file written by OVITO Basic 3.5.4
   1.00000000000000     
    15.3473633111939378   -0.0000611989564454   -0.0000162608574171
    -0.0327991441596952   15.0803090415016250    0.0000534426905549
     0.0967723258152818    0.0244785217581138   21.2228785973268579
   C    Eu   H    O    F    S 
    96    12    52    74    16     1
Direct
  0.3952626577133757  0.9307387096696060  0.9676379529238021
  0.0701776159235374  0.4033973721656039  0.0241053953282529
  0.4954566182461629  0.1863496351903252  0.0139723518080844
  0.8043183459719686  0.4799232533631074  0.9957975131788595
  0.4706572473045861  0.0942567633905027  0.9953928439190926
  0.8986688193869893  0.4623557353501013  0.0075407263259750
  0.5132360534479321  0.0161843471941295  0.0145589021478971
  0.4740088855322930  0.9353503361973241  0.0008326400310717
  0.9685702692592397  0.5162595455080186  0.9871172386626186
  0.0532227814331137  0.4851539885687227  0.9951504671872498
  0.3944745699087804  0.0893588842050806  0.9603051635481649
  0.9159502465214345  0.3825602814168143  0.0379732181961778
  0.3558435080562704  0.0090981063328412  0.9456957400252410
  0.9998861434335864  0.3528186840837881  0.0472436441987312
  0.3527740907865589  0.8446948546529497  0.9612199685222746
  0.1600763474489205  0.3711509480418018  0.0254148442021642
  0.6614016525871853  0.6769230073183164  0.1396602913043841
  0.3554324274744608  0.3702071095115267  0.1710811882042216
  0.3482811732825654  0.6658749512436427  0.1477043907536352
  0.6688130382862441  0.3612019290420079  0.1588244626381361
  0.7722123786703398  0.7904114604416880  0.1678542919965199
  0.2540122545707411  0.2524817674144985  0.2015815405439732
  0.2330956646759516  0.7752986707651481  0.1819142429905544
  0.7917849334056575  0.2595147688238029  0.1903432147855733
  0.7093904550116111  0.7284529523260008  0.1871497880543125
  0.3063090322973413  0.3225793806498048  0.2214494958227138
  0.2975531992599638  0.7115456363499449  0.1972815539194556
  0.7270095416187521  0.3223941303857412  0.2070853653594405
  0.8371612428828965  0.2162600120975982  0.2378540001787338
  0.1895748100603292  0.8182125523608924  0.2307703623941284
  0.2058610976255537  0.2009907551639256  0.2436094867573762
  0.8202115086811670  0.8385245214049122  0.2116973788835570
  0.6932533795045971  0.7139626374391603  0.2524892025504239
  0.3103464561508493  0.3436164467067859  0.2863618845309145
  0.3153599085053401  0.6912909222181729  0.2601384943542682
  0.7142046694813138  0.3448429872382194  0.2702586032142885
  0.8216934670332215  0.2360133955098391  0.3010714027488752
  0.2072955489940603  0.7979632779632568  0.2937799988184702
  0.2127567934035826  0.2196490611981505  0.3087617323534729
  0.8038455613706655  0.8235095956115657  0.2767109893662086
  0.7616056573865461  0.3033670182481114  0.3171220758539780
  0.2707612345126524  0.7328717929584756  0.3088966164796128
  0.2643630882396549  0.2909128885467355  0.3287421771804362
  0.7408969254853823  0.7624337283893501  0.2959724695188212
  0.8647119330062885  0.1816741053375301  0.3500182494434501
  0.1592944556967372  0.8456772135483769  0.3434055171961107
  0.1667811494522306  0.1649585760445112  0.3556811352684108
  0.8534983340922705  0.8691656557425662  0.3262538746695683
  0.9126445639413751  0.5638982761355468  0.4647452910064688
  0.4124748437061303  0.9995782130704566  0.5006159298585484
  0.0091022347849471  0.3056715273098916  0.5110756624790808
  0.6929663867447248  0.0081230440436265  0.4903289385287939
  0.9874976623395179  0.3990581138929949  0.4926445466600754
  0.5951492264270209  0.0095895784502796  0.4914825062993813
  0.0267078783649164  0.4769888361097885  0.5156086307964910
  0.5444759227068752  0.0874618369832961  0.4856011739508779
  0.9147386727331441  0.4053739541121769  0.4540652824221592
  0.5532108549255945  0.9283006678301231  0.5005350466987832
  0.8761824467312672  0.4857493095106032  0.4396843075974985
  0.4635798606411535  0.9225941786793780  0.5043582031549044
  0.8708339337161308  0.6504702683066187  0.4568331788883606
  0.3169168597478293  0.9988946409389557  0.5043620362533879
  0.1443139099663950  0.8103753378840883  0.6445547946999771
  0.8415124765596790  0.1294320334089039  0.6626088102457456
  0.8335330673830995  0.8232136843585810  0.6397521545243727
  0.1472772920436704  0.1206967548623623  0.6687513967624750
  0.2689813155540899  0.7183274060309506  0.6801828069725545
  0.7423392415241845  0.2496452499612064  0.6928859942461191
  0.7411723509452821  0.6923915980861489  0.6786542608891180
  0.2514801712441732  0.2427715823633756  0.7017817888700099
  0.1930075174055397  0.7651762524585797  0.6947096936193332
  0.7903090255674655  0.1755287871725133  0.7111238096666842
  0.7799891680384394  0.7761164234786379  0.6878278327903911
  0.1961682829933968  0.1706227587230593  0.7176591219434136
  0.2945456556309777  0.2857714150773515  0.7503139325235675
  0.6955018951013648  0.6541484026381378  0.7285416217993199
  0.6926884197538220  0.2967506134756314  0.7362204775149915
  0.3177586438417757  0.6778808118390816  0.7266779398383381
  0.1655446402582948  0.7711020275600800  0.7585188105006732
  0.7895000353109954  0.1460933683284958  0.7746178552193874
  0.7696828703429277  0.8184307275288567  0.7458321685632434
  0.1867750371264642  0.1458707137512429  0.7809665739683759
  0.2846857777249081  0.2625839262202369  0.8132141490413856
  0.6865983735604614  0.6958882486989473  0.7870059043456666
  0.6928873527043062  0.2681394166562002  0.8000211225215260
  0.2885160971852112  0.6795374178500773  0.7900150830650947
  0.2301424973241809  0.1905329223400417  0.8287330554609068
  0.7230689007010384  0.7809832121301704  0.7955046715077002
  0.7407475129324711  0.1937245192631307  0.8182811143038931
  0.2136209263468397  0.7267806023481630  0.8045626907091973
  0.3315041990806158  0.3157751566446133  0.8611270954332479
  0.6432796876788723  0.6452587838414240  0.8382991269358211
  0.6438112281910582  0.3174686690141893  0.8483669247845919
  0.3336641412109211  0.6322770630168344  0.8424751083413992
  0.9880959716967838  0.5580427209824110  0.5015952725826142
  0.4541262073427308  0.0811146155820074  0.4913818977684744
  0.3718523014864037  0.3699717177591181  0.0125993615029357
  0.6367532319400253  0.6139568620123600  0.9908976610209644
  0.6196139282168964  0.3594055137730880  0.0020321468464340
  0.3812408666825327  0.6248417164765310  0.9937782056574090
  0.5077391514081244  0.5113764726085502  0.1277504577744285
  0.0076986553208825  0.0096393261787208  0.3716191638829965
  0.1186380724772176  0.8708326601944251  0.4962866199729194
  0.8776285197158078  0.1249774037248968  0.5054429867174453
  0.8647996944651632  0.8705852255131369  0.4874839529265039
  0.1276552596588628  0.1278671699122205  0.5103986106049422
  0.9920567502303190  0.9772896007399315  0.6274957441912887
  0.4944694018178627  0.4814555362837351  0.8689707751710261
  0.3638617176140484  0.1517889655129324  0.9468526994021753
  0.5018877035729691  0.8730049162429121  0.0179140633527487
  0.8608369289012072  0.3417852355195272  0.0532552084217657
  0.6068162877794350  0.9644738809383530  0.0615185883916324
  0.1090929655576371  0.5228308275715680  0.9769628653719650
  0.0052392903965040  0.6223745049384972  0.9448467855602036
  0.9607867744522638  0.2469139365398065  0.0918223898022140
  0.7591785741588249  0.2694822958732073  0.1059444635838964
  0.2516947743244236  0.7552309574347020  0.0958517612582310
  0.7846149692496777  0.7995871570396638  0.1174801552936778
  0.2515083943617188  0.2381026315516972  0.1511797250298802
  0.1404937340766216  0.8683277894048872  0.2199603267693065
  0.8835964493467612  0.1638593457499400  0.2261075937942852
  0.9071232633358431  0.9214033800519073  0.2315944043447264
  0.1275615349325435  0.1087317225658678  0.2595145492575522
  0.3468727976611747  0.4226657095885082  0.3510650340778493
  0.6103850739789221  0.6270863661822258  0.2345334979594670
  0.6643969073702258  0.3940139618768858  0.2819774479616386
  0.3649046868885651  0.6414723446021319  0.2705944185586927
  0.2665889461940235  0.3044445491514666  0.3794970577276805
  0.7305606744492983  0.7515979386550653  0.3463551905664552
  0.2473497281168036  0.7475676099751283  0.3946387416357082
  0.7808450167997979  0.2775857277208895  0.4030856509987347
  0.0135238914944329  0.6198012898273710  0.5216896136335298
  0.4130209877228613  0.1402613763441435  0.4879477720025777
  0.5947959182612369  0.8695951011027867  0.5047276701714531
  0.8859321369820806  0.3435516679414591  0.4373741163140731
  0.5394740834944305  0.2117797249104053  0.4690546712185370
  0.4557933957867292  0.7934096087939457  0.4956762980688973
  0.7792573489846081  0.4278072191752396  0.3943642191657387
  0.1122895942250663  0.5282584607247351  0.5699873271247602
  0.3256703101750373  0.8713661800509563  0.5062253556549360
  0.7789833034291078  0.5917562653539165  0.4129057685891188
  0.2989628698448867  0.3245065460943012  0.6421053447652965
  0.7279302766501511  0.5890018691025881  0.6280905337917779
  0.2898674047867712  0.7161255709887054  0.6306893878427294
  0.7442221090994880  0.2703826704739429  0.6435471183684823
  0.6664448235874054  0.5879063067897339  0.7238215570851578
  0.3391404465317586  0.3404760941420500  0.7397940411680836
  0.6131044582717510  0.3881610463204651  0.7541450711778988
  0.4059429380828249  0.6473020763128685  0.6658804923059761
  0.0733879424201355  0.8449626901805455  0.7363274757364484
  0.8682546479406934  0.0555231152879108  0.7545058918923917
  0.1430037026213790  0.0905139238647690  0.7919197005672657
  0.8006270743492001  0.8835105236622905  0.7516653253159825
  0.1933926856570030  0.7304188908520169  0.8539496090292059
  0.7396120449935963  0.1737202052981228  0.8678232961203578
  0.2531937941384966  0.2137976722995688  0.9147526220802711
  0.7401094634235504  0.8838948187960183  0.8459377789970501
  0.2580308231495784  0.9031184465388945  0.9215377706819117
  0.1192324893649994  0.2607590185834739  0.0597943372726002
  0.2541483815161438  0.0660143700892217  0.9050367097689683
  0.5737763330450859  0.2115673420527382  0.0149440420000705
  0.3875043950206217  0.7757577666017204  0.9816535319782165
  0.7759551803758532  0.5584987252864204  0.9912526781977854
  0.2227397417987395  0.4174220451120005  0.0078435384129614
  0.2750220953936703  0.8408206385563577  0.9350538380909318
  0.1747811283535960  0.2883025854421172  0.0437916537648286
  0.4296251930479520  0.2348642376723150  0.0259145371517016
  0.7582449735153641  0.4103141478603851  0.9920488078521129
  0.5876798092161876  0.0233239847970139  0.0483107285839799
  0.9508588809238150  0.5939927147597522  0.9579735678833774
  0.2794832828087617  0.0044876507990377  0.9133648533664630
  0.0156740997421175  0.2737408698683313  0.0769079078339599
  0.6741602760897348  0.6906949190379971  0.0811601271681673
  0.3335518537781734  0.3518920019758154  0.1147558728315844
  0.3248613698192061  0.6781983218343910  0.0894977532911439
  0.6792911338449055  0.3312911021326574  0.1021267036293420
  0.2137315665461645  0.7958010863666820  0.1218177467784418
  0.8090526586411125  0.2388582732819688  0.1295241164828209
  0.6073685124595225  0.6180730339199860  0.1606319182723887
  0.4156107578101954  0.4239363033043315  0.1857597490128814
  0.4118431545518860  0.6184498098884920  0.1636320791665483
  0.6125853171600368  0.4177452772433178  0.1745295857162983
  0.1556904201680247  0.1353389739809431  0.2207789498694835
  0.8809682171948526  0.8969806415900280  0.1918252833876977
  0.6344085874498906  0.6548389700251864  0.2741399665077085
  0.3578568045277088  0.4148085427679478  0.3060644759541099
  0.9174893712380515  0.1222346764318614  0.3336635588549714
  0.1077741134175595  0.9071477439509738  0.3294660733928065
  0.1131460835310067  0.1058857744624607  0.3341752417039243
  0.9132032414335779  0.9252996597901236  0.3093420875958047
  0.7483696440018945  0.3269482221256943  0.3789181084234205
  0.2894162707978569  0.7106884130483060  0.3692361809400218
  0.8429693990649499  0.1981352346281150  0.4080700531931176
  0.1735761601586549  0.8211065377362795  0.4019472989298270
  0.1811715741208329  0.1764095496953294  0.4137356199212901
  0.8361967623216517  0.8508214811223528  0.3829899590554245
  0.9042943661215103  0.7198684503864893  0.4772773745987933
  0.0865628044790008  0.2775677356464453  0.5139170507807762
  0.7333055199039789  0.0808124644978711  0.4945073424801466
  0.2731375623874122  0.0668444372637691  0.5058701695704282
  0.7944985263315243  0.6534536298878841  0.4282215409769417
  0.2779834589130345  0.9183406715749500  0.5054364703239780
  0.9414158073440763  0.2590053670622285  0.5209524293007280
  0.7275647543838962  0.9317710539910642  0.4865394504879523
  0.0978486508832061  0.4698045487463807  0.5532552799166882
  0.5838563273096268  0.1659688571397677  0.4740269690694512
  0.8024014522661248  0.4897667473677007  0.4044272305968057
  0.4214572615504117  0.8418910697965931  0.5134125161212972
  0.1641811345478260  0.7973588277669729  0.5866766005366614
  0.8333224090908028  0.1527351625352185  0.6057975522763037
  0.8170217917963832  0.8116143439254299  0.5818571491964614
  0.1655720967005347  0.1398322405241780  0.6119528490785912
  0.7515654459428409  0.6487894769747908  0.6227632095534440
  0.2627352217017410  0.2708425277311031  0.6414986235366240
  0.0831514556622763  0.8621985404060278  0.6626770841907215
  0.8931144656421711  0.0667193766889262  0.6807869189480036
  0.8926483154172775  0.8745574889083773  0.6610403090678020
  0.0914491185078507  0.0628010120109669  0.6858165771574606
  0.6473984637351875  0.3677092654132632  0.7161903955605570
  0.3959468664902926  0.6382247821231357  0.7110764888738419
  0.0953384546490265  0.8168866789626625  0.7765723457528420
  0.8342852672929215  0.0735484936360085  0.7932692858326762
  0.3823720161196139  0.3759822513817329  0.8428852266442360
  0.5938664391719118  0.5813086422777441  0.8235136355956429
  0.5909705091223121  0.3778155531974297  0.8286005077013553
  0.3925329658531864  0.5778989303264842  0.8271360454536696
  0.2204683222565520  0.1648429578599225  0.8904340581106154
  0.7122840849204495  0.8257957865114003  0.8505741830440616
  0.3152744343215140  0.2963552504666067  0.9196324879833729
  0.6613974310433762  0.6678693293064015  0.8947957424258464
  0.6553010180963648  0.2996235188235769  0.9058505581843029
  0.3096791709158790  0.6489354963018206  0.8986645754712900
  0.4839440014346029  0.4689599902503077  0.7463226593905550
  0.3934318736856868  0.4607859418740811  0.6515503638267141
  0.5015011137032651  0.3898690348001047  0.0649023579760335
  0.5078664013035172  0.6264946140850488  0.0491389501366514
  0.0010784138401022  0.8799150016118259  0.4336034146726832
  0.0080389135794112  0.1215706851332398  0.4472712183491889
  0.8899269202185227  0.0062714817503415  0.4376525021429891
  0.1221331984159665  0.0000567165160926  0.4453304774677126
  0.0016880759242011  0.0999519942955417  0.5650317823804896
  0.9933899474417823  0.8631989387757383  0.5492162463802027
  0.1175753092742422  0.9828339619780978  0.5622644592712225
  0.8810414224673758  0.9880499700686609  0.5551673888319356
  0.4998864969523329  0.6127550992164227  0.9336810395037713
  0.6091225905689434  0.4855974956221320  0.9386186765676846
  0.6228585244497987  0.4984254708139861  0.0566335474306781
  0.3843376074404116  0.5085047696182390  0.0611511284308530
  0.4914855989215006  0.3687015236890723  0.9457734521524520
  0.3785316790282451  0.4909456919654164  0.9446364908483021
  0.3974359303200869  0.4787515523174893  0.7189556134484774
 
  0.00000000E+00  0.00000000E+00  0.00000000E+00
  0.00000000E+00  0.00000000E+00  0.00000000E+00
  0.00000000E+00  0.00000000E+00  0.00000000E+00
  0.00000000E+00  0.00000000E+00  0.00000000E+00
  0.00000000E+00  0.00000000E+00  0.00000000E+00
  0.00000000E+00  0.00000000E+00  0.00000000E+00
  0.00000000E+00  0.00000000E+00  0.00000000E+00
  0.00000000E+00  0.00000000E+00  0.00000000E+00
  0.00000000E+00  0.00000000E+00  0.00000000E+00
  0.00000000E+00  0.00000000E+00  0.00000000E+00
  0.00000000E+00  0.00000000E+00  0.00000000E+00
  0.00000000E+00  0.00000000E+00  0.00000000E+00
  0.00000000E+00  0.00000000E+00  0.00000000E+00
  0.00000000E+00  0.00000000E+00  0.00000000E+00
  0.00000000E+00  0.00000000E+00  0.00000000E+00
  0.00000000E+00  0.00000000E+00  0.00000000E+00
  0.00000000E+00  0.00000000E+00  0.00000000E+00
  0.00000000E+00  0.00000000E+00  0.00000000E+00
  0.00000000E+00  0.00000000E+00  0.00000000E+00
  0.00000000E+00  0.00000000E+00  0.00000000E+00
  0.00000000E+00  0.00000000E+00  0.00000000E+00
  0.00000000E+00  0.00000000E+00  0.00000000E+00
  0.00000000E+00  0.00000000E+00  0.00000000E+00
  0.00000000E+00  0.00000000E+00  0.00000000E+00
  0.00000000E+00  0.00000000E+00  0.00000000E+00
  0.00000000E+00  0.00000000E+00  0.00000000E+00
  0.00000000E+00  0.00000000E+00  0.00000000E+00
  0.00000000E+00  0.00000000E+00  0.00000000E+00
  0.00000000E+00  0.00000000E+00  0.00000000E+00
  0.00000000E+00  0.00000000E+00  0.00000000E+00
  0.00000000E+00  0.00000000E+00  0.00000000E+00
  0.00000000E+00  0.00000000E+00  0.00000000E+00
  0.00000000E+00  0.00000000E+00  0.00000000E+00
  0.00000000E+00  0.00000000E+00  0.00000000E+00
  0.00000000E+00  0.00000000E+00  0.00000000E+00
  0.00000000E+00  0.00000000E+00  0.00000000E+00
  0.00000000E+00  0.00000000E+00  0.00000000E+00
  0.00000000E+00  0.00000000E+00  0.00000000E+00
  0.00000000E+00  0.00000000E+00  0.00000000E+00
  0.00000000E+00  0.00000000E+00  0.00000000E+00
  0.00000000E+00  0.00000000E+00  0.00000000E+00
  0.00000000E+00  0.00000000E+00  0.00000000E+00
  0.00000000E+00  0.00000000E+00  0.00000000E+00
  0.00000000E+00  0.00000000E+00  0.00000000E+00
  0.00000000E+00  0.00000000E+00  0.00000000E+00
  0.00000000E+00  0.00000000E+00  0.00000000E+00
  0.00000000E+00  0.00000000E+00  0.00000000E+00
  0.00000000E+00  0.00000000E+00  0.00000000E+00
  0.00000000E+00  0.00000000E+00  0.00000000E+00
  0.00000000E+00  0.00000000E+00  0.00000000E+00
  0.00000000E+00  0.00000000E+00  0.00000000E+00
  0.00000000E+00  0.00000000E+00  0.00000000E+00
  0.00000000E+00  0.00000000E+00  0.00000000E+00
  0.00000000E+00  0.00000000E+00  0.00000000E+00
  0.00000000E+00  0.00000000E+00  0.00000000E+00
  0.00000000E+00  0.00000000E+00  0.00000000E+00
  0.00000000E+00  0.00000000E+00  0.00000000E+00
  0.00000000E+00  0.00000000E+00  0.00000000E+00
  0.00000000E+00  0.00000000E+00  0.00000000E+00
  0.00000000E+00  0.00000000E+00  0.00000000E+00
  0.00000000E+00  0.00000000E+00  0.00000000E+00
  0.00000000E+00  0.00000000E+00  0.00000000E+00
  0.00000000E+00  0.00000000E+00  0.00000000E+00
  0.00000000E+00  0.00000000E+00  0.00000000E+00
  0.00000000E+00  0.00000000E+00  0.00000000E+00
  0.00000000E+00  0.00000000E+00  0.00000000E+00
  0.00000000E+00  0.00000000E+00  0.00000000E+00
  0.00000000E+00  0.00000000E+00  0.00000000E+00
  0.00000000E+00  0.00000000E+00  0.00000000E+00
  0.00000000E+00  0.00000000E+00  0.00000000E+00
  0.00000000E+00  0.00000000E+00  0.00000000E+00
  0.00000000E+00  0.00000000E+00  0.00000000E+00
  0.00000000E+00  0.00000000E+00  0.00000000E+00
  0.00000000E+00  0.00000000E+00  0.00000000E+00
  0.00000000E+00  0.00000000E+00  0.00000000E+00
  0.00000000E+00  0.00000000E+00  0.00000000E+00
  0.00000000E+00  0.00000000E+00  0.00000000E+00
  0.00000000E+00  0.00000000E+00  0.00000000E+00
  0.00000000E+00  0.00000000E+00  0.00000000E+00
  0.00000000E+00  0.00000000E+00  0.00000000E+00
  0.00000000E+00  0.00000000E+00  0.00000000E+00
  0.00000000E+00  0.00000000E+00  0.00000000E+00
  0.00000000E+00  0.00000000E+00  0.00000000E+00
  0.00000000E+00  0.00000000E+00  0.00000000E+00
  0.00000000E+00  0.00000000E+00  0.00000000E+00
  0.00000000E+00  0.00000000E+00  0.00000000E+00
  0.00000000E+00  0.00000000E+00  0.00000000E+00
  0.00000000E+00  0.00000000E+00  0.00000000E+00
  0.00000000E+00  0.00000000E+00  0.00000000E+00
  0.00000000E+00  0.00000000E+00  0.00000000E+00
  0.00000000E+00  0.00000000E+00  0.00000000E+00
  0.00000000E+00  0.00000000E+00  0.00000000E+00
  0.00000000E+00  0.00000000E+00  0.00000000E+00
  0.00000000E+00  0.00000000E+00  0.00000000E+00
  0.00000000E+00  0.00000000E+00  0.00000000E+00
  0.00000000E+00  0.00000000E+00  0.00000000E+00
  0.00000000E+00  0.00000000E+00  0.00000000E+00
  0.00000000E+00  0.00000000E+00  0.00000000E+00
  0.00000000E+00  0.00000000E+00  0.00000000E+00
  0.00000000E+00  0.00000000E+00  0.00000000E+00
  0.00000000E+00  0.00000000E+00  0.00000000E+00
  0.00000000E+00  0.00000000E+00  0.00000000E+00
  0.00000000E+00  0.00000000E+00  0.00000000E+00
  0.00000000E+00  0.00000000E+00  0.00000000E+00
  0.00000000E+00  0.00000000E+00  0.00000000E+00
  0.00000000E+00  0.00000000E+00  0.00000000E+00
  0.00000000E+00  0.00000000E+00  0.00000000E+00
  0.00000000E+00  0.00000000E+00  0.00000000E+00
  0.00000000E+00  0.00000000E+00  0.00000000E+00
  0.00000000E+00  0.00000000E+00  0.00000000E+00
  0.00000000E+00  0.00000000E+00  0.00000000E+00
  0.00000000E+00  0.00000000E+00  0.00000000E+00
  0.00000000E+00  0.00000000E+00  0.00000000E+00
  0.00000000E+00  0.00000000E+00  0.00000000E+00
  0.00000000E+00  0.00000000E+00  0.00000000E+00
  0.00000000E+00  0.00000000E+00  0.00000000E+00
  0.00000000E+00  0.00000000E+00  0.00000000E+00
  0.00000000E+00  0.00000000E+00  0.00000000E+00
  0.00000000E+00  0.00000000E+00  0.00000000E+00
  0.00000000E+00  0.00000000E+00  0.00000000E+00
  0.00000000E+00  0.00000000E+00  0.00000000E+00
  0.00000000E+00  0.00000000E+00  0.00000000E+00
  0.00000000E+00  0.00000000E+00  0.00000000E+00
  0.00000000E+00  0.00000000E+00  0.00000000E+00
  0.00000000E+00  0.00000000E+00  0.00000000E+00
  0.00000000E+00  0.00000000E+00  0.00000000E+00
  0.00000000E+00  0.00000000E+00  0.00000000E+00
  0.00000000E+00  0.00000000E+00  0.00000000E+00
  0.00000000E+00  0.00000000E+00  0.00000000E+00
  0.00000000E+00  0.00000000E+00  0.00000000E+00
  0.00000000E+00  0.00000000E+00  0.00000000E+00
  0.00000000E+00  0.00000000E+00  0.00000000E+00
  0.00000000E+00  0.00000000E+00  0.00000000E+00
  0.00000000E+00  0.00000000E+00  0.00000000E+00
  0.00000000E+00  0.00000000E+00  0.00000000E+00
  0.00000000E+00  0.00000000E+00  0.00000000E+00
  0.00000000E+00  0.00000000E+00  0.00000000E+00
  0.00000000E+00  0.00000000E+00  0.00000000E+00
  0.00000000E+00  0.00000000E+00  0.00000000E+00
  0.00000000E+00  0.00000000E+00  0.00000000E+00
  0.00000000E+00  0.00000000E+00  0.00000000E+00
  0.00000000E+00  0.00000000E+00  0.00000000E+00
  0.00000000E+00  0.00000000E+00  0.00000000E+00
  0.00000000E+00  0.00000000E+00  0.00000000E+00
  0.00000000E+00  0.00000000E+00  0.00000000E+00
  0.00000000E+00  0.00000000E+00  0.00000000E+00
  0.00000000E+00  0.00000000E+00  0.00000000E+00
  0.00000000E+00  0.00000000E+00  0.00000000E+00
  0.00000000E+00  0.00000000E+00  0.00000000E+00
  0.00000000E+00  0.00000000E+00  0.00000000E+00
  0.00000000E+00  0.00000000E+00  0.00000000E+00
  0.00000000E+00  0.00000000E+00  0.00000000E+00
  0.00000000E+00  0.00000000E+00  0.00000000E+00
  0.00000000E+00  0.00000000E+00  0.00000000E+00
  0.00000000E+00  0.00000000E+00  0.00000000E+00
  0.00000000E+00  0.00000000E+00  0.00000000E+00
  0.00000000E+00  0.00000000E+00  0.00000000E+00
  0.00000000E+00  0.00000000E+00  0.00000000E+00
  0.00000000E+00  0.00000000E+00  0.00000000E+00
  0.00000000E+00  0.00000000E+00  0.00000000E+00
  0.00000000E+00  0.00000000E+00  0.00000000E+00
  0.00000000E+00  0.00000000E+00  0.00000000E+00
  0.00000000E+00  0.00000000E+00  0.00000000E+00
  0.00000000E+00  0.00000000E+00  0.00000000E+00
  0.00000000E+00  0.00000000E+00  0.00000000E+00
  0.00000000E+00  0.00000000E+00  0.00000000E+00
  0.00000000E+00  0.00000000E+00  0.00000000E+00
  0.00000000E+00  0.00000000E+00  0.00000000E+00
  0.00000000E+00  0.00000000E+00  0.00000000E+00
  0.00000000E+00  0.00000000E+00  0.00000000E+00
  0.00000000E+00  0.00000000E+00  0.00000000E+00
  0.00000000E+00  0.00000000E+00  0.00000000E+00
  0.00000000E+00  0.00000000E+00  0.00000000E+00
  0.00000000E+00  0.00000000E+00  0.00000000E+00
  0.00000000E+00  0.00000000E+00  0.00000000E+00
  0.00000000E+00  0.00000000E+00  0.00000000E+00
  0.00000000E+00  0.00000000E+00  0.00000000E+00
  0.00000000E+00  0.00000000E+00  0.00000000E+00
  0.00000000E+00  0.00000000E+00  0.00000000E+00
  0.00000000E+00  0.00000000E+00  0.00000000E+00
  0.00000000E+00  0.00000000E+00  0.00000000E+00
  0.00000000E+00  0.00000000E+00  0.00000000E+00
  0.00000000E+00  0.00000000E+00  0.00000000E+00
  0.00000000E+00  0.00000000E+00  0.00000000E+00
  0.00000000E+00  0.00000000E+00  0.00000000E+00
  0.00000000E+00  0.00000000E+00  0.00000000E+00
  0.00000000E+00  0.00000000E+00  0.00000000E+00
  0.00000000E+00  0.00000000E+00  0.00000000E+00
  0.00000000E+00  0.00000000E+00  0.00000000E+00
  0.00000000E+00  0.00000000E+00  0.00000000E+00
  0.00000000E+00  0.00000000E+00  0.00000000E+00
  0.00000000E+00  0.00000000E+00  0.00000000E+00
  0.00000000E+00  0.00000000E+00  0.00000000E+00
  0.00000000E+00  0.00000000E+00  0.00000000E+00
  0.00000000E+00  0.00000000E+00  0.00000000E+00
  0.00000000E+00  0.00000000E+00  0.00000000E+00
  0.00000000E+00  0.00000000E+00  0.00000000E+00
  0.00000000E+00  0.00000000E+00  0.00000000E+00
  0.00000000E+00  0.00000000E+00  0.00000000E+00
  0.00000000E+00  0.00000000E+00  0.00000000E+00
  0.00000000E+00  0.00000000E+00  0.00000000E+00
  0.00000000E+00  0.00000000E+00  0.00000000E+00
  0.00000000E+00  0.00000000E+00  0.00000000E+00
  0.00000000E+00  0.00000000E+00  0.00000000E+00
  0.00000000E+00  0.00000000E+00  0.00000000E+00
  0.00000000E+00  0.00000000E+00  0.00000000E+00
  0.00000000E+00  0.00000000E+00  0.00000000E+00
  0.00000000E+00  0.00000000E+00  0.00000000E+00
  0.00000000E+00  0.00000000E+00  0.00000000E+00
  0.00000000E+00  0.00000000E+00  0.00000000E+00
  0.00000000E+00  0.00000000E+00  0.00000000E+00
  0.00000000E+00  0.00000000E+00  0.00000000E+00
  0.00000000E+00  0.00000000E+00  0.00000000E+00
  0.00000000E+00  0.00000000E+00  0.00000000E+00
  0.00000000E+00  0.00000000E+00  0.00000000E+00
  0.00000000E+00  0.00000000E+00  0.00000000E+00
  0.00000000E+00  0.00000000E+00  0.00000000E+00
  0.00000000E+00  0.00000000E+00  0.00000000E+00
  0.00000000E+00  0.00000000E+00  0.00000000E+00
  0.00000000E+00  0.00000000E+00  0.00000000E+00
  0.00000000E+00  0.00000000E+00  0.00000000E+00
  0.00000000E+00  0.00000000E+00  0.00000000E+00
  0.00000000E+00  0.00000000E+00  0.00000000E+00
  0.00000000E+00  0.00000000E+00  0.00000000E+00
  0.00000000E+00  0.00000000E+00  0.00000000E+00
  0.00000000E+00  0.00000000E+00  0.00000000E+00
  0.00000000E+00  0.00000000E+00  0.00000000E+00
  0.00000000E+00  0.00000000E+00  0.00000000E+00
  0.00000000E+00  0.00000000E+00  0.00000000E+00
  0.00000000E+00  0.00000000E+00  0.00000000E+00
  0.00000000E+00  0.00000000E+00  0.00000000E+00
  0.00000000E+00  0.00000000E+00  0.00000000E+00
  0.00000000E+00  0.00000000E+00  0.00000000E+00
  0.00000000E+00  0.00000000E+00  0.00000000E+00
  0.00000000E+00  0.00000000E+00  0.00000000E+00
  0.00000000E+00  0.00000000E+00  0.00000000E+00
  0.00000000E+00  0.00000000E+00  0.00000000E+00
  0.00000000E+00  0.00000000E+00  0.00000000E+00
  0.00000000E+00  0.00000000E+00  0.00000000E+00
  0.00000000E+00  0.00000000E+00  0.00000000E+00
  0.00000000E+00  0.00000000E+00  0.00000000E+00
  0.00000000E+00  0.00000000E+00  0.00000000E+00
  0.00000000E+00  0.00000000E+00  0.00000000E+00
  0.00000000E+00  0.00000000E+00  0.00000000E+00
  0.00000000E+00  0.00000000E+00  0.00000000E+00
  0.00000000E+00  0.00000000E+00  0.00000000E+00
  0.00000000E+00  0.00000000E+00  0.00000000E+00
  0.00000000E+00  0.00000000E+00  0.00000000E+00
  0.00000000E+00  0.00000000E+00  0.00000000E+00
  0.00000000E+00  0.00000000E+00  0.00000000E+00
  0.00000000E+00  0.00000000E+00  0.00000000E+00
