# Supplementary material for: Dramatic Enhancement of Rare-Earth Metal–Organic Framework Stability Via Metal Cluster Fluorination
Source: JACS Au. 2022 Aug 9;2(8):1889–98. doi: 10.1021/jacsau.2c00259 (PMC9400048; doi:10.1021/jacsau.2c00259)
Supplement: Supplementary file 2 — au2c00259_si_002.zip [file au2c00259_si_002.zip › jacs_supplement/poscars/dobdc_adsorption/mof_gas/y/no2/POSCAR]

POSCAR file written by OVITO Basic 3.5.4
   1.00000000000000     
    15.1291588111310435   -0.0317626517448804   -0.0123342145051909
    -0.0688589682511662   14.9550463402930554    0.0089502625044699
     0.0679643582833432    0.0030462831679649   21.0473330428870646
   C    Y    H    O    F    N 
    96    12    52    74    16     1
Selective dynamics
Direct
  0.4057881865020077  0.9275745694278118  0.9658266404851659   T   T   T
  0.0665650050864762  0.4024778332159804  0.0287500291751421   T   T   T
  0.5026375168829483  0.1888185635323081  0.0118865057565363   T   T   T
  0.8039203304657107  0.4940896783739512  0.9892553951206774   T   T   T
  0.4802873238384606  0.0945683111796596  0.9936284120794121   T   T   T
  0.8986225675021579  0.4741937993181943  0.0041696256222112   T   T   T
  0.5231422161437045  0.0165819312572122  0.0145316873565354   T   T   T
  0.4845266523001154  0.9341406550188696  0.0007264591066667   T   T   T
  0.9745713116874559  0.5187581775101993  0.9810543391236517   T   T   T
  0.0570523163823717  0.4813065442476373  0.9931365217773546   T   T   T
  0.4045920081535937  0.0875853827021888  0.9565398212384733   T   T   T
  0.9087520923614387  0.3980748309712792  0.0412505333357470   T   T   T
  0.3663501315096238  0.0058574832448296  0.9420423412785387   T   T   T
  0.9902863506440395  0.3615973295317664  0.0544935212586068   T   T   T
  0.3624185020507061  0.8405238041348606  0.9594113807707102   T   T   T
  0.1543735165373234  0.3619872516606000  0.0342566252435243   T   T   T
  0.6587071185384322  0.6796031429974666  0.1351366222848842   T   T   T
  0.3632844044390310  0.3667978259457981  0.1691330599217424   T   T   T
  0.3477635471030188  0.6629930449983233  0.1449420495947972   T   T   T
  0.6747918975781567  0.3653933362711416  0.1535750300347582   T   T   T
  0.7719261952248773  0.7937126906351757  0.1648890690837753   T   T   T
  0.2632723866406352  0.2459282085633449  0.2006470481228695   T   T   T
  0.2307243305030126  0.7720792250941133  0.1805555615171679   T   T   T
  0.7990402538554495  0.2629597889753387  0.1869480218160074   T   T   T
  0.7077344012002764  0.7313516214628295  0.1834755703885634   T   T   T
  0.3148815644939072  0.3180811961573573  0.2203424479534114   T   T   T
  0.2972934588553224  0.7089957812577495  0.1955262326608914   T   T   T
  0.7321028072833164  0.3249308195689983  0.2030146871309220   T   T   T
  0.8433536276773741  0.2180233965036326  0.2348647967504007   T   T   T
  0.1875257693897863  0.8156432597195978  0.2301220035137763   T   T   T
  0.2135784368551405  0.1949028523447572  0.2431296853591365   T   T   T
  0.8209137026116379  0.8413369269894053  0.2099362926072203   T   T   T
  0.6910909963586931  0.7158811357372994  0.2493025437010208   T   T   T
  0.3175162788811529  0.3411031653839285  0.2855539420569827   T   T   T
  0.3171280169537700  0.6897967241365778  0.2588261365819531   T   T   T
  0.7161720648267675  0.3448366055441544  0.2667713775214692   T   T   T
  0.8250044650187551  0.2354674717558362  0.2985737392747952   T   T   T
  0.2071835512251581  0.7963613740402606  0.2935311546512731   T   T   T
  0.2184351924641414  0.2160816876170017  0.3085928215053818   T   T   T
  0.8040935454960595  0.8251341317965364  0.2753716410218257   T   T   T
  0.7628160406838909  0.3020474386990370  0.3144584369651495   T   T   T
  0.2725463112608715  0.7317761076052052  0.3082885120778062   T   T   T
  0.2700577051100773  0.2888452535415946  0.3284625952081733   T   T   T
  0.7397304237504547  0.7637667653025010  0.2939311036946471   T   T   T
  0.8674776559170567  0.1795899227880166  0.3478510119185954   T   T   T
  0.1592319059113246  0.8446858158461306  0.3438849166215582   T   T   T
  0.1701273166946897  0.1625970821576056  0.3558804164805131   T   T   T
  0.8549802071571045  0.8698414981811925  0.3260365195416665   T   T   T
  0.9106325324641921  0.5655681969380821  0.4644445910672626   T   T   T
  0.4127349074796109  0.9990418959080367  0.4994233935558573   T   T   T
  0.0083565941804627  0.3049878500155486  0.5092333348573904   T   T   T
  0.6962301977680458  0.0077819390574179  0.4881569206454809   T   T   T
  0.9870791480465398  0.3995879793315986  0.4915481642342611   T   T   T
  0.5974134554907108  0.0096753289766748  0.4905337557098900   T   T   T
  0.0257014993352104  0.4780072775711734  0.5162837792695845   T   T   T
  0.5472796274981293  0.0890575317006414  0.4946745681528924   T   T   T
  0.9140554428125219  0.4060695342624355  0.4518001107519408   T   T   T
  0.5542265869318513  0.9268790370886357  0.4903981048845344   T   T   T
  0.8744120390260286  0.4868804134199244  0.4381564555490015   T   T   T
  0.4633746517626676  0.9208908674607699  0.4944520558853608   T   T   T
  0.8681922674365092  0.6526019934673933  0.4565109400126075   T   T   T
  0.3159963193169368  0.9986039191344024  0.5032483383877295   T   T   T
  0.1414991846268591  0.8130779994810033  0.6434895699858750   T   T   T
  0.8417826662606254  0.1299206211678946  0.6584238226268689   T   T   T
  0.8356879992834455  0.8269360280916759  0.6378581285368483   T   T   T
  0.1464209733069097  0.1269701050913479  0.6651494569242853   T   T   T
  0.2375958866572343  0.6883979794859720  0.6780570195727268   T   T   T
  0.7394763619845098  0.2487278022033054  0.6895483067320757   T   T   T
  0.7386241871341308  0.6964400516979443  0.6759573858195220   T   T   T
  0.2442074065557782  0.2554135845618684  0.7013907386433097   T   T   T
  0.1830915812502870  0.7603011312763244  0.6937783419244500   T   T   T
  0.7904056115512650  0.1762375063843875  0.7077294791957401   T   T   T
  0.7806220067472378  0.7796824836614307  0.6859752170122037   T   T   T
  0.1934835959581888  0.1778178743930430  0.7153497838924445   T   T   T
  0.2883210944938485  0.2984055501313310  0.7505886490558716   T   T   T
  0.6908844605549299  0.6580883986749249  0.7257498950759150   T   T   T
  0.6900574186152434  0.2958054188316331  0.7341858597103117   T   T   T
  0.2792613923527366  0.6371817196525353  0.7239597329581759   T   T   T
  0.1691077425105697  0.7811634118789345  0.7588440748272262   T   T   T
  0.7930065792223628  0.1481804595342226  0.7722214230546182   T   T   T
  0.7708997460858332  0.8218069206584162  0.7446446221742360   T   T   T
  0.1875883806081980  0.1470352144781429  0.7780711264851585   T   T   T
  0.2829988582362298  0.2670128926711865  0.8126860090625684   T   T   T
  0.6824916175489936  0.6997341067978869  0.7847629849631702   T   T   T
  0.6945043600624414  0.2694562434941050  0.7990555201831396   T   T   T
  0.2680823713163867  0.6603410034874727  0.7891227817883456   T   T   T
  0.2316526467167186  0.1906768913663996  0.8267903918441381   T   T   T
  0.7215530258899264  0.7847352189467280  0.7940170646353686   T   T   T
  0.7449275071038951  0.1963337271087801  0.8171924387420517   T   T   T
  0.2123539549359483  0.7305061587636882  0.8048211283552783   T   T   T
  0.3330237915503909  0.3160662712541474  0.8618741019137064   T   T   T
  0.6372081035592391  0.6489149137638223  0.8359717961742850   T   T   T
  0.6462822570186312  0.3205361779657175  0.8479494302060983   T   T   T
  0.3199426806085583  0.6197177294783408  0.8421599736963781   T   T   T
  0.9865433200574867  0.5597070735456801  0.5023552337319447   T   T   T
  0.4556557384682043  0.0819997629415221  0.4995147188387664   T   T   T
  0.3745277269358185  0.3678809238608052  0.0110381729903840   T   T   T
  0.6314687273060605  0.6168719695384837  0.9867881671590882   T   T   T
  0.6221751995482920  0.3663731872833698  0.9985051462107032   T   T   T
  0.3772933851345517  0.6211415413762135  0.9904995211909907   T   T   T
  0.5082974247508828  0.5119075411081151  0.1231650353193639   T   T   T
  0.0099950563265959  0.0094302246981442  0.3716016823892157   T   T   T
  0.1187747277452344  0.8725684760531116  0.4958778314002934   T   T   T
  0.8801592673114869  0.1241110124884125  0.5027086091202951   T   T   T
  0.8669489089440846  0.8720655552199581  0.4863873350529043   T   T   T
  0.1284436438874219  0.1279851811885274  0.5089429506470853   T   T   T
  0.9939962255352651  0.9798500366605611  0.6245013910222749   T   T   T
  0.4904158461559804  0.4825470797394988  0.8647534611286586   T   T   T
  0.3734586043191177  0.1496896218262135  0.9414928823105851   T   T   T
  0.5128872710114767  0.8720904112119132  0.0191638199500345   T   T   T
  0.8489029778079186  0.3648122071622433  0.0581730197453072   T   T   T
  0.6172286190720412  0.9663095110445575  0.0636577798261748   T   T   T
  0.1171414507511598  0.5112391952836111  0.9727874400626587   T   T   T
  0.0216271877580136  0.6146936011532950  0.9304512501173443   T   T   T
  0.9356226811799259  0.2639578946442698  0.1025324733704363   T   T   T
  0.7692251801231353  0.2749299545475715  0.1008204878898290   T   T   T
  0.2472718416727495  0.7506629335744848  0.0937083390905414   T   T   T
  0.7850452346645771  0.8037997106990711  0.1142431761962902   T   T   T
  0.2612535376941745  0.2303628121885044  0.1499743759624382   T   T   T
  0.1370866857201551  0.8653649421626183  0.2193654366992072   T   T   T
  0.8916024073702826  0.1664489308047385  0.2230959491369454   T   T   T
  0.9096894133562712  0.9238409118019135  0.2314284927147759   T   T   T
  0.1331682076038554  0.1024331271188760  0.2591676606636349   T   T   T
  0.3538345894626335  0.4221159153840199  0.3503634292014095   T   T   T
  0.6069888873292654  0.6285944911982937  0.2300864650124615   T   T   T
  0.6645910516949337  0.3931508488377037  0.2783476011496435   T   T   T
  0.3680662780807070  0.6403686256978189  0.2691672655620858   T   T   T
  0.2709315089325087  0.3041086753591880  0.3794385961132810   T   T   T
  0.7290397306698427  0.7517327015273255  0.3445869888248079   T   T   T
  0.2496844675631670  0.7465899942602034  0.3949355475740163   T   T   T
  0.7795817713114679  0.2745832882443310  0.4012260348901964   T   T   T
  0.0117900237131386  0.6218221720847037  0.5234438766193230   T   T   T
  0.4144686908634636  0.1417965877395178  0.5032032701166681   T   T   T
  0.5959286675474244  0.8673554803792195  0.4877395864799645   T   T   T
  0.8853745761712114  0.3438463282284734  0.4340560535676446   T   T   T
  0.5431752999659014  0.2163773378740316  0.4972471447934832   T   T   T
  0.4533430784866786  0.7923292033311857  0.4747130963453116   T   T   T
  0.7763417904014667  0.4279852230026288  0.3925716477927156   T   T   T
  0.1083420040397114  0.5288287582628682  0.5750234656251793   T   T   T
  0.3238688303826392  0.8700288589969853  0.4966198160664049   T   T   T
  0.7748256151452266  0.5929399130123600  0.4123748310619276   T   T   T
  0.2836535093666815  0.3447440759653906  0.6439066490889236   T   T   T
  0.7175763343833412  0.5954730910722522  0.6231288184297930   T   T   T
  0.2471824865038695  0.6731435408803393  0.6275449709012724   T   T   T
  0.7383678677068808  0.2684756885093998  0.6395499312408779   T   T   T
  0.6585827182166230  0.5925625462687996  0.7200654939458486   T   T   T
  0.3291903566771547  0.3581936584517533  0.7417259456573642   T   T   T
  0.6087111677882436  0.3852225864223709  0.7549777302132359   T   T   T
  0.3422135710000020  0.5678998830000026  0.6613490579999990   F   F   F
  0.0941887055825298  0.8750794240201047  0.7377282777693051   T   T   T
  0.8731936355977020  0.0585468762492570  0.7503620295678806   T   T   T
  0.1471237738264550  0.0876008757897354  0.7876089257260797   T   T   T
  0.8041627657163744  0.8864832592128475  0.7512365714026047   T   T   T
  0.2054701959343964  0.7482600973463586  0.8549702097097424   T   T   T
  0.7468911360228816  0.1773684350187981  0.8673712508147905   T   T   T
  0.2578946874220461  0.2089872648042745  0.9138897229514739   T   T   T
  0.7412558245958046  0.8873984233332455  0.8456369513751919   T   T   T
  0.2672191427238206  0.8997378298299969  0.9182489311026896   T   T   T
  0.1003447182585747  0.2632879032388449  0.0780260088839286   T   T   T
  0.2629231360223496  0.0617563842031069  0.9001800168184736   T   T   T
  0.5810880747481108  0.2178383422000433  0.0126607823559392   T   T   T
  0.3968314758100851  0.7706712711143666  0.9800705001173288   T   T   T
  0.7752920361510910  0.5732703695790766  0.9850829034943273   T   T   T
  0.2221872994159374  0.3985156036680754  0.0125851815521131   T   T   T
  0.2835767129544345  0.8369718200375995  0.9328938653795827   T   T   T
  0.1601815704945633  0.2823802578211824  0.0615397368272152   T   T   T
  0.4340156333391950  0.2349281773717035  0.0233676049416023   T   T   T
  0.7569403853126558  0.4238879157299348  0.9838142468094155   T   T   T
  0.5974701290290421  0.0253072162663872  0.0500356888376289   T   T   T
  0.9640571256804924  0.5933907349939633  0.9453837936531265   T   T   T
  0.2900177860873828  0.0000805439376944  0.9081230273183024   T   T   T
  0.9962322842453445  0.2852121098258935  0.0898610487469871   T   T   T
  0.6705687052639159  0.6945189435586949  0.0763578784331262   T   T   T
  0.3418113124038143  0.3459384955853398  0.1127154230388864   T   T   T
  0.3224228399036680  0.6746450659013208  0.0864876342267491   T   T   T
  0.6883786584736084  0.3371425939180472  0.0961153661633541   T   T   T
  0.2089495608500575  0.7912522803020874  0.1202382242997407   T   T   T
  0.8198069065594082  0.2446192177185319  0.1253621988131391   T   T   T
  0.6049431202132056  0.6193996586459398  0.1567316656133706   T   T   T
  0.4220320616167501  0.4243007484574739  0.1834628373271532   T   T   T
  0.4127435225970265  0.6159877913039454  0.1608108278553569   T   T   T
  0.6170428104000949  0.4212353766618782  0.1692253803046291   T   T   T
  0.1635841539525029  0.1276685749382066  0.2203458343420705   T   T   T
  0.8829029340083111  0.9001836995404422  0.1908202870010511   T   T   T
  0.6310779152010753  0.6564871130256082  0.2705318313627818   T   T   T
  0.3649301735730279  0.4138180800137367  0.3050213880820420   T   T   T
  0.9211043586306530  0.1200419520230397  0.3312216034310218   T   T   T
  0.1078684694666933  0.9070661880421090  0.3294938610213395   T   T   T
  0.1153416080712800  0.1031701095612225  0.3340881034125739   T   T   T
  0.9162259429867197  0.9260313343550916  0.3092716398608198   T   T   T
  0.7467588657341845  0.3239901786764576  0.3766561988848665   T   T   T
  0.2929830336695072  0.7106297446644455  0.3690804517956337   T   T   T
  0.8442145433669319  0.1951141161963889  0.4061916477075181   T   T   T
  0.1735782604510827  0.8196610818307172  0.4028750741121994   T   T   T
  0.1837464603563698  0.1755363003066741  0.4144215111476103   T   T   T
  0.8368066226495838  0.8503214951985013  0.3828196798096260   T   T   T
  0.9024672660413039  0.7226905079522226  0.4769141763709577   T   T   T
  0.0865099046083730  0.2760533004088391  0.5117733793731774   T   T   T
  0.7377303231836878  0.0810746049358893  0.4912777897498521   T   T   T
  0.2725096752786976  0.0672825470653740  0.5076779759650962   T   T   T
  0.7905733664484134  0.6552296492767775  0.4277596361632929   T   T   T
  0.2759678813751859  0.9175902254120399  0.5011423001262162   T   T   T
  0.9389169957247164  0.2583759063475542  0.5183804486757092   T   T   T
  0.7307355456040998  0.9307467096292373  0.4838987850608303   T   T   T
  0.0966371606506388  0.4707447555524039  0.5554915237086469   T   T   T
  0.5878914222227659  0.1697334839707851  0.4938850510571816   T   T   T
  0.7994903575888841  0.4905649135168157  0.4024270766392333   T   T   T
  0.4193891963278334  0.8394639607929756  0.4953923702140919   T   T   T
  0.1583335114650380  0.7974497717062029  0.5846854129318946   T   T   T
  0.8319990648529013  0.1529557556503646  0.6013531584841340   T   T   T
  0.8191272826190094  0.8150401630856701  0.5794245871284195   T   T   T
  0.1676003780379903  0.1453620770514822  0.6081254697614236   T   T   T
  0.7479093696058172  0.6531918850765471  0.6194256709593835   T   T   T
  0.2496993087987008  0.2889373654492847  0.6414529125913281   T   T   T
  0.0888064353472627  0.8747760122889782  0.6618175304648540   T   T   T
  0.8948186626569320  0.0678821837991685  0.6771830857339061   T   T   T
  0.8956332885310040  0.8787789991658811  0.6596493225511432   T   T   T
  0.0893865207268911  0.0681719205035808  0.6813538566540546   T   T   T
  0.6401804779515540  0.3637628191879770  0.7146810262193560   T   T   T
  0.3284825272831627  0.5655843751826981  0.7069882441689301   T   T   T
  0.1178508230007061  0.8487615958238265  0.7783225681747405   T   T   T
  0.8404400769646601  0.0771099325652836  0.7905274564019308   T   T   T
  0.3859928708624545  0.3756327368479955  0.8442262519554675   T   T   T
  0.5881485670752827  0.5837705744546310  0.8205537211647910   T   T   T
  0.5928329003063094  0.3808650878029169  0.8278033013691176   T   T   T
  0.3854241401818383  0.5726506229555607  0.8271435369389826   T   T   T
  0.2261954327679088  0.1596347111368719  0.8881381769330239   T   T   T
  0.7107407742569865  0.8297541765125593  0.8494985177325787   T   T   T
  0.3180233702885850  0.2936695901791192  0.9206655395260217   T   T   T
  0.6539433370113866  0.6728912871020248  0.8930642236462718   T   T   T
  0.6599100096322944  0.3032598506440331  0.9056300776281744   T   T   T
  0.2979130625917347  0.6387530221850671  0.8995331464877278   T   T   T
  0.4780930294839504  0.5035931533232859  0.6461340688629134   T   T   T
  0.4749486387390940  0.4600946130765379  0.7443035569488216   T   T   T
  0.5053584132199739  0.3911243036847718  0.0623571220098892   T   T   T
  0.5048542788128573  0.6253991968289960  0.0459140392811121   T   T   T
  0.0023332854580911  0.8794381161981688  0.4327503067443090   T   T   T
  0.0098830957940569  0.1222783214153362  0.4452909276524376   T   T   T
  0.8919863034377090  0.0060358430813928  0.4355605179783676   T   T   T
  0.1233667356767470  0.0000629957240986  0.4439510296640826   T   T   T
  0.0026871692835730  0.1021724363427817  0.5631727400224296   T   T   T
  0.9944180939657989  0.8647928111672418  0.5483612489985769   T   T   T
  0.1186071445545839  0.9848988548948661  0.5600450942979284   T   T   T
  0.8822506918523284  0.9891759168215034  0.5529077739607046   T   T   T
  0.4937611034992219  0.6132473893149486  0.9304282084593172   T   T   T
  0.6059035946167572  0.4905160535105854  0.9349445977209124   T   T   T
  0.6249390491216384  0.5036928177137660  0.0533818920466797   T   T   T
  0.3828304645280310  0.5063383249684593  0.0591857228819878   T   T   T
  0.4938678419189615  0.3697685498247826  0.9442447827993177   T   T   T
  0.3759235119416535  0.4873581966223460  0.9439658428872627   T   T   T
  0.5105710950170356  0.5021217608025120  0.6997907972277548   T   T   T
 
  0.00000000E+00  0.00000000E+00  0.00000000E+00
  0.00000000E+00  0.00000000E+00  0.00000000E+00
  0.00000000E+00  0.00000000E+00  0.00000000E+00
  0.00000000E+00  0.00000000E+00  0.00000000E+00
  0.00000000E+00  0.00000000E+00  0.00000000E+00
  0.00000000E+00  0.00000000E+00  0.00000000E+00
  0.00000000E+00  0.00000000E+00  0.00000000E+00
  0.00000000E+00  0.00000000E+00  0.00000000E+00
  0.00000000E+00  0.00000000E+00  0.00000000E+00
  0.00000000E+00  0.00000000E+00  0.00000000E+00
  0.00000000E+00  0.00000000E+00  0.00000000E+00
  0.00000000E+00  0.00000000E+00  0.00000000E+00
  0.00000000E+00  0.00000000E+00  0.00000000E+00
  0.00000000E+00  0.00000000E+00  0.00000000E+00
  0.00000000E+00  0.00000000E+00  0.00000000E+00
  0.00000000E+00  0.00000000E+00  0.00000000E+00
  0.00000000E+00  0.00000000E+00  0.00000000E+00
  0.00000000E+00  0.00000000E+00  0.00000000E+00
  0.00000000E+00  0.00000000E+00  0.00000000E+00
  0.00000000E+00  0.00000000E+00  0.00000000E+00
  0.00000000E+00  0.00000000E+00  0.00000000E+00
  0.00000000E+00  0.00000000E+00  0.00000000E+00
  0.00000000E+00  0.00000000E+00  0.00000000E+00
  0.00000000E+00  0.00000000E+00  0.00000000E+00
  0.00000000E+00  0.00000000E+00  0.00000000E+00
  0.00000000E+00  0.00000000E+00  0.00000000E+00
  0.00000000E+00  0.00000000E+00  0.00000000E+00
  0.00000000E+00  0.00000000E+00  0.00000000E+00
  0.00000000E+00  0.00000000E+00  0.00000000E+00
  0.00000000E+00  0.00000000E+00  0.00000000E+00
  0.00000000E+00  0.00000000E+00  0.00000000E+00
  0.00000000E+00  0.00000000E+00  0.00000000E+00
  0.00000000E+00  0.00000000E+00  0.00000000E+00
  0.00000000E+00  0.00000000E+00  0.00000000E+00
  0.00000000E+00  0.00000000E+00  0.00000000E+00
  0.00000000E+00  0.00000000E+00  0.00000000E+00
  0.00000000E+00  0.00000000E+00  0.00000000E+00
  0.00000000E+00  0.00000000E+00  0.00000000E+00
  0.00000000E+00  0.00000000E+00  0.00000000E+00
  0.00000000E+00  0.00000000E+00  0.00000000E+00
  0.00000000E+00  0.00000000E+00  0.00000000E+00
  0.00000000E+00  0.00000000E+00  0.00000000E+00
  0.00000000E+00  0.00000000E+00  0.00000000E+00
  0.00000000E+00  0.00000000E+00  0.00000000E+00
  0.00000000E+00  0.00000000E+00  0.00000000E+00
  0.00000000E+00  0.00000000E+00  0.00000000E+00
  0.00000000E+00  0.00000000E+00  0.00000000E+00
  0.00000000E+00  0.00000000E+00  0.00000000E+00
  0.00000000E+00  0.00000000E+00  0.00000000E+00
  0.00000000E+00  0.00000000E+00  0.00000000E+00
  0.00000000E+00  0.00000000E+00  0.00000000E+00
  0.00000000E+00  0.00000000E+00  0.00000000E+00
  0.00000000E+00  0.00000000E+00  0.00000000E+00
  0.00000000E+00  0.00000000E+00  0.00000000E+00
  0.00000000E+00  0.00000000E+00  0.00000000E+00
  0.00000000E+00  0.00000000E+00  0.00000000E+00
  0.00000000E+00  0.00000000E+00  0.00000000E+00
  0.00000000E+00  0.00000000E+00  0.00000000E+00
  0.00000000E+00  0.00000000E+00  0.00000000E+00
  0.00000000E+00  0.00000000E+00  0.00000000E+00
  0.00000000E+00  0.00000000E+00  0.00000000E+00
  0.00000000E+00  0.00000000E+00  0.00000000E+00
  0.00000000E+00  0.00000000E+00  0.00000000E+00
  0.00000000E+00  0.00000000E+00  0.00000000E+00
  0.00000000E+00  0.00000000E+00  0.00000000E+00
  0.00000000E+00  0.00000000E+00  0.00000000E+00
  0.00000000E+00  0.00000000E+00  0.00000000E+00
  0.00000000E+00  0.00000000E+00  0.00000000E+00
  0.00000000E+00  0.00000000E+00  0.00000000E+00
  0.00000000E+00  0.00000000E+00  0.00000000E+00
  0.00000000E+00  0.00000000E+00  0.00000000E+00
  0.00000000E+00  0.00000000E+00  0.00000000E+00
  0.00000000E+00  0.00000000E+00  0.00000000E+00
  0.00000000E+00  0.00000000E+00  0.00000000E+00
  0.00000000E+00  0.00000000E+00  0.00000000E+00
  0.00000000E+00  0.00000000E+00  0.00000000E+00
  0.00000000E+00  0.00000000E+00  0.00000000E+00
  0.00000000E+00  0.00000000E+00  0.00000000E+00
  0.00000000E+00  0.00000000E+00  0.00000000E+00
  0.00000000E+00  0.00000000E+00  0.00000000E+00
  0.00000000E+00  0.00000000E+00  0.00000000E+00
  0.00000000E+00  0.00000000E+00  0.00000000E+00
  0.00000000E+00  0.00000000E+00  0.00000000E+00
  0.00000000E+00  0.00000000E+00  0.00000000E+00
  0.00000000E+00  0.00000000E+00  0.00000000E+00
  0.00000000E+00  0.00000000E+00  0.00000000E+00
  0.00000000E+00  0.00000000E+00  0.00000000E+00
  0.00000000E+00  0.00000000E+00  0.00000000E+00
  0.00000000E+00  0.00000000E+00  0.00000000E+00
  0.00000000E+00  0.00000000E+00  0.00000000E+00
  0.00000000E+00  0.00000000E+00  0.00000000E+00
  0.00000000E+00  0.00000000E+00  0.00000000E+00
  0.00000000E+00  0.00000000E+00  0.00000000E+00
  0.00000000E+00  0.00000000E+00  0.00000000E+00
  0.00000000E+00  0.00000000E+00  0.00000000E+00
  0.00000000E+00  0.00000000E+00  0.00000000E+00
  0.00000000E+00  0.00000000E+00  0.00000000E+00
  0.00000000E+00  0.00000000E+00  0.00000000E+00
  0.00000000E+00  0.00000000E+00  0.00000000E+00
  0.00000000E+00  0.00000000E+00  0.00000000E+00
  0.00000000E+00  0.00000000E+00  0.00000000E+00
  0.00000000E+00  0.00000000E+00  0.00000000E+00
  0.00000000E+00  0.00000000E+00  0.00000000E+00
  0.00000000E+00  0.00000000E+00  0.00000000E+00
  0.00000000E+00  0.00000000E+00  0.00000000E+00
  0.00000000E+00  0.00000000E+00  0.00000000E+00
  0.00000000E+00  0.00000000E+00  0.00000000E+00
  0.00000000E+00  0.00000000E+00  0.00000000E+00
  0.00000000E+00  0.00000000E+00  0.00000000E+00
  0.00000000E+00  0.00000000E+00  0.00000000E+00
  0.00000000E+00  0.00000000E+00  0.00000000E+00
  0.00000000E+00  0.00000000E+00  0.00000000E+00
  0.00000000E+00  0.00000000E+00  0.00000000E+00
  0.00000000E+00  0.00000000E+00  0.00000000E+00
  0.00000000E+00  0.00000000E+00  0.00000000E+00
  0.00000000E+00  0.00000000E+00  0.00000000E+00
  0.00000000E+00  0.00000000E+00  0.00000000E+00
  0.00000000E+00  0.00000000E+00  0.00000000E+00
  0.00000000E+00  0.00000000E+00  0.00000000E+00
  0.00000000E+00  0.00000000E+00  0.00000000E+00
  0.00000000E+00  0.00000000E+00  0.00000000E+00
  0.00000000E+00  0.00000000E+00  0.00000000E+00
  0.00000000E+00  0.00000000E+00  0.00000000E+00
  0.00000000E+00  0.00000000E+00  0.00000000E+00
  0.00000000E+00  0.00000000E+00  0.00000000E+00
  0.00000000E+00  0.00000000E+00  0.00000000E+00
  0.00000000E+00  0.00000000E+00  0.00000000E+00
  0.00000000E+00  0.00000000E+00  0.00000000E+00
  0.00000000E+00  0.00000000E+00  0.00000000E+00
  0.00000000E+00  0.00000000E+00  0.00000000E+00
  0.00000000E+00  0.00000000E+00  0.00000000E+00
  0.00000000E+00  0.00000000E+00  0.00000000E+00
  0.00000000E+00  0.00000000E+00  0.00000000E+00
  0.00000000E+00  0.00000000E+00  0.00000000E+00
  0.00000000E+00  0.00000000E+00  0.00000000E+00
  0.00000000E+00  0.00000000E+00  0.00000000E+00
  0.00000000E+00  0.00000000E+00  0.00000000E+00
  0.00000000E+00  0.00000000E+00  0.00000000E+00
  0.00000000E+00  0.00000000E+00  0.00000000E+00
  0.00000000E+00  0.00000000E+00  0.00000000E+00
  0.00000000E+00  0.00000000E+00  0.00000000E+00
  0.00000000E+00  0.00000000E+00  0.00000000E+00
  0.00000000E+00  0.00000000E+00  0.00000000E+00
  0.00000000E+00  0.00000000E+00  0.00000000E+00
  0.00000000E+00  0.00000000E+00  0.00000000E+00
  0.00000000E+00  0.00000000E+00  0.00000000E+00
  0.00000000E+00  0.00000000E+00  0.00000000E+00
  0.00000000E+00  0.00000000E+00  0.00000000E+00
  0.00000000E+00  0.00000000E+00  0.00000000E+00
  0.00000000E+00  0.00000000E+00  0.00000000E+00
  0.00000000E+00  0.00000000E+00  0.00000000E+00
  0.00000000E+00  0.00000000E+00  0.00000000E+00
  0.00000000E+00  0.00000000E+00  0.00000000E+00
  0.00000000E+00  0.00000000E+00  0.00000000E+00
  0.00000000E+00  0.00000000E+00  0.00000000E+00
  0.00000000E+00  0.00000000E+00  0.00000000E+00
  0.00000000E+00  0.00000000E+00  0.00000000E+00
  0.00000000E+00  0.00000000E+00  0.00000000E+00
  0.00000000E+00  0.00000000E+00  0.00000000E+00
  0.00000000E+00  0.00000000E+00  0.00000000E+00
  0.00000000E+00  0.00000000E+00  0.00000000E+00
  0.00000000E+00  0.00000000E+00  0.00000000E+00
  0.00000000E+00  0.00000000E+00  0.00000000E+00
  0.00000000E+00  0.00000000E+00  0.00000000E+00
  0.00000000E+00  0.00000000E+00  0.00000000E+00
  0.00000000E+00  0.00000000E+00  0.00000000E+00
  0.00000000E+00  0.00000000E+00  0.00000000E+00
  0.00000000E+00  0.00000000E+00  0.00000000E+00
  0.00000000E+00  0.00000000E+00  0.00000000E+00
  0.00000000E+00  0.00000000E+00  0.00000000E+00
  0.00000000E+00  0.00000000E+00  0.00000000E+00
  0.00000000E+00  0.00000000E+00  0.00000000E+00
  0.00000000E+00  0.00000000E+00  0.00000000E+00
  0.00000000E+00  0.00000000E+00  0.00000000E+00
  0.00000000E+00  0.00000000E+00  0.00000000E+00
  0.00000000E+00  0.00000000E+00  0.00000000E+00
  0.00000000E+00  0.00000000E+00  0.00000000E+00
  0.00000000E+00  0.00000000E+00  0.00000000E+00
  0.00000000E+00  0.00000000E+00  0.00000000E+00
  0.00000000E+00  0.00000000E+00  0.00000000E+00
  0.00000000E+00  0.00000000E+00  0.00000000E+00
  0.00000000E+00  0.00000000E+00  0.00000000E+00
  0.00000000E+00  0.00000000E+00  0.00000000E+00
  0.00000000E+00  0.00000000E+00  0.00000000E+00
  0.00000000E+00  0.00000000E+00  0.00000000E+00
  0.00000000E+00  0.00000000E+00  0.00000000E+00
  0.00000000E+00  0.00000000E+00  0.00000000E+00
  0.00000000E+00  0.00000000E+00  0.00000000E+00
  0.00000000E+00  0.00000000E+00  0.00000000E+00
  0.00000000E+00  0.00000000E+00  0.00000000E+00
  0.00000000E+00  0.00000000E+00  0.00000000E+00
  0.00000000E+00  0.00000000E+00  0.00000000E+00
  0.00000000E+00  0.00000000E+00  0.00000000E+00
  0.00000000E+00  0.00000000E+00  0.00000000E+00
  0.00000000E+00  0.00000000E+00  0.00000000E+00
  0.00000000E+00  0.00000000E+00  0.00000000E+00
  0.00000000E+00  0.00000000E+00  0.00000000E+00
  0.00000000E+00  0.00000000E+00  0.00000000E+00
  0.00000000E+00  0.00000000E+00  0.00000000E+00
  0.00000000E+00  0.00000000E+00  0.00000000E+00
  0.00000000E+00  0.00000000E+00  0.00000000E+00
  0.00000000E+00  0.00000000E+00  0.00000000E+00
  0.00000000E+00  0.00000000E+00  0.00000000E+00
  0.00000000E+00  0.00000000E+00  0.00000000E+00
  0.00000000E+00  0.00000000E+00  0.00000000E+00
  0.00000000E+00  0.00000000E+00  0.00000000E+00
  0.00000000E+00  0.00000000E+00  0.00000000E+00
  0.00000000E+00  0.00000000E+00  0.00000000E+00
  0.00000000E+00  0.00000000E+00  0.00000000E+00
  0.00000000E+00  0.00000000E+00  0.00000000E+00
  0.00000000E+00  0.00000000E+00  0.00000000E+00
  0.00000000E+00  0.00000000E+00  0.00000000E+00
  0.00000000E+00  0.00000000E+00  0.00000000E+00
  0.00000000E+00  0.00000000E+00  0.00000000E+00
  0.00000000E+00  0.00000000E+00  0.00000000E+00
  0.00000000E+00  0.00000000E+00  0.00000000E+00
  0.00000000E+00  0.00000000E+00  0.00000000E+00
  0.00000000E+00  0.00000000E+00  0.00000000E+00
  0.00000000E+00  0.00000000E+00  0.00000000E+00
  0.00000000E+00  0.00000000E+00  0.00000000E+00
  0.00000000E+00  0.00000000E+00  0.00000000E+00
  0.00000000E+00  0.00000000E+00  0.00000000E+00
  0.00000000E+00  0.00000000E+00  0.00000000E+00
  0.00000000E+00  0.00000000E+00  0.00000000E+00
  0.00000000E+00  0.00000000E+00  0.00000000E+00
  0.00000000E+00  0.00000000E+00  0.00000000E+00
  0.00000000E+00  0.00000000E+00  0.00000000E+00
  0.00000000E+00  0.00000000E+00  0.00000000E+00
  0.00000000E+00  0.00000000E+00  0.00000000E+00
  0.00000000E+00  0.00000000E+00  0.00000000E+00
  0.00000000E+00  0.00000000E+00  0.00000000E+00
  0.00000000E+00  0.00000000E+00  0.00000000E+00
  0.00000000E+00  0.00000000E+00  0.00000000E+00
  0.00000000E+00  0.00000000E+00  0.00000000E+00
  0.00000000E+00  0.00000000E+00  0.00000000E+00
  0.00000000E+00  0.00000000E+00  0.00000000E+00
  0.00000000E+00  0.00000000E+00  0.00000000E+00
  0.00000000E+00  0.00000000E+00  0.00000000E+00
  0.00000000E+00  0.00000000E+00  0.00000000E+00
  0.00000000E+00  0.00000000E+00  0.00000000E+00
  0.00000000E+00  0.00000000E+00  0.00000000E+00
  0.00000000E+00  0.00000000E+00  0.00000000E+00
  0.00000000E+00  0.00000000E+00  0.00000000E+00
  0.00000000E+00  0.00000000E+00  0.00000000E+00
  0.00000000E+00  0.00000000E+00  0.00000000E+00
  0.00000000E+00  0.00000000E+00  0.00000000E+00
  0.00000000E+00  0.00000000E+00  0.00000000E+00
  0.00000000E+00  0.00000000E+00  0.00000000E+00
  0.00000000E+00  0.00000000E+00  0.00000000E+00
  0.00000000E+00  0.00000000E+00  0.00000000E+00
  0.00000000E+00  0.00000000E+00  0.00000000E+00
