# Supplementary material for: Dramatic Enhancement of Rare-Earth Metal–Organic Framework Stability Via Metal Cluster Fluorination
Source: JACS Au. 2022 Aug 9;2(8):1889–98. doi: 10.1021/jacsau.2c00259 (PMC9400048; doi:10.1021/jacsau.2c00259)
Supplement: Supplementary file 2 — au2c00259_si_002.zip [file au2c00259_si_002.zip › jacs_supplement/poscars/dobdc_adsorption/mof_gas/y/h2o/POSCAR]

POSCAR file written by OVITO Basic 3.5.4
   1.00000000000000     
    15.1621349916667150   -0.0023913666528456   -0.0144620857202029
    -0.0352590306838395   14.9537249553955949   -0.0065329846553295
     0.1053066918203592   -0.0000953814949055   21.0381516940268867
   C    Y    H    O    F 
    96    12    54    73    16
Direct
  0.4053107367055467  0.9284183735575842  0.9673245819837312
  0.0671965039782087  0.3999796154470470  0.0291911180867924
  0.5014885782202609  0.1892089626959540  0.0132874483590483
  0.8042516952336265  0.4899166212747499  0.9904409297535919
  0.4792132507524017  0.0950847051031950  0.9952302274997146
  0.8987628258414293  0.4700779220277872  0.0050941217034835
  0.5224760623907302  0.0170549168667693  0.0157529197563173
  0.4840024594372128  0.9347339997413218  0.0019811768957105
  0.9740112889882787  0.5173228724335162  0.9840790114298635
  0.0568082548333048  0.4804552943340002  0.9956429157058708
  0.4034674415934492  0.0883636938593201  0.9585138735591442
  0.9096934253687020  0.3922174683239362  0.0401147379665623
  0.3655600855558016  0.0067823442781727  0.9438837826164669
  0.9915367677937024  0.3567872949219916  0.0534346067551541
  0.3624609616045850  0.8414306162296931  0.9607495553500590
  0.1553753742992445  0.3603586982463041  0.0339486889260559
  0.6592816498287855  0.6785782779103151  0.1370636471535317
  0.3616722594676159  0.3683658963597894  0.1704019340669927
  0.3486333253699708  0.6630868516398588  0.1464833688435131
  0.6742046335712510  0.3638597910160972  0.1543750127311093
  0.7712296315321432  0.7935849083876602  0.1660194890120396
  0.2607644815367626  0.2484767197256386  0.2012653154113538
  0.2313917522269092  0.7724387282356033  0.1815336892434441
  0.7991582987650804  0.2624057012236744  0.1876955956307362
  0.7078238400667047  0.7306497537376219  0.1850945605790111
  0.3117854045448599  0.3206712544301240  0.2212711043801631
  0.2967975568584771  0.7081918662272328  0.1967125203862193
  0.7320522519293893  0.3243823292164768  0.2037330406684675
  0.8437936060040431  0.2181124784138672  0.2357384054639642
  0.1876417875168884  0.8156418776378642  0.2310336555298871
  0.2108047706802915  0.1974108659314774  0.2433967121438449
  0.8200941398465831  0.8415428460696834  0.2105439316641936
  0.6919154356279584  0.7152788757596162  0.2509919428907578
  0.3129322070871273  0.3440784961630025  0.2864510015567714
  0.3146538569329431  0.6871470301715789  0.2600630064713472
  0.7161907874478478  0.3450060510631495  0.2674642793931647
  0.8252674434501874  0.2359745180705102  0.2994296521316833
  0.2056415923649081  0.7948481891987266  0.2945167602861889
  0.2150138089672727  0.2183051523944947  0.3089405769867705
  0.8042442871349813  0.8251760755790245  0.2760622663179089
  0.7628826367594101  0.3025807737429155  0.3152113211814778
  0.2694184937173655  0.7287043930780044  0.3094146108674373
  0.2656136963645870  0.2915197966584598  0.3290594488573263
  0.7405131561146315  0.7634357117787872  0.2951019557639168
  0.8673928052005058  0.1800909722260284  0.3488440141447773
  0.1579346807920812  0.8437662452675015  0.3446835800850379
  0.1679461912449291  0.1635188109773081  0.3560476788007909
  0.8552188408791931  0.8697391864348696  0.3264823427402412
  0.9108500286777295  0.5650635286935510  0.4646384067447853
  0.4128139799179684  0.9975595441563064  0.5019699877716326
  0.0088046754558613  0.3041902618757950  0.5095414543809508
  0.6961124053706211  0.0058900420908321  0.4901368559682225
  0.9875171637755085  0.3988416013705807  0.4917777728456910
  0.5973584493305700  0.0076213551132971  0.4926807412711766
  0.0266356458863786  0.4774376858256794  0.5154625203996446
  0.5466345493001614  0.0869239461034886  0.4914083087606765
  0.9138636433026671  0.4054002122148867  0.4527921926020710
  0.5546935969409383  0.9251014035248999  0.4979810575506164
  0.8741766923013381  0.4862786211428344  0.4390968947470839
  0.4640236863082619  0.9193915563303708  0.5021745646606717
  0.8684438880879043  0.6523199356715470  0.4571051749623935
  0.3161967256634898  0.9972864387474142  0.5049980369083173
  0.1422994002475345  0.8110929443724183  0.6440341551035101
  0.8411994002136404  0.1308071636025501  0.6589719676607333
  0.8385864456939436  0.8268275457710261  0.6386516348169974
  0.1452157974537920  0.1272564066274654  0.6659339513133484
  0.2403223090450631  0.6879661574265344  0.6807370344490729
  0.7367581292291960  0.2487047723971049  0.6894048831928864
  0.7502626244520615  0.6927179662870819  0.6790011848008012
  0.2329596081040925  0.2620538033495548  0.7023307714540462
  0.1838087548661682  0.7591437797107405  0.6951636871923247
  0.7890089074236525  0.1766951845935689  0.7080207451902518
  0.7854053429395367  0.7790897360104819  0.6874159018592033
  0.1891508310710178  0.1806683930099188  0.7162867384654107
  0.2778784599778905  0.3057362855898426  0.7506544277734070
  0.7035293466092445  0.6545026001660946  0.7290611604049504
  0.6862662236487673  0.2957188526691526  0.7332860599456414
  0.2826410951894943  0.6397561110548682  0.7277118808706701
  0.1686468511117656  0.7813050786587472  0.7599464139814170
  0.7914250804542269  0.1490810278491712  0.7724669350100745
  0.7717225137180824  0.8236964653563680  0.7448221524943826
  0.1880179923999230  0.1483776636576996  0.7786797461393224
  0.2785443968039419  0.2724723982309488  0.8124389335126224
  0.6898896998891113  0.6990088803820323  0.7868048775042654
  0.6909222548887303  0.2698629683038772  0.7981327540684650
  0.2695350465390159  0.6632027506352582  0.7924035043583075
  0.2314415714279288  0.1937501289924865  0.8269175869226865
  0.7238617993953451  0.7861665810329367  0.7946745681874554
  0.7426638606427201  0.1973246786315417  0.8167410229942023
  0.2120924863187730  0.7324713664002521  0.8069128380621231
  0.3307583379436048  0.3210397448817786  0.8607001869782002
  0.6434965137388816  0.6498033510691367  0.8380800759045938
  0.6427723597107301  0.3204497303153866  0.8472668526245341
  0.3203473904778781  0.6231846525520695  0.8460917944920797
  0.9872979657289190  0.5591089967770930  0.5016557820751406
  0.4552323187827230  0.0802823278573683  0.4967642586908796
  0.3742310336946960  0.3688540300758388  0.0124326933537988
  0.6337161422823196  0.6157617326696697  0.9891597177577617
  0.6221811540108635  0.3647610287138853  0.9991041678483539
  0.3797219831481756  0.6223373257328282  0.9931464532684361
  0.5091746932289800  0.5114193174383854  0.1251179611720288
  0.0094509845850994  0.0091289408024281  0.3718985853155669
  0.1188168633995654  0.8721835762913771  0.4965987121880411
  0.8795285425920344  0.1238463185937274  0.5036431108895608
  0.8677182736369646  0.8718570644408162  0.4866099275830694
  0.1281595358099964  0.1270792374132183  0.5092530189230015
  0.9941218651185537  0.9806229120238905  0.6252764114091676
  0.4908219830907544  0.4815113492867975  0.8685926745621405
  0.3722688727336859  0.1505965093061332  0.9437517221885079
  0.5125328986891535  0.8725808873064410  0.0201802555290738
  0.8504178110754640  0.3569150386384460  0.0553946561435873
  0.6171228085255797  0.9667100683982981  0.0641747161487639
  0.1164892896580222  0.5124058953291915  0.9766128036481441
  0.0202667144813894  0.6178900155085039  0.9381906514375702
  0.9385411644701878  0.2582500098632789  0.1009035092183697
  0.7687893006968197  0.2731811287368055  0.1016717007965300
  0.2498537468452480  0.7528848599917138  0.0945555285922684
  0.7836698158721173  0.8035389151344106  0.1152590388371566
  0.2598419902171787  0.2326179109417729  0.1505875568673340
  0.1382376838566053  0.8664779260349460  0.2202792677635611
  0.8920347460997161  0.1663378453239324  0.2240691392755094
  0.9084444666661085  0.9247360347287418  0.2309056844469299
  0.1313688101177578  0.1042628599554984  0.2588393210114153
  0.3452578409944939  0.4272372252759037  0.3509544153565532
  0.6081080154996152  0.6275088382828975  0.2328651473479995
  0.6644920944764098  0.3933802076636517  0.2789448311495710
  0.3647520659882603  0.6367805881558138  0.2703862317882920
  0.2657637797112917  0.3067674117700057  0.3800773465360887
  0.7304375936497856  0.7516636556504608  0.3458546740554679
  0.2456546714014028  0.7430823536160541  0.3960506987807269
  0.7792963118843119  0.2750039088831830  0.4020380028514342
  0.0129395453410311  0.6213935786160306  0.5221162199816679
  0.4138129889681411  0.1402391986180826  0.4961832130342246
  0.5966231598640951  0.8655115551507193  0.4990213645563867
  0.8848722628243277  0.3430852801955574  0.4357079807317579
  0.5416391952812907  0.2137523432784763  0.4831952798109465
  0.4559142792926982  0.7894671823966979  0.4897490630813138
  0.7760829065142986  0.4275555793520774  0.3938112322962782
  0.1095589891938415  0.5302710918888422  0.5721564544611102
  0.3245376827039160  0.8684227248605851  0.5035770687256889
  0.7746842450854395  0.5930763745166050  0.4136822622565541
  0.2571729369552067  0.3569171072406013  0.6448484691215690
  0.7429007731867856  0.5864123029956393  0.6291020589736139
  0.2511797330389160  0.6720694658779829  0.6303461697822016
  0.7359397640592368  0.2676649119588083  0.6392436163915376
  0.6784018396739281  0.5858859693773777  0.7247912013014454
  0.3149515833738382  0.3674945450429845  0.7413317459412001
  0.6016262582644991  0.3846843642200758  0.7510868250336803
  0.3398814437068149  0.5681005510834087  0.6643925130718423
  0.0927890865871826  0.8735319275653824  0.7371426485383238
  0.8729569092488756  0.0593733888026182  0.7522008649708620
  0.1517952990126789  0.0865098041763100  0.7885599469759856
  0.8005687083564398  0.8906107805435302  0.7500750320280781
  0.2037820629031741  0.7508941926432628  0.8568887569976136
  0.7445955194598143  0.1793310067767601  0.8670924402308172
  0.2609948615626094  0.2120546020316974  0.9134040182056149
  0.7365147428278410  0.8915924692318176  0.8447672760385107
  0.2667996379099863  0.9009713790968775  0.9205138537218305
  0.1032024134968236  0.2591431988801935  0.0756846728847471
  0.2633796832117589  0.0632452491860336  0.9012790912338773
  0.4357681891248529  0.5244140964207464  0.7447937561535419
  0.5371278157522555  0.5405071927256704  0.7561762349936353
  0.5798045693721025  0.2176575231484416  0.0140165202685215
  0.3973769728304025  0.7714538898572774  0.9807945834436759
  0.7758222935538921  0.5693149081639819  0.9862120779668891
  0.2224621318255243  0.3985685131850104  0.0130133812600131
  0.2835521018323860  0.8380439232654956  0.9345967303288754
  0.1624868986761547  0.2797502299457561  0.0594852345591224
  0.4330470469035054  0.2358484123708330  0.0246028749201221
  0.7572551758736062  0.4200569513623702  0.9851475401258877
  0.5968490505163644  0.0256990184572252  0.0508149800047785
  0.9628090206694275  0.5939803652449199  0.9507759320487702
  0.2892858322865124  0.0012885019599815  0.9101354387732928
  0.9984872806585121  0.2792857250682165  0.0874169965574873
  0.6712756749869878  0.6929466124926563  0.0780067118878718
  0.3407255592773826  0.3477694381235373  0.1137774310052139
  0.3247871699884557  0.6758037311469743  0.0877426734343513
  0.6874904233037936  0.3351915603076471  0.0969475433207015
  0.2114552344484580  0.7933579879752757  0.1210706662003216
  0.8195170312717885  0.2432266397595504  0.1261514707553234
  0.6056479659670301  0.6183973559841522  0.1584234117627911
  0.4213140127965813  0.4243984408814149  0.1848850420822848
  0.4133770496456177  0.6158522285722147  0.1624344936251707
  0.6159960065304918  0.4193486771602826  0.1702130081038541
  0.1615481615759237  0.1300859700830375  0.2202082249267249
  0.8812433213344717  0.9010072721608646  0.1907911374602982
  0.6325562122839390  0.6554544569676628  0.2728091679599974
  0.3589664999076496  0.4174790411496304  0.3061049329836720
  0.9212449887896799  0.1206202669357469  0.3322698666849385
  0.1072590530659852  0.9067658821950546  0.3302643252681257
  0.1140587428683446  0.1036675291022923  0.3342092751439708
  0.9159510080179263  0.9262187171437419  0.3098622395954805
  0.7465930612856673  0.3246368181771181  0.3774874788841532
  0.2879830789281886  0.7058186980543241  0.3702924170651899
  0.8435697781698541  0.1954614577812064  0.4072030760178115
  0.1718639711976821  0.8188545278692001  0.4038160452089149
  0.1819943490432110  0.1756583551970195  0.4147031517035221
  0.8378731229844402  0.8498701871046652  0.3834977544318360
  0.9030580731267882  0.7221904057190338  0.4772900001183533
  0.0869402738118266  0.2753165772018009  0.5124713232168890
  0.7371440197991367  0.0792022325640630  0.4930736977048659
  0.2724430431810378  0.0661289110383381  0.5071618009160260
  0.7905077717958607  0.6552228346615646  0.4291838784835817
  0.2765169219187912  0.9161690484572226  0.5045094919552358
  0.9396647310037883  0.2576914668040438  0.5184164567465543
  0.7308059623103564  0.9287704314395637  0.4861629141768505
  0.0985811677308463  0.4712630387145680  0.5538734775533254
  0.5866443262485848  0.1671341041355905  0.4845651761955549
  0.7989257052818065  0.4901256131286291  0.4040963660548979
  0.4208742250522832  0.8379436060583025  0.5079301198170715
  0.1598981638626308  0.7945965469667302  0.5854811164992373
  0.8318169095472774  0.1535873620535357  0.6016061614242306
  0.8210431678873209  0.8147549052592717  0.5804550060822417
  0.1679535366778488  0.1443378468045233  0.6090158595650050
  0.7655412572973971  0.6471950555318279  0.6237966644293715
  0.2305650207591795  0.2974614488341570  0.6428155244921552
  0.0894595399740026  0.8729667362979379  0.6619751790246858
  0.8949290690491079  0.0689472658712861  0.6773080572481456
  0.8978474487526096  0.8791499131208694  0.6601756686300172
  0.0897561357984767  0.0674707818607141  0.6823462556185065
  0.6361062918957919  0.3639835568674938  0.7126590414260265
  0.3362527895742157  0.5692146501372756  0.7107577730976047
  0.1159916826999860  0.8482068201234471  0.7783574242778089
  0.8393126708094947  0.0778424030184864  0.7915633284581267
  0.3824326145167019  0.3811764220360366  0.8421065027089285
  0.5935254931571049  0.5851060150666402  0.8223804337263586
  0.5878038688664059  0.3799156204543835  0.8277947521833413
  0.3866282919135939  0.5770332314741419  0.8308488009227536
  0.2294438403701701  0.1621494189213847  0.8880830284223077
  0.7091352620286194  0.8325840463049509  0.8491784230631875
  0.3191843844252119  0.2972528334493624  0.9195518835638645
  0.6583723662745791  0.6733971373018511  0.8952172712298592
  0.6575669755390533  0.3041784353737961  0.9051624600075365
  0.2969936361683780  0.6411602907838626  0.9030621482759605
  0.4921609695690354  0.4925078373057754  0.7518372062202230
  0.5051796300196495  0.3918394863442969  0.0626528678901844
  0.5065563393370520  0.6246764866789145  0.0477542221805577
  0.0025750373117886  0.8800727490577948  0.4337713477972295
  0.0094538834836886  0.1208669215912243  0.4463003043373176
  0.8909325745798499  0.0060787537961065  0.4358193189456681
  0.1237657627293837  0.9992907577882111  0.4444780346979729
  0.0030392240517708  0.1024441558345874  0.5640557847200955
  0.9953763600778034  0.8638041911183414  0.5492694698424622
  0.1187395559869082  0.9843895956611943  0.5608714063022573
  0.8837197046259276  0.9888637294205957  0.5532427769260021
  0.4961852661801071  0.6137506235770146  0.9323643217067541
  0.6069859369649018  0.4895536201793857  0.9364279671235902
  0.6259333316529148  0.5022145234027663  0.0548106972581043
  0.3835012335968123  0.5070763661307792  0.0607399542953537
  0.4927576825690632  0.3693300429845459  0.9448680424881452
  0.3761194416130977  0.4888700830542401  0.9455588868138664
 
  0.00000000E+00  0.00000000E+00  0.00000000E+00
  0.00000000E+00  0.00000000E+00  0.00000000E+00
  0.00000000E+00  0.00000000E+00  0.00000000E+00
  0.00000000E+00  0.00000000E+00  0.00000000E+00
  0.00000000E+00  0.00000000E+00  0.00000000E+00
  0.00000000E+00  0.00000000E+00  0.00000000E+00
  0.00000000E+00  0.00000000E+00  0.00000000E+00
  0.00000000E+00  0.00000000E+00  0.00000000E+00
  0.00000000E+00  0.00000000E+00  0.00000000E+00
  0.00000000E+00  0.00000000E+00  0.00000000E+00
  0.00000000E+00  0.00000000E+00  0.00000000E+00
  0.00000000E+00  0.00000000E+00  0.00000000E+00
  0.00000000E+00  0.00000000E+00  0.00000000E+00
  0.00000000E+00  0.00000000E+00  0.00000000E+00
  0.00000000E+00  0.00000000E+00  0.00000000E+00
  0.00000000E+00  0.00000000E+00  0.00000000E+00
  0.00000000E+00  0.00000000E+00  0.00000000E+00
  0.00000000E+00  0.00000000E+00  0.00000000E+00
  0.00000000E+00  0.00000000E+00  0.00000000E+00
  0.00000000E+00  0.00000000E+00  0.00000000E+00
  0.00000000E+00  0.00000000E+00  0.00000000E+00
  0.00000000E+00  0.00000000E+00  0.00000000E+00
  0.00000000E+00  0.00000000E+00  0.00000000E+00
  0.00000000E+00  0.00000000E+00  0.00000000E+00
  0.00000000E+00  0.00000000E+00  0.00000000E+00
  0.00000000E+00  0.00000000E+00  0.00000000E+00
  0.00000000E+00  0.00000000E+00  0.00000000E+00
  0.00000000E+00  0.00000000E+00  0.00000000E+00
  0.00000000E+00  0.00000000E+00  0.00000000E+00
  0.00000000E+00  0.00000000E+00  0.00000000E+00
  0.00000000E+00  0.00000000E+00  0.00000000E+00
  0.00000000E+00  0.00000000E+00  0.00000000E+00
  0.00000000E+00  0.00000000E+00  0.00000000E+00
  0.00000000E+00  0.00000000E+00  0.00000000E+00
  0.00000000E+00  0.00000000E+00  0.00000000E+00
  0.00000000E+00  0.00000000E+00  0.00000000E+00
  0.00000000E+00  0.00000000E+00  0.00000000E+00
  0.00000000E+00  0.00000000E+00  0.00000000E+00
  0.00000000E+00  0.00000000E+00  0.00000000E+00
  0.00000000E+00  0.00000000E+00  0.00000000E+00
  0.00000000E+00  0.00000000E+00  0.00000000E+00
  0.00000000E+00  0.00000000E+00  0.00000000E+00
  0.00000000E+00  0.00000000E+00  0.00000000E+00
  0.00000000E+00  0.00000000E+00  0.00000000E+00
  0.00000000E+00  0.00000000E+00  0.00000000E+00
  0.00000000E+00  0.00000000E+00  0.00000000E+00
  0.00000000E+00  0.00000000E+00  0.00000000E+00
  0.00000000E+00  0.00000000E+00  0.00000000E+00
  0.00000000E+00  0.00000000E+00  0.00000000E+00
  0.00000000E+00  0.00000000E+00  0.00000000E+00
  0.00000000E+00  0.00000000E+00  0.00000000E+00
  0.00000000E+00  0.00000000E+00  0.00000000E+00
  0.00000000E+00  0.00000000E+00  0.00000000E+00
  0.00000000E+00  0.00000000E+00  0.00000000E+00
  0.00000000E+00  0.00000000E+00  0.00000000E+00
  0.00000000E+00  0.00000000E+00  0.00000000E+00
  0.00000000E+00  0.00000000E+00  0.00000000E+00
  0.00000000E+00  0.00000000E+00  0.00000000E+00
  0.00000000E+00  0.00000000E+00  0.00000000E+00
  0.00000000E+00  0.00000000E+00  0.00000000E+00
  0.00000000E+00  0.00000000E+00  0.00000000E+00
  0.00000000E+00  0.00000000E+00  0.00000000E+00
  0.00000000E+00  0.00000000E+00  0.00000000E+00
  0.00000000E+00  0.00000000E+00  0.00000000E+00
  0.00000000E+00  0.00000000E+00  0.00000000E+00
  0.00000000E+00  0.00000000E+00  0.00000000E+00
  0.00000000E+00  0.00000000E+00  0.00000000E+00
  0.00000000E+00  0.00000000E+00  0.00000000E+00
  0.00000000E+00  0.00000000E+00  0.00000000E+00
  0.00000000E+00  0.00000000E+00  0.00000000E+00
  0.00000000E+00  0.00000000E+00  0.00000000E+00
  0.00000000E+00  0.00000000E+00  0.00000000E+00
  0.00000000E+00  0.00000000E+00  0.00000000E+00
  0.00000000E+00  0.00000000E+00  0.00000000E+00
  0.00000000E+00  0.00000000E+00  0.00000000E+00
  0.00000000E+00  0.00000000E+00  0.00000000E+00
  0.00000000E+00  0.00000000E+00  0.00000000E+00
  0.00000000E+00  0.00000000E+00  0.00000000E+00
  0.00000000E+00  0.00000000E+00  0.00000000E+00
  0.00000000E+00  0.00000000E+00  0.00000000E+00
  0.00000000E+00  0.00000000E+00  0.00000000E+00
  0.00000000E+00  0.00000000E+00  0.00000000E+00
  0.00000000E+00  0.00000000E+00  0.00000000E+00
  0.00000000E+00  0.00000000E+00  0.00000000E+00
  0.00000000E+00  0.00000000E+00  0.00000000E+00
  0.00000000E+00  0.00000000E+00  0.00000000E+00
  0.00000000E+00  0.00000000E+00  0.00000000E+00
  0.00000000E+00  0.00000000E+00  0.00000000E+00
  0.00000000E+00  0.00000000E+00  0.00000000E+00
  0.00000000E+00  0.00000000E+00  0.00000000E+00
  0.00000000E+00  0.00000000E+00  0.00000000E+00
  0.00000000E+00  0.00000000E+00  0.00000000E+00
  0.00000000E+00  0.00000000E+00  0.00000000E+00
  0.00000000E+00  0.00000000E+00  0.00000000E+00
  0.00000000E+00  0.00000000E+00  0.00000000E+00
  0.00000000E+00  0.00000000E+00  0.00000000E+00
  0.00000000E+00  0.00000000E+00  0.00000000E+00
  0.00000000E+00  0.00000000E+00  0.00000000E+00
  0.00000000E+00  0.00000000E+00  0.00000000E+00
  0.00000000E+00  0.00000000E+00  0.00000000E+00
  0.00000000E+00  0.00000000E+00  0.00000000E+00
  0.00000000E+00  0.00000000E+00  0.00000000E+00
  0.00000000E+00  0.00000000E+00  0.00000000E+00
  0.00000000E+00  0.00000000E+00  0.00000000E+00
  0.00000000E+00  0.00000000E+00  0.00000000E+00
  0.00000000E+00  0.00000000E+00  0.00000000E+00
  0.00000000E+00  0.00000000E+00  0.00000000E+00
  0.00000000E+00  0.00000000E+00  0.00000000E+00
  0.00000000E+00  0.00000000E+00  0.00000000E+00
  0.00000000E+00  0.00000000E+00  0.00000000E+00
  0.00000000E+00  0.00000000E+00  0.00000000E+00
  0.00000000E+00  0.00000000E+00  0.00000000E+00
  0.00000000E+00  0.00000000E+00  0.00000000E+00
  0.00000000E+00  0.00000000E+00  0.00000000E+00
  0.00000000E+00  0.00000000E+00  0.00000000E+00
  0.00000000E+00  0.00000000E+00  0.00000000E+00
  0.00000000E+00  0.00000000E+00  0.00000000E+00
  0.00000000E+00  0.00000000E+00  0.00000000E+00
  0.00000000E+00  0.00000000E+00  0.00000000E+00
  0.00000000E+00  0.00000000E+00  0.00000000E+00
  0.00000000E+00  0.00000000E+00  0.00000000E+00
  0.00000000E+00  0.00000000E+00  0.00000000E+00
  0.00000000E+00  0.00000000E+00  0.00000000E+00
  0.00000000E+00  0.00000000E+00  0.00000000E+00
  0.00000000E+00  0.00000000E+00  0.00000000E+00
  0.00000000E+00  0.00000000E+00  0.00000000E+00
  0.00000000E+00  0.00000000E+00  0.00000000E+00
  0.00000000E+00  0.00000000E+00  0.00000000E+00
  0.00000000E+00  0.00000000E+00  0.00000000E+00
  0.00000000E+00  0.00000000E+00  0.00000000E+00
  0.00000000E+00  0.00000000E+00  0.00000000E+00
  0.00000000E+00  0.00000000E+00  0.00000000E+00
  0.00000000E+00  0.00000000E+00  0.00000000E+00
  0.00000000E+00  0.00000000E+00  0.00000000E+00
  0.00000000E+00  0.00000000E+00  0.00000000E+00
  0.00000000E+00  0.00000000E+00  0.00000000E+00
  0.00000000E+00  0.00000000E+00  0.00000000E+00
  0.00000000E+00  0.00000000E+00  0.00000000E+00
  0.00000000E+00  0.00000000E+00  0.00000000E+00
  0.00000000E+00  0.00000000E+00  0.00000000E+00
  0.00000000E+00  0.00000000E+00  0.00000000E+00
  0.00000000E+00  0.00000000E+00  0.00000000E+00
  0.00000000E+00  0.00000000E+00  0.00000000E+00
  0.00000000E+00  0.00000000E+00  0.00000000E+00
  0.00000000E+00  0.00000000E+00  0.00000000E+00
  0.00000000E+00  0.00000000E+00  0.00000000E+00
  0.00000000E+00  0.00000000E+00  0.00000000E+00
  0.00000000E+00  0.00000000E+00  0.00000000E+00
  0.00000000E+00  0.00000000E+00  0.00000000E+00
  0.00000000E+00  0.00000000E+00  0.00000000E+00
  0.00000000E+00  0.00000000E+00  0.00000000E+00
  0.00000000E+00  0.00000000E+00  0.00000000E+00
  0.00000000E+00  0.00000000E+00  0.00000000E+00
  0.00000000E+00  0.00000000E+00  0.00000000E+00
  0.00000000E+00  0.00000000E+00  0.00000000E+00
  0.00000000E+00  0.00000000E+00  0.00000000E+00
  0.00000000E+00  0.00000000E+00  0.00000000E+00
  0.00000000E+00  0.00000000E+00  0.00000000E+00
  0.00000000E+00  0.00000000E+00  0.00000000E+00
  0.00000000E+00  0.00000000E+00  0.00000000E+00
  0.00000000E+00  0.00000000E+00  0.00000000E+00
  0.00000000E+00  0.00000000E+00  0.00000000E+00
  0.00000000E+00  0.00000000E+00  0.00000000E+00
  0.00000000E+00  0.00000000E+00  0.00000000E+00
  0.00000000E+00  0.00000000E+00  0.00000000E+00
  0.00000000E+00  0.00000000E+00  0.00000000E+00
  0.00000000E+00  0.00000000E+00  0.00000000E+00
  0.00000000E+00  0.00000000E+00  0.00000000E+00
  0.00000000E+00  0.00000000E+00  0.00000000E+00
  0.00000000E+00  0.00000000E+00  0.00000000E+00
  0.00000000E+00  0.00000000E+00  0.00000000E+00
  0.00000000E+00  0.00000000E+00  0.00000000E+00
  0.00000000E+00  0.00000000E+00  0.00000000E+00
  0.00000000E+00  0.00000000E+00  0.00000000E+00
  0.00000000E+00  0.00000000E+00  0.00000000E+00
  0.00000000E+00  0.00000000E+00  0.00000000E+00
  0.00000000E+00  0.00000000E+00  0.00000000E+00
  0.00000000E+00  0.00000000E+00  0.00000000E+00
  0.00000000E+00  0.00000000E+00  0.00000000E+00
  0.00000000E+00  0.00000000E+00  0.00000000E+00
  0.00000000E+00  0.00000000E+00  0.00000000E+00
  0.00000000E+00  0.00000000E+00  0.00000000E+00
  0.00000000E+00  0.00000000E+00  0.00000000E+00
  0.00000000E+00  0.00000000E+00  0.00000000E+00
  0.00000000E+00  0.00000000E+00  0.00000000E+00
  0.00000000E+00  0.00000000E+00  0.00000000E+00
  0.00000000E+00  0.00000000E+00  0.00000000E+00
  0.00000000E+00  0.00000000E+00  0.00000000E+00
  0.00000000E+00  0.00000000E+00  0.00000000E+00
  0.00000000E+00  0.00000000E+00  0.00000000E+00
  0.00000000E+00  0.00000000E+00  0.00000000E+00
  0.00000000E+00  0.00000000E+00  0.00000000E+00
  0.00000000E+00  0.00000000E+00  0.00000000E+00
  0.00000000E+00  0.00000000E+00  0.00000000E+00
  0.00000000E+00  0.00000000E+00  0.00000000E+00
  0.00000000E+00  0.00000000E+00  0.00000000E+00
  0.00000000E+00  0.00000000E+00  0.00000000E+00
  0.00000000E+00  0.00000000E+00  0.00000000E+00
  0.00000000E+00  0.00000000E+00  0.00000000E+00
  0.00000000E+00  0.00000000E+00  0.00000000E+00
  0.00000000E+00  0.00000000E+00  0.00000000E+00
  0.00000000E+00  0.00000000E+00  0.00000000E+00
  0.00000000E+00  0.00000000E+00  0.00000000E+00
  0.00000000E+00  0.00000000E+00  0.00000000E+00
  0.00000000E+00  0.00000000E+00  0.00000000E+00
  0.00000000E+00  0.00000000E+00  0.00000000E+00
  0.00000000E+00  0.00000000E+00  0.00000000E+00
  0.00000000E+00  0.00000000E+00  0.00000000E+00
  0.00000000E+00  0.00000000E+00  0.00000000E+00
  0.00000000E+00  0.00000000E+00  0.00000000E+00
  0.00000000E+00  0.00000000E+00  0.00000000E+00
  0.00000000E+00  0.00000000E+00  0.00000000E+00
  0.00000000E+00  0.00000000E+00  0.00000000E+00
  0.00000000E+00  0.00000000E+00  0.00000000E+00
  0.00000000E+00  0.00000000E+00  0.00000000E+00
  0.00000000E+00  0.00000000E+00  0.00000000E+00
  0.00000000E+00  0.00000000E+00  0.00000000E+00
  0.00000000E+00  0.00000000E+00  0.00000000E+00
  0.00000000E+00  0.00000000E+00  0.00000000E+00
  0.00000000E+00  0.00000000E+00  0.00000000E+00
  0.00000000E+00  0.00000000E+00  0.00000000E+00
  0.00000000E+00  0.00000000E+00  0.00000000E+00
  0.00000000E+00  0.00000000E+00  0.00000000E+00
  0.00000000E+00  0.00000000E+00  0.00000000E+00
  0.00000000E+00  0.00000000E+00  0.00000000E+00
  0.00000000E+00  0.00000000E+00  0.00000000E+00
  0.00000000E+00  0.00000000E+00  0.00000000E+00
  0.00000000E+00  0.00000000E+00  0.00000000E+00
  0.00000000E+00  0.00000000E+00  0.00000000E+00
  0.00000000E+00  0.00000000E+00  0.00000000E+00
  0.00000000E+00  0.00000000E+00  0.00000000E+00
  0.00000000E+00  0.00000000E+00  0.00000000E+00
  0.00000000E+00  0.00000000E+00  0.00000000E+00
  0.00000000E+00  0.00000000E+00  0.00000000E+00
  0.00000000E+00  0.00000000E+00  0.00000000E+00
  0.00000000E+00  0.00000000E+00  0.00000000E+00
  0.00000000E+00  0.00000000E+00  0.00000000E+00
  0.00000000E+00  0.00000000E+00  0.00000000E+00
  0.00000000E+00  0.00000000E+00  0.00000000E+00
  0.00000000E+00  0.00000000E+00  0.00000000E+00
  0.00000000E+00  0.00000000E+00  0.00000000E+00
  0.00000000E+00  0.00000000E+00  0.00000000E+00
  0.00000000E+00  0.00000000E+00  0.00000000E+00
  0.00000000E+00  0.00000000E+00  0.00000000E+00
  0.00000000E+00  0.00000000E+00  0.00000000E+00
  0.00000000E+00  0.00000000E+00  0.00000000E+00
  0.00000000E+00  0.00000000E+00  0.00000000E+00
  0.00000000E+00  0.00000000E+00  0.00000000E+00
  0.00000000E+00  0.00000000E+00  0.00000000E+00
  0.00000000E+00  0.00000000E+00  0.00000000E+00
  0.00000000E+00  0.00000000E+00  0.00000000E+00
