# Supplementary material for: Dramatic Enhancement of Rare-Earth Metal–Organic Framework Stability Via Metal Cluster Fluorination
Source: JACS Au. 2022 Aug 9;2(8):1889–98. doi: 10.1021/jacsau.2c00259 (PMC9400048; doi:10.1021/jacsau.2c00259)
Supplement: Supplementary file 2 — au2c00259_si_002.zip [file au2c00259_si_002.zip › jacs_supplement/poscars/dobdc_adsorption/mof_gas/y/so2/POSCAR]

POSCAR file written by OVITO Basic 3.5.4
   1.00000000000000     
    15.1433286846217303   -0.0150533353745230   -0.0100086528586383
    -0.0476690904119074   14.9485419838263756   -0.0030242188888937
     0.1113014702200551    0.0047477440901677   21.0401960083087296
   C    Y    H    O    F    S 
    96    12    52    74    16     1
Direct
  0.4018044097190162  0.9297417492753318  0.9688734889759569
  0.0655543503955830  0.3988567852133709  0.0300883636181172
  0.4997018138239315  0.1901436863119046  0.0140954594574914
  0.8033683756200348  0.4889665589156849  0.9892091564269431
  0.4765479249256275  0.0962294599348219  0.9961336402279402
  0.8976132928517498  0.4688282935514204  0.0044401139954299
  0.5207459733023293  0.0181547278601333  0.0154862466750496
  0.4818142632900371  0.9358688082322211  0.0020479279561503
  0.9732464718096262  0.5150297987074254  0.9827280536631392
  0.0558421535146687  0.4783478814264224  0.9952452936812612
  0.3992786678155571  0.0897592581246127  0.9609372592074708
  0.9077307795995290  0.3917539811762058  0.0404730354806486
  0.3609231032878308  0.0082172837358283  0.9466468777721015
  0.9894105806231145  0.3562669778159027  0.0544832421941413
  0.3591521225671298  0.8425819692248936  0.9624569467262514
  0.1537830470249441  0.3597286263553415  0.0361959777133164
  0.6613025925601644  0.6785080877228469  0.1365982157238972
  0.3639572901103709  0.3686551778833694  0.1718670817359526
  0.3504958213241629  0.6642484530775707  0.1480854698934617
  0.6751234554693926  0.3633962607072670  0.1539001247346719
  0.7743433918491449  0.7925404475510649  0.1659307074602191
  0.2635582015595569  0.2481095062088173  0.2025329304832338
  0.2327175432238447  0.7727263632078902  0.1835419760215956
  0.7990414656482953  0.2605587807975719  0.1871957396464603
  0.7099533935923301  0.7302606813071412  0.1847696376703480
  0.3157420399391189  0.3194280397959817  0.2228430299265287
  0.2995939510363344  0.7099440469866098  0.1985598241573377
  0.7326125054210149  0.3232491942687384  0.2031931586118080
  0.8436931015199096  0.2162480690905884  0.2351923176440834
  0.1889904072379782  0.8157659708048420  0.2331186206790496
  0.2135784202030449  0.1966878746480526  0.2445174023431184
  0.8232762487933971  0.8402464487372366  0.2106068819299567
  0.6931692970206532  0.7152272295246264  0.2506139643014584
  0.3187608102319411  0.3411065325645814  0.2882938252598435
  0.3193439464759854  0.6906427992712741  0.2619108689816751
  0.7172081751811142  0.3443938023946226  0.2668800397488253
  0.8257590086950303  0.2348559550163034  0.2988676194934077
  0.2085881252587793  0.7963371547541923  0.2965290382482955
  0.2185497784374656  0.2166655187908696  0.3101271683035134
  0.8062074634570222  0.8245854847189745  0.2760753009387127
  0.7638627304263841  0.3019561836808440  0.3146257890534015
  0.2742596921945685  0.7321338223194889  0.3113609659579520
  0.2708244320887300  0.2885592352296851  0.3306561211294530
  0.7416301735033327  0.7633855764502254  0.2948578761462787
  0.8682533966276930  0.1795445402588689  0.3484247424939850
  0.1602468754144644  0.8446193377576785  0.3467081510590820
  0.1698977044547726  0.1628712102191423  0.3570095712759682
  0.8565542826839352  0.8695201059729080  0.3267578340273045
  0.9104716872509422  0.5660792428630768  0.4647594323496907
  0.4126752353528799  0.0004349874739529  0.4996754740030199
  0.0084889764265851  0.3055843074768194  0.5098555483709796
  0.6961296675430686  0.0090080077516183  0.4886761998865149
  0.9873288363722847  0.4001335763954066  0.4919196345088966
  0.5973009445675324  0.0109999718684170  0.4902933288123834
  0.0246005134489407  0.4785438505277477  0.5174343284729160
  0.5467611246427448  0.0904393589735892  0.4918244599767861
  0.9153555766382339  0.4066189087899238  0.4513113559724575
  0.5544379340570267  0.9282032475634650  0.4922930573609292
  0.8753926569080563  0.4874172844388139  0.4377436312421634
  0.4636838758904572  0.9222370458013168  0.4964762865343526
  0.8676882510202936  0.6531257711993107  0.4571340455503905
  0.3160692199662711  0.9996661027757546  0.5044449397035793
  0.1396957198889908  0.8128013901580280  0.6461387219975355
  0.8404583275267536  0.1321572015653294  0.6593748396548442
  0.8361981647030675  0.8277980103959118  0.6391869070888234
  0.1487292591654134  0.1252207614674939  0.6665877325783757
  0.2294723536379529  0.6835444084756962  0.6828523775959698
  0.7402465296213756  0.2536464977419064  0.6901552335764074
  0.7482467650949107  0.6925911547779580  0.6788651770335616
  0.2599817771178882  0.2429250538641291  0.7012180241437500
  0.1800851962243720  0.7598681144654514  0.6972247783368890
  0.7880043130435093  0.1782306872342346  0.7082515474551048
  0.7814686176188774  0.7798965997725343  0.6872526985052724
  0.2007988778470938  0.1722225648076545  0.7162436189836829
  0.3019790229845905  0.2877143397631045  0.7504337987299536
  0.6999699612056069  0.6539580633063138  0.7282176995109986
  0.6899120381656875  0.3008658559462171  0.7340064974567568
  0.2702171280774686  0.6341276624368829  0.7298580901699686
  0.1708809990959584  0.7860316037717662  0.7618204091835750
  0.7858775761058908  0.1474549778256015  0.7719911114082330
  0.7639533247119942  0.8252519552986664  0.7437999739179667
  0.1891824441567511  0.1467816445255292  0.7797770488547872
  0.2892217839198365  0.2632204027759972  0.8135767362068106
  0.6829455004897300  0.6991706817167340  0.7851886769499856
  0.6895788348760933  0.2714074468612894  0.7981570880845594
  0.2650783406884998  0.6623465735309298  0.7940137252378114
  0.2333640438267505  0.1905921232595557  0.8283800620925497
  0.7144381342693322  0.7873988414884665  0.7927910692180984
  0.7368170583369432  0.1955247529626039  0.8161995781244342
  0.2143093308268062  0.7366624706085589  0.8086405915675642
  0.3345778300119203  0.3165989393191288  0.8628605848933518
  0.6370858923969329  0.6492423097728256  0.8365252348441955
  0.6411513595680419  0.3217252811143563  0.8472838328925663
  0.3186883683602796  0.6223395352488751  0.8463392408984315
  0.9854267873248934  0.5602021105789357  0.5033967174122883
  0.4552395001144365  0.0834883385767777  0.4972209575074819
  0.3729955433907912  0.3700059906042871  0.0138850449407450
  0.6338200520240533  0.6163038727471953  0.9885553605532116
  0.6210840024194499  0.3649352732944421  0.9993074627747557
  0.3790865551006310  0.6232174755094654  0.9943170985110633
  0.5102568154430045  0.5121001799402942  0.1254851261505740
  0.0103230792367016  0.0093036856066611  0.3726863059739374
  0.1186952041354586  0.8732091264685411  0.4981751759384677
  0.8796501714818513  0.1249659854744095  0.5038031500525462
  0.8669845336134762  0.8728905131729294  0.4872111780560540
  0.1278362245715838  0.1282918704282293  0.5099945036574015
  0.9927383778565027  0.9818969553424508  0.6263393434765042
  0.4892969653401504  0.4826691162115958  0.8693957745683283
  0.3673412496868834  0.1520875401284922  0.9472103159991834
  0.5111179442835391  0.8735551850621511  0.0192935909760202
  0.8479732974125725  0.3572945285679873  0.0560812774006859
  0.6169745442503651  0.9674814723157981  0.0620723321385207
  0.1159295194864350  0.5095649311784382  0.9760193399124549
  0.0200863961890890  0.6134964132185349  0.9346590416082340
  0.9354407086615811  0.2581517825292473  0.1021946545973521
  0.7684821908139311  0.2712590597836232  0.1011287997061003
  0.2499041602723782  0.7521745292610955  0.0965734797638062
  0.7874325604509208  0.8021599518244796  0.1152136022895132
  0.2613513887543467  0.2335127708272523  0.1517060245110846
  0.1382120724326741  0.8652229369476356  0.2224631947957132
  0.8915743428743088  0.1641034565168924  0.2235961103815159
  0.9121521818879728  0.9229661298071733  0.2312924209931880
  0.1327935388886992  0.1043233252685089  0.2596310310892491
  0.3551557664783581  0.4210697996538798  0.3537093098642329
  0.6088168059512229  0.6278011179194568  0.2324488314365299
  0.6659941668144581  0.3933089033014653  0.2783365371914789
  0.3706382394777310  0.6414974810167351  0.2721588904966469
  0.2716641086520969  0.3028454404819635  0.3817949993218703
  0.7307345302150136  0.7520764105414144  0.3455852672591292
  0.2509790671757445  0.7466235256022067  0.3980838958841671
  0.7809224949653123  0.2753657588895017  0.4015139459798364
  0.0096939054327262  0.6222873834089580  0.5250635505213166
  0.4138517010962464  0.1434085433446286  0.4993402758018936
  0.5962988842356979  0.8685919527603805  0.4911702305216041
  0.8875868256810102  0.3444082083646815  0.4328965445102213
  0.5420065348703593  0.2177672149924621  0.4887447898810564
  0.4545984082277691  0.7928300216904784  0.4796388387746865
  0.7779731688669784  0.4286285722311802  0.3917889460507181
  0.1039737618391398  0.5301261004199839  0.5774764136593488
  0.3245904178875227  0.8709160959257588  0.4997016782593273
  0.7753522022839466  0.5936823479620107  0.4120848616875210
  0.3186142453821929  0.3177427768678950  0.6418798545685290
  0.7429383374040007  0.5861666858847008  0.6289017551073166
  0.2359113542218423  0.6643022534431539  0.6326947731794840
  0.7429123169214682  0.2750902046283516  0.6405180776150804
  0.6772198361023656  0.5843484182959138  0.7243872817526653
  0.3468025615276589  0.3441193347774188  0.7409300893198825
  0.6090062690711883  0.3921861457216417  0.7529260578414601
  0.3100191071264198  0.5490503987802695  0.6680149351105645
  0.0991735478596038  0.8818915280586671  0.7392007050679152
  0.8656480017501623  0.0560188495832533  0.7518989856217861
  0.1432259959548456  0.0919869365199892  0.7902161879392328
  0.7909976060151052  0.8930053732791932  0.7492040642123987
  0.2111409745838445  0.7584492527102208  0.8582150653380436
  0.7352658515558965  0.1749100108090024  0.8660655202636980
  0.2549797535678472  0.2133063893766819  0.9155690455352850
  0.7219959185626522  0.8941793935668889  0.8420442319967116
  0.2618236417960337  0.9020658887375586  0.9241022471763443
  0.1009481476690174  0.2597337377890064  0.0791383885726543
  0.2571693891321225  0.0645168286715593  0.9055845417947835
  0.5783552197661098  0.2180419645393694  0.0142988366091306
  0.3949488755103039  0.7724903782996435  0.9814649606589152
  0.7753316756487694  0.5685042858776462  0.9848810035874089
  0.2211796155513282  0.3975811546117559  0.0151021400746366
  0.2793809566624287  0.8390503722089953  0.9375267010131234
  0.1606337116593708  0.2800383709961414  0.0631917744588230
  0.4317105920049598  0.2371651371931567  0.0260021335304888
  0.7561098921722329  0.4192143079832347  0.9836236416539541
  0.5964443243603301  0.0265754114846229  0.0491478923115780
  0.9624496099603356  0.5904628730829726  0.9479093523931099
  0.2833209145613763  0.0027508788508872  0.9143902452561770
  0.9958428156280653  0.2795148098560661  0.0893268068908801
  0.6732176259637698  0.6928989061620238  0.0775258995692500
  0.3411847621418888  0.3494512875860009  0.1153665367789662
  0.3257302284593801  0.6765037924320886  0.0894911510255267
  0.6879291969469232  0.3345947619643936  0.0964331756459641
  0.2111707513927951  0.7922658363540320  0.1231433757488979
  0.8189890679320948  0.2409256004636800  0.1255950530182078
  0.6073560823565420  0.6184112275282624  0.1579624106628034
  0.4236772069319846  0.4249279070840545  0.1860284483730753
  0.4153315565092470  0.6167989196127771  0.1636004157289481
  0.6176981238188188  0.4196645257329199  0.1697602234542973
  0.1631721594659682  0.1302795238605222  0.2210708118592497
  0.8854824629157948  0.8989608439730357  0.1910640602057881
  0.6330396778833398  0.6559244873862310  0.2723684818216273
  0.3669359662003513  0.4129190914317229  0.3084169969730990
  0.9219992421685616  0.1198759087253235  0.3319839707905362
  0.1089299977995462  0.9070113129150976  0.3321380122694138
  0.1154420732828510  0.1035216175325062  0.3350112986302435
  0.9179061700867349  0.9256471689041830  0.3102816894626207
  0.7481666339347949  0.3247688134829262  0.3767718403875247
  0.2945386380255534  0.7109687971681860  0.3722595504643852
  0.8448812671873432  0.1956784771426885  0.4067332825124340
  0.1741149592671625  0.8198333920742942  0.4058314906085629
  0.1830828139422189  0.1755737575618655  0.4156741065463206
  0.8380829208234066  0.8504897389733524  0.3837352805193614
  0.9013932502475738  0.7230500898280684  0.4781439189510430
  0.0866348091554467  0.2766920831158620  0.5131998622134162
  0.7373578890457486  0.0823217309032696  0.4919823270766030
  0.2722410407158544  0.0683239393953217  0.5085274656609862
  0.7904238638885789  0.6557557590282559  0.4281830510012190
  0.2764517072820848  0.9184071567042550  0.5038681998850177
  0.9390906466589000  0.2590968094994826  0.5184963524386269
  0.7307945745604795  0.9318532567152964  0.4851126688826028
  0.0943705661563137  0.4717546748202771  0.5578071425190851
  0.5869767274377722  0.1710753889027083  0.4880154067386770
  0.8012143169184122  0.4912223562539361  0.4014692816024458
  0.4202515247978597  0.8406853520445102  0.4993043671218078
  0.1566360219527105  0.7955525400486289  0.5876662494376272
  0.8321038246140070  0.1553827042964961  0.6020723414565926
  0.8196848739700361  0.8158518755592964  0.5808197384867668
  0.1658792942603055  0.1466404430871939  0.6094474954235537
  0.7671503203795293  0.6465625499124772  0.6245603746801710
  0.2759653791735808  0.2685290841428981  0.6400999074615513
  0.0887493739355917  0.8761459467768419  0.6642328381047783
  0.8932760399852273  0.0696698595623411  0.6780546554169843
  0.8953574834970517  0.8799862782173309  0.6612663038791825
  0.0908520582583661  0.0678316824522336  0.6835072492665554
  0.6444066482070029  0.3730524545150214  0.7144348944695924
  0.3153104435575496  0.5574082864561906  0.7140319286216492
  0.1244254130792501  0.8574895667681127  0.7800721329217318
  0.8297824595470543  0.0732953546680782  0.7905201270166546
  0.3854612739568891  0.3779413176102129  0.8448413530062515
  0.5861279770077572  0.5853035775902101  0.8208715568734575
  0.5879190800943075  0.3829900634988913  0.8279216989931163
  0.3849840942537010  0.5768533055048927  0.8295905258815909
  0.2225843184899942  0.1639647939044239  0.8904044267278702
  0.6958036255211972  0.8345378237014375  0.8464196457511042
  0.3174554657739879  0.2967170533895827  0.9216944910886672
  0.6544549774231824  0.6718175773083400  0.8936054732895379
  0.6538988144133168  0.3034901267339911  0.9050767381212300
  0.2974312272698778  0.6404731757591789  0.9036321807606763
  0.4825522983701684  0.5514214096117822  0.6447291550035409
  0.4826057981930767  0.4730588635348600  0.7468298815529030
  0.5049932779639171  0.3921614606257013  0.0636738086823829
  0.5070159223758696  0.6259503613539206  0.0477851118533334
  0.0029096812974700  0.8798674377010910  0.4348623140373541
  0.0097074274370474  0.1222810751786301  0.4464360511403162
  0.8918007668437637  0.0066089642102586  0.4365004029237268
  0.1234394726714114  0.0001899660155241  0.4458779819951025
  0.0022189380238339  0.1027474574117758  0.5642890455570961
  0.9943972894086813  0.8659109844186178  0.5505177451003672
  0.1188297738171152  0.9854927632496329  0.5623937508726663
  0.8819591910835729  0.9900440723350196  0.5540377527503110
  0.4942900500063415  0.6137138963393323  0.9326676442163264
  0.6060859746306940  0.4902996802145305  0.9360719451232306
  0.6259466544014172  0.5026019041838460  0.0541794382230758
  0.3837753744104681  0.5081033533140149  0.0616561051837383
  0.4914825537539770  0.3711967681240462  0.9461548652927988
  0.3741389604000624  0.4896931032547859  0.9463786691354876
  0.4790712082863707  0.5588536092680838  0.7135683399910031
 
  0.00000000E+00  0.00000000E+00  0.00000000E+00
  0.00000000E+00  0.00000000E+00  0.00000000E+00
  0.00000000E+00  0.00000000E+00  0.00000000E+00
  0.00000000E+00  0.00000000E+00  0.00000000E+00
  0.00000000E+00  0.00000000E+00  0.00000000E+00
  0.00000000E+00  0.00000000E+00  0.00000000E+00
  0.00000000E+00  0.00000000E+00  0.00000000E+00
  0.00000000E+00  0.00000000E+00  0.00000000E+00
  0.00000000E+00  0.00000000E+00  0.00000000E+00
  0.00000000E+00  0.00000000E+00  0.00000000E+00
  0.00000000E+00  0.00000000E+00  0.00000000E+00
  0.00000000E+00  0.00000000E+00  0.00000000E+00
  0.00000000E+00  0.00000000E+00  0.00000000E+00
  0.00000000E+00  0.00000000E+00  0.00000000E+00
  0.00000000E+00  0.00000000E+00  0.00000000E+00
  0.00000000E+00  0.00000000E+00  0.00000000E+00
  0.00000000E+00  0.00000000E+00  0.00000000E+00
  0.00000000E+00  0.00000000E+00  0.00000000E+00
  0.00000000E+00  0.00000000E+00  0.00000000E+00
  0.00000000E+00  0.00000000E+00  0.00000000E+00
  0.00000000E+00  0.00000000E+00  0.00000000E+00
  0.00000000E+00  0.00000000E+00  0.00000000E+00
  0.00000000E+00  0.00000000E+00  0.00000000E+00
  0.00000000E+00  0.00000000E+00  0.00000000E+00
  0.00000000E+00  0.00000000E+00  0.00000000E+00
  0.00000000E+00  0.00000000E+00  0.00000000E+00
  0.00000000E+00  0.00000000E+00  0.00000000E+00
  0.00000000E+00  0.00000000E+00  0.00000000E+00
  0.00000000E+00  0.00000000E+00  0.00000000E+00
  0.00000000E+00  0.00000000E+00  0.00000000E+00
  0.00000000E+00  0.00000000E+00  0.00000000E+00
  0.00000000E+00  0.00000000E+00  0.00000000E+00
  0.00000000E+00  0.00000000E+00  0.00000000E+00
  0.00000000E+00  0.00000000E+00  0.00000000E+00
  0.00000000E+00  0.00000000E+00  0.00000000E+00
  0.00000000E+00  0.00000000E+00  0.00000000E+00
  0.00000000E+00  0.00000000E+00  0.00000000E+00
  0.00000000E+00  0.00000000E+00  0.00000000E+00
  0.00000000E+00  0.00000000E+00  0.00000000E+00
  0.00000000E+00  0.00000000E+00  0.00000000E+00
  0.00000000E+00  0.00000000E+00  0.00000000E+00
  0.00000000E+00  0.00000000E+00  0.00000000E+00
  0.00000000E+00  0.00000000E+00  0.00000000E+00
  0.00000000E+00  0.00000000E+00  0.00000000E+00
  0.00000000E+00  0.00000000E+00  0.00000000E+00
  0.00000000E+00  0.00000000E+00  0.00000000E+00
  0.00000000E+00  0.00000000E+00  0.00000000E+00
  0.00000000E+00  0.00000000E+00  0.00000000E+00
  0.00000000E+00  0.00000000E+00  0.00000000E+00
  0.00000000E+00  0.00000000E+00  0.00000000E+00
  0.00000000E+00  0.00000000E+00  0.00000000E+00
  0.00000000E+00  0.00000000E+00  0.00000000E+00
  0.00000000E+00  0.00000000E+00  0.00000000E+00
  0.00000000E+00  0.00000000E+00  0.00000000E+00
  0.00000000E+00  0.00000000E+00  0.00000000E+00
  0.00000000E+00  0.00000000E+00  0.00000000E+00
  0.00000000E+00  0.00000000E+00  0.00000000E+00
  0.00000000E+00  0.00000000E+00  0.00000000E+00
  0.00000000E+00  0.00000000E+00  0.00000000E+00
  0.00000000E+00  0.00000000E+00  0.00000000E+00
  0.00000000E+00  0.00000000E+00  0.00000000E+00
  0.00000000E+00  0.00000000E+00  0.00000000E+00
  0.00000000E+00  0.00000000E+00  0.00000000E+00
  0.00000000E+00  0.00000000E+00  0.00000000E+00
  0.00000000E+00  0.00000000E+00  0.00000000E+00
  0.00000000E+00  0.00000000E+00  0.00000000E+00
  0.00000000E+00  0.00000000E+00  0.00000000E+00
  0.00000000E+00  0.00000000E+00  0.00000000E+00
  0.00000000E+00  0.00000000E+00  0.00000000E+00
  0.00000000E+00  0.00000000E+00  0.00000000E+00
  0.00000000E+00  0.00000000E+00  0.00000000E+00
  0.00000000E+00  0.00000000E+00  0.00000000E+00
  0.00000000E+00  0.00000000E+00  0.00000000E+00
  0.00000000E+00  0.00000000E+00  0.00000000E+00
  0.00000000E+00  0.00000000E+00  0.00000000E+00
  0.00000000E+00  0.00000000E+00  0.00000000E+00
  0.00000000E+00  0.00000000E+00  0.00000000E+00
  0.00000000E+00  0.00000000E+00  0.00000000E+00
  0.00000000E+00  0.00000000E+00  0.00000000E+00
  0.00000000E+00  0.00000000E+00  0.00000000E+00
  0.00000000E+00  0.00000000E+00  0.00000000E+00
  0.00000000E+00  0.00000000E+00  0.00000000E+00
  0.00000000E+00  0.00000000E+00  0.00000000E+00
  0.00000000E+00  0.00000000E+00  0.00000000E+00
  0.00000000E+00  0.00000000E+00  0.00000000E+00
  0.00000000E+00  0.00000000E+00  0.00000000E+00
  0.00000000E+00  0.00000000E+00  0.00000000E+00
  0.00000000E+00  0.00000000E+00  0.00000000E+00
  0.00000000E+00  0.00000000E+00  0.00000000E+00
  0.00000000E+00  0.00000000E+00  0.00000000E+00
  0.00000000E+00  0.00000000E+00  0.00000000E+00
  0.00000000E+00  0.00000000E+00  0.00000000E+00
  0.00000000E+00  0.00000000E+00  0.00000000E+00
  0.00000000E+00  0.00000000E+00  0.00000000E+00
  0.00000000E+00  0.00000000E+00  0.00000000E+00
  0.00000000E+00  0.00000000E+00  0.00000000E+00
  0.00000000E+00  0.00000000E+00  0.00000000E+00
  0.00000000E+00  0.00000000E+00  0.00000000E+00
  0.00000000E+00  0.00000000E+00  0.00000000E+00
  0.00000000E+00  0.00000000E+00  0.00000000E+00
  0.00000000E+00  0.00000000E+00  0.00000000E+00
  0.00000000E+00  0.00000000E+00  0.00000000E+00
  0.00000000E+00  0.00000000E+00  0.00000000E+00
  0.00000000E+00  0.00000000E+00  0.00000000E+00
  0.00000000E+00  0.00000000E+00  0.00000000E+00
  0.00000000E+00  0.00000000E+00  0.00000000E+00
  0.00000000E+00  0.00000000E+00  0.00000000E+00
  0.00000000E+00  0.00000000E+00  0.00000000E+00
  0.00000000E+00  0.00000000E+00  0.00000000E+00
  0.00000000E+00  0.00000000E+00  0.00000000E+00
  0.00000000E+00  0.00000000E+00  0.00000000E+00
  0.00000000E+00  0.00000000E+00  0.00000000E+00
  0.00000000E+00  0.00000000E+00  0.00000000E+00
  0.00000000E+00  0.00000000E+00  0.00000000E+00
  0.00000000E+00  0.00000000E+00  0.00000000E+00
  0.00000000E+00  0.00000000E+00  0.00000000E+00
  0.00000000E+00  0.00000000E+00  0.00000000E+00
  0.00000000E+00  0.00000000E+00  0.00000000E+00
  0.00000000E+00  0.00000000E+00  0.00000000E+00
  0.00000000E+00  0.00000000E+00  0.00000000E+00
  0.00000000E+00  0.00000000E+00  0.00000000E+00
  0.00000000E+00  0.00000000E+00  0.00000000E+00
  0.00000000E+00  0.00000000E+00  0.00000000E+00
  0.00000000E+00  0.00000000E+00  0.00000000E+00
  0.00000000E+00  0.00000000E+00  0.00000000E+00
  0.00000000E+00  0.00000000E+00  0.00000000E+00
  0.00000000E+00  0.00000000E+00  0.00000000E+00
  0.00000000E+00  0.00000000E+00  0.00000000E+00
  0.00000000E+00  0.00000000E+00  0.00000000E+00
  0.00000000E+00  0.00000000E+00  0.00000000E+00
  0.00000000E+00  0.00000000E+00  0.00000000E+00
  0.00000000E+00  0.00000000E+00  0.00000000E+00
  0.00000000E+00  0.00000000E+00  0.00000000E+00
  0.00000000E+00  0.00000000E+00  0.00000000E+00
  0.00000000E+00  0.00000000E+00  0.00000000E+00
  0.00000000E+00  0.00000000E+00  0.00000000E+00
  0.00000000E+00  0.00000000E+00  0.00000000E+00
  0.00000000E+00  0.00000000E+00  0.00000000E+00
  0.00000000E+00  0.00000000E+00  0.00000000E+00
  0.00000000E+00  0.00000000E+00  0.00000000E+00
  0.00000000E+00  0.00000000E+00  0.00000000E+00
  0.00000000E+00  0.00000000E+00  0.00000000E+00
  0.00000000E+00  0.00000000E+00  0.00000000E+00
  0.00000000E+00  0.00000000E+00  0.00000000E+00
  0.00000000E+00  0.00000000E+00  0.00000000E+00
  0.00000000E+00  0.00000000E+00  0.00000000E+00
  0.00000000E+00  0.00000000E+00  0.00000000E+00
  0.00000000E+00  0.00000000E+00  0.00000000E+00
  0.00000000E+00  0.00000000E+00  0.00000000E+00
  0.00000000E+00  0.00000000E+00  0.00000000E+00
  0.00000000E+00  0.00000000E+00  0.00000000E+00
  0.00000000E+00  0.00000000E+00  0.00000000E+00
  0.00000000E+00  0.00000000E+00  0.00000000E+00
  0.00000000E+00  0.00000000E+00  0.00000000E+00
  0.00000000E+00  0.00000000E+00  0.00000000E+00
  0.00000000E+00  0.00000000E+00  0.00000000E+00
  0.00000000E+00  0.00000000E+00  0.00000000E+00
  0.00000000E+00  0.00000000E+00  0.00000000E+00
  0.00000000E+00  0.00000000E+00  0.00000000E+00
  0.00000000E+00  0.00000000E+00  0.00000000E+00
  0.00000000E+00  0.00000000E+00  0.00000000E+00
  0.00000000E+00  0.00000000E+00  0.00000000E+00
  0.00000000E+00  0.00000000E+00  0.00000000E+00
  0.00000000E+00  0.00000000E+00  0.00000000E+00
  0.00000000E+00  0.00000000E+00  0.00000000E+00
  0.00000000E+00  0.00000000E+00  0.00000000E+00
  0.00000000E+00  0.00000000E+00  0.00000000E+00
  0.00000000E+00  0.00000000E+00  0.00000000E+00
  0.00000000E+00  0.00000000E+00  0.00000000E+00
  0.00000000E+00  0.00000000E+00  0.00000000E+00
  0.00000000E+00  0.00000000E+00  0.00000000E+00
  0.00000000E+00  0.00000000E+00  0.00000000E+00
  0.00000000E+00  0.00000000E+00  0.00000000E+00
  0.00000000E+00  0.00000000E+00  0.00000000E+00
  0.00000000E+00  0.00000000E+00  0.00000000E+00
  0.00000000E+00  0.00000000E+00  0.00000000E+00
  0.00000000E+00  0.00000000E+00  0.00000000E+00
  0.00000000E+00  0.00000000E+00  0.00000000E+00
  0.00000000E+00  0.00000000E+00  0.00000000E+00
  0.00000000E+00  0.00000000E+00  0.00000000E+00
  0.00000000E+00  0.00000000E+00  0.00000000E+00
  0.00000000E+00  0.00000000E+00  0.00000000E+00
  0.00000000E+00  0.00000000E+00  0.00000000E+00
  0.00000000E+00  0.00000000E+00  0.00000000E+00
  0.00000000E+00  0.00000000E+00  0.00000000E+00
  0.00000000E+00  0.00000000E+00  0.00000000E+00
  0.00000000E+00  0.00000000E+00  0.00000000E+00
  0.00000000E+00  0.00000000E+00  0.00000000E+00
  0.00000000E+00  0.00000000E+00  0.00000000E+00
  0.00000000E+00  0.00000000E+00  0.00000000E+00
  0.00000000E+00  0.00000000E+00  0.00000000E+00
  0.00000000E+00  0.00000000E+00  0.00000000E+00
  0.00000000E+00  0.00000000E+00  0.00000000E+00
  0.00000000E+00  0.00000000E+00  0.00000000E+00
  0.00000000E+00  0.00000000E+00  0.00000000E+00
  0.00000000E+00  0.00000000E+00  0.00000000E+00
  0.00000000E+00  0.00000000E+00  0.00000000E+00
  0.00000000E+00  0.00000000E+00  0.00000000E+00
  0.00000000E+00  0.00000000E+00  0.00000000E+00
  0.00000000E+00  0.00000000E+00  0.00000000E+00
  0.00000000E+00  0.00000000E+00  0.00000000E+00
  0.00000000E+00  0.00000000E+00  0.00000000E+00
  0.00000000E+00  0.00000000E+00  0.00000000E+00
  0.00000000E+00  0.00000000E+00  0.00000000E+00
  0.00000000E+00  0.00000000E+00  0.00000000E+00
  0.00000000E+00  0.00000000E+00  0.00000000E+00
  0.00000000E+00  0.00000000E+00  0.00000000E+00
  0.00000000E+00  0.00000000E+00  0.00000000E+00
  0.00000000E+00  0.00000000E+00  0.00000000E+00
  0.00000000E+00  0.00000000E+00  0.00000000E+00
  0.00000000E+00  0.00000000E+00  0.00000000E+00
  0.00000000E+00  0.00000000E+00  0.00000000E+00
  0.00000000E+00  0.00000000E+00  0.00000000E+00
  0.00000000E+00  0.00000000E+00  0.00000000E+00
  0.00000000E+00  0.00000000E+00  0.00000000E+00
  0.00000000E+00  0.00000000E+00  0.00000000E+00
  0.00000000E+00  0.00000000E+00  0.00000000E+00
  0.00000000E+00  0.00000000E+00  0.00000000E+00
  0.00000000E+00  0.00000000E+00  0.00000000E+00
  0.00000000E+00  0.00000000E+00  0.00000000E+00
  0.00000000E+00  0.00000000E+00  0.00000000E+00
  0.00000000E+00  0.00000000E+00  0.00000000E+00
  0.00000000E+00  0.00000000E+00  0.00000000E+00
  0.00000000E+00  0.00000000E+00  0.00000000E+00
  0.00000000E+00  0.00000000E+00  0.00000000E+00
  0.00000000E+00  0.00000000E+00  0.00000000E+00
  0.00000000E+00  0.00000000E+00  0.00000000E+00
  0.00000000E+00  0.00000000E+00  0.00000000E+00
  0.00000000E+00  0.00000000E+00  0.00000000E+00
  0.00000000E+00  0.00000000E+00  0.00000000E+00
  0.00000000E+00  0.00000000E+00  0.00000000E+00
  0.00000000E+00  0.00000000E+00  0.00000000E+00
  0.00000000E+00  0.00000000E+00  0.00000000E+00
  0.00000000E+00  0.00000000E+00  0.00000000E+00
  0.00000000E+00  0.00000000E+00  0.00000000E+00
  0.00000000E+00  0.00000000E+00  0.00000000E+00
  0.00000000E+00  0.00000000E+00  0.00000000E+00
  0.00000000E+00  0.00000000E+00  0.00000000E+00
  0.00000000E+00  0.00000000E+00  0.00000000E+00
  0.00000000E+00  0.00000000E+00  0.00000000E+00
  0.00000000E+00  0.00000000E+00  0.00000000E+00
  0.00000000E+00  0.00000000E+00  0.00000000E+00
  0.00000000E+00  0.00000000E+00  0.00000000E+00
  0.00000000E+00  0.00000000E+00  0.00000000E+00
  0.00000000E+00  0.00000000E+00  0.00000000E+00
  0.00000000E+00  0.00000000E+00  0.00000000E+00
  0.00000000E+00  0.00000000E+00  0.00000000E+00
  0.00000000E+00  0.00000000E+00  0.00000000E+00
  0.00000000E+00  0.00000000E+00  0.00000000E+00
  0.00000000E+00  0.00000000E+00  0.00000000E+00
  0.00000000E+00  0.00000000E+00  0.00000000E+00
