# Supplementary material for: Dramatic Enhancement of Rare-Earth Metal–Organic Framework Stability Via Metal Cluster Fluorination
Source: JACS Au. 2022 Aug 9;2(8):1889–98. doi: 10.1021/jacsau.2c00259 (PMC9400048; doi:10.1021/jacsau.2c00259)
Supplement: Supplementary file 2 — au2c00259_si_002.zip [file au2c00259_si_002.zip › jacs_supplement/poscars/dobdc_adsorption/mof_gas/tb/no2/POSCAR]

POSCAR file written by OVITO Basic 3.5.4
   1.00000000000000     
    15.1450982241211118   -0.0319608090771839   -0.0147709458188206
    -0.0701657844509064   14.9757598899131903   -0.0017657791572606
     0.0588209086491321    0.0021587267633725   21.1313369856845625
   C    Tb   H    O    F    N 
    96    12    52    74    16     1
Selective dynamics
Direct
  0.4064957034755446  0.9284183154126568  0.9662167205483040   T   T   T
  0.0665887205607413  0.4033689228779871  0.0305594534342686   T   T   T
  0.5039571385837263  0.1885918069106982  0.0130670730874017   T   T   T
  0.8048644478109181  0.4942057706569614  0.9889974488436887   T   T   T
  0.4810541721315389  0.0948185221454172  0.9944302600311311   T   T   T
  0.8991545337847341  0.4744245327401682  0.0047039998081540   T   T   T
  0.5241814879544511  0.0168030442851329  0.0145930937695728   T   T   T
  0.4854264569958257  0.9346393674835338  0.0007149475020006   T   T   T
  0.9751687253370942  0.5189339928512683  0.9820592986602694   T   T   T
  0.0574541760982122  0.4818111465480885  0.9947967533525277   T   T   T
  0.4049436896902657  0.0882957045790122  0.9579087415242897   T   T   T
  0.9088153099050993  0.3986331362201888  0.0419243687163423   T   T   T
  0.3667998695477316  0.0067438514089437  0.9430491286407228   T   T   T
  0.9901905580388168  0.3624782100058208  0.0558408153412236   T   T   T
  0.3631186201593827  0.8415644422223071  0.9598013321784562   T   T   T
  0.1543673656966844  0.3632703260254787  0.0367275890335162   T   T   T
  0.6605608177624049  0.6809226183607116  0.1353463752069338   T   T   T
  0.3650255000300804  0.3679198938448021  0.1714299132470372   T   T   T
  0.3492571650984880  0.6644746038984141  0.1469637028044442   T   T   T
  0.6774861901949122  0.3654169306773797  0.1536408695002392   T   T   T
  0.7730620326543701  0.7951348150533244  0.1656802018438899   T   T   T
  0.2644134700784138  0.2477973902592488  0.2022375953477241   T   T   T
  0.2317642070749162  0.7722759709912403  0.1831306153694687   T   T   T
  0.8013447613749144  0.2632360152604850  0.1875311182380077   T   T   T
  0.7091177255424915  0.7325156010308143  0.1838085376686741   T   T   T
  0.3164104165219571  0.3193587988451773  0.2222556182394800   T   T   T
  0.2992317298425374  0.7101587941987929  0.1976771896776062   T   T   T
  0.7343458280318580  0.3251189751153505  0.2031492359172657   T   T   T
  0.8454559058648365  0.2186925025131817  0.2354658298152056   T   T   T
  0.1886540596185193  0.8153633524761641  0.2326926062760573   T   T   T
  0.2147910185152996  0.1964621831843161  0.2442548048730850   T   T   T
  0.8218843433137052  0.8423441652332685  0.2108460103710308   T   T   T
  0.6923675343931232  0.7165943223388095  0.2493175517910060   T   T   T
  0.3193805439836009  0.3415523118326382  0.2873624088865976   T   T   T
  0.3201082209170733  0.6914958749952691  0.2606106738380393   T   T   T
  0.7180332916685794  0.3454043811858596  0.2665328372586132   T   T   T
  0.8265565540432476  0.2363315516432714  0.2988215641450459   T   T   T
  0.2092917168988083  0.7965074112362802  0.2956947861452031   T   T   T
  0.2199502078798714  0.2168261585195407  0.3095338307504527   T   T   T
  0.8050321302034414  0.8256439612111106  0.2759753857434570   T   T   T
  0.7642985925743458  0.3028763692855903  0.3142789327492185   T   T   T
  0.2755789670534525  0.7329644784411720  0.3100752529608041   T   T   T
  0.2718188249047350  0.2890403486950240  0.3297737305333617   T   T   T
  0.7407740755096911  0.7641522147880225  0.2940773769110664   T   T   T
  0.8685227557998590  0.1807431185896712  0.3482255991503512   T   T   T
  0.1613821227028924  0.8443931381131066  0.3460106415077706   T   T   T
  0.1716753417015275  0.1631459887626325  0.3563876925361645   T   T   T
  0.8557734111263039  0.8701081820132311  0.3266756857761726   T   T   T
  0.9104401314345845  0.5662014765552101  0.4647000323152202   T   T   T
  0.4134436717496836  0.0004119263931516  0.4990767084055577   T   T   T
  0.0094647908766171  0.3069699623356316  0.5091487606748785   T   T   T
  0.6963776152343011  0.0098722688008860  0.4882206347975416   T   T   T
  0.9876319402732542  0.4010258211518853  0.4912500261817907   T   T   T
  0.5977113788518563  0.0116276611071679  0.4899786004657758   T   T   T
  0.0249960743120465  0.4792071478508281  0.5169792949320144   T   T   T
  0.5473390601763534  0.0907912493822037  0.4931110262667866   T   T   T
  0.9154151276559964  0.4071041935366450  0.4509432247438354   T   T   T
  0.5549264229022380  0.9287838693675182  0.4905684063638209   T   T   T
  0.8753637496116384  0.4876604022057476  0.4376091989711109   T   T   T
  0.4642517519076677  0.9225113408220390  0.4946406264369984   T   T   T
  0.8676181125988499  0.6528899474313711  0.4569475073542780   T   T   T
  0.3169658467979707  0.9995672188082465  0.5036330442158542   T   T   T
  0.1416816038786564  0.8138530310796243  0.6458807747553348   T   T   T
  0.8411787467093788  0.1322528254768077  0.6590054773582217   T   T   T
  0.8360228312074864  0.8286333041795590  0.6397466218290713   T   T   T
  0.1509196200317228  0.1290689973465409  0.6655661315700043   T   T   T
  0.2392262813240605  0.6906567525537685  0.6804355260333583   T   T   T
  0.7399147302675667  0.2520875203212791  0.6899742048448702   T   T   T
  0.7425596647847306  0.6956426665108290  0.6769013121912325   T   T   T
  0.2582157760312069  0.2494144515772902  0.7030883081065865   T   T   T
  0.1830033691240032  0.7610326508469997  0.6960461543790299   T   T   T
  0.7886747559320817  0.1780357449959912  0.7077696791787007   T   T   T
  0.7808619701379167  0.7804245792370258  0.6871031349649442   T   T   T
  0.2006981750782346  0.1762805636355796  0.7159114674937368   T   T   T
  0.2982788309172529  0.2920985411677322  0.7540786373956671   T   T   T
  0.6933890396134520  0.6567647464622088  0.7254381757758933   T   T   T
  0.6904296692883291  0.2991990416675986  0.7343960867685371   T   T   T
  0.2814137168237745  0.6403361334094485  0.7263683228149689   T   T   T
  0.1677406133464912  0.7811361333051773  0.7608316054674704   T   T   T
  0.7884539106389757  0.1480275783639082  0.7715854303319019   T   T   T
  0.7671022113956334  0.8229637647007276  0.7450040887300273   T   T   T
  0.1890281480595358  0.1467882929952400  0.7784413304032440   T   T   T
  0.2860066717792008  0.2629904157987102  0.8158078836479354   T   T   T
  0.6808117711537834  0.6988165420597088  0.7837235741805602   T   T   T
  0.6919610027704510  0.2704433594890219  0.7985635455446101   T   T   T
  0.2686841901983774  0.6625269476266665  0.7912442594547915   T   T   T
  0.2319160850076838  0.1882909700393784  0.8282870485817841   T   T   T
  0.7170132730783131  0.7848734800035619  0.7932864299881026   T   T   T
  0.7399356735181667  0.1957356999493201  0.8162847229854161   T   T   T
  0.2113893348333534  0.7312202565924950  0.8068220851949323   T   T   T
  0.3314124913210206  0.3133511311663345  0.8662211031809876   T   T   T
  0.6350203777532430  0.6474623208957317  0.8342556937014002   T   T   T
  0.6444887420024149  0.3214312166340295  0.8475931030890020   T   T   T
  0.3195866630197117  0.6206617730929698  0.8438755770387295   T   T   T
  0.9855463084856717  0.5606292173835725  0.5032569399928214   T   T   T
  0.4558706048202233  0.0834663670875623  0.4982148469299492   T   T   T
  0.3744369977134768  0.3676513043802582  0.0130721152393986   T   T   T
  0.6322774051119253  0.6179767093167970  0.9865709719711314   T   T   T
  0.6232105025536728  0.3661946683655934  0.9990023363105645   T   T   T
  0.3771721412835116  0.6222419521583876  0.9924947828428995   T   T   T
  0.5099269610144562  0.5125118807788108  0.1240634825021738   T   T   T
  0.0111905372615447  0.0097396722334731  0.3726286765685868   T   T   T
  0.1201970350651538  0.8731092533993871  0.4977898287287823   T   T   T
  0.8807929456490644  0.1258801473455071  0.5032090650950812   T   T   T
  0.8673681278132446  0.8730207395859683  0.4876854135771909   T   T   T
  0.1298490679534974  0.1297983827701377  0.5098017107116427   T   T   T
  0.9949431691512540  0.9823434654864611  0.6260923271639037   T   T   T
  0.4886169517579074  0.4819388652506802  0.8667535428438569   T   T   T
  0.3734929611186376  0.1504798522745762  0.9435331636673600   T   T   T
  0.5138414759577055  0.8725418213687808  0.0187621823780523   T   T   T
  0.8487960629489497  0.3654919542494934  0.0583849117457946   T   T   T
  0.6185140436813924  0.9661412028728315  0.0628997816191969   T   T   T
  0.1176896723840870  0.5115895097918145  0.9748220802381888   T   T   T
  0.0225125539696979  0.6143544643692461  0.9315137662033551   T   T   T
  0.9354838776464893  0.2650852941642051  0.1038849027429680   T   T   T
  0.7718803371969897  0.2748964752253444  0.1016007431670138   T   T   T
  0.2475868135005044  0.7509615643790005  0.0965430780460334   T   T   T
  0.7862972829959227  0.8055668752333872  0.1153035520204840   T   T   T
  0.2621651986391180  0.2328932017472883  0.1516710941564061   T   T   T
  0.1375257499876235  0.8643298524477325  0.2222351049072399   T   T   T
  0.8938014756699912  0.1672014360255401  0.2240471773237494   T   T   T
  0.9105157818101980  0.9245000068090132  0.2327623815715533   T   T   T
  0.1343639987082595  0.1040699351518856  0.2598620250594748   T   T   T
  0.3560446788581894  0.4213771043669892  0.3524787013977133   T   T   T
  0.6088817781760578  0.6291964461111097  0.2296749291338301   T   T   T
  0.6664161177817076  0.3936850577526386  0.2777518171063050   T   T   T
  0.3716920954230001  0.6427767100011100  0.2706448752963169   T   T   T
  0.2727822961719759  0.3036297118151446  0.3806479815025622   T   T   T
  0.7300047112229177  0.7517505741321812  0.3444711029023723   T   T   T
  0.2531927179580831  0.7475884149596810  0.3964594173718032   T   T   T
  0.7807343012651964  0.2759502354356173  0.4008199802076549   T   T   T
  0.0096935579556411  0.6225826509433821  0.5250277394115516   T   T   T
  0.4144994743934051  0.1430576591702139  0.5016032220614677   T   T   T
  0.5968162292938264  0.8694771941274740  0.4886086792782576   T   T   T
  0.8876992070744034  0.3449224286577289  0.4325160793011123   T   T   T
  0.5425880872788997  0.2179068481575118  0.4940095933120148   T   T   T
  0.4536867352200964  0.7943123513236493  0.4744652918395412   T   T   T
  0.7778253217828380  0.4288299096658548  0.3916154704526879   T   T   T
  0.1063426419300556  0.5290583464419046  0.5769498354488184   T   T   T
  0.3253884496109742  0.8711388400809030  0.4978323850625024   T   T   T
  0.7754524210241537  0.5931406149250193  0.4118935285658743   T   T   T
  0.3188936759186063  0.3287853542092016  0.6476928775965437   T   T   T
  0.7304723363939749  0.5921269062115144  0.6252607505278485   T   T   T
  0.2499905631019765  0.6761968185594528  0.6301366847774826   T   T   T
  0.7408623325813499  0.2732584205972883  0.6404740446713661   T   T   T
  0.6639884261938197  0.5900875956411485  0.7195111996292217   T   T   T
  0.3420719895608295  0.3497955929051374  0.7463076578916565   T   T   T
  0.6109597079218293  0.3904921218509357  0.7549338799098815   T   T   T
  0.3390943710000016  0.5670534369999984  0.6638710499999974   F   F   F
  0.0918393807099496  0.8738559791026973  0.7394292931314004   T   T   T
  0.8683490561034883  0.0581856041595668  0.7500790932549917   T   T   T
  0.1446219072993359  0.0900555217734122  0.7867087767348135   T   T   T
  0.7978428474782850  0.8887497998671027  0.7519142401035351   T   T   T
  0.2032513319002855  0.7482541873691713  0.8568015161440207   T   T   T
  0.7402401634217854  0.1755821327945182  0.8660316363622595   T   T   T
  0.2535317897423529  0.2062628798306146  0.9158561636122040   T   T   T
  0.7308042647260250  0.8886670793423219  0.8444530849481338   T   T   T
  0.2684016034936562  0.9008455501464814  0.9185420996104385   T   T   T
  0.1002491515950851  0.2649136591543710  0.0803484265682450   T   T   T
  0.2622716113518699  0.0622380326282697  0.9016234608732908   T   T   T
  0.5824705075830325  0.2172384562304610  0.0132441556692364   T   T   T
  0.3972129881478933  0.7718713115872470  0.9807741771297874   T   T   T
  0.7761091800730019  0.5732450050389453  0.9848790817055828   T   T   T
  0.2221734545875321  0.3998576441007476  0.0154262998700175   T   T   T
  0.2845992999598762  0.8379806222302559  0.9330488006997146   T   T   T
  0.1601884148857929  0.2840491148123415  0.0642678796285746   T   T   T
  0.4358959349939492  0.2348080378857337  0.0255616000046493   T   T   T
  0.7580890530565423  0.4241380568067168  0.9828413320456847   T   T   T
  0.5988914954281136  0.0251849902540836  0.0495486193931708   T   T   T
  0.9648988539231778  0.5931408251133615  0.9461795694107988   T   T   T
  0.2904840928149184  0.0008900792054989  0.9093830524944605   T   T   T
  0.9961078540786003  0.2865262108347728  0.0913167836506255   T   T   T
  0.6721192083344851  0.6960818176678919  0.0768453215663927   T   T   T
  0.3435510932061122  0.3472259009634331  0.1151762849258501   T   T   T
  0.3232461709306237  0.6760627638159276  0.0888844795441425   T   T   T
  0.6913054458469244  0.3371633856049476  0.0964276787704374   T   T   T
  0.2090159182179127  0.7909945200438911  0.1231767466004361   T   T   T
  0.8223111900094888  0.2446870246392989  0.1262267749268938   T   T   T
  0.6073347105712855  0.6202556204107393  0.1566936061015203   T   T   T
  0.4240001826196120  0.4250310742317674  0.1857036985568447   T   T   T
  0.4145251843276029  0.6176954708106774  0.1622161434157921   T   T   T
  0.6197328982133419  0.4212387262845787  0.1689637571154816   T   T   T
  0.1645425542258291  0.1297231674092937  0.2212620626895007   T   T   T
  0.8837917213729642  0.9012655898964793  0.1921325911845152   T   T   T
  0.6325706031945195  0.6569594645551655  0.2701360014418299   T   T   T
  0.3671178544612953  0.4136440789157595  0.3072629128820957   T   T   T
  0.9218349767436272  0.1208259495476553  0.3320872877018067   T   T   T
  0.1096189166284927  0.9063604385783590  0.3318247852607336   T   T   T
  0.1170447588313141  0.1036936667627725  0.3345844554348796   T   T   T
  0.9171343308123879  0.9260809913870757  0.3100147442867648   T   T   T
  0.7479028231563525  0.3250857590018589  0.3761137498779574   T   T   T
  0.2968395635958692  0.7123454949727654  0.3705701100953777   T   T   T
  0.8451589368600975  0.1968340147337097  0.4062333731015805   T   T   T
  0.1761281681643419  0.8195728116132190  0.4046774690321142   T   T   T
  0.1851940022993427  0.1759999874042137  0.4146797354913080   T   T   T
  0.8375571116801729  0.8508816439146843  0.3832283623653134   T   T   T
  0.9010672467077240  0.7229139176435225  0.4779246114850205   T   T   T
  0.0875999341230299  0.2783302458542644  0.5113981282896041   T   T   T
  0.7376734670508301  0.0831248080518343  0.4913558996404682   T   T   T
  0.2733349524230476  0.0680035741061071  0.5079441927960875   T   T   T
  0.7904741098505963  0.6553177910967397  0.4277012303283452   T   T   T
  0.2772848979385302  0.9184465618277755  0.5024913402668377   T   T   T
  0.9403180585098503  0.2603868169545661  0.5189764998467925   T   T   T
  0.7311398305927491  0.9329801072749745  0.4845635436298698   T   T   T
  0.0948806563932840  0.4714762788100645  0.5568037079326118   T   T   T
  0.5875089805052187  0.1714955989280750  0.4911806823039204   T   T   T
  0.8010184660995339  0.4913174945878737  0.4014287153240867   T   T   T
  0.4206609227632024  0.8409262874044828  0.4963122621622566   T   T   T
  0.1589265705633589  0.7983459783182268  0.5873948930898214   T   T   T
  0.8325589487409168  0.1555289848125408  0.6021495622340495   T   T   T
  0.8201088826881990  0.8167339736374336  0.5814095680195672   T   T   T
  0.1697704815979998  0.1498084855600802  0.6087634845155601   T   T   T
  0.7567965209612281  0.6516232369497799  0.6212998839582874   T   T   T
  0.2750915273826507  0.2796076321500595  0.6439088269312084   T   T   T
  0.0889790578507332  0.8755692002038626  0.6638873389439602   T   T   T
  0.8940646333897625  0.0704364198550465  0.6780603370088625   T   T   T
  0.8950747829912907  0.8811334568932080  0.6617425965159581   T   T   T
  0.0927127826214259  0.0711190374496824  0.6812347861503905   T   T   T
  0.6446539127256844  0.3703137970644292  0.7155339568777024   T   T   T
  0.3331920033689131  0.5707180912251434  0.7100038955893351   T   T   T
  0.1147568844410218  0.8472516979715869  0.7800063833714400   T   T   T
  0.8339238495597546  0.0757201981058596  0.7895814624357881   T   T   T
  0.3825826438506130  0.3752472459337487  0.8504067821573116   T   T   T
  0.5854906321142040  0.5827069863483175  0.8187902901352323   T   T   T
  0.5916904077148978  0.3823387963831903  0.8278769802005629   T   T   T
  0.3838903663251024  0.5720790215508895  0.8287116703457077   T   T   T
  0.2224058969030502  0.1575711079048781  0.8893840260413053   T   T   T
  0.7023176163509747  0.8300798003733925  0.8480861561895578   T   T   T
  0.3147482564341503  0.2904215024340580  0.9244616624609716   T   T   T
  0.6523374839393167  0.6706761512688104  0.8912009206255174   T   T   T
  0.6581643932627284  0.3035516806162607  0.9049386441345401   T   T   T
  0.2978810910348328  0.6394296847893737  0.9010633879966521   T   T   T
  0.4681049716186023  0.4353595711704303  0.7440124039836097   T   T   T
  0.4174490249553567  0.4240356794284904  0.6483896731528462   T   T   T
  0.5064989254757774  0.3912705915068827  0.0633879871201952   T   T   T
  0.5059619403943845  0.6260373023415482  0.0466283900745856   T   T   T
  0.0032263205812071  0.8798145646043115  0.4344665360999194   T   T   T
  0.0106561682122687  0.1232326578355327  0.4459222469164801   T   T   T
  0.8928765836396398  0.0066940033312721  0.4366412382435224   T   T   T
  0.1239365981476031  0.0008714201367909  0.4455877371860386   T   T   T
  0.0036193369201297  0.1037659707418264  0.5636454252009084   T   T   T
  0.9949279639050224  0.8672157332222518  0.5500720809836313   T   T   T
  0.1200153764944949  0.9868650656921024  0.5614211418821614   T   T   T
  0.8829260659424891  0.9912133450884918  0.5539623194769484   T   T   T
  0.4936701459215003  0.6129594392524261  0.9315469266197081   T   T   T
  0.6057181990660935  0.4906892570249313  0.9354108119566794   T   T   T
  0.6259179847914218  0.5039374728758325  0.0530717584158238   T   T   T
  0.3841348910175716  0.5068882508894309  0.0612207070082990   T   T   T
  0.4938192207093249  0.3700029930399870  0.9458315339525719   T   T   T
  0.3762031845797700  0.4880935890867211  0.9464787008156187   T   T   T
  0.4646392249003123  0.4620104235816921  0.6885174118753604   T   T   T
 
  0.00000000E+00  0.00000000E+00  0.00000000E+00
  0.00000000E+00  0.00000000E+00  0.00000000E+00
  0.00000000E+00  0.00000000E+00  0.00000000E+00
  0.00000000E+00  0.00000000E+00  0.00000000E+00
  0.00000000E+00  0.00000000E+00  0.00000000E+00
  0.00000000E+00  0.00000000E+00  0.00000000E+00
  0.00000000E+00  0.00000000E+00  0.00000000E+00
  0.00000000E+00  0.00000000E+00  0.00000000E+00
  0.00000000E+00  0.00000000E+00  0.00000000E+00
  0.00000000E+00  0.00000000E+00  0.00000000E+00
  0.00000000E+00  0.00000000E+00  0.00000000E+00
  0.00000000E+00  0.00000000E+00  0.00000000E+00
  0.00000000E+00  0.00000000E+00  0.00000000E+00
  0.00000000E+00  0.00000000E+00  0.00000000E+00
  0.00000000E+00  0.00000000E+00  0.00000000E+00
  0.00000000E+00  0.00000000E+00  0.00000000E+00
  0.00000000E+00  0.00000000E+00  0.00000000E+00
  0.00000000E+00  0.00000000E+00  0.00000000E+00
  0.00000000E+00  0.00000000E+00  0.00000000E+00
  0.00000000E+00  0.00000000E+00  0.00000000E+00
  0.00000000E+00  0.00000000E+00  0.00000000E+00
  0.00000000E+00  0.00000000E+00  0.00000000E+00
  0.00000000E+00  0.00000000E+00  0.00000000E+00
  0.00000000E+00  0.00000000E+00  0.00000000E+00
  0.00000000E+00  0.00000000E+00  0.00000000E+00
  0.00000000E+00  0.00000000E+00  0.00000000E+00
  0.00000000E+00  0.00000000E+00  0.00000000E+00
  0.00000000E+00  0.00000000E+00  0.00000000E+00
  0.00000000E+00  0.00000000E+00  0.00000000E+00
  0.00000000E+00  0.00000000E+00  0.00000000E+00
  0.00000000E+00  0.00000000E+00  0.00000000E+00
  0.00000000E+00  0.00000000E+00  0.00000000E+00
  0.00000000E+00  0.00000000E+00  0.00000000E+00
  0.00000000E+00  0.00000000E+00  0.00000000E+00
  0.00000000E+00  0.00000000E+00  0.00000000E+00
  0.00000000E+00  0.00000000E+00  0.00000000E+00
  0.00000000E+00  0.00000000E+00  0.00000000E+00
  0.00000000E+00  0.00000000E+00  0.00000000E+00
  0.00000000E+00  0.00000000E+00  0.00000000E+00
  0.00000000E+00  0.00000000E+00  0.00000000E+00
  0.00000000E+00  0.00000000E+00  0.00000000E+00
  0.00000000E+00  0.00000000E+00  0.00000000E+00
  0.00000000E+00  0.00000000E+00  0.00000000E+00
  0.00000000E+00  0.00000000E+00  0.00000000E+00
  0.00000000E+00  0.00000000E+00  0.00000000E+00
  0.00000000E+00  0.00000000E+00  0.00000000E+00
  0.00000000E+00  0.00000000E+00  0.00000000E+00
  0.00000000E+00  0.00000000E+00  0.00000000E+00
  0.00000000E+00  0.00000000E+00  0.00000000E+00
  0.00000000E+00  0.00000000E+00  0.00000000E+00
  0.00000000E+00  0.00000000E+00  0.00000000E+00
  0.00000000E+00  0.00000000E+00  0.00000000E+00
  0.00000000E+00  0.00000000E+00  0.00000000E+00
  0.00000000E+00  0.00000000E+00  0.00000000E+00
  0.00000000E+00  0.00000000E+00  0.00000000E+00
  0.00000000E+00  0.00000000E+00  0.00000000E+00
  0.00000000E+00  0.00000000E+00  0.00000000E+00
  0.00000000E+00  0.00000000E+00  0.00000000E+00
  0.00000000E+00  0.00000000E+00  0.00000000E+00
  0.00000000E+00  0.00000000E+00  0.00000000E+00
  0.00000000E+00  0.00000000E+00  0.00000000E+00
  0.00000000E+00  0.00000000E+00  0.00000000E+00
  0.00000000E+00  0.00000000E+00  0.00000000E+00
  0.00000000E+00  0.00000000E+00  0.00000000E+00
  0.00000000E+00  0.00000000E+00  0.00000000E+00
  0.00000000E+00  0.00000000E+00  0.00000000E+00
  0.00000000E+00  0.00000000E+00  0.00000000E+00
  0.00000000E+00  0.00000000E+00  0.00000000E+00
  0.00000000E+00  0.00000000E+00  0.00000000E+00
  0.00000000E+00  0.00000000E+00  0.00000000E+00
  0.00000000E+00  0.00000000E+00  0.00000000E+00
  0.00000000E+00  0.00000000E+00  0.00000000E+00
  0.00000000E+00  0.00000000E+00  0.00000000E+00
  0.00000000E+00  0.00000000E+00  0.00000000E+00
  0.00000000E+00  0.00000000E+00  0.00000000E+00
  0.00000000E+00  0.00000000E+00  0.00000000E+00
  0.00000000E+00  0.00000000E+00  0.00000000E+00
  0.00000000E+00  0.00000000E+00  0.00000000E+00
  0.00000000E+00  0.00000000E+00  0.00000000E+00
  0.00000000E+00  0.00000000E+00  0.00000000E+00
  0.00000000E+00  0.00000000E+00  0.00000000E+00
  0.00000000E+00  0.00000000E+00  0.00000000E+00
  0.00000000E+00  0.00000000E+00  0.00000000E+00
  0.00000000E+00  0.00000000E+00  0.00000000E+00
  0.00000000E+00  0.00000000E+00  0.00000000E+00
  0.00000000E+00  0.00000000E+00  0.00000000E+00
  0.00000000E+00  0.00000000E+00  0.00000000E+00
  0.00000000E+00  0.00000000E+00  0.00000000E+00
  0.00000000E+00  0.00000000E+00  0.00000000E+00
  0.00000000E+00  0.00000000E+00  0.00000000E+00
  0.00000000E+00  0.00000000E+00  0.00000000E+00
  0.00000000E+00  0.00000000E+00  0.00000000E+00
  0.00000000E+00  0.00000000E+00  0.00000000E+00
  0.00000000E+00  0.00000000E+00  0.00000000E+00
  0.00000000E+00  0.00000000E+00  0.00000000E+00
  0.00000000E+00  0.00000000E+00  0.00000000E+00
  0.00000000E+00  0.00000000E+00  0.00000000E+00
  0.00000000E+00  0.00000000E+00  0.00000000E+00
  0.00000000E+00  0.00000000E+00  0.00000000E+00
  0.00000000E+00  0.00000000E+00  0.00000000E+00
  0.00000000E+00  0.00000000E+00  0.00000000E+00
  0.00000000E+00  0.00000000E+00  0.00000000E+00
  0.00000000E+00  0.00000000E+00  0.00000000E+00
  0.00000000E+00  0.00000000E+00  0.00000000E+00
  0.00000000E+00  0.00000000E+00  0.00000000E+00
  0.00000000E+00  0.00000000E+00  0.00000000E+00
  0.00000000E+00  0.00000000E+00  0.00000000E+00
  0.00000000E+00  0.00000000E+00  0.00000000E+00
  0.00000000E+00  0.00000000E+00  0.00000000E+00
  0.00000000E+00  0.00000000E+00  0.00000000E+00
  0.00000000E+00  0.00000000E+00  0.00000000E+00
  0.00000000E+00  0.00000000E+00  0.00000000E+00
  0.00000000E+00  0.00000000E+00  0.00000000E+00
  0.00000000E+00  0.00000000E+00  0.00000000E+00
  0.00000000E+00  0.00000000E+00  0.00000000E+00
  0.00000000E+00  0.00000000E+00  0.00000000E+00
  0.00000000E+00  0.00000000E+00  0.00000000E+00
  0.00000000E+00  0.00000000E+00  0.00000000E+00
  0.00000000E+00  0.00000000E+00  0.00000000E+00
  0.00000000E+00  0.00000000E+00  0.00000000E+00
  0.00000000E+00  0.00000000E+00  0.00000000E+00
  0.00000000E+00  0.00000000E+00  0.00000000E+00
  0.00000000E+00  0.00000000E+00  0.00000000E+00
  0.00000000E+00  0.00000000E+00  0.00000000E+00
  0.00000000E+00  0.00000000E+00  0.00000000E+00
  0.00000000E+00  0.00000000E+00  0.00000000E+00
  0.00000000E+00  0.00000000E+00  0.00000000E+00
  0.00000000E+00  0.00000000E+00  0.00000000E+00
  0.00000000E+00  0.00000000E+00  0.00000000E+00
  0.00000000E+00  0.00000000E+00  0.00000000E+00
  0.00000000E+00  0.00000000E+00  0.00000000E+00
  0.00000000E+00  0.00000000E+00  0.00000000E+00
  0.00000000E+00  0.00000000E+00  0.00000000E+00
  0.00000000E+00  0.00000000E+00  0.00000000E+00
  0.00000000E+00  0.00000000E+00  0.00000000E+00
  0.00000000E+00  0.00000000E+00  0.00000000E+00
  0.00000000E+00  0.00000000E+00  0.00000000E+00
  0.00000000E+00  0.00000000E+00  0.00000000E+00
  0.00000000E+00  0.00000000E+00  0.00000000E+00
  0.00000000E+00  0.00000000E+00  0.00000000E+00
  0.00000000E+00  0.00000000E+00  0.00000000E+00
  0.00000000E+00  0.00000000E+00  0.00000000E+00
  0.00000000E+00  0.00000000E+00  0.00000000E+00
  0.00000000E+00  0.00000000E+00  0.00000000E+00
  0.00000000E+00  0.00000000E+00  0.00000000E+00
  0.00000000E+00  0.00000000E+00  0.00000000E+00
  0.00000000E+00  0.00000000E+00  0.00000000E+00
  0.00000000E+00  0.00000000E+00  0.00000000E+00
  0.00000000E+00  0.00000000E+00  0.00000000E+00
  0.00000000E+00  0.00000000E+00  0.00000000E+00
  0.00000000E+00  0.00000000E+00  0.00000000E+00
  0.00000000E+00  0.00000000E+00  0.00000000E+00
  0.00000000E+00  0.00000000E+00  0.00000000E+00
  0.00000000E+00  0.00000000E+00  0.00000000E+00
  0.00000000E+00  0.00000000E+00  0.00000000E+00
  0.00000000E+00  0.00000000E+00  0.00000000E+00
  0.00000000E+00  0.00000000E+00  0.00000000E+00
  0.00000000E+00  0.00000000E+00  0.00000000E+00
  0.00000000E+00  0.00000000E+00  0.00000000E+00
  0.00000000E+00  0.00000000E+00  0.00000000E+00
  0.00000000E+00  0.00000000E+00  0.00000000E+00
  0.00000000E+00  0.00000000E+00  0.00000000E+00
  0.00000000E+00  0.00000000E+00  0.00000000E+00
  0.00000000E+00  0.00000000E+00  0.00000000E+00
  0.00000000E+00  0.00000000E+00  0.00000000E+00
  0.00000000E+00  0.00000000E+00  0.00000000E+00
  0.00000000E+00  0.00000000E+00  0.00000000E+00
  0.00000000E+00  0.00000000E+00  0.00000000E+00
  0.00000000E+00  0.00000000E+00  0.00000000E+00
  0.00000000E+00  0.00000000E+00  0.00000000E+00
  0.00000000E+00  0.00000000E+00  0.00000000E+00
  0.00000000E+00  0.00000000E+00  0.00000000E+00
  0.00000000E+00  0.00000000E+00  0.00000000E+00
  0.00000000E+00  0.00000000E+00  0.00000000E+00
  0.00000000E+00  0.00000000E+00  0.00000000E+00
  0.00000000E+00  0.00000000E+00  0.00000000E+00
  0.00000000E+00  0.00000000E+00  0.00000000E+00
  0.00000000E+00  0.00000000E+00  0.00000000E+00
  0.00000000E+00  0.00000000E+00  0.00000000E+00
  0.00000000E+00  0.00000000E+00  0.00000000E+00
  0.00000000E+00  0.00000000E+00  0.00000000E+00
  0.00000000E+00  0.00000000E+00  0.00000000E+00
  0.00000000E+00  0.00000000E+00  0.00000000E+00
  0.00000000E+00  0.00000000E+00  0.00000000E+00
  0.00000000E+00  0.00000000E+00  0.00000000E+00
  0.00000000E+00  0.00000000E+00  0.00000000E+00
  0.00000000E+00  0.00000000E+00  0.00000000E+00
  0.00000000E+00  0.00000000E+00  0.00000000E+00
  0.00000000E+00  0.00000000E+00  0.00000000E+00
  0.00000000E+00  0.00000000E+00  0.00000000E+00
  0.00000000E+00  0.00000000E+00  0.00000000E+00
  0.00000000E+00  0.00000000E+00  0.00000000E+00
  0.00000000E+00  0.00000000E+00  0.00000000E+00
  0.00000000E+00  0.00000000E+00  0.00000000E+00
  0.00000000E+00  0.00000000E+00  0.00000000E+00
  0.00000000E+00  0.00000000E+00  0.00000000E+00
  0.00000000E+00  0.00000000E+00  0.00000000E+00
  0.00000000E+00  0.00000000E+00  0.00000000E+00
  0.00000000E+00  0.00000000E+00  0.00000000E+00
  0.00000000E+00  0.00000000E+00  0.00000000E+00
  0.00000000E+00  0.00000000E+00  0.00000000E+00
  0.00000000E+00  0.00000000E+00  0.00000000E+00
  0.00000000E+00  0.00000000E+00  0.00000000E+00
  0.00000000E+00  0.00000000E+00  0.00000000E+00
  0.00000000E+00  0.00000000E+00  0.00000000E+00
  0.00000000E+00  0.00000000E+00  0.00000000E+00
  0.00000000E+00  0.00000000E+00  0.00000000E+00
  0.00000000E+00  0.00000000E+00  0.00000000E+00
  0.00000000E+00  0.00000000E+00  0.00000000E+00
  0.00000000E+00  0.00000000E+00  0.00000000E+00
  0.00000000E+00  0.00000000E+00  0.00000000E+00
  0.00000000E+00  0.00000000E+00  0.00000000E+00
  0.00000000E+00  0.00000000E+00  0.00000000E+00
  0.00000000E+00  0.00000000E+00  0.00000000E+00
  0.00000000E+00  0.00000000E+00  0.00000000E+00
  0.00000000E+00  0.00000000E+00  0.00000000E+00
  0.00000000E+00  0.00000000E+00  0.00000000E+00
  0.00000000E+00  0.00000000E+00  0.00000000E+00
  0.00000000E+00  0.00000000E+00  0.00000000E+00
  0.00000000E+00  0.00000000E+00  0.00000000E+00
  0.00000000E+00  0.00000000E+00  0.00000000E+00
  0.00000000E+00  0.00000000E+00  0.00000000E+00
  0.00000000E+00  0.00000000E+00  0.00000000E+00
  0.00000000E+00  0.00000000E+00  0.00000000E+00
  0.00000000E+00  0.00000000E+00  0.00000000E+00
  0.00000000E+00  0.00000000E+00  0.00000000E+00
  0.00000000E+00  0.00000000E+00  0.00000000E+00
  0.00000000E+00  0.00000000E+00  0.00000000E+00
  0.00000000E+00  0.00000000E+00  0.00000000E+00
  0.00000000E+00  0.00000000E+00  0.00000000E+00
  0.00000000E+00  0.00000000E+00  0.00000000E+00
  0.00000000E+00  0.00000000E+00  0.00000000E+00
  0.00000000E+00  0.00000000E+00  0.00000000E+00
  0.00000000E+00  0.00000000E+00  0.00000000E+00
  0.00000000E+00  0.00000000E+00  0.00000000E+00
  0.00000000E+00  0.00000000E+00  0.00000000E+00
  0.00000000E+00  0.00000000E+00  0.00000000E+00
  0.00000000E+00  0.00000000E+00  0.00000000E+00
  0.00000000E+00  0.00000000E+00  0.00000000E+00
  0.00000000E+00  0.00000000E+00  0.00000000E+00
  0.00000000E+00  0.00000000E+00  0.00000000E+00
  0.00000000E+00  0.00000000E+00  0.00000000E+00
  0.00000000E+00  0.00000000E+00  0.00000000E+00
  0.00000000E+00  0.00000000E+00  0.00000000E+00
  0.00000000E+00  0.00000000E+00  0.00000000E+00
  0.00000000E+00  0.00000000E+00  0.00000000E+00
  0.00000000E+00  0.00000000E+00  0.00000000E+00
  0.00000000E+00  0.00000000E+00  0.00000000E+00
  0.00000000E+00  0.00000000E+00  0.00000000E+00
  0.00000000E+00  0.00000000E+00  0.00000000E+00
  0.00000000E+00  0.00000000E+00  0.00000000E+00
