# Supplementary material for: Dramatic Enhancement of Rare-Earth Metal–Organic Framework Stability Via Metal Cluster Fluorination
Source: JACS Au. 2022 Aug 9;2(8):1889–98. doi: 10.1021/jacsau.2c00259 (PMC9400048; doi:10.1021/jacsau.2c00259)
Supplement: Supplementary file 2 — au2c00259_si_002.zip [file au2c00259_si_002.zip › jacs_supplement/poscars/dobdc_adsorption/mof_gas/tb/h2o/POSCAR]

POSCAR file written by OVITO Basic 3.5.4
   1.00000000000000     
    15.1789071694173661   -0.0011159338775354   -0.0161555821610667
    -0.0286160223790042   14.9978274451813718   -0.0070447931881064
     0.0871487846731787    0.0005988263516407   21.1090552710532045
   C    Tb   H    O    F 
    96    12    54    73    16
Direct
  0.4059244642058743  0.9290787902523561  0.9666606903753281
  0.0668282792924321  0.4018314835352456  0.0298050838472636
  0.5023279640209019  0.1888966659509942  0.0129343754209450
  0.8043835245645085  0.4910115846994010  0.9903356954334347
  0.4797981121504232  0.0951715848802850  0.9947872640838799
  0.8986736622427389  0.4714735228310419  0.0053761344609299
  0.5230021033406301  0.0172875213778824  0.0151630559502332
  0.4845347486672745  0.9352916375519175  0.0012988247118831
  0.9737780688606288  0.5187451879147369  0.9846552800324435
  0.0565044830936680  0.4820761625613177  0.9963532986854190
  0.4041023218697622  0.0886256769772572  0.9581592660303311
  0.9094937825571948  0.3938643012793678  0.0403214871798479
  0.3662636980353445  0.0073415705602460  0.9433503990325476
  0.9912579203590404  0.3586474059547234  0.0538215017467809
  0.3630471670251086  0.8424009073013982  0.9600528822446216
  0.1549231338650875  0.3624209120430830  0.0347623266863092
  0.6605229299833243  0.6775462994762961  0.1387686482974162
  0.3625452835272304  0.3673621711812932  0.1714141674446554
  0.3505323162385711  0.6640764400942353  0.1485113973930605
  0.6759393410267462  0.3627054634987328  0.1543136274333538
  0.7726160616893711  0.7916967049821404  0.1674840196962323
  0.2606782116819658  0.2486727910790862  0.2019052459216246
  0.2334266142027071  0.7729454788860217  0.1836858305288064
  0.8007985847955766  0.2616138287239341  0.1877219204247575
  0.7091357784745058  0.7292954779302915  0.1866356077163077
  0.3128396710295050  0.3196715456368319  0.2220251468054534
  0.2998010664805832  0.7098649256124767  0.1986968526063270
  0.7337103882336931  0.3233736575382570  0.2035774059466745
  0.8451631495540832  0.2173229221642363  0.2357089826614079
  0.1897520527699090  0.8158006638337141  0.2330989593750908
  0.2106716924895862  0.1978145426115770  0.2438128528828014
  0.8214963129676608  0.8397079798464123  0.2117252491520843
  0.6930501102759506  0.7144526297542648  0.2523069745934451
  0.3151899519976145  0.3420554445793039  0.2871467703552328
  0.3191426521650253  0.6900948400829636  0.2618084226013780
  0.7179685977229088  0.3443669536279663  0.2670284222581257
  0.8267081080669267  0.2355454347109360  0.2991459510348574
  0.2090130679923523  0.7959855236002897  0.2963055183965472
  0.2157358444312606  0.2178876849301009  0.3092007817493062
  0.8053064545781720  0.8241662995725615  0.2770644633552903
  0.7647535946597213  0.3024050482734659  0.3147164736753744
  0.2742033149623940  0.7314828488790353  0.3110808904729861
  0.2674708216133906  0.2899064292861873  0.3294319469467218
  0.7414309896882318  0.7629220061013914  0.2961510978454798
  0.8684740305608172  0.1799867732560582  0.3486547018474237
  0.1608898644862159  0.8440811392221421  0.3463722249350861
  0.1686848078503498  0.1634360411382185  0.3561632581923240
  0.8562033098535156  0.8690457819679160  0.3271728137896757
  0.9121633087518942  0.5651864784922956  0.4643845711687152
  0.4136862988682323  0.9998156124680898  0.4990008132787471
  0.0103080969408281  0.3055101959328965  0.5096077710331078
  0.6965531843066995  0.0074352732378710  0.4888659944766776
  0.9891622981139860  0.3996918460491806  0.4913932447540988
  0.5979331436096519  0.0092310816445967  0.4897602706358259
  0.0269439219162152  0.4779348603887660  0.5161874688280774
  0.5473088942496216  0.0881745969175599  0.4858693284023811
  0.9167840523258063  0.4061556086872802  0.4513481428627383
  0.5553380574592439  0.9272466743920721  0.4965590689529658
  0.8768692297096879  0.4867546068004607  0.4377491398349629
  0.4647725366620696  0.9218589163499628  0.5004695669673503
  0.8690561042829438  0.6519051924401783  0.4572254242066794
  0.3173197203771739  0.9995545373522172  0.5039555860148456
  0.1417876532562109  0.8117733315535712  0.6464990958067682
  0.8390252223724111  0.1307894363497350  0.6595401707674647
  0.8387394402507063  0.8274367068008864  0.6405318214143197
  0.1467588375120534  0.1273806338640726  0.6669515130357266
  0.2376314612791562  0.6875702976854111  0.6835939922345761
  0.7324319898583044  0.2468299091838842  0.6893239779217769
  0.7536914476381227  0.6926264791516439  0.6820212572770206
  0.2394990195844216  0.2586121843935436  0.7024865826484714
  0.1815458207924339  0.7589676730600482  0.6976619548591978
  0.7847041818308295  0.1750622562449212  0.7079524291570087
  0.7856320506312359  0.7801288054515444  0.6892991932849455
  0.1924749571616520  0.1795487286728547  0.7168364142580578
  0.2834007176112922  0.3025959696955188  0.7509251993758839
  0.7060689589252643  0.6549607072885756  0.7315776922638059
  0.6818393699557180  0.2937580564560469  0.7329616146235985
  0.2790461701650944  0.6390923599607561  0.7306130503196143
  0.1654684220776378  0.7807687237655152  0.7621515190052435
  0.7861167123610738  0.1470639735753254  0.7721044821871804
  0.7686085728849614  0.8262982048774654  0.7453565794511909
  0.1892145479656510  0.1487440242588335  0.7793321414246615
  0.2812012401366364  0.2712595184803211  0.8129424343139349
  0.6890028624573349  0.7010887350308844  0.7879208526548392
  0.6864496821409906  0.2682040765535226  0.7976275177928268
  0.2656958838623691  0.6626846146368380  0.7949849477222904
  0.2327508527250275  0.1937004913725988  0.8274644791254361
  0.7201498442056999  0.7891845405139895  0.7947972078263846
  0.7373972010639107  0.1952983388186298  0.8161400748538727
  0.2083047832893025  0.7318533615829029  0.8091873467755221
  0.3313429619000942  0.3209581015644428  0.8614819058477959
  0.6424143739168138  0.6524638566686636  0.8390408922134003
  0.6402874121731770  0.3202121231441889  0.8467523713421208
  0.3171254586935088  0.6235982274527204  0.8484320447818902
  0.9875806029893485  0.5593274966542301  0.5023520187951885
  0.4560185679646725  0.0819970628063621  0.4915894218065965
  0.3740434515316962  0.3690211416897581  0.0131595568984827
  0.6334616001719250  0.6171135580177722  0.9900478627820769
  0.6226642252178094  0.3648684363421550  0.9991457242460473
  0.3788343602924843  0.6232192335833788  0.9947390191038605
  0.5099214906746906  0.5108228662458212  0.1260486597351665
  0.0103945800680660  0.0085805272895097  0.3726907190703651
  0.1203617724891219  0.8722628001179087  0.4983400751106808
  0.8799903330204665  0.1250625865327530  0.5040304885576902
  0.8682357801358694  0.8718569589779346  0.4879403217028168
  0.1289873760264080  0.1279245134157152  0.5098456315783461
  0.9941661958761918  0.9819331525091644  0.6265655851577016
  0.4902314701725697  0.4833835138131540  0.8695881499736589
  0.3728725453178579  0.1507180750119304  0.9435078704613995
  0.5130952296257558  0.8733192047277794  0.0194183706810203
  0.8501774365250110  0.3586553153297984  0.0553156009446117
  0.6177039264184349  0.9670002684739049  0.0634110416259925
  0.1161593019374445  0.5139618460473835  0.9775518904866151
  0.0196631482422869  0.6192491907580577  0.9390643258497754
  0.9384637708122250  0.2601232747094238  0.1010773740010847
  0.7705909369683199  0.2728135317492745  0.1019392108165563
  0.2510628013304793  0.7529471992407469  0.0970336830424504
  0.7850042266052297  0.8011906534578299  0.1168659111342083
  0.2589581550360888  0.2335762786007739  0.1512985377905346
  0.1393770244878715  0.8655150851177207  0.2224767799861380
  0.8932021405684203  0.1654783254454924  0.2242299070173907
  0.9098895057300697  0.9225881094218307  0.2318048608067748
  0.1308693610549731  0.1053587479760163  0.2591518898641589
  0.3499252248181295  0.4229572293232399  0.3520249171067272
  0.6094534550334360  0.6267373098313037  0.2343229237016285
  0.6663995406349854  0.3927588012763142  0.2782978844203240
  0.3700366875394030  0.6406859402881674  0.2719928182580172
  0.2683803531940401  0.3044009559589062  0.3803783009457615
  0.7312137300228921  0.7517250944977087  0.3467710847791511
  0.2510072557176162  0.7461130226751356  0.3974350725884635
  0.7818891531494181  0.2757352598560325  0.4012852206310628
  0.0121303210749471  0.6212128215613374  0.5237054754819570
  0.4146735910591339  0.1417744178562024  0.4898773635230953
  0.5972304466736968  0.8679321402193279  0.4992057650522739
  0.8887072348207601  0.3440970677300392  0.4334054465924627
  0.5427236807588223  0.2138872516557490  0.4728108703295914
  0.4555888640633269  0.7921535050928236  0.4890183806507054
  0.7793854067818301  0.4282138806006695  0.3920287184891773
  0.1072392979746198  0.5296206746958971  0.5752440360629623
  0.3259614776138364  0.8711222845400515  0.5040312705165444
  0.7767828116590189  0.5927746259759826  0.4124124814773253
  0.2713325756658134  0.3495382594420054  0.6443327615085328
  0.7519392108859073  0.5846947998180893  0.6340841375417742
  0.2490363457852988  0.6718835298950023  0.6334157904832842
  0.7322038504954259  0.2661991205624412  0.6394118331304179
  0.6829377266617831  0.5857649251421954  0.7281317403614114
  0.3218613918460395  0.3632444279997341  0.7416138762640772
  0.5986122973149218  0.3837328757181619  0.7509062135262853
  0.3348878731976753  0.5661916762039687  0.6678500103070871
  0.0906023643393504  0.8734007917724312  0.7390347638468231
  0.8684635366500063  0.0581821767541686  0.7523819934567070
  0.1510395513068614  0.0883929436342055  0.7893592998575467
  0.7951784447871367  0.8940530486103615  0.7499445316879059
  0.1997502061150444  0.7503185299214550  0.8589432951433678
  0.7394017182025192  0.1774717989610934  0.8663441647981955
  0.2609134759936652  0.2126822205203711  0.9138193525770190
  0.7280593415989357  0.8962165509802297  0.8431926694887313
  0.2682583119312144  0.9017237785694029  0.9187521046154971
  0.1027719769167466  0.2615362677367111  0.0762833070476124
  0.2639315674949844  0.0638747084280879  0.9012228699308352
  0.4337837343440817  0.5274057416247500  0.7465768266096225
  0.5353496791698842  0.5435283666745381  0.7573691255027908
  0.5806419081108490  0.2169880465153176  0.0137606529733454
  0.3971468731718043  0.7726349368466185  0.9808467847763408
  0.7756541455610649  0.5701015914950261  0.9863897049305919
  0.2219968503447443  0.4004225344782683  0.0139861825824335
  0.2848404533632158  0.8390188995701131  0.9329797383130736
  0.1620572619635500  0.2820840626472574  0.0602835548820872
  0.4341396082703392  0.2356626956554644  0.0242916419738535
  0.7577745338578201  0.4212637991409723  0.9844392426825163
  0.5973444203254750  0.0258057910597486  0.0501198804537236
  0.9623588292107065  0.5951911889839473  0.9515179432816496
  0.2901656141445797  0.0021097020623372  0.9095074149459028
  0.9983097981749939  0.2813709133593109  0.0876592871612205
  0.6719028590040427  0.6923785599582327  0.0799341665478892
  0.3415504428615329  0.3471950371235155  0.1148995049658272
  0.3262630922858190  0.6768242644179712  0.0900432133003752
  0.6894199981386923  0.3345786393585212  0.0969817117248980
  0.2123256460411796  0.7929145652135776  0.1234760698087803
  0.8212946459125641  0.2428324909532927  0.1263445438587917
  0.6073297174819008  0.6171809694386723  0.1599418462009629
  0.4220825431847313  0.4231850446384156  0.1859646503208953
  0.4146178112459192  0.6159523630791440  0.1641340667084904
  0.6175388604335137  0.4177543600644673  0.1700901275238149
  0.1605110362240791  0.1314820359199945  0.2205957984938163
  0.8828559762300299  0.8985183526268470  0.1918679413762471
  0.6336450860226784  0.6549695396090947  0.2740803144916671
  0.3628315116024308  0.4139278345820746  0.3071400200122674
  0.9216102257343219  0.1198795585949458  0.3325199110142050
  0.1092869391251390  0.9061448182544141  0.3320507412426866
  0.1149162082758914  0.1036116880802617  0.3345005766305998
  0.9169462445762918  0.9251166309092752  0.3103735719636866
  0.7491004050648125  0.3251781173787283  0.3766846503957186
  0.2941069007310081  0.7099014059646463  0.3717735901040104
  0.8451162751485120  0.1962431694379560  0.4067817157118243
  0.1751976385512206  0.8195204633527160  0.4052755941453475
  0.1826277134365833  0.1757825091451686  0.4145872324256144
  0.8389614276672087  0.8500392917284580  0.3841301813522415
  0.9024789997934479  0.7215488130920918  0.4784018429022192
  0.0883359778094585  0.2766274239490270  0.5128215306897034
  0.7373493468879160  0.0805778111439960  0.4920382225072859
  0.2736428209853541  0.0682153839061900  0.5064820987202564
  0.7916862626062532  0.6545725558166841  0.4286544147829674
  0.2777672412469165  0.9186691363711461  0.5053287875731900
  0.9412117266621887  0.2593129324791582  0.5186405723849318
  0.7314154786451182  0.9305045816283279  0.4862325724128275
  0.0974780265256244  0.4713902945259668  0.5557424747657723
  0.5875018719852972  0.1674776703813568  0.4764949186267708
  0.8024743262561830  0.4905713258253920  0.4019316509300576
  0.4216411910441436  0.8408646658309855  0.5076653474939311
  0.1602886998357888  0.7955889722544380  0.5882760536136238
  0.8314157826708193  0.1543907735634124  0.6023837029547956
  0.8214042384275242  0.8150307874255516  0.5825089296456731
  0.1684809022297868  0.1443375900315727  0.6100715198310398
  0.7729964182511535  0.6457525752920702  0.6283018112449684
  0.2411157728223166  0.2920505837213891  0.6425831144896096
  0.0895354028461063  0.8741819274268813  0.6639529055939417
  0.8931177709889305  0.0696896266797279  0.6782390634844495
  0.8976432815591723  0.8800196664564454  0.6618501590916975
  0.0903957723943742  0.0688996072248153  0.6836266454461619
  0.6319935820644117  0.3620999366107926  0.7124015774549564
  0.3322419317788686  0.5683360278624707  0.7140700352002626
  0.1127823454240297  0.8475518498130682  0.7802218103892690
  0.8336458812577453  0.0758066246821345  0.7912379380399226
  0.3821138647213113  0.3818937282456282  0.8434599098988901
  0.5926973105339607  0.5876799475917966  0.8235234076814182
  0.5862715833132722  0.3805521560162995  0.8275773537386681
  0.3845674044794840  0.5793711432672128  0.8332447640858281
  0.2293557123656680  0.1629058972013227  0.8885799071990832
  0.7020880205666654  0.8368271512152786  0.8479975431770157
  0.3188290456749137  0.2975558854820893  0.9200987686387899
  0.6570648821533266  0.6764197633504188  0.8959078966400410
  0.6561296397939792  0.3045041425969932  0.9043848052616652
  0.2934618049224228  0.6407239147230887  0.9052470354108908
  0.4903333021943576  0.4957467054312382  0.7532902649477317
  0.5054813533721626  0.3913768444127181  0.0631165610294670
  0.5065481646154216  0.6247379551516988  0.0492736879998425
  0.0036988383925716  0.8796285579735279  0.4352437752580782
  0.0099701952038038  0.1213282065100163  0.4467418247209496
  0.8922573766944576  0.0059458945136318  0.4371760410358354
  0.1241426325400973  0.9996497708729030  0.4458552094465571
  0.0032491495798533  0.1032487789196493  0.5644192456626906
  0.9956701190135534  0.8652599167610674  0.5507269984792630
  0.1193215778394064  0.9855571508026558  0.5619266737124308
  0.8836106956204498  0.9899700392219515  0.5542197550756710
  0.4961199487441024  0.6146141621834227  0.9341659681350767
  0.6072991098035520  0.4906388962512847  0.9368424191358217
  0.6259075213611441  0.5017810114122147  0.0548516189276340
  0.3838950285361389  0.5070312867984647  0.0620929459177099
  0.4927772265130146  0.3706607043827669  0.9454400315670229
  0.3763665069340369  0.4898128573900244  0.9468331961065888
 
  0.00000000E+00  0.00000000E+00  0.00000000E+00
  0.00000000E+00  0.00000000E+00  0.00000000E+00
  0.00000000E+00  0.00000000E+00  0.00000000E+00
  0.00000000E+00  0.00000000E+00  0.00000000E+00
  0.00000000E+00  0.00000000E+00  0.00000000E+00
  0.00000000E+00  0.00000000E+00  0.00000000E+00
  0.00000000E+00  0.00000000E+00  0.00000000E+00
  0.00000000E+00  0.00000000E+00  0.00000000E+00
  0.00000000E+00  0.00000000E+00  0.00000000E+00
  0.00000000E+00  0.00000000E+00  0.00000000E+00
  0.00000000E+00  0.00000000E+00  0.00000000E+00
  0.00000000E+00  0.00000000E+00  0.00000000E+00
  0.00000000E+00  0.00000000E+00  0.00000000E+00
  0.00000000E+00  0.00000000E+00  0.00000000E+00
  0.00000000E+00  0.00000000E+00  0.00000000E+00
  0.00000000E+00  0.00000000E+00  0.00000000E+00
  0.00000000E+00  0.00000000E+00  0.00000000E+00
  0.00000000E+00  0.00000000E+00  0.00000000E+00
  0.00000000E+00  0.00000000E+00  0.00000000E+00
  0.00000000E+00  0.00000000E+00  0.00000000E+00
  0.00000000E+00  0.00000000E+00  0.00000000E+00
  0.00000000E+00  0.00000000E+00  0.00000000E+00
  0.00000000E+00  0.00000000E+00  0.00000000E+00
  0.00000000E+00  0.00000000E+00  0.00000000E+00
  0.00000000E+00  0.00000000E+00  0.00000000E+00
  0.00000000E+00  0.00000000E+00  0.00000000E+00
  0.00000000E+00  0.00000000E+00  0.00000000E+00
  0.00000000E+00  0.00000000E+00  0.00000000E+00
  0.00000000E+00  0.00000000E+00  0.00000000E+00
  0.00000000E+00  0.00000000E+00  0.00000000E+00
  0.00000000E+00  0.00000000E+00  0.00000000E+00
  0.00000000E+00  0.00000000E+00  0.00000000E+00
  0.00000000E+00  0.00000000E+00  0.00000000E+00
  0.00000000E+00  0.00000000E+00  0.00000000E+00
  0.00000000E+00  0.00000000E+00  0.00000000E+00
  0.00000000E+00  0.00000000E+00  0.00000000E+00
  0.00000000E+00  0.00000000E+00  0.00000000E+00
  0.00000000E+00  0.00000000E+00  0.00000000E+00
  0.00000000E+00  0.00000000E+00  0.00000000E+00
  0.00000000E+00  0.00000000E+00  0.00000000E+00
  0.00000000E+00  0.00000000E+00  0.00000000E+00
  0.00000000E+00  0.00000000E+00  0.00000000E+00
  0.00000000E+00  0.00000000E+00  0.00000000E+00
  0.00000000E+00  0.00000000E+00  0.00000000E+00
  0.00000000E+00  0.00000000E+00  0.00000000E+00
  0.00000000E+00  0.00000000E+00  0.00000000E+00
  0.00000000E+00  0.00000000E+00  0.00000000E+00
  0.00000000E+00  0.00000000E+00  0.00000000E+00
  0.00000000E+00  0.00000000E+00  0.00000000E+00
  0.00000000E+00  0.00000000E+00  0.00000000E+00
  0.00000000E+00  0.00000000E+00  0.00000000E+00
  0.00000000E+00  0.00000000E+00  0.00000000E+00
  0.00000000E+00  0.00000000E+00  0.00000000E+00
  0.00000000E+00  0.00000000E+00  0.00000000E+00
  0.00000000E+00  0.00000000E+00  0.00000000E+00
  0.00000000E+00  0.00000000E+00  0.00000000E+00
  0.00000000E+00  0.00000000E+00  0.00000000E+00
  0.00000000E+00  0.00000000E+00  0.00000000E+00
  0.00000000E+00  0.00000000E+00  0.00000000E+00
  0.00000000E+00  0.00000000E+00  0.00000000E+00
  0.00000000E+00  0.00000000E+00  0.00000000E+00
  0.00000000E+00  0.00000000E+00  0.00000000E+00
  0.00000000E+00  0.00000000E+00  0.00000000E+00
  0.00000000E+00  0.00000000E+00  0.00000000E+00
  0.00000000E+00  0.00000000E+00  0.00000000E+00
  0.00000000E+00  0.00000000E+00  0.00000000E+00
  0.00000000E+00  0.00000000E+00  0.00000000E+00
  0.00000000E+00  0.00000000E+00  0.00000000E+00
  0.00000000E+00  0.00000000E+00  0.00000000E+00
  0.00000000E+00  0.00000000E+00  0.00000000E+00
  0.00000000E+00  0.00000000E+00  0.00000000E+00
  0.00000000E+00  0.00000000E+00  0.00000000E+00
  0.00000000E+00  0.00000000E+00  0.00000000E+00
  0.00000000E+00  0.00000000E+00  0.00000000E+00
  0.00000000E+00  0.00000000E+00  0.00000000E+00
  0.00000000E+00  0.00000000E+00  0.00000000E+00
  0.00000000E+00  0.00000000E+00  0.00000000E+00
  0.00000000E+00  0.00000000E+00  0.00000000E+00
  0.00000000E+00  0.00000000E+00  0.00000000E+00
  0.00000000E+00  0.00000000E+00  0.00000000E+00
  0.00000000E+00  0.00000000E+00  0.00000000E+00
  0.00000000E+00  0.00000000E+00  0.00000000E+00
  0.00000000E+00  0.00000000E+00  0.00000000E+00
  0.00000000E+00  0.00000000E+00  0.00000000E+00
  0.00000000E+00  0.00000000E+00  0.00000000E+00
  0.00000000E+00  0.00000000E+00  0.00000000E+00
  0.00000000E+00  0.00000000E+00  0.00000000E+00
  0.00000000E+00  0.00000000E+00  0.00000000E+00
  0.00000000E+00  0.00000000E+00  0.00000000E+00
  0.00000000E+00  0.00000000E+00  0.00000000E+00
  0.00000000E+00  0.00000000E+00  0.00000000E+00
  0.00000000E+00  0.00000000E+00  0.00000000E+00
  0.00000000E+00  0.00000000E+00  0.00000000E+00
  0.00000000E+00  0.00000000E+00  0.00000000E+00
  0.00000000E+00  0.00000000E+00  0.00000000E+00
  0.00000000E+00  0.00000000E+00  0.00000000E+00
  0.00000000E+00  0.00000000E+00  0.00000000E+00
  0.00000000E+00  0.00000000E+00  0.00000000E+00
  0.00000000E+00  0.00000000E+00  0.00000000E+00
  0.00000000E+00  0.00000000E+00  0.00000000E+00
  0.00000000E+00  0.00000000E+00  0.00000000E+00
  0.00000000E+00  0.00000000E+00  0.00000000E+00
  0.00000000E+00  0.00000000E+00  0.00000000E+00
  0.00000000E+00  0.00000000E+00  0.00000000E+00
  0.00000000E+00  0.00000000E+00  0.00000000E+00
  0.00000000E+00  0.00000000E+00  0.00000000E+00
  0.00000000E+00  0.00000000E+00  0.00000000E+00
  0.00000000E+00  0.00000000E+00  0.00000000E+00
  0.00000000E+00  0.00000000E+00  0.00000000E+00
  0.00000000E+00  0.00000000E+00  0.00000000E+00
  0.00000000E+00  0.00000000E+00  0.00000000E+00
  0.00000000E+00  0.00000000E+00  0.00000000E+00
  0.00000000E+00  0.00000000E+00  0.00000000E+00
  0.00000000E+00  0.00000000E+00  0.00000000E+00
  0.00000000E+00  0.00000000E+00  0.00000000E+00
  0.00000000E+00  0.00000000E+00  0.00000000E+00
  0.00000000E+00  0.00000000E+00  0.00000000E+00
  0.00000000E+00  0.00000000E+00  0.00000000E+00
  0.00000000E+00  0.00000000E+00  0.00000000E+00
  0.00000000E+00  0.00000000E+00  0.00000000E+00
  0.00000000E+00  0.00000000E+00  0.00000000E+00
  0.00000000E+00  0.00000000E+00  0.00000000E+00
  0.00000000E+00  0.00000000E+00  0.00000000E+00
  0.00000000E+00  0.00000000E+00  0.00000000E+00
  0.00000000E+00  0.00000000E+00  0.00000000E+00
  0.00000000E+00  0.00000000E+00  0.00000000E+00
  0.00000000E+00  0.00000000E+00  0.00000000E+00
  0.00000000E+00  0.00000000E+00  0.00000000E+00
  0.00000000E+00  0.00000000E+00  0.00000000E+00
  0.00000000E+00  0.00000000E+00  0.00000000E+00
  0.00000000E+00  0.00000000E+00  0.00000000E+00
  0.00000000E+00  0.00000000E+00  0.00000000E+00
  0.00000000E+00  0.00000000E+00  0.00000000E+00
  0.00000000E+00  0.00000000E+00  0.00000000E+00
  0.00000000E+00  0.00000000E+00  0.00000000E+00
  0.00000000E+00  0.00000000E+00  0.00000000E+00
  0.00000000E+00  0.00000000E+00  0.00000000E+00
  0.00000000E+00  0.00000000E+00  0.00000000E+00
  0.00000000E+00  0.00000000E+00  0.00000000E+00
  0.00000000E+00  0.00000000E+00  0.00000000E+00
  0.00000000E+00  0.00000000E+00  0.00000000E+00
  0.00000000E+00  0.00000000E+00  0.00000000E+00
  0.00000000E+00  0.00000000E+00  0.00000000E+00
  0.00000000E+00  0.00000000E+00  0.00000000E+00
  0.00000000E+00  0.00000000E+00  0.00000000E+00
  0.00000000E+00  0.00000000E+00  0.00000000E+00
  0.00000000E+00  0.00000000E+00  0.00000000E+00
  0.00000000E+00  0.00000000E+00  0.00000000E+00
  0.00000000E+00  0.00000000E+00  0.00000000E+00
  0.00000000E+00  0.00000000E+00  0.00000000E+00
  0.00000000E+00  0.00000000E+00  0.00000000E+00
  0.00000000E+00  0.00000000E+00  0.00000000E+00
  0.00000000E+00  0.00000000E+00  0.00000000E+00
  0.00000000E+00  0.00000000E+00  0.00000000E+00
  0.00000000E+00  0.00000000E+00  0.00000000E+00
  0.00000000E+00  0.00000000E+00  0.00000000E+00
  0.00000000E+00  0.00000000E+00  0.00000000E+00
  0.00000000E+00  0.00000000E+00  0.00000000E+00
  0.00000000E+00  0.00000000E+00  0.00000000E+00
  0.00000000E+00  0.00000000E+00  0.00000000E+00
  0.00000000E+00  0.00000000E+00  0.00000000E+00
  0.00000000E+00  0.00000000E+00  0.00000000E+00
  0.00000000E+00  0.00000000E+00  0.00000000E+00
  0.00000000E+00  0.00000000E+00  0.00000000E+00
  0.00000000E+00  0.00000000E+00  0.00000000E+00
  0.00000000E+00  0.00000000E+00  0.00000000E+00
  0.00000000E+00  0.00000000E+00  0.00000000E+00
  0.00000000E+00  0.00000000E+00  0.00000000E+00
  0.00000000E+00  0.00000000E+00  0.00000000E+00
  0.00000000E+00  0.00000000E+00  0.00000000E+00
  0.00000000E+00  0.00000000E+00  0.00000000E+00
  0.00000000E+00  0.00000000E+00  0.00000000E+00
  0.00000000E+00  0.00000000E+00  0.00000000E+00
  0.00000000E+00  0.00000000E+00  0.00000000E+00
  0.00000000E+00  0.00000000E+00  0.00000000E+00
  0.00000000E+00  0.00000000E+00  0.00000000E+00
  0.00000000E+00  0.00000000E+00  0.00000000E+00
  0.00000000E+00  0.00000000E+00  0.00000000E+00
  0.00000000E+00  0.00000000E+00  0.00000000E+00
  0.00000000E+00  0.00000000E+00  0.00000000E+00
  0.00000000E+00  0.00000000E+00  0.00000000E+00
  0.00000000E+00  0.00000000E+00  0.00000000E+00
  0.00000000E+00  0.00000000E+00  0.00000000E+00
  0.00000000E+00  0.00000000E+00  0.00000000E+00
  0.00000000E+00  0.00000000E+00  0.00000000E+00
  0.00000000E+00  0.00000000E+00  0.00000000E+00
  0.00000000E+00  0.00000000E+00  0.00000000E+00
  0.00000000E+00  0.00000000E+00  0.00000000E+00
  0.00000000E+00  0.00000000E+00  0.00000000E+00
  0.00000000E+00  0.00000000E+00  0.00000000E+00
  0.00000000E+00  0.00000000E+00  0.00000000E+00
  0.00000000E+00  0.00000000E+00  0.00000000E+00
  0.00000000E+00  0.00000000E+00  0.00000000E+00
  0.00000000E+00  0.00000000E+00  0.00000000E+00
  0.00000000E+00  0.00000000E+00  0.00000000E+00
  0.00000000E+00  0.00000000E+00  0.00000000E+00
  0.00000000E+00  0.00000000E+00  0.00000000E+00
  0.00000000E+00  0.00000000E+00  0.00000000E+00
  0.00000000E+00  0.00000000E+00  0.00000000E+00
  0.00000000E+00  0.00000000E+00  0.00000000E+00
  0.00000000E+00  0.00000000E+00  0.00000000E+00
  0.00000000E+00  0.00000000E+00  0.00000000E+00
  0.00000000E+00  0.00000000E+00  0.00000000E+00
  0.00000000E+00  0.00000000E+00  0.00000000E+00
  0.00000000E+00  0.00000000E+00  0.00000000E+00
  0.00000000E+00  0.00000000E+00  0.00000000E+00
  0.00000000E+00  0.00000000E+00  0.00000000E+00
  0.00000000E+00  0.00000000E+00  0.00000000E+00
  0.00000000E+00  0.00000000E+00  0.00000000E+00
  0.00000000E+00  0.00000000E+00  0.00000000E+00
  0.00000000E+00  0.00000000E+00  0.00000000E+00
  0.00000000E+00  0.00000000E+00  0.00000000E+00
  0.00000000E+00  0.00000000E+00  0.00000000E+00
  0.00000000E+00  0.00000000E+00  0.00000000E+00
  0.00000000E+00  0.00000000E+00  0.00000000E+00
  0.00000000E+00  0.00000000E+00  0.00000000E+00
  0.00000000E+00  0.00000000E+00  0.00000000E+00
  0.00000000E+00  0.00000000E+00  0.00000000E+00
  0.00000000E+00  0.00000000E+00  0.00000000E+00
  0.00000000E+00  0.00000000E+00  0.00000000E+00
  0.00000000E+00  0.00000000E+00  0.00000000E+00
  0.00000000E+00  0.00000000E+00  0.00000000E+00
  0.00000000E+00  0.00000000E+00  0.00000000E+00
  0.00000000E+00  0.00000000E+00  0.00000000E+00
  0.00000000E+00  0.00000000E+00  0.00000000E+00
  0.00000000E+00  0.00000000E+00  0.00000000E+00
  0.00000000E+00  0.00000000E+00  0.00000000E+00
  0.00000000E+00  0.00000000E+00  0.00000000E+00
  0.00000000E+00  0.00000000E+00  0.00000000E+00
  0.00000000E+00  0.00000000E+00  0.00000000E+00
  0.00000000E+00  0.00000000E+00  0.00000000E+00
  0.00000000E+00  0.00000000E+00  0.00000000E+00
  0.00000000E+00  0.00000000E+00  0.00000000E+00
  0.00000000E+00  0.00000000E+00  0.00000000E+00
  0.00000000E+00  0.00000000E+00  0.00000000E+00
  0.00000000E+00  0.00000000E+00  0.00000000E+00
  0.00000000E+00  0.00000000E+00  0.00000000E+00
  0.00000000E+00  0.00000000E+00  0.00000000E+00
  0.00000000E+00  0.00000000E+00  0.00000000E+00
  0.00000000E+00  0.00000000E+00  0.00000000E+00
  0.00000000E+00  0.00000000E+00  0.00000000E+00
  0.00000000E+00  0.00000000E+00  0.00000000E+00
  0.00000000E+00  0.00000000E+00  0.00000000E+00
  0.00000000E+00  0.00000000E+00  0.00000000E+00
  0.00000000E+00  0.00000000E+00  0.00000000E+00
  0.00000000E+00  0.00000000E+00  0.00000000E+00
  0.00000000E+00  0.00000000E+00  0.00000000E+00
  0.00000000E+00  0.00000000E+00  0.00000000E+00
  0.00000000E+00  0.00000000E+00  0.00000000E+00
  0.00000000E+00  0.00000000E+00  0.00000000E+00
  0.00000000E+00  0.00000000E+00  0.00000000E+00
