# Supplementary material for: Dramatic Enhancement of Rare-Earth Metal–Organic Framework Stability Via Metal Cluster Fluorination
Source: JACS Au. 2022 Aug 9;2(8):1889–98. doi: 10.1021/jacsau.2c00259 (PMC9400048; doi:10.1021/jacsau.2c00259)
Supplement: Supplementary file 2 — au2c00259_si_002.zip [file au2c00259_si_002.zip › jacs_supplement/poscars/dobdc_adsorption/mof_gas/tb/so2/POSCAR]

POSCAR file written by OVITO Basic 3.5.4
   1.00000000000000     
    15.1575045387408114   -0.0213328889825546   -0.0068977384688824
    -0.0484890606815563   15.0053333809631475    0.0030063940393218
     0.0997724848229681    0.0146122297310805   21.1217797209846232
   C    Tb   H    O    F    S 
    96    12    52    74    16     1
Direct
  0.4071301085327396  0.9269488481094090  0.9672121763987381
  0.0662572697145523  0.3979270094677536  0.0302757836299016
  0.5031217566356404  0.1873171390144334  0.0117063015019383
  0.8049178094064664  0.4888384500777030  0.9894941821989423
  0.4812397356763870  0.0934419812250602  0.9938055603928772
  0.8989789400930298  0.4686949069651882  0.0049181503568196
  0.5237207848535784  0.0160791176298183  0.0156694293020101
  0.4851429633283745  0.9338677198423508  0.0024718099954935
  0.9746753545962261  0.5135433390133063  0.9823447728249209
  0.0569786937149488  0.4765583690073623  0.9947916840661928
  0.4065190762213755  0.0860817594502535  0.9561968595474654
  0.9086608106878173  0.3927482432744912  0.0417803377039357
  0.3685000912296626  0.0045693162705926  0.9422426929303117
  0.9900850411660913  0.3567383710415360  0.0555236759338661
  0.3634274487661227  0.8403287838982546  0.9622368590348179
  0.1539591739015497  0.3579622719574928  0.0361217007074388
  0.6612040538872979  0.6755991724091098  0.1383142720351772
  0.3642088439117704  0.3625944679548605  0.1712369500305829
  0.3526273622007116  0.6620900684308653  0.1505841302798615
  0.6772448030507898  0.3606175466099622  0.1535653759243177
  0.7724917845141464  0.7906470250555363  0.1672499178609001
  0.2622575836539928  0.2438036232399814  0.2026347209518081
  0.2349639021298387  0.7703218950966738  0.1851401333165463
  0.8010883946673866  0.2590233411872984  0.1877467647673033
  0.7088831692649645  0.7280133532744349  0.1862437650707460
  0.3156416311605169  0.3142628128482597  0.2222618401234142
  0.3038914766779816  0.7104314135563262  0.2005537250814348
  0.7343739450595430  0.3212240515045698  0.2031355579002259
  0.8448519606049937  0.2147862488750442  0.2359291348724029
  0.1907727177039839  0.8134617483225225  0.2341917092512803
  0.2125204454956675  0.1931701994558770  0.2450159788755404
  0.8209048785902943  0.8388303558001448  0.2116111031567464
  0.6919701190750203  0.7132728931624233  0.2518073412056877
  0.3199252675108045  0.3358494313736188  0.2874420113643633
  0.3268994195541820  0.6959213114386047  0.2638109682197415
  0.7181589068817298  0.3424614519087819  0.2664303135647982
  0.8260174118324155  0.2333635079210000  0.2992256440013556
  0.2129528593415438  0.7980045244280030  0.2973479518202624
  0.2187703137497324  0.2130479506314494  0.3103568114094259
  0.8042812197959337  0.8229484627383752  0.2768224201541328
  0.7642867214363726  0.3004846685506274  0.3144037352349392
  0.2825658242000407  0.7387850382531875  0.3125854580291211
  0.2721769924878518  0.2841111744587681  0.3301510232806938
  0.7401404476803377  0.7616330733042586  0.2957726633027684
  0.8673248551657045  0.1779923025524626  0.3489771919137867
  0.1622917930434945  0.8443128050663995  0.3470258065861088
  0.1700918804971114  0.1601326848249424  0.3575747713046006
  0.8551730814563482  0.8673033645757754  0.3270529828065412
  0.9120864595196549  0.5629520817188552  0.4650933073291816
  0.4104235081558890  0.9970135851328557  0.4953965309369105
  0.0080194452244422  0.3026989683790450  0.5105970254305506
  0.6935930161887052  0.0034321400660887  0.4865030964216106
  0.9872628193753735  0.3969745452597972  0.4926074413390711
  0.5948069836498315  0.0058069261722113  0.4865962641234614
  0.0271511592754966  0.4750587833254928  0.5160708728971432
  0.5455746066580919  0.0850222712240680  0.4943701124592520
  0.9139897379486908  0.4038260891765075  0.4534950245203543
  0.5505810283649114  0.9241338620655839  0.4815708432366949
  0.8752423763997216  0.4846836685109515  0.4393492526375540
  0.4597747840351166  0.9192242952004901  0.4849939119612682
  0.8699136893507541  0.6500086203550436  0.4576721794942353
  0.3140604041798039  0.9971524448883465  0.5023634136469569
  0.1418671597496471  0.8135791114180704  0.6470976210895809
  0.8370771889770799  0.1289559810952578  0.6593711348565277
  0.8308113761280222  0.8256003981063088  0.6394199794744645
  0.1419717758119290  0.1235983233610280  0.6684047750265666
  0.2715645786376574  0.7290405719953633  0.6861684226397199
  0.7349019463758667  0.2485515681912055  0.6892635237978620
  0.7348817053601017  0.6961725213341562  0.6787336522435480
  0.2283215633496371  0.2594946389081308  0.7035411260046245
  0.1900777338360568  0.7689210186089279  0.6983879779105088
  0.7848920144720168  0.1752856923003765  0.7079278924623285
  0.7750341644760240  0.7800512412574720  0.6875920338578035
  0.1858872322412020  0.1777161745275953  0.7181988158936138
  0.2724737766209318  0.3038994006782907  0.7515962664124185
  0.6880919397383585  0.6587607060322854  0.7289933837480148
  0.6852536701354622  0.2964765919495109  0.7328076321674606
  0.3192497466985301  0.6887923963255651  0.7339190592296296
  0.1560242385148550  0.7683621962527377  0.7611381225980167
  0.7856459218950048  0.1472899265887933  0.7720780681741634
  0.7646179552895869  0.8236729841408017  0.7454635694760521
  0.1866391863975121  0.1459476649899334  0.7804212909363554
  0.2758534637916012  0.2712669365422509  0.8131772115077256
  0.6794662742985765  0.7015894892145076  0.7874647850950970
  0.6877371346724448  0.2698104598173511  0.7972717915670157
  0.2833451247478016  0.6829716067500967  0.7957780674303155
  0.2307308685603196  0.1916618265501103  0.8280090346698890
  0.7168637511337240  0.7870973769557530  0.7955026257673545
  0.7371050768930056  0.1959413104957725  0.8159071446129053
  0.2031856154925361  0.7238399674385574  0.8082495256807128
  0.3283075335332330  0.3208484727416911  0.8606696345608917
  0.6360463806969525  0.6510185854172784  0.8393032656336615
  0.6403415635732370  0.3209584401554464  0.8460939481599454
  0.3272066395166119  0.6327195834814181  0.8479105130222296
  0.9882691828479448  0.5566341674033868  0.5022876684990041
  0.4540583928969368  0.0787840513839511  0.4995309434118145
  0.3738097474994732  0.3669475978830433  0.0129315393846331
  0.6344389252066188  0.6155067427843116  0.9898448137662209
  0.6227671705048134  0.3635036088192320  0.9987405516477555
  0.3793668363063375  0.6214364142310314  0.9965276035809477
  0.5107143289246884  0.5079859872166855  0.1261354432765992
  0.0092164125791755  0.0069364128391548  0.3731940771479432
  0.1180337731739736  0.8707078337142244  0.4985320535033904
  0.8774068065302796  0.1220636536560451  0.5039729118790623
  0.8654994986929908  0.8689589867885286  0.4875594747525173
  0.1267853195360173  0.1258221822945053  0.5111850459353293
  0.9897099672623174  0.9776503054173818  0.6268561890433758
  0.4907160772151691  0.4834439088313829  0.8695071178285912
  0.3759858055730559  0.1478216895738393  0.9402728407959061
  0.5128503168900297  0.8723110690157718  0.0218405691781958
  0.8487454173139405  0.3594602768452292  0.0581186470166031
  0.6169455615330889  0.9667817412186428  0.0657508573648358
  0.1171460626709183  0.5065416597554417  0.9749607909012902
  0.0213187775336492  0.6099184586918521  0.9325296779871995
  0.9357757422189625  0.2594319247242144  0.1036650912609138
  0.7717610484518491  0.2700603175895490  0.1017212497474799
  0.2505519040217244  0.7470857420520729  0.0988444837202412
  0.7854676917480473  0.8000689953136390  0.1167026792788486
  0.2590618250693421  0.2291979475764956  0.1520419951488686
  0.1373654147945847  0.8595946606701281  0.2232334838344595
  0.8928074602675133  0.1628100145768590  0.2248108168392587
  0.9091602053182938  0.9218550199341672  0.2320957845641005
  0.1313318404450592  0.1019382841356260  0.2609323308378837
  0.3592518717674952  0.4140796121349109  0.3525179618300252
  0.6088231948238074  0.6251053566576633  0.2335281877472749
  0.6667150908680946  0.3910333871037659  0.2774035185563808
  0.3799862457299273  0.6491375069115857  0.2743097302275169
  0.2742495410147482  0.2984541783321157  0.3810518369833940
  0.7296575537228571  0.7502356925670743  0.3463410632887577
  0.2588420659339486  0.7545460942251521  0.3987632417748739
  0.7801673453258672  0.2739423797454462  0.4010356453914820
  0.0140475183693405  0.6184927518611261  0.5228982494672617
  0.4138229814618766  0.1383680352812417  0.5071551053633394
  0.5912191805493116  0.8644323249606486  0.4762718503815596
  0.8846449218329604  0.3418755648150246  0.4364500126965799
  0.5426099660895813  0.2113060577665299  0.5035449222051199
  0.4305497678744055  0.8022869416539232  0.4449283937071197
  0.7777614842789452  0.4268491439097998  0.3930509823631919
  0.1140279444178274  0.5270134917797278  0.5702373330625120
  0.3232776679294045  0.8702468849296267  0.4910171300010717
  0.7766061371553088  0.5915882304802988  0.4132844076236050
  0.2537760787945709  0.3526000185136420  0.6443287996952722
  0.7197684475998554  0.5921751772525347  0.6282176309365279
  0.2975764924364933  0.7320670738465824  0.6376525709670486
  0.7355211462187635  0.2681203830357524  0.6394088800671733
  0.6582471197300912  0.5922448372348798  0.7247595032114573
  0.3065077968079768  0.3670945954275983  0.7419625845782406
  0.6052004171238391  0.3888962518151842  0.7507954555788334
  0.4185415396263340  0.6726605000359676  0.6780350605102192
  0.0602911540985694  0.8385157239794495  0.7372134168539516
  0.8661394321635262  0.0569467199283583  0.7523930270916492
  0.1513995796082868  0.0837658973983660  0.7907552692351945
  0.7965726959082071  0.8889049318103994  0.7509744898837203
  0.1775895744798687  0.7221314389347567  0.8567044208600916
  0.7377020747911932  0.1773959860668541  0.8659813730649850
  0.2624813859070519  0.2096191910103228  0.9136984585446294
  0.7351052966357833  0.8908815857357516  0.8457176391915052
  0.2696103931366615  0.8984210933516501  0.9194242642072938
  0.1004564100688421  0.2597128716298008  0.0799914609624146
  0.2663521268936507  0.0602567373512880  0.9000172419853442
  0.5814602767189574  0.2157485657043822  0.0133629194795378
  0.3968027147353625  0.7714580421404579  0.9849258524304374
  0.7766019456322852  0.5679926795799738  0.9859152932664488
  0.2215194660461884  0.3945673463404803  0.0144060115926322
  0.2853898763576299  0.8363083923421564  0.9349487564096096
  0.1602103678777132  0.2789797671914457  0.0636501820573721
  0.4345221164529275  0.2338204347341497  0.0221215373805964
  0.7580612846978205  0.4192499307135596  0.9830503918981102
  0.5971918919644589  0.0252958810751755  0.0515093024216934
  0.9638739867749326  0.5878514676835142  0.9467300931781534
  0.2928618523481396  0.9986532709221515  0.9077872720703716
  0.9962387118187053  0.2807389609962831  0.0907492161160776
  0.6729038601968095  0.6906725239189245  0.0795663199538258
  0.3425361374175015  0.3426749979134461  0.1148422833762653
  0.3268073269669333  0.6733017759940636  0.0923398785425561
  0.6911523831740637  0.3327065459238349  0.0962957823428743
  0.2110424770641691  0.7866463805986148  0.1250542868901415
  0.8220045736959355  0.2399019784281733  0.1264626592479861
  0.6085572247232451  0.6144618358624789  0.1593940638321006
  0.4234364119649269  0.4191354773744035  0.1854236184656350
  0.4163116108831508  0.6133210062268071  0.1659241681168007
  0.6187200945515946  0.4155313563919239  0.1691742785552206
  0.1610736414661629  0.1275178632333735  0.2221533843325100
  0.8824162399277310  0.8979441656435067  0.1920306177437804
  0.6319871302644264  0.6539342309643121  0.2733560894567076
  0.3692129647006225  0.4067714910539717  0.3071180415132240
  0.9207579160020768  0.1181048666283498  0.3330856278889822
  0.1092409473762915  0.9047697158870677  0.3324862488756309
  0.1152250417949798  0.1011361145109018  0.3359524021847375
  0.9160705580206000  0.9236669633464709  0.3105057852359357
  0.7480714480404977  0.3233879509336375  0.3761755660749128
  0.3068286726760499  0.7238260455248539  0.3737582709984795
  0.8433286739181148  0.1940953169170785  0.4069200018853836
  0.1760432859472933  0.8191212897464116  0.4057918156848932
  0.1832543858218183  0.1729125591941803  0.4159896654507014
  0.8377559559994475  0.8475220932900354  0.3838120607755982
  0.9040175327514892  0.7194951902598491  0.4785658462138965
  0.0861455046322374  0.2739207350399496  0.5139415916280260
  0.7350982563026430  0.0762571691310657  0.4902975980466531
  0.2713550002200069  0.0656753996385434  0.5100171780516597
  0.7925651578247634  0.6533015864325299  0.4290330012700891
  0.2744094666592510  0.9167766438948728  0.5002562626333360
  0.9388370259273593  0.2561996076210761  0.5193538891061121
  0.7280221226815934  0.9264516538278466  0.4835774765296386
  0.0990941421071017  0.4679465571321748  0.5540441069780526
  0.5867491037933019  0.1647644175400465  0.4974172849995808
  0.8006862428554874  0.4889266302293729  0.4037001578613497
  0.4145385452522276  0.8379036169764367  0.4821776127837787
  0.1641316969667920  0.8011852998609559  0.5892623046307259
  0.8284250829818279  0.1513477270870002  0.6020861811438923
  0.8158870895031234  0.8125406656220650  0.5811535576177358
  0.1649511967872606  0.1404330256189123  0.6117572761063939
  0.7453933729309029  0.6516153646575289  0.6229175837008336
  0.2251214745820800  0.2940955227108638  0.6442161062332711
  0.0783398298964075  0.8640259203036862  0.6644277390526261
  0.8901500539883083  0.0670892724538792  0.6780850458098429
  0.8905169700166755  0.8772808915948278  0.6611550685785182
  0.0865817014704276  0.0639272571739432  0.6849013847770827
  0.6380789563672508  0.3666336157466661  0.7123617512453811
  0.4023193963942058  0.6557561430043898  0.7214021895228040
  0.0802122666266315  0.8076421173269175  0.7771715671764833
  0.8319299382743105  0.0754021031544714  0.7913159699938125
  0.3784307728677129  0.3823749697288279  0.8418983624272662
  0.5869212259959053  0.5858461710711370  0.8247347326999203
  0.5867501202677891  0.3816655260957302  0.8268534919383725
  0.3859168723249128  0.5779454207261896  0.8313591908000043
  0.2311182435520787  0.1594747250408382  0.8887377780451187
  0.7059359403590313  0.8329256801411884  0.8504547903192039
  0.3186735334041844  0.2962201436624470  0.9192257178762687
  0.6540849560858097  0.6746534305024177  0.8959981054951658
  0.6544379454207611  0.3039840628416013  0.9037195924330244
  0.3024544521430617  0.6466861793915523  0.9047267794393228
  0.4842683743063451  0.4767873600365140  0.7468897025473737
  0.4043464953997044  0.4887426896630950  0.6463069132768193
  0.5056277327171174  0.3891379720767942  0.0626502858069294
  0.5071703572791175  0.6225049683689918  0.0498484084329923
  0.0021184724090597  0.8775336762214923  0.4348807460960598
  0.0083771360358683  0.1196197139117636  0.4472442743089456
  0.8909358725939458  0.0033889522769641  0.4372442456232876
  0.1219544310290818  0.9982571037518309  0.4470718677356105
  0.0003378918021698  0.0995316509431895  0.5647987544175337
  0.9925522640731211  0.8622849347169919  0.5503081723927382
  0.1162634269504146  0.9822039648543254  0.5635005275618081
  0.8801031972409871  0.9867583099360294  0.5539314761739839
  0.4950503706100201  0.6123069092398865  0.9349087492643237
  0.6071179186667142  0.4894034467815307  0.9368960627096588
  0.6264818495855866  0.4996050669770646  0.0545204080526478
  0.3839933755003092  0.5041749654482669  0.0628673987226154
  0.4921022478603492  0.3707298870414858  0.9447046131382214
  0.3747193881125345  0.4888696417575016  0.9471716004283979
  0.4009471636419298  0.4938775742601338  0.7150012078255369
 
  0.00000000E+00  0.00000000E+00  0.00000000E+00
  0.00000000E+00  0.00000000E+00  0.00000000E+00
  0.00000000E+00  0.00000000E+00  0.00000000E+00
  0.00000000E+00  0.00000000E+00  0.00000000E+00
  0.00000000E+00  0.00000000E+00  0.00000000E+00
  0.00000000E+00  0.00000000E+00  0.00000000E+00
  0.00000000E+00  0.00000000E+00  0.00000000E+00
  0.00000000E+00  0.00000000E+00  0.00000000E+00
  0.00000000E+00  0.00000000E+00  0.00000000E+00
  0.00000000E+00  0.00000000E+00  0.00000000E+00
  0.00000000E+00  0.00000000E+00  0.00000000E+00
  0.00000000E+00  0.00000000E+00  0.00000000E+00
  0.00000000E+00  0.00000000E+00  0.00000000E+00
  0.00000000E+00  0.00000000E+00  0.00000000E+00
  0.00000000E+00  0.00000000E+00  0.00000000E+00
  0.00000000E+00  0.00000000E+00  0.00000000E+00
  0.00000000E+00  0.00000000E+00  0.00000000E+00
  0.00000000E+00  0.00000000E+00  0.00000000E+00
  0.00000000E+00  0.00000000E+00  0.00000000E+00
  0.00000000E+00  0.00000000E+00  0.00000000E+00
  0.00000000E+00  0.00000000E+00  0.00000000E+00
  0.00000000E+00  0.00000000E+00  0.00000000E+00
  0.00000000E+00  0.00000000E+00  0.00000000E+00
  0.00000000E+00  0.00000000E+00  0.00000000E+00
  0.00000000E+00  0.00000000E+00  0.00000000E+00
  0.00000000E+00  0.00000000E+00  0.00000000E+00
  0.00000000E+00  0.00000000E+00  0.00000000E+00
  0.00000000E+00  0.00000000E+00  0.00000000E+00
  0.00000000E+00  0.00000000E+00  0.00000000E+00
  0.00000000E+00  0.00000000E+00  0.00000000E+00
  0.00000000E+00  0.00000000E+00  0.00000000E+00
  0.00000000E+00  0.00000000E+00  0.00000000E+00
  0.00000000E+00  0.00000000E+00  0.00000000E+00
  0.00000000E+00  0.00000000E+00  0.00000000E+00
  0.00000000E+00  0.00000000E+00  0.00000000E+00
  0.00000000E+00  0.00000000E+00  0.00000000E+00
  0.00000000E+00  0.00000000E+00  0.00000000E+00
  0.00000000E+00  0.00000000E+00  0.00000000E+00
  0.00000000E+00  0.00000000E+00  0.00000000E+00
  0.00000000E+00  0.00000000E+00  0.00000000E+00
  0.00000000E+00  0.00000000E+00  0.00000000E+00
  0.00000000E+00  0.00000000E+00  0.00000000E+00
  0.00000000E+00  0.00000000E+00  0.00000000E+00
  0.00000000E+00  0.00000000E+00  0.00000000E+00
  0.00000000E+00  0.00000000E+00  0.00000000E+00
  0.00000000E+00  0.00000000E+00  0.00000000E+00
  0.00000000E+00  0.00000000E+00  0.00000000E+00
  0.00000000E+00  0.00000000E+00  0.00000000E+00
  0.00000000E+00  0.00000000E+00  0.00000000E+00
  0.00000000E+00  0.00000000E+00  0.00000000E+00
  0.00000000E+00  0.00000000E+00  0.00000000E+00
  0.00000000E+00  0.00000000E+00  0.00000000E+00
  0.00000000E+00  0.00000000E+00  0.00000000E+00
  0.00000000E+00  0.00000000E+00  0.00000000E+00
  0.00000000E+00  0.00000000E+00  0.00000000E+00
  0.00000000E+00  0.00000000E+00  0.00000000E+00
  0.00000000E+00  0.00000000E+00  0.00000000E+00
  0.00000000E+00  0.00000000E+00  0.00000000E+00
  0.00000000E+00  0.00000000E+00  0.00000000E+00
  0.00000000E+00  0.00000000E+00  0.00000000E+00
  0.00000000E+00  0.00000000E+00  0.00000000E+00
  0.00000000E+00  0.00000000E+00  0.00000000E+00
  0.00000000E+00  0.00000000E+00  0.00000000E+00
  0.00000000E+00  0.00000000E+00  0.00000000E+00
  0.00000000E+00  0.00000000E+00  0.00000000E+00
  0.00000000E+00  0.00000000E+00  0.00000000E+00
  0.00000000E+00  0.00000000E+00  0.00000000E+00
  0.00000000E+00  0.00000000E+00  0.00000000E+00
  0.00000000E+00  0.00000000E+00  0.00000000E+00
  0.00000000E+00  0.00000000E+00  0.00000000E+00
  0.00000000E+00  0.00000000E+00  0.00000000E+00
  0.00000000E+00  0.00000000E+00  0.00000000E+00
  0.00000000E+00  0.00000000E+00  0.00000000E+00
  0.00000000E+00  0.00000000E+00  0.00000000E+00
  0.00000000E+00  0.00000000E+00  0.00000000E+00
  0.00000000E+00  0.00000000E+00  0.00000000E+00
  0.00000000E+00  0.00000000E+00  0.00000000E+00
  0.00000000E+00  0.00000000E+00  0.00000000E+00
  0.00000000E+00  0.00000000E+00  0.00000000E+00
  0.00000000E+00  0.00000000E+00  0.00000000E+00
  0.00000000E+00  0.00000000E+00  0.00000000E+00
  0.00000000E+00  0.00000000E+00  0.00000000E+00
  0.00000000E+00  0.00000000E+00  0.00000000E+00
  0.00000000E+00  0.00000000E+00  0.00000000E+00
  0.00000000E+00  0.00000000E+00  0.00000000E+00
  0.00000000E+00  0.00000000E+00  0.00000000E+00
  0.00000000E+00  0.00000000E+00  0.00000000E+00
  0.00000000E+00  0.00000000E+00  0.00000000E+00
  0.00000000E+00  0.00000000E+00  0.00000000E+00
  0.00000000E+00  0.00000000E+00  0.00000000E+00
  0.00000000E+00  0.00000000E+00  0.00000000E+00
  0.00000000E+00  0.00000000E+00  0.00000000E+00
  0.00000000E+00  0.00000000E+00  0.00000000E+00
  0.00000000E+00  0.00000000E+00  0.00000000E+00
  0.00000000E+00  0.00000000E+00  0.00000000E+00
  0.00000000E+00  0.00000000E+00  0.00000000E+00
  0.00000000E+00  0.00000000E+00  0.00000000E+00
  0.00000000E+00  0.00000000E+00  0.00000000E+00
  0.00000000E+00  0.00000000E+00  0.00000000E+00
  0.00000000E+00  0.00000000E+00  0.00000000E+00
  0.00000000E+00  0.00000000E+00  0.00000000E+00
  0.00000000E+00  0.00000000E+00  0.00000000E+00
  0.00000000E+00  0.00000000E+00  0.00000000E+00
  0.00000000E+00  0.00000000E+00  0.00000000E+00
  0.00000000E+00  0.00000000E+00  0.00000000E+00
  0.00000000E+00  0.00000000E+00  0.00000000E+00
  0.00000000E+00  0.00000000E+00  0.00000000E+00
  0.00000000E+00  0.00000000E+00  0.00000000E+00
  0.00000000E+00  0.00000000E+00  0.00000000E+00
  0.00000000E+00  0.00000000E+00  0.00000000E+00
  0.00000000E+00  0.00000000E+00  0.00000000E+00
  0.00000000E+00  0.00000000E+00  0.00000000E+00
  0.00000000E+00  0.00000000E+00  0.00000000E+00
  0.00000000E+00  0.00000000E+00  0.00000000E+00
  0.00000000E+00  0.00000000E+00  0.00000000E+00
  0.00000000E+00  0.00000000E+00  0.00000000E+00
  0.00000000E+00  0.00000000E+00  0.00000000E+00
  0.00000000E+00  0.00000000E+00  0.00000000E+00
  0.00000000E+00  0.00000000E+00  0.00000000E+00
  0.00000000E+00  0.00000000E+00  0.00000000E+00
  0.00000000E+00  0.00000000E+00  0.00000000E+00
  0.00000000E+00  0.00000000E+00  0.00000000E+00
  0.00000000E+00  0.00000000E+00  0.00000000E+00
  0.00000000E+00  0.00000000E+00  0.00000000E+00
  0.00000000E+00  0.00000000E+00  0.00000000E+00
  0.00000000E+00  0.00000000E+00  0.00000000E+00
  0.00000000E+00  0.00000000E+00  0.00000000E+00
  0.00000000E+00  0.00000000E+00  0.00000000E+00
  0.00000000E+00  0.00000000E+00  0.00000000E+00
  0.00000000E+00  0.00000000E+00  0.00000000E+00
  0.00000000E+00  0.00000000E+00  0.00000000E+00
  0.00000000E+00  0.00000000E+00  0.00000000E+00
  0.00000000E+00  0.00000000E+00  0.00000000E+00
  0.00000000E+00  0.00000000E+00  0.00000000E+00
  0.00000000E+00  0.00000000E+00  0.00000000E+00
  0.00000000E+00  0.00000000E+00  0.00000000E+00
  0.00000000E+00  0.00000000E+00  0.00000000E+00
  0.00000000E+00  0.00000000E+00  0.00000000E+00
  0.00000000E+00  0.00000000E+00  0.00000000E+00
  0.00000000E+00  0.00000000E+00  0.00000000E+00
  0.00000000E+00  0.00000000E+00  0.00000000E+00
  0.00000000E+00  0.00000000E+00  0.00000000E+00
  0.00000000E+00  0.00000000E+00  0.00000000E+00
  0.00000000E+00  0.00000000E+00  0.00000000E+00
  0.00000000E+00  0.00000000E+00  0.00000000E+00
  0.00000000E+00  0.00000000E+00  0.00000000E+00
  0.00000000E+00  0.00000000E+00  0.00000000E+00
  0.00000000E+00  0.00000000E+00  0.00000000E+00
  0.00000000E+00  0.00000000E+00  0.00000000E+00
  0.00000000E+00  0.00000000E+00  0.00000000E+00
  0.00000000E+00  0.00000000E+00  0.00000000E+00
  0.00000000E+00  0.00000000E+00  0.00000000E+00
  0.00000000E+00  0.00000000E+00  0.00000000E+00
  0.00000000E+00  0.00000000E+00  0.00000000E+00
  0.00000000E+00  0.00000000E+00  0.00000000E+00
  0.00000000E+00  0.00000000E+00  0.00000000E+00
  0.00000000E+00  0.00000000E+00  0.00000000E+00
  0.00000000E+00  0.00000000E+00  0.00000000E+00
  0.00000000E+00  0.00000000E+00  0.00000000E+00
  0.00000000E+00  0.00000000E+00  0.00000000E+00
  0.00000000E+00  0.00000000E+00  0.00000000E+00
  0.00000000E+00  0.00000000E+00  0.00000000E+00
  0.00000000E+00  0.00000000E+00  0.00000000E+00
  0.00000000E+00  0.00000000E+00  0.00000000E+00
  0.00000000E+00  0.00000000E+00  0.00000000E+00
  0.00000000E+00  0.00000000E+00  0.00000000E+00
  0.00000000E+00  0.00000000E+00  0.00000000E+00
  0.00000000E+00  0.00000000E+00  0.00000000E+00
  0.00000000E+00  0.00000000E+00  0.00000000E+00
  0.00000000E+00  0.00000000E+00  0.00000000E+00
  0.00000000E+00  0.00000000E+00  0.00000000E+00
  0.00000000E+00  0.00000000E+00  0.00000000E+00
  0.00000000E+00  0.00000000E+00  0.00000000E+00
  0.00000000E+00  0.00000000E+00  0.00000000E+00
  0.00000000E+00  0.00000000E+00  0.00000000E+00
  0.00000000E+00  0.00000000E+00  0.00000000E+00
  0.00000000E+00  0.00000000E+00  0.00000000E+00
  0.00000000E+00  0.00000000E+00  0.00000000E+00
  0.00000000E+00  0.00000000E+00  0.00000000E+00
  0.00000000E+00  0.00000000E+00  0.00000000E+00
  0.00000000E+00  0.00000000E+00  0.00000000E+00
  0.00000000E+00  0.00000000E+00  0.00000000E+00
  0.00000000E+00  0.00000000E+00  0.00000000E+00
  0.00000000E+00  0.00000000E+00  0.00000000E+00
  0.00000000E+00  0.00000000E+00  0.00000000E+00
  0.00000000E+00  0.00000000E+00  0.00000000E+00
  0.00000000E+00  0.00000000E+00  0.00000000E+00
  0.00000000E+00  0.00000000E+00  0.00000000E+00
  0.00000000E+00  0.00000000E+00  0.00000000E+00
  0.00000000E+00  0.00000000E+00  0.00000000E+00
  0.00000000E+00  0.00000000E+00  0.00000000E+00
  0.00000000E+00  0.00000000E+00  0.00000000E+00
  0.00000000E+00  0.00000000E+00  0.00000000E+00
  0.00000000E+00  0.00000000E+00  0.00000000E+00
  0.00000000E+00  0.00000000E+00  0.00000000E+00
  0.00000000E+00  0.00000000E+00  0.00000000E+00
  0.00000000E+00  0.00000000E+00  0.00000000E+00
  0.00000000E+00  0.00000000E+00  0.00000000E+00
  0.00000000E+00  0.00000000E+00  0.00000000E+00
  0.00000000E+00  0.00000000E+00  0.00000000E+00
  0.00000000E+00  0.00000000E+00  0.00000000E+00
  0.00000000E+00  0.00000000E+00  0.00000000E+00
  0.00000000E+00  0.00000000E+00  0.00000000E+00
  0.00000000E+00  0.00000000E+00  0.00000000E+00
  0.00000000E+00  0.00000000E+00  0.00000000E+00
  0.00000000E+00  0.00000000E+00  0.00000000E+00
  0.00000000E+00  0.00000000E+00  0.00000000E+00
  0.00000000E+00  0.00000000E+00  0.00000000E+00
  0.00000000E+00  0.00000000E+00  0.00000000E+00
  0.00000000E+00  0.00000000E+00  0.00000000E+00
  0.00000000E+00  0.00000000E+00  0.00000000E+00
  0.00000000E+00  0.00000000E+00  0.00000000E+00
  0.00000000E+00  0.00000000E+00  0.00000000E+00
  0.00000000E+00  0.00000000E+00  0.00000000E+00
  0.00000000E+00  0.00000000E+00  0.00000000E+00
  0.00000000E+00  0.00000000E+00  0.00000000E+00
  0.00000000E+00  0.00000000E+00  0.00000000E+00
  0.00000000E+00  0.00000000E+00  0.00000000E+00
  0.00000000E+00  0.00000000E+00  0.00000000E+00
  0.00000000E+00  0.00000000E+00  0.00000000E+00
  0.00000000E+00  0.00000000E+00  0.00000000E+00
  0.00000000E+00  0.00000000E+00  0.00000000E+00
  0.00000000E+00  0.00000000E+00  0.00000000E+00
  0.00000000E+00  0.00000000E+00  0.00000000E+00
  0.00000000E+00  0.00000000E+00  0.00000000E+00
  0.00000000E+00  0.00000000E+00  0.00000000E+00
  0.00000000E+00  0.00000000E+00  0.00000000E+00
  0.00000000E+00  0.00000000E+00  0.00000000E+00
  0.00000000E+00  0.00000000E+00  0.00000000E+00
  0.00000000E+00  0.00000000E+00  0.00000000E+00
  0.00000000E+00  0.00000000E+00  0.00000000E+00
  0.00000000E+00  0.00000000E+00  0.00000000E+00
  0.00000000E+00  0.00000000E+00  0.00000000E+00
  0.00000000E+00  0.00000000E+00  0.00000000E+00
  0.00000000E+00  0.00000000E+00  0.00000000E+00
  0.00000000E+00  0.00000000E+00  0.00000000E+00
  0.00000000E+00  0.00000000E+00  0.00000000E+00
  0.00000000E+00  0.00000000E+00  0.00000000E+00
  0.00000000E+00  0.00000000E+00  0.00000000E+00
  0.00000000E+00  0.00000000E+00  0.00000000E+00
  0.00000000E+00  0.00000000E+00  0.00000000E+00
  0.00000000E+00  0.00000000E+00  0.00000000E+00
  0.00000000E+00  0.00000000E+00  0.00000000E+00
  0.00000000E+00  0.00000000E+00  0.00000000E+00
  0.00000000E+00  0.00000000E+00  0.00000000E+00
  0.00000000E+00  0.00000000E+00  0.00000000E+00
  0.00000000E+00  0.00000000E+00  0.00000000E+00
  0.00000000E+00  0.00000000E+00  0.00000000E+00
  0.00000000E+00  0.00000000E+00  0.00000000E+00
  0.00000000E+00  0.00000000E+00  0.00000000E+00
  0.00000000E+00  0.00000000E+00  0.00000000E+00
