# Supplementary material for: Dramatic Enhancement of Rare-Earth Metal–Organic Framework Stability Via Metal Cluster Fluorination
Source: JACS Au. 2022 Aug 9;2(8):1889–98. doi: 10.1021/jacsau.2c00259 (PMC9400048; doi:10.1021/jacsau.2c00259)
Supplement: Supplementary file 2 — au2c00259_si_002.zip [file au2c00259_si_002.zip › jacs_supplement/poscars/dobdc_adsorption/mof_gas/yb/no2/POSCAR]

POSCAR file written by OVITO Basic 3.5.4
   1.00000000000000     
    14.9723671283130244   -0.0292638050990038   -0.0151064264422407
    -0.0578189480007159   14.8044580300981643    0.0031370680572401
     0.0772355876247636    0.0125726834935619   20.8027984648879389
   C    Yb   H    O    F    N 
    96    12    52    74    16     1
Selective dynamics
Direct
  0.4042520781327600  0.9271711255410682  0.9675382476387958   T   T   T
  0.0695147901989260  0.4021657645621446  0.0277794313183147   T   T   T
  0.5002753750852045  0.1916691480715183  0.0136262235220758   T   T   T
  0.8019451008099069  0.4914335502645653  0.9920175074693977   T   T   T
  0.4781976286078296  0.0963278418263402  0.9956356784447222   T   T   T
  0.8980323486672365  0.4722582072326079  0.0061184623906143   T   T   T
  0.5237647313798863  0.0178842036791522  0.0148520264685439   T   T   T
  0.4853111740035939  0.9343500639899347  0.0009922314153498   T   T   T
  0.9735802018600964  0.5212330611743248  0.9848288025608732   T   T   T
  0.0578855401116186  0.4844378779755463  0.9953031466792542   T   T   T
  0.4000440976212430  0.0887923561049835  0.9600898514590749   T   T   T
  0.9102940664712291  0.3926118873282379  0.0402966710630065   T   T   T
  0.3620424838742947  0.0060932384255926  0.9453578758817683   T   T   T
  0.9936030997435709  0.3570454313799524  0.0522069974343944   T   T   T
  0.3616776498934385  0.8387255658742765  0.9609747009655275   T   T   T
  0.1591659683794956  0.3629426784766235  0.0310609491061154   T   T   T
  0.6580246280890558  0.6777806986368735  0.1355869609962783   T   T   T
  0.3616299199323834  0.3703054557669352  0.1683964171481819   T   T   T
  0.3476911093129856  0.6622186621258931  0.1438853548221389   T   T   T
  0.6701308206852616  0.3653083946117230  0.1547106546441243   T   T   T
  0.7730430148633415  0.7922942983086401  0.1657994463690231   T   T   T
  0.2606551326745835  0.2481882518848433  0.1996437689042933   T   T   T
  0.2291302232456383  0.7723220270406391  0.1797501073202911   T   T   T
  0.7948084173522471  0.2601869661568502  0.1876444200755508   T   T   T
  0.7076335897338608  0.7297578215541253  0.1844801479812012   T   T   T
  0.3119658541734592  0.3214866448449326  0.2199275328404801   T   T   T
  0.2958092729702329  0.7079589082763410  0.1949251125643681   T   T   T
  0.7279318580055836  0.3235592622994604  0.2043174725622255   T   T   T
  0.8401891891481590  0.2150415205045020  0.2359988585390982   T   T   T
  0.1854350449114957  0.8162636982095156  0.2299070480135987   T   T   T
  0.2102427645450252  0.1963576704398426  0.2422759086041491   T   T   T
  0.8223958480363571  0.8402434584494158  0.2114633748088669   T   T   T
  0.6902500434886958  0.7144423028670768  0.2510622663061255   T   T   T
  0.3134031906539838  0.3451778869061372  0.2858137568153630   T   T   T
  0.3147372420813201  0.6873045506161281  0.2589306530240890   T   T   T
  0.7127640046618710  0.3440206702493863  0.2689039951174683   T   T   T
  0.8226684590849231  0.2331240096223606  0.3005414573405514   T   T   T
  0.2044843705066356  0.7958333610225070  0.2940791744814334   T   T   T
  0.2145586703885267  0.2177663741863093  0.3084727467053686   T   T   T
  0.8046885350437488  0.8243521616383945  0.2776242980004702   T   T   T
  0.7600821107400499  0.3005533097900052  0.3169132830196220   T   T   T
  0.2693727935626333  0.7293512003982694  0.3090001658906505   T   T   T
  0.2656363172713924  0.2918635834963433  0.3289364603614378   T   T   T
  0.7392035956057492  0.7628004988450815  0.2962767828438537   T   T   T
  0.8668064517299331  0.1772783783265204  0.3501452745530643   T   T   T
  0.1569259338484407  0.8454637473896374  0.3449863659602119   T   T   T
  0.1667552716415099  0.1627966191280116  0.3561789179764482   T   T   T
  0.8555244756599881  0.8697810875398463  0.3289858907395365   T   T   T
  0.9115017620636662  0.5674951862688087  0.4666350464340766   T   T   T
  0.4132810824480991  0.0002351457237848  0.4986977987637229   T   T   T
  0.0098923591682302  0.3034190454864097  0.5100495112916652   T   T   T
  0.6999006505547452  0.0082461319211455  0.4899361364933429   T   T   T
  0.9891913231604010  0.3994800842367638  0.4928504932675499   T   T   T
  0.6000444269293423  0.0100513081741417  0.4905456751282439   T   T   T
  0.0283479303633677  0.4784544339080370  0.5181030666852291   T   T   T
  0.5490408138595441  0.0900165071420066  0.4862541675425265   T   T   T
  0.9152047834211670  0.4066344550164455  0.4528833612074890   T   T   T
  0.5566887257965699  0.9268867986645555  0.4974974328623511   T   T   T
  0.8747334482203777  0.4882617628863011  0.4398686669737448   T   T   T
  0.4647850786414099  0.9212388083322768  0.5011930530569924   T   T   T
  0.8681269685410286  0.6553749873140852  0.4594124412158545   T   T   T
  0.3156003750315121  0.0001695265738223  0.5027594445124501   T   T   T
  0.1420457315284367  0.8140095740205162  0.6424123697412105   T   T   T
  0.8447776319986757  0.1293990084017965  0.6589007236708223   T   T   T
  0.8401720317146719  0.8290321092974580  0.6392587981107193   T   T   T
  0.1480260607934976  0.1283072110268660  0.6638038431039210   T   T   T
  0.2371310580460999  0.6863088465234186  0.6771959696271708   T   T   T
  0.7400038558536929  0.2479761262314752  0.6904143950621145   T   T   T
  0.7450721616978589  0.6955979201556929  0.6783188600334507   T   T   T
  0.2460383832017181  0.2583913689475371  0.7005030584494206   T   T   T
  0.1826844700073145  0.7594182229268149  0.6931456404589524   T   T   T
  0.7920311449351807  0.1751640936490582  0.7088189838286106   T   T   T
  0.7850852864352412  0.7809153273146664  0.6880145724294306   T   T   T
  0.1944598600666567  0.1803085713762383  0.7146795101061258   T   T   T
  0.2903096571751431  0.3018350628883296  0.7503473671750535   T   T   T
  0.6962255184061139  0.6571127201281738  0.7284534106680081   T   T   T
  0.6896571997990358  0.2951283924258716  0.7355518814308082   T   T   T
  0.2789287501608617  0.6340798117067216  0.7235016066424003   T   T   T
  0.1682060677711816  0.7800008744030152  0.7590296506941611   T   T   T
  0.7945349435495285  0.1466273848110921  0.7740156351907990   T   T   T
  0.7729951845873015  0.8245590267855019  0.7467464252838446   T   T   T
  0.1871598100015550  0.1500187407953555  0.7782776057176864   T   T   T
  0.2840049904301641  0.2706635461245487  0.8132532741301617   T   T   T
  0.6853921090124887  0.7003196400320131  0.7875625964251012   T   T   T
  0.6943962597071518  0.2687338714602164  0.8012411835185873   T   T   T
  0.2682656548360585  0.6576754437968170  0.7895004503816728   T   T   T
  0.2310385200912806  0.1943846740730778  0.8276865287680047   T   T   T
  0.7230350676928509  0.7869964193565944  0.7966166335765296   T   T   T
  0.7457233876094159  0.1950281264996869  0.8195810420026195   T   T   T
  0.2118781298159527  0.7285144312846582  0.8054349229225932   T   T   T
  0.3353044994018516  0.3199182945529188  0.8626571111168312   T   T   T
  0.6393395023934949  0.6490702623980829  0.8392368978946491   T   T   T
  0.6459735813174543  0.3206958323429483  0.8506802190849135   T   T   T
  0.3220303401513095  0.6181087444639960  0.8431115088473491   T   T   T
  0.9886382734274949  0.5611522131540089  0.5044819940071362   T   T   T
  0.4564509813675625  0.0835543077815164  0.4911877072577673   T   T   T
  0.3762936181302589  0.3712149478423838  0.0112327214499972   T   T   T
  0.6309002453405513  0.6146106952888628  0.9886405662101821   T   T   T
  0.6200365627437687  0.3673841162808245  0.0002024926148219   T   T   T
  0.3802619597117838  0.6207104812637623  0.9906467750561835   T   T   T
  0.5076537218293550  0.5123679173578374  0.1227806051255655   T   T   T
  0.0095809600334044  0.0094217314371986  0.3736806274385812   T   T   T
  0.1189108557410303  0.8754197867708085  0.4962249985213879   T   T   T
  0.8830556614155748  0.1231684638176474  0.5040023038472112   T   T   T
  0.8701977881005858  0.8740947858558408  0.4882325778495247   T   T   T
  0.1282745931912094  0.1268256710167145  0.5086159460257998   T   T   T
  0.9967147948407469  0.9814074489942570  0.6239906039793044   T   T   T
  0.4927081314598762  0.4835031442891583  0.8668411263549156   T   T   T
  0.3670631246173935  0.1513900586157605  0.9464542560466060   T   T   T
  0.5159029932104523  0.8717244284980606  0.0181166340454853   T   T   T
  0.8508814772382567  0.3558178607399787  0.0559220398459925   T   T   T
  0.6221348095690299  0.9674606009324833  0.0612698140263455   T   T   T
  0.1178084023352756  0.5178339113574990  0.9760518929368464   T   T   T
  0.0190060790895773  0.6237415975048849  0.9385614392175081   T   T   T
  0.9418034273011325  0.2549712968729385  0.0984880320149363   T   T   T
  0.7638000451501917  0.2715280877510919  0.1007857407580487   T   T   T
  0.2465842811161209  0.7514387404360904  0.0917906016239570   T   T   T
  0.7867835985240627  0.8021561250007843  0.1145907902094742   T   T   T
  0.2598539615636221  0.2322766064070474  0.1483838930143020   T   T   T
  0.1353044880469331  0.8674181582311542  0.2191146946858411   T   T   T
  0.8885624715480500  0.1626216791389710  0.2239153444444088   T   T   T
  0.9120273992105924  0.9235586263162630  0.2333840997514580   T   T   T
  0.1296036951179544  0.1021797927555445  0.2581094257362946   T   T   T
  0.3467504955156014  0.4289862082609029  0.3510823658299540   T   T   T
  0.6048128528333817  0.6266112154560906  0.2317465112298572   T   T   T
  0.6611667903459998  0.3933456463462230  0.2808317085322102   T   T   T
  0.3656410683704020  0.6367207799117575  0.2693592299600910   T   T   T
  0.2656553433616505  0.3072391251454127  0.3805208206597998   T   T   T
  0.7276958496950959  0.7512567234643877  0.3475215733128413   T   T   T
  0.2464644178165519  0.7439840410938839  0.3967587781965394   T   T   T
  0.7776880481166980  0.2734375866206608  0.4048407665908103   T   T   T
  0.0144390729229695  0.6236808108986928  0.5259415734151284   T   T   T
  0.4146241305208692  0.1439868895317251  0.4889539960423568   T   T   T
  0.5990096863221880  0.8668499537017924  0.5003916332176221   T   T   T
  0.8861319593119257  0.3440210211568412  0.4346432357974627   T   T   T
  0.5449462280243724  0.2175633556875103  0.4734379806679553   T   T   T
  0.4586317736343642  0.7885677872351170  0.4980259078967088   T   T   T
  0.7747270573652790  0.4288249846947852  0.3950471585536504   T   T   T
  0.1118995970773728  0.5293359284849956  0.5776418130419816   T   T   T
  0.3226602330491924  0.8696332246020878  0.5040145410053664   T   T   T
  0.7725980094158046  0.5948443016668341  0.4163759607003121   T   T   T
  0.2870138634507465  0.3479236850888791  0.6423252008370505   T   T   T
  0.7281193631260443  0.5916882276692008  0.6259509223495499   T   T   T
  0.2468206108393878  0.6710181608707306  0.6260647269356810   T   T   T
  0.7388673868357526  0.2680065773306962  0.6398528604517761   T   T   T
  0.6650681555616466  0.5901678932225661  0.7230499527203138   T   T   T
  0.3321744465673087  0.3618085440459137  0.7413916867843668   T   T   T
  0.6070917404788945  0.3853371635933457  0.7563124324550476   T   T   T
  0.3437697290000017  0.5655142660000010  0.6599649099999993   F   F   F
  0.0934040666397507  0.8758132092998668  0.7380014046436707   T   T   T
  0.8765236539200014  0.0566426760887924  0.7519860823470956   T   T   T
  0.1457279424659926  0.0903742471105102  0.7878756003768028   T   T   T
  0.8049493691322442  0.8907808943581543  0.7530970216672597   T   T   T
  0.2052308877543915  0.7466088379416016  0.8561705721016171   T   T   T
  0.7479321392318770  0.1759817907911276  0.8703649166709339   T   T   T
  0.2561077346560191  0.2133698187952171  0.9159508977192324   T   T   T
  0.7400562012733075  0.8918143509685007  0.8481988218293307   T   T   T
  0.2623431972138460  0.8978265153432576  0.9225654311972991   T   T   T
  0.1076385579768400  0.2571887680866682  0.0698481381084768   T   T   T
  0.2573841645429041  0.0626290498086079  0.9038519262546501   T   T   T
  0.5794388948515427  0.2212702462999034  0.0142079335408385   T   T   T
  0.3986883997413579  0.7682187499128227  0.9798848205756033   T   T   T
  0.7723515247234090  0.5712276252921705  0.9877023710993843   T   T   T
  0.2266833326424174  0.4039275631551453  0.0114390803537635   T   T   T
  0.2807132949825235  0.8345166105909955  0.9362279010490751   T   T   T
  0.1671348556065898  0.2795996163872595  0.0536044008351181   T   T   T
  0.4307879057196184  0.2381970830002179  0.0248448311546878   T   T   T
  0.7549446023739179  0.4202316434327513  0.9870572603262128   T   T   T
  0.6005421167476270  0.0270572416954826  0.0487824372324128   T   T   T
  0.9612489510629232  0.5994173365143874  0.9522851224770316   T   T   T
  0.2834981461698108  0.0001514340422895  0.9127431745437329   T   T   T
  0.0018698274856703  0.2773620146331346  0.0849742691709681   T   T   T
  0.6704007929212099  0.6925464381048293  0.0760541591208888   T   T   T
  0.3399581510378971  0.3495326909353751  0.1112920762245061   T   T   T
  0.3227410864875478  0.6739813793284652  0.0845486698137268   T   T   T
  0.6828152555863792  0.3364625784185081  0.0965954260491453   T   T   T
  0.2080490177047541  0.7925494073160688  0.1186479994806350   T   T   T
  0.8146339626399962  0.2406175148635862  0.1254247263825313   T   T   T
  0.6031757470644394  0.6174877712551349  0.1573798374260445   T   T   T
  0.4216760609548160  0.4274917081528539  0.1830990952535051   T   T   T
  0.4136783553393113  0.6154439878303305  0.1602986123449584   T   T   T
  0.6128099866018213  0.4228572564859913  0.1707622298229464   T   T   T
  0.1604170287567831  0.1280638248627423  0.2190234450408839   T   T   T
  0.8855015197606397  0.8992964193390993  0.1922634038768007   T   T   T
  0.6292284729211595  0.6548964352193333  0.2725218566725785   T   T   T
  0.3599485322502794  0.4194635305221274  0.3055949950797681   T   T   T
  0.9212077592380719  0.1174281902946143  0.3328924777056352   T   T   T
  0.1055730037951581  0.9089716424169025  0.3303603243579775   T   T   T
  0.1118491838863917  0.1023289513120599  0.3342395067643504   T   T   T
  0.9173748960894363  0.9266701772341019  0.3121867655816604   T   T   T
  0.7444215393063832  0.3230071914429420  0.3799124407926571   T   T   T
  0.2887870911205385  0.7064080192162533  0.3703642960497893   T   T   T
  0.8444729617134155  0.1931285989458446  0.4093585377680652   T   T   T
  0.1717474551716718  0.8206577572637193  0.4047849379569426   T   T   T
  0.1812700333965213  0.1755826015593731  0.4153346077061942   T   T   T
  0.8367627713571217  0.8502346455800265  0.3863905405443471   T   T   T
  0.9034245789267017  0.7262904977170010  0.4792187143990776   T   T   T
  0.0885034464727836  0.2731006715352828  0.5124822033311890   T   T   T
  0.7415074352221630  0.0823345211780493  0.4940132049825142   T   T   T
  0.2716008893279741  0.0697698609482093  0.5046915727909912   T   T   T
  0.7885784268752737  0.6577074586593881  0.4320007058963896   T   T   T
  0.2747580964154812  0.9182960347419136  0.5037351542763889   T   T   T
  0.9391722191648603  0.2570456081042318  0.5187028822842751   T   T   T
  0.7349387955768713  0.9303997217843183  0.4866163788078247   T   T   T
  0.1003075684248853  0.4708822395256319  0.5574909729019459   T   T   T
  0.5901283358615563  0.1704773316524135  0.4770804926469649   T   T   T
  0.7984240539445036  0.4920462645750115  0.4043523493701702   T   T   T
  0.4205317564444720  0.8397823173414822  0.5086234781470782   T   T   T
  0.1591381204908599  0.7985481728172955  0.5828220674920369   T   T   T
  0.8347562499856699  0.1531129548679052  0.6012704232174302   T   T   T
  0.8226107335459392  0.8173753207817283  0.5802401440596077   T   T   T
  0.1700106864863875  0.1465889072240936  0.6061940275711457   T   T   T
  0.7573043464346245  0.6506848232223709  0.6218599789783451   T   T   T
  0.2524600819798860  0.2917388911029966  0.6398160796793159   T   T   T
  0.0901242771713617  0.8773117387003178  0.6612244026523572   T   T   T
  0.8992311675351309  0.0673265547954603  0.6776680934531226   T   T   T
  0.9008236082456321  0.8813617616776056  0.6611144354457101   T   T   T
  0.0906787787690668  0.0685227578697023  0.6801374485667041   T   T   T
  0.6388668105642389  0.3633973469785393  0.7156396790939169   T   T   T
  0.3277335212584072  0.5612582407300908  0.7057920231476491   T   T   T
  0.1165685318407304  0.8482342710582267  0.7789751384227618   T   T   T
  0.8427559844761821  0.0748175710405438  0.7924214450971592   T   T   T
  0.3901584954930319  0.3785263923597468  0.8441794530248454   T   T   T
  0.5900024198726086  0.5831661080002700  0.8234102953566812   T   T   T
  0.5920680441892504  0.3817945673647236  0.8301632309327964   T   T   T
  0.3891391608550297  0.5720739292390219  0.8276630106465331   T   T   T
  0.2238849420936885  0.1639817979167597  0.8899237154359448   T   T   T
  0.7100933797323026  0.8331567642607945  0.8522358453524727   T   T   T
  0.3195485919528329  0.2986668200194437  0.9222609692829197   T   T   T
  0.6558728195280661  0.6733082738833814  0.8970380725254743   T   T   T
  0.6598886171758244  0.3036920838076463  0.9090586127377881   T   T   T
  0.3001599600489168  0.6376184210837095  0.9012132995210932   T   T   T
  0.4854440311723619  0.5132438353627379  0.6470082233015614   T   T   T
  0.4787099424555384  0.4644482755140282  0.7452455346071626   T   T   T
  0.5043885311668075  0.3923403991735359  0.0631594330178784   T   T   T
  0.5054158451261842  0.6251198104414094  0.0463072235688080   T   T   T
  0.0030007003677302  0.8809289414653941  0.4342288375736020   T   T   T
  0.0103131101798174  0.1212056707219563  0.4463880890235489   T   T   T
  0.8932903650285627  0.0062133826533406  0.4374407879261881   T   T   T
  0.1232207200040151  0.0004752236612139  0.4441691629399025   T   T   T
  0.0047043138234043  0.1025989848408402  0.5634905772059625   T   T   T
  0.9966687099538232  0.8671488162840597  0.5489770211766768   T   T   T
  0.1196093829685707  0.9863456825252267  0.5597670899325967   T   T   T
  0.8857345672053343  0.9901486880558640  0.5539922467112078   T   T   T
  0.4954622235141347  0.6128786841356298  0.9315178606988658   T   T   T
  0.6062244320725751  0.4902687738431868  0.9369000725279445   T   T   T
  0.6234183509836992  0.5030405846133283  0.0545717899768859   T   T   T
  0.3844907371394650  0.5076845871791316  0.0588209208249651   T   T   T
  0.4945409687637009  0.3709043984457338  0.9456100654702311   T   T   T
  0.3791768891884526  0.4885720907260316  0.9443231282591010   T   T   T
  0.5169489588896267  0.5073725152002105  0.7015394039640962   T   T   T
 
  0.00000000E+00  0.00000000E+00  0.00000000E+00
  0.00000000E+00  0.00000000E+00  0.00000000E+00
  0.00000000E+00  0.00000000E+00  0.00000000E+00
  0.00000000E+00  0.00000000E+00  0.00000000E+00
  0.00000000E+00  0.00000000E+00  0.00000000E+00
  0.00000000E+00  0.00000000E+00  0.00000000E+00
  0.00000000E+00  0.00000000E+00  0.00000000E+00
  0.00000000E+00  0.00000000E+00  0.00000000E+00
  0.00000000E+00  0.00000000E+00  0.00000000E+00
  0.00000000E+00  0.00000000E+00  0.00000000E+00
  0.00000000E+00  0.00000000E+00  0.00000000E+00
  0.00000000E+00  0.00000000E+00  0.00000000E+00
  0.00000000E+00  0.00000000E+00  0.00000000E+00
  0.00000000E+00  0.00000000E+00  0.00000000E+00
  0.00000000E+00  0.00000000E+00  0.00000000E+00
  0.00000000E+00  0.00000000E+00  0.00000000E+00
  0.00000000E+00  0.00000000E+00  0.00000000E+00
  0.00000000E+00  0.00000000E+00  0.00000000E+00
  0.00000000E+00  0.00000000E+00  0.00000000E+00
  0.00000000E+00  0.00000000E+00  0.00000000E+00
  0.00000000E+00  0.00000000E+00  0.00000000E+00
  0.00000000E+00  0.00000000E+00  0.00000000E+00
  0.00000000E+00  0.00000000E+00  0.00000000E+00
  0.00000000E+00  0.00000000E+00  0.00000000E+00
  0.00000000E+00  0.00000000E+00  0.00000000E+00
  0.00000000E+00  0.00000000E+00  0.00000000E+00
  0.00000000E+00  0.00000000E+00  0.00000000E+00
  0.00000000E+00  0.00000000E+00  0.00000000E+00
  0.00000000E+00  0.00000000E+00  0.00000000E+00
  0.00000000E+00  0.00000000E+00  0.00000000E+00
  0.00000000E+00  0.00000000E+00  0.00000000E+00
  0.00000000E+00  0.00000000E+00  0.00000000E+00
  0.00000000E+00  0.00000000E+00  0.00000000E+00
  0.00000000E+00  0.00000000E+00  0.00000000E+00
  0.00000000E+00  0.00000000E+00  0.00000000E+00
  0.00000000E+00  0.00000000E+00  0.00000000E+00
  0.00000000E+00  0.00000000E+00  0.00000000E+00
  0.00000000E+00  0.00000000E+00  0.00000000E+00
  0.00000000E+00  0.00000000E+00  0.00000000E+00
  0.00000000E+00  0.00000000E+00  0.00000000E+00
  0.00000000E+00  0.00000000E+00  0.00000000E+00
  0.00000000E+00  0.00000000E+00  0.00000000E+00
  0.00000000E+00  0.00000000E+00  0.00000000E+00
  0.00000000E+00  0.00000000E+00  0.00000000E+00
  0.00000000E+00  0.00000000E+00  0.00000000E+00
  0.00000000E+00  0.00000000E+00  0.00000000E+00
  0.00000000E+00  0.00000000E+00  0.00000000E+00
  0.00000000E+00  0.00000000E+00  0.00000000E+00
  0.00000000E+00  0.00000000E+00  0.00000000E+00
  0.00000000E+00  0.00000000E+00  0.00000000E+00
  0.00000000E+00  0.00000000E+00  0.00000000E+00
  0.00000000E+00  0.00000000E+00  0.00000000E+00
  0.00000000E+00  0.00000000E+00  0.00000000E+00
  0.00000000E+00  0.00000000E+00  0.00000000E+00
  0.00000000E+00  0.00000000E+00  0.00000000E+00
  0.00000000E+00  0.00000000E+00  0.00000000E+00
  0.00000000E+00  0.00000000E+00  0.00000000E+00
  0.00000000E+00  0.00000000E+00  0.00000000E+00
  0.00000000E+00  0.00000000E+00  0.00000000E+00
  0.00000000E+00  0.00000000E+00  0.00000000E+00
  0.00000000E+00  0.00000000E+00  0.00000000E+00
  0.00000000E+00  0.00000000E+00  0.00000000E+00
  0.00000000E+00  0.00000000E+00  0.00000000E+00
  0.00000000E+00  0.00000000E+00  0.00000000E+00
  0.00000000E+00  0.00000000E+00  0.00000000E+00
  0.00000000E+00  0.00000000E+00  0.00000000E+00
  0.00000000E+00  0.00000000E+00  0.00000000E+00
  0.00000000E+00  0.00000000E+00  0.00000000E+00
  0.00000000E+00  0.00000000E+00  0.00000000E+00
  0.00000000E+00  0.00000000E+00  0.00000000E+00
  0.00000000E+00  0.00000000E+00  0.00000000E+00
  0.00000000E+00  0.00000000E+00  0.00000000E+00
  0.00000000E+00  0.00000000E+00  0.00000000E+00
  0.00000000E+00  0.00000000E+00  0.00000000E+00
  0.00000000E+00  0.00000000E+00  0.00000000E+00
  0.00000000E+00  0.00000000E+00  0.00000000E+00
  0.00000000E+00  0.00000000E+00  0.00000000E+00
  0.00000000E+00  0.00000000E+00  0.00000000E+00
  0.00000000E+00  0.00000000E+00  0.00000000E+00
  0.00000000E+00  0.00000000E+00  0.00000000E+00
  0.00000000E+00  0.00000000E+00  0.00000000E+00
  0.00000000E+00  0.00000000E+00  0.00000000E+00
  0.00000000E+00  0.00000000E+00  0.00000000E+00
  0.00000000E+00  0.00000000E+00  0.00000000E+00
  0.00000000E+00  0.00000000E+00  0.00000000E+00
  0.00000000E+00  0.00000000E+00  0.00000000E+00
  0.00000000E+00  0.00000000E+00  0.00000000E+00
  0.00000000E+00  0.00000000E+00  0.00000000E+00
  0.00000000E+00  0.00000000E+00  0.00000000E+00
  0.00000000E+00  0.00000000E+00  0.00000000E+00
  0.00000000E+00  0.00000000E+00  0.00000000E+00
  0.00000000E+00  0.00000000E+00  0.00000000E+00
  0.00000000E+00  0.00000000E+00  0.00000000E+00
  0.00000000E+00  0.00000000E+00  0.00000000E+00
  0.00000000E+00  0.00000000E+00  0.00000000E+00
  0.00000000E+00  0.00000000E+00  0.00000000E+00
  0.00000000E+00  0.00000000E+00  0.00000000E+00
  0.00000000E+00  0.00000000E+00  0.00000000E+00
  0.00000000E+00  0.00000000E+00  0.00000000E+00
  0.00000000E+00  0.00000000E+00  0.00000000E+00
  0.00000000E+00  0.00000000E+00  0.00000000E+00
  0.00000000E+00  0.00000000E+00  0.00000000E+00
  0.00000000E+00  0.00000000E+00  0.00000000E+00
  0.00000000E+00  0.00000000E+00  0.00000000E+00
  0.00000000E+00  0.00000000E+00  0.00000000E+00
  0.00000000E+00  0.00000000E+00  0.00000000E+00
  0.00000000E+00  0.00000000E+00  0.00000000E+00
  0.00000000E+00  0.00000000E+00  0.00000000E+00
  0.00000000E+00  0.00000000E+00  0.00000000E+00
  0.00000000E+00  0.00000000E+00  0.00000000E+00
  0.00000000E+00  0.00000000E+00  0.00000000E+00
  0.00000000E+00  0.00000000E+00  0.00000000E+00
  0.00000000E+00  0.00000000E+00  0.00000000E+00
  0.00000000E+00  0.00000000E+00  0.00000000E+00
  0.00000000E+00  0.00000000E+00  0.00000000E+00
  0.00000000E+00  0.00000000E+00  0.00000000E+00
  0.00000000E+00  0.00000000E+00  0.00000000E+00
  0.00000000E+00  0.00000000E+00  0.00000000E+00
  0.00000000E+00  0.00000000E+00  0.00000000E+00
  0.00000000E+00  0.00000000E+00  0.00000000E+00
  0.00000000E+00  0.00000000E+00  0.00000000E+00
  0.00000000E+00  0.00000000E+00  0.00000000E+00
  0.00000000E+00  0.00000000E+00  0.00000000E+00
  0.00000000E+00  0.00000000E+00  0.00000000E+00
  0.00000000E+00  0.00000000E+00  0.00000000E+00
  0.00000000E+00  0.00000000E+00  0.00000000E+00
  0.00000000E+00  0.00000000E+00  0.00000000E+00
  0.00000000E+00  0.00000000E+00  0.00000000E+00
  0.00000000E+00  0.00000000E+00  0.00000000E+00
  0.00000000E+00  0.00000000E+00  0.00000000E+00
  0.00000000E+00  0.00000000E+00  0.00000000E+00
  0.00000000E+00  0.00000000E+00  0.00000000E+00
  0.00000000E+00  0.00000000E+00  0.00000000E+00
  0.00000000E+00  0.00000000E+00  0.00000000E+00
  0.00000000E+00  0.00000000E+00  0.00000000E+00
  0.00000000E+00  0.00000000E+00  0.00000000E+00
  0.00000000E+00  0.00000000E+00  0.00000000E+00
  0.00000000E+00  0.00000000E+00  0.00000000E+00
  0.00000000E+00  0.00000000E+00  0.00000000E+00
  0.00000000E+00  0.00000000E+00  0.00000000E+00
  0.00000000E+00  0.00000000E+00  0.00000000E+00
  0.00000000E+00  0.00000000E+00  0.00000000E+00
  0.00000000E+00  0.00000000E+00  0.00000000E+00
  0.00000000E+00  0.00000000E+00  0.00000000E+00
  0.00000000E+00  0.00000000E+00  0.00000000E+00
  0.00000000E+00  0.00000000E+00  0.00000000E+00
  0.00000000E+00  0.00000000E+00  0.00000000E+00
  0.00000000E+00  0.00000000E+00  0.00000000E+00
  0.00000000E+00  0.00000000E+00  0.00000000E+00
  0.00000000E+00  0.00000000E+00  0.00000000E+00
  0.00000000E+00  0.00000000E+00  0.00000000E+00
  0.00000000E+00  0.00000000E+00  0.00000000E+00
  0.00000000E+00  0.00000000E+00  0.00000000E+00
  0.00000000E+00  0.00000000E+00  0.00000000E+00
  0.00000000E+00  0.00000000E+00  0.00000000E+00
  0.00000000E+00  0.00000000E+00  0.00000000E+00
  0.00000000E+00  0.00000000E+00  0.00000000E+00
  0.00000000E+00  0.00000000E+00  0.00000000E+00
  0.00000000E+00  0.00000000E+00  0.00000000E+00
  0.00000000E+00  0.00000000E+00  0.00000000E+00
  0.00000000E+00  0.00000000E+00  0.00000000E+00
  0.00000000E+00  0.00000000E+00  0.00000000E+00
  0.00000000E+00  0.00000000E+00  0.00000000E+00
  0.00000000E+00  0.00000000E+00  0.00000000E+00
  0.00000000E+00  0.00000000E+00  0.00000000E+00
  0.00000000E+00  0.00000000E+00  0.00000000E+00
  0.00000000E+00  0.00000000E+00  0.00000000E+00
  0.00000000E+00  0.00000000E+00  0.00000000E+00
  0.00000000E+00  0.00000000E+00  0.00000000E+00
  0.00000000E+00  0.00000000E+00  0.00000000E+00
  0.00000000E+00  0.00000000E+00  0.00000000E+00
  0.00000000E+00  0.00000000E+00  0.00000000E+00
  0.00000000E+00  0.00000000E+00  0.00000000E+00
  0.00000000E+00  0.00000000E+00  0.00000000E+00
  0.00000000E+00  0.00000000E+00  0.00000000E+00
  0.00000000E+00  0.00000000E+00  0.00000000E+00
  0.00000000E+00  0.00000000E+00  0.00000000E+00
  0.00000000E+00  0.00000000E+00  0.00000000E+00
  0.00000000E+00  0.00000000E+00  0.00000000E+00
  0.00000000E+00  0.00000000E+00  0.00000000E+00
  0.00000000E+00  0.00000000E+00  0.00000000E+00
  0.00000000E+00  0.00000000E+00  0.00000000E+00
  0.00000000E+00  0.00000000E+00  0.00000000E+00
  0.00000000E+00  0.00000000E+00  0.00000000E+00
  0.00000000E+00  0.00000000E+00  0.00000000E+00
  0.00000000E+00  0.00000000E+00  0.00000000E+00
  0.00000000E+00  0.00000000E+00  0.00000000E+00
  0.00000000E+00  0.00000000E+00  0.00000000E+00
  0.00000000E+00  0.00000000E+00  0.00000000E+00
  0.00000000E+00  0.00000000E+00  0.00000000E+00
  0.00000000E+00  0.00000000E+00  0.00000000E+00
  0.00000000E+00  0.00000000E+00  0.00000000E+00
  0.00000000E+00  0.00000000E+00  0.00000000E+00
  0.00000000E+00  0.00000000E+00  0.00000000E+00
  0.00000000E+00  0.00000000E+00  0.00000000E+00
  0.00000000E+00  0.00000000E+00  0.00000000E+00
  0.00000000E+00  0.00000000E+00  0.00000000E+00
  0.00000000E+00  0.00000000E+00  0.00000000E+00
  0.00000000E+00  0.00000000E+00  0.00000000E+00
  0.00000000E+00  0.00000000E+00  0.00000000E+00
  0.00000000E+00  0.00000000E+00  0.00000000E+00
  0.00000000E+00  0.00000000E+00  0.00000000E+00
  0.00000000E+00  0.00000000E+00  0.00000000E+00
  0.00000000E+00  0.00000000E+00  0.00000000E+00
  0.00000000E+00  0.00000000E+00  0.00000000E+00
  0.00000000E+00  0.00000000E+00  0.00000000E+00
  0.00000000E+00  0.00000000E+00  0.00000000E+00
  0.00000000E+00  0.00000000E+00  0.00000000E+00
  0.00000000E+00  0.00000000E+00  0.00000000E+00
  0.00000000E+00  0.00000000E+00  0.00000000E+00
  0.00000000E+00  0.00000000E+00  0.00000000E+00
  0.00000000E+00  0.00000000E+00  0.00000000E+00
  0.00000000E+00  0.00000000E+00  0.00000000E+00
  0.00000000E+00  0.00000000E+00  0.00000000E+00
  0.00000000E+00  0.00000000E+00  0.00000000E+00
  0.00000000E+00  0.00000000E+00  0.00000000E+00
  0.00000000E+00  0.00000000E+00  0.00000000E+00
  0.00000000E+00  0.00000000E+00  0.00000000E+00
  0.00000000E+00  0.00000000E+00  0.00000000E+00
  0.00000000E+00  0.00000000E+00  0.00000000E+00
  0.00000000E+00  0.00000000E+00  0.00000000E+00
  0.00000000E+00  0.00000000E+00  0.00000000E+00
  0.00000000E+00  0.00000000E+00  0.00000000E+00
  0.00000000E+00  0.00000000E+00  0.00000000E+00
  0.00000000E+00  0.00000000E+00  0.00000000E+00
  0.00000000E+00  0.00000000E+00  0.00000000E+00
  0.00000000E+00  0.00000000E+00  0.00000000E+00
  0.00000000E+00  0.00000000E+00  0.00000000E+00
  0.00000000E+00  0.00000000E+00  0.00000000E+00
  0.00000000E+00  0.00000000E+00  0.00000000E+00
  0.00000000E+00  0.00000000E+00  0.00000000E+00
  0.00000000E+00  0.00000000E+00  0.00000000E+00
  0.00000000E+00  0.00000000E+00  0.00000000E+00
  0.00000000E+00  0.00000000E+00  0.00000000E+00
  0.00000000E+00  0.00000000E+00  0.00000000E+00
  0.00000000E+00  0.00000000E+00  0.00000000E+00
  0.00000000E+00  0.00000000E+00  0.00000000E+00
  0.00000000E+00  0.00000000E+00  0.00000000E+00
  0.00000000E+00  0.00000000E+00  0.00000000E+00
  0.00000000E+00  0.00000000E+00  0.00000000E+00
  0.00000000E+00  0.00000000E+00  0.00000000E+00
  0.00000000E+00  0.00000000E+00  0.00000000E+00
  0.00000000E+00  0.00000000E+00  0.00000000E+00
  0.00000000E+00  0.00000000E+00  0.00000000E+00
  0.00000000E+00  0.00000000E+00  0.00000000E+00
  0.00000000E+00  0.00000000E+00  0.00000000E+00
  0.00000000E+00  0.00000000E+00  0.00000000E+00
  0.00000000E+00  0.00000000E+00  0.00000000E+00
  0.00000000E+00  0.00000000E+00  0.00000000E+00
  0.00000000E+00  0.00000000E+00  0.00000000E+00
  0.00000000E+00  0.00000000E+00  0.00000000E+00
