# Supplementary material for: Dramatic Enhancement of Rare-Earth Metal–Organic Framework Stability Via Metal Cluster Fluorination
Source: JACS Au. 2022 Aug 9;2(8):1889–98. doi: 10.1021/jacsau.2c00259 (PMC9400048; doi:10.1021/jacsau.2c00259)
Supplement: Supplementary file 2 — au2c00259_si_002.zip [file au2c00259_si_002.zip › jacs_supplement/poscars/dobdc_adsorption/mof_gas/yb/h2o/POSCAR]

POSCAR file written by OVITO Basic 3.5.4
   1.00000000000000     
    15.0175297042324587    0.0000546609924793   -0.0005294775868842
    -0.0227720383975518   14.8024773090486512   -0.0000585917415539
     0.1114133877145923    0.0007543595118612   20.7905198476220043
   C    Yb   H    O    F 
    96    12    54    73    16
Direct
  0.4040296635598419  0.9275533790152931  0.9689599988839277
  0.0706937140854482  0.4002233390707201  0.0256322877144294
  0.4994765481182866  0.1917800228632960  0.0139139553142391
  0.8019445778408810  0.4874318575974175  0.9939728764547910
  0.4775169540190415  0.0964172031152836  0.9964802663504313
  0.8980476795117587  0.4680427480633498  0.0066536433378902
  0.5231122672046017  0.0180223147838543  0.0159294215318441
  0.4848661558179778  0.9345330074671540  0.0022960633824745
  0.9722096834129160  0.5198919075645058  0.9869081941787489
  0.0571710425942466  0.4842030995695736  0.9959296851920741
  0.3996624696888478  0.0889973898155296  0.9610632241955345
  0.9121575019979606  0.3863140105660942  0.0379504391202382
  0.3618344280468653  0.0064204020055242  0.9466482688976475
  0.9961393933127798  0.3520508504516216  0.0485539885908786
  0.3619069882371176  0.8392603396611300  0.9624125933152264
  0.1610625227109923  0.3629784665685981  0.0279706867575388
  0.6585371061116547  0.6761565105839061  0.1377048158426350
  0.3587468493912290  0.3714877610794079  0.1684954947456086
  0.3486666039504345  0.6631065239047513  0.1451658830452639
  0.6667640215015668  0.3629115656883171  0.1558604872107157
  0.7734442031003624  0.7903797235917261  0.1667896851196499
  0.2560605008620451  0.2511217421089644  0.1993137513821546
  0.2305724970015263  0.7740888579027750  0.1804972218480616
  0.7907871882587771  0.2570827984811401  0.1881430150193407
  0.7081020259324456  0.7282365442609048  0.1861643596090929
  0.3078585731972479  0.3236502695245858  0.2197986461996366
  0.2966173984640529  0.7092096049551081  0.1958536848622449
  0.7245209770635004  0.3211135151818325  0.2052400662934058
  0.8367282754896035  0.2125126920755173  0.2364995459623241
  0.1867069737592863  0.8179308302593274  0.2306554812529672
  0.2059538943173844  0.1991266142053397  0.2419071424976440
  0.8227447857484748  0.8388399450790133  0.2117771063974210
  0.6908979771623048  0.7139435853076690  0.2528279269226978
  0.3094845038397079  0.3468030000008904  0.2858118425795926
  0.3151187656205089  0.6881635180687011  0.2598911219911396
  0.7104382252626660  0.3427293833537299  0.2698734326178501
  0.8204811722577745  0.2319040816078827  0.3011149538146760
  0.2053128533167146  0.7971150754256081  0.2948765434261912
  0.2110862982340492  0.2195043041383368  0.3082671994400836
  0.8051774088658782  0.8239973041997486  0.2780792961858517
  0.7583740406156558  0.2998611627222494  0.3176998154189224
  0.2698450768552422  0.7303693872992177  0.3099270182959888
  0.2621334470998258  0.2932516324383054  0.3288623419350525
  0.7397163237870176  0.7628739149897167  0.2973781572194828
  0.8657406280814569  0.1770629660844952  0.3507058158125999
  0.1571923016064671  0.8464472395060154  0.3456316901184339
  0.1647626268597062  0.1634494661322836  0.3560159480386964
  0.8559528268888379  0.8696036627837411  0.3291387989442924
  0.9114945277269688  0.5675220311391399  0.4658925250148167
  0.4135105633023337  0.0005084191090534  0.4995625609633004
  0.0097893409987400  0.3032761306354820  0.5098934278358135
  0.6998554829335051  0.0079850814134459  0.4907863365738707
  0.9892297913969251  0.3992898287747126  0.4922085713275866
  0.6000880497933900  0.0096079771823004  0.4911506657057994
  0.0290370913652944  0.4784583425354773  0.5161662288417350
  0.5487416435126774  0.0887837825732114  0.4827308999268564
  0.9146666717337785  0.4064548152569364  0.4530987240759782
  0.5570163625571207  0.9273281744498261  0.5019297354551001
  0.8742146357171816  0.4881804210519058  0.4399693278198646
  0.4653241983618367  0.9220121984525598  0.5054300370864702
  0.8680010001099053  0.6555605675256397  0.4593373179784007
  0.3159794632588955  0.0005053083357799  0.5035332377856154
  0.1431092158952508  0.8131014368789815  0.6431518504726423
  0.8437234303009848  0.1297815251880320  0.6593159902804994
  0.8428385226387592  0.8290168770484307  0.6396763499447573
  0.1474681823898034  0.1278551776671976  0.6642145635545674
  0.2403047478846736  0.6870984892004978  0.6804409182808309
  0.7351545409876521  0.2459348683039859  0.6900351375499535
  0.7553865113150475  0.6926981179337486  0.6811186245579270
  0.2400254932284226  0.2614329717785420  0.7001784448487403
  0.1834406577112365  0.7593152442366136  0.6948965749458416
  0.7895703166008969  0.1745083812839120  0.7089425276582921
  0.7898617124984010  0.7803784767944745  0.6892591673386095
  0.1927079258578034  0.1812135283352865  0.7148882067742028
  0.2847594818678639  0.3056863763642387  0.7492166122451142
  0.7082427050044401  0.6541041536201588  0.7318078830663604
  0.6839269447057321  0.2931210436028924  0.7345171768594705
  0.2822863525557247  0.6379303435118850  0.7280853545090280
  0.1670629566520044  0.7809954037254453  0.7604807351277538
  0.7927536505116587  0.1470188377683732  0.7742238732817123
  0.7753875258438092  0.8257877284636027  0.7470911117503141
  0.1888050310936770  0.1504859660763316  0.7784646517839846
  0.2822924282694559  0.2741638897135271  0.8122494755455588
  0.6935519455608009  0.6995521966135030  0.7899259669878905
  0.6901005692348311  0.2681744745715359  0.8003240335012767
  0.2688367792731134  0.6615586075169473  0.7935423635962070
  0.2323418970374042  0.1963215726711955  0.8273162037741061
  0.7271956124819766  0.7878305196733798  0.7976340590108083
  0.7433908843652552  0.1955736181161789  0.8191367178632760
  0.2104408396174600  0.7313035705508859  0.8081139427694815
  0.3342195859684833  0.3239286709274302  0.8610183076533479
  0.6460727957668851  0.6501659567853976  0.8416110213555285
  0.6426314167979376  0.3203518579587397  0.8501306099354358
  0.3213775693277049  0.6224218315039162  0.8477209349626745
  0.9892839354226204  0.5611727476256201  0.5026344456215558
  0.4563964995062129  0.0829509936591305  0.4883151395295593
  0.3761003422395227  0.3721714921025360  0.0117401901429942
  0.6325265493781648  0.6135333297743674  0.9910654460720002
  0.6194805680443016  0.3660688644164874  0.0006595632093449
  0.3822602982094488  0.6217271640438168  0.9931625570860169
  0.5076548825664584  0.5119785831924922  0.1245295398136724
  0.0088465269422829  0.0093718455213149  0.3737797424310701
  0.1192042488559747  0.8755950950045936  0.4968644881149513
  0.8824819365272007  0.1234603934790167  0.5046759924453591
  0.8707702319266777  0.8743402704648405  0.4882483555250012
  0.1277278198917183  0.1265341020120910  0.5085568309383175
  0.9967380574148454  0.9823505767093145  0.6244565126030523
  0.4930883558764070  0.4830401033918573  0.8699683882422377
  0.3668802364247579  0.1516545569784901  0.9472924276953898
  0.5153973775773582  0.8718872837593051  0.0195128530636198
  0.8539172112360734  0.3471750609742120  0.0525855413588957
  0.6213412463960479  0.9680016143890201  0.0625881971278964
  0.1161164379102087  0.5202178488913509  0.9779589435719942
  0.0154045900479394  0.6269883036527114  0.9453968037883312
  0.9484492943904093  0.2470452611650130  0.0934134559264479
  0.7591915995311166  0.2683315274702029  0.1015601436756719
  0.2485357066771997  0.7536493287611261  0.0924304925100553
  0.7869223040037693  0.7993281561797387  0.1154253810615628
  0.2553060921911172  0.2354586810915855  0.1479730050193119
  0.1366436707258759  0.8691983835170276  0.2199349025694432
  0.8847297408432701  0.1596350485952014  0.2243528367140223
  0.9124000781126530  0.9223062581669342  0.2323724550565277
  0.1262207334844423  0.1045500745203244  0.2575996481724443
  0.3425890751600005  0.4302409329857791  0.3512707968459314
  0.6052752098609272  0.6260925194681797  0.2348177361665674
  0.6594620103092647  0.3927940902028507  0.2819031555824276
  0.3657197192867060  0.6372183454951535  0.2701847123874210
  0.2627686058535465  0.3078461343891525  0.3805962641171688
  0.7282736951682380  0.7523715884237313  0.3487651281616922
  0.2465388294128205  0.7450364302753170  0.3977050439330375
  0.7774163311699831  0.2738374822948924  0.4056333761625303
  0.0155500270462737  0.6238753507000224  0.5233423235845253
  0.4145781710641747  0.1431188468807456  0.4831545904929689
  0.5993451964636974  0.8676162108814893  0.5076802596393658
  0.8851402497612111  0.3437374148094829  0.4357293757174200
  0.5445256041903106  0.2141569025559112  0.4613754275902907
  0.4589847696035914  0.7897179333550302  0.5038456378625586
  0.7741878816776969  0.4287722396917921  0.3957872798809979
  0.1129595264282227  0.5310703177270560  0.5736824617035229
  0.3236606340301416  0.8702375885434195  0.5078741383307890
  0.7721361701269426  0.5955207882074076  0.4170897272042319
  0.2712493410432931  0.3541035985558688  0.6412809912725708
  0.7493231853643848  0.5848933416516858  0.6310009426599815
  0.2519164187227290  0.6713053506585942  0.6294719341610262
  0.7334377967023681  0.2646280515135834  0.6392043955183797
  0.6834935820459201  0.5845542399007227  0.7277705870399797
  0.3241546389335290  0.3667253897678215  0.7395716503123563
  0.5978722465707804  0.3829073511263384  0.7522796528973253
  0.3400614057444202  0.5650472732270051  0.6642130607658768
  0.0913431620259528  0.8750410390131088  0.7374604261621818
  0.8768928715346198  0.0578542673392835  0.7537408094326165
  0.1500803223945454  0.0894367338403173  0.7887320366013556
  0.8036907601530983  0.8937553054534454  0.7521660391353271
  0.2016542522232023  0.7498612011073128  0.8586554657585466
  0.7463954101930204  0.1781194938150932  0.8701983693745879
  0.2596558698560808  0.2157179045414761  0.9151127299243437
  0.7391110424688241  0.8947687058668534  0.8478730868726111
  0.2623162495845754  0.8984988919319240  0.9247663343653022
  0.1128113853420862  0.2535624784964999  0.0633329974494659
  0.2583745618900901  0.0632605718189639  0.9045052080287020
  0.4373422321626230  0.5233379038581336  0.7465185418507263
  0.5396415634711336  0.5407129022994798  0.7576908958129660
  0.5784227456502310  0.2207617460762611  0.0144503286428448
  0.3993718192266714  0.7686936649407615  0.9807849670920680
  0.7726111896569688  0.5674546676616928  0.9895399140758264
  0.2273866714352970  0.4068096829360340  0.0100183122901228
  0.2809483295287087  0.8351394092007277  0.9381444241521075
  0.1713957368184160  0.2784677805003236  0.0477109552311318
  0.4302064899335937  0.2389755028552518  0.0247150772355695
  0.7547761208517473  0.4166030136623086  0.9898935260652052
  0.5994992344852875  0.0274043535719279  0.0497323970791594
  0.9582400911163640  0.6000706620536208  0.9573138713614896
  0.2834920611885963  0.0006411812389589  0.9141501228061591
  0.0069031385470272  0.2708288394723086  0.0790381410157677
  0.6710158867140302  0.6903994132151122  0.0778827993079058
  0.3377977295071098  0.3507154832728691  0.1112017095700058
  0.3246511800987489  0.6753122244475300  0.0856414168747661
  0.6789173827210132  0.3340414001341741  0.0976826423187109
  0.2101601030973751  0.7948694862387806  0.1192850382923874
  0.8096038089149741  0.2367639724041080  0.1259544582443518
  0.6035041932548492  0.6162502241348600  0.1593488852550057
  0.4192346288711373  0.4274847507811775  0.1834093132918693
  0.4139424544406139  0.6155206007421770  0.1616759505482798
  0.6098148057589117  0.4209700055446706  0.1721945113211708
  0.1560535676407099  0.1313158768698583  0.2184607064566209
  0.8858098904086795  0.8975020903111107  0.1917722790290251
  0.6298637637648027  0.6547883621677896  0.2750421207492680
  0.3561737017726319  0.4206831315201421  0.3058044942790001
  0.9205226974797143  0.1174827758235228  0.3333910182010789
  0.1055044248388948  0.9096685594024286  0.3310116408826026
  0.1104171711532673  0.1028302907637948  0.3342328559026077
  0.9175874521490180  0.9263703154035968  0.3124073105747904
  0.7439503492321482  0.3234220960703257  0.3808030608983083
  0.2888995265898648  0.7072639088937653  0.3714320634582595
  0.8440107456372474  0.1935416406911526  0.4100732854288686
  0.1717301857558347  0.8216760092929226  0.4055509322339343
  0.1800766453124366  0.1754768932800251  0.4152018977055266
  0.8375705445358271  0.8503531190903784  0.3868497748455045
  0.9034733627801101  0.7262293777273332  0.4790395997202325
  0.0883115334940552  0.2729212262061547  0.5126136773818373
  0.7409196480745769  0.0821339715879566  0.4946005429733096
  0.2716850852875757  0.0700974137416457  0.5042397360039247
  0.7881421291231570  0.6581494034827120  0.4329804830734442
  0.2755794839565806  0.9186392196331216  0.5057689525842184
  0.9394109766251673  0.2571741327404002  0.5187164539847905
  0.7351491964347302  0.9300469811349990  0.4881732904936277
  0.1019475272122586  0.4717993962120631  0.5546637591111974
  0.5895618052624458  0.1678244984515991  0.4688635670843529
  0.7975269002425867  0.4920219720093001  0.4053701725250817
  0.4216675237265407  0.8408907145270086  0.5161809017852458
  0.1613778511681292  0.7970698522861689  0.5838040189166532
  0.8341875851923241  0.1533421541984002  0.6014050316679785
  0.8240077429343108  0.8174379198945531  0.5809300161225340
  0.1697836555017073  0.1454779764224169  0.6065495999018103
  0.7717300852613589  0.6464275518426695  0.6254956198190238
  0.2412688743942580  0.2955819390765507  0.6394697022522590
  0.0906251979864786  0.8763028522587698  0.6614564979999012
  0.8993555824057633  0.0683990480483594  0.6777117402149272
  0.9029798839828417  0.8816092034185805  0.6611533002121833
  0.0911381720997721  0.0677942038733100  0.6810006535900421
  0.6319040792332562  0.3608239114566569  0.7133555645899757
  0.3363272826872223  0.5664509119017884  0.7111183206311255
  0.1137252693850204  0.8484454280520292  0.7791401179833426
  0.8424127515867178  0.0758423384670726  0.7935219026083139
  0.3870617795453452  0.3839635917322465  0.8419448560149058
  0.5956008511593386  0.5849640727101105  0.8254234746179395
  0.5874109499313247  0.3807181592035466  0.8303959170998679
  0.3897422455373321  0.5780244711952344  0.8320888078066189
  0.2274654385672844  0.1658832139456375  0.8895414708099070
  0.7117120688675079  0.8350707926830686  0.8525456247856458
  0.3210667002905730  0.3014268621143646  0.9206971049108958
  0.6604522811675017  0.6739883345124490  0.8994777237165500
  0.6584172247626094  0.3047492260842807  0.9086738999689375
  0.2976467869037649  0.6399393233535730  0.9054826128041543
  0.4945295738778108  0.4918984518044354  0.7543342751995161
  0.5033566510415016  0.3930170859348914  0.0631691479869698
  0.5065484526029349  0.6248110123414168  0.0482927963329488
  0.0033939215109884  0.8817654247192197  0.4350673022119000
  0.0098313603216070  0.1207016502875835  0.4469320418176896
  0.8925641564258323  0.0066200224629440  0.4376574420288596
  0.1231906249473041  0.0003951472546774  0.4446440350897955
  0.0047735373101198  0.1031297675855042  0.5639883280436245
  0.9977168178695225  0.8660904409051852  0.5496447514240707
  0.1195730686882217  0.9862699191476666  0.5603885692150392
  0.8870526525341831  0.9901368256691213  0.5540920823756421
  0.4978388855205010  0.6137986228903327  0.9335102654303409
  0.6074541202797127  0.4895984647221341  0.9381399153128696
  0.6231766257221280  0.5016116369460633  0.0560260257417745
  0.3844883875851766  0.5083739656805056  0.0600923469923482
  0.4936605383587455  0.3710671747362032  0.9455993533928013
  0.3798432104716646  0.4902853999380342  0.9455058436282975
 
  0.00000000E+00  0.00000000E+00  0.00000000E+00
  0.00000000E+00  0.00000000E+00  0.00000000E+00
  0.00000000E+00  0.00000000E+00  0.00000000E+00
  0.00000000E+00  0.00000000E+00  0.00000000E+00
  0.00000000E+00  0.00000000E+00  0.00000000E+00
  0.00000000E+00  0.00000000E+00  0.00000000E+00
  0.00000000E+00  0.00000000E+00  0.00000000E+00
  0.00000000E+00  0.00000000E+00  0.00000000E+00
  0.00000000E+00  0.00000000E+00  0.00000000E+00
  0.00000000E+00  0.00000000E+00  0.00000000E+00
  0.00000000E+00  0.00000000E+00  0.00000000E+00
  0.00000000E+00  0.00000000E+00  0.00000000E+00
  0.00000000E+00  0.00000000E+00  0.00000000E+00
  0.00000000E+00  0.00000000E+00  0.00000000E+00
  0.00000000E+00  0.00000000E+00  0.00000000E+00
  0.00000000E+00  0.00000000E+00  0.00000000E+00
  0.00000000E+00  0.00000000E+00  0.00000000E+00
  0.00000000E+00  0.00000000E+00  0.00000000E+00
  0.00000000E+00  0.00000000E+00  0.00000000E+00
  0.00000000E+00  0.00000000E+00  0.00000000E+00
  0.00000000E+00  0.00000000E+00  0.00000000E+00
  0.00000000E+00  0.00000000E+00  0.00000000E+00
  0.00000000E+00  0.00000000E+00  0.00000000E+00
  0.00000000E+00  0.00000000E+00  0.00000000E+00
  0.00000000E+00  0.00000000E+00  0.00000000E+00
  0.00000000E+00  0.00000000E+00  0.00000000E+00
  0.00000000E+00  0.00000000E+00  0.00000000E+00
  0.00000000E+00  0.00000000E+00  0.00000000E+00
  0.00000000E+00  0.00000000E+00  0.00000000E+00
  0.00000000E+00  0.00000000E+00  0.00000000E+00
  0.00000000E+00  0.00000000E+00  0.00000000E+00
  0.00000000E+00  0.00000000E+00  0.00000000E+00
  0.00000000E+00  0.00000000E+00  0.00000000E+00
  0.00000000E+00  0.00000000E+00  0.00000000E+00
  0.00000000E+00  0.00000000E+00  0.00000000E+00
  0.00000000E+00  0.00000000E+00  0.00000000E+00
  0.00000000E+00  0.00000000E+00  0.00000000E+00
  0.00000000E+00  0.00000000E+00  0.00000000E+00
  0.00000000E+00  0.00000000E+00  0.00000000E+00
  0.00000000E+00  0.00000000E+00  0.00000000E+00
  0.00000000E+00  0.00000000E+00  0.00000000E+00
  0.00000000E+00  0.00000000E+00  0.00000000E+00
  0.00000000E+00  0.00000000E+00  0.00000000E+00
  0.00000000E+00  0.00000000E+00  0.00000000E+00
  0.00000000E+00  0.00000000E+00  0.00000000E+00
  0.00000000E+00  0.00000000E+00  0.00000000E+00
  0.00000000E+00  0.00000000E+00  0.00000000E+00
  0.00000000E+00  0.00000000E+00  0.00000000E+00
  0.00000000E+00  0.00000000E+00  0.00000000E+00
  0.00000000E+00  0.00000000E+00  0.00000000E+00
  0.00000000E+00  0.00000000E+00  0.00000000E+00
  0.00000000E+00  0.00000000E+00  0.00000000E+00
  0.00000000E+00  0.00000000E+00  0.00000000E+00
  0.00000000E+00  0.00000000E+00  0.00000000E+00
  0.00000000E+00  0.00000000E+00  0.00000000E+00
  0.00000000E+00  0.00000000E+00  0.00000000E+00
  0.00000000E+00  0.00000000E+00  0.00000000E+00
  0.00000000E+00  0.00000000E+00  0.00000000E+00
  0.00000000E+00  0.00000000E+00  0.00000000E+00
  0.00000000E+00  0.00000000E+00  0.00000000E+00
  0.00000000E+00  0.00000000E+00  0.00000000E+00
  0.00000000E+00  0.00000000E+00  0.00000000E+00
  0.00000000E+00  0.00000000E+00  0.00000000E+00
  0.00000000E+00  0.00000000E+00  0.00000000E+00
  0.00000000E+00  0.00000000E+00  0.00000000E+00
  0.00000000E+00  0.00000000E+00  0.00000000E+00
  0.00000000E+00  0.00000000E+00  0.00000000E+00
  0.00000000E+00  0.00000000E+00  0.00000000E+00
  0.00000000E+00  0.00000000E+00  0.00000000E+00
  0.00000000E+00  0.00000000E+00  0.00000000E+00
  0.00000000E+00  0.00000000E+00  0.00000000E+00
  0.00000000E+00  0.00000000E+00  0.00000000E+00
  0.00000000E+00  0.00000000E+00  0.00000000E+00
  0.00000000E+00  0.00000000E+00  0.00000000E+00
  0.00000000E+00  0.00000000E+00  0.00000000E+00
  0.00000000E+00  0.00000000E+00  0.00000000E+00
  0.00000000E+00  0.00000000E+00  0.00000000E+00
  0.00000000E+00  0.00000000E+00  0.00000000E+00
  0.00000000E+00  0.00000000E+00  0.00000000E+00
  0.00000000E+00  0.00000000E+00  0.00000000E+00
  0.00000000E+00  0.00000000E+00  0.00000000E+00
  0.00000000E+00  0.00000000E+00  0.00000000E+00
  0.00000000E+00  0.00000000E+00  0.00000000E+00
  0.00000000E+00  0.00000000E+00  0.00000000E+00
  0.00000000E+00  0.00000000E+00  0.00000000E+00
  0.00000000E+00  0.00000000E+00  0.00000000E+00
  0.00000000E+00  0.00000000E+00  0.00000000E+00
  0.00000000E+00  0.00000000E+00  0.00000000E+00
  0.00000000E+00  0.00000000E+00  0.00000000E+00
  0.00000000E+00  0.00000000E+00  0.00000000E+00
  0.00000000E+00  0.00000000E+00  0.00000000E+00
  0.00000000E+00  0.00000000E+00  0.00000000E+00
  0.00000000E+00  0.00000000E+00  0.00000000E+00
  0.00000000E+00  0.00000000E+00  0.00000000E+00
  0.00000000E+00  0.00000000E+00  0.00000000E+00
  0.00000000E+00  0.00000000E+00  0.00000000E+00
  0.00000000E+00  0.00000000E+00  0.00000000E+00
  0.00000000E+00  0.00000000E+00  0.00000000E+00
  0.00000000E+00  0.00000000E+00  0.00000000E+00
  0.00000000E+00  0.00000000E+00  0.00000000E+00
  0.00000000E+00  0.00000000E+00  0.00000000E+00
  0.00000000E+00  0.00000000E+00  0.00000000E+00
  0.00000000E+00  0.00000000E+00  0.00000000E+00
  0.00000000E+00  0.00000000E+00  0.00000000E+00
  0.00000000E+00  0.00000000E+00  0.00000000E+00
  0.00000000E+00  0.00000000E+00  0.00000000E+00
  0.00000000E+00  0.00000000E+00  0.00000000E+00
  0.00000000E+00  0.00000000E+00  0.00000000E+00
  0.00000000E+00  0.00000000E+00  0.00000000E+00
  0.00000000E+00  0.00000000E+00  0.00000000E+00
  0.00000000E+00  0.00000000E+00  0.00000000E+00
  0.00000000E+00  0.00000000E+00  0.00000000E+00
  0.00000000E+00  0.00000000E+00  0.00000000E+00
  0.00000000E+00  0.00000000E+00  0.00000000E+00
  0.00000000E+00  0.00000000E+00  0.00000000E+00
  0.00000000E+00  0.00000000E+00  0.00000000E+00
  0.00000000E+00  0.00000000E+00  0.00000000E+00
  0.00000000E+00  0.00000000E+00  0.00000000E+00
  0.00000000E+00  0.00000000E+00  0.00000000E+00
  0.00000000E+00  0.00000000E+00  0.00000000E+00
  0.00000000E+00  0.00000000E+00  0.00000000E+00
  0.00000000E+00  0.00000000E+00  0.00000000E+00
  0.00000000E+00  0.00000000E+00  0.00000000E+00
  0.00000000E+00  0.00000000E+00  0.00000000E+00
  0.00000000E+00  0.00000000E+00  0.00000000E+00
  0.00000000E+00  0.00000000E+00  0.00000000E+00
  0.00000000E+00  0.00000000E+00  0.00000000E+00
  0.00000000E+00  0.00000000E+00  0.00000000E+00
  0.00000000E+00  0.00000000E+00  0.00000000E+00
  0.00000000E+00  0.00000000E+00  0.00000000E+00
  0.00000000E+00  0.00000000E+00  0.00000000E+00
  0.00000000E+00  0.00000000E+00  0.00000000E+00
  0.00000000E+00  0.00000000E+00  0.00000000E+00
  0.00000000E+00  0.00000000E+00  0.00000000E+00
  0.00000000E+00  0.00000000E+00  0.00000000E+00
  0.00000000E+00  0.00000000E+00  0.00000000E+00
  0.00000000E+00  0.00000000E+00  0.00000000E+00
  0.00000000E+00  0.00000000E+00  0.00000000E+00
  0.00000000E+00  0.00000000E+00  0.00000000E+00
  0.00000000E+00  0.00000000E+00  0.00000000E+00
  0.00000000E+00  0.00000000E+00  0.00000000E+00
  0.00000000E+00  0.00000000E+00  0.00000000E+00
  0.00000000E+00  0.00000000E+00  0.00000000E+00
  0.00000000E+00  0.00000000E+00  0.00000000E+00
  0.00000000E+00  0.00000000E+00  0.00000000E+00
  0.00000000E+00  0.00000000E+00  0.00000000E+00
  0.00000000E+00  0.00000000E+00  0.00000000E+00
  0.00000000E+00  0.00000000E+00  0.00000000E+00
  0.00000000E+00  0.00000000E+00  0.00000000E+00
  0.00000000E+00  0.00000000E+00  0.00000000E+00
  0.00000000E+00  0.00000000E+00  0.00000000E+00
  0.00000000E+00  0.00000000E+00  0.00000000E+00
  0.00000000E+00  0.00000000E+00  0.00000000E+00
  0.00000000E+00  0.00000000E+00  0.00000000E+00
  0.00000000E+00  0.00000000E+00  0.00000000E+00
  0.00000000E+00  0.00000000E+00  0.00000000E+00
  0.00000000E+00  0.00000000E+00  0.00000000E+00
  0.00000000E+00  0.00000000E+00  0.00000000E+00
  0.00000000E+00  0.00000000E+00  0.00000000E+00
  0.00000000E+00  0.00000000E+00  0.00000000E+00
  0.00000000E+00  0.00000000E+00  0.00000000E+00
  0.00000000E+00  0.00000000E+00  0.00000000E+00
  0.00000000E+00  0.00000000E+00  0.00000000E+00
  0.00000000E+00  0.00000000E+00  0.00000000E+00
  0.00000000E+00  0.00000000E+00  0.00000000E+00
  0.00000000E+00  0.00000000E+00  0.00000000E+00
  0.00000000E+00  0.00000000E+00  0.00000000E+00
  0.00000000E+00  0.00000000E+00  0.00000000E+00
  0.00000000E+00  0.00000000E+00  0.00000000E+00
  0.00000000E+00  0.00000000E+00  0.00000000E+00
  0.00000000E+00  0.00000000E+00  0.00000000E+00
  0.00000000E+00  0.00000000E+00  0.00000000E+00
  0.00000000E+00  0.00000000E+00  0.00000000E+00
  0.00000000E+00  0.00000000E+00  0.00000000E+00
  0.00000000E+00  0.00000000E+00  0.00000000E+00
  0.00000000E+00  0.00000000E+00  0.00000000E+00
  0.00000000E+00  0.00000000E+00  0.00000000E+00
  0.00000000E+00  0.00000000E+00  0.00000000E+00
  0.00000000E+00  0.00000000E+00  0.00000000E+00
  0.00000000E+00  0.00000000E+00  0.00000000E+00
  0.00000000E+00  0.00000000E+00  0.00000000E+00
  0.00000000E+00  0.00000000E+00  0.00000000E+00
  0.00000000E+00  0.00000000E+00  0.00000000E+00
  0.00000000E+00  0.00000000E+00  0.00000000E+00
  0.00000000E+00  0.00000000E+00  0.00000000E+00
  0.00000000E+00  0.00000000E+00  0.00000000E+00
  0.00000000E+00  0.00000000E+00  0.00000000E+00
  0.00000000E+00  0.00000000E+00  0.00000000E+00
  0.00000000E+00  0.00000000E+00  0.00000000E+00
  0.00000000E+00  0.00000000E+00  0.00000000E+00
  0.00000000E+00  0.00000000E+00  0.00000000E+00
  0.00000000E+00  0.00000000E+00  0.00000000E+00
  0.00000000E+00  0.00000000E+00  0.00000000E+00
  0.00000000E+00  0.00000000E+00  0.00000000E+00
  0.00000000E+00  0.00000000E+00  0.00000000E+00
  0.00000000E+00  0.00000000E+00  0.00000000E+00
  0.00000000E+00  0.00000000E+00  0.00000000E+00
  0.00000000E+00  0.00000000E+00  0.00000000E+00
  0.00000000E+00  0.00000000E+00  0.00000000E+00
  0.00000000E+00  0.00000000E+00  0.00000000E+00
  0.00000000E+00  0.00000000E+00  0.00000000E+00
  0.00000000E+00  0.00000000E+00  0.00000000E+00
  0.00000000E+00  0.00000000E+00  0.00000000E+00
  0.00000000E+00  0.00000000E+00  0.00000000E+00
  0.00000000E+00  0.00000000E+00  0.00000000E+00
  0.00000000E+00  0.00000000E+00  0.00000000E+00
  0.00000000E+00  0.00000000E+00  0.00000000E+00
  0.00000000E+00  0.00000000E+00  0.00000000E+00
  0.00000000E+00  0.00000000E+00  0.00000000E+00
  0.00000000E+00  0.00000000E+00  0.00000000E+00
  0.00000000E+00  0.00000000E+00  0.00000000E+00
  0.00000000E+00  0.00000000E+00  0.00000000E+00
  0.00000000E+00  0.00000000E+00  0.00000000E+00
  0.00000000E+00  0.00000000E+00  0.00000000E+00
  0.00000000E+00  0.00000000E+00  0.00000000E+00
  0.00000000E+00  0.00000000E+00  0.00000000E+00
  0.00000000E+00  0.00000000E+00  0.00000000E+00
  0.00000000E+00  0.00000000E+00  0.00000000E+00
  0.00000000E+00  0.00000000E+00  0.00000000E+00
  0.00000000E+00  0.00000000E+00  0.00000000E+00
  0.00000000E+00  0.00000000E+00  0.00000000E+00
  0.00000000E+00  0.00000000E+00  0.00000000E+00
  0.00000000E+00  0.00000000E+00  0.00000000E+00
  0.00000000E+00  0.00000000E+00  0.00000000E+00
  0.00000000E+00  0.00000000E+00  0.00000000E+00
  0.00000000E+00  0.00000000E+00  0.00000000E+00
  0.00000000E+00  0.00000000E+00  0.00000000E+00
  0.00000000E+00  0.00000000E+00  0.00000000E+00
  0.00000000E+00  0.00000000E+00  0.00000000E+00
  0.00000000E+00  0.00000000E+00  0.00000000E+00
  0.00000000E+00  0.00000000E+00  0.00000000E+00
  0.00000000E+00  0.00000000E+00  0.00000000E+00
  0.00000000E+00  0.00000000E+00  0.00000000E+00
  0.00000000E+00  0.00000000E+00  0.00000000E+00
  0.00000000E+00  0.00000000E+00  0.00000000E+00
  0.00000000E+00  0.00000000E+00  0.00000000E+00
  0.00000000E+00  0.00000000E+00  0.00000000E+00
  0.00000000E+00  0.00000000E+00  0.00000000E+00
  0.00000000E+00  0.00000000E+00  0.00000000E+00
  0.00000000E+00  0.00000000E+00  0.00000000E+00
  0.00000000E+00  0.00000000E+00  0.00000000E+00
  0.00000000E+00  0.00000000E+00  0.00000000E+00
  0.00000000E+00  0.00000000E+00  0.00000000E+00
  0.00000000E+00  0.00000000E+00  0.00000000E+00
  0.00000000E+00  0.00000000E+00  0.00000000E+00
  0.00000000E+00  0.00000000E+00  0.00000000E+00
  0.00000000E+00  0.00000000E+00  0.00000000E+00
  0.00000000E+00  0.00000000E+00  0.00000000E+00
  0.00000000E+00  0.00000000E+00  0.00000000E+00
  0.00000000E+00  0.00000000E+00  0.00000000E+00
  0.00000000E+00  0.00000000E+00  0.00000000E+00
