# Supplementary material for: Dramatic Enhancement of Rare-Earth Metal–Organic Framework Stability Via Metal Cluster Fluorination
Source: JACS Au. 2022 Aug 9;2(8):1889–98. doi: 10.1021/jacsau.2c00259 (PMC9400048; doi:10.1021/jacsau.2c00259)
Supplement: Supplementary file 2 — au2c00259_si_002.zip [file au2c00259_si_002.zip › jacs_supplement/poscars/dobdc_adsorption/mof_gas/yb/so2/POSCAR]

POSCAR file written by OVITO Basic 3.5.4
   1.00000000000000     
    14.9708692048626073   -0.0071387840638433   -0.0075665357142770
    -0.0297725924140263   14.7968784310066894    0.0084129984990982
     0.1013668039167057    0.0125890663686570   20.8124494281063122
   C    Yb   H    O    F    S 
    96    12    52    74    16     1
Direct
  0.4070267131602910  0.9278939494126346  0.9686320183705978
  0.0694377753057886  0.4039563694789571  0.0273564771559446
  0.5032931324878546  0.1929186467067050  0.0122171104029534
  0.8021907474317459  0.4947531744632280  0.9915809547474040
  0.4818564762759423  0.0971701696233074  0.9949463775556270
  0.8982924584930451  0.4753681305145044  0.0054789440287166
  0.5262663167565973  0.0187179891788068  0.0158528034167855
  0.4873060425988495  0.9351634961757100  0.0028492765406914
  0.9740001464805790  0.5227605401746078  0.9829202390490053
  0.0581435040936400  0.4853823709095148  0.9936042267143301
  0.4047236158688193  0.0893393033335318  0.9583953634794883
  0.9102150856903333  0.3967841128235146  0.0409558891018323
  0.3662841862961541  0.0066631070903662  0.9446412261109024
  0.9933218776030811  0.3605166694595692  0.0529374040643696
  0.3637527145685112  0.8397541026038319  0.9628131961396308
  0.1586312174673870  0.3632791289140929  0.0308302482392741
  0.6556680858116882  0.6785643818627189  0.1377643619118361
  0.3623334252152697  0.3674720405837013  0.1675867340023386
  0.3460983798333537  0.6610430513430319  0.1453023880014775
  0.6704800067033881  0.3655114250955288  0.1544576617129250
  0.7692565962880000  0.7941465407771401  0.1669102614486234
  0.2612517422224357  0.2455131167660499  0.1990279453292143
  0.2283000934770488  0.7721192201426813  0.1812187634381383
  0.7962435981433350  0.2614361241949049  0.1873126416591910
  0.7055457486712509  0.7300235124617587  0.1862899152499425
  0.3130785801346501  0.3183801629751458  0.2191596656733682
  0.2938090924154438  0.7062982281016759  0.1962419521984833
  0.7285156379327969  0.3241266481672103  0.2039774680317585
  0.8415243336990026  0.2161457385919993  0.2356230033791821
  0.1847482533602863  0.8158252550526714  0.2315172958732086
  0.2106794920591680  0.1940156620082452  0.2417413485084115
  0.8191429280161693  0.8421104789469120  0.2118451957195932
  0.6904962702219266  0.7131971718011033  0.2528446679434220
  0.3151176001477134  0.3417163206275939  0.2850832740317950
  0.3118472730250891  0.6840599367717582  0.2601403294376442
  0.7126570937146341  0.3442953805476076  0.2685115320384077
  0.8231583470370137  0.2337334344251139  0.3001281216231052
  0.2030411701922763  0.7939429465562975  0.2955755580547105
  0.2151781572121687  0.2153051557923306  0.3079324141385928
  0.8037078905518630  0.8247644078968883  0.2780561034019576
  0.7600289040389251  0.3009008911291607  0.3165209132436482
  0.2667294583459883  0.7260829462385543  0.3103029901982485
  0.2669791304663315  0.2888360538686503  0.3282237040337403
  0.7397725298492401  0.7617830513150765  0.2973504509287094
  0.8669098363435527  0.1775215862719717  0.3497218671165749
  0.1558665511111853  0.8438052500784589  0.3464798004985263
  0.1666008556381026  0.1611470685617426  0.3557682653877086
  0.8550745422739382  0.8697740847985105  0.3290842572656102
  0.9097336372356966  0.5674240847371186  0.4667934014375540
  0.4119497110670398  0.0007521452447936  0.4998047080177679
  0.0091497597736998  0.3031482348512239  0.5094748950116083
  0.6986218980742838  0.0090329573240840  0.4901784210376285
  0.9882995266226767  0.3992417513639376  0.4922907044010181
  0.5987097946671388  0.0108880778625565  0.4912038998656157
  0.0278159540045308  0.4782810019653615  0.5168695636716274
  0.5472791558276762  0.0908125088560629  0.4870374960073147
  0.9136609905446309  0.4064764532241826  0.4530327543582910
  0.5557409056017582  0.9276621693414306  0.4983422424450061
  0.8728238823073919  0.4882032315855229  0.4403234881778233
  0.4638851692628655  0.9218502856882719  0.5021182433641795
  0.8659131066015567  0.6553935528340950  0.4603678766299365
  0.3142956684229044  0.0002523925757780  0.5037763970116673
  0.1416014959738636  0.8128943371550716  0.6435281430536027
  0.8425602367613322  0.1313340712866451  0.6579135428603666
  0.8380703184146743  0.8312553395171652  0.6399694951335146
  0.1441815559054469  0.1297771641405494  0.6641287066020477
  0.2349398405318663  0.6831912969048564  0.6798868004145585
  0.7409114540052214  0.2535604367133739  0.6902338450294939
  0.7408372486760190  0.7001715748561514  0.6792883818851065
  0.2301661737295795  0.2681026577425422  0.7006045177840051
  0.1818510842545331  0.7583286065343299  0.6947891817753803
  0.7902830164110870  0.1777107477954612  0.7079816642195152
  0.7824464607841084  0.7844873026581846  0.6889995395304762
  0.1878132089487461  0.1846655381570603  0.7148973076772261
  0.2749172634563960  0.3130906134028227  0.7494603052981434
  0.6927113187948086  0.6621864314457059  0.7298197042559647
  0.6937522036466572  0.3020318500710988  0.7359965979591907
  0.2755868952340913  0.6316033256328675  0.7271346952715092
  0.1678190732896293  0.7810615407395609  0.7603749402908255
  0.7917857511222385  0.1477352615813249  0.7726983640133895
  0.7725286836782670  0.8277129674967937  0.7481348717324556
  0.1879303641671747  0.1518685433885721  0.7778572333196228
  0.2791461594139006  0.2778561446028128  0.8114787743534495
  0.6841582378700943  0.7047049620156467  0.7894937186647536
  0.6964161750639867  0.2733185575441027  0.8010032004466081
  0.2658272281731217  0.6577946156488614  0.7924909841285498
  0.2323047802875668  0.1978600991716351  0.8263544246849656
  0.7233167307199482  0.7905652024095011  0.7984754965172449
  0.7445834960003885  0.1969317974662590  0.8186405726456402
  0.2108569175765655  0.7302749317352512  0.8075613466817541
  0.3349518610771082  0.3247612091138392  0.8594870211962524
  0.6386597888983389  0.6535652485360536  0.8413809578695330
  0.6500674118120399  0.3257120209497315  0.8513088901651118
  0.3203782786944005  0.6192112384966562  0.8459249807772049
  0.9876018169736503  0.5610052344884268  0.5037421968295294
  0.4546952807180961  0.0842202854686487  0.4922838028164235
  0.3767653884225878  0.3717615264616639  0.0106317917607955
  0.6307000755867727  0.6177620003298613  0.9908081362678693
  0.6212324585482560  0.3699052470045032  0.0005087835121978
  0.3792030557872473  0.6215792614135324  0.9927231029961842
  0.5073173973640284  0.5125333080764674  0.1237479703392149
  0.0087968557383522  0.0086441137146500  0.3737042874542649
  0.1180221857893732  0.8748120029477229  0.4972895293409981
  0.8818469696895952  0.1232815136948074  0.5035613501176084
  0.8690426748283709  0.8742987562776342  0.4883323202409389
  0.1269295081415076  0.1263800687287670  0.5084417647395669
  0.9952408060999421  0.9814122785599153  0.6242289821211545
  0.4935602230164963  0.4879576237539732  0.8691415616086172
  0.3726897334479166  0.1518400226281225  0.9432333695950533
  0.5169634065060297  0.8727593666955060  0.0214033951202165
  0.8506577274966286  0.3612447913151509  0.0575908371244484
  0.6230669411204277  0.9686997211656005  0.0643518526530074
  0.1180761641962454  0.5175932095568748  0.9734362831248615
  0.0195894308853555  0.6236163701034642  0.9348898157847445
  0.9404680167314908  0.2596013761102639  0.1000248729969311
  0.7661204861984482  0.2732581396215717  0.1002898616278166
  0.2463703615013650  0.7528317469452827  0.0931353821712217
  0.7810340323015914  0.8048744048993675  0.1155561004551061
  0.2601014817051269  0.2297474326060065  0.1477755078143230
  0.1354299478030078  0.8680601440487951  0.2210016562522641
  0.8904275974455231  0.1640109898444258  0.2235424388710072
  0.9085364693636256  0.9262706447902965  0.2323756307607179
  0.1295211399881624  0.1004071168129368  0.2575571182157699
  0.3493153229044648  0.4246760240848292  0.3504799880301895
  0.6055549638800042  0.6243526226654650  0.2348150049911796
  0.6605386617105129  0.3933020913518002  0.2804008469442810
  0.3620021351117247  0.6324259697023463  0.2702611540321627
  0.2672326170904422  0.3041501717192816  0.3797949661714314
  0.7300691103968543  0.7495559540230916  0.3486776347140576
  0.2435532991523476  0.7401208824811508  0.3981169483426780
  0.7772007757245808  0.2731903521426713  0.4043115024096287
  0.0136292666084474  0.6235698061696789  0.5248754157419967
  0.4126294596708279  0.1446551234549199  0.4900051606095339
  0.5983755107218948  0.8676780854148547  0.5012699124895071
  0.8843721132144579  0.3438460889606524  0.4351885003153705
  0.5424172472281188  0.2183117303293565  0.4738175984230837
  0.4578760978061993  0.7894649576499242  0.4965596549819568
  0.7730258222873481  0.4289470350860649  0.3954943037709182
  0.1123858901211712  0.5304849575171098  0.5744205685941264
  0.3222795956470015  0.8697801783460930  0.5044206727231798
  0.7700877253989744  0.5953289763488304  0.4176914476257375
  0.2575865054264631  0.3618197747863902  0.6408726246291850
  0.7241718788464893  0.5959105536083300  0.6271154610817634
  0.2441588517606911  0.6661224351432861  0.6289874813115360
  0.7414522235254629  0.2746778218744190  0.6398804610662090
  0.6609531130891407  0.5956770097942251  0.7246955288136732
  0.3059827424518064  0.3792289587741963  0.7405660177373617
  0.6244049358553938  0.4008386235589999  0.7627542591609008
  0.3389490095600552  0.5578521007077395  0.6661504563950559
  0.0936734607632352  0.8771166166287118  0.7381730815492175
  0.8721234205820306  0.0560163952930060  0.7505515540386211
  0.1524220938450958  0.0886807606750290  0.7880461312369889
  0.8056669682573907  0.8932474834783726  0.7544237885823680
  0.2048611696285311  0.7501680361824276  0.8579837336272464
  0.7458665110592890  0.1768892301661989  0.8692225939633359
  0.2626686252120822  0.2155074723854229  0.9137291327375191
  0.7433943382809809  0.8944726433492564  0.8503634988322233
  0.2656515705458753  0.8992506353484416  0.9229667518756506
  0.1057284751375349  0.2598707785389063  0.0716844301550640
  0.2629978638470489  0.0632537616878369  0.9017865239831145
  0.5821419573162580  0.2229425756268434  0.0135166293938154
  0.3997904230650149  0.7691157371441601  0.9826772009195838
  0.7722118443886093  0.5745651397214531  0.9878698214900765
  0.2266861521899225  0.4023312248668151  0.0101522285902544
  0.2831456155359443  0.8360227393026155  0.9375466541482013
  0.1655224027386112  0.2806218467906549  0.0547542599566828
  0.4332069622207571  0.2394410370139319  0.0222665170132201
  0.7554812614595622  0.4234859883835091  0.9863327910187544
  0.6021413051083482  0.0280791682366846  0.0505645533847469
  0.9618007156577482  0.5998341359606284  0.9489281706637936
  0.2885245547575633  0.0007057117785048  0.9111304232984533
  0.0009466052243685  0.2817176419799187  0.0868430314905135
  0.6670019821101826  0.6944170637833280  0.0780842584286494
  0.3411019933368022  0.3467822045946830  0.1103684166025240
  0.3219650765602970  0.6738665208464435  0.0859037458120507
  0.6840514592659713  0.3375266177291227  0.0961907997104342
  0.2083073874794777  0.7940866217393410  0.1201745081463792
  0.8170789722529456  0.2427347203966595  0.1250462127802788
  0.6014992805820241  0.6175153389509180  0.1592065659042925
  0.4217214743627100  0.4251054322820989  0.1822959326618508
  0.4118584396810823  0.6136132100467273  0.1615573166569486
  0.6119549489501190  0.4219006921724708  0.1706662519155515
  0.1604771623816197  0.1261006912697266  0.2185296438336736
  0.8806248385028428  0.9027350601920939  0.1918762364058557
  0.6312149401374567  0.6519702062202839  0.2750244980476514
  0.3624916285060834  0.4153157304947468  0.3049776008463612
  0.9214766939748209  0.1176436881791484  0.3325510028958472
  0.1050089867073902  0.9079257374552382  0.3318935823931605
  0.1114972935679539  0.1010156200114549  0.3340029821024070
  0.9166327452786570  0.9268909503336256  0.3123330006420330
  0.7438051321527638  0.3229777170162736  0.3794895659668298
  0.2852717024620985  0.7019213831728494  0.3716489791389582
  0.8439332181513931  0.1931655152824914  0.4088955312120722
  0.1703449978011112  0.8189335461985547  0.4063301947031481
  0.1805600209037557  0.1743149187384012  0.4149704979959057
  0.8372427906715089  0.8497297282237660  0.3866954674774822
  0.9012811334625960  0.7260820117041091  0.4802770882865589
  0.0878562558751565  0.2727842376357841  0.5120124284976069
  0.7400340677602476  0.0831495630854755  0.4939495134096825
  0.2699567572740094  0.0698693306579027  0.5059114921393822
  0.7859231371105514  0.6579221376527750  0.4337768394179692
  0.2739542982711690  0.9182824384539401  0.5044540015012291
  0.9385384170730237  0.2568487565776140  0.5181531379250307
  0.7338109502025513  0.9311059370221543  0.4868976013813859
  0.1007343775748565  0.4712995321941317  0.5554457183048247
  0.5879073246817551  0.1713755917788049  0.4776596638672630
  0.7960607320338206  0.4921365896674841  0.4054750720458015
  0.4201905510342783  0.8400695426880371  0.5095735718102892
  0.1589293723306530  0.7969384778421796  0.5840587267448368
  0.8326112219904606  0.1552494472379765  0.6003023080695394
  0.8207293620309275  0.8193627820948042  0.5810243226426178
  0.1679181913920531  0.1466082602617134  0.6067221303658433
  0.7511727160903914  0.6557232308478428  0.6222515868155224
  0.2259712316537129  0.3039484742859915  0.6407649393873123
  0.0896634912095358  0.8767373703115877  0.6619281198056755
  0.8966847489820650  0.0687103279146772  0.6764826870186145
  0.8994874522547300  0.8826718217155428  0.6616474013699143
  0.0881615746864885  0.0691841705064705  0.6808750651932686
  0.6479373158669405  0.3774771824769104  0.7187321656559320
  0.3232455891070788  0.5561407063203472  0.7117354469589715
  0.1172416034340873  0.8507367661493453  0.7794801206750729
  0.8378153585317706  0.0739650918893437  0.7907100284920590
  0.3909115397045865  0.3818701843553649  0.8397078373135690
  0.5899474906126818  0.5871437964822611  0.8256079319292347
  0.5994340724034952  0.3907776980374298  0.8315670941762879
  0.3884034113643454  0.5743919005652521  0.8301670434531918
  0.2311626577398666  0.1653277562353954  0.8880182860317821
  0.7126377990576123  0.8363237433744961  0.8545556085909300
  0.3226726250961471  0.3022181402287025  0.9191092681190542
  0.6545475725712351  0.6777567534720471  0.8991879217039921
  0.6618473881987678  0.3059739732765507  0.9092445273910217
  0.2983418510573555  0.6384855457718547  0.9039773844488878
  0.4911513435673357  0.4746703980929186  0.7466174512643846
  0.4529268326676155  0.4067737788582484  0.6429771997605982
  0.5045960592858065  0.3947498939792955  0.0615634335545687
  0.5041829648878168  0.6240247939398649  0.0477181530228243
  0.0022004566488069  0.8812267999590794  0.4354566481628861
  0.0093241282923637  0.1206877934238134  0.4462938004886142
  0.8917558064655238  0.0063989180562242  0.4371619341454375
  0.1224819781696231  0.9998464929071815  0.4449570989830111
  0.0034752149393495  0.1025509126084559  0.5634847829920210
  0.9956829979510350  0.8664422648315111  0.5499839898566726
  0.1185231590637192  0.9859481178663154  0.5606155379849393
  0.8849617558881958  0.9905536934850044  0.5538086092403361
  0.4944236098062375  0.6157727337239426  0.9330068085776897
  0.6055674916124419  0.4936665749935696  0.9391078804051453
  0.6249123230506909  0.5047370888304012  0.0561042546163181
  0.3823721757750900  0.5072446842691063  0.0593493659958783
  0.4959260230032134  0.3723222900626431  0.9438429417196225
  0.3801214197221212  0.4895454869255029  0.9445323964865897
  0.4782602701741500  0.3918683398048697  0.7095764814808678
 
  0.00000000E+00  0.00000000E+00  0.00000000E+00
  0.00000000E+00  0.00000000E+00  0.00000000E+00
  0.00000000E+00  0.00000000E+00  0.00000000E+00
  0.00000000E+00  0.00000000E+00  0.00000000E+00
  0.00000000E+00  0.00000000E+00  0.00000000E+00
  0.00000000E+00  0.00000000E+00  0.00000000E+00
  0.00000000E+00  0.00000000E+00  0.00000000E+00
  0.00000000E+00  0.00000000E+00  0.00000000E+00
  0.00000000E+00  0.00000000E+00  0.00000000E+00
  0.00000000E+00  0.00000000E+00  0.00000000E+00
  0.00000000E+00  0.00000000E+00  0.00000000E+00
  0.00000000E+00  0.00000000E+00  0.00000000E+00
  0.00000000E+00  0.00000000E+00  0.00000000E+00
  0.00000000E+00  0.00000000E+00  0.00000000E+00
  0.00000000E+00  0.00000000E+00  0.00000000E+00
  0.00000000E+00  0.00000000E+00  0.00000000E+00
  0.00000000E+00  0.00000000E+00  0.00000000E+00
  0.00000000E+00  0.00000000E+00  0.00000000E+00
  0.00000000E+00  0.00000000E+00  0.00000000E+00
  0.00000000E+00  0.00000000E+00  0.00000000E+00
  0.00000000E+00  0.00000000E+00  0.00000000E+00
  0.00000000E+00  0.00000000E+00  0.00000000E+00
  0.00000000E+00  0.00000000E+00  0.00000000E+00
  0.00000000E+00  0.00000000E+00  0.00000000E+00
  0.00000000E+00  0.00000000E+00  0.00000000E+00
  0.00000000E+00  0.00000000E+00  0.00000000E+00
  0.00000000E+00  0.00000000E+00  0.00000000E+00
  0.00000000E+00  0.00000000E+00  0.00000000E+00
  0.00000000E+00  0.00000000E+00  0.00000000E+00
  0.00000000E+00  0.00000000E+00  0.00000000E+00
  0.00000000E+00  0.00000000E+00  0.00000000E+00
  0.00000000E+00  0.00000000E+00  0.00000000E+00
  0.00000000E+00  0.00000000E+00  0.00000000E+00
  0.00000000E+00  0.00000000E+00  0.00000000E+00
  0.00000000E+00  0.00000000E+00  0.00000000E+00
  0.00000000E+00  0.00000000E+00  0.00000000E+00
  0.00000000E+00  0.00000000E+00  0.00000000E+00
  0.00000000E+00  0.00000000E+00  0.00000000E+00
  0.00000000E+00  0.00000000E+00  0.00000000E+00
  0.00000000E+00  0.00000000E+00  0.00000000E+00
  0.00000000E+00  0.00000000E+00  0.00000000E+00
  0.00000000E+00  0.00000000E+00  0.00000000E+00
  0.00000000E+00  0.00000000E+00  0.00000000E+00
  0.00000000E+00  0.00000000E+00  0.00000000E+00
  0.00000000E+00  0.00000000E+00  0.00000000E+00
  0.00000000E+00  0.00000000E+00  0.00000000E+00
  0.00000000E+00  0.00000000E+00  0.00000000E+00
  0.00000000E+00  0.00000000E+00  0.00000000E+00
  0.00000000E+00  0.00000000E+00  0.00000000E+00
  0.00000000E+00  0.00000000E+00  0.00000000E+00
  0.00000000E+00  0.00000000E+00  0.00000000E+00
  0.00000000E+00  0.00000000E+00  0.00000000E+00
  0.00000000E+00  0.00000000E+00  0.00000000E+00
  0.00000000E+00  0.00000000E+00  0.00000000E+00
  0.00000000E+00  0.00000000E+00  0.00000000E+00
  0.00000000E+00  0.00000000E+00  0.00000000E+00
  0.00000000E+00  0.00000000E+00  0.00000000E+00
  0.00000000E+00  0.00000000E+00  0.00000000E+00
  0.00000000E+00  0.00000000E+00  0.00000000E+00
  0.00000000E+00  0.00000000E+00  0.00000000E+00
  0.00000000E+00  0.00000000E+00  0.00000000E+00
  0.00000000E+00  0.00000000E+00  0.00000000E+00
  0.00000000E+00  0.00000000E+00  0.00000000E+00
  0.00000000E+00  0.00000000E+00  0.00000000E+00
  0.00000000E+00  0.00000000E+00  0.00000000E+00
  0.00000000E+00  0.00000000E+00  0.00000000E+00
  0.00000000E+00  0.00000000E+00  0.00000000E+00
  0.00000000E+00  0.00000000E+00  0.00000000E+00
  0.00000000E+00  0.00000000E+00  0.00000000E+00
  0.00000000E+00  0.00000000E+00  0.00000000E+00
  0.00000000E+00  0.00000000E+00  0.00000000E+00
  0.00000000E+00  0.00000000E+00  0.00000000E+00
  0.00000000E+00  0.00000000E+00  0.00000000E+00
  0.00000000E+00  0.00000000E+00  0.00000000E+00
  0.00000000E+00  0.00000000E+00  0.00000000E+00
  0.00000000E+00  0.00000000E+00  0.00000000E+00
  0.00000000E+00  0.00000000E+00  0.00000000E+00
  0.00000000E+00  0.00000000E+00  0.00000000E+00
  0.00000000E+00  0.00000000E+00  0.00000000E+00
  0.00000000E+00  0.00000000E+00  0.00000000E+00
  0.00000000E+00  0.00000000E+00  0.00000000E+00
  0.00000000E+00  0.00000000E+00  0.00000000E+00
  0.00000000E+00  0.00000000E+00  0.00000000E+00
  0.00000000E+00  0.00000000E+00  0.00000000E+00
  0.00000000E+00  0.00000000E+00  0.00000000E+00
  0.00000000E+00  0.00000000E+00  0.00000000E+00
  0.00000000E+00  0.00000000E+00  0.00000000E+00
  0.00000000E+00  0.00000000E+00  0.00000000E+00
  0.00000000E+00  0.00000000E+00  0.00000000E+00
  0.00000000E+00  0.00000000E+00  0.00000000E+00
  0.00000000E+00  0.00000000E+00  0.00000000E+00
  0.00000000E+00  0.00000000E+00  0.00000000E+00
  0.00000000E+00  0.00000000E+00  0.00000000E+00
  0.00000000E+00  0.00000000E+00  0.00000000E+00
  0.00000000E+00  0.00000000E+00  0.00000000E+00
  0.00000000E+00  0.00000000E+00  0.00000000E+00
  0.00000000E+00  0.00000000E+00  0.00000000E+00
  0.00000000E+00  0.00000000E+00  0.00000000E+00
  0.00000000E+00  0.00000000E+00  0.00000000E+00
  0.00000000E+00  0.00000000E+00  0.00000000E+00
  0.00000000E+00  0.00000000E+00  0.00000000E+00
  0.00000000E+00  0.00000000E+00  0.00000000E+00
  0.00000000E+00  0.00000000E+00  0.00000000E+00
  0.00000000E+00  0.00000000E+00  0.00000000E+00
  0.00000000E+00  0.00000000E+00  0.00000000E+00
  0.00000000E+00  0.00000000E+00  0.00000000E+00
  0.00000000E+00  0.00000000E+00  0.00000000E+00
  0.00000000E+00  0.00000000E+00  0.00000000E+00
  0.00000000E+00  0.00000000E+00  0.00000000E+00
  0.00000000E+00  0.00000000E+00  0.00000000E+00
  0.00000000E+00  0.00000000E+00  0.00000000E+00
  0.00000000E+00  0.00000000E+00  0.00000000E+00
  0.00000000E+00  0.00000000E+00  0.00000000E+00
  0.00000000E+00  0.00000000E+00  0.00000000E+00
  0.00000000E+00  0.00000000E+00  0.00000000E+00
  0.00000000E+00  0.00000000E+00  0.00000000E+00
  0.00000000E+00  0.00000000E+00  0.00000000E+00
  0.00000000E+00  0.00000000E+00  0.00000000E+00
  0.00000000E+00  0.00000000E+00  0.00000000E+00
  0.00000000E+00  0.00000000E+00  0.00000000E+00
  0.00000000E+00  0.00000000E+00  0.00000000E+00
  0.00000000E+00  0.00000000E+00  0.00000000E+00
  0.00000000E+00  0.00000000E+00  0.00000000E+00
  0.00000000E+00  0.00000000E+00  0.00000000E+00
  0.00000000E+00  0.00000000E+00  0.00000000E+00
  0.00000000E+00  0.00000000E+00  0.00000000E+00
  0.00000000E+00  0.00000000E+00  0.00000000E+00
  0.00000000E+00  0.00000000E+00  0.00000000E+00
  0.00000000E+00  0.00000000E+00  0.00000000E+00
  0.00000000E+00  0.00000000E+00  0.00000000E+00
  0.00000000E+00  0.00000000E+00  0.00000000E+00
  0.00000000E+00  0.00000000E+00  0.00000000E+00
  0.00000000E+00  0.00000000E+00  0.00000000E+00
  0.00000000E+00  0.00000000E+00  0.00000000E+00
  0.00000000E+00  0.00000000E+00  0.00000000E+00
  0.00000000E+00  0.00000000E+00  0.00000000E+00
  0.00000000E+00  0.00000000E+00  0.00000000E+00
  0.00000000E+00  0.00000000E+00  0.00000000E+00
  0.00000000E+00  0.00000000E+00  0.00000000E+00
  0.00000000E+00  0.00000000E+00  0.00000000E+00
  0.00000000E+00  0.00000000E+00  0.00000000E+00
  0.00000000E+00  0.00000000E+00  0.00000000E+00
  0.00000000E+00  0.00000000E+00  0.00000000E+00
  0.00000000E+00  0.00000000E+00  0.00000000E+00
  0.00000000E+00  0.00000000E+00  0.00000000E+00
  0.00000000E+00  0.00000000E+00  0.00000000E+00
  0.00000000E+00  0.00000000E+00  0.00000000E+00
  0.00000000E+00  0.00000000E+00  0.00000000E+00
  0.00000000E+00  0.00000000E+00  0.00000000E+00
  0.00000000E+00  0.00000000E+00  0.00000000E+00
  0.00000000E+00  0.00000000E+00  0.00000000E+00
  0.00000000E+00  0.00000000E+00  0.00000000E+00
  0.00000000E+00  0.00000000E+00  0.00000000E+00
  0.00000000E+00  0.00000000E+00  0.00000000E+00
  0.00000000E+00  0.00000000E+00  0.00000000E+00
  0.00000000E+00  0.00000000E+00  0.00000000E+00
  0.00000000E+00  0.00000000E+00  0.00000000E+00
  0.00000000E+00  0.00000000E+00  0.00000000E+00
  0.00000000E+00  0.00000000E+00  0.00000000E+00
  0.00000000E+00  0.00000000E+00  0.00000000E+00
  0.00000000E+00  0.00000000E+00  0.00000000E+00
  0.00000000E+00  0.00000000E+00  0.00000000E+00
  0.00000000E+00  0.00000000E+00  0.00000000E+00
  0.00000000E+00  0.00000000E+00  0.00000000E+00
  0.00000000E+00  0.00000000E+00  0.00000000E+00
  0.00000000E+00  0.00000000E+00  0.00000000E+00
  0.00000000E+00  0.00000000E+00  0.00000000E+00
  0.00000000E+00  0.00000000E+00  0.00000000E+00
  0.00000000E+00  0.00000000E+00  0.00000000E+00
  0.00000000E+00  0.00000000E+00  0.00000000E+00
  0.00000000E+00  0.00000000E+00  0.00000000E+00
  0.00000000E+00  0.00000000E+00  0.00000000E+00
  0.00000000E+00  0.00000000E+00  0.00000000E+00
  0.00000000E+00  0.00000000E+00  0.00000000E+00
  0.00000000E+00  0.00000000E+00  0.00000000E+00
  0.00000000E+00  0.00000000E+00  0.00000000E+00
  0.00000000E+00  0.00000000E+00  0.00000000E+00
  0.00000000E+00  0.00000000E+00  0.00000000E+00
  0.00000000E+00  0.00000000E+00  0.00000000E+00
  0.00000000E+00  0.00000000E+00  0.00000000E+00
  0.00000000E+00  0.00000000E+00  0.00000000E+00
  0.00000000E+00  0.00000000E+00  0.00000000E+00
  0.00000000E+00  0.00000000E+00  0.00000000E+00
  0.00000000E+00  0.00000000E+00  0.00000000E+00
  0.00000000E+00  0.00000000E+00  0.00000000E+00
  0.00000000E+00  0.00000000E+00  0.00000000E+00
  0.00000000E+00  0.00000000E+00  0.00000000E+00
  0.00000000E+00  0.00000000E+00  0.00000000E+00
  0.00000000E+00  0.00000000E+00  0.00000000E+00
  0.00000000E+00  0.00000000E+00  0.00000000E+00
  0.00000000E+00  0.00000000E+00  0.00000000E+00
  0.00000000E+00  0.00000000E+00  0.00000000E+00
  0.00000000E+00  0.00000000E+00  0.00000000E+00
  0.00000000E+00  0.00000000E+00  0.00000000E+00
  0.00000000E+00  0.00000000E+00  0.00000000E+00
  0.00000000E+00  0.00000000E+00  0.00000000E+00
  0.00000000E+00  0.00000000E+00  0.00000000E+00
  0.00000000E+00  0.00000000E+00  0.00000000E+00
  0.00000000E+00  0.00000000E+00  0.00000000E+00
  0.00000000E+00  0.00000000E+00  0.00000000E+00
  0.00000000E+00  0.00000000E+00  0.00000000E+00
  0.00000000E+00  0.00000000E+00  0.00000000E+00
  0.00000000E+00  0.00000000E+00  0.00000000E+00
  0.00000000E+00  0.00000000E+00  0.00000000E+00
  0.00000000E+00  0.00000000E+00  0.00000000E+00
  0.00000000E+00  0.00000000E+00  0.00000000E+00
  0.00000000E+00  0.00000000E+00  0.00000000E+00
  0.00000000E+00  0.00000000E+00  0.00000000E+00
  0.00000000E+00  0.00000000E+00  0.00000000E+00
  0.00000000E+00  0.00000000E+00  0.00000000E+00
  0.00000000E+00  0.00000000E+00  0.00000000E+00
  0.00000000E+00  0.00000000E+00  0.00000000E+00
  0.00000000E+00  0.00000000E+00  0.00000000E+00
  0.00000000E+00  0.00000000E+00  0.00000000E+00
  0.00000000E+00  0.00000000E+00  0.00000000E+00
  0.00000000E+00  0.00000000E+00  0.00000000E+00
  0.00000000E+00  0.00000000E+00  0.00000000E+00
  0.00000000E+00  0.00000000E+00  0.00000000E+00
  0.00000000E+00  0.00000000E+00  0.00000000E+00
  0.00000000E+00  0.00000000E+00  0.00000000E+00
  0.00000000E+00  0.00000000E+00  0.00000000E+00
  0.00000000E+00  0.00000000E+00  0.00000000E+00
  0.00000000E+00  0.00000000E+00  0.00000000E+00
  0.00000000E+00  0.00000000E+00  0.00000000E+00
  0.00000000E+00  0.00000000E+00  0.00000000E+00
  0.00000000E+00  0.00000000E+00  0.00000000E+00
  0.00000000E+00  0.00000000E+00  0.00000000E+00
  0.00000000E+00  0.00000000E+00  0.00000000E+00
  0.00000000E+00  0.00000000E+00  0.00000000E+00
  0.00000000E+00  0.00000000E+00  0.00000000E+00
  0.00000000E+00  0.00000000E+00  0.00000000E+00
  0.00000000E+00  0.00000000E+00  0.00000000E+00
  0.00000000E+00  0.00000000E+00  0.00000000E+00
  0.00000000E+00  0.00000000E+00  0.00000000E+00
  0.00000000E+00  0.00000000E+00  0.00000000E+00
  0.00000000E+00  0.00000000E+00  0.00000000E+00
  0.00000000E+00  0.00000000E+00  0.00000000E+00
  0.00000000E+00  0.00000000E+00  0.00000000E+00
  0.00000000E+00  0.00000000E+00  0.00000000E+00
  0.00000000E+00  0.00000000E+00  0.00000000E+00
  0.00000000E+00  0.00000000E+00  0.00000000E+00
  0.00000000E+00  0.00000000E+00  0.00000000E+00
  0.00000000E+00  0.00000000E+00  0.00000000E+00
  0.00000000E+00  0.00000000E+00  0.00000000E+00
  0.00000000E+00  0.00000000E+00  0.00000000E+00
  0.00000000E+00  0.00000000E+00  0.00000000E+00
  0.00000000E+00  0.00000000E+00  0.00000000E+00
  0.00000000E+00  0.00000000E+00  0.00000000E+00
  0.00000000E+00  0.00000000E+00  0.00000000E+00
  0.00000000E+00  0.00000000E+00  0.00000000E+00
  0.00000000E+00  0.00000000E+00  0.00000000E+00
