# Supplementary material for: Dramatic Enhancement of Rare-Earth Metal–Organic Framework Stability Via Metal Cluster Fluorination
Source: JACS Au. 2022 Aug 9;2(8):1889–98. doi: 10.1021/jacsau.2c00259 (PMC9400048; doi:10.1021/jacsau.2c00259)
Supplement: Supplementary file 2 — au2c00259_si_002.zip [file au2c00259_si_002.zip › jacs_supplement/poscars/empty_stability/tcpb/original/eu/POSCAR]

POSCAR file from 20_0407_12_Part1_prot_h
   25.0942000000000     
     0.7768201142394141   -0.4534699727949735    0.0048857581784109
     0.0005008515728886    0.9078190592460426   -0.0071851380875364
     0.0018387658190175   -0.0085931047321402    0.9210559908808722
   C    H    Na   O    Eu
   204   168     2    94    18
Direct
  0.0229484016554792  0.4082019851765223  0.4361708121480370
  0.6480290725539404  0.5921600149655735  0.5959693038967602
  0.7007494849083155  0.6453000174429122  0.6268617286310660
  0.7156135318628694  0.7122557070325362  0.6195237586768478
  0.6766158014704351  0.7252159718231646  0.5807836293414783
  0.6243795494414716  0.6722775743809928  0.5495469397817173
  0.7728579619364025  0.7693527741216968  0.6522981030734293
  0.0356804278648578  0.2566919804550352  0.3338018908671327
  0.5573647518600634  0.5495156216836088  0.5202617380060018
  0.0223921835603904  0.4028676192712271  0.5651209960072255
  0.9743248380205948  0.3697393210753991  0.6092788981685026
  0.9728328306274864  0.3164328841666655  0.6384052888134750
  0.0200599556427075  0.2956418954861054  0.6247547356432910
  0.0696810123002547  0.3297566132651079  0.5821342507880426
  0.0705448982476130  0.3826611525676826  0.5523300048060927
  0.0142674209139773  0.2361794600003911  0.6556626254961943
  0.0197792700516071  0.4573183014259977  0.5338359053082442
  0.6029034215396661  0.9947574888780153  0.0599666098047826
  0.5879912409845827  0.9541063593227291  0.1089178274118048
  0.6402146230919290  0.9590388247315021  0.1432520625406642
  0.7086856131009516  0.0041383312072020  0.1291014025006705
  0.7240775600277608  0.0453571549756762  0.0806234042187602
  0.6717558664669507  0.0410639384337541  0.0466435744576529
  0.7648008192507243  0.0074666432471635  0.1646386253820397
  0.0208909494347458  0.4605654647223673  0.4729396395156375
  0.5458146582500900  0.9891574515903524  0.0255837127023168
  0.3941608245914935  0.3694995763208758  0.0710861790250578
  0.3510283453692442  0.3783630030200159  0.1098818097047009
  0.2899167501289117  0.3229545736489553  0.1283789376433979
  0.2725802703554953  0.2573219684815604  0.1101299948950250
  0.3184633044710369  0.2476233590475129  0.0757782005943576
  0.3781840540529469  0.3032608211068434  0.0557507726034944
  0.6165411358947928  0.6114488394852300  0.4297210116447901
  0.2041038354031465  0.1983790542273878  0.1234532850043296
  0.4523806056474104  0.4287177345309189  0.0434390847096520
  0.9771889427005752  0.5967634880239497  0.0695466812257548
  0.0203739757281568  0.6246891169867391  0.1175331689256849
  0.0195114372766373  0.6754257328918206  0.1509857550034784
  0.6025538029387402  0.6484600135126825  0.3899100897210132
  0.9751828519280688  0.6993354199469809  0.1376470369995822
  0.9296408358514997  0.6693592917584227  0.0914557768113040
  0.9306206082903276  0.6187864444784328  0.0578392276210878
  0.9782160693071272  0.7577844775127390  0.1706787986984429
  0.9819530387002304  0.5459002646713895  0.0324404447146908
  0.0099804921575749  0.6130626168561358  0.5761529144548571
  0.9573839728676183  0.5943479170820205  0.6170149964417081
  0.9506596413325328  0.6438177134125099  0.6473500728423732
  0.9972100846024382  0.7125476933555692  0.6381060113543906
  0.0523664799977008  0.7313584228081447  0.6000747257174431
  0.0584675028577515  0.6820334717601836  0.5691633922846780
  0.9887546834516859  0.7667690169621392  0.6670172869704041
  0.6558319166789136  0.7058947142070513  0.3647884240120815
  0.0121412351385645  0.5606724919196739  0.5394656164386400
  0.3949153180808602  0.3833303996858807  0.5453266182358802
  0.4105997006642957  0.3531162333119234  0.5903837767183620
  0.3587953526078370  0.2992916686505001  0.6204630298998015
  0.2902291376744411  0.2747146898325167  0.6061825304693346
  0.2740971238762730  0.3057144186593050  0.5622205864847425
  0.3259084599798391  0.3594739378543058  0.5320372985788053
  0.2347404569779029  0.2156443938476390  0.6374113237448364
  0.4510854910319002  0.4398918227244516  0.5138653086177549
  0.6145559398936393  0.0001842299977851  0.5595326576015287
  0.6551641109883284  0.0536125170058174  0.5977999157648263
  0.0735567574234433  0.4274284000661048  0.3933280120008725
  0.7237392399187009  0.7263257892315386  0.3783948902453804
  0.7130930161401597  0.0580077033170872  0.6226252182534097
  0.7294827766933903  0.0073467853853546  0.6111500934893845
  0.6862759706222172  0.9512545488811056  0.5764138169475026
  0.6298636546677033  0.9482338622728358  0.5502090451572134
  0.7942192398234208  0.0141080870130029  0.6328495535944932
  0.7382922376724548  0.6881935171834330  0.4162417438740512
  0.5592390480100469  0.0005689202260578  0.5261964690957384
  0.9846822966191270  0.3831745777934583  0.0564080891562580
  0.0326900141402345  0.3989475636298723  0.1004994368253688
  0.0381315681383143  0.3480108257749587  0.1275430625986856
  0.9952324830315735  0.2797987298881850  0.1119083194804358
  0.9450714730029884  0.2634104191023576  0.0698500815249308
  0.9401207505948156  0.3144666206919005  0.0422347283867937
  0.0036707722256609  0.2258812757963438  0.1399984662667569
  0.9835516008681648  0.4391620626363567  0.0261047825267579
  0.6074269792018769  0.5950253049206212  0.0884574641899644
  0.5839292989231383  0.6282498070131397  0.1256074979091570
  0.6302456619837771  0.6862367997404651  0.1559158761126099
  0.6848879248390924  0.6312190174267470  0.4419209213404409
  0.7005526871330156  0.7103759565345992  0.1511772873885630
  0.7240485645908890  0.6747748604483141  0.1172893628504854
  0.6778444639038873  0.6181115041312180  0.0854324280380906
  0.7505993534987081  0.7751748963220704  0.1802432364533604
  0.5578489226148211  0.5386510148361561  0.0514885744568628
  0.3787893401956485  0.9834648189080497  0.0597843995460234
  0.3432675228283335  0.9320796336924423  0.1001858201220057
  0.2844026587998469  0.9246667233290370  0.1265195254559384
  0.2606265320202212  0.9687160611005508  0.1129123413790367
  0.2982137630417501  0.0225962512374747  0.0752388336269030
  0.3570194508201562  0.0300381870791167  0.0490323304437172
  0.1949718996972533  0.9583712782831624  0.1370754306959083
  0.7794055979947035  0.7890231918375292  0.3516714979320658
  0.4354690831729149  0.9851057980322285  0.0265094868570882
  0.6242634503705446  0.0084090310269415  0.4354202284792751
  0.6191089733662374  0.9563230291128089  0.3989166055066032
  0.6777312890700906  0.9575170976495940  0.3779874192558697
  0.7428096004170998  0.0123514968063336  0.3913196881666274
  0.7482061428724274  0.0666982746081538  0.4245802274338240
  0.6896165957529061  0.0642305796962885  0.4469622281771505
  0.8053438187650765  0.0107170005331567  0.3723264737979262
  0.5629893006616218  0.0027457116338032  0.4651253005287141
  0.4026483397580176  0.3889184911616456  0.4152821733179655
  0.3737220206488231  0.4045433131798810  0.3688901396976397
  0.3258669341728238  0.3534498644801189  0.3331150247908676
  0.3061178041699795  0.2856374072076118  0.3430649094156651
  0.3359614903963107  0.2696999857185725  0.3883033027518753
  0.3837357910803477  0.3208113252958842  0.4240271709505122
  0.2517989283637931  0.2307992293618338  0.3066579450244794
  0.5595255569121085  0.5536649926169400  0.4593889730325342
  0.4532358589142398  0.4438833324855468  0.4529177985555754
  0.0066911226043264  0.6166910156952711  0.4477415907067043
  0.0469640169164142  0.6461076656219737  0.3983445910095379
  0.0470670085207654  0.7002887558190271  0.3717512172245437
  0.0076209359878284  0.7272026015786994  0.3940188447078648
  0.9633366410584858  0.6947216781382402  0.4403549387553174
  0.9626139337708109  0.6399972526682971  0.4665921819505311
  0.4001341896345764  0.0028889533158361  0.4278689587985843
  0.0153729537118991  0.7912402638538120  0.3699691446669634
  0.0122466415170978  0.5634812445394407  0.4784342670429738
  0.3795325262030093  0.9849524548356445  0.9328480510297550
  0.3954541123303549  0.0365019974475423  0.8929438162153275
  0.3435430942150619  0.0418681773609827  0.8665445042757376
  0.3719605691086519  0.9612871585969409  0.3787144412882941
  0.2750254821307647  0.9952150334012583  0.8793410683773428
  0.2586893108344604  0.9413596480979085  0.9164325147442045
  0.3106543964320598  0.9362982993841592  0.9430577261844701
  0.2203683974515396  0.0048636125429491  0.8534873681856538
  0.4354845320541985  0.9855940876750569  0.9654781047483565
  0.6202366662342783  0.6018014563639220  0.9614416666830919
  0.6637031094691873  0.5953442524724197  0.9212797480359325
  0.7141517914042865  0.6519201775894113  0.8925062612259388
  0.7221912902795483  0.7164316151013004  0.9024078019423157
  0.6800053658919799  0.7233521937901933  0.9434041174116400
  0.6298073192292543  0.6668662375724028  0.9724062279227400
  0.7730096810170387  0.7757446188810362  0.8675074373579221
  0.3188287634772349  0.9611571481994503  0.3487414871687133
  0.5649748327976337  0.5413564207325913  0.9907246111343768
  0.9871037739789937  0.3892094505860322  0.9298204823219419
  0.9304249048440537  0.3438972850589554  0.8965166018998748
  0.9285719329155737  0.2875489771568339  0.8706805817107995
  0.9840987154332472  0.2768962957724761  0.8755034521095879
  0.0426585222493404  0.3245169168998700  0.9055163440124574
  0.0436787257580907  0.3796450650602434  0.9330100222904663
  0.9800008668342364  0.2138994924979386  0.8517881878517687
  0.9846631969278622  0.4427024685662087  0.9651490044440458
  0.2928136061594740  0.0028391079195910  0.3668352899894616
  0.3239651774838569  0.0477485866447272  0.4133570294794177
  0.3767286472352065  0.0476302282468640  0.4434669135121829
  0.2310702784965717  0.9978581454176483  0.3384328885508894
  0.0777393218758750  0.3784589561558512  0.3599302187176676
  0.0173710626034677  0.5134354843756074  0.4467087328634855
  0.5072380987312417  0.5012370905889831  0.4271595651833224
  0.5092530335453920  0.0013939625698092  0.4346641514069189
  0.9850868243731087  0.4977454334340081  0.9391818214053177
  0.5151457223865555  0.4875585851848045  0.9574463209916579
  0.4904807401969998  0.9873997872510546  0.9360284832641521
  0.5026028838699687  0.9975566048511230  0.5539982228725840
  0.5035133788979904  0.4925167596729252  0.5461259452223595
  0.0151596100081062  0.5075821688949368  0.5656460936020040
  0.4901320594704965  0.9865019671307335  0.0551057212719656
  0.4526794147228226  0.9992187873555671  0.4625413536474178
  0.5021240903833951  0.4822648720735868  0.0766316647168984
  0.9820872985598093  0.4909433150266673  0.0582430320912435
  0.9886778590008535  0.6086269227570407  0.9413817553087573
  0.9440279439497028  0.5970171436445236  0.8954169906325876
  0.9418580515298083  0.6506558368991713  0.8700611472502393
  0.9850796488324345  0.7175373033773110  0.8891681613412202
  0.0329409524748646  0.7298343250689785  0.9324246398158669
  0.0344618136228384  0.6760862389876042  0.9584022207873237
  0.9784104545966574  0.7745408171331010  0.8652706661275645
  0.9850962228725629  0.5502983251126772  0.9714592658638058
  0.4011375588154122  0.3821386547222652  0.9459112217586545
  0.4116357568331260  0.3461079033948010  0.9011808717479554
  0.0305106844913007  0.3096840982230858  0.3680789548334691
  0.3563876167220787  0.2969151604980144  0.8694855229682112
  0.2898419064795211  0.2833843657701964  0.8817029047699084
  0.2792491848478224  0.3205470963908574  0.9251283581252556
  0.3343734946595422  0.3694692990157655  0.9567698004576249
  0.2310030630549721  0.2288705093938034  0.8483858373122573
  0.9783979836851746  0.2902553908840715  0.4094107727942722
  0.4579498251804640  0.4323862807163837  0.9824463035222200
  0.5991505281625241  0.9881142204548832  0.9286512481298766
  0.6238970994939512  0.0311856171554495  0.8808822468353462
  0.6748272766006407  0.0327186714293546  0.8459705361639779
  0.7017430272981994  0.9908392469856128  0.8578922467969990
  0.6757620278900618  0.9459913909988336  0.9042701397023869
  0.6250495049934832  0.9448291491737488  0.9395142196159574
  0.7591846982834757  0.9958919976954664  0.8226080883671493
  0.5453114132578615  0.9886187543789693  0.9645723454329936
  0.3901080467637661  0.9919547491604553  0.5567911032464450
  0.4032738418540736  0.0351852358360994  0.6048093073061345
  0.3500482855449468  0.0354409505323232  0.6352407009194175
  0.9749847349852836  0.3391081218853228  0.4434931169959678
  0.2818329069067697  0.9922660919241414  0.6189548220617910
  0.2680480359363883  0.9467498340076661  0.5727329105479819
  0.3213817867787778  0.9466272718779175  0.5420657498038086
  0.2254490983917667  0.9968991358673011  0.6499256684894046
  0.4486247019470710  0.9962496445711633  0.5236479326076888
  0.6098238695100640  0.6051645441352763  0.5562249548766049
  0.9350661437821199  0.3241508017353987  0.4766143781118656
  0.6380265628596473  0.5401305595284435  0.6002822018167373
  0.7340962579078804  0.6357560537875551  0.6544991564758366
  0.6890940971066719  0.7778683390391815  0.5754714101761608
  0.5946103956605191  0.6825867823231001  0.5185102136090282
  0.9364248800801762  0.3850670872158573  0.6191552309696794
  0.9342957873382535  0.2886982742387889  0.6716658852104248
  0.1068544946809613  0.3134259669241287  0.5726124752640699
  0.1088084124258390  0.4088150640617015  0.5184017025666704
  0.5344465486595361  0.9175401552610917  0.1193363983777319
  0.6279130201321166  0.9271921700819570  0.1814001592345866
  0.7780409364808085  0.0807500897491474  0.0706434495706110
  0.6839304081886929  0.0739752960234115  0.0091726607172484
  0.3637946197510680  0.4299226098518151  0.1227432634828190
  0.2546169412701461  0.3303269800305692  0.1562927695297285
  0.3046705622065050  0.1957466009076672  0.0632581012429631
  0.4122856677150586  0.2959720262999611  0.0262419854404434
  0.0566804118829701  0.6077031370895668  0.1273322805235276
  0.0545137042863467  0.6975717784433650  0.1875809371071978
  0.8943419714843269  0.6876760524631736  0.0821286995322841
  0.8955941556681146  0.5963826990779625  0.0211961724653311
  0.5491299782670725  0.6328636924252378  0.3804771099681858
  0.9199342010109191  0.5403962841565904  0.6227885476800505
  0.9083385250833620  0.6294391492654972  0.6779348865579633
  0.0889552679312365  0.7856012443297343  0.5949930190070809
  0.1003562171614222  0.6964506122395754  0.5380449675558177
  0.4644359452875638  0.3714508185281223  0.6006133399160607
  0.3710022881741719  0.2752498155456083  0.6552655395472102
  0.6464650563159261  0.7369792878733685  0.3348556952218362
  0.2199770279276810  0.2863711820683357  0.5525633236779320
  0.3133756045712696  0.3836560883071866  0.4975223260677017
  0.6428512605847596  0.0938568686322275  0.6055465980457755
  0.7472438427448029  0.1014184826813938  0.6501528440888423
  0.6995774055298299  0.9117013901377069  0.5690622588461007
  0.5977956942356574  0.9060773333650063  0.5207952702552803
  0.0675261522436298  0.4522848217637704  0.1122005077897498
  0.0764489188424926  0.3610967439750963  0.1613171555622716
  0.9105871881930355  0.2097615069086688  0.0590246331314123
  0.7920326634663628  0.7048140901166213  0.4251663093858264
  0.9013083415236242  0.3011161958465184  0.0088144588102816
  0.5287855738645771  0.6095648541422749  0.1283301208053962
  0.6127100099751281  0.7143025173870534  0.1831053553175770
  0.7792688405865675  0.6936031192483558  0.1160755957657828
  0.6960317659552960  0.5913179240878934  0.0572365990197925
  0.6955986911208082  0.6015093791977715  0.4723810505899080
  0.3605823037607856  0.8959296210419904  0.1084900099206960
  0.2550700684910094  0.8830501366445910  0.1564696012416214
  0.2790167711401299  0.0570653047963153  0.0663639383653471
  0.3856596045490103  0.0709644345230309  0.0182910731989089
  0.5684474344611201  0.9126315782079195  0.3892473518719590
  0.6735533103352613  0.9150463070975170  0.3518685762762621
  0.7992731451821511  0.1097990345250165  0.4338828003356935
  0.6941616609734296  0.1054783747016006  0.4750242066031432
  0.3882812740675959  0.4575842117916419  0.3618906029036011
  0.3022621323149970  0.3646822430064682  0.2971050954323405
  0.3203869510206730  0.2163137194382407  0.3945921307542785
  0.4070141359892301  0.3083499868777388  0.4594995605110090
  0.0798786798841064  0.6270559732848091  0.3817768900888007
  0.0770904124228094  0.7217617916810558  0.3321931394698234
  0.9308088408606320  0.7145891970933326  0.4560168859103991
  0.9284367948249130  0.6156619004129465  0.5033940085376670
  0.4493392791873299  0.0743095688337179  0.8849496858739933
  0.3543796404253189  0.0828758954713951  0.8366561189883874
  0.1110121820802799  0.4814203963330684  0.3877786044889974
  0.2045130496736881  0.9047892940747797  0.9244820282362279
  0.2982541322732249  0.8952792234141883  0.9734069099448845
  0.3912778743595378  0.9277312360320911  0.3649061464076232
  0.6585370758573006  0.5453646806500561  0.9138246934928338
  0.7503358085833142  0.6470068076543487  0.8635578747111438
  0.6867163597686829  0.7738466932897056  0.9513792701368985
  0.5965717719992374  0.6727003070361249  0.0039946449372435
  0.8861415393637142  0.3512012322693884  0.8940440970910333
  0.8823065722164971  0.2489241735086878  0.8485883507046087
  0.2980812252783948  0.9299314867533067  0.3094096129934346
  0.0860124081006825  0.3158151919714254  0.9081136376482395
  0.0881428055484122  0.4153239206190769  0.9587589249911385
  0.3046782849298553  0.0816726889686393  0.4257635038401656
  0.3998071168946167  0.0819222343806437  0.4806252083697791
  0.0148041394007100  0.5133083326991611  0.3993988088420130
  0.5106579270979883  0.5034751123792770  0.3798509563123933
  0.5132167319000794  0.0058848954461218  0.3874634532044158
  0.9889164359800533  0.5016347933976438  0.8919436970756716
  0.5181870128937321  0.4911587774802824  0.9101619804452491
  0.4891536554155310  0.9847066760325232  0.8886690599679795
  0.4989406092695768  0.9933871379157734  0.6012136883358267
  0.5000650275791590  0.4903406077523806  0.5934433708900205
  0.0168379420246389  0.5069043176027677  0.6129690441494120
  0.4912601856429065  0.9893849780934475  0.1024736437928651
  0.4983674858777205  0.4793303667097936  0.1239240379253700
  0.9779522875191380  0.4867831298130081  0.1054542934414236
  0.8565951045373474  0.8543820471314515  0.2876646874434473
  0.9519048937188619  0.8053346481507795  0.2679361957507308
  0.8212613143883294  0.9108807246360106  0.1347888596478730
  0.0532827748416522  0.8895006622306263  0.1408787025499738
  0.0896810172143517  0.1502248660762130  0.1144688212749343
  0.8515166000488127  0.0475467130183370  0.2510265244191764
  0.1914163398129238  0.0281327942288654  0.2419639888569390
  0.1757134643926870  0.1388961483343825  0.2284037702262917
  0.1050203771765208  0.1843450104947745  0.3621344936408435
  0.9880712523961175  0.1604479871750618  0.2221956467362624
  0.8532451231053754  0.9432729826128073  0.3946637306453414
  0.0943609503149072  0.9333453634079825  0.3699670629702171
  0.9130680559384033  0.0775867976162046  0.6174453469786653
  0.1711537968874595  0.0764070590889811  0.6358539043761956
  0.9133431752158575  0.8314617202539253  0.6372591363985004
  0.7999766282673245  0.8446368785436670  0.7553782694544153
  0.8296497023508724  0.9802692174609099  0.7528350503265648
  0.9115153579566688  0.0979280577231635  0.8679927043539151
  0.1654955494162751  0.0914034669005322  0.8708311748320167
  0.9152500078111909  0.8422691818949278  0.8734112274573117
  0.0281537060988544  0.1764897676673471  0.7393727631640548
  0.1694738398647685  0.1962697840208132  0.7492184692186651
  0.1520868501013603  0.9681840933980616  0.7611238885613190
  0.0327943995792856  0.8508646742212003  0.7541263101664862
  0.9766209035056133  0.9518543383725503  0.4729047192180020
  0.9086098027716325  0.5447083597363882  0.8812345553963244
  0.0499967384108100  0.9967983306897298  0.4416161457263354
  0.1264473050381543  0.0920714833865696  0.4576811596364799
  0.0410914519666137  0.0768325612856047  0.4288211257108699
  0.9907108209093626  0.1017710868512160  0.4627133462589673
  0.9253848612302586  0.9960304814709283  0.4243192288696863
  0.9265762529992381  0.9557568118796436  0.0672048960640320
  0.9159941002283660  0.8571705265071218  0.0552732781905026
  0.0074114032889295  0.9385793803211290  0.0649905248773030
  0.0918003113869901  0.9635022040159327  0.0557513950454994
  0.0375195806728396  0.0915594517466234  0.0665352308928942
  0.9078097599402941  0.9964829838734283  0.0224643607781906
  0.1536940019767761  0.3448817611389987  0.2500960386902361
  0.1343670048512463  0.3223895028535020  0.1862421182061564
  0.6617297521631123  0.8248123473013890  0.2362606249291617
  0.6726246703421361  0.8987355859989711  0.2379717127636835
  0.9394833287423692  0.0298386369039936  0.5833291670604521
  0.8885944821801398  0.9333761972078518  0.5363929800693968
  0.9845658521878612  0.9534802698934508  0.5664531185850068
  0.0394801946292924  0.9406420575800555  0.5308938271558310
  0.0737481670869049  0.0445489329356894  0.5600944582134789
  0.9052998199344336  0.6402271313233493  0.8353162867734145
  0.1289670933679662  0.1255768570562768  0.5655729620959308
  0.9441951227053521  0.9503999326270456  0.9464187433544198
  0.8621166283396537  0.8943168871754252  0.9442508547399340
  0.9568039297868197  0.0761668605885115  0.9086880318338385
  0.0522712396508586  0.1327086267036705  0.9556278749974039
  0.0329153617776521  0.0330709122597837  0.9387037865357084
  0.0441624454634101  0.9827865322104922  0.9817513560005041
  0.8390783039223333  0.2002219581783224  0.7761889645471614
  0.7892496267167928  0.1206714642227884  0.7736511171740499
  0.3231945918450129  0.1897734887138074  0.7107193128463924
  0.3177013561247703  0.1186689990995825  0.7127971097897131
  0.8665813240003248  0.6884702798307224  0.7989194090528193
  0.8686839244113655  0.6812494953540381  0.7318423587426509
  0.1693427151317430  0.8505598919655827  0.2093325635056551
  0.0982639685199990  0.7876079070402568  0.2248157640557891
  0.1182149001830165  0.3928158628028553  0.3274792586450477
  0.0677701902602689  0.7825189448465706  0.9459157672470161
  0.0707596656588316  0.6860661197829128  0.9933601844810691
  0.4635164371529098  0.3554564457524403  0.8926162401491449
  0.3630986465805696  0.2669449770368700  0.8352350169558078
  0.2268921469227836  0.3096531456971674  0.9336249165972503
  0.3260915674590706  0.3981379468747170  0.9912299294536113
  0.6034635794327183  0.0647174674509652  0.8722679195178019
  0.6940137915124627  0.0664441658322017  0.8087935132783018
  0.6969453097556708  0.9129336247659111  0.9120654527678123
  0.9415032097766386  0.2360384148792242  0.4141442244851228
  0.6049905264376381  0.9103020008910597  0.9761758517575303
  0.4565053794449360  0.0705791129952644  0.6171495559765325
  0.3612704655474818  0.0701293123079885  0.6720966571209634
  0.2144084067969976  0.9121429694972417  0.5610932156890315
  0.3100494240652045  0.9114120038733563  0.5055012309698282
  0.7377305672009937  0.6709684209884853  0.7602088836461848
  0.1729516400407615  0.8410610797668691  0.3316883258833698
  0.7947929158258065  0.7519304236861106  0.6962649188510024
  0.7953291479484840  0.8292616722333114  0.6358702856104518
  0.0870011381315181  0.2763274464167241  0.2995565895775019
  0.9639821021618822  0.2084714174122436  0.6915549039336257
  0.0563303342670689  0.2159761501277690  0.6462103454072611
  0.9895442851948772  0.1953773135829502  0.3406856438380087
  0.7470205236793850  0.9730394561973424  0.2115969311899115
  0.8258561919107988  0.0427624778741458  0.1472660064447457
  0.1567977600919492  0.2119337043538485  0.1390076142788990
  0.1932476107192279  0.1385982632790973  0.1173799300906598
  0.0250060608324504  0.7850580567539901  0.2100079926606787
  0.9372093938863202  0.7778663995315650  0.1584489383760351
  0.9354849344056821  0.7479396766265918  0.6991500523815020
  0.0340152907845377  0.8277085986150260  0.6578649453456147
  0.2520990820476512  0.1920530041248326  0.6792250749168177
  0.1734028156534301  0.1923256620300872  0.6201599784854730
  0.8404541063519064  0.0735430011175303  0.6513441352374220
  0.8027590095293531  0.9635744533044074  0.6306396183550190
  0.0564821098200882  0.2471142235965753  0.1724879718208982
  0.9595983605385576  0.1639490376901091  0.1315961895923402
  0.7278459579049439  0.8131802092990574  0.1991966257535090
  0.8124648897963375  0.7897393447380679  0.1834570222980746
  0.1664173154783745  0.9141981293162442  0.1769235754232673
  0.1709521915463189  0.9934239720126097  0.1168968339281421
  0.7600693128509866  0.8190694603262673  0.3173800176786441
  0.7958378162349743  0.9532393332692269  0.3528902028792541
  0.8640913839440376  0.0629696822285375  0.3770427014027848
  0.8416018847033951  0.8083267250793775  0.3633589300444277
  0.2289728368759929  0.2496067674641480  0.2647284639253993
  0.2304408569569323  0.1694788112816471  0.3193456121008317
  0.0672518717963605  0.8234589660082068  0.3358112186759592
  0.9740588252209635  0.8104746373366047  0.3844953237013140
  0.2409620375606134  0.0535859548391422  0.8182908372055840
  0.1583341126568746  0.9645694230430849  0.8681306980292027
  0.7908328217035645  0.7600689843842611  0.8193012338850554
  0.7940380957335201  0.8356378367224541  0.8855067148915107
  0.9220974071886601  0.1690017939420274  0.8291780438108004
  0.0308279381255286  0.2057953753666195  0.8563172367698900
  0.9929504511855503  0.0779695818038073  0.4280734187613323
  0.0109506879837143  0.9465284849784947  0.4506409681916935
  0.0975564118757201  0.0681969758479766  0.4245078202232215
  0.0276688579812818  0.9841418068821155  0.9418396386429063
  0.0290305902525195  0.0946495157077469  0.9286766694368729
  0.8958176223691036  0.9432926412540471  0.9440682522870402
  0.0336526557760978  0.9567992596919765  0.5692099731098809
  0.9230692185689573  0.9575083870218014  0.5661787528274924
  0.0807151919771745  0.0915855341646932  0.5566268488177759
  0.9246810915881636  0.0000185575958509  0.0620879988396748
  0.0590111227567413  0.9797530239506100  0.0544179039803194
  0.9385623553511444  0.8966853873432206  0.0808508944686946
  0.6629970440668195  0.8598322672416991  0.2629797373904028
  0.1469585015802054  0.8141443540630984  0.2390251384580419
  0.1737794415589914  0.3397436666442493  0.2135369861044438
  0.3287030243481473  0.1591975603526075  0.7372675907940710
  0.8165014530914795  0.1617822280478912  0.7492905199215444
  0.8350499973086800  0.6685938003073189  0.7645375370920054
  0.0925115461950075  0.1560240182608040  0.3273191144159553
  0.8934987380728237  0.9464515711423815  0.4154380331169049
  0.0743499739930400  0.9487721035978024  0.3411453522182741
  0.9277507618756892  0.8785497122851191  0.8458766513396156
  0.1300565808045843  0.0731314516034581  0.8413042031705037
  0.9132392692207653  0.0584330794514654  0.8832381627506765
  0.1321624195626070  0.0618206582484542  0.6618607455292048
  0.9312061503289665  0.8665127930044082  0.6673149151045791
  0.9527995813966257  0.0708212408509424  0.6111352218080260
  0.8516500515512259  0.9306006630609251  0.1678668713856327
  0.0488664093149959  0.1021562226508857  0.1074850562301716
  0.0428065453653814  0.9148310313138648  0.1694319849998890
  0.8810191791980413  0.0279723469814131  0.2559806563826892
  0.9692896073352120  0.8541460426125239  0.2691959435805671
  0.1253614395651612  0.1159981151657070  0.2280229793619714
  0.1208486373868533  0.9854209325891415  0.7553578839851082
  0.0021790437793606  0.1273456104477215  0.7464596042502389
  0.8478063984908327  0.8809865486186976  0.7542377722670103
  0.0099464907640363  0.8770038169544998  0.7610916901493882
  0.8792183765588845  0.0065567821896890  0.7444351030144688
  0.1282714226225601  0.1515709819039072  0.7450149443457366
  0.0046191117753481  0.1295081506824053  0.2323302107460385
  0.1429056445372120  0.0137644777545166  0.2391923605303781
  0.8865176878925020  0.9015942856840838  0.2745912976935967
  0.0068221991999247  0.0137309837718951  0.3250060817864523
  0.9953024649997196  0.0086846467576188  0.8208632865207479
  0.0002191749408886  0.0018848813664179  0.6822861923597411
  0.1963154678541628  0.9445522393870718  0.3062809839320751
  0.9902595202112451  0.9954447238324964  0.1829367142712787
  0.2164703821541230  0.0434905956649803  0.3483495061656406
  0.9258462421475303  0.7564361509311899  0.8324151974717546
  0.0213960241377186  0.8350381289380728  0.8786433887241722
  0.2468274597142087  0.2016063951300666  0.8070590341595312
  0.1702527223317115  0.2131427403737655  0.8627366448056376
  0.7875901940250430  0.0456552605703283  0.7871654700540246
  0.7780116133023645  0.9526718354399621  0.8285858065681923
  0.2447732871296054  0.0445612127649175  0.6878388174013463
  0.1637357552586219  0.9553760320299209  0.6367015186652398
  0.9570199261194147  0.9062435813418458  0.3535403210271002
  0.9684836971587238  0.0834231994748681  0.3251725837270199
  0.0504837712410900  0.9528616089303316  0.8414238798712793
  0.0542392383439133  0.9433577583377385  0.6717711698162635
  0.1208248390080077  0.0660131735789277  0.3231434001217952
  0.8858059738278045  0.9519736272698268  0.8372026491176279
  0.0605811098864155  0.1195748492678007  0.8299802207332311
  0.9276442052066488  0.8830584371534065  0.1843464867189932
  0.0957235652393042  0.0328322721245626  0.1550883077554104
  0.9347634711012360  0.0470980506432178  0.1603372454320455
  0.0615694897786217  0.1104455761243065  0.6621119819862197
  0.8903502903192838  0.9422725082591430  0.6665448891673017
  0.7942413266042434  0.9125192962120364  0.2578010952712478
  0.0868527543884981  0.8971331027375499  0.2553302705090454
  0.1179004949641682  0.2127750438609982  0.2366857787518647
  0.1989442500980682  0.1003376166150994  0.7518181397864581
  0.8949161356133493  0.1119678902869756  0.7394346713952549
  0.8950986613909595  0.8100088158550789  0.7586423634360443
 
  0.00000000E+00  0.00000000E+00  0.00000000E+00
  0.00000000E+00  0.00000000E+00  0.00000000E+00
  0.00000000E+00  0.00000000E+00  0.00000000E+00
  0.00000000E+00  0.00000000E+00  0.00000000E+00
  0.00000000E+00  0.00000000E+00  0.00000000E+00
  0.00000000E+00  0.00000000E+00  0.00000000E+00
  0.00000000E+00  0.00000000E+00  0.00000000E+00
  0.00000000E+00  0.00000000E+00  0.00000000E+00
  0.00000000E+00  0.00000000E+00  0.00000000E+00
  0.00000000E+00  0.00000000E+00  0.00000000E+00
  0.00000000E+00  0.00000000E+00  0.00000000E+00
  0.00000000E+00  0.00000000E+00  0.00000000E+00
  0.00000000E+00  0.00000000E+00  0.00000000E+00
  0.00000000E+00  0.00000000E+00  0.00000000E+00
  0.00000000E+00  0.00000000E+00  0.00000000E+00
  0.00000000E+00  0.00000000E+00  0.00000000E+00
  0.00000000E+00  0.00000000E+00  0.00000000E+00
  0.00000000E+00  0.00000000E+00  0.00000000E+00
  0.00000000E+00  0.00000000E+00  0.00000000E+00
  0.00000000E+00  0.00000000E+00  0.00000000E+00
  0.00000000E+00  0.00000000E+00  0.00000000E+00
  0.00000000E+00  0.00000000E+00  0.00000000E+00
  0.00000000E+00  0.00000000E+00  0.00000000E+00
  0.00000000E+00  0.00000000E+00  0.00000000E+00
  0.00000000E+00  0.00000000E+00  0.00000000E+00
  0.00000000E+00  0.00000000E+00  0.00000000E+00
  0.00000000E+00  0.00000000E+00  0.00000000E+00
  0.00000000E+00  0.00000000E+00  0.00000000E+00
  0.00000000E+00  0.00000000E+00  0.00000000E+00
  0.00000000E+00  0.00000000E+00  0.00000000E+00
  0.00000000E+00  0.00000000E+00  0.00000000E+00
  0.00000000E+00  0.00000000E+00  0.00000000E+00
  0.00000000E+00  0.00000000E+00  0.00000000E+00
  0.00000000E+00  0.00000000E+00  0.00000000E+00
  0.00000000E+00  0.00000000E+00  0.00000000E+00
  0.00000000E+00  0.00000000E+00  0.00000000E+00
  0.00000000E+00  0.00000000E+00  0.00000000E+00
  0.00000000E+00  0.00000000E+00  0.00000000E+00
  0.00000000E+00  0.00000000E+00  0.00000000E+00
  0.00000000E+00  0.00000000E+00  0.00000000E+00
  0.00000000E+00  0.00000000E+00  0.00000000E+00
  0.00000000E+00  0.00000000E+00  0.00000000E+00
  0.00000000E+00  0.00000000E+00  0.00000000E+00
  0.00000000E+00  0.00000000E+00  0.00000000E+00
  0.00000000E+00  0.00000000E+00  0.00000000E+00
  0.00000000E+00  0.00000000E+00  0.00000000E+00
  0.00000000E+00  0.00000000E+00  0.00000000E+00
  0.00000000E+00  0.00000000E+00  0.00000000E+00
  0.00000000E+00  0.00000000E+00  0.00000000E+00
  0.00000000E+00  0.00000000E+00  0.00000000E+00
  0.00000000E+00  0.00000000E+00  0.00000000E+00
  0.00000000E+00  0.00000000E+00  0.00000000E+00
  0.00000000E+00  0.00000000E+00  0.00000000E+00
  0.00000000E+00  0.00000000E+00  0.00000000E+00
  0.00000000E+00  0.00000000E+00  0.00000000E+00
  0.00000000E+00  0.00000000E+00  0.00000000E+00
  0.00000000E+00  0.00000000E+00  0.00000000E+00
  0.00000000E+00  0.00000000E+00  0.00000000E+00
  0.00000000E+00  0.00000000E+00  0.00000000E+00
  0.00000000E+00  0.00000000E+00  0.00000000E+00
  0.00000000E+00  0.00000000E+00  0.00000000E+00
  0.00000000E+00  0.00000000E+00  0.00000000E+00
  0.00000000E+00  0.00000000E+00  0.00000000E+00
  0.00000000E+00  0.00000000E+00  0.00000000E+00
  0.00000000E+00  0.00000000E+00  0.00000000E+00
  0.00000000E+00  0.00000000E+00  0.00000000E+00
  0.00000000E+00  0.00000000E+00  0.00000000E+00
  0.00000000E+00  0.00000000E+00  0.00000000E+00
  0.00000000E+00  0.00000000E+00  0.00000000E+00
  0.00000000E+00  0.00000000E+00  0.00000000E+00
  0.00000000E+00  0.00000000E+00  0.00000000E+00
  0.00000000E+00  0.00000000E+00  0.00000000E+00
  0.00000000E+00  0.00000000E+00  0.00000000E+00
  0.00000000E+00  0.00000000E+00  0.00000000E+00
  0.00000000E+00  0.00000000E+00  0.00000000E+00
  0.00000000E+00  0.00000000E+00  0.00000000E+00
  0.00000000E+00  0.00000000E+00  0.00000000E+00
  0.00000000E+00  0.00000000E+00  0.00000000E+00
  0.00000000E+00  0.00000000E+00  0.00000000E+00
  0.00000000E+00  0.00000000E+00  0.00000000E+00
  0.00000000E+00  0.00000000E+00  0.00000000E+00
  0.00000000E+00  0.00000000E+00  0.00000000E+00
  0.00000000E+00  0.00000000E+00  0.00000000E+00
  0.00000000E+00  0.00000000E+00  0.00000000E+00
  0.00000000E+00  0.00000000E+00  0.00000000E+00
  0.00000000E+00  0.00000000E+00  0.00000000E+00
  0.00000000E+00  0.00000000E+00  0.00000000E+00
  0.00000000E+00  0.00000000E+00  0.00000000E+00
  0.00000000E+00  0.00000000E+00  0.00000000E+00
  0.00000000E+00  0.00000000E+00  0.00000000E+00
  0.00000000E+00  0.00000000E+00  0.00000000E+00
  0.00000000E+00  0.00000000E+00  0.00000000E+00
  0.00000000E+00  0.00000000E+00  0.00000000E+00
  0.00000000E+00  0.00000000E+00  0.00000000E+00
  0.00000000E+00  0.00000000E+00  0.00000000E+00
  0.00000000E+00  0.00000000E+00  0.00000000E+00
  0.00000000E+00  0.00000000E+00  0.00000000E+00
  0.00000000E+00  0.00000000E+00  0.00000000E+00
  0.00000000E+00  0.00000000E+00  0.00000000E+00
  0.00000000E+00  0.00000000E+00  0.00000000E+00
  0.00000000E+00  0.00000000E+00  0.00000000E+00
  0.00000000E+00  0.00000000E+00  0.00000000E+00
  0.00000000E+00  0.00000000E+00  0.00000000E+00
  0.00000000E+00  0.00000000E+00  0.00000000E+00
  0.00000000E+00  0.00000000E+00  0.00000000E+00
  0.00000000E+00  0.00000000E+00  0.00000000E+00
  0.00000000E+00  0.00000000E+00  0.00000000E+00
  0.00000000E+00  0.00000000E+00  0.00000000E+00
  0.00000000E+00  0.00000000E+00  0.00000000E+00
  0.00000000E+00  0.00000000E+00  0.00000000E+00
  0.00000000E+00  0.00000000E+00  0.00000000E+00
  0.00000000E+00  0.00000000E+00  0.00000000E+00
  0.00000000E+00  0.00000000E+00  0.00000000E+00
  0.00000000E+00  0.00000000E+00  0.00000000E+00
  0.00000000E+00  0.00000000E+00  0.00000000E+00
  0.00000000E+00  0.00000000E+00  0.00000000E+00
  0.00000000E+00  0.00000000E+00  0.00000000E+00
  0.00000000E+00  0.00000000E+00  0.00000000E+00
  0.00000000E+00  0.00000000E+00  0.00000000E+00
  0.00000000E+00  0.00000000E+00  0.00000000E+00
  0.00000000E+00  0.00000000E+00  0.00000000E+00
  0.00000000E+00  0.00000000E+00  0.00000000E+00
  0.00000000E+00  0.00000000E+00  0.00000000E+00
  0.00000000E+00  0.00000000E+00  0.00000000E+00
  0.00000000E+00  0.00000000E+00  0.00000000E+00
  0.00000000E+00  0.00000000E+00  0.00000000E+00
  0.00000000E+00  0.00000000E+00  0.00000000E+00
  0.00000000E+00  0.00000000E+00  0.00000000E+00
  0.00000000E+00  0.00000000E+00  0.00000000E+00
  0.00000000E+00  0.00000000E+00  0.00000000E+00
  0.00000000E+00  0.00000000E+00  0.00000000E+00
  0.00000000E+00  0.00000000E+00  0.00000000E+00
  0.00000000E+00  0.00000000E+00  0.00000000E+00
  0.00000000E+00  0.00000000E+00  0.00000000E+00
  0.00000000E+00  0.00000000E+00  0.00000000E+00
  0.00000000E+00  0.00000000E+00  0.00000000E+00
  0.00000000E+00  0.00000000E+00  0.00000000E+00
  0.00000000E+00  0.00000000E+00  0.00000000E+00
  0.00000000E+00  0.00000000E+00  0.00000000E+00
  0.00000000E+00  0.00000000E+00  0.00000000E+00
  0.00000000E+00  0.00000000E+00  0.00000000E+00
  0.00000000E+00  0.00000000E+00  0.00000000E+00
  0.00000000E+00  0.00000000E+00  0.00000000E+00
  0.00000000E+00  0.00000000E+00  0.00000000E+00
  0.00000000E+00  0.00000000E+00  0.00000000E+00
  0.00000000E+00  0.00000000E+00  0.00000000E+00
  0.00000000E+00  0.00000000E+00  0.00000000E+00
  0.00000000E+00  0.00000000E+00  0.00000000E+00
  0.00000000E+00  0.00000000E+00  0.00000000E+00
  0.00000000E+00  0.00000000E+00  0.00000000E+00
  0.00000000E+00  0.00000000E+00  0.00000000E+00
  0.00000000E+00  0.00000000E+00  0.00000000E+00
  0.00000000E+00  0.00000000E+00  0.00000000E+00
  0.00000000E+00  0.00000000E+00  0.00000000E+00
  0.00000000E+00  0.00000000E+00  0.00000000E+00
  0.00000000E+00  0.00000000E+00  0.00000000E+00
  0.00000000E+00  0.00000000E+00  0.00000000E+00
  0.00000000E+00  0.00000000E+00  0.00000000E+00
  0.00000000E+00  0.00000000E+00  0.00000000E+00
  0.00000000E+00  0.00000000E+00  0.00000000E+00
  0.00000000E+00  0.00000000E+00  0.00000000E+00
  0.00000000E+00  0.00000000E+00  0.00000000E+00
  0.00000000E+00  0.00000000E+00  0.00000000E+00
  0.00000000E+00  0.00000000E+00  0.00000000E+00
  0.00000000E+00  0.00000000E+00  0.00000000E+00
  0.00000000E+00  0.00000000E+00  0.00000000E+00
  0.00000000E+00  0.00000000E+00  0.00000000E+00
  0.00000000E+00  0.00000000E+00  0.00000000E+00
  0.00000000E+00  0.00000000E+00  0.00000000E+00
  0.00000000E+00  0.00000000E+00  0.00000000E+00
  0.00000000E+00  0.00000000E+00  0.00000000E+00
  0.00000000E+00  0.00000000E+00  0.00000000E+00
  0.00000000E+00  0.00000000E+00  0.00000000E+00
  0.00000000E+00  0.00000000E+00  0.00000000E+00
  0.00000000E+00  0.00000000E+00  0.00000000E+00
  0.00000000E+00  0.00000000E+00  0.00000000E+00
  0.00000000E+00  0.00000000E+00  0.00000000E+00
  0.00000000E+00  0.00000000E+00  0.00000000E+00
  0.00000000E+00  0.00000000E+00  0.00000000E+00
  0.00000000E+00  0.00000000E+00  0.00000000E+00
  0.00000000E+00  0.00000000E+00  0.00000000E+00
  0.00000000E+00  0.00000000E+00  0.00000000E+00
  0.00000000E+00  0.00000000E+00  0.00000000E+00
  0.00000000E+00  0.00000000E+00  0.00000000E+00
  0.00000000E+00  0.00000000E+00  0.00000000E+00
  0.00000000E+00  0.00000000E+00  0.00000000E+00
  0.00000000E+00  0.00000000E+00  0.00000000E+00
  0.00000000E+00  0.00000000E+00  0.00000000E+00
  0.00000000E+00  0.00000000E+00  0.00000000E+00
  0.00000000E+00  0.00000000E+00  0.00000000E+00
  0.00000000E+00  0.00000000E+00  0.00000000E+00
  0.00000000E+00  0.00000000E+00  0.00000000E+00
  0.00000000E+00  0.00000000E+00  0.00000000E+00
  0.00000000E+00  0.00000000E+00  0.00000000E+00
  0.00000000E+00  0.00000000E+00  0.00000000E+00
  0.00000000E+00  0.00000000E+00  0.00000000E+00
  0.00000000E+00  0.00000000E+00  0.00000000E+00
  0.00000000E+00  0.00000000E+00  0.00000000E+00
  0.00000000E+00  0.00000000E+00  0.00000000E+00
  0.00000000E+00  0.00000000E+00  0.00000000E+00
  0.00000000E+00  0.00000000E+00  0.00000000E+00
  0.00000000E+00  0.00000000E+00  0.00000000E+00
  0.00000000E+00  0.00000000E+00  0.00000000E+00
  0.00000000E+00  0.00000000E+00  0.00000000E+00
  0.00000000E+00  0.00000000E+00  0.00000000E+00
  0.00000000E+00  0.00000000E+00  0.00000000E+00
  0.00000000E+00  0.00000000E+00  0.00000000E+00
  0.00000000E+00  0.00000000E+00  0.00000000E+00
  0.00000000E+00  0.00000000E+00  0.00000000E+00
  0.00000000E+00  0.00000000E+00  0.00000000E+00
  0.00000000E+00  0.00000000E+00  0.00000000E+00
  0.00000000E+00  0.00000000E+00  0.00000000E+00
  0.00000000E+00  0.00000000E+00  0.00000000E+00
  0.00000000E+00  0.00000000E+00  0.00000000E+00
  0.00000000E+00  0.00000000E+00  0.00000000E+00
  0.00000000E+00  0.00000000E+00  0.00000000E+00
  0.00000000E+00  0.00000000E+00  0.00000000E+00
  0.00000000E+00  0.00000000E+00  0.00000000E+00
  0.00000000E+00  0.00000000E+00  0.00000000E+00
  0.00000000E+00  0.00000000E+00  0.00000000E+00
  0.00000000E+00  0.00000000E+00  0.00000000E+00
  0.00000000E+00  0.00000000E+00  0.00000000E+00
  0.00000000E+00  0.00000000E+00  0.00000000E+00
  0.00000000E+00  0.00000000E+00  0.00000000E+00
  0.00000000E+00  0.00000000E+00  0.00000000E+00
  0.00000000E+00  0.00000000E+00  0.00000000E+00
  0.00000000E+00  0.00000000E+00  0.00000000E+00
  0.00000000E+00  0.00000000E+00  0.00000000E+00
  0.00000000E+00  0.00000000E+00  0.00000000E+00
  0.00000000E+00  0.00000000E+00  0.00000000E+00
  0.00000000E+00  0.00000000E+00  0.00000000E+00
  0.00000000E+00  0.00000000E+00  0.00000000E+00
  0.00000000E+00  0.00000000E+00  0.00000000E+00
  0.00000000E+00  0.00000000E+00  0.00000000E+00
  0.00000000E+00  0.00000000E+00  0.00000000E+00
  0.00000000E+00  0.00000000E+00  0.00000000E+00
  0.00000000E+00  0.00000000E+00  0.00000000E+00
  0.00000000E+00  0.00000000E+00  0.00000000E+00
  0.00000000E+00  0.00000000E+00  0.00000000E+00
  0.00000000E+00  0.00000000E+00  0.00000000E+00
  0.00000000E+00  0.00000000E+00  0.00000000E+00
  0.00000000E+00  0.00000000E+00  0.00000000E+00
  0.00000000E+00  0.00000000E+00  0.00000000E+00
  0.00000000E+00  0.00000000E+00  0.00000000E+00
  0.00000000E+00  0.00000000E+00  0.00000000E+00
  0.00000000E+00  0.00000000E+00  0.00000000E+00
  0.00000000E+00  0.00000000E+00  0.00000000E+00
  0.00000000E+00  0.00000000E+00  0.00000000E+00
  0.00000000E+00  0.00000000E+00  0.00000000E+00
  0.00000000E+00  0.00000000E+00  0.00000000E+00
  0.00000000E+00  0.00000000E+00  0.00000000E+00
  0.00000000E+00  0.00000000E+00  0.00000000E+00
  0.00000000E+00  0.00000000E+00  0.00000000E+00
  0.00000000E+00  0.00000000E+00  0.00000000E+00
  0.00000000E+00  0.00000000E+00  0.00000000E+00
  0.00000000E+00  0.00000000E+00  0.00000000E+00
  0.00000000E+00  0.00000000E+00  0.00000000E+00
  0.00000000E+00  0.00000000E+00  0.00000000E+00
  0.00000000E+00  0.00000000E+00  0.00000000E+00
  0.00000000E+00  0.00000000E+00  0.00000000E+00
  0.00000000E+00  0.00000000E+00  0.00000000E+00
  0.00000000E+00  0.00000000E+00  0.00000000E+00
  0.00000000E+00  0.00000000E+00  0.00000000E+00
  0.00000000E+00  0.00000000E+00  0.00000000E+00
  0.00000000E+00  0.00000000E+00  0.00000000E+00
  0.00000000E+00  0.00000000E+00  0.00000000E+00
  0.00000000E+00  0.00000000E+00  0.00000000E+00
  0.00000000E+00  0.00000000E+00  0.00000000E+00
  0.00000000E+00  0.00000000E+00  0.00000000E+00
  0.00000000E+00  0.00000000E+00  0.00000000E+00
  0.00000000E+00  0.00000000E+00  0.00000000E+00
  0.00000000E+00  0.00000000E+00  0.00000000E+00
  0.00000000E+00  0.00000000E+00  0.00000000E+00
  0.00000000E+00  0.00000000E+00  0.00000000E+00
  0.00000000E+00  0.00000000E+00  0.00000000E+00
  0.00000000E+00  0.00000000E+00  0.00000000E+00
  0.00000000E+00  0.00000000E+00  0.00000000E+00
  0.00000000E+00  0.00000000E+00  0.00000000E+00
  0.00000000E+00  0.00000000E+00  0.00000000E+00
  0.00000000E+00  0.00000000E+00  0.00000000E+00
  0.00000000E+00  0.00000000E+00  0.00000000E+00
  0.00000000E+00  0.00000000E+00  0.00000000E+00
  0.00000000E+00  0.00000000E+00  0.00000000E+00
  0.00000000E+00  0.00000000E+00  0.00000000E+00
  0.00000000E+00  0.00000000E+00  0.00000000E+00
  0.00000000E+00  0.00000000E+00  0.00000000E+00
  0.00000000E+00  0.00000000E+00  0.00000000E+00
  0.00000000E+00  0.00000000E+00  0.00000000E+00
  0.00000000E+00  0.00000000E+00  0.00000000E+00
  0.00000000E+00  0.00000000E+00  0.00000000E+00
  0.00000000E+00  0.00000000E+00  0.00000000E+00
  0.00000000E+00  0.00000000E+00  0.00000000E+00
  0.00000000E+00  0.00000000E+00  0.00000000E+00
  0.00000000E+00  0.00000000E+00  0.00000000E+00
  0.00000000E+00  0.00000000E+00  0.00000000E+00
  0.00000000E+00  0.00000000E+00  0.00000000E+00
  0.00000000E+00  0.00000000E+00  0.00000000E+00
  0.00000000E+00  0.00000000E+00  0.00000000E+00
  0.00000000E+00  0.00000000E+00  0.00000000E+00
  0.00000000E+00  0.00000000E+00  0.00000000E+00
  0.00000000E+00  0.00000000E+00  0.00000000E+00
  0.00000000E+00  0.00000000E+00  0.00000000E+00
  0.00000000E+00  0.00000000E+00  0.00000000E+00
  0.00000000E+00  0.00000000E+00  0.00000000E+00
  0.00000000E+00  0.00000000E+00  0.00000000E+00
  0.00000000E+00  0.00000000E+00  0.00000000E+00
  0.00000000E+00  0.00000000E+00  0.00000000E+00
  0.00000000E+00  0.00000000E+00  0.00000000E+00
  0.00000000E+00  0.00000000E+00  0.00000000E+00
  0.00000000E+00  0.00000000E+00  0.00000000E+00
  0.00000000E+00  0.00000000E+00  0.00000000E+00
  0.00000000E+00  0.00000000E+00  0.00000000E+00
  0.00000000E+00  0.00000000E+00  0.00000000E+00
  0.00000000E+00  0.00000000E+00  0.00000000E+00
  0.00000000E+00  0.00000000E+00  0.00000000E+00
  0.00000000E+00  0.00000000E+00  0.00000000E+00
  0.00000000E+00  0.00000000E+00  0.00000000E+00
  0.00000000E+00  0.00000000E+00  0.00000000E+00
  0.00000000E+00  0.00000000E+00  0.00000000E+00
  0.00000000E+00  0.00000000E+00  0.00000000E+00
  0.00000000E+00  0.00000000E+00  0.00000000E+00
  0.00000000E+00  0.00000000E+00  0.00000000E+00
  0.00000000E+00  0.00000000E+00  0.00000000E+00
  0.00000000E+00  0.00000000E+00  0.00000000E+00
  0.00000000E+00  0.00000000E+00  0.00000000E+00
  0.00000000E+00  0.00000000E+00  0.00000000E+00
  0.00000000E+00  0.00000000E+00  0.00000000E+00
  0.00000000E+00  0.00000000E+00  0.00000000E+00
  0.00000000E+00  0.00000000E+00  0.00000000E+00
  0.00000000E+00  0.00000000E+00  0.00000000E+00
  0.00000000E+00  0.00000000E+00  0.00000000E+00
  0.00000000E+00  0.00000000E+00  0.00000000E+00
  0.00000000E+00  0.00000000E+00  0.00000000E+00
  0.00000000E+00  0.00000000E+00  0.00000000E+00
  0.00000000E+00  0.00000000E+00  0.00000000E+00
  0.00000000E+00  0.00000000E+00  0.00000000E+00
  0.00000000E+00  0.00000000E+00  0.00000000E+00
  0.00000000E+00  0.00000000E+00  0.00000000E+00
  0.00000000E+00  0.00000000E+00  0.00000000E+00
  0.00000000E+00  0.00000000E+00  0.00000000E+00
  0.00000000E+00  0.00000000E+00  0.00000000E+00
  0.00000000E+00  0.00000000E+00  0.00000000E+00
  0.00000000E+00  0.00000000E+00  0.00000000E+00
  0.00000000E+00  0.00000000E+00  0.00000000E+00
  0.00000000E+00  0.00000000E+00  0.00000000E+00
  0.00000000E+00  0.00000000E+00  0.00000000E+00
  0.00000000E+00  0.00000000E+00  0.00000000E+00
  0.00000000E+00  0.00000000E+00  0.00000000E+00
  0.00000000E+00  0.00000000E+00  0.00000000E+00
  0.00000000E+00  0.00000000E+00  0.00000000E+00
  0.00000000E+00  0.00000000E+00  0.00000000E+00
  0.00000000E+00  0.00000000E+00  0.00000000E+00
  0.00000000E+00  0.00000000E+00  0.00000000E+00
  0.00000000E+00  0.00000000E+00  0.00000000E+00
  0.00000000E+00  0.00000000E+00  0.00000000E+00
  0.00000000E+00  0.00000000E+00  0.00000000E+00
  0.00000000E+00  0.00000000E+00  0.00000000E+00
  0.00000000E+00  0.00000000E+00  0.00000000E+00
  0.00000000E+00  0.00000000E+00  0.00000000E+00
  0.00000000E+00  0.00000000E+00  0.00000000E+00
  0.00000000E+00  0.00000000E+00  0.00000000E+00
  0.00000000E+00  0.00000000E+00  0.00000000E+00
  0.00000000E+00  0.00000000E+00  0.00000000E+00
  0.00000000E+00  0.00000000E+00  0.00000000E+00
  0.00000000E+00  0.00000000E+00  0.00000000E+00
  0.00000000E+00  0.00000000E+00  0.00000000E+00
  0.00000000E+00  0.00000000E+00  0.00000000E+00
  0.00000000E+00  0.00000000E+00  0.00000000E+00
  0.00000000E+00  0.00000000E+00  0.00000000E+00
  0.00000000E+00  0.00000000E+00  0.00000000E+00
  0.00000000E+00  0.00000000E+00  0.00000000E+00
  0.00000000E+00  0.00000000E+00  0.00000000E+00
  0.00000000E+00  0.00000000E+00  0.00000000E+00
  0.00000000E+00  0.00000000E+00  0.00000000E+00
  0.00000000E+00  0.00000000E+00  0.00000000E+00
  0.00000000E+00  0.00000000E+00  0.00000000E+00
  0.00000000E+00  0.00000000E+00  0.00000000E+00
  0.00000000E+00  0.00000000E+00  0.00000000E+00
  0.00000000E+00  0.00000000E+00  0.00000000E+00
  0.00000000E+00  0.00000000E+00  0.00000000E+00
  0.00000000E+00  0.00000000E+00  0.00000000E+00
  0.00000000E+00  0.00000000E+00  0.00000000E+00
  0.00000000E+00  0.00000000E+00  0.00000000E+00
  0.00000000E+00  0.00000000E+00  0.00000000E+00
  0.00000000E+00  0.00000000E+00  0.00000000E+00
  0.00000000E+00  0.00000000E+00  0.00000000E+00
  0.00000000E+00  0.00000000E+00  0.00000000E+00
  0.00000000E+00  0.00000000E+00  0.00000000E+00
  0.00000000E+00  0.00000000E+00  0.00000000E+00
  0.00000000E+00  0.00000000E+00  0.00000000E+00
  0.00000000E+00  0.00000000E+00  0.00000000E+00
  0.00000000E+00  0.00000000E+00  0.00000000E+00
  0.00000000E+00  0.00000000E+00  0.00000000E+00
  0.00000000E+00  0.00000000E+00  0.00000000E+00
  0.00000000E+00  0.00000000E+00  0.00000000E+00
  0.00000000E+00  0.00000000E+00  0.00000000E+00
  0.00000000E+00  0.00000000E+00  0.00000000E+00
  0.00000000E+00  0.00000000E+00  0.00000000E+00
  0.00000000E+00  0.00000000E+00  0.00000000E+00
  0.00000000E+00  0.00000000E+00  0.00000000E+00
  0.00000000E+00  0.00000000E+00  0.00000000E+00
  0.00000000E+00  0.00000000E+00  0.00000000E+00
  0.00000000E+00  0.00000000E+00  0.00000000E+00
  0.00000000E+00  0.00000000E+00  0.00000000E+00
  0.00000000E+00  0.00000000E+00  0.00000000E+00
  0.00000000E+00  0.00000000E+00  0.00000000E+00
  0.00000000E+00  0.00000000E+00  0.00000000E+00
  0.00000000E+00  0.00000000E+00  0.00000000E+00
  0.00000000E+00  0.00000000E+00  0.00000000E+00
  0.00000000E+00  0.00000000E+00  0.00000000E+00
  0.00000000E+00  0.00000000E+00  0.00000000E+00
  0.00000000E+00  0.00000000E+00  0.00000000E+00
  0.00000000E+00  0.00000000E+00  0.00000000E+00
  0.00000000E+00  0.00000000E+00  0.00000000E+00
  0.00000000E+00  0.00000000E+00  0.00000000E+00
  0.00000000E+00  0.00000000E+00  0.00000000E+00
  0.00000000E+00  0.00000000E+00  0.00000000E+00
  0.00000000E+00  0.00000000E+00  0.00000000E+00
  0.00000000E+00  0.00000000E+00  0.00000000E+00
  0.00000000E+00  0.00000000E+00  0.00000000E+00
  0.00000000E+00  0.00000000E+00  0.00000000E+00
  0.00000000E+00  0.00000000E+00  0.00000000E+00
  0.00000000E+00  0.00000000E+00  0.00000000E+00
  0.00000000E+00  0.00000000E+00  0.00000000E+00
  0.00000000E+00  0.00000000E+00  0.00000000E+00
  0.00000000E+00  0.00000000E+00  0.00000000E+00
  0.00000000E+00  0.00000000E+00  0.00000000E+00
  0.00000000E+00  0.00000000E+00  0.00000000E+00
  0.00000000E+00  0.00000000E+00  0.00000000E+00
  0.00000000E+00  0.00000000E+00  0.00000000E+00
  0.00000000E+00  0.00000000E+00  0.00000000E+00
  0.00000000E+00  0.00000000E+00  0.00000000E+00
  0.00000000E+00  0.00000000E+00  0.00000000E+00
  0.00000000E+00  0.00000000E+00  0.00000000E+00
  0.00000000E+00  0.00000000E+00  0.00000000E+00
  0.00000000E+00  0.00000000E+00  0.00000000E+00
  0.00000000E+00  0.00000000E+00  0.00000000E+00
  0.00000000E+00  0.00000000E+00  0.00000000E+00
  0.00000000E+00  0.00000000E+00  0.00000000E+00
  0.00000000E+00  0.00000000E+00  0.00000000E+00
  0.00000000E+00  0.00000000E+00  0.00000000E+00
  0.00000000E+00  0.00000000E+00  0.00000000E+00
  0.00000000E+00  0.00000000E+00  0.00000000E+00
  0.00000000E+00  0.00000000E+00  0.00000000E+00
  0.00000000E+00  0.00000000E+00  0.00000000E+00
  0.00000000E+00  0.00000000E+00  0.00000000E+00
  0.00000000E+00  0.00000000E+00  0.00000000E+00
  0.00000000E+00  0.00000000E+00  0.00000000E+00
  0.00000000E+00  0.00000000E+00  0.00000000E+00
  0.00000000E+00  0.00000000E+00  0.00000000E+00
  0.00000000E+00  0.00000000E+00  0.00000000E+00
  0.00000000E+00  0.00000000E+00  0.00000000E+00
  0.00000000E+00  0.00000000E+00  0.00000000E+00
  0.00000000E+00  0.00000000E+00  0.00000000E+00
  0.00000000E+00  0.00000000E+00  0.00000000E+00
  0.00000000E+00  0.00000000E+00  0.00000000E+00
  0.00000000E+00  0.00000000E+00  0.00000000E+00
  0.00000000E+00  0.00000000E+00  0.00000000E+00
  0.00000000E+00  0.00000000E+00  0.00000000E+00
  0.00000000E+00  0.00000000E+00  0.00000000E+00
  0.00000000E+00  0.00000000E+00  0.00000000E+00
  0.00000000E+00  0.00000000E+00  0.00000000E+00
  0.00000000E+00  0.00000000E+00  0.00000000E+00
  0.00000000E+00  0.00000000E+00  0.00000000E+00
  0.00000000E+00  0.00000000E+00  0.00000000E+00
  0.00000000E+00  0.00000000E+00  0.00000000E+00
  0.00000000E+00  0.00000000E+00  0.00000000E+00
  0.00000000E+00  0.00000000E+00  0.00000000E+00
  0.00000000E+00  0.00000000E+00  0.00000000E+00
  0.00000000E+00  0.00000000E+00  0.00000000E+00
  0.00000000E+00  0.00000000E+00  0.00000000E+00
  0.00000000E+00  0.00000000E+00  0.00000000E+00
  0.00000000E+00  0.00000000E+00  0.00000000E+00
  0.00000000E+00  0.00000000E+00  0.00000000E+00
  0.00000000E+00  0.00000000E+00  0.00000000E+00
  0.00000000E+00  0.00000000E+00  0.00000000E+00
  0.00000000E+00  0.00000000E+00  0.00000000E+00
  0.00000000E+00  0.00000000E+00  0.00000000E+00
  0.00000000E+00  0.00000000E+00  0.00000000E+00
  0.00000000E+00  0.00000000E+00  0.00000000E+00
  0.00000000E+00  0.00000000E+00  0.00000000E+00
  0.00000000E+00  0.00000000E+00  0.00000000E+00
  0.00000000E+00  0.00000000E+00  0.00000000E+00
  0.00000000E+00  0.00000000E+00  0.00000000E+00
  0.00000000E+00  0.00000000E+00  0.00000000E+00
  0.00000000E+00  0.00000000E+00  0.00000000E+00
