# Supplementary material for: Dramatic Enhancement of Rare-Earth Metal–Organic Framework Stability Via Metal Cluster Fluorination
Source: JACS Au. 2022 Aug 9;2(8):1889–98. doi: 10.1021/jacsau.2c00259 (PMC9400048; doi:10.1021/jacsau.2c00259)
Supplement: Supplementary file 2 — au2c00259_si_002.zip [file au2c00259_si_002.zip › jacs_supplement/poscars/empty_stability/tcpb/original/nd/POSCAR]

POSCAR file from 20_0407_12_Part2_prot_h
   25.0942000000000     
     0.7861277520949889   -0.4540114079917581   -0.0011898747318112
    -0.0034513137095850    0.9020735173691217    0.0052262637257028
     0.0022158408787467    0.0059157026959304    0.9490390707708791
   C    H    Na   Nd   O 
   204   168     2    18    94
Direct
  0.0068489977061077  0.3970179129836566  0.4294587664386995
  0.6810245747427786  0.6334866598879429  0.5441656906430268
  0.7335254665820585  0.6849596843691117  0.5747621989742555
  0.7192231395785527  0.7198492542278814  0.6155618704143251
  0.6518638726218029  0.7028786332194485  0.6245928336576583
  0.5994627108590862  0.6510579233393941  0.5948206727153789
  0.7734296002164029  0.7733706913389895  0.6508100771007719
  0.9916338826859814  0.2267429530028764  0.3388196281206888
  0.5556654315871157  0.5600916669903029  0.5242504229472686
  0.0147739943718861  0.4037242928738465  0.5559046352133450
  0.9653852908227876  0.3348674412187052  0.5480100270475390
  0.9615641679259568  0.2844874920553053  0.5840791686969311
  0.0067900281270994  0.3017060193969243  0.6289894592685386
  0.0559854884706681  0.3701903234466783  0.6370499539508216
  0.0600877822977210  0.4205202547648383  0.6008351017456803
  0.0020383343385433  0.2473249101791026  0.6676482162787849
  0.0174182157018521  0.4586396437364826  0.5203097810626076
  0.6086612524177610  0.9947279132407729  0.0532206570594198
  0.6349300740502173  0.9530853292842636  0.0369753656196892
  0.6871384035498522  0.9527008881887156  0.0669144028660398
  0.7145290438497867  0.9940823328850144  0.1138711564738770
  0.6865354328200581  0.0333887503871608  0.1317009438134988
  0.6345573815706871  0.0339689364598783  0.1017779333695756
  0.7741311307983025  0.9984280312830052  0.1442347250424802
  0.0103491496800530  0.4541084525808827  0.4613623928458139
  0.5530144145612965  0.9959198163089269  0.0225956247914851
  0.3922171881371668  0.3832977905450292  0.0502720152914407
  0.3247169537238577  0.3628607132204209  0.0365287091399153
  0.2712471534134480  0.3106644636210376  0.0665852755394383
  0.2843165445634241  0.2775038417475955  0.1105269673035352
  0.3514129884870982  0.2981984308027421  0.1249867157305786
  0.4048152508501062  0.3509797044930210  0.0954197804289478
  0.6031480240767237  0.6105719962532916  0.4283456049633543
  0.2279752671133721  0.2197562711414633  0.1425243333149524
  0.4500096752942397  0.4384079731290740  0.0189187277609904
  0.9990365329972803  0.6085369677048575  0.0588214045700042
  0.0465441436241676  0.6772626194898592  0.0467077611171050
  0.0519186723244545  0.7288788685417060  0.0810496859083614
  0.6285972164143203  0.6801760509050609  0.4390276726055546
  0.0095308972598005  0.7128490820878710  0.1279589020757541
  0.9620066515837209  0.6445341372637188  0.1402967380536850
  0.9570946952889727  0.5929562106660740  0.1062127111317324
  0.0135240839443114  0.7676335113955162  0.1646582894491146
  0.9944357421371706  0.5524964008395443  0.0245142278580062
  0.0208064498200571  0.6246566066295358  0.5490013229628019
  0.9697675277189575  0.6413808871443862  0.5409198847174252
  0.9722184022311851  0.6962826876544881  0.5683434057149555
  0.0257487055344825  0.7359569632010761  0.6047633741725491
  0.0756661702071639  0.7183581519631517  0.6142412881670367
  0.0731009556973490  0.6632072411132199  0.5869019668523947
  0.0288642935777332  0.7961908256142465  0.6326493849203985
  0.6771605255712245  0.7302350283166348  0.4039727436437062
  0.0200112083255988  0.5681662720455805  0.5178211506635293
  0.3937033426367336  0.4006079186079816  0.5691370090815582
  0.3700490862548662  0.3305985937403477  0.5626772982822388
  0.3191063346852303  0.2824054361313841  0.5973432623757589
  0.2898518490486808  0.3028603688181590  0.6388016829951155
  0.3144559810089831  0.3725767417070571  0.6464136053182017
  0.3660739048425796  0.4208434479894692  0.6122785583338199
  0.2320135898959137  0.2506922669790868  0.6734172032409873
  0.4465500265844042  0.4529753906226901  0.5320256831158048
  0.6142113867710322  0.0014484325158719  0.5755630712233497
  0.6811412451280106  0.0554063268238991  0.5680631752060066
  0.0542897140906717  0.3755387027208670  0.4377304867344591
  0.7016560561644951  0.7118367269104482  0.3575965401084389
  0.7353377801299672  0.0515674653431475  0.5905708366600422
  0.7240452694017279  0.9929399611869485  0.6201260262178536
  0.6573550377395279  0.9404148021394931  0.6300667793644408
  0.6028794718207635  0.9450963097291094  0.6088077019562732
  0.7832642542119217  0.9860800100359768  0.6375076220983473
  0.6749458197883555  0.6426336415124325  0.3456915562330281
  0.5579471992575122  0.0025210069191743  0.5452028519815642
  0.9980634302332234  0.3902698788599679  0.0569045168528888
  0.0417724499151149  0.3660175307170022  0.0422326234909747
  0.0396090621785703  0.3112816051356191  0.0709547554501455
  0.9934461748569845  0.2792372599309374  0.1150047547934037
  0.9529904861361089  0.3060791522280581  0.1322556580421903
  0.9552923415902939  0.3610273552276908  0.1036793605122455
  0.9858312214911393  0.2156363997683215  0.1417408328868390
  0.9955968020634032  0.4447198915228014  0.0242337120811271
  0.6085900580580486  0.6024853752637469  0.0578943249434545
  0.6264339908377750  0.6711079651044756  0.0505792922303527
  0.6800138318771474  0.7222273490552311  0.0804824726603002
  0.6262294450523598  0.5926149227636799  0.3805871892122639
  0.7178198838937178  0.7055286670147751  0.1169037458121736
  0.6983648158468512  0.6369419657477380  0.1262635169593480
  0.6433241750157208  0.5857975967889715  0.0978757970405084
  0.7806198719982476  0.7595883284798788  0.1441026754204771
  0.5566735452724316  0.5476985028710359  0.0227719017026615
  0.3916520928614204  0.9944632182699564  0.0630655012183325
  0.3235166918869226  0.9436927036622365  0.0560401860722095
  0.2725676471290299  0.9474072338214796  0.0844717701057647
  0.2893206863295461  0.0016419115956907  0.1206858602301466
  0.3572187820507438  0.0505547074425934  0.1302291269566851
  0.4081990737098167  0.0469473502470450  0.1014199741967516
  0.2345337328417543  0.0077741429374782  0.1489177479536039
  0.7574421991761753  0.7653167684748894  0.3224823725062365
  0.4450035134342940  0.9943957308335953  0.0285074890705701
  0.6139271443432079  0.0078093376975090  0.4521317918410546
  0.6334715721428168  0.9587835723148075  0.4615517648708902
  0.6848920409858081  0.9595316233073419  0.4299715910914017
  0.7179942032714948  0.0090262361658660  0.3878448213437835
  0.6978049020110646  0.0570993026342208  0.3773923092946490
  0.6464109466258208  0.0564870733739440  0.4091412450591818
  0.7742460915632421  0.0097655254629103  0.3551639571203182
  0.5598694430523565  0.0082282413130983  0.4859473371872696
  0.3870893445909545  0.3923172314717078  0.4427044224316390
  0.3187705243514571  0.3697155268686458  0.4551236728366490
  0.2673128799190749  0.3166258696812676  0.4251378683438247
  0.2830957988433340  0.2850452047695384  0.3824084233809373
  0.3510710405916697  0.3082033998610214  0.3693633356464758
  0.4024620765658113  0.3612566799876120  0.3991204377687865
  0.2282380774526445  0.2267333571662675  0.3508776157500293
  0.5520481530909933  0.5564840237304267  0.4651983924037637
  0.4436220406732261  0.4485229024529502  0.4729424045835131
  0.0095567773586964  0.6171264962184111  0.4262242924396489
  0.0587480361341051  0.6861032825020175  0.4332157505323764
  0.0494730226163682  0.7369195313333847  0.4096351949587600
  0.9905505892694464  0.7196560870450810  0.3790130615591281
  0.9442245018449213  0.6510349905691299  0.3680222283936985
  0.9540809793483049  0.6001158320401032  0.3910845057988297
  0.3977018471089053  0.0099364721461299  0.4546036062898153
  0.9776770036510030  0.7755321908586055  0.3627786327351714
  0.0127836960207830  0.5633310917566163  0.4588454056388045
  0.3804138066230607  0.9875163216734606  0.9409252565572501
  0.3650663731684816  0.0397133314366798  0.9479236944670149
  0.3073162386066031  0.0349526093864014  0.9238765196045762
  0.3292139857835039  0.9625123629894361  0.4662757713190118
  0.2636654301539707  0.9777017000785904  0.8924090762621262
  0.2789298980795536  0.9255867566871530  0.8851336836983634
  0.3371813868514977  0.9307044862791969  0.9086347897079108
  0.2018338514830731  0.9727411351177508  0.8659021286560886
  0.4390582074942486  0.9899544949415144  0.9695510994631249
  0.6206527740097982  0.6056644757706522  0.9341414070274396
  0.6867139115032472  0.6289141978196966  0.9542715153921080
  0.7421486085569953  0.6854631475675674  0.9302928563845114
  0.7332734024152572  0.7186713286333344  0.8839494455568442
  0.6684101099123438  0.6935349017405699  0.8611943466064815
  0.6126773060850468  0.6381012777282109  0.8865709332679899
  0.7924167359145216  0.7800087258795543  0.8595109344586760
  0.2775961435146428  0.9625194425055739  0.4351445187449485
  0.5613037448651497  0.5496582067067877  0.9635005902643456
  0.9903232815285108  0.3866988520265906  0.9339646909409041
  0.9365608973476256  0.3200836716108881  0.9443129454484094
  0.9378453797907156  0.2642799783680871  0.9224727337215270
  0.9937100573674726  0.2739303348128388  0.8908393793676979
  0.0456653110728880  0.3402723489208341  0.8775720972233501
  0.0432432164309517  0.3962519988718469  0.8981966466814910
  0.9986981750388679  0.2133925237946386  0.8743865927922130
  0.9934218477586896  0.4444786624724273  0.9648898942711810
  0.2929915912920720  0.0100090428107791  0.3914748927753706
  0.3611092141928935  0.0568071429477328  0.3792181510059720
  0.4127694023732076  0.0567341000395913  0.4102446296382425
  0.2372962613559366  0.0107778278345094  0.3584039883658505
  0.0496842377993829  0.3212316085638349  0.4077271871328705
  0.0078497071495462  0.5065944565662548  0.4320262712778344
  0.4962391707312150  0.5002895557689300  0.4411400059544235
  0.5075617129994612  0.0119474916564855  0.4583948276915066
  0.9920176010102963  0.4981820459203092  0.9369064474001760
  0.5094803895487843  0.4958636983525651  0.9333121094203918
  0.4901847872229936  0.9889834222293530  0.9384010400573999
  0.5035455665958395  0.0004711696843387  0.5740292072842763
  0.5025437897733838  0.5090310352028240  0.5561443316582384
  0.0229298197351469  0.5159530695989716  0.5470158962749849
  0.5015848171726631  0.9971137376925299  0.0536212938047669
  0.4531099503788525  0.0099766004234993  0.4870310297775333
  0.5016521979835531  0.4920404603395454  0.0489881538402841
  0.9957664052008042  0.4985224978937026  0.0524138875352236
  0.9878958487566152  0.6050747591499785  0.9317603732957096
  0.9438741434799454  0.6292648663369889  0.9456395572223570
  0.9417719266821933  0.6793426303873531  0.9128797088999079
  0.9841781206660798  0.7069995018188706  0.8658887665034811
  0.0271520995447929  0.6821670724912963  0.8513718108571524
  0.0287214205775683  0.6316913629128251  0.8836585109308714
  0.9851249691945227  0.7632692190537327  0.8320099633714335
  0.9918185512339619  0.5520036153572008  0.9652547013726362
  0.4012681620447722  0.3830669792307333  0.9269464515511672
  0.3825096514811079  0.3149119682929538  0.9390532378352532
  0.9972023907662120  0.2867185385463031  0.3691006511864003
  0.3262476474541671  0.2612504492427092  0.9136332980649158
  0.2868777267879850  0.2748155775612346  0.8763965667348117
  0.3073782484576100  0.3426409689602039  0.8619826449800669
  0.3645968889352318  0.3961750834347697  0.8862972852241100
  0.2212979691624142  0.2194362439832389  0.8536999022222886
  0.9505993626739837  0.3087274397619595  0.3598575045017753
  0.4544384740503986  0.4399574273920592  0.9597029482881183
  0.6008158048901677  0.9968407299704864  0.9263753526655165
  0.6689675065251350  0.0482666380006407  0.9322152690736161
  0.7182166169426765  0.0510904906863772  0.8964120895836345
  0.6999541785851804  0.0022501651326081  0.8544842884959039
  0.6320644310781773  0.9516041483089097  0.8478232268777077
  0.5827874501304748  0.9491423967647208  0.8833436105750181
  0.7526452898693634  0.0026337407228425  0.8177961406390395
  0.5476110958144886  0.9931369196873163  0.9635238774110917
  0.3982151588293448  0.0082331058873919  0.5787581519613880
  0.3885624929001068  0.0645396357974661  0.5730464551390924
  0.3364927867355405  0.0665664493791525  0.6015760118792954
  0.9556047187947527  0.3635433454988188  0.3894582527224912
  0.2922285208868942  0.0118492444269762  0.6361817012978719
  0.3014916242973271  0.9553908691474504  0.6416230770158933
  0.3543167369290003  0.9538252421192297  0.6139861080376221
  0.2358944989884648  0.0132195283066494  0.6673603011991673
  0.4518811955179558  0.0052866458486491  0.5462609432084236
  0.6133240581009005  0.6155611012783240  0.5541768558627851
  0.9183432849897031  0.3799821749399328  0.3828626577069016
  0.6920979684563946  0.6060650599307564  0.5122154830864716
  0.7864505747588169  0.6988016862520823  0.5679268328055329
  0.6406048387141325  0.7313885479844373  0.6551607245352713
  0.5468246598717244  0.6382072486464239  0.6018303520546624
  0.9292230596902087  0.3212668704600645  0.5134834983840406
  0.9230070765531266  0.2306592392430034  0.5787865108207697
  0.0912134430288916  0.3840194425600174  0.6722545342553019
  0.0992125629289973  0.4740281813374096  0.6069044264733989
  0.6137585674405841  0.9204720879782116  0.0002791871566572
  0.7080645823925522  0.9205699545298387  0.0545376039343637
  0.7045459183196741  0.0616196054166309  0.1710206078777148
  0.6135899019135422  0.0655439819027706  0.1156910940955242
  0.3144991255021665  0.3882571344931165  0.0016270044966049
  0.2183308019851040  0.2941089608924514  0.0564559472717505
  0.3600268607702901  0.2712213391638443  0.1595655195026850
  0.4574430345250136  0.3667355730520967  0.1061582580611358
  0.0797968827033273  0.6898170551441041  0.0100344255547213
  0.0889200562199761  0.7826842189995702  0.0723651181334120
  0.9290065523751778  0.6332548860684497  0.1769427410372160
  0.9194438360639268  0.5394743251754690  0.1155460843920366
  0.6098800848543959  0.6948513653042028  0.4754641297915612
  0.9281450311063466  0.6110864037743298  0.5119833497646127
  0.9331433818396135  0.7102227306734576  0.5618137674542396
  0.1176040231420359  0.7491304960686449  0.6427263471426770
  0.1132732212692886  0.6507453352019965  0.5934809419495508
  0.3919044360158708  0.3142351189073267  0.5296707474714921
  0.3001864160356931  0.2276745423094226  0.5928006405879742
  0.6978192781434274  0.7846426761108418  0.4120719884514017
  0.2922404115279136  0.3885329590866178  0.6793928616100331
  0.3844235426286104  0.4753689476956637  0.6177669127664842
  0.6902811793010386  0.1000469228155936  0.5428880883524414
  0.7877960411635243  0.0928830930661775  0.5844001268059813
  0.6493243240423539  0.8949912396238346  0.6534072218236346
  0.5507367166198804  0.9029781396368861  0.6151586169074932
  0.0771022677917870  0.3899191343420227  0.0070669060093209
  0.0727182074724837  0.2912717687515922  0.0594134650661857
  0.9206498247863806  0.2841405367198817  0.1695486451067936
  0.6927804466517813  0.6281857699221334  0.3085815381893582
  0.9224608470926370  0.3809332003154964  0.1165278874226701
  0.5986321467426734  0.6841145165533078  0.0199999253167036
  0.6950207050983650  0.7761203013512770  0.0750926798732223
  0.7285219033659445  0.6251573817221825  0.1552091351307894
  0.6287799674497379  0.5320991433897504  0.1041090813362189
  0.6064830034300712  0.5385001031280581  0.3716919508202565
  0.3109042041777883  0.9017088460050786  0.0272088892656726
  0.2189101936030653  0.9091004089382153  0.0791168224199481
  0.3683320834256136  0.0917105347381124  0.1595876903419011
  0.4615390326480480  0.0864544935236680  0.1067351013358930
  0.6078164032632429  0.9197167833564919  0.4942846410854642
  0.7006240829937624  0.9216900586398751  0.4371445341643749
  0.7234387746182165  0.0958925960984232  0.3444544199628652
  0.6318577439429376  0.0952271993383818  0.4016150587283462
  0.3063636709372730  0.3944234928193211  0.4885557224702737
  0.2136864061411927  0.2982994231379195  0.4339772211101547
  0.3634134685654047  0.2840721524782879  0.3355171969216642
  0.4557438545294801  0.3785972550401340  0.3895105677730371
  0.1032322496042468  0.6993705520955018  0.4592690657278311
  0.0859442589936350  0.7911048984565596  0.4160874186721628
  0.8990831077716308  0.6366224131537237  0.3426131803510444
  0.9163301812239908  0.5461982399276835  0.3847578835178211
  0.3986879223169737  0.0839061883204764  0.9734386040422010
  0.2942660813394369  0.0749378591671928  0.9291993516639323
  0.0950893910600854  0.4021285638144647  0.4682337099865777
  0.2419201529830630  0.8785840562899168  0.8639566735081843
  0.3480020549852654  0.8889548411606896  0.9046470366261872
  0.3165678473950422  0.9249224748166043  0.5001836547117833
  0.6941691002664356  0.6028329584269159  0.9901366046986979
  0.7933122864268185  0.7049317852366030  0.9470431202210818
  0.6619748282842508  0.7192654072784919  0.8244571781967878
  0.5614976195110799  0.6204579505682091  0.8703906576982163
  0.8945970409989812  0.3126842076854288  0.9714337484851612
  0.8970049373894184  0.2118944140308656  0.9309479472754774
  0.2241049569283646  0.9257287257194093  0.4439555486848974
  0.0889133756910709  0.3471776595381897  0.8524259105905116
  0.0849673355039258  0.4482094829507872  0.8894445909219755
  0.3733281491152880  0.0937376387166466  0.3448767632114311
  0.4659276251398836  0.0942997057654438  0.4008138931341279
  0.0046220330023772  0.5044772840863700  0.3861129600774831
  0.4916066100763175  0.4983492621311072  0.3953187770880717
  0.5074176690114882  0.0129042758821072  0.4123841112883255
  0.9875403011643726  0.4965160675369304  0.8910619379391207
  0.5139596938749236  0.4958369227408852  0.8874901030190614
  0.4872292257738948  0.9886160589645598  0.8924694567362579
  0.5032570383494033  0.9986583185173856  0.6200449667368275
  0.5066436245601054  0.5113735023159833  0.6020155372734877
  0.0251712071234280  0.5176700890644526  0.5929693373748179
  0.5036992642699971  0.9964372590057664  0.0995570546172146
  0.4972097621733980  0.4918412839501585  0.0948007824869279
  0.0006442456935858  0.5004768973308842  0.0982321020470494
  0.0640032587523791  0.1573337769568042  0.8919589292255878
  0.0556397458883424  0.9000836699630597  0.8662872261481382
  0.8233264754785594  0.9012206631543194  0.8747206909044323
  0.8545947401997935  0.8424933882671510  0.7152255413797377
  0.9628126320809045  0.8076554956149025  0.7392548995148402
  0.1888449899712441  0.0379942345674493  0.7621724422585174
  0.1551130835801615  0.1425895102946200  0.7859088552371887
  0.9618570490166363  0.1632572394852829  0.7606798469827609
  0.8417178781688506  0.0281520302739793  0.7534996167628805
  0.0899926341553936  0.1848272584457717  0.6405506296501144
  0.1000388363256022  0.9401706368101870  0.6342206860389581
  0.8403419463796666  0.9293386759790394  0.6172786657167819
  0.1721137696900854  0.0888023422569688  0.3659595796449295
  0.9108599784259326  0.8246550352065398  0.3755208721566490
  0.9135161340689990  0.0824746756275800  0.3639469787106719
  0.1598857174372057  0.1913263253457202  0.2475940050428349
  0.0352605445903649  0.1877418937305251  0.2523429494254756
  0.7971572077348341  0.9523146803418783  0.2517271232840983
  0.8342213751714027  0.8487865152816880  0.2658161338968057
  0.1722908619372561  0.9709278807699491  0.2523884856311938
  0.0305406539301032  0.8442187645433776  0.2537438780354080
  0.9139130898001468  0.8176260802308093  0.1269823358949367
  0.1720668100753642  0.0856086799735607  0.1360214994419877
  0.9129456010731971  0.0748938978241682  0.1329331149177122
  0.0019869610180123  0.9530329301155405  0.9523389565649012
  0.9110451739902032  0.6083095828869745  0.9826508352344234
  0.8853967617182121  0.8788989641282043  0.9447977358831778
  0.0726400523246085  0.9752380952565645  0.9819807228600226
  0.0111134936078869  0.0858723816025133  0.9248598645157315
  0.9198043498628934  0.9665789752803491  0.9518205715485095
  0.9127081371330377  0.0493243088132402  0.9641127212192302
  0.1926302605299242  0.3442530132684638  0.7288511633526866
  0.1210341399620063  0.3396317797998876  0.7298229097570470
  0.1081841422264205  0.7961099904169302  0.7745278085395952
  0.1230723816177601  0.8114137434233513  0.7103388947536544
  0.6229652024823551  0.7954724373575388  0.7368268697726350
  0.6793763491007923  0.7747900065148201  0.7228898136788473
  0.0424160328180534  0.9997638852086865  0.5598651227370439
  0.0286934735322788  0.0764277274863119  0.5717407845765550
  0.9700862947386213  0.9518002142018815  0.5294712368542704
  0.9061904003259826  0.9829327384788158  0.5813329990342453
  0.9733977770424360  0.0975259486970259  0.5427739677707351
  0.1232520874026051  0.0979479358281807  0.5504000438088994
  0.9439415651954803  0.9078413459305779  0.0893784996537832
  0.1311475882785444  0.9803552407607015  0.0724663291673480
  0.9198025504085692  0.9246277000383074  0.0284465531771971
  0.9076300820886374  0.6985389323043947  0.9231959742472000
  0.9944084854490498  0.0139464759475274  0.0642033596925700
  0.0439619313365469  0.0809190162126612  0.0264362427737979
  0.0839682229540557  0.0143814774031910  0.0633877933537548
  0.8702853151488128  0.1894896914575455  0.2799670270629164
  0.8011049305517659  0.1194857246886798  0.2835251761000350
  0.7915206375953829  0.6714021646408810  0.2841371768951788
  0.8565791455376583  0.6801541599971372  0.3120396679814590
  0.3214547024727139  0.2003009413812293  0.2897190339515916
  0.3247231224058851  0.1328892458242592  0.2931379199771342
  0.9500713692273237  0.8908084970023680  0.4150343915742383
  0.0350121665505014  0.0067552556596837  0.4355750990623548
  0.9568596044427267  0.0228980404637014  0.4412587300467834
  0.8749414646381908  0.9938923136480398  0.4504838954441936
  0.0569073154409381  0.1010661694658452  0.4630131304045904
  0.0373021118602708  0.9478411570665344  0.4743683325050085
  0.0863801782534068  0.3039337178064088  0.4133512527887291
  0.0594598166144493  0.7027469797349042  0.8140906332913715
  0.0631697550203256  0.6131219514439294  0.8724768701706225
  0.4114298956258509  0.3043709377786996  0.9703395833391610
  0.3103428784419933  0.2079610430296199  0.9237396816252996
  0.2758653435134164  0.3521118094465123  0.8327218021798615
  0.3791610116779367  0.4492273482440581  0.8764116831167357
  0.6826636075693031  0.0860952952562783  0.9653112445419936
  0.7717416077425270  0.0906937724415684  0.8999271590625781
  0.6195139629022535  0.9142100262119683  0.8145998233651994
  0.9097847014926259  0.2819451864433091  0.3294539873616174
  0.5295675640087083  0.9088840195607730  0.8791751079960335
  0.4225171754581822  0.1070196244074566  0.5452878504931320
  0.3287120402830652  0.1103502397883744  0.5974583439510610
  0.2639141388609332  0.9103277814922208  0.6653395674653808
  0.3601639784610171  0.9087607877824695  0.6173974056476794
  0.2447602244874432  0.9166582257232179  0.7663071215291382
  0.8258767575423605  0.1570518080281929  0.1646531031878098
  0.0554165525683104  0.1101368480944132  0.3329806145500100
  0.8854437301994622  0.9436640907524847  0.3390000099447690
  0.0648290032615648  0.9489648302067550  0.3357699215579402
  0.9282397360229169  0.8835277216111308  0.8155519788257735
  0.0954021648183812  0.0419222248664610  0.8530118118299086
  0.9229090565265921  0.0467693198947003  0.8380790163639205
  0.1157656759015140  0.0733651174047125  0.6805473613830841
  0.9567578642291252  0.9014369375831421  0.6485202638233787
  0.9520416710237711  0.0736013740882839  0.6751539711686192
  0.8876674849449344  0.9356537079084148  0.1703065726157647
  0.0610236275211449  0.9406328230890040  0.1711147796370440
  0.0564753719211168  0.1080192563133053  0.1648774906991335
  0.0991515191637404  0.2163509859296155  0.7631128680075676
  0.0933354951813072  0.9061022042082172  0.7491809702373828
  0.2036426065746895  0.1015278198686005  0.2486661017004153
  0.8973084900960870  0.7839854878190522  0.2388758775446291
  0.8975713481989160  0.0905331040412491  0.2461192537156691
  0.7839132710662042  0.8915057886256861  0.7530161154360684
  0.8354566788488640  0.7949082928805780  0.6409352002657158
  0.7522861751627303  0.7945131211841314  0.6916664318469472
  0.0352280029412171  0.2093337657220289  0.3490254760205858
  0.9607207555028765  0.1855793685967200  0.6561188614210991
  0.0407341275905182  0.2666580622225752  0.7108922935492643
  0.9423369954221457  0.1964666170075091  0.3039960903447252
  0.7913021709675405  0.9546548702150304  0.1353707162501436
  0.8043427303799078  0.0498724909365933  0.1772629915539881
  0.1669583203114158  0.2009575343356573  0.1294030857130295
  0.2462783583930843  0.1932422211625990  0.1812330902205943
  0.0566702660607419  0.8294312824741610  0.1539764514807800
  0.9710731478878074  0.7475760642614020  0.2056361550856565
  0.9859180529098381  0.8134291847308788  0.6194717456182275
  0.0762566042199566  0.8276245293937166  0.6690154577095484
  0.2142859663032155  0.1883754939207734  0.6679185650742809
  0.2029199564967001  0.2724244253997554  0.7063565533030172
  0.8423262612215794  0.0366314483253447  0.6292217833180160
  0.7718670226003965  0.9282401914900404  0.6575630190110715
  0.0298117099863759  0.1991643213866965  0.1318802677726367
  0.9321239942214703  0.1812788802675485  0.1722398722346625
  0.7925789109809500  0.8204801799599082  0.1449922789583482
  0.8200203976134333  0.7396189290028445  0.1644452406134391
  0.1740017627771167  0.9697027463908583  0.1309778208031673
  0.2518887499212283  0.0500023999214534  0.1884882513294954
  0.7769352329805983  0.8277508257521617  0.3306291304180107
  0.7959756233814801  0.9708881328066212  0.3713564464196253
  0.7974778610275877  0.0503373113881196  0.3124792237738987
  0.7836741305316579  0.7446870714643197  0.2855275378729729
  0.1670400043012847  0.2056944938710075  0.3643244769959679
  0.2478309323673145  0.2019472179643387  0.3121096313254199
  0.0224644241010239  0.8357887501056069  0.3746536566880536
  0.9205327763687876  0.7605643930426638  0.3397535312893112
  0.1799956809984664  0.0101085870891211  0.8837615357534787
  0.1766897287306222  0.9304503507142741  0.8252222567631478
  0.8446555113821290  0.8156413840558159  0.8904000929328149
  0.7912042838111901  0.7963499316012985  0.8081756381228757
  0.9480850443355493  0.1543228080162109  0.8829155433865452
  0.0553490163368835  0.2240733828653063  0.8539450239997848
  0.0316325216064115  0.0711435881754738  0.4321886370817509
  0.9079111867044816  0.9799391797888219  0.4415143892499387
  0.0330929321982794  0.9591042603395508  0.4349762011861316
  0.9199171692482651  0.9201138469025949  0.9643909012308427
  0.0527460724271620  0.9797758323737327  0.9462116232882494
  0.9323932382023727  0.0312995728188810  0.9379786413498010
  0.0872696227492469  0.0723284560372974  0.5777788227315241
  0.0054435282071452  0.9489078661409280  0.5508744297858570
  0.9777734570522512  0.0704240637512541  0.5727448046266232
  0.9311495240118361  0.9396653933516816  0.0696886763066473
  0.0390555675149642  0.0603568926794367  0.0636843502919575
  0.0859204932978201  0.9714818007906061  0.0592675644498541
  0.8274209745644541  0.1605313069485703  0.2582950017252088
  0.8280917823159371  0.6601589222558601  0.2780888842048199
  0.3332942694967329  0.1711115757846216  0.2671413162438796
  0.1471480272842811  0.8205357138998508  0.7477198849338293
  0.1606213435870885  0.3492740210819036  0.7537118257904751
  0.6605293913374410  0.7921051020117744  0.7527737301017794
  0.9318419274975298  0.0651134177188553  0.3359654960448850
  0.9077010986735274  0.8625988610128772  0.3930896796060637
  0.1359582444146383  0.0684335079551488  0.3383452079598612
  0.0448391856382813  0.9205434143084759  0.8346287881931289
  0.0578564191801050  0.1130468254980670  0.9061630988273421
  0.8400667867420140  0.9281678246433813  0.8401870186668106
  0.0776391715311746  0.9537235988719175  0.6617732619168351
  0.8818305475063539  0.9358674288651940  0.5976022275659432
  0.0723331854921341  0.1558163324639708  0.6738959473924169
  0.9319406369140495  0.0555193200449295  0.1589388615329312
  0.1330614985667182  0.0626801409092010  0.1611586058284118
  0.9413175160481799  0.8605587990287091  0.1468379386648024
  0.8458423804994197  0.9690856077529375  0.2515644521125395
  0.0087499087008709  0.8719017537827654  0.2581817965090991
  0.1264749586189282  0.1425263394676080  0.2483206990741920
  0.1412682628180875  0.0257867558535239  0.7649694239566358
  0.9797708693581697  0.1322032730910578  0.7651165557844877
  0.8814290153194193  0.8907813808413749  0.7271205052651837
  0.9730599331461747  0.8548322847424217  0.7343787279944110
  0.8694495069096391  0.0073267945358850  0.7440841788682349
  0.1076882524686198  0.1186865420124761  0.7724419992726510
  0.0136842697103532  0.1388671320499384  0.2452130111925115
  0.1329571291336578  0.9772653598827645  0.2525013104711036
  0.8831558735914555  0.8759124710632449  0.2559223480638693
  0.9977649682285588  0.9937604168643972  0.3234747791870447
  0.9849218129589730  0.9967562009958115  0.8275609504856192
  0.0006124189209373  0.0099200642030368  0.6792271411589255
  0.1762764432277280  0.9672084403511505  0.3706900682672227
  0.0008467728296466  0.9931341996941327  0.1842590334169927
  0.2555221983198166  0.0560438484785593  0.3194977521518609
  0.9409499166842110  0.7801105996526374  0.8409242201857694
  0.0328662727973921  0.7919436405475295  0.7949774329786550
  0.2048686616732667  0.1568667139968483  0.8592987264604233
  0.1845058218725200  0.2394913022994913  0.8294100080839115
  0.8142266307258197  0.0485588260499696  0.8251266727956121
  0.7325199805925138  0.9556283142181030  0.7811566527846239
  0.2182075247727298  0.0557492293777671  0.6538331947103089
  0.2094335868702615  0.9687785435526806  0.7077620502673270
 
  0.00000000E+00  0.00000000E+00  0.00000000E+00
  0.00000000E+00  0.00000000E+00  0.00000000E+00
  0.00000000E+00  0.00000000E+00  0.00000000E+00
  0.00000000E+00  0.00000000E+00  0.00000000E+00
  0.00000000E+00  0.00000000E+00  0.00000000E+00
  0.00000000E+00  0.00000000E+00  0.00000000E+00
  0.00000000E+00  0.00000000E+00  0.00000000E+00
  0.00000000E+00  0.00000000E+00  0.00000000E+00
  0.00000000E+00  0.00000000E+00  0.00000000E+00
  0.00000000E+00  0.00000000E+00  0.00000000E+00
  0.00000000E+00  0.00000000E+00  0.00000000E+00
  0.00000000E+00  0.00000000E+00  0.00000000E+00
  0.00000000E+00  0.00000000E+00  0.00000000E+00
  0.00000000E+00  0.00000000E+00  0.00000000E+00
  0.00000000E+00  0.00000000E+00  0.00000000E+00
  0.00000000E+00  0.00000000E+00  0.00000000E+00
  0.00000000E+00  0.00000000E+00  0.00000000E+00
  0.00000000E+00  0.00000000E+00  0.00000000E+00
  0.00000000E+00  0.00000000E+00  0.00000000E+00
  0.00000000E+00  0.00000000E+00  0.00000000E+00
  0.00000000E+00  0.00000000E+00  0.00000000E+00
  0.00000000E+00  0.00000000E+00  0.00000000E+00
  0.00000000E+00  0.00000000E+00  0.00000000E+00
  0.00000000E+00  0.00000000E+00  0.00000000E+00
  0.00000000E+00  0.00000000E+00  0.00000000E+00
  0.00000000E+00  0.00000000E+00  0.00000000E+00
  0.00000000E+00  0.00000000E+00  0.00000000E+00
  0.00000000E+00  0.00000000E+00  0.00000000E+00
  0.00000000E+00  0.00000000E+00  0.00000000E+00
  0.00000000E+00  0.00000000E+00  0.00000000E+00
  0.00000000E+00  0.00000000E+00  0.00000000E+00
  0.00000000E+00  0.00000000E+00  0.00000000E+00
  0.00000000E+00  0.00000000E+00  0.00000000E+00
  0.00000000E+00  0.00000000E+00  0.00000000E+00
  0.00000000E+00  0.00000000E+00  0.00000000E+00
  0.00000000E+00  0.00000000E+00  0.00000000E+00
  0.00000000E+00  0.00000000E+00  0.00000000E+00
  0.00000000E+00  0.00000000E+00  0.00000000E+00
  0.00000000E+00  0.00000000E+00  0.00000000E+00
  0.00000000E+00  0.00000000E+00  0.00000000E+00
  0.00000000E+00  0.00000000E+00  0.00000000E+00
  0.00000000E+00  0.00000000E+00  0.00000000E+00
  0.00000000E+00  0.00000000E+00  0.00000000E+00
  0.00000000E+00  0.00000000E+00  0.00000000E+00
  0.00000000E+00  0.00000000E+00  0.00000000E+00
  0.00000000E+00  0.00000000E+00  0.00000000E+00
  0.00000000E+00  0.00000000E+00  0.00000000E+00
  0.00000000E+00  0.00000000E+00  0.00000000E+00
  0.00000000E+00  0.00000000E+00  0.00000000E+00
  0.00000000E+00  0.00000000E+00  0.00000000E+00
  0.00000000E+00  0.00000000E+00  0.00000000E+00
  0.00000000E+00  0.00000000E+00  0.00000000E+00
  0.00000000E+00  0.00000000E+00  0.00000000E+00
  0.00000000E+00  0.00000000E+00  0.00000000E+00
  0.00000000E+00  0.00000000E+00  0.00000000E+00
  0.00000000E+00  0.00000000E+00  0.00000000E+00
  0.00000000E+00  0.00000000E+00  0.00000000E+00
  0.00000000E+00  0.00000000E+00  0.00000000E+00
  0.00000000E+00  0.00000000E+00  0.00000000E+00
  0.00000000E+00  0.00000000E+00  0.00000000E+00
  0.00000000E+00  0.00000000E+00  0.00000000E+00
  0.00000000E+00  0.00000000E+00  0.00000000E+00
  0.00000000E+00  0.00000000E+00  0.00000000E+00
  0.00000000E+00  0.00000000E+00  0.00000000E+00
  0.00000000E+00  0.00000000E+00  0.00000000E+00
  0.00000000E+00  0.00000000E+00  0.00000000E+00
  0.00000000E+00  0.00000000E+00  0.00000000E+00
  0.00000000E+00  0.00000000E+00  0.00000000E+00
  0.00000000E+00  0.00000000E+00  0.00000000E+00
  0.00000000E+00  0.00000000E+00  0.00000000E+00
  0.00000000E+00  0.00000000E+00  0.00000000E+00
  0.00000000E+00  0.00000000E+00  0.00000000E+00
  0.00000000E+00  0.00000000E+00  0.00000000E+00
  0.00000000E+00  0.00000000E+00  0.00000000E+00
  0.00000000E+00  0.00000000E+00  0.00000000E+00
  0.00000000E+00  0.00000000E+00  0.00000000E+00
  0.00000000E+00  0.00000000E+00  0.00000000E+00
  0.00000000E+00  0.00000000E+00  0.00000000E+00
  0.00000000E+00  0.00000000E+00  0.00000000E+00
  0.00000000E+00  0.00000000E+00  0.00000000E+00
  0.00000000E+00  0.00000000E+00  0.00000000E+00
  0.00000000E+00  0.00000000E+00  0.00000000E+00
  0.00000000E+00  0.00000000E+00  0.00000000E+00
  0.00000000E+00  0.00000000E+00  0.00000000E+00
  0.00000000E+00  0.00000000E+00  0.00000000E+00
  0.00000000E+00  0.00000000E+00  0.00000000E+00
  0.00000000E+00  0.00000000E+00  0.00000000E+00
  0.00000000E+00  0.00000000E+00  0.00000000E+00
  0.00000000E+00  0.00000000E+00  0.00000000E+00
  0.00000000E+00  0.00000000E+00  0.00000000E+00
  0.00000000E+00  0.00000000E+00  0.00000000E+00
  0.00000000E+00  0.00000000E+00  0.00000000E+00
  0.00000000E+00  0.00000000E+00  0.00000000E+00
  0.00000000E+00  0.00000000E+00  0.00000000E+00
  0.00000000E+00  0.00000000E+00  0.00000000E+00
  0.00000000E+00  0.00000000E+00  0.00000000E+00
  0.00000000E+00  0.00000000E+00  0.00000000E+00
  0.00000000E+00  0.00000000E+00  0.00000000E+00
  0.00000000E+00  0.00000000E+00  0.00000000E+00
  0.00000000E+00  0.00000000E+00  0.00000000E+00
  0.00000000E+00  0.00000000E+00  0.00000000E+00
  0.00000000E+00  0.00000000E+00  0.00000000E+00
  0.00000000E+00  0.00000000E+00  0.00000000E+00
  0.00000000E+00  0.00000000E+00  0.00000000E+00
  0.00000000E+00  0.00000000E+00  0.00000000E+00
  0.00000000E+00  0.00000000E+00  0.00000000E+00
  0.00000000E+00  0.00000000E+00  0.00000000E+00
  0.00000000E+00  0.00000000E+00  0.00000000E+00
  0.00000000E+00  0.00000000E+00  0.00000000E+00
  0.00000000E+00  0.00000000E+00  0.00000000E+00
  0.00000000E+00  0.00000000E+00  0.00000000E+00
  0.00000000E+00  0.00000000E+00  0.00000000E+00
  0.00000000E+00  0.00000000E+00  0.00000000E+00
  0.00000000E+00  0.00000000E+00  0.00000000E+00
  0.00000000E+00  0.00000000E+00  0.00000000E+00
  0.00000000E+00  0.00000000E+00  0.00000000E+00
  0.00000000E+00  0.00000000E+00  0.00000000E+00
  0.00000000E+00  0.00000000E+00  0.00000000E+00
  0.00000000E+00  0.00000000E+00  0.00000000E+00
  0.00000000E+00  0.00000000E+00  0.00000000E+00
  0.00000000E+00  0.00000000E+00  0.00000000E+00
  0.00000000E+00  0.00000000E+00  0.00000000E+00
  0.00000000E+00  0.00000000E+00  0.00000000E+00
  0.00000000E+00  0.00000000E+00  0.00000000E+00
  0.00000000E+00  0.00000000E+00  0.00000000E+00
  0.00000000E+00  0.00000000E+00  0.00000000E+00
  0.00000000E+00  0.00000000E+00  0.00000000E+00
  0.00000000E+00  0.00000000E+00  0.00000000E+00
  0.00000000E+00  0.00000000E+00  0.00000000E+00
  0.00000000E+00  0.00000000E+00  0.00000000E+00
  0.00000000E+00  0.00000000E+00  0.00000000E+00
  0.00000000E+00  0.00000000E+00  0.00000000E+00
  0.00000000E+00  0.00000000E+00  0.00000000E+00
  0.00000000E+00  0.00000000E+00  0.00000000E+00
  0.00000000E+00  0.00000000E+00  0.00000000E+00
  0.00000000E+00  0.00000000E+00  0.00000000E+00
  0.00000000E+00  0.00000000E+00  0.00000000E+00
  0.00000000E+00  0.00000000E+00  0.00000000E+00
  0.00000000E+00  0.00000000E+00  0.00000000E+00
  0.00000000E+00  0.00000000E+00  0.00000000E+00
  0.00000000E+00  0.00000000E+00  0.00000000E+00
  0.00000000E+00  0.00000000E+00  0.00000000E+00
  0.00000000E+00  0.00000000E+00  0.00000000E+00
  0.00000000E+00  0.00000000E+00  0.00000000E+00
  0.00000000E+00  0.00000000E+00  0.00000000E+00
  0.00000000E+00  0.00000000E+00  0.00000000E+00
  0.00000000E+00  0.00000000E+00  0.00000000E+00
  0.00000000E+00  0.00000000E+00  0.00000000E+00
  0.00000000E+00  0.00000000E+00  0.00000000E+00
  0.00000000E+00  0.00000000E+00  0.00000000E+00
  0.00000000E+00  0.00000000E+00  0.00000000E+00
  0.00000000E+00  0.00000000E+00  0.00000000E+00
  0.00000000E+00  0.00000000E+00  0.00000000E+00
  0.00000000E+00  0.00000000E+00  0.00000000E+00
  0.00000000E+00  0.00000000E+00  0.00000000E+00
  0.00000000E+00  0.00000000E+00  0.00000000E+00
  0.00000000E+00  0.00000000E+00  0.00000000E+00
  0.00000000E+00  0.00000000E+00  0.00000000E+00
  0.00000000E+00  0.00000000E+00  0.00000000E+00
  0.00000000E+00  0.00000000E+00  0.00000000E+00
  0.00000000E+00  0.00000000E+00  0.00000000E+00
  0.00000000E+00  0.00000000E+00  0.00000000E+00
  0.00000000E+00  0.00000000E+00  0.00000000E+00
  0.00000000E+00  0.00000000E+00  0.00000000E+00
  0.00000000E+00  0.00000000E+00  0.00000000E+00
  0.00000000E+00  0.00000000E+00  0.00000000E+00
  0.00000000E+00  0.00000000E+00  0.00000000E+00
  0.00000000E+00  0.00000000E+00  0.00000000E+00
  0.00000000E+00  0.00000000E+00  0.00000000E+00
  0.00000000E+00  0.00000000E+00  0.00000000E+00
  0.00000000E+00  0.00000000E+00  0.00000000E+00
  0.00000000E+00  0.00000000E+00  0.00000000E+00
  0.00000000E+00  0.00000000E+00  0.00000000E+00
  0.00000000E+00  0.00000000E+00  0.00000000E+00
  0.00000000E+00  0.00000000E+00  0.00000000E+00
  0.00000000E+00  0.00000000E+00  0.00000000E+00
  0.00000000E+00  0.00000000E+00  0.00000000E+00
  0.00000000E+00  0.00000000E+00  0.00000000E+00
  0.00000000E+00  0.00000000E+00  0.00000000E+00
  0.00000000E+00  0.00000000E+00  0.00000000E+00
  0.00000000E+00  0.00000000E+00  0.00000000E+00
  0.00000000E+00  0.00000000E+00  0.00000000E+00
  0.00000000E+00  0.00000000E+00  0.00000000E+00
  0.00000000E+00  0.00000000E+00  0.00000000E+00
  0.00000000E+00  0.00000000E+00  0.00000000E+00
  0.00000000E+00  0.00000000E+00  0.00000000E+00
  0.00000000E+00  0.00000000E+00  0.00000000E+00
  0.00000000E+00  0.00000000E+00  0.00000000E+00
  0.00000000E+00  0.00000000E+00  0.00000000E+00
  0.00000000E+00  0.00000000E+00  0.00000000E+00
  0.00000000E+00  0.00000000E+00  0.00000000E+00
  0.00000000E+00  0.00000000E+00  0.00000000E+00
  0.00000000E+00  0.00000000E+00  0.00000000E+00
  0.00000000E+00  0.00000000E+00  0.00000000E+00
  0.00000000E+00  0.00000000E+00  0.00000000E+00
  0.00000000E+00  0.00000000E+00  0.00000000E+00
  0.00000000E+00  0.00000000E+00  0.00000000E+00
  0.00000000E+00  0.00000000E+00  0.00000000E+00
  0.00000000E+00  0.00000000E+00  0.00000000E+00
  0.00000000E+00  0.00000000E+00  0.00000000E+00
  0.00000000E+00  0.00000000E+00  0.00000000E+00
  0.00000000E+00  0.00000000E+00  0.00000000E+00
  0.00000000E+00  0.00000000E+00  0.00000000E+00
  0.00000000E+00  0.00000000E+00  0.00000000E+00
  0.00000000E+00  0.00000000E+00  0.00000000E+00
  0.00000000E+00  0.00000000E+00  0.00000000E+00
  0.00000000E+00  0.00000000E+00  0.00000000E+00
  0.00000000E+00  0.00000000E+00  0.00000000E+00
  0.00000000E+00  0.00000000E+00  0.00000000E+00
  0.00000000E+00  0.00000000E+00  0.00000000E+00
  0.00000000E+00  0.00000000E+00  0.00000000E+00
  0.00000000E+00  0.00000000E+00  0.00000000E+00
  0.00000000E+00  0.00000000E+00  0.00000000E+00
  0.00000000E+00  0.00000000E+00  0.00000000E+00
  0.00000000E+00  0.00000000E+00  0.00000000E+00
  0.00000000E+00  0.00000000E+00  0.00000000E+00
  0.00000000E+00  0.00000000E+00  0.00000000E+00
  0.00000000E+00  0.00000000E+00  0.00000000E+00
  0.00000000E+00  0.00000000E+00  0.00000000E+00
  0.00000000E+00  0.00000000E+00  0.00000000E+00
  0.00000000E+00  0.00000000E+00  0.00000000E+00
  0.00000000E+00  0.00000000E+00  0.00000000E+00
  0.00000000E+00  0.00000000E+00  0.00000000E+00
  0.00000000E+00  0.00000000E+00  0.00000000E+00
  0.00000000E+00  0.00000000E+00  0.00000000E+00
  0.00000000E+00  0.00000000E+00  0.00000000E+00
  0.00000000E+00  0.00000000E+00  0.00000000E+00
  0.00000000E+00  0.00000000E+00  0.00000000E+00
  0.00000000E+00  0.00000000E+00  0.00000000E+00
  0.00000000E+00  0.00000000E+00  0.00000000E+00
  0.00000000E+00  0.00000000E+00  0.00000000E+00
  0.00000000E+00  0.00000000E+00  0.00000000E+00
  0.00000000E+00  0.00000000E+00  0.00000000E+00
  0.00000000E+00  0.00000000E+00  0.00000000E+00
  0.00000000E+00  0.00000000E+00  0.00000000E+00
  0.00000000E+00  0.00000000E+00  0.00000000E+00
  0.00000000E+00  0.00000000E+00  0.00000000E+00
  0.00000000E+00  0.00000000E+00  0.00000000E+00
  0.00000000E+00  0.00000000E+00  0.00000000E+00
  0.00000000E+00  0.00000000E+00  0.00000000E+00
  0.00000000E+00  0.00000000E+00  0.00000000E+00
  0.00000000E+00  0.00000000E+00  0.00000000E+00
  0.00000000E+00  0.00000000E+00  0.00000000E+00
  0.00000000E+00  0.00000000E+00  0.00000000E+00
  0.00000000E+00  0.00000000E+00  0.00000000E+00
  0.00000000E+00  0.00000000E+00  0.00000000E+00
  0.00000000E+00  0.00000000E+00  0.00000000E+00
  0.00000000E+00  0.00000000E+00  0.00000000E+00
  0.00000000E+00  0.00000000E+00  0.00000000E+00
  0.00000000E+00  0.00000000E+00  0.00000000E+00
  0.00000000E+00  0.00000000E+00  0.00000000E+00
  0.00000000E+00  0.00000000E+00  0.00000000E+00
  0.00000000E+00  0.00000000E+00  0.00000000E+00
  0.00000000E+00  0.00000000E+00  0.00000000E+00
  0.00000000E+00  0.00000000E+00  0.00000000E+00
  0.00000000E+00  0.00000000E+00  0.00000000E+00
  0.00000000E+00  0.00000000E+00  0.00000000E+00
  0.00000000E+00  0.00000000E+00  0.00000000E+00
  0.00000000E+00  0.00000000E+00  0.00000000E+00
  0.00000000E+00  0.00000000E+00  0.00000000E+00
  0.00000000E+00  0.00000000E+00  0.00000000E+00
  0.00000000E+00  0.00000000E+00  0.00000000E+00
  0.00000000E+00  0.00000000E+00  0.00000000E+00
  0.00000000E+00  0.00000000E+00  0.00000000E+00
  0.00000000E+00  0.00000000E+00  0.00000000E+00
  0.00000000E+00  0.00000000E+00  0.00000000E+00
  0.00000000E+00  0.00000000E+00  0.00000000E+00
  0.00000000E+00  0.00000000E+00  0.00000000E+00
  0.00000000E+00  0.00000000E+00  0.00000000E+00
  0.00000000E+00  0.00000000E+00  0.00000000E+00
  0.00000000E+00  0.00000000E+00  0.00000000E+00
  0.00000000E+00  0.00000000E+00  0.00000000E+00
  0.00000000E+00  0.00000000E+00  0.00000000E+00
  0.00000000E+00  0.00000000E+00  0.00000000E+00
  0.00000000E+00  0.00000000E+00  0.00000000E+00
  0.00000000E+00  0.00000000E+00  0.00000000E+00
  0.00000000E+00  0.00000000E+00  0.00000000E+00
  0.00000000E+00  0.00000000E+00  0.00000000E+00
  0.00000000E+00  0.00000000E+00  0.00000000E+00
  0.00000000E+00  0.00000000E+00  0.00000000E+00
  0.00000000E+00  0.00000000E+00  0.00000000E+00
  0.00000000E+00  0.00000000E+00  0.00000000E+00
  0.00000000E+00  0.00000000E+00  0.00000000E+00
  0.00000000E+00  0.00000000E+00  0.00000000E+00
  0.00000000E+00  0.00000000E+00  0.00000000E+00
  0.00000000E+00  0.00000000E+00  0.00000000E+00
  0.00000000E+00  0.00000000E+00  0.00000000E+00
  0.00000000E+00  0.00000000E+00  0.00000000E+00
  0.00000000E+00  0.00000000E+00  0.00000000E+00
  0.00000000E+00  0.00000000E+00  0.00000000E+00
  0.00000000E+00  0.00000000E+00  0.00000000E+00
  0.00000000E+00  0.00000000E+00  0.00000000E+00
  0.00000000E+00  0.00000000E+00  0.00000000E+00
  0.00000000E+00  0.00000000E+00  0.00000000E+00
  0.00000000E+00  0.00000000E+00  0.00000000E+00
  0.00000000E+00  0.00000000E+00  0.00000000E+00
  0.00000000E+00  0.00000000E+00  0.00000000E+00
  0.00000000E+00  0.00000000E+00  0.00000000E+00
  0.00000000E+00  0.00000000E+00  0.00000000E+00
  0.00000000E+00  0.00000000E+00  0.00000000E+00
  0.00000000E+00  0.00000000E+00  0.00000000E+00
  0.00000000E+00  0.00000000E+00  0.00000000E+00
  0.00000000E+00  0.00000000E+00  0.00000000E+00
  0.00000000E+00  0.00000000E+00  0.00000000E+00
  0.00000000E+00  0.00000000E+00  0.00000000E+00
  0.00000000E+00  0.00000000E+00  0.00000000E+00
  0.00000000E+00  0.00000000E+00  0.00000000E+00
  0.00000000E+00  0.00000000E+00  0.00000000E+00
  0.00000000E+00  0.00000000E+00  0.00000000E+00
  0.00000000E+00  0.00000000E+00  0.00000000E+00
  0.00000000E+00  0.00000000E+00  0.00000000E+00
  0.00000000E+00  0.00000000E+00  0.00000000E+00
  0.00000000E+00  0.00000000E+00  0.00000000E+00
  0.00000000E+00  0.00000000E+00  0.00000000E+00
  0.00000000E+00  0.00000000E+00  0.00000000E+00
  0.00000000E+00  0.00000000E+00  0.00000000E+00
  0.00000000E+00  0.00000000E+00  0.00000000E+00
  0.00000000E+00  0.00000000E+00  0.00000000E+00
  0.00000000E+00  0.00000000E+00  0.00000000E+00
  0.00000000E+00  0.00000000E+00  0.00000000E+00
  0.00000000E+00  0.00000000E+00  0.00000000E+00
  0.00000000E+00  0.00000000E+00  0.00000000E+00
  0.00000000E+00  0.00000000E+00  0.00000000E+00
  0.00000000E+00  0.00000000E+00  0.00000000E+00
  0.00000000E+00  0.00000000E+00  0.00000000E+00
  0.00000000E+00  0.00000000E+00  0.00000000E+00
  0.00000000E+00  0.00000000E+00  0.00000000E+00
  0.00000000E+00  0.00000000E+00  0.00000000E+00
  0.00000000E+00  0.00000000E+00  0.00000000E+00
  0.00000000E+00  0.00000000E+00  0.00000000E+00
  0.00000000E+00  0.00000000E+00  0.00000000E+00
  0.00000000E+00  0.00000000E+00  0.00000000E+00
  0.00000000E+00  0.00000000E+00  0.00000000E+00
  0.00000000E+00  0.00000000E+00  0.00000000E+00
  0.00000000E+00  0.00000000E+00  0.00000000E+00
  0.00000000E+00  0.00000000E+00  0.00000000E+00
  0.00000000E+00  0.00000000E+00  0.00000000E+00
  0.00000000E+00  0.00000000E+00  0.00000000E+00
  0.00000000E+00  0.00000000E+00  0.00000000E+00
  0.00000000E+00  0.00000000E+00  0.00000000E+00
  0.00000000E+00  0.00000000E+00  0.00000000E+00
  0.00000000E+00  0.00000000E+00  0.00000000E+00
  0.00000000E+00  0.00000000E+00  0.00000000E+00
  0.00000000E+00  0.00000000E+00  0.00000000E+00
  0.00000000E+00  0.00000000E+00  0.00000000E+00
  0.00000000E+00  0.00000000E+00  0.00000000E+00
  0.00000000E+00  0.00000000E+00  0.00000000E+00
  0.00000000E+00  0.00000000E+00  0.00000000E+00
  0.00000000E+00  0.00000000E+00  0.00000000E+00
  0.00000000E+00  0.00000000E+00  0.00000000E+00
  0.00000000E+00  0.00000000E+00  0.00000000E+00
  0.00000000E+00  0.00000000E+00  0.00000000E+00
  0.00000000E+00  0.00000000E+00  0.00000000E+00
  0.00000000E+00  0.00000000E+00  0.00000000E+00
  0.00000000E+00  0.00000000E+00  0.00000000E+00
  0.00000000E+00  0.00000000E+00  0.00000000E+00
  0.00000000E+00  0.00000000E+00  0.00000000E+00
  0.00000000E+00  0.00000000E+00  0.00000000E+00
  0.00000000E+00  0.00000000E+00  0.00000000E+00
  0.00000000E+00  0.00000000E+00  0.00000000E+00
  0.00000000E+00  0.00000000E+00  0.00000000E+00
  0.00000000E+00  0.00000000E+00  0.00000000E+00
  0.00000000E+00  0.00000000E+00  0.00000000E+00
  0.00000000E+00  0.00000000E+00  0.00000000E+00
  0.00000000E+00  0.00000000E+00  0.00000000E+00
  0.00000000E+00  0.00000000E+00  0.00000000E+00
  0.00000000E+00  0.00000000E+00  0.00000000E+00
  0.00000000E+00  0.00000000E+00  0.00000000E+00
  0.00000000E+00  0.00000000E+00  0.00000000E+00
  0.00000000E+00  0.00000000E+00  0.00000000E+00
  0.00000000E+00  0.00000000E+00  0.00000000E+00
  0.00000000E+00  0.00000000E+00  0.00000000E+00
  0.00000000E+00  0.00000000E+00  0.00000000E+00
  0.00000000E+00  0.00000000E+00  0.00000000E+00
  0.00000000E+00  0.00000000E+00  0.00000000E+00
  0.00000000E+00  0.00000000E+00  0.00000000E+00
  0.00000000E+00  0.00000000E+00  0.00000000E+00
  0.00000000E+00  0.00000000E+00  0.00000000E+00
  0.00000000E+00  0.00000000E+00  0.00000000E+00
  0.00000000E+00  0.00000000E+00  0.00000000E+00
  0.00000000E+00  0.00000000E+00  0.00000000E+00
  0.00000000E+00  0.00000000E+00  0.00000000E+00
  0.00000000E+00  0.00000000E+00  0.00000000E+00
  0.00000000E+00  0.00000000E+00  0.00000000E+00
  0.00000000E+00  0.00000000E+00  0.00000000E+00
  0.00000000E+00  0.00000000E+00  0.00000000E+00
  0.00000000E+00  0.00000000E+00  0.00000000E+00
  0.00000000E+00  0.00000000E+00  0.00000000E+00
  0.00000000E+00  0.00000000E+00  0.00000000E+00
  0.00000000E+00  0.00000000E+00  0.00000000E+00
  0.00000000E+00  0.00000000E+00  0.00000000E+00
  0.00000000E+00  0.00000000E+00  0.00000000E+00
  0.00000000E+00  0.00000000E+00  0.00000000E+00
  0.00000000E+00  0.00000000E+00  0.00000000E+00
  0.00000000E+00  0.00000000E+00  0.00000000E+00
  0.00000000E+00  0.00000000E+00  0.00000000E+00
  0.00000000E+00  0.00000000E+00  0.00000000E+00
  0.00000000E+00  0.00000000E+00  0.00000000E+00
  0.00000000E+00  0.00000000E+00  0.00000000E+00
  0.00000000E+00  0.00000000E+00  0.00000000E+00
  0.00000000E+00  0.00000000E+00  0.00000000E+00
  0.00000000E+00  0.00000000E+00  0.00000000E+00
  0.00000000E+00  0.00000000E+00  0.00000000E+00
  0.00000000E+00  0.00000000E+00  0.00000000E+00
  0.00000000E+00  0.00000000E+00  0.00000000E+00
  0.00000000E+00  0.00000000E+00  0.00000000E+00
  0.00000000E+00  0.00000000E+00  0.00000000E+00
  0.00000000E+00  0.00000000E+00  0.00000000E+00
  0.00000000E+00  0.00000000E+00  0.00000000E+00
  0.00000000E+00  0.00000000E+00  0.00000000E+00
  0.00000000E+00  0.00000000E+00  0.00000000E+00
  0.00000000E+00  0.00000000E+00  0.00000000E+00
  0.00000000E+00  0.00000000E+00  0.00000000E+00
  0.00000000E+00  0.00000000E+00  0.00000000E+00
  0.00000000E+00  0.00000000E+00  0.00000000E+00
  0.00000000E+00  0.00000000E+00  0.00000000E+00
  0.00000000E+00  0.00000000E+00  0.00000000E+00
  0.00000000E+00  0.00000000E+00  0.00000000E+00
  0.00000000E+00  0.00000000E+00  0.00000000E+00
  0.00000000E+00  0.00000000E+00  0.00000000E+00
  0.00000000E+00  0.00000000E+00  0.00000000E+00
  0.00000000E+00  0.00000000E+00  0.00000000E+00
  0.00000000E+00  0.00000000E+00  0.00000000E+00
  0.00000000E+00  0.00000000E+00  0.00000000E+00
  0.00000000E+00  0.00000000E+00  0.00000000E+00
  0.00000000E+00  0.00000000E+00  0.00000000E+00
  0.00000000E+00  0.00000000E+00  0.00000000E+00
  0.00000000E+00  0.00000000E+00  0.00000000E+00
  0.00000000E+00  0.00000000E+00  0.00000000E+00
  0.00000000E+00  0.00000000E+00  0.00000000E+00
  0.00000000E+00  0.00000000E+00  0.00000000E+00
  0.00000000E+00  0.00000000E+00  0.00000000E+00
  0.00000000E+00  0.00000000E+00  0.00000000E+00
  0.00000000E+00  0.00000000E+00  0.00000000E+00
  0.00000000E+00  0.00000000E+00  0.00000000E+00
  0.00000000E+00  0.00000000E+00  0.00000000E+00
  0.00000000E+00  0.00000000E+00  0.00000000E+00
  0.00000000E+00  0.00000000E+00  0.00000000E+00
  0.00000000E+00  0.00000000E+00  0.00000000E+00
  0.00000000E+00  0.00000000E+00  0.00000000E+00
  0.00000000E+00  0.00000000E+00  0.00000000E+00
  0.00000000E+00  0.00000000E+00  0.00000000E+00
  0.00000000E+00  0.00000000E+00  0.00000000E+00
  0.00000000E+00  0.00000000E+00  0.00000000E+00
  0.00000000E+00  0.00000000E+00  0.00000000E+00
  0.00000000E+00  0.00000000E+00  0.00000000E+00
  0.00000000E+00  0.00000000E+00  0.00000000E+00
  0.00000000E+00  0.00000000E+00  0.00000000E+00
  0.00000000E+00  0.00000000E+00  0.00000000E+00
  0.00000000E+00  0.00000000E+00  0.00000000E+00
  0.00000000E+00  0.00000000E+00  0.00000000E+00
  0.00000000E+00  0.00000000E+00  0.00000000E+00
  0.00000000E+00  0.00000000E+00  0.00000000E+00
  0.00000000E+00  0.00000000E+00  0.00000000E+00
  0.00000000E+00  0.00000000E+00  0.00000000E+00
  0.00000000E+00  0.00000000E+00  0.00000000E+00
  0.00000000E+00  0.00000000E+00  0.00000000E+00
  0.00000000E+00  0.00000000E+00  0.00000000E+00
  0.00000000E+00  0.00000000E+00  0.00000000E+00
  0.00000000E+00  0.00000000E+00  0.00000000E+00
  0.00000000E+00  0.00000000E+00  0.00000000E+00
  0.00000000E+00  0.00000000E+00  0.00000000E+00
  0.00000000E+00  0.00000000E+00  0.00000000E+00
  0.00000000E+00  0.00000000E+00  0.00000000E+00
  0.00000000E+00  0.00000000E+00  0.00000000E+00
  0.00000000E+00  0.00000000E+00  0.00000000E+00
  0.00000000E+00  0.00000000E+00  0.00000000E+00
  0.00000000E+00  0.00000000E+00  0.00000000E+00
  0.00000000E+00  0.00000000E+00  0.00000000E+00
  0.00000000E+00  0.00000000E+00  0.00000000E+00
  0.00000000E+00  0.00000000E+00  0.00000000E+00
  0.00000000E+00  0.00000000E+00  0.00000000E+00
  0.00000000E+00  0.00000000E+00  0.00000000E+00
  0.00000000E+00  0.00000000E+00  0.00000000E+00
  0.00000000E+00  0.00000000E+00  0.00000000E+00
  0.00000000E+00  0.00000000E+00  0.00000000E+00
  0.00000000E+00  0.00000000E+00  0.00000000E+00
  0.00000000E+00  0.00000000E+00  0.00000000E+00
  0.00000000E+00  0.00000000E+00  0.00000000E+00
  0.00000000E+00  0.00000000E+00  0.00000000E+00
  0.00000000E+00  0.00000000E+00  0.00000000E+00
  0.00000000E+00  0.00000000E+00  0.00000000E+00
  0.00000000E+00  0.00000000E+00  0.00000000E+00
  0.00000000E+00  0.00000000E+00  0.00000000E+00
  0.00000000E+00  0.00000000E+00  0.00000000E+00
  0.00000000E+00  0.00000000E+00  0.00000000E+00
