# Supplementary material for: Dramatic Enhancement of Rare-Earth Metal–Organic Framework Stability Via Metal Cluster Fluorination
Source: JACS Au. 2022 Aug 9;2(8):1889–98. doi: 10.1021/jacsau.2c00259 (PMC9400048; doi:10.1021/jacsau.2c00259)
Supplement: Supplementary file 2 — au2c00259_si_002.zip [file au2c00259_si_002.zip › jacs_supplement/poscars/empty_stability/tcpb/original/yb/POSCAR]

POSCAR file from 20_0407_12_Part1_prot_h
   25.0942000000000     
     0.7496220498851738   -0.4363859953389214    0.0041572059508584
     0.0037859348888321    0.8793361101853358   -0.0027762477442507
     0.0036877716158992   -0.0031979935220873    0.9884287156259270
   C    H    Na   O    Yb
   204   168     2    94    18
Direct
  0.0163000679491390  0.3930870222398894  0.4428351883045707
  0.6399922982181394  0.5964907446505734  0.6034306015139208
  0.6911859668027418  0.6490980183525821  0.6352719838064829
  0.7140897042101386  0.7193103702122698  0.6240705443764227
  0.6845100060947331  0.7358621652025406  0.5807572093203888
  0.6333688446648580  0.6831480369063314  0.5488539767096654
  0.7703160262151485  0.7749240509889361  0.6583126996549353
  0.0229976065144655  0.2321362309898518  0.3501586678623667
  0.5550132988146146  0.5554294501290542  0.5270448408600856
  0.0042733443928924  0.3890910307174522  0.5630161658136927
  0.9520962522036029  0.3553554875914315  0.6028369091593433
  0.9515396636336106  0.3032554443960933  0.6340766517435483
  0.0034909174777766  0.2844823085007775  0.6260044918528465
  0.0562719017566593  0.3184163700629199  0.5868911714848934
  0.0566605014830941  0.3704019209170255  0.5555741542020698
  0.0011022108156808  0.2277248941095280  0.6593366329976007
  0.0043809971054003  0.4446785392557331  0.5306419094915924
  0.6113251493492982  0.0024891290088647  0.0683398051588071
  0.5915750027043032  0.9573225436868142  0.1126847689993440
  0.6423268974665959  0.9599978744184625  0.1474046080172471
  0.7141411754672973  0.0077887443356062  0.1386703496305657
  0.7343089591485210  0.0530635705842712  0.0945258812507745
  0.6835262325412046  0.0504102752795390  0.0596655479223216
  0.7688530839548520  0.0100701464499906  0.1755443665546466
  0.0139116969384574  0.4485800780187645  0.4742135574123338
  0.5555797819407005  0.0007300159917492  0.0341759870924747
  0.3884960874254517  0.3862975444997900  0.0548853520992125
  0.3542210139147244  0.4013255176594370  0.0966241573552011
  0.2992326216908481  0.3477804404703022  0.1254763462065469
  0.2774274742754415  0.2781510943693775  0.1127861691615166
  0.3120944461950899  0.2626017265121519  0.0719684567127814
  0.3673593325429607  0.3162633712464995  0.0433589083511023
  0.6098973114766650  0.6133039266844023  0.4374785432577255
  0.2172386865378186  0.2215940195991450  0.1436972900564086
  0.4464447774013394  0.4441425924841411  0.0247657759956326
  0.0033549118332274  0.6164377292171821  0.0582267432935666
  0.0587793067899156  0.6585959032757032  0.0932134164667318
  0.0565691216795301  0.7108343268542114  0.1232634911857460
  0.5922057904601630  0.6463391301979797  0.3973956447021152
  0.9982362826157001  0.7213215420811636  0.1203923505859024
  0.9432392389349573  0.6799028135277467  0.0850780134200235
  0.9460339675749765  0.6284973293362199  0.0541935525290853
  0.9954875111732946  0.7755812049785078  0.1553932022228537
  0.0059542894235420  0.5608389702011110  0.0263705898282183
  0.9976355462272224  0.6087221990230205  0.5609466561683405
  0.9438355975281496  0.5902988816077013  0.5995418868410454
  0.9401824841271846  0.6416031595630400  0.6295200944883845
  0.9905723637103705  0.7120516333067215  0.6219344982248174
  0.0450028470575603  0.7307389180055139  0.5840334474783191
  0.0483119584642608  0.6795050545969659  0.5536508653785219
  0.9864356419131326  0.7668743856447762  0.6542288882612439
  0.6444972089782794  0.6981038170410727  0.3654156284734427
  0.0011376631630284  0.5536801586463866  0.5297828248772518
  0.3880995000095027  0.3847483983722100  0.5588206229486303
  0.4071572941550983  0.3525081696824444  0.5986267813837429
  0.3557212681841051  0.2971684835281678  0.6285770213343653
  0.2837467310859125  0.2733285249748789  0.6202409808399381
  0.2644238444528781  0.3065999611989625  0.5815791146141507
  0.3157887817601761  0.3611727782959591  0.5510231974988855
  0.2276219763098410  0.2131583943356006  0.6512164646348424
  0.4439002533604892  0.4422389886362765  0.5266290573729719
  0.6118281134287002  0.9985527506104290  0.5579485741104904
  0.6436537917932981  0.0492088482856801  0.5985107026022476
  0.0698682448289318  0.4104341871768824  0.4042133426204941
  0.7155393379219390  0.7168522779705242  0.3720304144579529
  0.6955035017352671  0.0501159200247017  0.6312160895952488
  0.7160699376506017  0.9998086464411244  0.6243145225094153
  0.6841425288679801  0.9486573836084560  0.5843683532421124
  0.6327643128385816  0.9481920478178267  0.5513598210230199
  0.7723437199279815  0.0019586087764907  0.6594796113182966
  0.7336648207944449  0.6837988917984958  0.4115744136658961
  0.5558661433798306  0.9977493756828650  0.5243059261847662
  0.0086156012382475  0.3942230552820973  0.0580051196304936
  0.0584553125110716  0.4102330674482957  0.0989398165936493
  0.0587432353254940  0.3574953206361116  0.1291024932419376
  0.0088422802410619  0.2872373657963578  0.1196697300167742
  0.9582971893239502  0.2709994856770450  0.0794457754446256
  0.9582828199627613  0.3235973441215734  0.0489607111259645
  0.0092563494607703  0.2302120486387977  0.1520928195209379
  0.0085675423866434  0.4507029094402313  0.0262020239864000
  0.6103590073056040  0.6123269984154405  0.0635460823315199
  0.5864524475450921  0.6410324369581417  0.1034774027921088
  0.6343078069977892  0.6947641608486848  0.1362016209698353
  0.6814439261818919  0.6329501488635287  0.4443038444191387
  0.7069807622731474  0.7198601028954315  0.1304572792474730
  0.7311537529975709  0.6900777299118275  0.0917889369665090
  0.6833819031581356  0.6373282044674085  0.0581993972504620
  0.7582640908109468  0.7790841815493081  0.1644625647352314
  0.5577178917379726  0.5561619386460492  0.0291010665005800
  0.3832780333472385  0.9965148805334252  0.0629935867375053
  0.3460309652576470  0.9414482603128249  0.0992819163054861
  0.2889310696979379  0.9363308759529261  0.1283605844026212
  0.2694806854280998  0.9874660190737643  0.1228868230346549
  0.3084498450973001  0.0442663819215596  0.0883935897533163
  0.3642856372441372  0.0482825263877444  0.0581812206897396
  0.2071585786573067  0.9823249284867828  0.1521221464573586
  0.7703989300139540  0.7720176187939956  0.3366005998402954
  0.4418758590403016  0.9985930648271122  0.0314381681075133
  0.6144282061100625  0.9924102036462656  0.4376928627920122
  0.6028114714295967  0.9395308684327262  0.4006507041809684
  0.6595216409759814  0.9380424656036013  0.3756962416768772
  0.7289845541397426  0.9909726205197913  0.3862364100810467
  0.7408518180610599  0.0459603830204429  0.4209332776193762
  0.6842469269344278  0.0462316390656810  0.4468423446581440
  0.7899964698060273  0.9872930723022293  0.3624400296365451
  0.5547577461861337  0.9912396538541444  0.4675617483045045
  0.3868737383978669  0.3867846840585685  0.4372159051517031
  0.3550352928800606  0.4016767232560454  0.3942640532665749
  0.3041692774881142  0.3483201879304403  0.3626765245647334
  0.2838837879553395  0.2785975569009196  0.3733168423496451
  0.3160440350975975  0.2632847307034467  0.4154935175477377
  0.3669406844327554  0.3166820161067605  0.4470479758358366
  0.2276328742381608  0.2217620793940114  0.3396621545834577
  0.5530799229992169  0.5573500701294734  0.4701841904468864
  0.4417019519189651  0.4443553940773057  0.4697845787491346
  0.0098641763422194  0.6128671310006979  0.4413789694124262
  0.0649033109537172  0.6515939785605767  0.4046906060805853
  0.0640046946330628  0.7034691393639960  0.3740221874753971
  0.0076265140650875  0.7166503565554265  0.3788721927014862
  0.9525969967773662  0.6781474265264507  0.4154330975946579
  0.9538493583953169  0.6268125155899753  0.4465093924333914
  0.3857871272337690  0.9901285542393268  0.4316941552287048
  0.0064307768530014  0.7714795390779798  0.3452417347915500
  0.0108010060170685  0.5575785978461383  0.4734285610064575
  0.3908288789937799  0.0028544059064686  0.9406858112747258
  0.4112348504865722  0.0450256342475726  0.8944372127397102
  0.3607367251955225  0.0452976472313509  0.8609956386697064
  0.3551151104566301  0.9407569587122424  0.3901537401431412
  0.2884651375214773  0.0039881142340690  0.8730413634241998
  0.2675495593443031  0.9600253535553165  0.9179285356076079
  0.3180926993640867  0.9595049792062653  0.9513363625460940
  0.2346609930003183  0.0084369687463521  0.8392481117467341
  0.4461404697489542  0.0033723803641053  0.9747120655097774
  0.6214620263816784  0.6142459813318908  0.9421733219401389
  0.6579944610020618  0.5997231541524997  0.9019570588053085
  0.7115544208279303  0.6534528722842268  0.8722069815949425
  0.7285058789375256  0.7225109257661302  0.8819046435371334
  0.6911390426200370  0.7372622664707507  0.9209842857774504
  0.6384335208444369  0.6836612962832405  0.9513029409050375
  0.7869785005717134  0.7800562929185659  0.8507859341352386
  0.3042592740941856  0.9409308619444232  0.3569961457380728
  0.5639181633993857  0.5563153399144554  0.9724647077291522
  0.0030073114239002  0.3914971642890777  0.9370169883422577
  0.9503996170864895  0.3562641949723897  0.8982185648868608
  0.9482014391786961  0.3017980872612114  0.8683533655586118
  0.9993533953662919  0.2819504004562177  0.8755651235812749
  0.0532790876294129  0.3184055205519627  0.9130525435046195
  0.0547915570138144  0.3720287053690186  0.9437093550863267
  0.9957899155737593  0.2218365535286395  0.8446857789351085
  0.0029741489068655  0.4479434339482822  0.9693940106806878
  0.2832597621608670  0.9909197609772349  0.3639347360189831
  0.3141561069048819  0.0408505678127185  0.4049316434659644
  0.3644341937535458  0.0401786750009236  0.4385830957182790
  0.2280653249653710  0.9907306470590456  0.3287725141039175
  0.0723158112188713  0.3584531484587785  0.3741635520690920
  0.0178297770013245  0.5054712220842745  0.4468736775104745
  0.4962271680278860  0.5023432546415734  0.4432612361281230
  0.4971372843184056  0.9868097495998853  0.4397132969070441
  0.9987771369836480  0.5014334028483063  0.9427074038614194
  0.5110602643178979  0.5006838127954296  0.9433973037187968
  0.5053244571900208  0.0065944470897890  0.9493760421087742
  0.5001292569539046  0.0010003293793304  0.5498814714412035
  0.5004176837743515  0.4974959790720064  0.5536067557437860
  0.9977216841260912  0.4970729827088860  0.5571318240581178
  0.4961531533716510  0.9968886797950773  0.0595716418819450
  0.4413028400046173  0.9902051090898993  0.4654136455946229
  0.4991995670343528  0.5000539065842204  0.0537720312180383
  0.0107108332792052  0.5077271221114472  0.0531432296509706
  0.9993708993505095  0.6141089499018122  0.9379969108185051
  0.9487072978923976  0.5969643067803929  0.8975661975545819
  0.9471499286935696  0.6489125164291849  0.8672940294560192
  0.9968235146919540  0.7194539977541368  0.8758595320486080
  0.0483525816569426  0.7368714636936602  0.9154656104069403
  0.0492533968998785  0.6850201186530853  0.9463697103372795
  0.9951016644307487  0.7754183882086920  0.8431251624960296
  0.0005821536104307  0.5581919235546593  0.9696428843627771
  0.3970160139469598  0.3917627092491429  0.9332124001185278
  0.4170681969032017  0.3671380425987891  0.8879214540938563
  0.0209629401846101  0.2884286476260129  0.3820316059987263
  0.3661029074491822  0.3162851479596398  0.8549118173439041
  0.2939446252812772  0.2887762859203491  0.8664226776423618
  0.2736440717106490  0.3157518170545970  0.9098126488937197
  0.3245539069502499  0.3665187840010873  0.9428948603288205
  0.2392361876892295  0.2298931207142942  0.8340605080295518
  0.9668082797328168  0.2709001454354976  0.4200029597417014
  0.4520539736153282  0.4450481451476662  0.9679887524604851
  0.6179907549579511  0.0067279133596614  0.9456794705889919
  0.6514125491199678  0.0581631628802626  0.9059931502271610
  0.7049978353077506  0.0599848861302306  0.8742134256758263
  0.7253608372881217  0.0097043796191940  0.8807721995784306
  0.6916704461862082  0.9577554689008920  0.9199114187905053
  0.6389024419122578  0.9565803840909837  0.9524719950268192
  0.7829814843635745  0.0115958870318735  0.8466461735590087
  0.5598510684133231  0.0052763189561489  0.9774824616505313
  0.3857359693471309  0.9979752858613082  0.5544254379421361
  0.4041159778063275  0.0481603275236822  0.5953318148671372
  0.3525728976473417  0.0489539874814753  0.6281233884157444
  0.9645118068616938  0.3227274003926510  0.4502346365310643
  0.2810031869580243  0.9988677382006443  0.6217067490309347
  0.2622479097900126  0.9483178997606743  0.5811810363721435
  0.3137633004315319  0.9482178997223230  0.5477088892652660
  0.2252611135982363  0.9997348000985582  0.6566909728721981
  0.4426419487889603  0.9970964497518793  0.5220948922826310
  0.6104286433465589  0.6125101089641660  0.5595523990139952
  0.9222246738642994  0.3092734431110884  0.4800007009379499
  0.6230270387927206  0.5416436302475702  0.6118395208451801
  0.7149161178990653  0.6372976467124190  0.6694210020435349
  0.7025273977176951  0.7910150930877577  0.5728528380120963
  0.6103267394344556  0.6965014728576051  0.5151217399554398
  0.9109265905155439  0.3696478884616425  0.6082093116220051
  0.9109258706993444  0.2754736139308704  0.6650043637599978
  0.0966507494282922  0.3030336560517384  0.5820262221949619
  0.0979317356616392  0.3974336265109528  0.5249505588241092
  0.5354565992946050  0.9192221298126100  0.1194073532682651
  0.6261872163519371  0.9247262655325201  0.1819896731877932
  0.7907886966167439  0.0905686389844860  0.0888064537845636
  0.6995048068628122  0.0864341057319677  0.0255193668752156
  0.3705775449693718  0.4559913717970190  0.1055410950263962
  0.2716273091232324  0.3579869297506377  0.1583240496106058
  0.2946724089196451  0.2076195961244167  0.0635544191699040
  0.3950367890174391  0.3044394947092144  0.0115683597489920
  0.1050107918823926  0.6514263534807654  0.0951798612836683
  0.1024574633642317  0.7469170330787662  0.1474776011639776
  0.8981897021157366  0.6888231183384619  0.0826753763027952
  0.9028719516719619  0.5963696708039308  0.0265048543985600
  0.5365430598418754  0.6316870489683879  0.3923056879251448
  0.9039425467762712  0.5350902262689416  0.6049394468067320
  0.8975643236643478  0.6275703017949894  0.6590113795611785
  0.0845340184676928  0.7861608461405396  0.5795159706766952
  0.0909624123927273  0.6938552832168057  0.5240545298051202
  0.4633854272344138  0.3702817637751181  0.6048598673880647
  0.3717749514509379  0.2716860558009415  0.6584968720449069
  0.6318922764806132  0.7255345627582699  0.3347286626619592
  0.2079165505554528  0.2880167722827878  0.5761701087557896
  0.3002617193680166  0.3863479479822232  0.5204071074190892
  0.6281412801315938  0.0891480864370493  0.6034002653482844
  0.7216109035199310  0.0898617102631434  0.6625378461320821
  0.7005427820285490  0.9093440827620256  0.5801909503980909
  0.6078749892699022  0.9081424233256143  0.5200817832693190
  0.0984570056146197  0.4649794858076248  0.1062819919498565
  0.0984596533347641  0.3706201074127904  0.1604470917636931
  0.9189483163398506  0.2159149110864576  0.0728786395854613
  0.7896010551244217  0.6991417175003676  0.4158463480600787
  0.9184863061805544  0.3101241663229146  0.0175676578423776
  0.5294846090026013  0.6216087153186152  0.1075896883036478
  0.6160378020270088  0.7183475821479561  0.1666511230418948
  0.7882985448179838  0.7099568425171938  0.0887969902948740
  0.7022942896291369  0.6147239970159433  0.0273517568702601
  0.6956195904934859  0.6073470944666539  0.4755181971145106
  0.3612584934686467  0.9012941962724241  0.1031259485613631
  0.2593954488125760  0.8920950848407259  0.1555491190929743
  0.2928418083933053  0.0842433311719546  0.0858320246994424
  0.3940973357034068  0.0919179154652596  0.0304225569802128
  0.5484733377805568  0.8975256377459715  0.3931819421350937
  0.6512157551846371  0.8954575285477517  0.3483574708717043
  0.7955381003531343  0.0874826066210872  0.4277379167996074
  0.6936322114855713  0.0881923273262402  0.4751566394850499
  0.3700695996369490  0.4561717089701318  0.3863631700894814
  0.2787303936013146  0.3590599174270750  0.3290973830371726
  0.3002873764889245  0.2084977238059622  0.4226588842500050
  0.3923218544442477  0.3043698592601913  0.4797431312861704
  0.1094740830404177  0.6418405273837493  0.4018600610298577
  0.1088883397926921  0.7369081306564951  0.3476344853326836
  0.9092792755791521  0.6896738210069344  0.4184405107238121
  0.9109083002836442  0.5963280912942253  0.4751779434560675
  0.4677158325979036  0.0781113152630439  0.8850858714011025
  0.3768524022099200  0.0755938241886440  0.8234964702776750
  0.1107304734974619  0.4653379103204003  0.3989092824920846
  0.2107123215096749  0.9268293703969732  0.9258617288726185
  0.3012052514395265  0.9247972639711435  0.9863135575579278
  0.3710638919524314  0.9012398610714101  0.3846396549090230
  0.6444710336671804  0.5453971558771755  0.8949076811427616
  0.7411991331207162  0.6434911299362014  0.8408817074775072
  0.7043124683539190  0.7916587949846559  0.9266331417138218
  0.6092131613414224  0.6949498107571159  0.9821272172587996
  0.9096011031443894  0.3708547970979126  0.8926928836243064
  0.9057282199345096  0.2736455609530708  0.8392585083673296
  0.2802103061242036  0.9017772577094547  0.3250608621188320
  0.0936563159640258  0.3031145956879300  0.9176337941503689
  0.0965842362376179  0.3995098223510993  0.9735083933463713
  0.2977644152359744  0.0801587815471692  0.4092991258895751
  0.3885793389488086  0.0794891593431899  0.4704580842643438
  0.0222137600772001  0.5069034587235492  0.4028019086864703
  0.4966400135036366  0.5027809482160279  0.3990834189711876
  0.4976766182539052  0.9846799546192315  0.3955579052847114
  0.9973956450891066  0.5005119075962838  0.8985503237908645
  0.5140019484065945  0.5032960257081740  0.8992926252358586
  0.5075569138571865  0.0064100324808578  0.9052468666290281
  0.4997207708596250  0.0031299426023423  0.5940185685193953
  0.5000647951654074  0.4971083802075142  0.5977865432701179
  0.9935473193987008  0.4956741286841151  0.6012134776424816
  0.4938187521805304  0.9963612209635286  0.1037159041793743
  0.4961434866288101  0.4982860375979499  0.0978839850762370
  0.0120744710726655  0.5085793160921313  0.0973102891142830
  0.8477431754098603  0.8319922388740508  0.2731385889040610
  0.9585129160673844  0.8103842658872864  0.2442675466756796
  0.8281698780441218  0.9197646993449595  0.1397826430187408
  0.0782490335208550  0.9130562428921820  0.1309551526790145
  0.0774533568955036  0.1655892289845227  0.1419355622283973
  0.8508860397713747  0.0345702714258849  0.2585401909917522
  0.1666696139873878  0.0205428418176155  0.2366590507500419
  0.1988880246448232  0.1582365785454272  0.2456355459911919
  0.0976545477192303  0.1659703743180430  0.3520924414278639
  0.9763377213424889  0.1705290704089748  0.2487572617843838
  0.8367346168441685  0.9144723280393734  0.3720053513899728
  0.0795294567536260  0.9147783427440501  0.3669182299423142
  0.9150707701861549  0.0777465458629223  0.6318720778326750
  0.1705719691189742  0.0750657646498993  0.6261448005907368
  0.9041951374539323  0.8369010241973101  0.6371175937422606
  0.8130059575183637  0.8499405443037347  0.7625728429076517
  0.8223631860835496  0.9769854902172526  0.7632886657930698
  0.9217899642391458  0.0955032127249069  0.8660709531033959
  0.1639666411479084  0.0816414799812080  0.8656242709886612
  0.9208009293300918  0.8366275114987616  0.8576177579523119
  0.0257871280528761  0.1822015735899996  0.7550718653452861
  0.1561640514099949  0.1829263858797390  0.7375092614094925
  0.1484068719497031  0.9676930135894679  0.7402472403741882
  0.0215280479681823  0.8459676654954720  0.7640909373911811
  0.9648311948662069  0.9029225983340083  0.4520511163567988
  0.9092864722056504  0.5419449946974524  0.8905893949779085
  0.0357059433535056  0.9647573548307875  0.4228728876057346
  0.1242560052213975  0.0678271541007049  0.4358203488687238
  0.0279618593829412  0.0506646491976994  0.4178328112747707
  0.9739498154249446  0.0825320803430216  0.4399831108140120
  0.9074469152823781  0.9626130648031719  0.4057928270673656
  0.9420855904637193  0.9754660206384003  0.0851635179045189
  0.9134274017896757  0.8813379362999711  0.0628040935937833
  0.0159434502207390  0.9269932855466365  0.1044628117823763
  0.1242337588635536  0.1087832694898125  0.0732415573503431
  0.0385661062524747  0.0590650524518068  0.0742404606929696
  0.9274889865167992  0.0390357760659370  0.0576926527549730
  0.1376445007500706  0.3241468670689116  0.2781978174124617
  0.1309561612674699  0.3214653010230464  0.2160628324788973
  0.6566650315460620  0.8128486219425213  0.2283577926274845
  0.6676980898628528  0.8887748637064234  0.2338789906675487
  0.9702134779458476  0.0152567098164624  0.5816543506769847
  0.8870939261444022  0.9551144344828870  0.5601079469863137
  0.9790684970801564  0.9294403954851091  0.5766336688446501
  0.0113882704155088  0.8774401408809567  0.5762344324200512
  0.0930367531109439  0.0593568915202809  0.6035392321178534
  0.9066739825274581  0.6346931184792055  0.8364052302444023
  0.0477427940604898  0.1103811254600089  0.5571048800400504
  0.9166574575126063  0.9071902095845701  0.9134679865439495
  0.8430847238505734  0.8997096038724592  0.9307951434139099
  0.9794517377250500  0.0777063498756547  0.8979877133234240
  0.0757416581722410  0.1312353021424286  0.9401047945543226
  0.0634345334832958  0.0332708726884903  0.9200740290137901
  0.0427609425152795  0.9571647190069186  0.9442946928268086
  0.8730545770108264  0.1993544508333400  0.7834036631702119
  0.8011107933672434  0.1312253540858634  0.7822615583310082
  0.3254785906304249  0.1916804068417051  0.7085347282750831
  0.3240471710739996  0.1211940223283960  0.7103972258937077
  0.8686366029173271  0.6797816526793454  0.7868179184456991
  0.8660814579381366  0.6665841367228538  0.7253685188446042
  0.2033740462793574  0.8716465165344260  0.2634857256862801
  0.1813038699089731  0.8650396317712676  0.2033028728672406
  0.1147051913322343  0.3715924300967046  0.3445908383655691
  0.0877257952361461  0.7921571564772663  0.9211261193654821
  0.0898009507092468  0.6992514365113038  0.9772657365245010
  0.4735298641893806  0.3880716201742018  0.8792542246728772
  0.3817737527331744  0.2991511320451252  0.8182878351696772
  0.2169406807836651  0.2952023367132668  0.9169100868609448
  0.3085237954983668  0.3871100233801315  0.9771110830980660
  0.6355918394768807  0.0977436811293160  0.9010563108089045
  0.7319383132230897  0.1010174830005326  0.8440177002879068
  0.7080407569653886  0.9184760944631378  0.9236974885136604
  0.9268044052240256  0.2156790476264376  0.4247284477231119
  0.6125225318993444  0.9160217962227080  0.9831849346873440
  0.4599562029237561  0.0877472424550874  0.6006491126055167
  0.3683341753767948  0.0893990483873921  0.6590825479331670
  0.2061234177137692  0.9092106657914059  0.5767511004181145
  0.2985114720491922  0.9085030309807181  0.5161280061715630
  0.3478768906196734  0.1721756638314886  0.8200992733031356
  0.0744702626151721  0.7352932657793190  0.2446014794139586
  0.7923089942186508  0.7531430606105403  0.6972430489196242
  0.7931927072657103  0.8385799146863917  0.6470152786279328
  0.0688302750759817  0.2510832203583462  0.3122011190061187
  0.9543993556171060  0.2040621715857469  0.6967111506011960
  0.0442513744732906  0.2063735443986872  0.6489348198535723
  0.9790306115515648  0.1693879159432257  0.3628167171161607
  0.7463245532601590  0.9677839055063515  0.2157597439073200
  0.8333045645998993  0.0522977848231676  0.1654494126714283
  0.1935068744775066  0.2414866763583348  0.1826045886828283
  0.1939462565776111  0.1583574500589791  0.1289406183796231
  0.0402118929849848  0.7974140785944641  0.1946696056565003
  0.9520157872843882  0.7957057619932897  0.1459664293671210
  0.9380442222763463  0.7456816024673927  0.6903715858080517
  0.0303352107570518  0.8303789729172664  0.6440610234982671
  0.2483211714196258  0.1827124246053557  0.6848998312682326
  0.1635601366440724  0.1946752372316922  0.6430335064084218
  0.7952940738427898  0.0482912345990982  0.6966243937211942
  0.7939184557600143  0.9591328338496936  0.6505257229457655
  0.0564962658784864  0.2499070800968966  0.1888551030461585
  0.9640372391872916  0.1673136929033632  0.1415449975034875
  0.7334493161709403  0.8106537683946939  0.1927984895594435
  0.8228800500707152  0.7954725763917594  0.1628155513180545
  0.1645532252000450  0.9236009985384186  0.1756239432388469
  0.1979566373809192  0.0342095090508323  0.1512514433994525
  0.7485901075651640  0.8011444252106585  0.3038286265231633
  0.7761511678948310  0.9305308175083979  0.3377499228185812
  0.8522627028353043  0.0379715530906992  0.3690228612001434
  0.8347312249910956  0.7862700735468735  0.3404645679485512
  0.2044198045577517  0.2421151945267894  0.3008385049207192
  0.2065506184656698  0.1585395086737549  0.3521734278961688
  0.0521710917049134  0.7947157027925655  0.3060673216453154
  0.9628628232449756  0.7912470910221003  0.3554682123700843
  0.2598357909739306  0.0622269441911314  0.8077067333520986
  0.1707061509538050  0.9626862213891130  0.8437189030949384
  0.8225580157506371  0.7632003145474826  0.8193343525795882
  0.7985271933238778  0.8418842939780404  0.8579676766262594
  0.9413238679196638  0.1869711784720494  0.8148462756079340
  0.0449229251455776  0.2076370121153488  0.8505867115382415
  0.9758688867095273  0.0478537183954586  0.4166746861646473
  0.9968941440947887  0.9119923013867961  0.4216861597472956
  0.0852498045605685  0.0412325682796748  0.4111833046430888
  0.0726854375921988  0.9908911792958008  0.9170797638226063
  0.0522894495814015  0.0942854910412265  0.9135555749979787
  0.8937625143920016  0.9344350015988070  0.9297039821118318
  0.0233664534963509  0.9263048831473810  0.5800693533504031
  0.9232504227781604  0.9626207234939983  0.5863480420239071
  0.0347977643852957  0.0755222772343771  0.5852170578810316
  0.9513048220208589  0.0309980044819937  0.0875003603550226
  0.0852832699923738  0.0600734562210903  0.0757194534862862
  0.9404858618058967  0.9154235853088579  0.0905271946699600
  0.6589668595710023  0.8471895052315617  0.2550842288422501
  0.1772318865626303  0.8353342290178887  0.2353670894481255
  0.1653090945151803  0.3290146728544556  0.2449783496319569
  0.3446133971630161  0.1667568784080302  0.7303375849253229
  0.8331965155982104  0.1707309675302469  0.7587271409000707
  0.8358961252216943  0.6657327095537866  0.7555904201250314
  0.0746787072966910  0.1308036247150071  0.3241987662392276
  0.8779945073861484  0.9150049308845283  0.3897488476296758
  0.0700061027677918  0.9289136549038091  0.3323129926654715
  0.9469259290087138  0.8872494823308159  0.8632200732128865
  0.1396971002573792  0.0719801469800387  0.8312472349990259
  0.9413312305987560  0.0641536951963957  0.8675849422182367
  0.1198442484954683  0.0504080227478312  0.6339125139602402
  0.9263419584867378  0.8654165331699062  0.6688006152353552
  0.9298132624310682  0.0680930784845657  0.6660910442936938
  0.8551806803411779  0.9368585227720061  0.1728795941813743
  0.0614007909363536  0.1285794030660483  0.1685933657257053
  0.0516860540508759  0.9377727918526375  0.1349790330793681
  0.8780492444398362  0.0102277771626191  0.2611378095900321
  0.9798716268098246  0.8607783304298096  0.2499817172201446
  0.1496181711023610  0.1209089014372964  0.2429018075787042
  0.1203190813528181  0.9907755764557180  0.7457760769794390
  0.0076802705870662  0.1317000741279344  0.7533574487322525
  0.8642130931436398  0.8795445308221872  0.7572575345813348
  0.0035695179330375  0.8770655235336733  0.7537744325828015
  0.8734587567392182  0.9977775823213761  0.7567822087947533
  0.1250710438529126  0.1326945414720626  0.7431556516576308
  0.9847719639253683  0.1312342194184239  0.2513306407297193
  0.1149045484784921  0.9956623457178395  0.2411571292413157
  0.8768667827980821  0.8816840287398122  0.2626285370981876
  0.9973274434478512  0.9958948516931230  0.3171858721923115
  0.0033112103474693  0.0065121859588544  0.8109200429265755
  0.9997253845594329  0.0002615431186612  0.6880151763077933
  0.2003157812573306  0.9415363064230959  0.2930455222229611
  0.9942964483362857  0.9996269690312332  0.1917556838646490
  0.2107631282636575  0.0367245354351482  0.3353076093311032
  0.9428597666159533  0.7554970300377022  0.8107962252220702
  0.0441663370082779  0.8381540542916355  0.8486878888566238
  0.2623846829571903  0.1977882108218338  0.8036723972671425
  0.1755216983995425  0.2141901295386290  0.8388232295878453
  0.8142462902107113  0.0627540034788439  0.8138029699181928
  0.7977023809340835  0.9634069650312824  0.8524307396333128
  0.2460787775632696  0.0526789755419088  0.6888267361020155
  0.1619429381016957  0.9509807113761255  0.6530310532860710
  0.9500166731066244  0.8891361989604007  0.3332682731848280
  0.9580507147644397  0.0652154688959783  0.3258737568769448
  0.0569096241872131  0.9518213562993836  0.8276036932682871
  0.0455076262356116  0.9377067668376355  0.6750379655116845
  0.1110289029577771  0.0510861027082186  0.3203684247513934
  0.8954824294124748  0.9505219190066896  0.8314056881603946
  0.0634851993198566  0.1144475769593711  0.8232656421318723
  0.9302838459949996  0.8922974841681537  0.1820879652831948
  0.1027151144524225  0.0543081130433265  0.1695743167443240
  0.9418129970528568  0.0571590234896604  0.1791245493283284
  0.0475351017932084  0.1080049492533774  0.6742309841445362
  0.8880077384513712  0.9462362114671024  0.6800100118966412
  0.7892712343871651  0.9003992107709635  0.2524578954801626
  0.0919606440332856  0.8905926695530724  0.2547476038214498
  0.1073476159777584  0.1981732575540605  0.2464474300440287
  0.2028137071626190  0.0990632138930678  0.7530769445235848
  0.8952204139631661  0.1051009544714390  0.7415702711160321
  0.8903045652398234  0.7947301287724429  0.7445043165482090
 
  0.00000000E+00  0.00000000E+00  0.00000000E+00
  0.00000000E+00  0.00000000E+00  0.00000000E+00
  0.00000000E+00  0.00000000E+00  0.00000000E+00
  0.00000000E+00  0.00000000E+00  0.00000000E+00
  0.00000000E+00  0.00000000E+00  0.00000000E+00
  0.00000000E+00  0.00000000E+00  0.00000000E+00
  0.00000000E+00  0.00000000E+00  0.00000000E+00
  0.00000000E+00  0.00000000E+00  0.00000000E+00
  0.00000000E+00  0.00000000E+00  0.00000000E+00
  0.00000000E+00  0.00000000E+00  0.00000000E+00
  0.00000000E+00  0.00000000E+00  0.00000000E+00
  0.00000000E+00  0.00000000E+00  0.00000000E+00
  0.00000000E+00  0.00000000E+00  0.00000000E+00
  0.00000000E+00  0.00000000E+00  0.00000000E+00
  0.00000000E+00  0.00000000E+00  0.00000000E+00
  0.00000000E+00  0.00000000E+00  0.00000000E+00
  0.00000000E+00  0.00000000E+00  0.00000000E+00
  0.00000000E+00  0.00000000E+00  0.00000000E+00
  0.00000000E+00  0.00000000E+00  0.00000000E+00
  0.00000000E+00  0.00000000E+00  0.00000000E+00
  0.00000000E+00  0.00000000E+00  0.00000000E+00
  0.00000000E+00  0.00000000E+00  0.00000000E+00
  0.00000000E+00  0.00000000E+00  0.00000000E+00
  0.00000000E+00  0.00000000E+00  0.00000000E+00
  0.00000000E+00  0.00000000E+00  0.00000000E+00
  0.00000000E+00  0.00000000E+00  0.00000000E+00
  0.00000000E+00  0.00000000E+00  0.00000000E+00
  0.00000000E+00  0.00000000E+00  0.00000000E+00
  0.00000000E+00  0.00000000E+00  0.00000000E+00
  0.00000000E+00  0.00000000E+00  0.00000000E+00
  0.00000000E+00  0.00000000E+00  0.00000000E+00
  0.00000000E+00  0.00000000E+00  0.00000000E+00
  0.00000000E+00  0.00000000E+00  0.00000000E+00
  0.00000000E+00  0.00000000E+00  0.00000000E+00
  0.00000000E+00  0.00000000E+00  0.00000000E+00
  0.00000000E+00  0.00000000E+00  0.00000000E+00
  0.00000000E+00  0.00000000E+00  0.00000000E+00
  0.00000000E+00  0.00000000E+00  0.00000000E+00
  0.00000000E+00  0.00000000E+00  0.00000000E+00
  0.00000000E+00  0.00000000E+00  0.00000000E+00
  0.00000000E+00  0.00000000E+00  0.00000000E+00
  0.00000000E+00  0.00000000E+00  0.00000000E+00
  0.00000000E+00  0.00000000E+00  0.00000000E+00
  0.00000000E+00  0.00000000E+00  0.00000000E+00
  0.00000000E+00  0.00000000E+00  0.00000000E+00
  0.00000000E+00  0.00000000E+00  0.00000000E+00
  0.00000000E+00  0.00000000E+00  0.00000000E+00
  0.00000000E+00  0.00000000E+00  0.00000000E+00
  0.00000000E+00  0.00000000E+00  0.00000000E+00
  0.00000000E+00  0.00000000E+00  0.00000000E+00
  0.00000000E+00  0.00000000E+00  0.00000000E+00
  0.00000000E+00  0.00000000E+00  0.00000000E+00
  0.00000000E+00  0.00000000E+00  0.00000000E+00
  0.00000000E+00  0.00000000E+00  0.00000000E+00
  0.00000000E+00  0.00000000E+00  0.00000000E+00
  0.00000000E+00  0.00000000E+00  0.00000000E+00
  0.00000000E+00  0.00000000E+00  0.00000000E+00
  0.00000000E+00  0.00000000E+00  0.00000000E+00
  0.00000000E+00  0.00000000E+00  0.00000000E+00
  0.00000000E+00  0.00000000E+00  0.00000000E+00
  0.00000000E+00  0.00000000E+00  0.00000000E+00
  0.00000000E+00  0.00000000E+00  0.00000000E+00
  0.00000000E+00  0.00000000E+00  0.00000000E+00
  0.00000000E+00  0.00000000E+00  0.00000000E+00
  0.00000000E+00  0.00000000E+00  0.00000000E+00
  0.00000000E+00  0.00000000E+00  0.00000000E+00
  0.00000000E+00  0.00000000E+00  0.00000000E+00
  0.00000000E+00  0.00000000E+00  0.00000000E+00
  0.00000000E+00  0.00000000E+00  0.00000000E+00
  0.00000000E+00  0.00000000E+00  0.00000000E+00
  0.00000000E+00  0.00000000E+00  0.00000000E+00
  0.00000000E+00  0.00000000E+00  0.00000000E+00
  0.00000000E+00  0.00000000E+00  0.00000000E+00
  0.00000000E+00  0.00000000E+00  0.00000000E+00
  0.00000000E+00  0.00000000E+00  0.00000000E+00
  0.00000000E+00  0.00000000E+00  0.00000000E+00
  0.00000000E+00  0.00000000E+00  0.00000000E+00
  0.00000000E+00  0.00000000E+00  0.00000000E+00
  0.00000000E+00  0.00000000E+00  0.00000000E+00
  0.00000000E+00  0.00000000E+00  0.00000000E+00
  0.00000000E+00  0.00000000E+00  0.00000000E+00
  0.00000000E+00  0.00000000E+00  0.00000000E+00
  0.00000000E+00  0.00000000E+00  0.00000000E+00
  0.00000000E+00  0.00000000E+00  0.00000000E+00
  0.00000000E+00  0.00000000E+00  0.00000000E+00
  0.00000000E+00  0.00000000E+00  0.00000000E+00
  0.00000000E+00  0.00000000E+00  0.00000000E+00
  0.00000000E+00  0.00000000E+00  0.00000000E+00
  0.00000000E+00  0.00000000E+00  0.00000000E+00
  0.00000000E+00  0.00000000E+00  0.00000000E+00
  0.00000000E+00  0.00000000E+00  0.00000000E+00
  0.00000000E+00  0.00000000E+00  0.00000000E+00
  0.00000000E+00  0.00000000E+00  0.00000000E+00
  0.00000000E+00  0.00000000E+00  0.00000000E+00
  0.00000000E+00  0.00000000E+00  0.00000000E+00
  0.00000000E+00  0.00000000E+00  0.00000000E+00
  0.00000000E+00  0.00000000E+00  0.00000000E+00
  0.00000000E+00  0.00000000E+00  0.00000000E+00
  0.00000000E+00  0.00000000E+00  0.00000000E+00
  0.00000000E+00  0.00000000E+00  0.00000000E+00
  0.00000000E+00  0.00000000E+00  0.00000000E+00
  0.00000000E+00  0.00000000E+00  0.00000000E+00
  0.00000000E+00  0.00000000E+00  0.00000000E+00
  0.00000000E+00  0.00000000E+00  0.00000000E+00
  0.00000000E+00  0.00000000E+00  0.00000000E+00
  0.00000000E+00  0.00000000E+00  0.00000000E+00
  0.00000000E+00  0.00000000E+00  0.00000000E+00
  0.00000000E+00  0.00000000E+00  0.00000000E+00
  0.00000000E+00  0.00000000E+00  0.00000000E+00
  0.00000000E+00  0.00000000E+00  0.00000000E+00
  0.00000000E+00  0.00000000E+00  0.00000000E+00
  0.00000000E+00  0.00000000E+00  0.00000000E+00
  0.00000000E+00  0.00000000E+00  0.00000000E+00
  0.00000000E+00  0.00000000E+00  0.00000000E+00
  0.00000000E+00  0.00000000E+00  0.00000000E+00
  0.00000000E+00  0.00000000E+00  0.00000000E+00
  0.00000000E+00  0.00000000E+00  0.00000000E+00
  0.00000000E+00  0.00000000E+00  0.00000000E+00
  0.00000000E+00  0.00000000E+00  0.00000000E+00
  0.00000000E+00  0.00000000E+00  0.00000000E+00
  0.00000000E+00  0.00000000E+00  0.00000000E+00
  0.00000000E+00  0.00000000E+00  0.00000000E+00
  0.00000000E+00  0.00000000E+00  0.00000000E+00
  0.00000000E+00  0.00000000E+00  0.00000000E+00
  0.00000000E+00  0.00000000E+00  0.00000000E+00
  0.00000000E+00  0.00000000E+00  0.00000000E+00
  0.00000000E+00  0.00000000E+00  0.00000000E+00
  0.00000000E+00  0.00000000E+00  0.00000000E+00
  0.00000000E+00  0.00000000E+00  0.00000000E+00
  0.00000000E+00  0.00000000E+00  0.00000000E+00
  0.00000000E+00  0.00000000E+00  0.00000000E+00
  0.00000000E+00  0.00000000E+00  0.00000000E+00
  0.00000000E+00  0.00000000E+00  0.00000000E+00
  0.00000000E+00  0.00000000E+00  0.00000000E+00
  0.00000000E+00  0.00000000E+00  0.00000000E+00
  0.00000000E+00  0.00000000E+00  0.00000000E+00
  0.00000000E+00  0.00000000E+00  0.00000000E+00
  0.00000000E+00  0.00000000E+00  0.00000000E+00
  0.00000000E+00  0.00000000E+00  0.00000000E+00
  0.00000000E+00  0.00000000E+00  0.00000000E+00
  0.00000000E+00  0.00000000E+00  0.00000000E+00
  0.00000000E+00  0.00000000E+00  0.00000000E+00
  0.00000000E+00  0.00000000E+00  0.00000000E+00
  0.00000000E+00  0.00000000E+00  0.00000000E+00
  0.00000000E+00  0.00000000E+00  0.00000000E+00
  0.00000000E+00  0.00000000E+00  0.00000000E+00
  0.00000000E+00  0.00000000E+00  0.00000000E+00
  0.00000000E+00  0.00000000E+00  0.00000000E+00
  0.00000000E+00  0.00000000E+00  0.00000000E+00
  0.00000000E+00  0.00000000E+00  0.00000000E+00
  0.00000000E+00  0.00000000E+00  0.00000000E+00
  0.00000000E+00  0.00000000E+00  0.00000000E+00
  0.00000000E+00  0.00000000E+00  0.00000000E+00
  0.00000000E+00  0.00000000E+00  0.00000000E+00
  0.00000000E+00  0.00000000E+00  0.00000000E+00
  0.00000000E+00  0.00000000E+00  0.00000000E+00
  0.00000000E+00  0.00000000E+00  0.00000000E+00
  0.00000000E+00  0.00000000E+00  0.00000000E+00
  0.00000000E+00  0.00000000E+00  0.00000000E+00
  0.00000000E+00  0.00000000E+00  0.00000000E+00
  0.00000000E+00  0.00000000E+00  0.00000000E+00
  0.00000000E+00  0.00000000E+00  0.00000000E+00
  0.00000000E+00  0.00000000E+00  0.00000000E+00
  0.00000000E+00  0.00000000E+00  0.00000000E+00
  0.00000000E+00  0.00000000E+00  0.00000000E+00
  0.00000000E+00  0.00000000E+00  0.00000000E+00
  0.00000000E+00  0.00000000E+00  0.00000000E+00
  0.00000000E+00  0.00000000E+00  0.00000000E+00
  0.00000000E+00  0.00000000E+00  0.00000000E+00
  0.00000000E+00  0.00000000E+00  0.00000000E+00
  0.00000000E+00  0.00000000E+00  0.00000000E+00
  0.00000000E+00  0.00000000E+00  0.00000000E+00
  0.00000000E+00  0.00000000E+00  0.00000000E+00
  0.00000000E+00  0.00000000E+00  0.00000000E+00
  0.00000000E+00  0.00000000E+00  0.00000000E+00
  0.00000000E+00  0.00000000E+00  0.00000000E+00
  0.00000000E+00  0.00000000E+00  0.00000000E+00
  0.00000000E+00  0.00000000E+00  0.00000000E+00
  0.00000000E+00  0.00000000E+00  0.00000000E+00
  0.00000000E+00  0.00000000E+00  0.00000000E+00
  0.00000000E+00  0.00000000E+00  0.00000000E+00
  0.00000000E+00  0.00000000E+00  0.00000000E+00
  0.00000000E+00  0.00000000E+00  0.00000000E+00
  0.00000000E+00  0.00000000E+00  0.00000000E+00
  0.00000000E+00  0.00000000E+00  0.00000000E+00
  0.00000000E+00  0.00000000E+00  0.00000000E+00
  0.00000000E+00  0.00000000E+00  0.00000000E+00
  0.00000000E+00  0.00000000E+00  0.00000000E+00
  0.00000000E+00  0.00000000E+00  0.00000000E+00
  0.00000000E+00  0.00000000E+00  0.00000000E+00
  0.00000000E+00  0.00000000E+00  0.00000000E+00
  0.00000000E+00  0.00000000E+00  0.00000000E+00
  0.00000000E+00  0.00000000E+00  0.00000000E+00
  0.00000000E+00  0.00000000E+00  0.00000000E+00
  0.00000000E+00  0.00000000E+00  0.00000000E+00
  0.00000000E+00  0.00000000E+00  0.00000000E+00
  0.00000000E+00  0.00000000E+00  0.00000000E+00
  0.00000000E+00  0.00000000E+00  0.00000000E+00
  0.00000000E+00  0.00000000E+00  0.00000000E+00
  0.00000000E+00  0.00000000E+00  0.00000000E+00
  0.00000000E+00  0.00000000E+00  0.00000000E+00
  0.00000000E+00  0.00000000E+00  0.00000000E+00
  0.00000000E+00  0.00000000E+00  0.00000000E+00
  0.00000000E+00  0.00000000E+00  0.00000000E+00
  0.00000000E+00  0.00000000E+00  0.00000000E+00
  0.00000000E+00  0.00000000E+00  0.00000000E+00
  0.00000000E+00  0.00000000E+00  0.00000000E+00
  0.00000000E+00  0.00000000E+00  0.00000000E+00
  0.00000000E+00  0.00000000E+00  0.00000000E+00
  0.00000000E+00  0.00000000E+00  0.00000000E+00
  0.00000000E+00  0.00000000E+00  0.00000000E+00
  0.00000000E+00  0.00000000E+00  0.00000000E+00
  0.00000000E+00  0.00000000E+00  0.00000000E+00
  0.00000000E+00  0.00000000E+00  0.00000000E+00
  0.00000000E+00  0.00000000E+00  0.00000000E+00
  0.00000000E+00  0.00000000E+00  0.00000000E+00
  0.00000000E+00  0.00000000E+00  0.00000000E+00
  0.00000000E+00  0.00000000E+00  0.00000000E+00
  0.00000000E+00  0.00000000E+00  0.00000000E+00
  0.00000000E+00  0.00000000E+00  0.00000000E+00
  0.00000000E+00  0.00000000E+00  0.00000000E+00
  0.00000000E+00  0.00000000E+00  0.00000000E+00
  0.00000000E+00  0.00000000E+00  0.00000000E+00
  0.00000000E+00  0.00000000E+00  0.00000000E+00
  0.00000000E+00  0.00000000E+00  0.00000000E+00
  0.00000000E+00  0.00000000E+00  0.00000000E+00
  0.00000000E+00  0.00000000E+00  0.00000000E+00
  0.00000000E+00  0.00000000E+00  0.00000000E+00
  0.00000000E+00  0.00000000E+00  0.00000000E+00
  0.00000000E+00  0.00000000E+00  0.00000000E+00
  0.00000000E+00  0.00000000E+00  0.00000000E+00
  0.00000000E+00  0.00000000E+00  0.00000000E+00
  0.00000000E+00  0.00000000E+00  0.00000000E+00
  0.00000000E+00  0.00000000E+00  0.00000000E+00
  0.00000000E+00  0.00000000E+00  0.00000000E+00
  0.00000000E+00  0.00000000E+00  0.00000000E+00
  0.00000000E+00  0.00000000E+00  0.00000000E+00
  0.00000000E+00  0.00000000E+00  0.00000000E+00
  0.00000000E+00  0.00000000E+00  0.00000000E+00
  0.00000000E+00  0.00000000E+00  0.00000000E+00
  0.00000000E+00  0.00000000E+00  0.00000000E+00
  0.00000000E+00  0.00000000E+00  0.00000000E+00
  0.00000000E+00  0.00000000E+00  0.00000000E+00
  0.00000000E+00  0.00000000E+00  0.00000000E+00
  0.00000000E+00  0.00000000E+00  0.00000000E+00
  0.00000000E+00  0.00000000E+00  0.00000000E+00
  0.00000000E+00  0.00000000E+00  0.00000000E+00
  0.00000000E+00  0.00000000E+00  0.00000000E+00
  0.00000000E+00  0.00000000E+00  0.00000000E+00
  0.00000000E+00  0.00000000E+00  0.00000000E+00
  0.00000000E+00  0.00000000E+00  0.00000000E+00
  0.00000000E+00  0.00000000E+00  0.00000000E+00
  0.00000000E+00  0.00000000E+00  0.00000000E+00
  0.00000000E+00  0.00000000E+00  0.00000000E+00
  0.00000000E+00  0.00000000E+00  0.00000000E+00
  0.00000000E+00  0.00000000E+00  0.00000000E+00
  0.00000000E+00  0.00000000E+00  0.00000000E+00
  0.00000000E+00  0.00000000E+00  0.00000000E+00
  0.00000000E+00  0.00000000E+00  0.00000000E+00
  0.00000000E+00  0.00000000E+00  0.00000000E+00
  0.00000000E+00  0.00000000E+00  0.00000000E+00
  0.00000000E+00  0.00000000E+00  0.00000000E+00
  0.00000000E+00  0.00000000E+00  0.00000000E+00
  0.00000000E+00  0.00000000E+00  0.00000000E+00
  0.00000000E+00  0.00000000E+00  0.00000000E+00
  0.00000000E+00  0.00000000E+00  0.00000000E+00
  0.00000000E+00  0.00000000E+00  0.00000000E+00
  0.00000000E+00  0.00000000E+00  0.00000000E+00
  0.00000000E+00  0.00000000E+00  0.00000000E+00
  0.00000000E+00  0.00000000E+00  0.00000000E+00
  0.00000000E+00  0.00000000E+00  0.00000000E+00
  0.00000000E+00  0.00000000E+00  0.00000000E+00
  0.00000000E+00  0.00000000E+00  0.00000000E+00
  0.00000000E+00  0.00000000E+00  0.00000000E+00
  0.00000000E+00  0.00000000E+00  0.00000000E+00
  0.00000000E+00  0.00000000E+00  0.00000000E+00
  0.00000000E+00  0.00000000E+00  0.00000000E+00
  0.00000000E+00  0.00000000E+00  0.00000000E+00
  0.00000000E+00  0.00000000E+00  0.00000000E+00
  0.00000000E+00  0.00000000E+00  0.00000000E+00
  0.00000000E+00  0.00000000E+00  0.00000000E+00
  0.00000000E+00  0.00000000E+00  0.00000000E+00
  0.00000000E+00  0.00000000E+00  0.00000000E+00
  0.00000000E+00  0.00000000E+00  0.00000000E+00
  0.00000000E+00  0.00000000E+00  0.00000000E+00
  0.00000000E+00  0.00000000E+00  0.00000000E+00
  0.00000000E+00  0.00000000E+00  0.00000000E+00
  0.00000000E+00  0.00000000E+00  0.00000000E+00
  0.00000000E+00  0.00000000E+00  0.00000000E+00
  0.00000000E+00  0.00000000E+00  0.00000000E+00
  0.00000000E+00  0.00000000E+00  0.00000000E+00
  0.00000000E+00  0.00000000E+00  0.00000000E+00
  0.00000000E+00  0.00000000E+00  0.00000000E+00
  0.00000000E+00  0.00000000E+00  0.00000000E+00
  0.00000000E+00  0.00000000E+00  0.00000000E+00
  0.00000000E+00  0.00000000E+00  0.00000000E+00
  0.00000000E+00  0.00000000E+00  0.00000000E+00
  0.00000000E+00  0.00000000E+00  0.00000000E+00
  0.00000000E+00  0.00000000E+00  0.00000000E+00
  0.00000000E+00  0.00000000E+00  0.00000000E+00
  0.00000000E+00  0.00000000E+00  0.00000000E+00
  0.00000000E+00  0.00000000E+00  0.00000000E+00
  0.00000000E+00  0.00000000E+00  0.00000000E+00
  0.00000000E+00  0.00000000E+00  0.00000000E+00
  0.00000000E+00  0.00000000E+00  0.00000000E+00
  0.00000000E+00  0.00000000E+00  0.00000000E+00
  0.00000000E+00  0.00000000E+00  0.00000000E+00
  0.00000000E+00  0.00000000E+00  0.00000000E+00
  0.00000000E+00  0.00000000E+00  0.00000000E+00
  0.00000000E+00  0.00000000E+00  0.00000000E+00
  0.00000000E+00  0.00000000E+00  0.00000000E+00
  0.00000000E+00  0.00000000E+00  0.00000000E+00
  0.00000000E+00  0.00000000E+00  0.00000000E+00
  0.00000000E+00  0.00000000E+00  0.00000000E+00
  0.00000000E+00  0.00000000E+00  0.00000000E+00
  0.00000000E+00  0.00000000E+00  0.00000000E+00
  0.00000000E+00  0.00000000E+00  0.00000000E+00
  0.00000000E+00  0.00000000E+00  0.00000000E+00
  0.00000000E+00  0.00000000E+00  0.00000000E+00
  0.00000000E+00  0.00000000E+00  0.00000000E+00
  0.00000000E+00  0.00000000E+00  0.00000000E+00
  0.00000000E+00  0.00000000E+00  0.00000000E+00
  0.00000000E+00  0.00000000E+00  0.00000000E+00
  0.00000000E+00  0.00000000E+00  0.00000000E+00
  0.00000000E+00  0.00000000E+00  0.00000000E+00
  0.00000000E+00  0.00000000E+00  0.00000000E+00
  0.00000000E+00  0.00000000E+00  0.00000000E+00
  0.00000000E+00  0.00000000E+00  0.00000000E+00
  0.00000000E+00  0.00000000E+00  0.00000000E+00
  0.00000000E+00  0.00000000E+00  0.00000000E+00
  0.00000000E+00  0.00000000E+00  0.00000000E+00
  0.00000000E+00  0.00000000E+00  0.00000000E+00
  0.00000000E+00  0.00000000E+00  0.00000000E+00
  0.00000000E+00  0.00000000E+00  0.00000000E+00
  0.00000000E+00  0.00000000E+00  0.00000000E+00
  0.00000000E+00  0.00000000E+00  0.00000000E+00
  0.00000000E+00  0.00000000E+00  0.00000000E+00
  0.00000000E+00  0.00000000E+00  0.00000000E+00
  0.00000000E+00  0.00000000E+00  0.00000000E+00
  0.00000000E+00  0.00000000E+00  0.00000000E+00
  0.00000000E+00  0.00000000E+00  0.00000000E+00
  0.00000000E+00  0.00000000E+00  0.00000000E+00
  0.00000000E+00  0.00000000E+00  0.00000000E+00
  0.00000000E+00  0.00000000E+00  0.00000000E+00
  0.00000000E+00  0.00000000E+00  0.00000000E+00
  0.00000000E+00  0.00000000E+00  0.00000000E+00
  0.00000000E+00  0.00000000E+00  0.00000000E+00
  0.00000000E+00  0.00000000E+00  0.00000000E+00
  0.00000000E+00  0.00000000E+00  0.00000000E+00
  0.00000000E+00  0.00000000E+00  0.00000000E+00
  0.00000000E+00  0.00000000E+00  0.00000000E+00
  0.00000000E+00  0.00000000E+00  0.00000000E+00
  0.00000000E+00  0.00000000E+00  0.00000000E+00
  0.00000000E+00  0.00000000E+00  0.00000000E+00
  0.00000000E+00  0.00000000E+00  0.00000000E+00
  0.00000000E+00  0.00000000E+00  0.00000000E+00
  0.00000000E+00  0.00000000E+00  0.00000000E+00
  0.00000000E+00  0.00000000E+00  0.00000000E+00
  0.00000000E+00  0.00000000E+00  0.00000000E+00
  0.00000000E+00  0.00000000E+00  0.00000000E+00
  0.00000000E+00  0.00000000E+00  0.00000000E+00
  0.00000000E+00  0.00000000E+00  0.00000000E+00
  0.00000000E+00  0.00000000E+00  0.00000000E+00
  0.00000000E+00  0.00000000E+00  0.00000000E+00
  0.00000000E+00  0.00000000E+00  0.00000000E+00
  0.00000000E+00  0.00000000E+00  0.00000000E+00
  0.00000000E+00  0.00000000E+00  0.00000000E+00
  0.00000000E+00  0.00000000E+00  0.00000000E+00
  0.00000000E+00  0.00000000E+00  0.00000000E+00
  0.00000000E+00  0.00000000E+00  0.00000000E+00
  0.00000000E+00  0.00000000E+00  0.00000000E+00
  0.00000000E+00  0.00000000E+00  0.00000000E+00
  0.00000000E+00  0.00000000E+00  0.00000000E+00
  0.00000000E+00  0.00000000E+00  0.00000000E+00
  0.00000000E+00  0.00000000E+00  0.00000000E+00
  0.00000000E+00  0.00000000E+00  0.00000000E+00
  0.00000000E+00  0.00000000E+00  0.00000000E+00
  0.00000000E+00  0.00000000E+00  0.00000000E+00
  0.00000000E+00  0.00000000E+00  0.00000000E+00
  0.00000000E+00  0.00000000E+00  0.00000000E+00
  0.00000000E+00  0.00000000E+00  0.00000000E+00
  0.00000000E+00  0.00000000E+00  0.00000000E+00
  0.00000000E+00  0.00000000E+00  0.00000000E+00
  0.00000000E+00  0.00000000E+00  0.00000000E+00
  0.00000000E+00  0.00000000E+00  0.00000000E+00
  0.00000000E+00  0.00000000E+00  0.00000000E+00
  0.00000000E+00  0.00000000E+00  0.00000000E+00
  0.00000000E+00  0.00000000E+00  0.00000000E+00
  0.00000000E+00  0.00000000E+00  0.00000000E+00
  0.00000000E+00  0.00000000E+00  0.00000000E+00
  0.00000000E+00  0.00000000E+00  0.00000000E+00
  0.00000000E+00  0.00000000E+00  0.00000000E+00
  0.00000000E+00  0.00000000E+00  0.00000000E+00
  0.00000000E+00  0.00000000E+00  0.00000000E+00
  0.00000000E+00  0.00000000E+00  0.00000000E+00
  0.00000000E+00  0.00000000E+00  0.00000000E+00
  0.00000000E+00  0.00000000E+00  0.00000000E+00
  0.00000000E+00  0.00000000E+00  0.00000000E+00
  0.00000000E+00  0.00000000E+00  0.00000000E+00
  0.00000000E+00  0.00000000E+00  0.00000000E+00
  0.00000000E+00  0.00000000E+00  0.00000000E+00
  0.00000000E+00  0.00000000E+00  0.00000000E+00
  0.00000000E+00  0.00000000E+00  0.00000000E+00
  0.00000000E+00  0.00000000E+00  0.00000000E+00
  0.00000000E+00  0.00000000E+00  0.00000000E+00
  0.00000000E+00  0.00000000E+00  0.00000000E+00
  0.00000000E+00  0.00000000E+00  0.00000000E+00
  0.00000000E+00  0.00000000E+00  0.00000000E+00
  0.00000000E+00  0.00000000E+00  0.00000000E+00
  0.00000000E+00  0.00000000E+00  0.00000000E+00
  0.00000000E+00  0.00000000E+00  0.00000000E+00
  0.00000000E+00  0.00000000E+00  0.00000000E+00
  0.00000000E+00  0.00000000E+00  0.00000000E+00
  0.00000000E+00  0.00000000E+00  0.00000000E+00
  0.00000000E+00  0.00000000E+00  0.00000000E+00
  0.00000000E+00  0.00000000E+00  0.00000000E+00
  0.00000000E+00  0.00000000E+00  0.00000000E+00
  0.00000000E+00  0.00000000E+00  0.00000000E+00
  0.00000000E+00  0.00000000E+00  0.00000000E+00
  0.00000000E+00  0.00000000E+00  0.00000000E+00
  0.00000000E+00  0.00000000E+00  0.00000000E+00
  0.00000000E+00  0.00000000E+00  0.00000000E+00
  0.00000000E+00  0.00000000E+00  0.00000000E+00
  0.00000000E+00  0.00000000E+00  0.00000000E+00
  0.00000000E+00  0.00000000E+00  0.00000000E+00
  0.00000000E+00  0.00000000E+00  0.00000000E+00
  0.00000000E+00  0.00000000E+00  0.00000000E+00
  0.00000000E+00  0.00000000E+00  0.00000000E+00
  0.00000000E+00  0.00000000E+00  0.00000000E+00
  0.00000000E+00  0.00000000E+00  0.00000000E+00
  0.00000000E+00  0.00000000E+00  0.00000000E+00
  0.00000000E+00  0.00000000E+00  0.00000000E+00
  0.00000000E+00  0.00000000E+00  0.00000000E+00
  0.00000000E+00  0.00000000E+00  0.00000000E+00
  0.00000000E+00  0.00000000E+00  0.00000000E+00
  0.00000000E+00  0.00000000E+00  0.00000000E+00
  0.00000000E+00  0.00000000E+00  0.00000000E+00
  0.00000000E+00  0.00000000E+00  0.00000000E+00
  0.00000000E+00  0.00000000E+00  0.00000000E+00
  0.00000000E+00  0.00000000E+00  0.00000000E+00
  0.00000000E+00  0.00000000E+00  0.00000000E+00
  0.00000000E+00  0.00000000E+00  0.00000000E+00
  0.00000000E+00  0.00000000E+00  0.00000000E+00
  0.00000000E+00  0.00000000E+00  0.00000000E+00
  0.00000000E+00  0.00000000E+00  0.00000000E+00
  0.00000000E+00  0.00000000E+00  0.00000000E+00
  0.00000000E+00  0.00000000E+00  0.00000000E+00
  0.00000000E+00  0.00000000E+00  0.00000000E+00
  0.00000000E+00  0.00000000E+00  0.00000000E+00
  0.00000000E+00  0.00000000E+00  0.00000000E+00
  0.00000000E+00  0.00000000E+00  0.00000000E+00
  0.00000000E+00  0.00000000E+00  0.00000000E+00
  0.00000000E+00  0.00000000E+00  0.00000000E+00
  0.00000000E+00  0.00000000E+00  0.00000000E+00
  0.00000000E+00  0.00000000E+00  0.00000000E+00
  0.00000000E+00  0.00000000E+00  0.00000000E+00
  0.00000000E+00  0.00000000E+00  0.00000000E+00
  0.00000000E+00  0.00000000E+00  0.00000000E+00
  0.00000000E+00  0.00000000E+00  0.00000000E+00
  0.00000000E+00  0.00000000E+00  0.00000000E+00
  0.00000000E+00  0.00000000E+00  0.00000000E+00
  0.00000000E+00  0.00000000E+00  0.00000000E+00
  0.00000000E+00  0.00000000E+00  0.00000000E+00
  0.00000000E+00  0.00000000E+00  0.00000000E+00
  0.00000000E+00  0.00000000E+00  0.00000000E+00
  0.00000000E+00  0.00000000E+00  0.00000000E+00
  0.00000000E+00  0.00000000E+00  0.00000000E+00
  0.00000000E+00  0.00000000E+00  0.00000000E+00
  0.00000000E+00  0.00000000E+00  0.00000000E+00
  0.00000000E+00  0.00000000E+00  0.00000000E+00
  0.00000000E+00  0.00000000E+00  0.00000000E+00
  0.00000000E+00  0.00000000E+00  0.00000000E+00
  0.00000000E+00  0.00000000E+00  0.00000000E+00
  0.00000000E+00  0.00000000E+00  0.00000000E+00
  0.00000000E+00  0.00000000E+00  0.00000000E+00
  0.00000000E+00  0.00000000E+00  0.00000000E+00
  0.00000000E+00  0.00000000E+00  0.00000000E+00
  0.00000000E+00  0.00000000E+00  0.00000000E+00
  0.00000000E+00  0.00000000E+00  0.00000000E+00
  0.00000000E+00  0.00000000E+00  0.00000000E+00
  0.00000000E+00  0.00000000E+00  0.00000000E+00
  0.00000000E+00  0.00000000E+00  0.00000000E+00
  0.00000000E+00  0.00000000E+00  0.00000000E+00
  0.00000000E+00  0.00000000E+00  0.00000000E+00
  0.00000000E+00  0.00000000E+00  0.00000000E+00
  0.00000000E+00  0.00000000E+00  0.00000000E+00
