# Supplementary material for: Dramatic Enhancement of Rare-Earth Metal–Organic Framework Stability Via Metal Cluster Fluorination
Source: JACS Au. 2022 Aug 9;2(8):1889–98. doi: 10.1021/jacsau.2c00259 (PMC9400048; doi:10.1021/jacsau.2c00259)
Supplement: Supplementary file 2 — au2c00259_si_002.zip [file au2c00259_si_002.zip › jacs_supplement/poscars/empty_stability/tcpb/mixed/12/POSCAR]

POSCAR file from 20_0407_12_Part1_prot_h
   1.00000000000000     
    22.4693805919298093    0.0126966959406929    0.0759958993710303
   -11.3011232507766266   19.5465262675350111   -0.0963511829816230
     0.2051646832438818   -0.2188110239170000   23.3614175637535695
   C    H    Na   O    Eu   F 
   204   156     2    82    18    12
Direct
  0.0224384503955122  0.4060819750324143  0.4362237665915103
  0.6513432487888622  0.5991045924166158  0.5960520454081504
  0.7193491013347213  0.7199478576123823  0.6193441731158629
  0.7044340010151942  0.6524067912020968  0.6263600848185860
  0.7748401322436251  0.7762946367644332  0.6539692561204689
  0.0385501252227485  0.2577359351966919  0.3313339096379053
  0.6281112441285046  0.6802609450410770  0.5499504572905778
  0.6807005971310502  0.7334139775750046  0.5807432128274002
  0.0226956790796180  0.2986478904652898  0.6264752195132246
  0.0705401076361483  0.3314362278565000  0.5827237487030388
  0.0199011293827311  0.2407701689116095  0.6584891639976718
  0.0695115726017335  0.3831180309134936  0.5520796298841972
  0.9737584994471788  0.3705840405142311  0.6094902834887463
  0.9747031525576517  0.3189708025947908  0.6399724990098363
  0.0205277673095665  0.4028032408583329  0.5646379481453820
  0.5587910296231016  0.5560767592807139  0.5227281574029234
  0.0179352674083262  0.4580153472981934  0.4719705243297767
  0.5479639814111010  0.9909890388748011  0.0274910024190689
  0.3530584896249138  0.3790124591945840  0.1078733088465924
  0.3957250447942116  0.3690370557649558  0.0694741995428814
  0.3198188893875411  0.2466466796106559  0.0753714645552535
  0.2744374418702336  0.2573990236985253  0.1095536460198616
  0.2920218651446120  0.3237887374028503  0.1269656728601021
  0.7091411034651145  0.0029063894639094  0.1307857838351367
  0.7251361750170133  0.0473739245970677  0.0848273343187671
  0.7652014216183929  0.0061593476567481  0.1659870612579795
  0.6732288242875555  0.0438456702302545  0.0509592283934523
  0.5887134546498842  0.9509633351156310  0.1082039464910096
  0.6405486504476841  0.9551241609191692  0.1425187877641747
  0.6042920327704024  0.9950913185611796  0.0618800355703755
  0.0162243077732427  0.4559520694586254  0.5322815166333257
  0.9437458285764180  0.6458013403031941  0.6381721883759397
  0.9893337930574901  0.7147223799889488  0.6270098027484821
  0.0514356464578825  0.6821236572178577  0.5608944108369158
  0.0444737369926926  0.7326691019191713  0.5893866023647547
  0.0062669322405000  0.5591044972918198  0.5350468136225572
  0.3940591539853031  0.3914042424528006  0.5518036408316860
  0.6566517762076387  0.7057210733662629  0.3631772781604212
  0.9800265805490014  0.7695564382693760  0.6544642326926180
  0.3247532760456409  0.3676618042827542  0.5391213125568299
  0.2339047000929781  0.2196976781963755  0.6408995354672555
  0.4504394749545710  0.4471224609565141  0.5195240914172317
  0.2892128101682374  0.2808545338170489  0.6113789363465685
  0.2729560842463457  0.3131017313829645  0.5687040772401986
  0.3580306368158617  0.3059032005543116  0.6255881989124106
  0.4098099032194114  0.3606909003634513  0.5962796816599436
  0.9723862414776221  0.6972414570938525  0.1360221477670578
  0.9265554071368669  0.6679779026496107  0.0903838276580373
  0.9777808483261978  0.7575046447723750  0.1681288366920342
  0.9264183280208300  0.6164809284596160  0.0569517094058014
  0.9511025426208306  0.5952017494432411  0.6100515920540701
  0.0036620340003637  0.6128658426305904  0.5696576151861024
  0.9760895464405337  0.5407982571503496  0.0320330260920940
  0.9720507839414978  0.5927395562132176  0.0684150785474742
  0.0154432758789298  0.6199413756821528  0.1159027732702924
  0.6034772483212905  0.6490926570340392  0.3895205039180354
  0.0157043892028739  0.6715628764714907  0.1491029280382463
  0.2061894328595102  0.1985811529364838  0.1238800743322273
  0.4541470466270070  0.4279508733948134  0.0417227238825149
  0.6175766969092464  0.6141817281135999  0.4313932699689005
  0.3794690563118976  0.3020675709174157  0.0548698670876604
  0.2880161041897082  0.9258180431215521  0.1292333056706596
  0.2644458099468636  0.9709948566028785  0.1175057807778046
  0.3583864759226287  0.0315297777846837  0.0516867838086625
  0.3008092597107250  0.0249343235547173  0.0796661343956586
  0.4370983181102304  0.9865633206707400  0.0275946699827045
  0.6213007910975321  0.0059395276339416  0.4295852097915187
  0.7804587782201580  0.7914822255193386  0.3516879830046875
  0.1998194642878346  0.9615428217642332  0.1432777475077671
  0.6861436870061155  0.0627248834522831  0.4414171564232561
  0.8050498826753483  0.0104874211598869  0.3701829104277081
  0.5591701557801585  0.9987438612098174  0.4589365853562342
  0.7416184752112400  0.0114186735104980  0.3876349063582722
  0.7456380092572061  0.0660153248542485  0.4199925167558973
  0.6770491499219347  0.9557458578590285  0.3738609852091486
  0.6175382474089304  0.9539659641361311  0.3935725164859250
  0.4518999909981005  0.4488214142541906  0.4590771212941505
  0.9991261721220468  0.6120150379229443  0.4426484508667912
  0.0384842926844868  0.6938808347142711  0.3657899396500923
  0.0391230799047406  0.6403088054365611  0.3933648636929163
  0.9543708023883113  0.6354203725399472  0.4603397415253525
  0.9544564092515202  0.6896731428047502  0.4331845951602844
  0.9986211088096866  0.7212339969494650  0.3870301472528013
  0.3293573160650141  0.2723973021029238  0.3998624802780242
  0.3790186045370021  0.3242385600421969  0.4336847967226447
  0.5603409583381094  0.5578312764024034  0.4623689003029341
  0.2441146164820225  0.2327566528806955  0.3198131956533388
  0.3211406844047815  0.3565057973039032  0.3430200536177423
  0.2995751093998891  0.2881699212287785  0.3547147706551286
  0.3706565323698712  0.4083310957181681  0.3770446183971998
  0.3996611249624706  0.3929646455861544  0.4232611782707991
  0.9433186494955450  0.2581863703412495  0.0727740832187891
  0.9372050616745113  0.3086818472488062  0.0448053874130707
  0.9789053619943999  0.4336285203428076  0.0272924772064727
  0.0039609428968888  0.2219905145226377  0.1414402592641792
  0.6305785677348368  0.6871354545953636  0.1523528023463427
  0.6862477801004800  0.6352091522193319  0.4442557785839156
  0.5848128580579584  0.6289185153229369  0.1220198214471537
  0.6090385918656835  0.5951760727093927  0.0860955565861019
  0.5598222469697731  0.5383248625773049  0.0494780178949483
  0.3800911379629639  0.9840761017875437  0.0608891632977375
  0.3456644205545985  0.9324084854173904  0.1011247630658261
  0.6796384334410277  0.6180045372375034  0.0842607692941542
  0.7506772457066475  0.7759062203807687  0.1780095804202091
  0.7252563269746375  0.6749135802762893  0.1161159210912004
  0.7010728818450858  0.7109902556158190  0.1488552795402072
  0.7810723926695431  0.0108493155702831  0.6464684505506995
  0.7395349186082072  0.6917032270837140  0.4177628588474036
  0.9809428348140372  0.3781192776592519  0.0582181471395131
  0.5553047863717140  0.9957333446735674  0.5193267626955276
  0.9936294420511800  0.2757418847362061  0.1145597020111708
  0.0354787975845952  0.3446338004839262  0.1296676594062944
  0.0289790671982786  0.3950652566410895  0.1021366957503744
  0.6975905052561728  0.0500320478928842  0.6268082615656780
  0.7206111353033506  0.0038706577616878  0.6148888740442331
  0.6329376926544654  0.9493141143599999  0.5426834349976843
  0.6871022445435599  0.9526873733586427  0.5733672162905918
  0.0741357459208061  0.4270227593557294  0.3944910396783854
  0.7248015451689298  0.7279355609950784  0.3779012880719606
  0.6425489382565601  0.0457388570941433  0.5968725197434068
  0.6105085435271889  0.9963569269384891  0.5535342000076753
  0.3950770903009442  0.9984480097970234  0.4225811201296779
  0.0067639114605882  0.7852650846732487  0.3620419018260890
  0.3835039050591362  0.9900952801423131  0.9344570253297277
  0.0060916434286611  0.5601175057949916  0.4745787173750600
  0.3659393677777985  0.9563200921385615  0.3742885668831732
  0.2785642252687666  0.9952976982641886  0.8759429338456428
  0.3472042872114400  0.0436256092456873  0.8648261668682053
  0.3992556646715499  0.0408702371092531  0.8938116394369757
  0.6233955710612733  0.6000955888678519  0.9602406860395121
  0.6658598890312888  0.5921581566115250  0.9201111722319197
  0.7269921372357402  0.7140920712748482  0.9020877964728413
  0.7171178957725957  0.6484616794169469  0.8916206455284197
  0.2235084896519268  0.0004268484152874  0.8454892174076747
  0.4393159808270539  0.9908372797643992  0.9673633653532576
  0.3145455382504778  0.9404217160260728  0.9438540817738925
  0.2624326129987935  0.9430793436141585  0.9148922367171437
  0.9890864724414286  0.2726528673973831  0.8799451885651024
  0.0471760493192619  0.3237561255838344  0.9080032728890473
  0.9890566781642605  0.2110690520817045  0.8561672779218128
  0.0450137336689878  0.3780764461905051  0.9346805372742182
  0.3191721223832857  0.0447617919243584  0.4089467505920581
  0.2869493920162896  0.9992017547153438  0.3633991866977766
  0.9805695837980295  0.4365539001885210  0.9669358359171696
  0.5676628391757816  0.5400397977341385  0.9894395071547777
  0.9853865069953258  0.3831859761917968  0.9328332469742691
  0.9300489268742069  0.2783421944713567  0.8770891272524750
  0.9285180083635822  0.3337576509044808  0.9022173327829677
  0.7787704575515448  0.7731911401563565  0.8678455791191055
  0.3123641676127207  0.9565363476216930  0.3452575659225232
  0.6343953206265169  0.6661495291682868  0.9713054527888119
  0.6855684657631187  0.7224290555514656  0.9427685454180050
  0.9765499634681376  0.4858677334375798  0.0583111970643273
  0.9829658025065697  0.6028337299064361  0.9410614614007500
  0.9381179648701874  0.6450917086990771  0.8683641434836034
  0.9382168302876721  0.5909574923564023  0.8955266234028514
  0.0298862694387054  0.6708465378674404  0.9566681494383573
  0.9808094727466496  0.7705024050329570  0.8570463017821979
  0.0302501315018162  0.7250285156514593  0.9290000785647763
  0.9832842315464347  0.7127351985004893  0.8852971216723660
  0.3621522936000190  0.2931323467045033  0.8698774860302763
  0.2949201973704660  0.2783943877075927  0.8813242622914501
  0.2827422420827261  0.3157463429889305  0.9234100101022591
  0.4165681388452995  0.3435119352244485  0.9013772775704751
  0.0328883225775769  0.3095206278337059  0.3671764575385268
  0.4044494485217740  0.3794549998947119  0.9450584765220924
  0.9792500197893972  0.5443723936352356  0.9716798439452106
  0.4960247193886786  0.9950892145036931  0.9386408051501860
  0.4980124399273365  0.9920169454474177  0.5467681451439788
  0.0102627721574748  0.5068049912631025  0.5623731201163622
  0.5042877196886693  0.5006192086506616  0.5498977131421867
  0.5035402992749383  0.4821869718234453  0.0744207109865798
  0.4479629170832951  0.9944522624320555  0.4565207235315185
  0.4909277386178985  0.9862290960521776  0.0562333334688745
  0.5066250006264283  0.5045129815408984  0.4320142204006316
  0.5049630452938558  0.9970602099614041  0.4288742846155884
  0.5181351879933089  0.4856402792617871  0.9566508095463533
  0.9801826125208422  0.4913157842519666  0.9404699330716397
  0.0798602686353362  0.3790511681081696  0.3606635716263327
  0.0128116987031746  0.5097195505122940  0.4446084808254938
  0.2245047055167362  0.9939166238819155  0.3359763789454391
  0.3722792515861997  0.0441866449363104  0.4381848645260291
  0.3369882047780379  0.3657936365508334  0.9548906563346051
  0.2367055578963289  0.2220696038908585  0.8490134932067477
  0.4604940059655789  0.4306316628649185  0.9813867295924652
  0.9801071816850069  0.2883490837268070  0.4078114038644713
  0.6887369110645309  0.0475093406761928  0.8563854122260679
  0.7128256008286229  0.0023621115170869  0.8664794554223505
  0.6352637638149972  0.0440656714159928  0.8889570426084887
  0.6057845749519331  0.9961683111967616  0.9328142386102130
  0.3857258777563928  0.9875525265832081  0.5501285549461770
  0.3999586665433128  0.0313123060242972  0.5976297395229082
  0.3473598343301845  0.0326961219682360  0.6281964282605301
  0.7716444486661445  0.0078991400081492  0.8329209609522792
  0.5499931594564345  0.9946511314990545  0.9672683023579083
  0.6292632536730665  0.9500752134067341  0.9420022603485023
  0.6820675884927638  0.9528039366023293  0.9087773885445571
  0.9753375772713397  0.3362078138293043  0.4425089995778819
  0.2786541124021582  0.9902021632959546  0.6125859797244502
  0.3165476816188360  0.9428594706765239  0.5360977599260650
  0.2637923771488957  0.9441068663473473  0.5669186474490786
  0.2232790860216625  0.9964222123726856  0.6438996898944254
  0.4439014509884487  0.9910658357100885  0.5169545390729837
  0.6127548331637769  0.6124525587919507  0.5570816851101981
  0.6410224929685313  0.5465639987273008  0.6004671663545551
  0.7378798706099587  0.6425851187200990  0.6536168930830613
  0.5983383716415460  0.6909454185649793  0.5192824851668050
  0.6930558795598145  0.7864668256362535  0.5756169958617576
  0.1081591245092426  0.3152510602850853  0.5733267296414368
  0.9375428315853611  0.2922413632405352  0.6741542166218579
  0.9350211621209681  0.3852828077431170  0.6190483147093104
  0.9347698865941609  0.3199425553071436  0.4749338305797934
  0.9015024224267378  0.6319509934543532  0.6685158444260537
  0.0804385636404135  0.7871082402112037  0.5827363592070682
  0.4637804277168200  0.3790543897282532  0.6064294163863906
  0.0934051081428890  0.6957784374821117  0.5302155568965290
  0.2187259359225209  0.2938927780256648  0.5591678583789061
  0.3118887845311846  0.3921754114299674  0.5052238985289108
  0.6468631191737870  0.7351308226219331  0.3317096711024234
  0.3705943931392994  0.2814306776329687  0.6596663021506473
  0.0632029737236337  0.4490118045463305  0.1132221757392955
  0.0739799968360231  0.3587035562654393  0.1631870911530484
  0.9098660697187455  0.2039857920278934  0.0622390686850807
  0.7049184414118770  0.9161728590687659  0.5653681900964926
  0.6077411218529321  0.9101449093478493  0.5093252449476040
  0.7246677884975412  0.0896619886161503  0.6594825394357500
  0.6252154099237828  0.0825717106008952  0.6054825772080932
  0.4132924120213062  0.2940804959953311  0.0256355636907273
  0.0510344704686432  0.6016147516283539  0.1254816480261454
  0.8920392725920223  0.6876712123682438  0.0811826471316905
  0.0509361926949197  0.6932032766165221  0.1852550987572030
  0.9141944270560316  0.5410924929320942  0.6173177008231576
  0.5498758883546842  0.6326517734105508  0.3794692227911511
  0.8912683462327280  0.5947619037855674  0.0206802387637737
  0.6856916047498274  0.0792056986514069  0.0154552474997871
  0.3661755083244529  0.4312012032026615  0.1200575923548328
  0.3056158607312369  0.1941601020531536  0.0634540943451825
  0.2569060087377082  0.3317847332922170  0.1546266785773938
  0.6278703145599565  0.9204700257327545  0.1785362592612287
  0.7792088897062257  0.0846569327964559  0.0767671205858917
  0.5350741125795508  0.9124463666154909  0.1165548947894592
  0.1069102045193731  0.4087134011143405  0.5177438702413966
  0.7933955063528444  0.7095428874824492  0.4277548356765166
  0.8983140921974098  0.2943159246443585  0.0115787635820510
  0.6124537054032686  0.7156114927335082  0.1785208519091412
  0.5295429661652022  0.6104646590134379  0.1237492471108439
  0.6974422767253969  0.6071536475205761  0.4760865278723045
  0.3630246008815519  0.8956297217895681  0.1081985517791395
  0.6984256451362896  0.5908019551419272  0.0570821048606831
  0.7805808501315212  0.6935138381239412  0.1159013831358209
  0.6738788143562218  0.9130908916997598  0.3484484709836977
  0.7963394026969510  0.1098154111808327  0.4295293932973863
  0.3864442382295081  0.4618514392555397  0.3688470698692754
  0.6895431479551419  0.1039012250557789  0.4690902650667326
  0.3863371658582722  0.0726849702118173  0.0210899648258831
  0.5672427243659328  0.9096321930960016  0.3836672875128073
  0.2816554959479092  0.0601703179247508  0.0722827734725939
  0.2595288738186454  0.8841240386448561  0.1592430784218806
  0.3580060364659730  0.0835047661707478  0.8336912254006776
  0.1110225228883692  0.4816640416075870  0.3900342400857326
  0.3022027935361109  0.8999841204068488  0.9748283890820204
  0.2082634489233968  0.9052907057367250  0.9219236749535540
  0.7524386499585631  0.6425256096603036  0.8624217411237751
  0.6592168583971159  0.5411969093272404  0.9124862324633654
  0.3847929421268717  0.9220263224011234  0.3604231371059043
  0.0683549711626981  0.7147780846278380  0.3264359360882594
  0.9217267998881624  0.7099566203932994  0.4481253123800073
  0.4530988703667163  0.0797216246058738  0.8866017931526855
  0.9204269767801918  0.6117767058272747  0.4970725018855404
  0.4023513221210280  0.3118710695317759  0.4689817280703465
  0.0725394224065923  0.6210459987273751  0.3777909670748798
  0.3124580469773264  0.2185746319035360  0.4075294800331974
  0.2975312080676389  0.3676174358034388  0.3071663296063676
  0.4942217233408712  0.9873057843631585  0.5934495922962455
  0.5017917287461344  0.5004050623324758  0.5967740841008649
  0.4903013633701079  0.9862523472259141  0.1031284211196848
  0.0120802010411722  0.5074928715228282  0.6092363343791618
  0.9723078136705752  0.4822890996550981  0.1050464066522707
  0.4991590919777664  0.4798634586186452  0.1211974722245870
  0.1855289536633151  0.1417138750575333  0.2270180470984116
  0.0910046252527223  0.1512715276325736  0.1141246141844334
  0.8515186055559028  0.0477157299582629  0.2507460628076785
  0.0503512158387736  0.8847723171829003  0.1387019418539808
  0.8202424525076637  0.9094240019421562  0.1373883775525684
  0.3961855484907346  0.0789694334387860  0.4746269212245693
  0.0103934229807976  0.5083273254189606  0.3977583503627713
  0.5090523731569405  0.0020706173737608  0.3822042800383088
  0.5092921518115219  0.5045849872224366  0.3851570788088736
  0.4966311467745257  0.9953995045287911  0.8917511687110178
  0.5218243129352516  0.4886520988881102  0.9098551084343711
  0.9842589986296701  0.4947354442121963  0.8937178111433184
  0.2905995022586936  0.9246783272147354  0.3067334663908952
  0.0930822767479071  0.3186901477613020  0.9095278589671452
  0.3004659725155321  0.0795404067027121  0.4213986194648101
  0.0895268896314150  0.4167206706765967  0.9585846978620651
  0.8815756359336433  0.3371184142759844  0.9011595333543454
  0.8836586110828222  0.2363210156630942  0.8577717419583877
  0.6016179501423053  0.6729597923639332  0.0026031830172073
  0.6936992876080765  0.7738389491815241  0.9508603434941776
  0.9282644155678028  0.0319705565108848  0.5919285342432801
  0.8713671397781368  0.9695863771068218  0.5554527111996919
  0.0257234769636483  0.9466647444619198  0.5263288367486538
  0.9835914069110459  0.9664800642642248  0.5692929356636114
  0.1165187779153953  0.1398257809153449  0.5670985271905877
  0.9545954066687656  0.9443911558640607  0.9466413835095082
  0.9020179587428245  0.6346369119757824  0.8335360370038813
  0.0667712431338927  0.0582850577284972  0.5607256737247184
  0.0540960242100752  0.9782363009196899  0.9779784576388764
  0.8685515469686749  0.2149870939414882  0.7794573987127791
  0.8109055030924424  0.1374625704934047  0.7823461150587647
  0.0659971909462485  0.1272759872602407  0.9574040551283858
  0.0414541110581581  0.0291939149310139  0.9371766675516611
  0.9628875962744132  0.0737353472712101  0.9148163124573543
  0.8734476313971200  0.8848587748779124  0.9441161080612375
  0.0660691328736434  0.6809950759918522  0.9914669307891373
  0.4690786884299598  0.3538437062898367  0.8935664912652470
  0.2297777543974604  0.3038527011600607  0.9310943819813104
  0.3700346664009615  0.2631092491294993  0.8364884167055422
  0.7123911227739796  0.0852716833909497  0.8224891980213300
  0.6166174694399942  0.0797835642948357  0.8817098158075893
  0.3274718909429382  0.3945290624359714  0.9884124464549799
  0.1717503643909808  0.8487517140430043  0.2116481477589858
  0.0998056329842569  0.7845573824729328  0.2226890813181654
  0.0665126997878644  0.7781642357908254  0.9410020782848889
  0.1210734416323334  0.3946904256355381  0.3289717858285712
  0.8683207123431060  0.6837579029275744  0.7891200936552494
  0.8669672564155917  0.6819650437639027  0.7225565967261858
  0.3204963844031283  0.1187166202637826  0.7042357751577981
  0.3262265545001952  0.1904891471933681  0.7060411221290721
  0.0457835350429008  0.9925506057676330  0.4402332255732233
  0.1314683589165639  0.0908419787417927  0.4491707341167626
  0.9949002988036000  0.1090330127620547  0.4586632021572044
  0.0414289499944616  0.0780360795461092  0.4267904541354781
  0.9173210053973762  0.8612206564165845  0.0540159788956771
  0.0134619571550232  0.9404316901544263  0.0647922695398080
  0.9322274280892131  0.9593285501843525  0.0679275449647747
  0.9264128174775053  0.0003267591298837  0.4222275520685486
  0.1353065254292645  0.3205697086955794  0.1850440221441687
  0.6627174816306365  0.8240414849557496  0.2371008809328927
  0.6736360352954023  0.8984876595600326  0.2397945654862070
  0.9116864376550353  0.0018295064943459  0.0258306322609201
  0.1571564366356526  0.3452962890597533  0.2477131846235636
  0.0333854009269317  0.0898301480175903  0.0702931757316207
  0.0965401108733488  0.9622237482030727  0.0589233897838781
  0.1515474562078580  0.9676504765670373  0.7555757690893898
  0.9016225382633394  0.5382076025508411  0.8826451957568935
  0.9661735309471950  0.9473030066878252  0.4606345072935412
  0.0307491981755632  0.8452990467906005  0.7558134849831148
  0.7985661103276982  0.8439202102112020  0.7616957490842751
  0.9178489269733277  0.0941974741414029  0.8730669406052982
  0.8365348249640050  0.9880145254353749  0.7705113608683902
  0.1693477400141816  0.0816999585704892  0.6336776486940465
  0.8535029040845927  0.9438184060664483  0.3953043699613232
  0.7011555147481658  0.9173034178410262  0.9150194300104175
  0.9433868549367546  0.2335917145853799  0.4113006727536757
  0.4535387847142260  0.0662673998959207  0.6094719446636887
  0.6054620547329250  0.9119793170768631  0.9756677415502963
  0.3595710034722828  0.0677433131655150  0.6646824184946496
  0.2098338400389750  0.9099892719454417  0.5557257493925079
  0.3043491295184921  0.9072423798308193  0.4999238456935942
  0.7378661229159391  0.6707275329386064  0.7585993433134064
  0.1649232405664236  0.8354592447302025  0.3329403356085479
  0.9766793778192309  0.2183215099702451  0.6998329625402633
  0.0578622852966220  0.2167468693194934  0.6435072988181147
  0.7478164771063547  0.9716335365138420  0.2125787877144418
  0.9911961011226111  0.1959365871754457  0.3353747838993115
  0.7981482980198962  0.8373666321186874  0.6394105733590862
  0.0904444338992434  0.2779753905490097  0.2981547724948257
  0.7932794735823450  0.7567465598081782  0.6985027851527406
  0.1720766582884039  0.1973496460839499  0.6252870128515511
  0.8107462308203637  0.0619557173676100  0.6802100938058118
  0.0573317820099888  0.2432808033082452  0.1726427255942795
  0.7994525492703346  0.9664216553611311  0.6383195399958197
  0.8127586786805807  0.7907863029139222  0.1815013581485090
  0.7276715939720688  0.8142481037475093  0.1968277422620091
  0.9610727906916381  0.1597693117802805  0.1315025594666750
  0.9370253992922741  0.7786635882830168  0.1566070387941636
  0.9297526420552273  0.7505605313314376  0.6898173937221443
  0.2521317226629876  0.1931180625762039  0.6795160090347494
  0.0221352988665160  0.8306878903077504  0.6418000165164202
  0.1946990540891633  0.1382404840622300  0.1170700474331170
  0.0268324176160917  0.7857937219025857  0.2048454614700361
  0.1595242423546210  0.2126532863509780  0.1414495976287142
  0.8263446332038029  0.0418108113167932  0.1487392493833468
  0.0406712281643635  0.2043517253807750  0.8641560507028387
  0.9940537103450282  0.0808940211405442  0.4262565148469193
  0.0948776265301987  0.0640203093533032  0.4220078657025255
  0.0058864977955793  0.9424975153228132  0.4493210369808693
  0.9049334290560509  0.9345636748493931  0.9456554087434341
  0.0269569367714979  0.9648168798376986  0.5658236669543086
  0.0386804926371767  0.0903704779475945  0.9304865507975961
  0.0367573586503980  0.9792262464514536  0.9391068106992080
  0.9415060673369027  0.8991762339886549  0.0808327608567936
  0.6649086515630955  0.8592625737242869  0.2641694733820685
  0.1472824209362500  0.8102930425573973  0.2391092931734136
  0.9310991042663161  0.0049618574454016  0.0637582288079841
  0.0648902601320387  0.9799570698753968  0.0552360853209066
  0.0679189203032990  0.1029537027385174  0.5638165270355060
  0.9154243976317673  0.9861312769545307  0.5746362372171276
  0.0578609533050525  0.8155281734368245  0.3274238492958119
  0.9666869832727372  0.8065696634132493  0.3763877572688870
  0.1612349393104182  0.9600937965702485  0.8598060444844577
  0.2435808191250501  0.0446119619552832  0.8062995759487990
  0.9340981468505518  0.1658404897169987  0.8306981740752803
  0.8011539318582734  0.8336098248383195  0.8860062703073055
  0.7953264219420433  0.7568335656434968  0.8198288754564302
  0.8635534235747286  0.0633134983414294  0.3760646249482420
  0.8417716450815078  0.8149241981678657  0.3685015928409925
  0.2203362611087485  0.1713694191233444  0.3348798550513266
  0.2237417475445653  0.2513735067389717  0.2762559262028290
  0.7615368955500657  0.8185538063232940  0.3142392365045126
  0.7973264261939619  0.9532010267602686  0.3508671121977613
  0.1764214873494012  0.9982553755355710  0.1247843123885914
  0.1709960137931432  0.9163040902127264  0.1819907012217854
  0.9985421868763780  0.0039753618171616  0.6782793167226373
  0.1892065914708354  0.9394538157617305  0.3056928916367312
  0.2100669450085704  0.0403129655849810  0.3450721970391797
  0.9913627702940744  0.9948519605497097  0.1823275573051930
  0.2527599040942050  0.1938471967669457  0.8092634615223204
  0.1757791331724192  0.2062679992961023  0.8634917502719617
  0.0248046348127104  0.8314069453320130  0.8694547886125648
  0.9321994982332953  0.7526624024119499  0.8204213809570220
  0.2442975244250789  0.0455188143390117  0.6803778368630660
  0.1607838723104535  0.9548524964059766  0.6326189175142360
  0.7858705020343635  0.9600310137177956  0.8363331209365796
  0.8049319265142074  0.0606231728537736  0.8020299597018266
  0.0440657855777147  0.9133414149123453  0.1669141452217744
  0.8827692752245468  0.0297697974138273  0.2557263450107925
  0.1352476510112837  0.1180550674984104  0.2290356974545915
  0.8463837114156547  0.8805560655257949  0.7608006058676651
  0.0111037639522138  0.8752263648045471  0.7553328042249419
  0.1203353317860447  0.9855775243873808  0.7507122622344014
  0.0046232829574606  0.0130603527270097  0.3277858759525074
  0.9987319534502603  0.0068654481492985  0.8268308627255223
  0.8849627637659339  0.0088559854516532  0.7573790961581963
  0.9172778259517429  0.0556088292313746  0.8934379663360730
  0.1308762580883354  0.0643209735893109  0.6603595119567558
  0.0514480443092182  0.1023556933604226  0.1093220113131466
  0.8533205392451038  0.9305054363815586  0.1682803522708198
  0.8956169836326850  0.9498306188865797  0.4148483673395447
  0.8376527272698198  0.1759407466647431  0.7554109029405396
  0.8348866225198961  0.6663903363114656  0.7563726632156289
  0.3327920266684146  0.1585152645117418  0.7300881983936591
  0.1752515328788320  0.3374444973236237  0.2114617267991434
  0.9536251941271772  0.9030931263888107  0.3506639959808879
  0.9673382861857149  0.0843203091609581  0.3251678621446459
  0.0537976905778024  0.9488042753299339  0.8376981105342267
  0.0527635910201028  0.9450825111526910  0.6692229441604596
  0.1184673687227331  0.0637179605344187  0.3221669613773344
  0.0675908548014590  0.1186437918935752  0.8342150740622714
  0.8888345417160721  0.9500103039716876  0.8438964141420868
  0.9357028137443777  0.0483084595957308  0.1619242908345058
  0.0616196187423412  0.1155841796995887  0.6696059703887727
  0.0971413034079305  0.0332145791215410  0.1553051566126982
  0.9282099606410412  0.8819820068031134  0.1815201952120802
  0.2036026273857914  0.1002271324700246  0.7485808876720768
  0.9050732551065650  0.1153672927813290  0.7375333495396887
  0.8947971819891691  0.8086435513778554  0.7572242875690307
  0.0850709742241449  0.8933105233194851  0.2531903750331139
  0.1178007990241028  0.2110703735540298  0.2363605907535913
  0.7959535938891307  0.9107623350555016  0.2572914100606170
  0.8867238066708154  0.9479601695337223  0.6781095039772964
  0.0110593190400010  0.1274630452348049  0.7549025760014487
  0.9421466986807090  0.0799147830685101  0.6532878342545345
  0.0869241462833585  0.1513160634453854  0.3227304999056031
  0.0698165751105861  0.9442118186135886  0.3358817929568545
  0.9724604396904155  0.8626477724318917  0.2649835064890809
  0.8910504166391533  0.9058784162033433  0.2718819906321954
  0.1287626281829048  0.0061112406734054  0.2414126589334060
  0.1277471978416784  0.1410385384048567  0.7489385637860977
  0.1341011855947585  0.0684229074824430  0.8357305180302106
  0.9277640310237274  0.8726971341887548  0.6749429456730383
  0.9310043737013842  0.8748888094304874  0.8410136734777680
  0.0090148544120652  0.1224217540547841  0.2325969727667214
 
  0.00000000E+00  0.00000000E+00  0.00000000E+00
  0.00000000E+00  0.00000000E+00  0.00000000E+00
  0.00000000E+00  0.00000000E+00  0.00000000E+00
  0.00000000E+00  0.00000000E+00  0.00000000E+00
  0.00000000E+00  0.00000000E+00  0.00000000E+00
  0.00000000E+00  0.00000000E+00  0.00000000E+00
  0.00000000E+00  0.00000000E+00  0.00000000E+00
  0.00000000E+00  0.00000000E+00  0.00000000E+00
  0.00000000E+00  0.00000000E+00  0.00000000E+00
  0.00000000E+00  0.00000000E+00  0.00000000E+00
  0.00000000E+00  0.00000000E+00  0.00000000E+00
  0.00000000E+00  0.00000000E+00  0.00000000E+00
  0.00000000E+00  0.00000000E+00  0.00000000E+00
  0.00000000E+00  0.00000000E+00  0.00000000E+00
  0.00000000E+00  0.00000000E+00  0.00000000E+00
  0.00000000E+00  0.00000000E+00  0.00000000E+00
  0.00000000E+00  0.00000000E+00  0.00000000E+00
  0.00000000E+00  0.00000000E+00  0.00000000E+00
  0.00000000E+00  0.00000000E+00  0.00000000E+00
  0.00000000E+00  0.00000000E+00  0.00000000E+00
  0.00000000E+00  0.00000000E+00  0.00000000E+00
  0.00000000E+00  0.00000000E+00  0.00000000E+00
  0.00000000E+00  0.00000000E+00  0.00000000E+00
  0.00000000E+00  0.00000000E+00  0.00000000E+00
  0.00000000E+00  0.00000000E+00  0.00000000E+00
  0.00000000E+00  0.00000000E+00  0.00000000E+00
  0.00000000E+00  0.00000000E+00  0.00000000E+00
  0.00000000E+00  0.00000000E+00  0.00000000E+00
  0.00000000E+00  0.00000000E+00  0.00000000E+00
  0.00000000E+00  0.00000000E+00  0.00000000E+00
  0.00000000E+00  0.00000000E+00  0.00000000E+00
  0.00000000E+00  0.00000000E+00  0.00000000E+00
  0.00000000E+00  0.00000000E+00  0.00000000E+00
  0.00000000E+00  0.00000000E+00  0.00000000E+00
  0.00000000E+00  0.00000000E+00  0.00000000E+00
  0.00000000E+00  0.00000000E+00  0.00000000E+00
  0.00000000E+00  0.00000000E+00  0.00000000E+00
  0.00000000E+00  0.00000000E+00  0.00000000E+00
  0.00000000E+00  0.00000000E+00  0.00000000E+00
  0.00000000E+00  0.00000000E+00  0.00000000E+00
  0.00000000E+00  0.00000000E+00  0.00000000E+00
  0.00000000E+00  0.00000000E+00  0.00000000E+00
  0.00000000E+00  0.00000000E+00  0.00000000E+00
  0.00000000E+00  0.00000000E+00  0.00000000E+00
  0.00000000E+00  0.00000000E+00  0.00000000E+00
  0.00000000E+00  0.00000000E+00  0.00000000E+00
  0.00000000E+00  0.00000000E+00  0.00000000E+00
  0.00000000E+00  0.00000000E+00  0.00000000E+00
  0.00000000E+00  0.00000000E+00  0.00000000E+00
  0.00000000E+00  0.00000000E+00  0.00000000E+00
  0.00000000E+00  0.00000000E+00  0.00000000E+00
  0.00000000E+00  0.00000000E+00  0.00000000E+00
  0.00000000E+00  0.00000000E+00  0.00000000E+00
  0.00000000E+00  0.00000000E+00  0.00000000E+00
  0.00000000E+00  0.00000000E+00  0.00000000E+00
  0.00000000E+00  0.00000000E+00  0.00000000E+00
  0.00000000E+00  0.00000000E+00  0.00000000E+00
  0.00000000E+00  0.00000000E+00  0.00000000E+00
  0.00000000E+00  0.00000000E+00  0.00000000E+00
  0.00000000E+00  0.00000000E+00  0.00000000E+00
  0.00000000E+00  0.00000000E+00  0.00000000E+00
  0.00000000E+00  0.00000000E+00  0.00000000E+00
  0.00000000E+00  0.00000000E+00  0.00000000E+00
  0.00000000E+00  0.00000000E+00  0.00000000E+00
  0.00000000E+00  0.00000000E+00  0.00000000E+00
  0.00000000E+00  0.00000000E+00  0.00000000E+00
  0.00000000E+00  0.00000000E+00  0.00000000E+00
  0.00000000E+00  0.00000000E+00  0.00000000E+00
  0.00000000E+00  0.00000000E+00  0.00000000E+00
  0.00000000E+00  0.00000000E+00  0.00000000E+00
  0.00000000E+00  0.00000000E+00  0.00000000E+00
  0.00000000E+00  0.00000000E+00  0.00000000E+00
  0.00000000E+00  0.00000000E+00  0.00000000E+00
  0.00000000E+00  0.00000000E+00  0.00000000E+00
  0.00000000E+00  0.00000000E+00  0.00000000E+00
  0.00000000E+00  0.00000000E+00  0.00000000E+00
  0.00000000E+00  0.00000000E+00  0.00000000E+00
  0.00000000E+00  0.00000000E+00  0.00000000E+00
  0.00000000E+00  0.00000000E+00  0.00000000E+00
  0.00000000E+00  0.00000000E+00  0.00000000E+00
  0.00000000E+00  0.00000000E+00  0.00000000E+00
  0.00000000E+00  0.00000000E+00  0.00000000E+00
  0.00000000E+00  0.00000000E+00  0.00000000E+00
  0.00000000E+00  0.00000000E+00  0.00000000E+00
  0.00000000E+00  0.00000000E+00  0.00000000E+00
  0.00000000E+00  0.00000000E+00  0.00000000E+00
  0.00000000E+00  0.00000000E+00  0.00000000E+00
  0.00000000E+00  0.00000000E+00  0.00000000E+00
  0.00000000E+00  0.00000000E+00  0.00000000E+00
  0.00000000E+00  0.00000000E+00  0.00000000E+00
  0.00000000E+00  0.00000000E+00  0.00000000E+00
  0.00000000E+00  0.00000000E+00  0.00000000E+00
  0.00000000E+00  0.00000000E+00  0.00000000E+00
  0.00000000E+00  0.00000000E+00  0.00000000E+00
  0.00000000E+00  0.00000000E+00  0.00000000E+00
  0.00000000E+00  0.00000000E+00  0.00000000E+00
  0.00000000E+00  0.00000000E+00  0.00000000E+00
  0.00000000E+00  0.00000000E+00  0.00000000E+00
  0.00000000E+00  0.00000000E+00  0.00000000E+00
  0.00000000E+00  0.00000000E+00  0.00000000E+00
  0.00000000E+00  0.00000000E+00  0.00000000E+00
  0.00000000E+00  0.00000000E+00  0.00000000E+00
  0.00000000E+00  0.00000000E+00  0.00000000E+00
  0.00000000E+00  0.00000000E+00  0.00000000E+00
  0.00000000E+00  0.00000000E+00  0.00000000E+00
  0.00000000E+00  0.00000000E+00  0.00000000E+00
  0.00000000E+00  0.00000000E+00  0.00000000E+00
  0.00000000E+00  0.00000000E+00  0.00000000E+00
  0.00000000E+00  0.00000000E+00  0.00000000E+00
  0.00000000E+00  0.00000000E+00  0.00000000E+00
  0.00000000E+00  0.00000000E+00  0.00000000E+00
  0.00000000E+00  0.00000000E+00  0.00000000E+00
  0.00000000E+00  0.00000000E+00  0.00000000E+00
  0.00000000E+00  0.00000000E+00  0.00000000E+00
  0.00000000E+00  0.00000000E+00  0.00000000E+00
  0.00000000E+00  0.00000000E+00  0.00000000E+00
  0.00000000E+00  0.00000000E+00  0.00000000E+00
  0.00000000E+00  0.00000000E+00  0.00000000E+00
  0.00000000E+00  0.00000000E+00  0.00000000E+00
  0.00000000E+00  0.00000000E+00  0.00000000E+00
  0.00000000E+00  0.00000000E+00  0.00000000E+00
  0.00000000E+00  0.00000000E+00  0.00000000E+00
  0.00000000E+00  0.00000000E+00  0.00000000E+00
  0.00000000E+00  0.00000000E+00  0.00000000E+00
  0.00000000E+00  0.00000000E+00  0.00000000E+00
  0.00000000E+00  0.00000000E+00  0.00000000E+00
  0.00000000E+00  0.00000000E+00  0.00000000E+00
  0.00000000E+00  0.00000000E+00  0.00000000E+00
  0.00000000E+00  0.00000000E+00  0.00000000E+00
  0.00000000E+00  0.00000000E+00  0.00000000E+00
  0.00000000E+00  0.00000000E+00  0.00000000E+00
  0.00000000E+00  0.00000000E+00  0.00000000E+00
  0.00000000E+00  0.00000000E+00  0.00000000E+00
  0.00000000E+00  0.00000000E+00  0.00000000E+00
  0.00000000E+00  0.00000000E+00  0.00000000E+00
  0.00000000E+00  0.00000000E+00  0.00000000E+00
  0.00000000E+00  0.00000000E+00  0.00000000E+00
  0.00000000E+00  0.00000000E+00  0.00000000E+00
  0.00000000E+00  0.00000000E+00  0.00000000E+00
  0.00000000E+00  0.00000000E+00  0.00000000E+00
  0.00000000E+00  0.00000000E+00  0.00000000E+00
  0.00000000E+00  0.00000000E+00  0.00000000E+00
  0.00000000E+00  0.00000000E+00  0.00000000E+00
  0.00000000E+00  0.00000000E+00  0.00000000E+00
  0.00000000E+00  0.00000000E+00  0.00000000E+00
  0.00000000E+00  0.00000000E+00  0.00000000E+00
  0.00000000E+00  0.00000000E+00  0.00000000E+00
  0.00000000E+00  0.00000000E+00  0.00000000E+00
  0.00000000E+00  0.00000000E+00  0.00000000E+00
  0.00000000E+00  0.00000000E+00  0.00000000E+00
  0.00000000E+00  0.00000000E+00  0.00000000E+00
  0.00000000E+00  0.00000000E+00  0.00000000E+00
  0.00000000E+00  0.00000000E+00  0.00000000E+00
  0.00000000E+00  0.00000000E+00  0.00000000E+00
  0.00000000E+00  0.00000000E+00  0.00000000E+00
  0.00000000E+00  0.00000000E+00  0.00000000E+00
  0.00000000E+00  0.00000000E+00  0.00000000E+00
  0.00000000E+00  0.00000000E+00  0.00000000E+00
  0.00000000E+00  0.00000000E+00  0.00000000E+00
  0.00000000E+00  0.00000000E+00  0.00000000E+00
  0.00000000E+00  0.00000000E+00  0.00000000E+00
  0.00000000E+00  0.00000000E+00  0.00000000E+00
  0.00000000E+00  0.00000000E+00  0.00000000E+00
  0.00000000E+00  0.00000000E+00  0.00000000E+00
  0.00000000E+00  0.00000000E+00  0.00000000E+00
  0.00000000E+00  0.00000000E+00  0.00000000E+00
  0.00000000E+00  0.00000000E+00  0.00000000E+00
  0.00000000E+00  0.00000000E+00  0.00000000E+00
  0.00000000E+00  0.00000000E+00  0.00000000E+00
  0.00000000E+00  0.00000000E+00  0.00000000E+00
  0.00000000E+00  0.00000000E+00  0.00000000E+00
  0.00000000E+00  0.00000000E+00  0.00000000E+00
  0.00000000E+00  0.00000000E+00  0.00000000E+00
  0.00000000E+00  0.00000000E+00  0.00000000E+00
  0.00000000E+00  0.00000000E+00  0.00000000E+00
  0.00000000E+00  0.00000000E+00  0.00000000E+00
  0.00000000E+00  0.00000000E+00  0.00000000E+00
  0.00000000E+00  0.00000000E+00  0.00000000E+00
  0.00000000E+00  0.00000000E+00  0.00000000E+00
  0.00000000E+00  0.00000000E+00  0.00000000E+00
  0.00000000E+00  0.00000000E+00  0.00000000E+00
  0.00000000E+00  0.00000000E+00  0.00000000E+00
  0.00000000E+00  0.00000000E+00  0.00000000E+00
  0.00000000E+00  0.00000000E+00  0.00000000E+00
  0.00000000E+00  0.00000000E+00  0.00000000E+00
  0.00000000E+00  0.00000000E+00  0.00000000E+00
  0.00000000E+00  0.00000000E+00  0.00000000E+00
  0.00000000E+00  0.00000000E+00  0.00000000E+00
  0.00000000E+00  0.00000000E+00  0.00000000E+00
  0.00000000E+00  0.00000000E+00  0.00000000E+00
  0.00000000E+00  0.00000000E+00  0.00000000E+00
  0.00000000E+00  0.00000000E+00  0.00000000E+00
  0.00000000E+00  0.00000000E+00  0.00000000E+00
  0.00000000E+00  0.00000000E+00  0.00000000E+00
  0.00000000E+00  0.00000000E+00  0.00000000E+00
  0.00000000E+00  0.00000000E+00  0.00000000E+00
  0.00000000E+00  0.00000000E+00  0.00000000E+00
  0.00000000E+00  0.00000000E+00  0.00000000E+00
  0.00000000E+00  0.00000000E+00  0.00000000E+00
  0.00000000E+00  0.00000000E+00  0.00000000E+00
  0.00000000E+00  0.00000000E+00  0.00000000E+00
  0.00000000E+00  0.00000000E+00  0.00000000E+00
  0.00000000E+00  0.00000000E+00  0.00000000E+00
  0.00000000E+00  0.00000000E+00  0.00000000E+00
  0.00000000E+00  0.00000000E+00  0.00000000E+00
  0.00000000E+00  0.00000000E+00  0.00000000E+00
  0.00000000E+00  0.00000000E+00  0.00000000E+00
  0.00000000E+00  0.00000000E+00  0.00000000E+00
  0.00000000E+00  0.00000000E+00  0.00000000E+00
  0.00000000E+00  0.00000000E+00  0.00000000E+00
  0.00000000E+00  0.00000000E+00  0.00000000E+00
  0.00000000E+00  0.00000000E+00  0.00000000E+00
  0.00000000E+00  0.00000000E+00  0.00000000E+00
  0.00000000E+00  0.00000000E+00  0.00000000E+00
  0.00000000E+00  0.00000000E+00  0.00000000E+00
  0.00000000E+00  0.00000000E+00  0.00000000E+00
  0.00000000E+00  0.00000000E+00  0.00000000E+00
  0.00000000E+00  0.00000000E+00  0.00000000E+00
  0.00000000E+00  0.00000000E+00  0.00000000E+00
  0.00000000E+00  0.00000000E+00  0.00000000E+00
  0.00000000E+00  0.00000000E+00  0.00000000E+00
  0.00000000E+00  0.00000000E+00  0.00000000E+00
  0.00000000E+00  0.00000000E+00  0.00000000E+00
  0.00000000E+00  0.00000000E+00  0.00000000E+00
  0.00000000E+00  0.00000000E+00  0.00000000E+00
  0.00000000E+00  0.00000000E+00  0.00000000E+00
  0.00000000E+00  0.00000000E+00  0.00000000E+00
  0.00000000E+00  0.00000000E+00  0.00000000E+00
  0.00000000E+00  0.00000000E+00  0.00000000E+00
  0.00000000E+00  0.00000000E+00  0.00000000E+00
  0.00000000E+00  0.00000000E+00  0.00000000E+00
  0.00000000E+00  0.00000000E+00  0.00000000E+00
  0.00000000E+00  0.00000000E+00  0.00000000E+00
  0.00000000E+00  0.00000000E+00  0.00000000E+00
  0.00000000E+00  0.00000000E+00  0.00000000E+00
  0.00000000E+00  0.00000000E+00  0.00000000E+00
  0.00000000E+00  0.00000000E+00  0.00000000E+00
  0.00000000E+00  0.00000000E+00  0.00000000E+00
  0.00000000E+00  0.00000000E+00  0.00000000E+00
  0.00000000E+00  0.00000000E+00  0.00000000E+00
  0.00000000E+00  0.00000000E+00  0.00000000E+00
  0.00000000E+00  0.00000000E+00  0.00000000E+00
  0.00000000E+00  0.00000000E+00  0.00000000E+00
  0.00000000E+00  0.00000000E+00  0.00000000E+00
  0.00000000E+00  0.00000000E+00  0.00000000E+00
  0.00000000E+00  0.00000000E+00  0.00000000E+00
  0.00000000E+00  0.00000000E+00  0.00000000E+00
  0.00000000E+00  0.00000000E+00  0.00000000E+00
  0.00000000E+00  0.00000000E+00  0.00000000E+00
  0.00000000E+00  0.00000000E+00  0.00000000E+00
  0.00000000E+00  0.00000000E+00  0.00000000E+00
  0.00000000E+00  0.00000000E+00  0.00000000E+00
  0.00000000E+00  0.00000000E+00  0.00000000E+00
  0.00000000E+00  0.00000000E+00  0.00000000E+00
  0.00000000E+00  0.00000000E+00  0.00000000E+00
  0.00000000E+00  0.00000000E+00  0.00000000E+00
  0.00000000E+00  0.00000000E+00  0.00000000E+00
  0.00000000E+00  0.00000000E+00  0.00000000E+00
  0.00000000E+00  0.00000000E+00  0.00000000E+00
  0.00000000E+00  0.00000000E+00  0.00000000E+00
  0.00000000E+00  0.00000000E+00  0.00000000E+00
  0.00000000E+00  0.00000000E+00  0.00000000E+00
  0.00000000E+00  0.00000000E+00  0.00000000E+00
  0.00000000E+00  0.00000000E+00  0.00000000E+00
  0.00000000E+00  0.00000000E+00  0.00000000E+00
  0.00000000E+00  0.00000000E+00  0.00000000E+00
  0.00000000E+00  0.00000000E+00  0.00000000E+00
  0.00000000E+00  0.00000000E+00  0.00000000E+00
  0.00000000E+00  0.00000000E+00  0.00000000E+00
  0.00000000E+00  0.00000000E+00  0.00000000E+00
  0.00000000E+00  0.00000000E+00  0.00000000E+00
  0.00000000E+00  0.00000000E+00  0.00000000E+00
  0.00000000E+00  0.00000000E+00  0.00000000E+00
  0.00000000E+00  0.00000000E+00  0.00000000E+00
  0.00000000E+00  0.00000000E+00  0.00000000E+00
  0.00000000E+00  0.00000000E+00  0.00000000E+00
  0.00000000E+00  0.00000000E+00  0.00000000E+00
  0.00000000E+00  0.00000000E+00  0.00000000E+00
  0.00000000E+00  0.00000000E+00  0.00000000E+00
  0.00000000E+00  0.00000000E+00  0.00000000E+00
  0.00000000E+00  0.00000000E+00  0.00000000E+00
  0.00000000E+00  0.00000000E+00  0.00000000E+00
  0.00000000E+00  0.00000000E+00  0.00000000E+00
  0.00000000E+00  0.00000000E+00  0.00000000E+00
  0.00000000E+00  0.00000000E+00  0.00000000E+00
  0.00000000E+00  0.00000000E+00  0.00000000E+00
  0.00000000E+00  0.00000000E+00  0.00000000E+00
  0.00000000E+00  0.00000000E+00  0.00000000E+00
  0.00000000E+00  0.00000000E+00  0.00000000E+00
  0.00000000E+00  0.00000000E+00  0.00000000E+00
  0.00000000E+00  0.00000000E+00  0.00000000E+00
  0.00000000E+00  0.00000000E+00  0.00000000E+00
  0.00000000E+00  0.00000000E+00  0.00000000E+00
  0.00000000E+00  0.00000000E+00  0.00000000E+00
  0.00000000E+00  0.00000000E+00  0.00000000E+00
  0.00000000E+00  0.00000000E+00  0.00000000E+00
  0.00000000E+00  0.00000000E+00  0.00000000E+00
  0.00000000E+00  0.00000000E+00  0.00000000E+00
  0.00000000E+00  0.00000000E+00  0.00000000E+00
  0.00000000E+00  0.00000000E+00  0.00000000E+00
  0.00000000E+00  0.00000000E+00  0.00000000E+00
  0.00000000E+00  0.00000000E+00  0.00000000E+00
  0.00000000E+00  0.00000000E+00  0.00000000E+00
  0.00000000E+00  0.00000000E+00  0.00000000E+00
  0.00000000E+00  0.00000000E+00  0.00000000E+00
  0.00000000E+00  0.00000000E+00  0.00000000E+00
  0.00000000E+00  0.00000000E+00  0.00000000E+00
  0.00000000E+00  0.00000000E+00  0.00000000E+00
  0.00000000E+00  0.00000000E+00  0.00000000E+00
  0.00000000E+00  0.00000000E+00  0.00000000E+00
  0.00000000E+00  0.00000000E+00  0.00000000E+00
  0.00000000E+00  0.00000000E+00  0.00000000E+00
  0.00000000E+00  0.00000000E+00  0.00000000E+00
  0.00000000E+00  0.00000000E+00  0.00000000E+00
  0.00000000E+00  0.00000000E+00  0.00000000E+00
  0.00000000E+00  0.00000000E+00  0.00000000E+00
  0.00000000E+00  0.00000000E+00  0.00000000E+00
  0.00000000E+00  0.00000000E+00  0.00000000E+00
  0.00000000E+00  0.00000000E+00  0.00000000E+00
  0.00000000E+00  0.00000000E+00  0.00000000E+00
  0.00000000E+00  0.00000000E+00  0.00000000E+00
  0.00000000E+00  0.00000000E+00  0.00000000E+00
  0.00000000E+00  0.00000000E+00  0.00000000E+00
  0.00000000E+00  0.00000000E+00  0.00000000E+00
  0.00000000E+00  0.00000000E+00  0.00000000E+00
  0.00000000E+00  0.00000000E+00  0.00000000E+00
  0.00000000E+00  0.00000000E+00  0.00000000E+00
  0.00000000E+00  0.00000000E+00  0.00000000E+00
  0.00000000E+00  0.00000000E+00  0.00000000E+00
  0.00000000E+00  0.00000000E+00  0.00000000E+00
  0.00000000E+00  0.00000000E+00  0.00000000E+00
  0.00000000E+00  0.00000000E+00  0.00000000E+00
  0.00000000E+00  0.00000000E+00  0.00000000E+00
  0.00000000E+00  0.00000000E+00  0.00000000E+00
  0.00000000E+00  0.00000000E+00  0.00000000E+00
  0.00000000E+00  0.00000000E+00  0.00000000E+00
  0.00000000E+00  0.00000000E+00  0.00000000E+00
  0.00000000E+00  0.00000000E+00  0.00000000E+00
  0.00000000E+00  0.00000000E+00  0.00000000E+00
  0.00000000E+00  0.00000000E+00  0.00000000E+00
  0.00000000E+00  0.00000000E+00  0.00000000E+00
  0.00000000E+00  0.00000000E+00  0.00000000E+00
  0.00000000E+00  0.00000000E+00  0.00000000E+00
  0.00000000E+00  0.00000000E+00  0.00000000E+00
  0.00000000E+00  0.00000000E+00  0.00000000E+00
  0.00000000E+00  0.00000000E+00  0.00000000E+00
  0.00000000E+00  0.00000000E+00  0.00000000E+00
  0.00000000E+00  0.00000000E+00  0.00000000E+00
  0.00000000E+00  0.00000000E+00  0.00000000E+00
  0.00000000E+00  0.00000000E+00  0.00000000E+00
  0.00000000E+00  0.00000000E+00  0.00000000E+00
  0.00000000E+00  0.00000000E+00  0.00000000E+00
  0.00000000E+00  0.00000000E+00  0.00000000E+00
  0.00000000E+00  0.00000000E+00  0.00000000E+00
  0.00000000E+00  0.00000000E+00  0.00000000E+00
  0.00000000E+00  0.00000000E+00  0.00000000E+00
  0.00000000E+00  0.00000000E+00  0.00000000E+00
  0.00000000E+00  0.00000000E+00  0.00000000E+00
  0.00000000E+00  0.00000000E+00  0.00000000E+00
  0.00000000E+00  0.00000000E+00  0.00000000E+00
  0.00000000E+00  0.00000000E+00  0.00000000E+00
  0.00000000E+00  0.00000000E+00  0.00000000E+00
  0.00000000E+00  0.00000000E+00  0.00000000E+00
  0.00000000E+00  0.00000000E+00  0.00000000E+00
  0.00000000E+00  0.00000000E+00  0.00000000E+00
  0.00000000E+00  0.00000000E+00  0.00000000E+00
  0.00000000E+00  0.00000000E+00  0.00000000E+00
  0.00000000E+00  0.00000000E+00  0.00000000E+00
  0.00000000E+00  0.00000000E+00  0.00000000E+00
  0.00000000E+00  0.00000000E+00  0.00000000E+00
  0.00000000E+00  0.00000000E+00  0.00000000E+00
  0.00000000E+00  0.00000000E+00  0.00000000E+00
  0.00000000E+00  0.00000000E+00  0.00000000E+00
  0.00000000E+00  0.00000000E+00  0.00000000E+00
  0.00000000E+00  0.00000000E+00  0.00000000E+00
  0.00000000E+00  0.00000000E+00  0.00000000E+00
  0.00000000E+00  0.00000000E+00  0.00000000E+00
  0.00000000E+00  0.00000000E+00  0.00000000E+00
  0.00000000E+00  0.00000000E+00  0.00000000E+00
  0.00000000E+00  0.00000000E+00  0.00000000E+00
  0.00000000E+00  0.00000000E+00  0.00000000E+00
  0.00000000E+00  0.00000000E+00  0.00000000E+00
  0.00000000E+00  0.00000000E+00  0.00000000E+00
  0.00000000E+00  0.00000000E+00  0.00000000E+00
  0.00000000E+00  0.00000000E+00  0.00000000E+00
  0.00000000E+00  0.00000000E+00  0.00000000E+00
  0.00000000E+00  0.00000000E+00  0.00000000E+00
  0.00000000E+00  0.00000000E+00  0.00000000E+00
  0.00000000E+00  0.00000000E+00  0.00000000E+00
  0.00000000E+00  0.00000000E+00  0.00000000E+00
  0.00000000E+00  0.00000000E+00  0.00000000E+00
  0.00000000E+00  0.00000000E+00  0.00000000E+00
  0.00000000E+00  0.00000000E+00  0.00000000E+00
  0.00000000E+00  0.00000000E+00  0.00000000E+00
  0.00000000E+00  0.00000000E+00  0.00000000E+00
  0.00000000E+00  0.00000000E+00  0.00000000E+00
  0.00000000E+00  0.00000000E+00  0.00000000E+00
  0.00000000E+00  0.00000000E+00  0.00000000E+00
  0.00000000E+00  0.00000000E+00  0.00000000E+00
  0.00000000E+00  0.00000000E+00  0.00000000E+00
  0.00000000E+00  0.00000000E+00  0.00000000E+00
  0.00000000E+00  0.00000000E+00  0.00000000E+00
  0.00000000E+00  0.00000000E+00  0.00000000E+00
  0.00000000E+00  0.00000000E+00  0.00000000E+00
  0.00000000E+00  0.00000000E+00  0.00000000E+00
  0.00000000E+00  0.00000000E+00  0.00000000E+00
  0.00000000E+00  0.00000000E+00  0.00000000E+00
  0.00000000E+00  0.00000000E+00  0.00000000E+00
  0.00000000E+00  0.00000000E+00  0.00000000E+00
  0.00000000E+00  0.00000000E+00  0.00000000E+00
  0.00000000E+00  0.00000000E+00  0.00000000E+00
  0.00000000E+00  0.00000000E+00  0.00000000E+00
  0.00000000E+00  0.00000000E+00  0.00000000E+00
  0.00000000E+00  0.00000000E+00  0.00000000E+00
  0.00000000E+00  0.00000000E+00  0.00000000E+00
  0.00000000E+00  0.00000000E+00  0.00000000E+00
  0.00000000E+00  0.00000000E+00  0.00000000E+00
  0.00000000E+00  0.00000000E+00  0.00000000E+00
  0.00000000E+00  0.00000000E+00  0.00000000E+00
  0.00000000E+00  0.00000000E+00  0.00000000E+00
  0.00000000E+00  0.00000000E+00  0.00000000E+00
  0.00000000E+00  0.00000000E+00  0.00000000E+00
  0.00000000E+00  0.00000000E+00  0.00000000E+00
  0.00000000E+00  0.00000000E+00  0.00000000E+00
  0.00000000E+00  0.00000000E+00  0.00000000E+00
  0.00000000E+00  0.00000000E+00  0.00000000E+00
  0.00000000E+00  0.00000000E+00  0.00000000E+00
  0.00000000E+00  0.00000000E+00  0.00000000E+00
  0.00000000E+00  0.00000000E+00  0.00000000E+00
  0.00000000E+00  0.00000000E+00  0.00000000E+00
  0.00000000E+00  0.00000000E+00  0.00000000E+00
  0.00000000E+00  0.00000000E+00  0.00000000E+00
  0.00000000E+00  0.00000000E+00  0.00000000E+00
  0.00000000E+00  0.00000000E+00  0.00000000E+00
  0.00000000E+00  0.00000000E+00  0.00000000E+00
  0.00000000E+00  0.00000000E+00  0.00000000E+00
  0.00000000E+00  0.00000000E+00  0.00000000E+00
  0.00000000E+00  0.00000000E+00  0.00000000E+00
  0.00000000E+00  0.00000000E+00  0.00000000E+00
  0.00000000E+00  0.00000000E+00  0.00000000E+00
  0.00000000E+00  0.00000000E+00  0.00000000E+00
  0.00000000E+00  0.00000000E+00  0.00000000E+00
  0.00000000E+00  0.00000000E+00  0.00000000E+00
  0.00000000E+00  0.00000000E+00  0.00000000E+00
  0.00000000E+00  0.00000000E+00  0.00000000E+00
  0.00000000E+00  0.00000000E+00  0.00000000E+00
  0.00000000E+00  0.00000000E+00  0.00000000E+00
  0.00000000E+00  0.00000000E+00  0.00000000E+00
  0.00000000E+00  0.00000000E+00  0.00000000E+00
  0.00000000E+00  0.00000000E+00  0.00000000E+00
  0.00000000E+00  0.00000000E+00  0.00000000E+00
  0.00000000E+00  0.00000000E+00  0.00000000E+00
  0.00000000E+00  0.00000000E+00  0.00000000E+00
  0.00000000E+00  0.00000000E+00  0.00000000E+00
  0.00000000E+00  0.00000000E+00  0.00000000E+00
  0.00000000E+00  0.00000000E+00  0.00000000E+00
  0.00000000E+00  0.00000000E+00  0.00000000E+00
  0.00000000E+00  0.00000000E+00  0.00000000E+00
  0.00000000E+00  0.00000000E+00  0.00000000E+00
  0.00000000E+00  0.00000000E+00  0.00000000E+00
  0.00000000E+00  0.00000000E+00  0.00000000E+00
  0.00000000E+00  0.00000000E+00  0.00000000E+00
  0.00000000E+00  0.00000000E+00  0.00000000E+00
  0.00000000E+00  0.00000000E+00  0.00000000E+00
  0.00000000E+00  0.00000000E+00  0.00000000E+00
  0.00000000E+00  0.00000000E+00  0.00000000E+00
  0.00000000E+00  0.00000000E+00  0.00000000E+00
  0.00000000E+00  0.00000000E+00  0.00000000E+00
  0.00000000E+00  0.00000000E+00  0.00000000E+00
  0.00000000E+00  0.00000000E+00  0.00000000E+00
  0.00000000E+00  0.00000000E+00  0.00000000E+00
  0.00000000E+00  0.00000000E+00  0.00000000E+00
  0.00000000E+00  0.00000000E+00  0.00000000E+00
  0.00000000E+00  0.00000000E+00  0.00000000E+00
