# Supplementary material for: Dramatic Enhancement of Rare-Earth Metal–Organic Framework Stability Via Metal Cluster Fluorination
Source: JACS Au. 2022 Aug 9;2(8):1889–98. doi: 10.1021/jacsau.2c00259 (PMC9400048; doi:10.1021/jacsau.2c00259)
Supplement: Supplementary file 2 — au2c00259_si_002.zip [file au2c00259_si_002.zip › jacs_supplement/poscars/empty_stability/tcpb/mixed/20/POSCAR]

POSCAR file from 20_0407_12_Part1_prot_h
   1.00000000000000     
    22.4925118408427984    0.0068038222033953    0.0884546733753037
   -11.3177383858769538   19.4847903770989355   -0.0870213264874133
     0.2208452977354252   -0.1970745300155656   23.2905934817643434
   C    H    Na   O    Eu   F 
   204   148     2    74    18    20
Direct
  0.0262812106481336  0.4089316615207549  0.4367885023538775
  0.6493953955638996  0.5972464791123747  0.5964680356558700
  0.7167835421645690  0.7184823664615243  0.6202136138951587
  0.7025711053946834  0.6508892084781861  0.6266404593305902
  0.7732626808640820  0.7751557874239359  0.6540530439930700
  0.0375981765867464  0.2592122836519614  0.3293715459297653
  0.6244335622862865  0.6781064506040489  0.5517777128485408
  0.6770398269674626  0.7315917116076740  0.5824948511128767
  0.0170593301630055  0.2939185033593016  0.6263330461089069
  0.0672690632468015  0.3274980176696492  0.5840896401233059
  0.0114879606052735  0.2344598723000313  0.6579579561167962
  0.0690991830067512  0.3809860876425625  0.5537796170353618
  0.9717337330417628  0.3688364405869561  0.6087556837017951
  0.9696311671480902  0.3152378837253984  0.6387433066736961
  0.0209303783718653  0.4019120558096534  0.5654174396637869
  0.5562876507875025  0.5539329447544996  0.5232580996404148
  0.0228799716320926  0.4610856209961802  0.4733300548557664
  0.5472177565926259  0.9894869588226658  0.0262022592008092
  0.3535919365105347  0.3785583512686950  0.1099797687717501
  0.3961464933695895  0.3685080545747890  0.0713950659876005
  0.3207319836121220  0.2457241359858970  0.0783552870344952
  0.2753080273037358  0.2564996907493243  0.1124864894674795
  0.2927712208492894  0.3230996759429206  0.1296283319694895
  0.7080331810339596  0.9980263634732017  0.1282198126218079
  0.7245540166040352  0.0418777792732368  0.0814258453516679
  0.7634848057475162  0.9984025491467657  0.1623661129746655
  0.6729150500810167  0.0397630190032442  0.0480683968787181
  0.5874754732828068  0.9502615558328974  0.1079318397829146
  0.6390653685589138  0.9528792514512204  0.1415809996616652
  0.6035539540312457  0.9931980029414162  0.0603946510603749
  0.0198310668996219  0.4573775145863769  0.5337449994925664
  0.9490153305915028  0.6462026636583098  0.6431329199709245
  0.9940114421150930  0.7156555644335222  0.6324335633781645
  0.0576085311034830  0.6853034597969576  0.5658409729529200
  0.0497573757464922  0.7350222852475190  0.5950206847140835
  0.0129150451418555  0.5623658538527881  0.5382034434473977
  0.3916246962823387  0.3875146215821567  0.5507120289444266
  0.6581229702321509  0.7107871272501585  0.3686593926767613
  0.9827848928860621  0.7695158064858478  0.6593625947221825
  0.3222821679184155  0.3640170942890966  0.5386181297486075
  0.2312095037194422  0.2166661959519167  0.6424262665478001
  0.4480459571947619  0.4443245713107456  0.5188258242172561
  0.2865490378230708  0.2766132624316601  0.6110170628848091
  0.2704039684513941  0.3092494426793111  0.5684528857864831
  0.3554802294076710  0.3010096813052345  0.6242513336867154
  0.4073311351540159  0.3557806241342635  0.5945451350513242
  0.9806953394186535  0.7033285898234810  0.1349412591486021
  0.9328294663164087  0.6727171152926876  0.0907313953549780
  0.9848121372595396  0.7621568832815524  0.1687307567550426
  0.9317843455207370  0.6208809921840267  0.0569311048796873
  0.9573307184688565  0.5964396263212347  0.6143749914033594
  0.0101620163083227  0.6154862648747941  0.5738065067214296
  0.9802336289445368  0.5445452763123561  0.0305568960081406
  0.9783698889350086  0.5979628356225462  0.0667572973221607
  0.0245607275052861  0.6271490886409312  0.1123757185915683
  0.6035687530363675  0.6530034794956603  0.3930568073565519
  0.0258930790606476  0.6792998723051453  0.1458052770097284
  0.2067128701922238  0.1976660236303295  0.1260917321047762
  0.4541045641447692  0.4275102047285723  0.0428564624613227
  0.6158797907039115  0.6142160210137423  0.4325280750446673
  0.3802367566806818  0.3013490576710430  0.0573980669710505
  0.2889537989319747  0.9272280861258360  0.1300122779797084
  0.2649078773833229  0.9718747234075167  0.1174573978976970
  0.3584801682075279  0.0318925792786576  0.0507251778873890
  0.3008352703064515  0.0252875085624867  0.0787169670008705
  0.4370240623257031  0.9863778874646463  0.0270918137654384
  0.6234889506142450  0.0138639563774869  0.4287430438667890
  0.7831822957025927  0.7948344804341287  0.3594275913514071
  0.2006447835414872  0.9625408650967013  0.1439289887971829
  0.6883805933144860  0.0702453134075022  0.4415560027085563
  0.8067862483146224  0.0198108791094180  0.3671726797851795
  0.5613259308694748  0.0056606007471222  0.4587566429056553
  0.7435647219384078  0.0206227337727722  0.3850292416912779
  0.7478108730217813  0.0741855757119107  0.4192647235234186
  0.6789498786538984  0.9654713458120922  0.3702688253415750
  0.6195355502046324  0.9630529641566533  0.3909467847821649
  0.4494774557689225  0.4477850996154583  0.4582583862981365
  0.0073599372012423  0.6177449811139889  0.4463423700576582
  0.0463854630730347  0.7000419150772719  0.3692642896234190
  0.0474300452807897  0.6465725546629769  0.3969395095537821
  0.9625170629422320  0.6409210260452215  0.4643227202842131
  0.9621541730337467  0.6950864372415088  0.4370770227862121
  0.0060432565384025  0.7268419717889780  0.3905462216271897
  0.3265715690904394  0.2723230119869782  0.3967186621580928
  0.3763152957217759  0.3235263345042440  0.4310726291466292
  0.5578905122434471  0.5571533509874689  0.4627618309046881
  0.2407852907005362  0.2343834069949414  0.3173935826476692
  0.3193083917896933  0.3581572147888662  0.3411059253216425
  0.2971282605136612  0.2893188744705694  0.3520235010541486
  0.3689858491272586  0.4093589861074656  0.3756295775594361
  0.3973748037528722  0.3927325894567361  0.4216139163607209
  0.9415971446958759  0.2578785915235693  0.0693382702487485
  0.9365051088890619  0.3096511043751645  0.0423406651852395
  0.9799224202103166  0.4355141871613474  0.0265091704947140
  0.0016222834786187  0.2195613243336787  0.1370744286978039
  0.6331210725903367  0.6839259668636635  0.1562403032464200
  0.6838983164250200  0.6320179029822439  0.4443136468552912
  0.5865996734387739  0.6270111669862719  0.1247054925800461
  0.6099637391359705  0.5952152676480007  0.0856143111866315
  0.5598917041639505  0.5384233650099512  0.0493234962488486
  0.3806302241842341  0.9848687666370004  0.0607480312102481
  0.3465893988529146  0.9337688131754446  0.1018778897039631
  0.6806760797990195  0.6193086877162641  0.0809234729109781
  0.7539433014293769  0.7718060128983724  0.1813711620340088
  0.7271048878379860  0.6752800312095654  0.1133815795873191
  0.7035802783819396  0.7088576361600052  0.1501570782962503
  0.7789858220370869  0.0032064478413756  0.6428680764300090
  0.7385018198831985  0.6891068488186612  0.4192118079147750
  0.9800370641040690  0.3788642764642016  0.0574595481426363
  0.5566171411913424  0.9998025373754297  0.5191927010644558
  0.9907576524786756  0.2739356653046311  0.1119223802253141
  0.0316756975173490  0.3424445200710584  0.1292494046713647
  0.0261695798958600  0.3941253963806579  0.1026940172727011
  0.6971861324196197  0.0455414730714694  0.6273024969152243
  0.7198845879445112  0.9998990046876152  0.6119158684567862
  0.6329676721085559  0.9509824025635826  0.5384752723475289
  0.6866685066342240  0.9518740217908992  0.5678806321949103
  0.0785108013450427  0.4294354641822712  0.3953798591503170
  0.7257107244367185  0.7297030911501288  0.3824189672201911
  0.6429933755401497  0.0441375256234748  0.5981625345000514
  0.6110625247102568  0.9978384587574263  0.5525738358292753
  0.3976389851633904  0.0060727076330972  0.4233998613078050
  0.0127094416903222  0.7900040474091333  0.3645548075531827
  0.3814788851796092  0.9869438991669676  0.9341345278019112
  0.0136258469628488  0.5648419985675073  0.4776166720284407
  0.3695736622968786  0.9647551087408043  0.3743633214038706
  0.2764532777993492  0.9936948553044247  0.8776317534720539
  0.3450910447307147  0.0405522956566320  0.8644979749079499
  0.3972170225907490  0.0370531137906559  0.8925458729092206
  0.6221352841436109  0.5996687759793325  0.9590645749996618
  0.6646721135758338  0.5915114330622737  0.9190763415303548
  0.7254949604011396  0.7136506561440837  0.9001338652646601
  0.7159242827391856  0.6479072781431762  0.8902221945396041
  0.2215028958865264  0.0001310241533406  0.8485352296182586
  0.4376794266499540  0.9880213705376186  0.9665851729925033
  0.3124208309357530  0.9384088182293805  0.9453010479572800
  0.2602262021599049  0.9418936928196866  0.9173397728162698
  0.9882360486783878  0.2730580341978754  0.8786013649304248
  0.0455078637770733  0.3224992291077213  0.9088599870510603
  0.9873454008096247  0.2108031673400395  0.8551265827640655
  0.0437432225706275  0.3770154255949732  0.9357257605621137
  0.3202483881076131  0.0506670107849884  0.4105702323181938
  0.2890016871959937  0.0056975227440984  0.3643242481672646
  0.9811473562617672  0.4378808240661246  0.9659139148130861
  0.5668130895485578  0.5396737690083641  0.9890288272467614
  0.9855277036827115  0.3842153159660288  0.9317985610740841
  0.9308072557894908  0.2810371108935915  0.8734930277943650
  0.9298491861880420  0.3368094466176472  0.8987261149142811
  0.7780804854197790  0.7729243681564574  0.8661085148416182
  0.3157526750764073  0.9643963026895139  0.3453822617765255
  0.6327009166693975  0.6658231230580388  0.9694775240289136
  0.6837682551524874  0.7221586178077176  0.9405133294777762
  0.9796553330167133  0.4891419904665519  0.0572750054761048
  0.9850414854227044  0.6048954125540782  0.9385572363138223
  0.9394330188456131  0.6451372715263390  0.8646653694522312
  0.9399619988622753  0.5916674051427661  0.8929146631559908
  0.0318949896101484  0.6735313080962770  0.9531177992855909
  0.9811748826585301  0.7704970844518509  0.8519449730515055
  0.0318122311153709  0.7270406388341886  0.9243976061774741
  0.9844611806438412  0.7133849824015721  0.8806782485175939
  0.3607731094963960  0.2919812866948982  0.8708105867870860
  0.2935514915774001  0.2769395714388241  0.8826595390104675
  0.2814117574038615  0.3139549192693409  0.9252616124900833
  0.4152725440787627  0.3424870880239101  0.9022612757063052
  0.0336927377697585  0.3115621808959373  0.3660318111540124
  0.4032272079799687  0.3781493307087473  0.9463885203169835
  0.9817443580651912  0.5469230924777334  0.9699693076346733
  0.4932949352474608  0.9904798910871948  0.9373220485266035
  0.4990648575698632  0.9951541792966914  0.5470569085974436
  0.0150037621378059  0.5084288845448430  0.5647289728102870
  0.5018490542295446  0.4973611255368495  0.5498687554315658
  0.5039552599986694  0.4822049146592858  0.0750248440157746
  0.4504005426476979  0.0016747085036265  0.4571215835265163
  0.4912962857536921  0.9867253921790813  0.0554584158028293
  0.5042020518560054  0.5045008340767133  0.4317567484854055
  0.5077578837381413  0.0055543419164108  0.4290753536499176
  0.5168315209475671  0.4848142453420438  0.9567766908949806
  0.9812175755786093  0.4928226632109585  0.9390621452234779
  0.0825724458143964  0.3810225530818874  0.3606123627606747
  0.0196593559786855  0.5144383977840280  0.4467445215535444
  0.2260596808888054  0.9992417036243310  0.3370238466035138
  0.3736333692605580  0.0506510354487823  0.4397802395849004
  0.3357677531194703  0.3640748882545605  0.9567939449647457
  0.2353405584522116  0.2205057969383655  0.8502744846497173
  0.4595821705735926  0.4297624735183372  0.9823037949946783
  0.9806023829156936  0.2908437014346403  0.4065312313534565
  0.6853840376507834  0.0394682678801036  0.8535585138280031
  0.7102226583517183  0.9954244850802042  0.8659254779605297
  0.6315809476855355  0.0365750856528157  0.8854602331210344
  0.6024134247361538  0.9902915414958831  0.9307936373607661
  0.3866568456841234  0.9906959916911626  0.5507625108145048
  0.3997417926362303  0.0323354206787841  0.5996975519941261
  0.3464143906722216  0.0329180500890295  0.6298109056798217
  0.7718415399520664  0.0021988121441092  0.8358388301992346
  0.5476800680927510  0.9906243283604640  0.9656442680914330
  0.6258466610052125  0.9444567986136907  0.9415863366716665
  0.6790388604191726  0.9467387169850218  0.9091679798658834
  0.9773049461370142  0.3391014959778372  0.4419728693533565
  0.2782039587779261  0.9920482822056973  0.6121337229294548
  0.3178426690499631  0.9470703233320482  0.5348858786296143
  0.2644174579276861  0.9478234662857408  0.5650391359159941
  0.2223318182072649  0.9977426476405101  0.6431843526622953
  0.4454815791713405  0.9956484361804293  0.5175831013393013
  0.6100351362216410  0.6102796711339148  0.5580519582764840
  0.6397888862034444  0.5447675659362820  0.6004204929143121
  0.7366926102585821  0.6413150589974487  0.6532543024704411
  0.5939797617397145  0.6885941080285243  0.5216612724497257
  0.6886957983302300  0.7846275339841443  0.5778136871226502
  0.1043615683870491  0.3104619905028585  0.5755549191867569
  0.9306374055442417  0.2878426595466275  0.6717493565752936
  0.9337056715321357  0.3846505621370058  0.6175253774708902
  0.9362933112730576  0.3231925393952280  0.4741061682273078
  0.9065020639617732  0.6312966259398071  0.6735349361181484
  0.0853451841394227  0.7898669389676427  0.5888961773340524
  0.4612906199542311  0.3736190850022602  0.6041720818119443
  0.0999228379178685  0.7000508866880449  0.5351836200383024
  0.2161708778867038  0.2905708655116650  0.5594689765693840
  0.3093469545436769  0.3890759032463829  0.5051238659107516
  0.6497975355038228  0.7436988896592797  0.3397787039495475
  0.3681819506200069  0.2762165507831881  0.6580844747747133
  0.0599100531830770  0.4477696946009007  0.1154981935356515
  0.0687749884841890  0.3552483409091453  0.1637747521158480
  0.9084690411407462  0.2039602027028276  0.0571430604700063
  0.7040582144982293  0.9155744426891986  0.5570485706287235
  0.6077119030011434  0.9139709637640152  0.5035103971602403
  0.7237097578954619  0.0825160033176604  0.6620548869621390
  0.6261960707707110  0.0808529221603234  0.6094006466922520
  0.4141311911262735  0.2933476912331431  0.0281764976606147
  0.0612337989962649  0.6097523303539983  0.1203262651798492
  0.8970798994046477  0.6913135921779227  0.0831865418198428
  0.0632414591922031  0.7023853586707233  0.1804495069529078
  0.9208047237504864  0.5418817316227273  0.6210726750112795
  0.5504553255548257  0.6389173304753099  0.3836275646529047
  0.8948231650720430  0.5978936615182074  0.0218836819558019
  0.6860074807955139  0.0744317644509451  0.0117382419978168
  0.3665399560863837  0.4309510211134102  0.1217439007125289
  0.3066280253180496  0.1930491785855716  0.0667415318856891
  0.2575458968292085  0.3311007277977966  0.1571921263283685
  0.6259242207171772  0.9189121642554483  0.1783797375678882
  0.7788655545783872  0.0773990848734573  0.0720714082201842
  0.5335111155439508  0.9135080083446615  0.1175823850152917
  0.1081924054209211  0.4071652927474888  0.5204992995066173
  0.7919465522834909  0.7043854570482556  0.4283174779765122
  0.8987509740323287  0.2964920983523322  0.0083141477115719
  0.6155648596020526  0.7104698225117904  0.1855030957792986
  0.5313212709500935  0.6078499349372004  0.1284098189375403
  0.6934767101139578  0.6008782286392493  0.4742832951423726
  0.3641665774862190  0.8972391976105408  0.1095313985665405
  0.6988223108143978  0.5935940284924768  0.0512319634324302
  0.7825161892890338  0.6948663296534049  0.1108426635429442
  0.6756461983515993  0.9233866017221811  0.3437291626164836
  0.7985982434492754  0.1176109642238615  0.4295534394262278
  0.3853285420711991  0.4632871798958417  0.3680694166329714
  0.6918102209071053  0.1104450102771978  0.4706813846602786
  0.3859958230364955  0.0726051012165928  0.0193749787283562
  0.5691571088419484  0.9190291337912359  0.3804094155859801
  0.2813631182396871  0.0601510564704625  0.0706396085589149
  0.2608618346237311  0.8858854166499941  0.1606997844894352
  0.3558469410641231  0.0800574987192396  0.8327535360196779
  0.1169880287250563  0.4839599085022084  0.3917792300989668
  0.3000962415216778  0.8984400045731098  0.9769868138630337
  0.2059694168492661  0.9052104621291431  0.9258335764222572
  0.7515084845509646  0.6419898776228158  0.8612563507789357
  0.6582118662337718  0.5404275758690622  0.9119869841595359
  0.3894284493778509  0.9314426344440636  0.3599364796179026
  0.0759113570634627  0.7208725288248211  0.3295555088524115
  0.9290083799197614  0.7148864188087567  0.4519889275049513
  0.4511791205373215  0.0749166908518543  0.8839872795353386
  0.9285534427079785  0.6169244633555839  0.5011844922959096
  0.3993562359674326  0.3102685869914308  0.4660832097874816
  0.0809103615514759  0.6275063961844607  0.3811382246092618
  0.3092100115171108  0.2180923430891914  0.4036762712933600
  0.2959677145461075  0.3701167069770836  0.3055062951593491
  0.4945232577462125  0.9882868892126393  0.5936902694032216
  0.4992717017903445  0.4958777235342317  0.5968764106857167
  0.4918453917247572  0.9886293046953429  0.1024831661247903
  0.0157802128002818  0.5076634454568106  0.6117318559602245
  0.9760788929682558  0.4863332128161185  0.1042184752246457
  0.5003695615899676  0.4800923026396144  0.1219870364107515
  0.0902006866743478  0.1514050378836485  0.1112468570934104
  0.3966585149743486  0.0848136139566286  0.4768544076252786
  0.0179366298753862  0.5142861907272396  0.3997603816547723
  0.5125134260024720  0.0125679636092252  0.3824467182324294
  0.5069611643280808  0.5058108554988320  0.3847619940844826
  0.4926665586192893  0.9888543323802982  0.8902931417901595
  0.5198826988339347  0.4874513254603718  0.9098129042749163
  0.9846763908409977  0.4955836248616278  0.8921181189103172
  0.2947872470489268  0.9331673842178294  0.3063151935154426
  0.0902839495819867  0.3158057061277857  0.9120250904273893
  0.3005451346059023  0.0844595829254849  0.4237038922258879
  0.0873546573339596  0.4141419916356065  0.9614815962307987
  0.8840145461742731  0.3418438344033231  0.8959111214757877
  0.8850339475182220  0.2405438344106888  0.8520711542006871
  0.5997467587799596  0.6726047743356223  0.0007003007694686
  0.6917864420001540  0.7737170810064590  0.9481223544073705
  0.9305735237426406  0.0272279484222434  0.5837226023234552
  0.8648156225318004  0.9634876377702477  0.5590098423132692
  0.0279252195827782  0.9450864472996579  0.5247704712318005
  0.9842531527830803  0.9600031873830910  0.5697987377940054
  0.1179737570010441  0.1351916919564699  0.5699621252345907
  0.9534031187012229  0.9430964009510974  0.9469608569434078
  0.9032570031981445  0.6336703206593683  0.8296270974274838
  0.0671306075156516  0.0535312059226426  0.5625430177761894
  0.0536075430273646  0.9756305449189778  0.9783759498822377
  0.8608831275138675  0.2072016360466012  0.7757935799071347
  0.8063720314662008  0.1287404603220201  0.7840406764164328
  0.0672971540672455  0.1271097461192102  0.9586209739875992
  0.0411589946977965  0.0280665359250203  0.9387245986227546
  0.9634795886938400  0.0738451636132349  0.9153147668245033
  0.8723804381147015  0.8833834961649337  0.9445133785803316
  0.0684068849236463  0.6847033029783944  0.9878835873047758
  0.4678159171490236  0.3531818913404511  0.8940775716063659
  0.2284511355186478  0.3018380229281360  0.9332417140922207
  0.3685721840795209  0.2621071596603591  0.8371046242525814
  0.7088384097979609  0.0763828452188920  0.8187828302723792
  0.6127271985451463  0.0718457448846092  0.8766903594626563
  0.3263306438503843  0.3925694122021164  0.9907088101419878
  0.1762853700060712  0.8520832105486738  0.2139759935588495
  0.1049626355403247  0.7875517533924720  0.2255599170653765
  0.0679128693118753  0.7806571395997203  0.9355796695099605
  0.1240814648875548  0.3962299464773524  0.3291158041549428
  0.8643642147867681  0.6805029642785748  0.7879858984892854
  0.8626806837838333  0.6779792710621030  0.7218474480357993
  0.3186479777143752  0.1176439548880601  0.7049709863486591
  0.3238322610103184  0.1894301297019530  0.7072393586559735
  0.0447285151547078  0.9953130451796333  0.4396934642604723
  0.1297752847511333  0.0926584701164582  0.4481555051167066
  0.9926730189636298  0.1118402547055553  0.4551003057660127
  0.0397469735935325  0.0796067711123061  0.4255257317197157
  0.9143760248958014  0.8572478785401565  0.0560689204001934
  0.0108647855988283  0.9363133057953130  0.0662849641703771
  0.9306788511421055  0.9564087739437653  0.0686548712709054
  0.9232176998171875  0.9998503850417786  0.4204011223354797
  0.1342913663753730  0.3207694494681150  0.1795834417335936
  0.6623024277291045  0.8170388890340088  0.2425250832326185
  0.6718081744137006  0.8908452464112778  0.2374977373461956
  0.9071154419682501  0.9980477675289752  0.0278909156521583
  0.1536032759033764  0.3456965295943668  0.2428264290457447
  0.0317617739064918  0.0889906108247585  0.0685486318817627
  0.0919706608557195  0.9537190864946573  0.0625507393843654
  0.1536593737537832  0.9646908832116938  0.7547924294994401
  0.9035669488063242  0.5383893856768338  0.8807851230618867
  0.9659785249988789  0.9502075200941693  0.4629060868672571
  0.9172399349587163  0.0939178343965444  0.8740202917792438
  0.8507166017154630  0.9451561251534040  0.3923277937196119
  0.6988062573447797  0.9120966286765457  0.9171755295627411
  0.9424376072672284  0.2361633706690637  0.4091918655419101
  0.4529939237576382  0.0662996350418776  0.6130676432264714
  0.6022222067758900  0.9073875459586932  0.9762687228944300
  0.3576954106866920  0.0661148855672804  0.6676162253248057
  0.2108163349865884  0.9148496433100718  0.5521627163219393
  0.3065183754393576  0.9129181878315471  0.4976191267175905
  0.7350142489637103  0.6704238976323293  0.7581791828803973
  0.1708522039405052  0.8413837983882106  0.3347071766888611
  0.9655695792970523  0.2104099836936895  0.6973926546811057
  0.0504059786494471  0.2109781495317390  0.6444650030124356
  0.7454148537842906  0.9620248010482138  0.2079410140377495
  0.9912118267980221  0.1971752685671506  0.3353708256049522
  0.7958792269204960  0.8364351513495724  0.6397005686418036
  0.0873732135801710  0.2792620490330102  0.2935953676499506
  0.7937485207199048  0.7556630952619203  0.6972968445241395
  0.1691037652621948  0.1940770945684634  0.6272914874612425
  0.8046135544508800  0.0468484610923723  0.6834666278530321
  0.0559921535134171  0.2408356382445870  0.1670030835592904
  0.8005586766750620  0.9626267040605514  0.6278661300722562
  0.8168181017914484  0.7895580066156656  0.1779807398166171
  0.7309568337680933  0.8050930072844572  0.2097470813264413
  0.9587648319119774  0.1571151256698344  0.1269372613689225
  0.9431134820269486  0.7823250531090095  0.1581549155127699
  0.9299616865559702  0.7495353824135161  0.6918780429899598
  0.2495900677835202  0.1921990432161181  0.6825308990105579
  0.0255862543960386  0.8312927572293035  0.6483139096072624
  0.1946287926207497  0.1370770759019645  0.1188696986236508
  0.0323617594807935  0.7891144835047925  0.2068028300396642
  0.1597234312051429  0.2117212282631799  0.1423853133834323
  0.8246953738283972  0.0333852731711041  0.1448648262947291
  0.0383780291609634  0.2033313713026528  0.8638759288273150
  0.9919949175085400  0.0816263371976122  0.4244303053318341
  0.0933285006576531  0.0659870236922673  0.4207500385579424
  0.0046283572578035  0.9449567965886450  0.4492483707420192
  0.9038848009042488  0.9332494854622736  0.9451424122455260
  0.0287545211339787  0.9611971532929595  0.5651066457806946
  0.0388775068803489  0.0898175310164726  0.9322467342712679
  0.0360456848236613  0.9778193541172963  0.9398910650462368
  0.9392803419257892  0.8964546923184233  0.0817161780070689
  0.6640561970683909  0.8549905193794441  0.2657590827911385
  0.1528184529874246  0.8130079943270723  0.2412804494127670
  0.9304634320856673  0.0027481205033760  0.0642100773730391
  0.0632606626441937  0.9746562591940838  0.0576979575555377
  0.0691148884149649  0.0986758018441123  0.5659478232565821
  0.9127049301895880  0.9794871173063757  0.5697809824921873
  0.0632195983743997  0.8203653581757256  0.3291405848221168
  0.9719383000612729  0.8104761471577004  0.3787117555977459
  0.1595266896659160  0.9615498934643060  0.8645797939812863
  0.2415769175069736  0.0438482588437714  0.8085907398637380
  0.9324568230901754  0.1657786964125986  0.8294315349873596
  0.8001473700526729  0.8333660741763957  0.8843828532857715
  0.7960376635184848  0.7567142221933806  0.8186721923660141
  0.8656207098012283  0.0719926480018171  0.3743533421597259
  0.8444672668162848  0.8112895761341631  0.3713802037704362
  0.2168360446662126  0.1727784826208869  0.3324630412815093
  0.2193287899991653  0.2531917786843695  0.2747271716723540
  0.7661665228854931  0.8307826277091672  0.3299809681366323
  0.7988687860288449  0.9629265497473314  0.3466157798488966
  0.1755947217857852  0.9974783124298917  0.1247455517292193
  0.1740004283227363  0.9193849676065514  0.1846370627918668
  0.9975559656030487  0.0017488948482776  0.6709317146158722
  0.1915278533280810  0.9444747630742238  0.3066284003020903
  0.2103340345495977  0.0447263140819998  0.3462843818316948
  0.9900214109633999  0.9932325795170558  0.1772033371173947
  0.2512550893219440  0.1919642000086627  0.8105949146822552
  0.1743787241374783  0.2048811326046875  0.8646059873883002
  0.0252430467428966  0.8318373157390347  0.8635648658694971
  0.9316651444074151  0.7520136261554580  0.8162824859758039
  0.2425130962240690  0.0430640844718129  0.6830002682698113
  0.1601843441542955  0.9586135800248377  0.6289665923904740
  0.7874641695939623  0.9562787782150990  0.8432980897285757
  0.8066216592698141  0.0557411783696772  0.8055807506964969
  0.1197347408634122  0.9793402842831550  0.7510178743842720
  0.0032566566578768  0.0134861706647218  0.3261344526271891
  0.9976230356222083  0.0061616681690777  0.8275223229024146
  0.9188693704070769  0.0553891315325760  0.8924818171993236
  0.0514892574569575  0.1022022298177200  0.1071405410975012
  0.8924153010477573  0.9497790268170158  0.4112499702423874
  0.8295674081381407  0.1654707482045218  0.7545577187610550
  0.8305346027062889  0.6621101495427965  0.7555893544169419
  0.3310033730434378  0.1574877195750527  0.7309703688746715
  0.1728612707463930  0.3374218902471229  0.2073139031197987
  0.9539603850197135  0.9034525106976623  0.3509697039611808
  0.9656542542268447  0.0846758726006601  0.3236562366326683
  0.0525055231468179  0.9478191281748509  0.8381016257679256
  0.0534807553054038  0.9443554826155028  0.6686410806999027
  0.1176975388821634  0.0657201705486111  0.3210101577732759
  0.0659043070514277  0.1178842846876050  0.8354801174401204
  0.8868120324290565  0.9479322592178870  0.8438745601982887
  0.9334655585761148  0.0463651289700219  0.1603098740973576
  0.0591989300817431  0.1139190675600567  0.6706233287820333
  0.0974688062058856  0.0335075591079385  0.1536579803923583
  0.9292348238235535  0.8804950823668292  0.1818744967461520
  0.2018904584851876  0.0980838544356590  0.7497236158374365
  0.8997249181976402  0.1079104838419215  0.7389536459691034
  0.8925143215780896  0.8071467606269099  0.7558033821496981
  0.0882010637652040  0.8964638928819867  0.2539945949048969
  0.1146951227093580  0.2110649903855641  0.2338266288838689
  0.7953281525429385  0.9096431722137893  0.2595569842746979
  0.8862963540315708  0.9465155851875680  0.6751295707259989
  0.0460898440776924  0.9154856134711311  0.1704754997233125
  0.0027348301937055  0.8860053207204194  0.7539004544032345
  0.1295295689263953  0.0634738882391952  0.6672104691199843
  0.8534026917000865  0.9281256681055072  0.1733041955320306
  0.8856729233055620  0.0234668938964949  0.2545647630656766
  0.1202376626502813  0.1128134815809893  0.2274219120327944
  0.8554669345126801  0.8843647692346757  0.7585473414534266
  0.8885656862225987  0.0051299582176832  0.7567568773484470
  0.0079817860319274  0.1252807684060520  0.7555579874262258
  0.9374023185541615  0.0735282002039491  0.6562916105427973
  0.0845924904643972  0.1519783140080248  0.3203212784899533
  0.0711699621006312  0.9475569601742292  0.3361317842818100
  0.9753972962748594  0.8639766009178591  0.2654115567241170
  0.8882646906343318  0.8990747766588029  0.2720956881090837
  0.1306616082236409  0.0106723686386374  0.2403692322544430
  0.1253934222228900  0.1395740373373235  0.7496296966007743
  0.1321160074395260  0.0667586201251257  0.8348522039723556
  0.9254184151717051  0.8699989992986503  0.6702234630458863
  0.9286396496537749  0.8721599656567299  0.8416860230168985
  0.0025218075990165  0.1237004106770268  0.2310172998119245
 
  0.00000000E+00  0.00000000E+00  0.00000000E+00
  0.00000000E+00  0.00000000E+00  0.00000000E+00
  0.00000000E+00  0.00000000E+00  0.00000000E+00
  0.00000000E+00  0.00000000E+00  0.00000000E+00
  0.00000000E+00  0.00000000E+00  0.00000000E+00
  0.00000000E+00  0.00000000E+00  0.00000000E+00
  0.00000000E+00  0.00000000E+00  0.00000000E+00
  0.00000000E+00  0.00000000E+00  0.00000000E+00
  0.00000000E+00  0.00000000E+00  0.00000000E+00
  0.00000000E+00  0.00000000E+00  0.00000000E+00
  0.00000000E+00  0.00000000E+00  0.00000000E+00
  0.00000000E+00  0.00000000E+00  0.00000000E+00
  0.00000000E+00  0.00000000E+00  0.00000000E+00
  0.00000000E+00  0.00000000E+00  0.00000000E+00
  0.00000000E+00  0.00000000E+00  0.00000000E+00
  0.00000000E+00  0.00000000E+00  0.00000000E+00
  0.00000000E+00  0.00000000E+00  0.00000000E+00
  0.00000000E+00  0.00000000E+00  0.00000000E+00
  0.00000000E+00  0.00000000E+00  0.00000000E+00
  0.00000000E+00  0.00000000E+00  0.00000000E+00
  0.00000000E+00  0.00000000E+00  0.00000000E+00
  0.00000000E+00  0.00000000E+00  0.00000000E+00
  0.00000000E+00  0.00000000E+00  0.00000000E+00
  0.00000000E+00  0.00000000E+00  0.00000000E+00
  0.00000000E+00  0.00000000E+00  0.00000000E+00
  0.00000000E+00  0.00000000E+00  0.00000000E+00
  0.00000000E+00  0.00000000E+00  0.00000000E+00
  0.00000000E+00  0.00000000E+00  0.00000000E+00
  0.00000000E+00  0.00000000E+00  0.00000000E+00
  0.00000000E+00  0.00000000E+00  0.00000000E+00
  0.00000000E+00  0.00000000E+00  0.00000000E+00
  0.00000000E+00  0.00000000E+00  0.00000000E+00
  0.00000000E+00  0.00000000E+00  0.00000000E+00
  0.00000000E+00  0.00000000E+00  0.00000000E+00
  0.00000000E+00  0.00000000E+00  0.00000000E+00
  0.00000000E+00  0.00000000E+00  0.00000000E+00
  0.00000000E+00  0.00000000E+00  0.00000000E+00
  0.00000000E+00  0.00000000E+00  0.00000000E+00
  0.00000000E+00  0.00000000E+00  0.00000000E+00
  0.00000000E+00  0.00000000E+00  0.00000000E+00
  0.00000000E+00  0.00000000E+00  0.00000000E+00
  0.00000000E+00  0.00000000E+00  0.00000000E+00
  0.00000000E+00  0.00000000E+00  0.00000000E+00
  0.00000000E+00  0.00000000E+00  0.00000000E+00
  0.00000000E+00  0.00000000E+00  0.00000000E+00
  0.00000000E+00  0.00000000E+00  0.00000000E+00
  0.00000000E+00  0.00000000E+00  0.00000000E+00
  0.00000000E+00  0.00000000E+00  0.00000000E+00
  0.00000000E+00  0.00000000E+00  0.00000000E+00
  0.00000000E+00  0.00000000E+00  0.00000000E+00
  0.00000000E+00  0.00000000E+00  0.00000000E+00
  0.00000000E+00  0.00000000E+00  0.00000000E+00
  0.00000000E+00  0.00000000E+00  0.00000000E+00
  0.00000000E+00  0.00000000E+00  0.00000000E+00
  0.00000000E+00  0.00000000E+00  0.00000000E+00
  0.00000000E+00  0.00000000E+00  0.00000000E+00
  0.00000000E+00  0.00000000E+00  0.00000000E+00
  0.00000000E+00  0.00000000E+00  0.00000000E+00
  0.00000000E+00  0.00000000E+00  0.00000000E+00
  0.00000000E+00  0.00000000E+00  0.00000000E+00
  0.00000000E+00  0.00000000E+00  0.00000000E+00
  0.00000000E+00  0.00000000E+00  0.00000000E+00
  0.00000000E+00  0.00000000E+00  0.00000000E+00
  0.00000000E+00  0.00000000E+00  0.00000000E+00
  0.00000000E+00  0.00000000E+00  0.00000000E+00
  0.00000000E+00  0.00000000E+00  0.00000000E+00
  0.00000000E+00  0.00000000E+00  0.00000000E+00
  0.00000000E+00  0.00000000E+00  0.00000000E+00
  0.00000000E+00  0.00000000E+00  0.00000000E+00
  0.00000000E+00  0.00000000E+00  0.00000000E+00
  0.00000000E+00  0.00000000E+00  0.00000000E+00
  0.00000000E+00  0.00000000E+00  0.00000000E+00
  0.00000000E+00  0.00000000E+00  0.00000000E+00
  0.00000000E+00  0.00000000E+00  0.00000000E+00
  0.00000000E+00  0.00000000E+00  0.00000000E+00
  0.00000000E+00  0.00000000E+00  0.00000000E+00
  0.00000000E+00  0.00000000E+00  0.00000000E+00
  0.00000000E+00  0.00000000E+00  0.00000000E+00
  0.00000000E+00  0.00000000E+00  0.00000000E+00
  0.00000000E+00  0.00000000E+00  0.00000000E+00
  0.00000000E+00  0.00000000E+00  0.00000000E+00
  0.00000000E+00  0.00000000E+00  0.00000000E+00
  0.00000000E+00  0.00000000E+00  0.00000000E+00
  0.00000000E+00  0.00000000E+00  0.00000000E+00
  0.00000000E+00  0.00000000E+00  0.00000000E+00
  0.00000000E+00  0.00000000E+00  0.00000000E+00
  0.00000000E+00  0.00000000E+00  0.00000000E+00
  0.00000000E+00  0.00000000E+00  0.00000000E+00
  0.00000000E+00  0.00000000E+00  0.00000000E+00
  0.00000000E+00  0.00000000E+00  0.00000000E+00
  0.00000000E+00  0.00000000E+00  0.00000000E+00
  0.00000000E+00  0.00000000E+00  0.00000000E+00
  0.00000000E+00  0.00000000E+00  0.00000000E+00
  0.00000000E+00  0.00000000E+00  0.00000000E+00
  0.00000000E+00  0.00000000E+00  0.00000000E+00
  0.00000000E+00  0.00000000E+00  0.00000000E+00
  0.00000000E+00  0.00000000E+00  0.00000000E+00
  0.00000000E+00  0.00000000E+00  0.00000000E+00
  0.00000000E+00  0.00000000E+00  0.00000000E+00
  0.00000000E+00  0.00000000E+00  0.00000000E+00
  0.00000000E+00  0.00000000E+00  0.00000000E+00
  0.00000000E+00  0.00000000E+00  0.00000000E+00
  0.00000000E+00  0.00000000E+00  0.00000000E+00
  0.00000000E+00  0.00000000E+00  0.00000000E+00
  0.00000000E+00  0.00000000E+00  0.00000000E+00
  0.00000000E+00  0.00000000E+00  0.00000000E+00
  0.00000000E+00  0.00000000E+00  0.00000000E+00
  0.00000000E+00  0.00000000E+00  0.00000000E+00
  0.00000000E+00  0.00000000E+00  0.00000000E+00
  0.00000000E+00  0.00000000E+00  0.00000000E+00
  0.00000000E+00  0.00000000E+00  0.00000000E+00
  0.00000000E+00  0.00000000E+00  0.00000000E+00
  0.00000000E+00  0.00000000E+00  0.00000000E+00
  0.00000000E+00  0.00000000E+00  0.00000000E+00
  0.00000000E+00  0.00000000E+00  0.00000000E+00
  0.00000000E+00  0.00000000E+00  0.00000000E+00
  0.00000000E+00  0.00000000E+00  0.00000000E+00
  0.00000000E+00  0.00000000E+00  0.00000000E+00
  0.00000000E+00  0.00000000E+00  0.00000000E+00
  0.00000000E+00  0.00000000E+00  0.00000000E+00
  0.00000000E+00  0.00000000E+00  0.00000000E+00
  0.00000000E+00  0.00000000E+00  0.00000000E+00
  0.00000000E+00  0.00000000E+00  0.00000000E+00
  0.00000000E+00  0.00000000E+00  0.00000000E+00
  0.00000000E+00  0.00000000E+00  0.00000000E+00
  0.00000000E+00  0.00000000E+00  0.00000000E+00
  0.00000000E+00  0.00000000E+00  0.00000000E+00
  0.00000000E+00  0.00000000E+00  0.00000000E+00
  0.00000000E+00  0.00000000E+00  0.00000000E+00
  0.00000000E+00  0.00000000E+00  0.00000000E+00
  0.00000000E+00  0.00000000E+00  0.00000000E+00
  0.00000000E+00  0.00000000E+00  0.00000000E+00
  0.00000000E+00  0.00000000E+00  0.00000000E+00
  0.00000000E+00  0.00000000E+00  0.00000000E+00
  0.00000000E+00  0.00000000E+00  0.00000000E+00
  0.00000000E+00  0.00000000E+00  0.00000000E+00
  0.00000000E+00  0.00000000E+00  0.00000000E+00
  0.00000000E+00  0.00000000E+00  0.00000000E+00
  0.00000000E+00  0.00000000E+00  0.00000000E+00
  0.00000000E+00  0.00000000E+00  0.00000000E+00
  0.00000000E+00  0.00000000E+00  0.00000000E+00
  0.00000000E+00  0.00000000E+00  0.00000000E+00
  0.00000000E+00  0.00000000E+00  0.00000000E+00
  0.00000000E+00  0.00000000E+00  0.00000000E+00
  0.00000000E+00  0.00000000E+00  0.00000000E+00
  0.00000000E+00  0.00000000E+00  0.00000000E+00
  0.00000000E+00  0.00000000E+00  0.00000000E+00
  0.00000000E+00  0.00000000E+00  0.00000000E+00
  0.00000000E+00  0.00000000E+00  0.00000000E+00
  0.00000000E+00  0.00000000E+00  0.00000000E+00
  0.00000000E+00  0.00000000E+00  0.00000000E+00
  0.00000000E+00  0.00000000E+00  0.00000000E+00
  0.00000000E+00  0.00000000E+00  0.00000000E+00
  0.00000000E+00  0.00000000E+00  0.00000000E+00
  0.00000000E+00  0.00000000E+00  0.00000000E+00
  0.00000000E+00  0.00000000E+00  0.00000000E+00
  0.00000000E+00  0.00000000E+00  0.00000000E+00
  0.00000000E+00  0.00000000E+00  0.00000000E+00
  0.00000000E+00  0.00000000E+00  0.00000000E+00
  0.00000000E+00  0.00000000E+00  0.00000000E+00
  0.00000000E+00  0.00000000E+00  0.00000000E+00
  0.00000000E+00  0.00000000E+00  0.00000000E+00
  0.00000000E+00  0.00000000E+00  0.00000000E+00
  0.00000000E+00  0.00000000E+00  0.00000000E+00
  0.00000000E+00  0.00000000E+00  0.00000000E+00
  0.00000000E+00  0.00000000E+00  0.00000000E+00
  0.00000000E+00  0.00000000E+00  0.00000000E+00
  0.00000000E+00  0.00000000E+00  0.00000000E+00
  0.00000000E+00  0.00000000E+00  0.00000000E+00
  0.00000000E+00  0.00000000E+00  0.00000000E+00
  0.00000000E+00  0.00000000E+00  0.00000000E+00
  0.00000000E+00  0.00000000E+00  0.00000000E+00
  0.00000000E+00  0.00000000E+00  0.00000000E+00
  0.00000000E+00  0.00000000E+00  0.00000000E+00
  0.00000000E+00  0.00000000E+00  0.00000000E+00
  0.00000000E+00  0.00000000E+00  0.00000000E+00
  0.00000000E+00  0.00000000E+00  0.00000000E+00
  0.00000000E+00  0.00000000E+00  0.00000000E+00
  0.00000000E+00  0.00000000E+00  0.00000000E+00
  0.00000000E+00  0.00000000E+00  0.00000000E+00
  0.00000000E+00  0.00000000E+00  0.00000000E+00
  0.00000000E+00  0.00000000E+00  0.00000000E+00
  0.00000000E+00  0.00000000E+00  0.00000000E+00
  0.00000000E+00  0.00000000E+00  0.00000000E+00
  0.00000000E+00  0.00000000E+00  0.00000000E+00
  0.00000000E+00  0.00000000E+00  0.00000000E+00
  0.00000000E+00  0.00000000E+00  0.00000000E+00
  0.00000000E+00  0.00000000E+00  0.00000000E+00
  0.00000000E+00  0.00000000E+00  0.00000000E+00
  0.00000000E+00  0.00000000E+00  0.00000000E+00
  0.00000000E+00  0.00000000E+00  0.00000000E+00
  0.00000000E+00  0.00000000E+00  0.00000000E+00
  0.00000000E+00  0.00000000E+00  0.00000000E+00
  0.00000000E+00  0.00000000E+00  0.00000000E+00
  0.00000000E+00  0.00000000E+00  0.00000000E+00
  0.00000000E+00  0.00000000E+00  0.00000000E+00
  0.00000000E+00  0.00000000E+00  0.00000000E+00
  0.00000000E+00  0.00000000E+00  0.00000000E+00
  0.00000000E+00  0.00000000E+00  0.00000000E+00
  0.00000000E+00  0.00000000E+00  0.00000000E+00
  0.00000000E+00  0.00000000E+00  0.00000000E+00
  0.00000000E+00  0.00000000E+00  0.00000000E+00
  0.00000000E+00  0.00000000E+00  0.00000000E+00
  0.00000000E+00  0.00000000E+00  0.00000000E+00
  0.00000000E+00  0.00000000E+00  0.00000000E+00
  0.00000000E+00  0.00000000E+00  0.00000000E+00
  0.00000000E+00  0.00000000E+00  0.00000000E+00
  0.00000000E+00  0.00000000E+00  0.00000000E+00
  0.00000000E+00  0.00000000E+00  0.00000000E+00
  0.00000000E+00  0.00000000E+00  0.00000000E+00
  0.00000000E+00  0.00000000E+00  0.00000000E+00
  0.00000000E+00  0.00000000E+00  0.00000000E+00
  0.00000000E+00  0.00000000E+00  0.00000000E+00
  0.00000000E+00  0.00000000E+00  0.00000000E+00
  0.00000000E+00  0.00000000E+00  0.00000000E+00
  0.00000000E+00  0.00000000E+00  0.00000000E+00
  0.00000000E+00  0.00000000E+00  0.00000000E+00
  0.00000000E+00  0.00000000E+00  0.00000000E+00
  0.00000000E+00  0.00000000E+00  0.00000000E+00
  0.00000000E+00  0.00000000E+00  0.00000000E+00
  0.00000000E+00  0.00000000E+00  0.00000000E+00
  0.00000000E+00  0.00000000E+00  0.00000000E+00
  0.00000000E+00  0.00000000E+00  0.00000000E+00
  0.00000000E+00  0.00000000E+00  0.00000000E+00
  0.00000000E+00  0.00000000E+00  0.00000000E+00
  0.00000000E+00  0.00000000E+00  0.00000000E+00
  0.00000000E+00  0.00000000E+00  0.00000000E+00
  0.00000000E+00  0.00000000E+00  0.00000000E+00
  0.00000000E+00  0.00000000E+00  0.00000000E+00
  0.00000000E+00  0.00000000E+00  0.00000000E+00
  0.00000000E+00  0.00000000E+00  0.00000000E+00
  0.00000000E+00  0.00000000E+00  0.00000000E+00
  0.00000000E+00  0.00000000E+00  0.00000000E+00
  0.00000000E+00  0.00000000E+00  0.00000000E+00
  0.00000000E+00  0.00000000E+00  0.00000000E+00
  0.00000000E+00  0.00000000E+00  0.00000000E+00
  0.00000000E+00  0.00000000E+00  0.00000000E+00
  0.00000000E+00  0.00000000E+00  0.00000000E+00
  0.00000000E+00  0.00000000E+00  0.00000000E+00
  0.00000000E+00  0.00000000E+00  0.00000000E+00
  0.00000000E+00  0.00000000E+00  0.00000000E+00
  0.00000000E+00  0.00000000E+00  0.00000000E+00
  0.00000000E+00  0.00000000E+00  0.00000000E+00
  0.00000000E+00  0.00000000E+00  0.00000000E+00
  0.00000000E+00  0.00000000E+00  0.00000000E+00
  0.00000000E+00  0.00000000E+00  0.00000000E+00
  0.00000000E+00  0.00000000E+00  0.00000000E+00
  0.00000000E+00  0.00000000E+00  0.00000000E+00
  0.00000000E+00  0.00000000E+00  0.00000000E+00
  0.00000000E+00  0.00000000E+00  0.00000000E+00
  0.00000000E+00  0.00000000E+00  0.00000000E+00
  0.00000000E+00  0.00000000E+00  0.00000000E+00
  0.00000000E+00  0.00000000E+00  0.00000000E+00
  0.00000000E+00  0.00000000E+00  0.00000000E+00
  0.00000000E+00  0.00000000E+00  0.00000000E+00
  0.00000000E+00  0.00000000E+00  0.00000000E+00
  0.00000000E+00  0.00000000E+00  0.00000000E+00
  0.00000000E+00  0.00000000E+00  0.00000000E+00
  0.00000000E+00  0.00000000E+00  0.00000000E+00
  0.00000000E+00  0.00000000E+00  0.00000000E+00
  0.00000000E+00  0.00000000E+00  0.00000000E+00
  0.00000000E+00  0.00000000E+00  0.00000000E+00
  0.00000000E+00  0.00000000E+00  0.00000000E+00
  0.00000000E+00  0.00000000E+00  0.00000000E+00
  0.00000000E+00  0.00000000E+00  0.00000000E+00
  0.00000000E+00  0.00000000E+00  0.00000000E+00
  0.00000000E+00  0.00000000E+00  0.00000000E+00
  0.00000000E+00  0.00000000E+00  0.00000000E+00
  0.00000000E+00  0.00000000E+00  0.00000000E+00
  0.00000000E+00  0.00000000E+00  0.00000000E+00
  0.00000000E+00  0.00000000E+00  0.00000000E+00
  0.00000000E+00  0.00000000E+00  0.00000000E+00
  0.00000000E+00  0.00000000E+00  0.00000000E+00
  0.00000000E+00  0.00000000E+00  0.00000000E+00
  0.00000000E+00  0.00000000E+00  0.00000000E+00
  0.00000000E+00  0.00000000E+00  0.00000000E+00
  0.00000000E+00  0.00000000E+00  0.00000000E+00
  0.00000000E+00  0.00000000E+00  0.00000000E+00
  0.00000000E+00  0.00000000E+00  0.00000000E+00
  0.00000000E+00  0.00000000E+00  0.00000000E+00
  0.00000000E+00  0.00000000E+00  0.00000000E+00
  0.00000000E+00  0.00000000E+00  0.00000000E+00
  0.00000000E+00  0.00000000E+00  0.00000000E+00
  0.00000000E+00  0.00000000E+00  0.00000000E+00
  0.00000000E+00  0.00000000E+00  0.00000000E+00
  0.00000000E+00  0.00000000E+00  0.00000000E+00
  0.00000000E+00  0.00000000E+00  0.00000000E+00
  0.00000000E+00  0.00000000E+00  0.00000000E+00
  0.00000000E+00  0.00000000E+00  0.00000000E+00
  0.00000000E+00  0.00000000E+00  0.00000000E+00
  0.00000000E+00  0.00000000E+00  0.00000000E+00
  0.00000000E+00  0.00000000E+00  0.00000000E+00
  0.00000000E+00  0.00000000E+00  0.00000000E+00
  0.00000000E+00  0.00000000E+00  0.00000000E+00
  0.00000000E+00  0.00000000E+00  0.00000000E+00
  0.00000000E+00  0.00000000E+00  0.00000000E+00
  0.00000000E+00  0.00000000E+00  0.00000000E+00
  0.00000000E+00  0.00000000E+00  0.00000000E+00
  0.00000000E+00  0.00000000E+00  0.00000000E+00
  0.00000000E+00  0.00000000E+00  0.00000000E+00
  0.00000000E+00  0.00000000E+00  0.00000000E+00
  0.00000000E+00  0.00000000E+00  0.00000000E+00
  0.00000000E+00  0.00000000E+00  0.00000000E+00
  0.00000000E+00  0.00000000E+00  0.00000000E+00
  0.00000000E+00  0.00000000E+00  0.00000000E+00
  0.00000000E+00  0.00000000E+00  0.00000000E+00
  0.00000000E+00  0.00000000E+00  0.00000000E+00
  0.00000000E+00  0.00000000E+00  0.00000000E+00
  0.00000000E+00  0.00000000E+00  0.00000000E+00
  0.00000000E+00  0.00000000E+00  0.00000000E+00
  0.00000000E+00  0.00000000E+00  0.00000000E+00
  0.00000000E+00  0.00000000E+00  0.00000000E+00
  0.00000000E+00  0.00000000E+00  0.00000000E+00
  0.00000000E+00  0.00000000E+00  0.00000000E+00
  0.00000000E+00  0.00000000E+00  0.00000000E+00
  0.00000000E+00  0.00000000E+00  0.00000000E+00
  0.00000000E+00  0.00000000E+00  0.00000000E+00
  0.00000000E+00  0.00000000E+00  0.00000000E+00
  0.00000000E+00  0.00000000E+00  0.00000000E+00
  0.00000000E+00  0.00000000E+00  0.00000000E+00
  0.00000000E+00  0.00000000E+00  0.00000000E+00
  0.00000000E+00  0.00000000E+00  0.00000000E+00
  0.00000000E+00  0.00000000E+00  0.00000000E+00
  0.00000000E+00  0.00000000E+00  0.00000000E+00
  0.00000000E+00  0.00000000E+00  0.00000000E+00
  0.00000000E+00  0.00000000E+00  0.00000000E+00
  0.00000000E+00  0.00000000E+00  0.00000000E+00
  0.00000000E+00  0.00000000E+00  0.00000000E+00
  0.00000000E+00  0.00000000E+00  0.00000000E+00
  0.00000000E+00  0.00000000E+00  0.00000000E+00
  0.00000000E+00  0.00000000E+00  0.00000000E+00
  0.00000000E+00  0.00000000E+00  0.00000000E+00
  0.00000000E+00  0.00000000E+00  0.00000000E+00
  0.00000000E+00  0.00000000E+00  0.00000000E+00
  0.00000000E+00  0.00000000E+00  0.00000000E+00
  0.00000000E+00  0.00000000E+00  0.00000000E+00
  0.00000000E+00  0.00000000E+00  0.00000000E+00
  0.00000000E+00  0.00000000E+00  0.00000000E+00
  0.00000000E+00  0.00000000E+00  0.00000000E+00
  0.00000000E+00  0.00000000E+00  0.00000000E+00
  0.00000000E+00  0.00000000E+00  0.00000000E+00
  0.00000000E+00  0.00000000E+00  0.00000000E+00
  0.00000000E+00  0.00000000E+00  0.00000000E+00
  0.00000000E+00  0.00000000E+00  0.00000000E+00
  0.00000000E+00  0.00000000E+00  0.00000000E+00
  0.00000000E+00  0.00000000E+00  0.00000000E+00
  0.00000000E+00  0.00000000E+00  0.00000000E+00
  0.00000000E+00  0.00000000E+00  0.00000000E+00
  0.00000000E+00  0.00000000E+00  0.00000000E+00
  0.00000000E+00  0.00000000E+00  0.00000000E+00
  0.00000000E+00  0.00000000E+00  0.00000000E+00
  0.00000000E+00  0.00000000E+00  0.00000000E+00
  0.00000000E+00  0.00000000E+00  0.00000000E+00
  0.00000000E+00  0.00000000E+00  0.00000000E+00
  0.00000000E+00  0.00000000E+00  0.00000000E+00
  0.00000000E+00  0.00000000E+00  0.00000000E+00
  0.00000000E+00  0.00000000E+00  0.00000000E+00
  0.00000000E+00  0.00000000E+00  0.00000000E+00
  0.00000000E+00  0.00000000E+00  0.00000000E+00
  0.00000000E+00  0.00000000E+00  0.00000000E+00
  0.00000000E+00  0.00000000E+00  0.00000000E+00
  0.00000000E+00  0.00000000E+00  0.00000000E+00
  0.00000000E+00  0.00000000E+00  0.00000000E+00
  0.00000000E+00  0.00000000E+00  0.00000000E+00
  0.00000000E+00  0.00000000E+00  0.00000000E+00
  0.00000000E+00  0.00000000E+00  0.00000000E+00
  0.00000000E+00  0.00000000E+00  0.00000000E+00
  0.00000000E+00  0.00000000E+00  0.00000000E+00
  0.00000000E+00  0.00000000E+00  0.00000000E+00
  0.00000000E+00  0.00000000E+00  0.00000000E+00
  0.00000000E+00  0.00000000E+00  0.00000000E+00
  0.00000000E+00  0.00000000E+00  0.00000000E+00
  0.00000000E+00  0.00000000E+00  0.00000000E+00
  0.00000000E+00  0.00000000E+00  0.00000000E+00
  0.00000000E+00  0.00000000E+00  0.00000000E+00
  0.00000000E+00  0.00000000E+00  0.00000000E+00
  0.00000000E+00  0.00000000E+00  0.00000000E+00
  0.00000000E+00  0.00000000E+00  0.00000000E+00
  0.00000000E+00  0.00000000E+00  0.00000000E+00
  0.00000000E+00  0.00000000E+00  0.00000000E+00
  0.00000000E+00  0.00000000E+00  0.00000000E+00
  0.00000000E+00  0.00000000E+00  0.00000000E+00
  0.00000000E+00  0.00000000E+00  0.00000000E+00
  0.00000000E+00  0.00000000E+00  0.00000000E+00
  0.00000000E+00  0.00000000E+00  0.00000000E+00
  0.00000000E+00  0.00000000E+00  0.00000000E+00
  0.00000000E+00  0.00000000E+00  0.00000000E+00
  0.00000000E+00  0.00000000E+00  0.00000000E+00
  0.00000000E+00  0.00000000E+00  0.00000000E+00
  0.00000000E+00  0.00000000E+00  0.00000000E+00
  0.00000000E+00  0.00000000E+00  0.00000000E+00
  0.00000000E+00  0.00000000E+00  0.00000000E+00
  0.00000000E+00  0.00000000E+00  0.00000000E+00
  0.00000000E+00  0.00000000E+00  0.00000000E+00
  0.00000000E+00  0.00000000E+00  0.00000000E+00
  0.00000000E+00  0.00000000E+00  0.00000000E+00
  0.00000000E+00  0.00000000E+00  0.00000000E+00
  0.00000000E+00  0.00000000E+00  0.00000000E+00
  0.00000000E+00  0.00000000E+00  0.00000000E+00
  0.00000000E+00  0.00000000E+00  0.00000000E+00
  0.00000000E+00  0.00000000E+00  0.00000000E+00
  0.00000000E+00  0.00000000E+00  0.00000000E+00
  0.00000000E+00  0.00000000E+00  0.00000000E+00
  0.00000000E+00  0.00000000E+00  0.00000000E+00
  0.00000000E+00  0.00000000E+00  0.00000000E+00
  0.00000000E+00  0.00000000E+00  0.00000000E+00
  0.00000000E+00  0.00000000E+00  0.00000000E+00
  0.00000000E+00  0.00000000E+00  0.00000000E+00
  0.00000000E+00  0.00000000E+00  0.00000000E+00
  0.00000000E+00  0.00000000E+00  0.00000000E+00
  0.00000000E+00  0.00000000E+00  0.00000000E+00
  0.00000000E+00  0.00000000E+00  0.00000000E+00
  0.00000000E+00  0.00000000E+00  0.00000000E+00
  0.00000000E+00  0.00000000E+00  0.00000000E+00
  0.00000000E+00  0.00000000E+00  0.00000000E+00
  0.00000000E+00  0.00000000E+00  0.00000000E+00
  0.00000000E+00  0.00000000E+00  0.00000000E+00
  0.00000000E+00  0.00000000E+00  0.00000000E+00
  0.00000000E+00  0.00000000E+00  0.00000000E+00
  0.00000000E+00  0.00000000E+00  0.00000000E+00
  0.00000000E+00  0.00000000E+00  0.00000000E+00
  0.00000000E+00  0.00000000E+00  0.00000000E+00
  0.00000000E+00  0.00000000E+00  0.00000000E+00
  0.00000000E+00  0.00000000E+00  0.00000000E+00
  0.00000000E+00  0.00000000E+00  0.00000000E+00
  0.00000000E+00  0.00000000E+00  0.00000000E+00
  0.00000000E+00  0.00000000E+00  0.00000000E+00
  0.00000000E+00  0.00000000E+00  0.00000000E+00
  0.00000000E+00  0.00000000E+00  0.00000000E+00
  0.00000000E+00  0.00000000E+00  0.00000000E+00
  0.00000000E+00  0.00000000E+00  0.00000000E+00
  0.00000000E+00  0.00000000E+00  0.00000000E+00
  0.00000000E+00  0.00000000E+00  0.00000000E+00
  0.00000000E+00  0.00000000E+00  0.00000000E+00
  0.00000000E+00  0.00000000E+00  0.00000000E+00
  0.00000000E+00  0.00000000E+00  0.00000000E+00
  0.00000000E+00  0.00000000E+00  0.00000000E+00
  0.00000000E+00  0.00000000E+00  0.00000000E+00
  0.00000000E+00  0.00000000E+00  0.00000000E+00
  0.00000000E+00  0.00000000E+00  0.00000000E+00
  0.00000000E+00  0.00000000E+00  0.00000000E+00
  0.00000000E+00  0.00000000E+00  0.00000000E+00
  0.00000000E+00  0.00000000E+00  0.00000000E+00
  0.00000000E+00  0.00000000E+00  0.00000000E+00
  0.00000000E+00  0.00000000E+00  0.00000000E+00
  0.00000000E+00  0.00000000E+00  0.00000000E+00
  0.00000000E+00  0.00000000E+00  0.00000000E+00
  0.00000000E+00  0.00000000E+00  0.00000000E+00
  0.00000000E+00  0.00000000E+00  0.00000000E+00
  0.00000000E+00  0.00000000E+00  0.00000000E+00
  0.00000000E+00  0.00000000E+00  0.00000000E+00
  0.00000000E+00  0.00000000E+00  0.00000000E+00
  0.00000000E+00  0.00000000E+00  0.00000000E+00
  0.00000000E+00  0.00000000E+00  0.00000000E+00
  0.00000000E+00  0.00000000E+00  0.00000000E+00
  0.00000000E+00  0.00000000E+00  0.00000000E+00
  0.00000000E+00  0.00000000E+00  0.00000000E+00
  0.00000000E+00  0.00000000E+00  0.00000000E+00
  0.00000000E+00  0.00000000E+00  0.00000000E+00
  0.00000000E+00  0.00000000E+00  0.00000000E+00
  0.00000000E+00  0.00000000E+00  0.00000000E+00
  0.00000000E+00  0.00000000E+00  0.00000000E+00
  0.00000000E+00  0.00000000E+00  0.00000000E+00
  0.00000000E+00  0.00000000E+00  0.00000000E+00
  0.00000000E+00  0.00000000E+00  0.00000000E+00
  0.00000000E+00  0.00000000E+00  0.00000000E+00
