# Supplementary material for: Dramatic Enhancement of Rare-Earth Metal–Organic Framework Stability Via Metal Cluster Fluorination
Source: JACS Au. 2022 Aug 9;2(8):1889–98. doi: 10.1021/jacsau.2c00259 (PMC9400048; doi:10.1021/jacsau.2c00259)
Supplement: Supplementary file 2 — au2c00259_si_002.zip [file au2c00259_si_002.zip › jacs_supplement/poscars/empty_stability/tcpb/mixed/8/POSCAR]

POSCAR file from 20_0407_12_Part1_prot_h
   1.00000000000000     
    22.4424917960618124    0.0076184115198535    0.0456274907038042
   -11.2920416175019689   19.5499820944034894   -0.0700622994767395
     0.1719705042171510   -0.2042678016555373   23.4942519769411469
   C    H    Na   O    Eu   F 
   204   160     2    86    18     8
Direct
  0.0212657011858539  0.4058086835533246  0.4395899673180281
  0.6513855009961986  0.6012557253006889  0.5943558778256275
  0.7179191844235504  0.7219489854584253  0.6182350547200528
  0.7041408456937361  0.6546828678484289  0.6246636990557093
  0.7728299973790982  0.7782270212899718  0.6532012533652605
  0.0369891340853528  0.2574521552209816  0.3354316450214512
  0.6264439469407677  0.6817531214527008  0.5491434871255407
  0.6786730167521213  0.7350314691882005  0.5800196370436126
  0.0220976612689228  0.3015941959262065  0.6305479505915059
  0.0703323130596303  0.3346001965851499  0.5873405687927615
  0.0207084145198664  0.2450697136408309  0.6633462410096982
  0.0683286210103518  0.3851713333166273  0.5559219295923441
  0.9710801516554000  0.3713230937719416  0.6115650512278989
  0.9727370350658759  0.3205385333249069  0.6427309963759100
  0.0182545357694508  0.4037096800036508  0.5673045844025637
  0.5581593400599303  0.5574220938889525  0.5219827373288979
  0.0162317994277501  0.4578097880012422  0.4743886545658640
  0.5488504451495331  0.9915360024827180  0.0267442179659838
  0.3529386788548692  0.3829366064040727  0.1081758738489711
  0.3950466423700760  0.3721984402449365  0.0699763894371799
  0.3204396047429015  0.2499467030636850  0.0792248445212280
  0.2755340039422762  0.2612720453193091  0.1132377008995036
  0.2928467029265249  0.3279916193135435  0.1289765028688166
  0.7100570346641248  0.0043236510501075  0.1308230742821976
  0.7261341679180120  0.0486396621752974  0.0849382595649857
  0.7660843048438224  0.0082231251819707  0.1666467731823786
  0.6742986145823124  0.0448025672464070  0.0507288714667951
  0.5895930047291387  0.9518587387904844  0.1074494496351051
  0.6413654261749002  0.9561987730986061  0.1419718339005840
  0.6052538382657531  0.9959560724314827  0.0612963334935586
  0.0137484819834768  0.4562662680760141  0.5343311536457875
  0.9405868200953620  0.6467103739400102  0.6359342404713786
  0.9861914988659493  0.7155124099468395  0.6244087077808800
  0.0486040393245801  0.6825919958064901  0.5595390810284044
  0.0413940467632514  0.7332836628686366  0.5871658123927119
  0.0038628284549134  0.5593789052734905  0.5353030301498833
  0.3956334130969879  0.3911454645484440  0.5520219811352405
  0.6540155333388782  0.7054355068036244  0.3612591386222235
  0.9769805252540209  0.7704625210486071  0.6513716778476280
  0.3261066831987876  0.3674393971776340  0.5400643464148160
  0.2362293512119678  0.2204163637783978  0.6421552729331026
  0.4511593696943521  0.4471575689970777  0.5195449445441156
  0.2915693643508632  0.2811599510546401  0.6123270426211249
  0.2747047168212049  0.3131871907119788  0.5699963595371287
  0.3606603845905525  0.3059976928051071  0.6256903251259516
  0.4121215324358332  0.3605549002673030  0.5960064272318064
  0.9745881088336219  0.7001702077760399  0.1320290266045845
  0.9282137491251063  0.6702758371220696  0.0869639900187309
  0.9791031657964311  0.7597499430430688  0.1645408357532077
  0.9280024861489267  0.6186561573978864  0.0539319184693312
  0.9481567792670305  0.5959654119163318  0.6086537346592422
  0.0009156101395931  0.6134110953217728  0.5688018088220019
  0.9772384694638276  0.5422662277365760  0.0300279724008519
  0.9741126516276495  0.5953290020989641  0.0652324629296359
  0.0185314936239251  0.6236105393558020  0.1118147811693078
  0.6008915480485086  0.6497976454204561  0.3885997025956414
  0.0188969877298533  0.6753850805518340  0.1445711320135743
  0.2076549261266720  0.2025981327009276  0.1286371872942667
  0.4528927597787131  0.4303460779907979  0.0411090573969517
  0.6153549996420438  0.6154224221447819  0.4306249745573396
  0.3792576471346152  0.3049818566613638  0.0572382552066770
  0.2886250335954372  0.9269153464329989  0.1276730895731362
  0.2653448134195386  0.9723761918335825  0.1158743449949426
  0.3583624722638703  0.0311685028553299  0.0492021913117497
  0.3013225220746634  0.0254407169770730  0.0773690284934858
  0.4373713745694872  0.9862537265547928  0.0262231912747026
  0.6211432347649293  0.0003479551697225  0.4338962094409737
  0.7783520683125928  0.7896982699113266  0.3479451347197724
  0.2018628206409261  0.9645717076716807  0.1427623849294690
  0.6862224874069227  0.0568319607289851  0.4458298593530259
  0.8049070996690730  0.0059160695488387  0.3728110933485027
  0.5589220794749963  0.9942020801154925  0.4621063311892186
  0.7412638086840388  0.0057666026088086  0.3914786729693702
  0.7455551794924986  0.0599745226673676  0.4243321253801255
  0.6764931163534484  0.9501493995850083  0.3779654270604595
  0.6170999777068147  0.9482884397358333  0.3981333738922999
  0.4516122842413068  0.4488360557782514  0.4594541498608322
  0.9982258729466764  0.6115518094633074  0.4423521858140731
  0.0385079188818551  0.6918778872997819  0.3647435646403423
  0.0389110933717447  0.6389416316843821  0.3935435460043948
  0.9532327325554277  0.6351853876829381  0.4585049843196245
  0.9534936048398350  0.6887571320729506  0.4300750286448007
  0.9981915163642157  0.7193613436540787  0.3843099418204119
  0.3311228904294197  0.2716655483588397  0.4008747344657948
  0.3798364544781805  0.3239028563781901  0.4348517887210761
  0.5586845081287208  0.5591918601538310  0.4620027276086063
  0.2471824266538505  0.2310062016299383  0.3200129514332843
  0.3226991776920656  0.3549842506548870  0.3431444597037085
  0.3017586700203765  0.2868425673667190  0.3551477539196242
  0.3712082999851702  0.4071764986674893  0.3773309005737744
  0.3999042809826321  0.3924040260389035  0.4240068784373534
  0.9439737099028847  0.2609418271942303  0.0779155527395687
  0.9377290862996261  0.3108866713483209  0.0491739545089871
  0.9800658395873754  0.4350040298998792  0.0280708157271690
  0.0056375875433332  0.2257325621247688  0.1463062321488877
  0.6304066580457572  0.6913086287614689  0.1482839463346011
  0.6841829349886268  0.6361494230477049  0.4428786298466889
  0.5842390021189487  0.6330705737244173  0.1183187607226870
  0.6080363517658895  0.5988173244281754  0.0828249644832724
  0.5585279481223182  0.5411837306592844  0.0471588578940541
  0.3801714457188226  0.9838400111060750  0.0589850602977222
  0.3458531376770182  0.9327227535332270  0.0994926641119065
  0.6786952709156608  0.6215616853180208  0.0807710882628783
  0.7510040417609360  0.7792631717918326  0.1741286608327641
  0.7246909593853346  0.6784931915066181  0.1122325051262152
  0.7009000710405715  0.7147881191952337  0.1448374425805738
  0.7838945288785766  0.0176388887955525  0.6493926341739780
  0.7373386493646450  0.6916413589634303  0.4154200395496446
  0.9830715216994435  0.3806289312274274  0.0600298319803443
  0.5546405082547778  0.9931302792199688  0.5221134085828254
  0.9960294693564009  0.2793644184089032  0.1181610534711837
  0.0397082609744999  0.3486961398585890  0.1306668481374800
  0.0331660688086686  0.3986231771483730  0.1022239997093806
  0.7000592030924935  0.0559016046746024  0.6270764078445268
  0.7219133256359598  0.0082624487298446  0.6189474995573860
  0.6315610377030936  0.9474984095608008  0.5502302009397724
  0.6863747926954531  0.9530855148297803  0.5814097810092491
  0.0731528645979296  0.4267679799799566  0.3983038804328416
  0.7223957313083815  0.7272016038806797  0.3751640725758989
  0.6438172033319702  0.0489987799656646  0.5971815863829661
  0.6101571548188076  0.9958528543345295  0.5572899219662304
  0.3962591611030675  0.9957258538400069  0.4226706497047559
  0.0063866667574857  0.7828947534842001  0.3584092903068452
  0.3835463535302708  0.9885126620194313  0.9331964638859773
  0.0045459980362708  0.5599271082661659  0.4751867970371251
  0.3672543852758494  0.9535800590149179  0.3746568206153142
  0.2781229933320262  0.9922878865745446  0.8741884903554791
  0.3467103573613244  0.0409878724038180  0.8632168659318680
  0.3990357845300778  0.0389736993115051  0.8924717326233917
  0.6221549008212435  0.5999936426397099  0.9575671172046256
  0.6642571958871315  0.5911079304327487  0.9179844891826008
  0.7256996834799025  0.7126476688939292  0.8984872971808215
  0.7155229357079094  0.6468054784230262  0.8889960976592022
  0.2229096897595326  0.9967909172940139  0.8433210880932620
  0.4395999316847110  0.9900252920304524  0.9663112828992269
  0.3146657333393108  0.9384797141414651  0.9425133367579477
  0.2622690828007634  0.9404455239772176  0.9133046562426514
  0.9847369103161085  0.2672437539739576  0.8858423301650760
  0.0438509845433757  0.3198055910130861  0.9115826377312928
  0.9848612140952682  0.2057799584047757  0.8620742145443288
  0.0424038480356543  0.3751397257556235  0.9366936476622314
  0.3216043921621647  0.0433462123269450  0.4076166804857948
  0.2891803857141113  0.9975117140813552  0.3625458014355374
  0.9791394230733914  0.4350640150451852  0.9679842197087112
  0.5664801771874437  0.5408304557114363  0.9875212776594111
  0.9824713876246207  0.3799085912987294  0.9356462178226295
  0.9250778335746261  0.2721623927104417  0.8842206631624876
  0.9242432856913254  0.3285568682055668  0.9077594880514894
  0.7779026351759271  0.7713693706218407  0.8644130516753847
  0.3141624953470128  0.9543148842579825  0.3451755725060934
  0.6334014014192135  0.6663118069895830  0.9674863459142671
  0.6845612947762802  0.7219413779540815  0.9385141164891024
  0.9788643847176814  0.4885696395835808  0.0575318657664283
  0.9813861103438768  0.6007298570016033  0.9379990089636436
  0.9360101519982535  0.6418199698911806  0.8648023186852285
  0.9362076063100275  0.5880975210738697  0.8927286811515884
  0.0286745374648234  0.6690394309702086  0.9524491465612002
  0.9793184491054205  0.7675621330154030  0.8521563951439788
  0.0288550139519614  0.7227160665395047  0.9241339929719672
  0.9814489666865072  0.7097460502585520  0.8807526191510178
  0.3635133496703986  0.2923008768997875  0.8704704414694504
  0.2958013731284410  0.2767934384506461  0.8808327014007844
  0.2823955032175931  0.3134968552859547  0.9223800925240226
  0.4171811657599136  0.3430113496637901  0.9022817253745785
  0.0315260746561989  0.3092868248054899  0.3710536435313898
  0.4038664442354190  0.3784840632796005  0.9452883182805749
  0.9781493159190617  0.5432085586746993  0.9698681392182138
  0.4965694394062155  0.9945302443921165  0.9380749549121248
  0.4970743342953270  0.9899419565653460  0.5482861573822646
  0.0072863959510130  0.5072053475140592  0.5633899827308326
  0.5047877756105237  0.5013236244832200  0.5493673228936444
  0.5021368591438673  0.4858398088578966  0.0726877587395194
  0.4481469671464424  0.9909731907283188  0.4574399400748206
  0.4915218793768119  0.9865733536847685  0.0549907144399810
  0.5051231804151826  0.5052381570154267  0.4321952489630547
  0.5050967139977800  0.9922285171491012  0.4310939045691882
  0.5170522210231496  0.4852267817548466  0.9558640010182984
  0.9778169992588062  0.4886946615675569  0.9402793980792268
  0.0788391710128380  0.3787801649368916  0.3647847267767190
  0.0114155525531601  0.5092188225619552  0.4462739343688753
  0.2265846418597022  0.9924521369712380  0.3355077383126073
  0.3741773961188457  0.0422505478514097  0.4373239614858093
  0.3358942268691862  0.3638140264257430  0.9542222467734405
  0.2382445046919983  0.2203795362967753  0.8480550034186436
  0.4594119374924546  0.4308641746553619  0.9811517814157256
  0.9787354884736388  0.2881142379223931  0.4114006777724484
  0.6866427367502084  0.0449636090586552  0.8542537956904255
  0.7116588994499082  0.0006033886973853  0.8648741804151143
  0.6343612473410047  0.0425790786456730  0.8876084112555986
  0.6066158266053989  0.9962528840416169  0.9325284845333357
  0.3849395446521484  0.9857495406835994  0.5496136149482140
  0.3992769622821299  0.0296534793052388  0.5966876505800656
  0.3467867333721344  0.0315602440113025  0.6267233866917294
  0.7691547512045602  0.0050596690497500  0.8303287383742628
  0.5508906499892703  0.9948234895808241  0.9668260745298340
  0.6311234278802047  0.9510421961852771  0.9423546429975431
  0.6829939345859941  0.9529247344163281  0.9085692403843026
  0.9741518824607027  0.3359452095239277  0.4459317868703963
  0.2779784578738784  0.9894362280001872  0.6110634443632250
  0.3156526475199328  0.9416228830613491  0.5353386543504399
  0.2629843815184216  0.9433651173219886  0.5656858986782609
  0.2227283041355506  0.9959096251865702  0.6421763393971176
  0.4432958874955872  0.9885145287364026  0.5175284777091065
  0.6120312833849013  0.6141892792238011  0.5558923957805035
  0.6418154442934778  0.5489337985528522  0.5984093093948886
  0.7381431011566377  0.6452545687071378  0.6515627768568422
  0.5961828181820863  0.6921577425403385  0.5188036008019239
  0.6902769157941222  0.7878996735953194  0.5752264399506259
  0.1089628811811707  0.3194470469543589  0.5790776235469011
  0.9353174702008076  0.2935888288732187  0.6764999974110140
  0.9315826443494970  0.3852611868439482  0.6201793168797778
  0.9335192694432308  0.3197327709059508  0.4780856100880371
  0.8982544975780726  0.6329927924807706  0.6659436277353947
  0.0772905469429404  0.7876879420687928  0.5802829609182538
  0.4662997613299211  0.3788598016136007  0.6055543479868746
  0.0907025290053625  0.6959713724179935  0.5292713390127943
  0.2202528944800832  0.2940432432788640  0.5611602916462886
  0.3128138528324271  0.3919159363259368  0.5065104967694936
  0.6440289137140880  0.7343615923949969  0.3295156651338047
  0.3736590099355226  0.2815339577611482  0.6594058075991995
  0.0686948903443536  0.4528211342206561  0.1113904531701166
  0.0797409627378514  0.3636045138250807  0.1628556857840735
  0.9091944000225212  0.2064900502147609  0.0693665978995099
  0.7036015749673581  0.9156629362200377  0.5768113175995282
  0.6050366221597088  0.9056544454898940  0.5194109674825356
  0.7288054516303930  0.0986407930762709  0.6566687966653717
  0.6269260026871137  0.0866238126347625  0.6027698033895490
  0.4127698014021064  0.2964011912495721  0.0283144895682810
  0.0547710241331032  0.6059096821906138  0.1210769649737458
  0.8931017922282010  0.6893993833235754  0.0780051447836101
  0.0548676821193794  0.6975998171267861  0.1800376883969435
  0.9112969634675920  0.5419132994453264  0.6162028622986142
  0.5471835747332747  0.6336696647142617  0.3790207563491990
  0.8921964968039902  0.5963167921897039  0.0182722061518064
  0.6869066694280548  0.0800956533288328  0.0153049858164138
  0.3657424869578136  0.4353602460871215  0.1189429263806971
  0.3064657640924082  0.1972082674383486  0.0687070445291340
  0.2580567641205036  0.3362731485901733  0.1566059166695126
  0.6285471486416938  0.9214598930817033  0.1777864009610397
  0.7802580267540122  0.0861396339319640  0.0772240825552757
  0.5359000663041371  0.9131601480363969  0.1154692612817314
  0.1059515172493022  0.4110265583815149  0.5219898808761343
  0.7913486106297114  0.7091682049934533  0.4248315329731298
  0.8972247129581845  0.2958267159545755  0.0174060581254238
  0.6125804798402186  0.7200164960892153  0.1742524801486951
  0.5289603157616298  0.6148494379441161  0.1202166754035687
  0.6955868507277074  0.6084604865431302  0.4748436083893068
  0.3630634478264483  0.8958556030245859  0.1069151711503338
  0.6971972366737802  0.5941177504759096  0.0538187807324135
  0.7800325571061393  0.6969258029994236  0.1117632238172348
  0.6731531211815494  0.9078930114009651  0.3520678556406054
  0.7964130468395396  0.1036613208056210  0.4337225195692440
  0.3866090978564003  0.4605073497115200  0.3687419086580093
  0.6898612600224823  0.0980194391775768  0.4733612237316223
  0.3860087777102876  0.0717940204970589  0.0182479157554951
  0.5666379989141745  0.9041174000526055  0.3882719422889309
  0.2824839078902315  0.0609347774951630  0.0697913877208549
  0.2604665143583276  0.8857997713487578  0.1580968376287615
  0.3572304712048648  0.0805480448613736  0.8319469735914140
  0.1100337627487917  0.4814089045460932  0.3937880552522728
  0.3026111951678345  0.8983828749430032  0.9736394468823661
  0.2081262013246103  0.9024225966766579  0.9202504256347268
  0.7505277710301073  0.6402345824041475  0.8601209034490864
  0.6573624273530427  0.5399502318101170  0.9112048976137075
  0.3856582474622101  0.9187456941253203  0.3614677209596309
  0.0687285316510255  0.7119841324045808  0.3256794984091513
  0.9205242783259067  0.7092987823658774  0.4435713863404303
  0.4528410840940040  0.0781141992389962  0.8854022565947091
  0.9188849680088111  0.6121990769781576  0.4949034828755785
  0.4030072331847236  0.3120245906784973  0.4704876338944715
  0.0724754235917899  0.6193452346794146  0.3793016244580230
  0.3147699713751635  0.2180027677813925  0.4087872881837100
  0.2995343114224909  0.3656187531485671  0.3067755108370065
  0.4929448769305793  0.9864023549849747  0.5947535689579126
  0.5030220132306908  0.5010757138664275  0.5959980647036929
  0.4909021779157428  0.9869471114210384  0.1016181793797273
  0.0083372423042363  0.5081646398635158  0.6100123474746368
  0.9764192667266158  0.4870538076124831  0.1041201235933897
  0.4976959464655692  0.4849985168966029  0.1191881030220046
  0.1839958939949966  0.1427101049005444  0.2306292647080568
  0.1070660365201306  0.1828002161012776  0.3624799696835836
  0.0924625936281416  0.1557087811141784  0.1181930340944319
  0.8514536512293489  0.0487101429642607  0.2532821182100591
  0.0522038157401141  0.8877125790964016  0.1373577301178273
  0.8212113407958412  0.9136681202154193  0.1376286670698192
  0.3981351249170757  0.0771235685146152  0.4734810424397438
  0.0095410540954575  0.5074488900929950  0.3996758342174331
  0.5096925069637450  0.9962302624415500  0.3846450583627643
  0.5072465695290660  0.5053096034251112  0.3855949784378296
  0.4970514611508747  0.9943548482949609  0.8914528342457828
  0.5208547825622247  0.4866655453443798  0.9093124853503340
  0.9801046902200028  0.4899944043217275  0.8936783141383486
  0.2924534831434187  0.9223599852197566  0.3069340202927506
  0.0901851125102411  0.3153204480537397  0.9124071903729458
  0.3033031223060618  0.0786229068601330  0.4193467712760253
  0.0879204699559111  0.4150679955156278  0.9586504844877268
  0.8769290969815913  0.3313859313717629  0.9075399201157381
  0.8778928144497655  0.2288919797448656  0.8671216537075424
  0.6008049907982524  0.6737924409378664  0.9982783349123636
  0.6930755068562675  0.7735928089428867  0.9457900869945135
  0.9329878948358115  0.0308598912661040  0.5977330894772876
  0.8831168501706443  0.9705438833405680  0.5489168660984873
  0.0270115170144791  0.9458815643944618  0.5285172777927230
  0.9840580991096033  0.9685505549205828  0.5683610628519631
  0.1224784347297501  0.1405331996474501  0.5684488926775941
  0.9562762165350520  0.9388972529436685  0.9442980543082058
  0.8996560248633614  0.6308519575419780  0.8301312109675862
  0.0698277981621800  0.0596386501102018  0.5605793968563901
  0.0575541857157731  0.9766885550335545  0.9747183553451393
  0.8647427671322703  0.2133368323267320  0.7887250377456425
  0.8076485635986828  0.1355982280198660  0.7840988959832274
  0.0643445071905546  0.1207915235883874  0.9582516389548701
  0.0419460673259309  0.0261603668065149  0.9349156960381464
  0.9627303475862732  0.0677783271906591  0.9164115293448205
  0.8761166820304638  0.8775034265770572  0.9396558860302378
  0.0652992481427930  0.6797730322524913  0.9869136642460248
  0.4700939236535930  0.3541111832575297  0.8951739978669835
  0.2290823962608144  0.3009709922421351  0.9292589368578845
  0.3723927702140273  0.2626876118684791  0.8376094579628770
  0.7083758380661820  0.0810837446321315  0.8191972060264732
  0.6149755094550287  0.0776360114904548  0.8798737869549882
  0.3253802574749827  0.3920991217970311  0.9872221334648046
  0.1722567070219370  0.8505809405994498  0.2085413000063951
  0.0998487858648431  0.7861402997854299  0.2185356721067038
  0.0653254897926772  0.7760355223320872  0.9353058354133950
  0.1200980561485494  0.3943928341995218  0.3333503958275514
  0.8661103885767218  0.6814165831073851  0.7841885839220168
  0.8642478231883075  0.6817263846947696  0.7181627776418367
  0.3208951583746753  0.1169835349382922  0.7032685241719250
  0.3279850274793432  0.1892586746598042  0.7065875821491190
  0.0429352588684324  0.9860910981480515  0.4404606103582722
  0.1285154420077461  0.0856717631895947  0.4525770556330144
  0.9934654172934856  0.1021584053705453  0.4625920879632517
  0.0418682952391123  0.0734727846752534  0.4287117931995326
  0.9182519619054617  0.8720477120409669  0.0507882900175787
  0.0173181817554706  0.9474787308478270  0.0642431807349482
  0.9362982440320948  0.9673855564176392  0.0686906815653288
  0.9274113815525666  0.9972661993181262  0.4232730625409928
  0.1357091890889564  0.3227838044944846  0.1922208151998532
  0.6631249610168481  0.8254764756466741  0.2358023280657946
  0.6738095603199383  0.8997117085769162  0.2396800099053706
  0.9126487460726764  0.0120954721618105  0.0307050964735751
  0.1572455500409404  0.3466327259309594  0.2546295169279844
  0.0323925568896470  0.0938449905725278  0.0756239229671323
  0.0997034687700520  0.9675776660414215  0.0606589922248517
  0.0385371127701859  0.1886062156301378  0.7517535237938660
  0.1517702314024731  0.9662307194810964  0.7535954765332349
  0.8993851621352604  0.5351657576647639  0.8805913303644459
  0.9636252225763755  0.9381017013624060  0.4597520826013124
  0.0296631846915076  0.8446388103118707  0.7532713923333816
  0.7977419635725198  0.8456024886408287  0.7592016060988058
  0.9156360207219549  0.0884933737965028  0.8779760314603564
  0.8390872708379931  0.9897023368155118  0.7703401804449967
  0.9252903203473153  0.1051449256717021  0.6253524483291670
  0.1698879202024628  0.0800743697727100  0.6330483116750045
  0.0910808930665397  0.9280908370169598  0.3670789566366466
  0.8542094337691211  0.9401837965554378  0.3967891019660499
  0.7027843967646561  0.9180527175472477  0.9153599677110407
  0.9418673977498955  0.2333752963559874  0.4147788057654935
  0.4529324733291489  0.0642503749963268  0.6086759128972616
  0.6087258771469166  0.9141372681518618  0.9768569525840576
  0.3591940708778409  0.0666506789849208  0.6629390911517987
  0.2089508491159648  0.9094849866090939  0.5543986217358423
  0.3032667107304761  0.9059600474037310  0.4994320930545300
  0.7362605245382952  0.6702322095867999  0.7555929316525223
  0.1658543532826542  0.8320692824491758  0.3277199106121529
  0.9757398343848251  0.2209861373322397  0.7034463634096255
  0.0611295524375848  0.2232357280684809  0.6506257769185311
  0.7482945521969313  0.9733436718115271  0.2128266791626814
  0.9888633561731979  0.1958933719218265  0.3384926780785023
  0.7957253755475904  0.8393997706296616  0.6393632448958186
  0.0902586362210585  0.2777547718278299  0.3039741237773015
  0.7912591782294598  0.7582647735264487  0.6973958051812943
  0.1742936644219881  0.1989773531079351  0.6270061846494244
  0.8213507873545183  0.0757204951837025  0.6733020445667819
  0.0580585803460707  0.2468807374331661  0.1786128308229706
  0.7963434197797028  0.9687044394789908  0.6494639701832483
  0.8130918391127864  0.7937267449412957  0.1769502266880565
  0.7283451403000711  0.8175287922505987  0.1937213497673582
  0.9628212191632883  0.1635178288270822  0.1362761828923809
  0.9384274116587719  0.7810313805782769  0.1528799212713707
  0.9262638351141632  0.7513358652921838  0.6860346510540509
  0.2543683166257793  0.1933821582456190  0.6802822694466215
  0.0195546274061869  0.8315377550665985  0.6390785105420207
  0.1964153102049266  0.1423164598088107  0.1220559295130030
  0.0272554673853804  0.7871615693741987  0.2020558916773254
  0.1611893366666379  0.2167369651581552  0.1463304749068683
  0.8274683609054634  0.0446678827271541  0.1502731262627393
  0.0374081024350303  0.2000610589809071  0.8682164321680901
  0.9938717350050155  0.0773719422686767  0.4284385337352745
  0.0938577586945968  0.0606090291980692  0.4236000409401157
  0.0049004696224273  0.9358797734042810  0.4487442624815898
  0.9060545138543574  0.9272283201713236  0.9433829689496562
  0.0282425828358512  0.9667778977855761  0.5662797730611189
  0.0388272339699967  0.0861294937922281  0.9293338434814444
  0.0387604151699534  0.9763150563306056  0.9365606491601923
  0.9432902658821334  0.9069503887122110  0.0797018515651686
  0.6652328213890968  0.8600622904671980  0.2633395220572083
  0.1475708859287224  0.8109578288218557  0.2348480411634242
  0.9360902332065137  0.0142446541882109  0.0660802289565297
  0.0687155422854246  0.9859514998889409  0.0555587074716470
  0.0735553834367977  0.1055962668674866  0.5624178302770133
  0.9195830990077809  0.9827544963246311  0.5766555395515880
  0.0589682382984762  0.8140277746250604  0.3253450763293486
  0.9651777340852306  0.8033008054621433  0.3711188551213880
  0.1605807701409816  0.9564745784568345  0.8574626309966931
  0.2430018831399750  0.0405907951673328  0.8039680035110166
  0.9292206803888519  0.1601833856310577  0.8373625256456592
  0.8002722864798670  0.8317953791802850  0.8823345713071049
  0.7949949323482315  0.7548870235176395  0.8171184312998534
  0.8631629629799207  0.0589191031864686  0.3796125377560955
  0.8395951463642035  0.8133913405184288  0.3651931757779607
  0.2239737601456895  0.1697056309388216  0.3350127096054294
  0.2263724292231117  0.2494491849943756  0.2767052200638105
  0.7596308502117353  0.8156371570248382  0.3093962121038913
  0.7977271555632228  0.9497200503014085  0.3515685696404063
  0.1789824909730271  0.0021029654111331  0.1251094526909284
  0.1735718910897006  0.9198705139570436  0.1817824450860357
  0.9993404682928713  0.0061327005573730  0.6816540772875825
  0.1901985723338839  0.9375717294504113  0.3059502474915092
  0.2123974213667594  0.0389356232636828  0.3449121125965462
  0.9923781607329545  0.9967748730570207  0.1827952390353431
  0.2549400195413583  0.1916197828362627  0.8095836953241005
  0.1769979024713848  0.2051535939453970  0.8610464855004167
  0.0235583261932106  0.8283583564728971  0.8646290330658175
  0.9309701818586191  0.7500707903470882  0.8154071049802454
  0.2442177102793721  0.0450817577167228  0.6783966958785257
  0.1600898145600667  0.9546056630659479  0.6310624738333246
  0.7858187131187790  0.9592214416612990  0.8354025072580598
  0.7992334927469145  0.0555969662154467  0.7965419685209696
  0.0455450254479146  0.9157609226772578  0.1656208717663716
  0.8827873463722327  0.0307386932549036  0.2579012099526423
  0.1335450574971162  0.1179873801396241  0.2315435683141445
  0.8459085922494651  0.8815439152024354  0.7598740665218031
  0.0099993321314358  0.8745722734520953  0.7526692745050667
  0.0165645682924378  0.1387648384709834  0.7553024742178422
  0.1204648706759954  0.9841548047500908  0.7489976193215639
  0.0036928281724684  0.0115466191100353  0.3261526750164379
  0.9985888673003487  0.0056014761687848  0.8267369434357974
  0.8880392946967461  0.0114681444237235  0.7584064657474698
  0.9152059684782117  0.0497357128657114  0.8978678217971137
  0.1314984685267078  0.0644583363898477  0.6595047884005609
  0.0534416477537007  0.1066661930586577  0.1135988971174200
  0.8544259041031737  0.9339315050221018  0.1684001614111708
  0.9448610477657908  0.0794771474334155  0.6424050007017357
  0.0893439666799765  0.1530600478160338  0.3291296076924795
  0.8965212262829567  0.9466027329248092  0.4162181352186991
  0.0704337704654563  0.9425797765170572  0.3382239389112982
  0.8373347147608499  0.1771449738205604  0.7611449512996842
  0.8323646191236875  0.6642427962379642  0.7518156005377961
  0.3338524097370268  0.1562299539650525  0.7297303794696788
  0.1757766368815226  0.3396621253394372  0.2185326601081812
  0.9527969813615016  0.9016320537505038  0.3478753142102207
  0.9676134682381203  0.0838655194757933  0.3281829002383034
  0.0537023575601481  0.9468987236344049  0.8351774993127492
  0.0519639003323391  0.9459922957263274  0.6682312258611773
  0.1184845785361759  0.0624070840134010  0.3233151877887153
  0.0683980689916126  0.1170074844649278  0.8336953282022606
  0.8885776387198803  0.9480360809834778  0.8438577557321878
  0.9372258424520510  0.0515642699645369  0.1655447056747263
  0.0629087503417125  0.1167499906609351  0.6688160599903341
  0.0987260785738968  0.0361775716118586  0.1567425777340574
  0.9291056652035294  0.8843149804980399  0.1791851996290035
  0.2043228454877308  0.0987314016937617  0.7477878177481898
  0.9049217688092739  0.1167005520567344  0.7422922282231639
  0.8935304781648625  0.8086874164141165  0.7546637310909503
  0.0856737041113362  0.8941220761231250  0.2517319778501133
  0.1184236487763215  0.2122408082923855  0.2409977838040263
  0.7961919198392948  0.9114550577697074  0.2565186387228664
  0.8868239291930777  0.9497970412015846  0.6780335604703254
  0.9731151836770664  0.8636928853662553  0.2619771124495145
  0.8904907027581714  0.9048902770504128  0.2695499984160037
  0.1296785821484292  0.0069606301494716  0.2415851301821377
  0.1294318715414633  0.1393958209588746  0.7486451308563176
  0.1345700206237979  0.0660689700475956  0.8342098048311044
  0.9267200262466702  0.8741752395089151  0.6734062786766373
  0.9306190859927383  0.8730317702032764  0.8384439444587244
  0.0098992865401257  0.1234691594199049  0.2368165381228664
 
  0.00000000E+00  0.00000000E+00  0.00000000E+00
  0.00000000E+00  0.00000000E+00  0.00000000E+00
  0.00000000E+00  0.00000000E+00  0.00000000E+00
  0.00000000E+00  0.00000000E+00  0.00000000E+00
  0.00000000E+00  0.00000000E+00  0.00000000E+00
  0.00000000E+00  0.00000000E+00  0.00000000E+00
  0.00000000E+00  0.00000000E+00  0.00000000E+00
  0.00000000E+00  0.00000000E+00  0.00000000E+00
  0.00000000E+00  0.00000000E+00  0.00000000E+00
  0.00000000E+00  0.00000000E+00  0.00000000E+00
  0.00000000E+00  0.00000000E+00  0.00000000E+00
  0.00000000E+00  0.00000000E+00  0.00000000E+00
  0.00000000E+00  0.00000000E+00  0.00000000E+00
  0.00000000E+00  0.00000000E+00  0.00000000E+00
  0.00000000E+00  0.00000000E+00  0.00000000E+00
  0.00000000E+00  0.00000000E+00  0.00000000E+00
  0.00000000E+00  0.00000000E+00  0.00000000E+00
  0.00000000E+00  0.00000000E+00  0.00000000E+00
  0.00000000E+00  0.00000000E+00  0.00000000E+00
  0.00000000E+00  0.00000000E+00  0.00000000E+00
  0.00000000E+00  0.00000000E+00  0.00000000E+00
  0.00000000E+00  0.00000000E+00  0.00000000E+00
  0.00000000E+00  0.00000000E+00  0.00000000E+00
  0.00000000E+00  0.00000000E+00  0.00000000E+00
  0.00000000E+00  0.00000000E+00  0.00000000E+00
  0.00000000E+00  0.00000000E+00  0.00000000E+00
  0.00000000E+00  0.00000000E+00  0.00000000E+00
  0.00000000E+00  0.00000000E+00  0.00000000E+00
  0.00000000E+00  0.00000000E+00  0.00000000E+00
  0.00000000E+00  0.00000000E+00  0.00000000E+00
  0.00000000E+00  0.00000000E+00  0.00000000E+00
  0.00000000E+00  0.00000000E+00  0.00000000E+00
  0.00000000E+00  0.00000000E+00  0.00000000E+00
  0.00000000E+00  0.00000000E+00  0.00000000E+00
  0.00000000E+00  0.00000000E+00  0.00000000E+00
  0.00000000E+00  0.00000000E+00  0.00000000E+00
  0.00000000E+00  0.00000000E+00  0.00000000E+00
  0.00000000E+00  0.00000000E+00  0.00000000E+00
  0.00000000E+00  0.00000000E+00  0.00000000E+00
  0.00000000E+00  0.00000000E+00  0.00000000E+00
  0.00000000E+00  0.00000000E+00  0.00000000E+00
  0.00000000E+00  0.00000000E+00  0.00000000E+00
  0.00000000E+00  0.00000000E+00  0.00000000E+00
  0.00000000E+00  0.00000000E+00  0.00000000E+00
  0.00000000E+00  0.00000000E+00  0.00000000E+00
  0.00000000E+00  0.00000000E+00  0.00000000E+00
  0.00000000E+00  0.00000000E+00  0.00000000E+00
  0.00000000E+00  0.00000000E+00  0.00000000E+00
  0.00000000E+00  0.00000000E+00  0.00000000E+00
  0.00000000E+00  0.00000000E+00  0.00000000E+00
  0.00000000E+00  0.00000000E+00  0.00000000E+00
  0.00000000E+00  0.00000000E+00  0.00000000E+00
  0.00000000E+00  0.00000000E+00  0.00000000E+00
  0.00000000E+00  0.00000000E+00  0.00000000E+00
  0.00000000E+00  0.00000000E+00  0.00000000E+00
  0.00000000E+00  0.00000000E+00  0.00000000E+00
  0.00000000E+00  0.00000000E+00  0.00000000E+00
  0.00000000E+00  0.00000000E+00  0.00000000E+00
  0.00000000E+00  0.00000000E+00  0.00000000E+00
  0.00000000E+00  0.00000000E+00  0.00000000E+00
  0.00000000E+00  0.00000000E+00  0.00000000E+00
  0.00000000E+00  0.00000000E+00  0.00000000E+00
  0.00000000E+00  0.00000000E+00  0.00000000E+00
  0.00000000E+00  0.00000000E+00  0.00000000E+00
  0.00000000E+00  0.00000000E+00  0.00000000E+00
  0.00000000E+00  0.00000000E+00  0.00000000E+00
  0.00000000E+00  0.00000000E+00  0.00000000E+00
  0.00000000E+00  0.00000000E+00  0.00000000E+00
  0.00000000E+00  0.00000000E+00  0.00000000E+00
  0.00000000E+00  0.00000000E+00  0.00000000E+00
  0.00000000E+00  0.00000000E+00  0.00000000E+00
  0.00000000E+00  0.00000000E+00  0.00000000E+00
  0.00000000E+00  0.00000000E+00  0.00000000E+00
  0.00000000E+00  0.00000000E+00  0.00000000E+00
  0.00000000E+00  0.00000000E+00  0.00000000E+00
  0.00000000E+00  0.00000000E+00  0.00000000E+00
  0.00000000E+00  0.00000000E+00  0.00000000E+00
  0.00000000E+00  0.00000000E+00  0.00000000E+00
  0.00000000E+00  0.00000000E+00  0.00000000E+00
  0.00000000E+00  0.00000000E+00  0.00000000E+00
  0.00000000E+00  0.00000000E+00  0.00000000E+00
  0.00000000E+00  0.00000000E+00  0.00000000E+00
  0.00000000E+00  0.00000000E+00  0.00000000E+00
  0.00000000E+00  0.00000000E+00  0.00000000E+00
  0.00000000E+00  0.00000000E+00  0.00000000E+00
  0.00000000E+00  0.00000000E+00  0.00000000E+00
  0.00000000E+00  0.00000000E+00  0.00000000E+00
  0.00000000E+00  0.00000000E+00  0.00000000E+00
  0.00000000E+00  0.00000000E+00  0.00000000E+00
  0.00000000E+00  0.00000000E+00  0.00000000E+00
  0.00000000E+00  0.00000000E+00  0.00000000E+00
  0.00000000E+00  0.00000000E+00  0.00000000E+00
  0.00000000E+00  0.00000000E+00  0.00000000E+00
  0.00000000E+00  0.00000000E+00  0.00000000E+00
  0.00000000E+00  0.00000000E+00  0.00000000E+00
  0.00000000E+00  0.00000000E+00  0.00000000E+00
  0.00000000E+00  0.00000000E+00  0.00000000E+00
  0.00000000E+00  0.00000000E+00  0.00000000E+00
  0.00000000E+00  0.00000000E+00  0.00000000E+00
  0.00000000E+00  0.00000000E+00  0.00000000E+00
  0.00000000E+00  0.00000000E+00  0.00000000E+00
  0.00000000E+00  0.00000000E+00  0.00000000E+00
  0.00000000E+00  0.00000000E+00  0.00000000E+00
  0.00000000E+00  0.00000000E+00  0.00000000E+00
  0.00000000E+00  0.00000000E+00  0.00000000E+00
  0.00000000E+00  0.00000000E+00  0.00000000E+00
  0.00000000E+00  0.00000000E+00  0.00000000E+00
  0.00000000E+00  0.00000000E+00  0.00000000E+00
  0.00000000E+00  0.00000000E+00  0.00000000E+00
  0.00000000E+00  0.00000000E+00  0.00000000E+00
  0.00000000E+00  0.00000000E+00  0.00000000E+00
  0.00000000E+00  0.00000000E+00  0.00000000E+00
  0.00000000E+00  0.00000000E+00  0.00000000E+00
  0.00000000E+00  0.00000000E+00  0.00000000E+00
  0.00000000E+00  0.00000000E+00  0.00000000E+00
  0.00000000E+00  0.00000000E+00  0.00000000E+00
  0.00000000E+00  0.00000000E+00  0.00000000E+00
  0.00000000E+00  0.00000000E+00  0.00000000E+00
  0.00000000E+00  0.00000000E+00  0.00000000E+00
  0.00000000E+00  0.00000000E+00  0.00000000E+00
  0.00000000E+00  0.00000000E+00  0.00000000E+00
  0.00000000E+00  0.00000000E+00  0.00000000E+00
  0.00000000E+00  0.00000000E+00  0.00000000E+00
  0.00000000E+00  0.00000000E+00  0.00000000E+00
  0.00000000E+00  0.00000000E+00  0.00000000E+00
  0.00000000E+00  0.00000000E+00  0.00000000E+00
  0.00000000E+00  0.00000000E+00  0.00000000E+00
  0.00000000E+00  0.00000000E+00  0.00000000E+00
  0.00000000E+00  0.00000000E+00  0.00000000E+00
  0.00000000E+00  0.00000000E+00  0.00000000E+00
  0.00000000E+00  0.00000000E+00  0.00000000E+00
  0.00000000E+00  0.00000000E+00  0.00000000E+00
  0.00000000E+00  0.00000000E+00  0.00000000E+00
  0.00000000E+00  0.00000000E+00  0.00000000E+00
  0.00000000E+00  0.00000000E+00  0.00000000E+00
  0.00000000E+00  0.00000000E+00  0.00000000E+00
  0.00000000E+00  0.00000000E+00  0.00000000E+00
  0.00000000E+00  0.00000000E+00  0.00000000E+00
  0.00000000E+00  0.00000000E+00  0.00000000E+00
  0.00000000E+00  0.00000000E+00  0.00000000E+00
  0.00000000E+00  0.00000000E+00  0.00000000E+00
  0.00000000E+00  0.00000000E+00  0.00000000E+00
  0.00000000E+00  0.00000000E+00  0.00000000E+00
  0.00000000E+00  0.00000000E+00  0.00000000E+00
  0.00000000E+00  0.00000000E+00  0.00000000E+00
  0.00000000E+00  0.00000000E+00  0.00000000E+00
  0.00000000E+00  0.00000000E+00  0.00000000E+00
  0.00000000E+00  0.00000000E+00  0.00000000E+00
  0.00000000E+00  0.00000000E+00  0.00000000E+00
  0.00000000E+00  0.00000000E+00  0.00000000E+00
  0.00000000E+00  0.00000000E+00  0.00000000E+00
  0.00000000E+00  0.00000000E+00  0.00000000E+00
  0.00000000E+00  0.00000000E+00  0.00000000E+00
  0.00000000E+00  0.00000000E+00  0.00000000E+00
  0.00000000E+00  0.00000000E+00  0.00000000E+00
  0.00000000E+00  0.00000000E+00  0.00000000E+00
  0.00000000E+00  0.00000000E+00  0.00000000E+00
  0.00000000E+00  0.00000000E+00  0.00000000E+00
  0.00000000E+00  0.00000000E+00  0.00000000E+00
  0.00000000E+00  0.00000000E+00  0.00000000E+00
  0.00000000E+00  0.00000000E+00  0.00000000E+00
  0.00000000E+00  0.00000000E+00  0.00000000E+00
  0.00000000E+00  0.00000000E+00  0.00000000E+00
  0.00000000E+00  0.00000000E+00  0.00000000E+00
  0.00000000E+00  0.00000000E+00  0.00000000E+00
  0.00000000E+00  0.00000000E+00  0.00000000E+00
  0.00000000E+00  0.00000000E+00  0.00000000E+00
  0.00000000E+00  0.00000000E+00  0.00000000E+00
  0.00000000E+00  0.00000000E+00  0.00000000E+00
  0.00000000E+00  0.00000000E+00  0.00000000E+00
  0.00000000E+00  0.00000000E+00  0.00000000E+00
  0.00000000E+00  0.00000000E+00  0.00000000E+00
  0.00000000E+00  0.00000000E+00  0.00000000E+00
  0.00000000E+00  0.00000000E+00  0.00000000E+00
  0.00000000E+00  0.00000000E+00  0.00000000E+00
  0.00000000E+00  0.00000000E+00  0.00000000E+00
  0.00000000E+00  0.00000000E+00  0.00000000E+00
  0.00000000E+00  0.00000000E+00  0.00000000E+00
  0.00000000E+00  0.00000000E+00  0.00000000E+00
  0.00000000E+00  0.00000000E+00  0.00000000E+00
  0.00000000E+00  0.00000000E+00  0.00000000E+00
  0.00000000E+00  0.00000000E+00  0.00000000E+00
  0.00000000E+00  0.00000000E+00  0.00000000E+00
  0.00000000E+00  0.00000000E+00  0.00000000E+00
  0.00000000E+00  0.00000000E+00  0.00000000E+00
  0.00000000E+00  0.00000000E+00  0.00000000E+00
  0.00000000E+00  0.00000000E+00  0.00000000E+00
  0.00000000E+00  0.00000000E+00  0.00000000E+00
  0.00000000E+00  0.00000000E+00  0.00000000E+00
  0.00000000E+00  0.00000000E+00  0.00000000E+00
  0.00000000E+00  0.00000000E+00  0.00000000E+00
  0.00000000E+00  0.00000000E+00  0.00000000E+00
  0.00000000E+00  0.00000000E+00  0.00000000E+00
  0.00000000E+00  0.00000000E+00  0.00000000E+00
  0.00000000E+00  0.00000000E+00  0.00000000E+00
  0.00000000E+00  0.00000000E+00  0.00000000E+00
  0.00000000E+00  0.00000000E+00  0.00000000E+00
  0.00000000E+00  0.00000000E+00  0.00000000E+00
  0.00000000E+00  0.00000000E+00  0.00000000E+00
  0.00000000E+00  0.00000000E+00  0.00000000E+00
  0.00000000E+00  0.00000000E+00  0.00000000E+00
  0.00000000E+00  0.00000000E+00  0.00000000E+00
  0.00000000E+00  0.00000000E+00  0.00000000E+00
  0.00000000E+00  0.00000000E+00  0.00000000E+00
  0.00000000E+00  0.00000000E+00  0.00000000E+00
  0.00000000E+00  0.00000000E+00  0.00000000E+00
  0.00000000E+00  0.00000000E+00  0.00000000E+00
  0.00000000E+00  0.00000000E+00  0.00000000E+00
  0.00000000E+00  0.00000000E+00  0.00000000E+00
  0.00000000E+00  0.00000000E+00  0.00000000E+00
  0.00000000E+00  0.00000000E+00  0.00000000E+00
  0.00000000E+00  0.00000000E+00  0.00000000E+00
  0.00000000E+00  0.00000000E+00  0.00000000E+00
  0.00000000E+00  0.00000000E+00  0.00000000E+00
  0.00000000E+00  0.00000000E+00  0.00000000E+00
  0.00000000E+00  0.00000000E+00  0.00000000E+00
  0.00000000E+00  0.00000000E+00  0.00000000E+00
  0.00000000E+00  0.00000000E+00  0.00000000E+00
  0.00000000E+00  0.00000000E+00  0.00000000E+00
  0.00000000E+00  0.00000000E+00  0.00000000E+00
  0.00000000E+00  0.00000000E+00  0.00000000E+00
  0.00000000E+00  0.00000000E+00  0.00000000E+00
  0.00000000E+00  0.00000000E+00  0.00000000E+00
  0.00000000E+00  0.00000000E+00  0.00000000E+00
  0.00000000E+00  0.00000000E+00  0.00000000E+00
  0.00000000E+00  0.00000000E+00  0.00000000E+00
  0.00000000E+00  0.00000000E+00  0.00000000E+00
  0.00000000E+00  0.00000000E+00  0.00000000E+00
  0.00000000E+00  0.00000000E+00  0.00000000E+00
  0.00000000E+00  0.00000000E+00  0.00000000E+00
  0.00000000E+00  0.00000000E+00  0.00000000E+00
  0.00000000E+00  0.00000000E+00  0.00000000E+00
  0.00000000E+00  0.00000000E+00  0.00000000E+00
  0.00000000E+00  0.00000000E+00  0.00000000E+00
  0.00000000E+00  0.00000000E+00  0.00000000E+00
  0.00000000E+00  0.00000000E+00  0.00000000E+00
  0.00000000E+00  0.00000000E+00  0.00000000E+00
  0.00000000E+00  0.00000000E+00  0.00000000E+00
  0.00000000E+00  0.00000000E+00  0.00000000E+00
  0.00000000E+00  0.00000000E+00  0.00000000E+00
  0.00000000E+00  0.00000000E+00  0.00000000E+00
  0.00000000E+00  0.00000000E+00  0.00000000E+00
  0.00000000E+00  0.00000000E+00  0.00000000E+00
  0.00000000E+00  0.00000000E+00  0.00000000E+00
  0.00000000E+00  0.00000000E+00  0.00000000E+00
  0.00000000E+00  0.00000000E+00  0.00000000E+00
  0.00000000E+00  0.00000000E+00  0.00000000E+00
  0.00000000E+00  0.00000000E+00  0.00000000E+00
  0.00000000E+00  0.00000000E+00  0.00000000E+00
  0.00000000E+00  0.00000000E+00  0.00000000E+00
  0.00000000E+00  0.00000000E+00  0.00000000E+00
  0.00000000E+00  0.00000000E+00  0.00000000E+00
  0.00000000E+00  0.00000000E+00  0.00000000E+00
  0.00000000E+00  0.00000000E+00  0.00000000E+00
  0.00000000E+00  0.00000000E+00  0.00000000E+00
  0.00000000E+00  0.00000000E+00  0.00000000E+00
  0.00000000E+00  0.00000000E+00  0.00000000E+00
  0.00000000E+00  0.00000000E+00  0.00000000E+00
  0.00000000E+00  0.00000000E+00  0.00000000E+00
  0.00000000E+00  0.00000000E+00  0.00000000E+00
  0.00000000E+00  0.00000000E+00  0.00000000E+00
  0.00000000E+00  0.00000000E+00  0.00000000E+00
  0.00000000E+00  0.00000000E+00  0.00000000E+00
  0.00000000E+00  0.00000000E+00  0.00000000E+00
  0.00000000E+00  0.00000000E+00  0.00000000E+00
  0.00000000E+00  0.00000000E+00  0.00000000E+00
  0.00000000E+00  0.00000000E+00  0.00000000E+00
  0.00000000E+00  0.00000000E+00  0.00000000E+00
  0.00000000E+00  0.00000000E+00  0.00000000E+00
  0.00000000E+00  0.00000000E+00  0.00000000E+00
  0.00000000E+00  0.00000000E+00  0.00000000E+00
  0.00000000E+00  0.00000000E+00  0.00000000E+00
  0.00000000E+00  0.00000000E+00  0.00000000E+00
  0.00000000E+00  0.00000000E+00  0.00000000E+00
  0.00000000E+00  0.00000000E+00  0.00000000E+00
  0.00000000E+00  0.00000000E+00  0.00000000E+00
  0.00000000E+00  0.00000000E+00  0.00000000E+00
  0.00000000E+00  0.00000000E+00  0.00000000E+00
  0.00000000E+00  0.00000000E+00  0.00000000E+00
  0.00000000E+00  0.00000000E+00  0.00000000E+00
  0.00000000E+00  0.00000000E+00  0.00000000E+00
  0.00000000E+00  0.00000000E+00  0.00000000E+00
  0.00000000E+00  0.00000000E+00  0.00000000E+00
  0.00000000E+00  0.00000000E+00  0.00000000E+00
  0.00000000E+00  0.00000000E+00  0.00000000E+00
  0.00000000E+00  0.00000000E+00  0.00000000E+00
  0.00000000E+00  0.00000000E+00  0.00000000E+00
  0.00000000E+00  0.00000000E+00  0.00000000E+00
  0.00000000E+00  0.00000000E+00  0.00000000E+00
  0.00000000E+00  0.00000000E+00  0.00000000E+00
  0.00000000E+00  0.00000000E+00  0.00000000E+00
  0.00000000E+00  0.00000000E+00  0.00000000E+00
  0.00000000E+00  0.00000000E+00  0.00000000E+00
  0.00000000E+00  0.00000000E+00  0.00000000E+00
  0.00000000E+00  0.00000000E+00  0.00000000E+00
  0.00000000E+00  0.00000000E+00  0.00000000E+00
  0.00000000E+00  0.00000000E+00  0.00000000E+00
  0.00000000E+00  0.00000000E+00  0.00000000E+00
  0.00000000E+00  0.00000000E+00  0.00000000E+00
  0.00000000E+00  0.00000000E+00  0.00000000E+00
  0.00000000E+00  0.00000000E+00  0.00000000E+00
  0.00000000E+00  0.00000000E+00  0.00000000E+00
  0.00000000E+00  0.00000000E+00  0.00000000E+00
  0.00000000E+00  0.00000000E+00  0.00000000E+00
  0.00000000E+00  0.00000000E+00  0.00000000E+00
  0.00000000E+00  0.00000000E+00  0.00000000E+00
  0.00000000E+00  0.00000000E+00  0.00000000E+00
  0.00000000E+00  0.00000000E+00  0.00000000E+00
  0.00000000E+00  0.00000000E+00  0.00000000E+00
  0.00000000E+00  0.00000000E+00  0.00000000E+00
  0.00000000E+00  0.00000000E+00  0.00000000E+00
  0.00000000E+00  0.00000000E+00  0.00000000E+00
  0.00000000E+00  0.00000000E+00  0.00000000E+00
  0.00000000E+00  0.00000000E+00  0.00000000E+00
  0.00000000E+00  0.00000000E+00  0.00000000E+00
  0.00000000E+00  0.00000000E+00  0.00000000E+00
  0.00000000E+00  0.00000000E+00  0.00000000E+00
  0.00000000E+00  0.00000000E+00  0.00000000E+00
  0.00000000E+00  0.00000000E+00  0.00000000E+00
  0.00000000E+00  0.00000000E+00  0.00000000E+00
  0.00000000E+00  0.00000000E+00  0.00000000E+00
  0.00000000E+00  0.00000000E+00  0.00000000E+00
  0.00000000E+00  0.00000000E+00  0.00000000E+00
  0.00000000E+00  0.00000000E+00  0.00000000E+00
  0.00000000E+00  0.00000000E+00  0.00000000E+00
  0.00000000E+00  0.00000000E+00  0.00000000E+00
  0.00000000E+00  0.00000000E+00  0.00000000E+00
  0.00000000E+00  0.00000000E+00  0.00000000E+00
  0.00000000E+00  0.00000000E+00  0.00000000E+00
  0.00000000E+00  0.00000000E+00  0.00000000E+00
  0.00000000E+00  0.00000000E+00  0.00000000E+00
  0.00000000E+00  0.00000000E+00  0.00000000E+00
  0.00000000E+00  0.00000000E+00  0.00000000E+00
  0.00000000E+00  0.00000000E+00  0.00000000E+00
  0.00000000E+00  0.00000000E+00  0.00000000E+00
  0.00000000E+00  0.00000000E+00  0.00000000E+00
  0.00000000E+00  0.00000000E+00  0.00000000E+00
  0.00000000E+00  0.00000000E+00  0.00000000E+00
  0.00000000E+00  0.00000000E+00  0.00000000E+00
  0.00000000E+00  0.00000000E+00  0.00000000E+00
  0.00000000E+00  0.00000000E+00  0.00000000E+00
  0.00000000E+00  0.00000000E+00  0.00000000E+00
  0.00000000E+00  0.00000000E+00  0.00000000E+00
  0.00000000E+00  0.00000000E+00  0.00000000E+00
  0.00000000E+00  0.00000000E+00  0.00000000E+00
  0.00000000E+00  0.00000000E+00  0.00000000E+00
  0.00000000E+00  0.00000000E+00  0.00000000E+00
  0.00000000E+00  0.00000000E+00  0.00000000E+00
  0.00000000E+00  0.00000000E+00  0.00000000E+00
  0.00000000E+00  0.00000000E+00  0.00000000E+00
  0.00000000E+00  0.00000000E+00  0.00000000E+00
  0.00000000E+00  0.00000000E+00  0.00000000E+00
  0.00000000E+00  0.00000000E+00  0.00000000E+00
  0.00000000E+00  0.00000000E+00  0.00000000E+00
  0.00000000E+00  0.00000000E+00  0.00000000E+00
  0.00000000E+00  0.00000000E+00  0.00000000E+00
  0.00000000E+00  0.00000000E+00  0.00000000E+00
  0.00000000E+00  0.00000000E+00  0.00000000E+00
  0.00000000E+00  0.00000000E+00  0.00000000E+00
  0.00000000E+00  0.00000000E+00  0.00000000E+00
  0.00000000E+00  0.00000000E+00  0.00000000E+00
  0.00000000E+00  0.00000000E+00  0.00000000E+00
  0.00000000E+00  0.00000000E+00  0.00000000E+00
  0.00000000E+00  0.00000000E+00  0.00000000E+00
  0.00000000E+00  0.00000000E+00  0.00000000E+00
  0.00000000E+00  0.00000000E+00  0.00000000E+00
  0.00000000E+00  0.00000000E+00  0.00000000E+00
  0.00000000E+00  0.00000000E+00  0.00000000E+00
  0.00000000E+00  0.00000000E+00  0.00000000E+00
  0.00000000E+00  0.00000000E+00  0.00000000E+00
  0.00000000E+00  0.00000000E+00  0.00000000E+00
  0.00000000E+00  0.00000000E+00  0.00000000E+00
  0.00000000E+00  0.00000000E+00  0.00000000E+00
  0.00000000E+00  0.00000000E+00  0.00000000E+00
  0.00000000E+00  0.00000000E+00  0.00000000E+00
  0.00000000E+00  0.00000000E+00  0.00000000E+00
  0.00000000E+00  0.00000000E+00  0.00000000E+00
  0.00000000E+00  0.00000000E+00  0.00000000E+00
  0.00000000E+00  0.00000000E+00  0.00000000E+00
  0.00000000E+00  0.00000000E+00  0.00000000E+00
  0.00000000E+00  0.00000000E+00  0.00000000E+00
  0.00000000E+00  0.00000000E+00  0.00000000E+00
  0.00000000E+00  0.00000000E+00  0.00000000E+00
  0.00000000E+00  0.00000000E+00  0.00000000E+00
  0.00000000E+00  0.00000000E+00  0.00000000E+00
  0.00000000E+00  0.00000000E+00  0.00000000E+00
  0.00000000E+00  0.00000000E+00  0.00000000E+00
  0.00000000E+00  0.00000000E+00  0.00000000E+00
  0.00000000E+00  0.00000000E+00  0.00000000E+00
  0.00000000E+00  0.00000000E+00  0.00000000E+00
  0.00000000E+00  0.00000000E+00  0.00000000E+00
  0.00000000E+00  0.00000000E+00  0.00000000E+00
  0.00000000E+00  0.00000000E+00  0.00000000E+00
  0.00000000E+00  0.00000000E+00  0.00000000E+00
  0.00000000E+00  0.00000000E+00  0.00000000E+00
  0.00000000E+00  0.00000000E+00  0.00000000E+00
  0.00000000E+00  0.00000000E+00  0.00000000E+00
  0.00000000E+00  0.00000000E+00  0.00000000E+00
  0.00000000E+00  0.00000000E+00  0.00000000E+00
  0.00000000E+00  0.00000000E+00  0.00000000E+00
  0.00000000E+00  0.00000000E+00  0.00000000E+00
  0.00000000E+00  0.00000000E+00  0.00000000E+00
  0.00000000E+00  0.00000000E+00  0.00000000E+00
  0.00000000E+00  0.00000000E+00  0.00000000E+00
  0.00000000E+00  0.00000000E+00  0.00000000E+00
  0.00000000E+00  0.00000000E+00  0.00000000E+00
  0.00000000E+00  0.00000000E+00  0.00000000E+00
  0.00000000E+00  0.00000000E+00  0.00000000E+00
  0.00000000E+00  0.00000000E+00  0.00000000E+00
  0.00000000E+00  0.00000000E+00  0.00000000E+00
  0.00000000E+00  0.00000000E+00  0.00000000E+00
  0.00000000E+00  0.00000000E+00  0.00000000E+00
  0.00000000E+00  0.00000000E+00  0.00000000E+00
  0.00000000E+00  0.00000000E+00  0.00000000E+00
  0.00000000E+00  0.00000000E+00  0.00000000E+00
  0.00000000E+00  0.00000000E+00  0.00000000E+00
  0.00000000E+00  0.00000000E+00  0.00000000E+00
  0.00000000E+00  0.00000000E+00  0.00000000E+00
  0.00000000E+00  0.00000000E+00  0.00000000E+00
  0.00000000E+00  0.00000000E+00  0.00000000E+00
  0.00000000E+00  0.00000000E+00  0.00000000E+00
  0.00000000E+00  0.00000000E+00  0.00000000E+00
  0.00000000E+00  0.00000000E+00  0.00000000E+00
  0.00000000E+00  0.00000000E+00  0.00000000E+00
  0.00000000E+00  0.00000000E+00  0.00000000E+00
  0.00000000E+00  0.00000000E+00  0.00000000E+00
  0.00000000E+00  0.00000000E+00  0.00000000E+00
  0.00000000E+00  0.00000000E+00  0.00000000E+00
  0.00000000E+00  0.00000000E+00  0.00000000E+00
  0.00000000E+00  0.00000000E+00  0.00000000E+00
  0.00000000E+00  0.00000000E+00  0.00000000E+00
  0.00000000E+00  0.00000000E+00  0.00000000E+00
  0.00000000E+00  0.00000000E+00  0.00000000E+00
  0.00000000E+00  0.00000000E+00  0.00000000E+00
  0.00000000E+00  0.00000000E+00  0.00000000E+00
  0.00000000E+00  0.00000000E+00  0.00000000E+00
  0.00000000E+00  0.00000000E+00  0.00000000E+00
  0.00000000E+00  0.00000000E+00  0.00000000E+00
  0.00000000E+00  0.00000000E+00  0.00000000E+00
  0.00000000E+00  0.00000000E+00  0.00000000E+00
  0.00000000E+00  0.00000000E+00  0.00000000E+00
  0.00000000E+00  0.00000000E+00  0.00000000E+00
  0.00000000E+00  0.00000000E+00  0.00000000E+00
  0.00000000E+00  0.00000000E+00  0.00000000E+00
  0.00000000E+00  0.00000000E+00  0.00000000E+00
  0.00000000E+00  0.00000000E+00  0.00000000E+00
  0.00000000E+00  0.00000000E+00  0.00000000E+00
  0.00000000E+00  0.00000000E+00  0.00000000E+00
  0.00000000E+00  0.00000000E+00  0.00000000E+00
  0.00000000E+00  0.00000000E+00  0.00000000E+00
  0.00000000E+00  0.00000000E+00  0.00000000E+00
  0.00000000E+00  0.00000000E+00  0.00000000E+00
  0.00000000E+00  0.00000000E+00  0.00000000E+00
  0.00000000E+00  0.00000000E+00  0.00000000E+00
  0.00000000E+00  0.00000000E+00  0.00000000E+00
  0.00000000E+00  0.00000000E+00  0.00000000E+00
  0.00000000E+00  0.00000000E+00  0.00000000E+00
  0.00000000E+00  0.00000000E+00  0.00000000E+00
  0.00000000E+00  0.00000000E+00  0.00000000E+00
  0.00000000E+00  0.00000000E+00  0.00000000E+00
  0.00000000E+00  0.00000000E+00  0.00000000E+00
  0.00000000E+00  0.00000000E+00  0.00000000E+00
  0.00000000E+00  0.00000000E+00  0.00000000E+00
  0.00000000E+00  0.00000000E+00  0.00000000E+00
  0.00000000E+00  0.00000000E+00  0.00000000E+00
  0.00000000E+00  0.00000000E+00  0.00000000E+00
  0.00000000E+00  0.00000000E+00  0.00000000E+00
  0.00000000E+00  0.00000000E+00  0.00000000E+00
  0.00000000E+00  0.00000000E+00  0.00000000E+00
  0.00000000E+00  0.00000000E+00  0.00000000E+00
  0.00000000E+00  0.00000000E+00  0.00000000E+00
  0.00000000E+00  0.00000000E+00  0.00000000E+00
  0.00000000E+00  0.00000000E+00  0.00000000E+00
  0.00000000E+00  0.00000000E+00  0.00000000E+00
  0.00000000E+00  0.00000000E+00  0.00000000E+00
  0.00000000E+00  0.00000000E+00  0.00000000E+00
  0.00000000E+00  0.00000000E+00  0.00000000E+00
  0.00000000E+00  0.00000000E+00  0.00000000E+00
