# Supplementary material for: Dramatic Enhancement of Rare-Earth Metal–Organic Framework Stability Via Metal Cluster Fluorination
Source: JACS Au. 2022 Aug 9;2(8):1889–98. doi: 10.1021/jacsau.2c00259 (PMC9400048; doi:10.1021/jacsau.2c00259)
Supplement: Supplementary file 2 — au2c00259_si_002.zip [file au2c00259_si_002.zip › jacs_supplement/poscars/empty_stability/tcpb/mixed/16/POSCAR]

POSCAR file from 20_0407_12_Part1_prot_h
   1.00000000000000     
    22.4307011942994805    0.0061154571512971    0.0392538926372078
   -11.2872767300931027   19.4943327504224229   -0.0485092081113180
     0.1639117263506880   -0.1789053086486460   23.5556317636461152
   C    H    Na   O    Eu   F 
   204   152     2    78    18    16
Direct
  0.0247533316802730  0.4054217439644816  0.4403920230577754
  0.6493718834587909  0.6024117042470962  0.5962488828115724
  0.7176438504210907  0.7236226982344647  0.6194387211319210
  0.7031799776821615  0.6559129671660102  0.6257104488335301
  0.7741857276048378  0.7796884906699830  0.6536065921686216
  0.0371716163637075  0.2555664097038957  0.3356212239776397
  0.6246575018149940  0.6836256014483340  0.5518570240187657
  0.6777869742940013  0.7369751962863162  0.5821056459277472
  0.0145298600121038  0.2948119306069472  0.6308911571920177
  0.0655999777299527  0.3288170739535730  0.5898831741793131
  0.0099666193759873  0.2361254872140250  0.6630145292642240
  0.0668103194999432  0.3812540002687967  0.5585902574585973
  0.9669651470365892  0.3673393883027884  0.6100703571356405
  0.9656087092602874  0.3148179406440761  0.6411698865836968
  0.0170136739377895  0.4007005574862958  0.5678765424314633
  0.5554373527061855  0.5590149632622712  0.5245265799947560
  0.0201034373507127  0.4577750537834220  0.4750386879656716
  0.5483978769548656  0.9912752732285171  0.0269692528841645
  0.3553671440652124  0.3815100819691182  0.1092031510444258
  0.3968206869892370  0.3705941900093919  0.0705232796590778
  0.3220139467202117  0.2480448172320848  0.0802884047067636
  0.2777382535237507  0.2595310510391897  0.1149270102888593
  0.2954530186276898  0.3265055056489246  0.1305329343064230
  0.7095797347347457  0.0035290177457625  0.1309481089256010
  0.7258849469892539  0.0478956347057533  0.0850182638855799
  0.7653413855778339  0.0048872125299155  0.1655534034066264
  0.6741040296675465  0.0444435608240923  0.0509578567266473
  0.5888596192323590  0.9526009020891237  0.1084661706160617
  0.6405908048595705  0.9564683827003009  0.1427297844063133
  0.6048066284714864  0.9960630044752676  0.0617896523502210
  0.0155459568869531  0.4550163541439076  0.5347876496039063
  0.9435369463664358  0.6456980270518784  0.6363864557592009
  0.9891616774829259  0.7148605657732645  0.6252902840927845
  0.0522327913049807  0.6828302349631485  0.5605416029470121
  0.0447598814657439  0.7332583413128049  0.5883624223291690
  0.0077101572432809  0.5595774400387867  0.5356114149249933
  0.3902219165060998  0.3935469282550841  0.5532208760079769
  0.6557273559821510  0.7066559561218355  0.3642166630750836
  0.9794530575339309  0.7695938147728612  0.6520459250618202
  0.3209498534585151  0.3695612898207230  0.5397552448276457
  0.2284581726891091  0.2205407554774297  0.6405718163273804
  0.4470681287596321  0.4493910228549822  0.5213641839614098
  0.2840813029873388  0.2821539466452236  0.6115214573475853
  0.2685456727476350  0.3145622467224953  0.5685999302778839
  0.3528867219760343  0.3077080148529632  0.6266327070873956
  0.4052725873388425  0.3627552849759041  0.5979415550222882
  0.9783253298102181  0.7016604488783997  0.1318656438251224
  0.9305666583672689  0.6711715914147405  0.0878771544370238
  0.9829482122706210  0.7610737651024948  0.1646292288114353
  0.9296540703885867  0.6193938532983623  0.0546265804544532
  0.9513272496134348  0.5952251761533276  0.6088291723257129
  0.0044346927721364  0.6133183051339159  0.5692396852412358
  0.9783473366634325  0.5427521761119536  0.0296234558977488
  0.9763087731956688  0.5963846697061115  0.0647794306407832
  0.0223477213426548  0.6254615462597570  0.1101529412973790
  0.6017429639444600  0.6510977123155968  0.3911339434586978
  0.0235317064766747  0.6775128076633479  0.1430512401389592
  0.2099832259168011  0.2008612317532652  0.1310883830512140
  0.4542685834177789  0.4289515600096863  0.0412552300628519
  0.6149761086417342  0.6164244021218650  0.4337179756160268
  0.3805659669217718  0.3031304615388635  0.0577022870361503
  0.2884131315871912  0.9265703443886935  0.1269341670073487
  0.2651024427962767  0.9721286805617808  0.1152823795835829
  0.3581053608817228  0.0316175912667873  0.0487450352774417
  0.3009655699098630  0.0255323162612058  0.0769108146989055
  0.4372448033068252  0.9867133164963349  0.0258354652615154
  0.6221040963566224  0.0077324933892058  0.4296574039562842
  0.7804368769438312  0.7900945838995312  0.3518162685530797
  0.2017256186399763  0.9641324586728004  0.1422303688529425
  0.6876356849102336  0.0639975211357822  0.4410987431845399
  0.8040125128116031  0.0107248075515756  0.3678545681200376
  0.5607730095796271  0.0013111248310267  0.4596017528085312
  0.7410404437436213  0.0121020604593909  0.3859108231374506
  0.7464430787289729  0.0666781331755928  0.4188901222172206
  0.6757560313350979  0.9570594141318551  0.3723820511447542
  0.6168943170999555  0.9557687487056015  0.3931667559774823
  0.4489213929084812  0.4506991328050276  0.4614029628511958
  0.0038291013954321  0.6132962158278588  0.4430234929683508
  0.0438464677284500  0.6946840270281172  0.3659385455606099
  0.0446958820735617  0.6416334278717670  0.3945110922836932
  0.9583914674453879  0.6364747616754300  0.4591239611052629
  0.9583742767948351  0.6902986322965958  0.4310895358861160
  0.0030292287351585  0.7216653060886387  0.3854496594703107
  0.3272857955533581  0.2729010658866429  0.4036980562250960
  0.3767210157964271  0.3254074614032803  0.4370705852748813
  0.5571957892173529  0.5605089299406458  0.4646630855638350
  0.2413299041703141  0.2319708434636567  0.3243148234418172
  0.3188404887278153  0.3562791021162326  0.3459682485711468
  0.2972956934866247  0.2879214767904159  0.3583975756467481
  0.3682643454502283  0.4087704023043131  0.3794080195413727
  0.3971616866027361  0.3941378955720864  0.4259502087649167
  0.9444630435443315  0.2598197477844977  0.0746469914924788
  0.9381200007264070  0.3102622150218721  0.0466907988886121
  0.9804514481536444  0.4349561113358575  0.0271705628567176
  0.0062949328889488  0.2237268601822322  0.1417831128476834
  0.6324844119759803  0.6874205527931494  0.1500332424184663
  0.6834928052301166  0.6365894445013538  0.4468742225975291
  0.5861942724337368  0.6300688658979539  0.1191881205791674
  0.6100069420982237  0.5976300379052759  0.0817744885171905
  0.5599871615619136  0.5402253734686866  0.0463229872565236
  0.3799732040272090  0.9842108048300986  0.0583959055314196
  0.3456637030547114  0.9326703207912104  0.0986890546769104
  0.6808709821754633  0.6214057172965113  0.0782167612250291
  0.7530877769082664  0.7752041984731832  0.1758419895261980
  0.7270538091412817  0.6774540070372694  0.1103996792018620
  0.7030978321515278  0.7117596815295641  0.1453246417147511
  0.7821602936611143  0.0083320001873091  0.6449058492179489
  0.7375497832567959  0.6917222740600408  0.4195783241527806
  0.9829645421401452  0.3799958777880690  0.0587149847728625
  0.5580206133552537  0.9993173284719319  0.5195815850223227
  0.9960834366159830  0.2777534184236288  0.1151197703729778
  0.0389788826433559  0.3469858615096229  0.1289905557853501
  0.0322621865229493  0.3974161988207001  0.1014304790474796
  0.6994904454226969  0.0496417717412783  0.6272674390027220
  0.7232287446556143  0.0045098006443993  0.6133291514097436
  0.6363936270214978  0.9530489865516927  0.5405687759623419
  0.6906839934325433  0.9555624181858917  0.5703216027995026
  0.0767286152400715  0.4258671608947679  0.3992630366865768
  0.7237838973791426  0.7277471588318747  0.3788604550841228
  0.6448654999985663  0.0468037666726602  0.5975600032072990
  0.6134034125806878  0.9993693838460231  0.5531265674813568
  0.3962040422933981  0.0008734168169298  0.4240176952390584
  0.0099601720054139  0.7847731763519263  0.3591195805113259
  0.3839853581324206  0.9895954389469637  0.9328421691354123
  0.0098848398729814  0.5611317150099708  0.4756514897742719
  0.3680028293209219  0.9589687782660690  0.3758551475336134
  0.2795628863256141  0.9951141758306008  0.8735832350175343
  0.3485058773371819  0.0432126494094192  0.8626891094336742
  0.4003195628187228  0.0402897142601191  0.8920282587036112
  0.6218540288453411  0.5994311344143455  0.9562369045368939
  0.6627613065048550  0.5899625344994774  0.9159194506921438
  0.7256780905032088  0.7119510379450134  0.8968660746763817
  0.7142017971035770  0.6455980309514331  0.8868201654226127
  0.2246562580708442  0.9998997757403885  0.8424664415639214
  0.4395294171007578  0.9901488456972487  0.9660574027084721
  0.3147032884408318  0.9402507967044116  0.9421748549498474
  0.2628592229535727  0.9430525291574980  0.9128247839168466
  0.9872957666897975  0.2697237975349012  0.8830829831332352
  0.0450359595092564  0.3204284397642994  0.9118235880427008
  0.9873795533941774  0.2079046769916388  0.8599114211508336
  0.0429702660756703  0.3750848406063128  0.9376671687266693
  0.3191864847525494  0.0460016200281785  0.4095172256244766
  0.2880286521354520  0.0007338577918929  0.3639738691846688
  0.9795750787102406  0.4353896871715364  0.9672454880403336
  0.5667097844543818  0.5402318946625613  0.9867224964038499
  0.9837868581159555  0.3810636997779042  0.9344517507821450
  0.9287140506517844  0.2762463732974041  0.8788782919031775
  0.9272973070155999  0.3320052565337477  0.9032580868260922
  0.7792576865093537  0.7708526019290716  0.8635588309917637
  0.3144830469565250  0.9588044534062661  0.3463764484364162
  0.6339422325565636  0.6661321138014102  0.9663275725345102
  0.6852477813604594  0.7217205104746469  0.9371738178552675
  0.9797040593379975  0.4886459700324224  0.0568407723172442
  0.9816243198518180  0.6012727016598021  0.9379798328286242
  0.9358126489963041  0.6421502299503885  0.8651443382967727
  0.9356759605475702  0.5883605380629433  0.8933784098493618
  0.0297626122282395  0.6697351324278031  0.9516679125187295
  0.9806393032196965  0.7679805895240435  0.8509245930831923
  0.0302529970386516  0.7235028748835433  0.9230409241051447
  0.9822881757400310  0.7102832240372408  0.8801850854325863
  0.3634681513985569  0.2929085865572176  0.8700952625992855
  0.2956688756447505  0.2764496420135103  0.8814944672060960
  0.2821044442590122  0.3116769228997853  0.9241707705209521
  0.4172246366535788  0.3432738445689054  0.9020300553642642
  0.0332310307847621  0.3079058430917243  0.3717056250711934
  0.4038100637232205  0.3774025889668025  0.9459981778612203
  0.9785086220584773  0.5436316737383180  0.9696717728874802
  0.4960238373976935  0.9932552136674531  0.9381572076852720
  0.5011211184537601  0.9961967553777740  0.5471038884464150
  0.0095124165595593  0.5063348679569089  0.5636041731887431
  0.5007844419725984  0.5033052754804856  0.5514945470063637
  0.5041432266990640  0.4845337309088791  0.0723244060427461
  0.4495005824752027  0.9973928810454780  0.4578171689566375
  0.4912600682892716  0.9870772063189293  0.0548516015938958
  0.5036763640174584  0.5067208572643196  0.4345807213681923
  0.5061025844298186  0.9994645856277273  0.4301434636940868
  0.5166921994893059  0.4845273959253049  0.9555911610172103
  0.9778968977423119  0.4891337759239889  0.9398793063924629
  0.0813636920147616  0.3774325056617798  0.3655389307464532
  0.0170932900805809  0.5104271735014478  0.4469728374867472
  0.2256882457495877  0.9951537907543155  0.3360306538413269
  0.3722959294646913  0.0458711857418308  0.4391947859997174
  0.3356874118318558  0.3616733842642788  0.9561095661470134
  0.2379486517719442  0.2206722934426182  0.8485808801006982
  0.4597059033507946  0.4298005354795862  0.9814000940365517
  0.9806835325947318  0.2871909874539966  0.4121982117459808
  0.6866374259210062  0.0395187343407883  0.8560502978997775
  0.7118511056467653  0.9958852191941077  0.8692132070858847
  0.6334623784280140  0.0376802291495721  0.8877000231190948
  0.6051530287346196  0.9927313405421216  0.9334904278133891
  0.3881583072163224  0.9909405026099378  0.5507936056344107
  0.4021570028921531  0.0351039960268338  0.5974840168091404
  0.3491928646234754  0.0363666463543950  0.6273215705402819
  0.7726102229925544  0.0016556265977030  0.8386573923986589
  0.5499851478072628  0.9930937406633120  0.9671331316410985
  0.6292247245292586  0.9475416453682683  0.9453788525767450
  0.6819151330636686  0.9488371858739768  0.9132582308938311
  0.9768331271269517  0.3354831234192375  0.4466143133808416
  0.2804123374652647  0.9932028585317312  0.6118379317009470
  0.3188887383863914  0.9454252826464256  0.5370256615324962
  0.2657917183134941  0.9464704456415944  0.5671416414801200
  0.2245424888383525  0.9993167507234517  0.6420796784166996
  0.4463904321390046  0.9947471338777447  0.5178247102630067
  0.6097096107475366  0.6156698636611537  0.5584150827972252
  0.6394386812580493  0.5498242014114183  0.6002805363420336
  0.7375629612786412  0.6461567078855168  0.6518033887228540
  0.5941555364944335  0.6943444935691758  0.5220334116038075
  0.6896113718169374  0.7900669730133814  0.5773752924577735
  0.1038656699788802  0.3128081716298681  0.5831313346401288
  0.9260043163861482  0.2872445329573807  0.6733244252685466
  0.9277149783653869  0.3820241667595141  0.6170984721083457
  0.9360890874521814  0.3195086179003468  0.4785871405415847
  0.9009578107970384  0.6315575504373143  0.6661722766253106
  0.0806758695347867  0.7879070398358152  0.5817810661874887
  0.4591711150991955  0.3812307821823495  0.6088607712740952
  0.0946417147828669  0.6967031211871770  0.5305425201664704
  0.2143861868606862  0.2951768718169987  0.5581884221765563
  0.3085293507915523  0.3941303367558717  0.5056828129404281
  0.6466520189680054  0.7360468264072111  0.3322691115043241
  0.3651206665872095  0.2834303974429133  0.6609854531283617
  0.0672181525672855  0.4516261243404998  0.1115406615643977
  0.0784777554333047  0.3614135122257309  0.1615179157622606
  0.9101869381195300  0.2053499623246111  0.0651851285317164
  0.7090288462825001  0.9197476884251472  0.5607637046214577
  0.6114988951569629  0.9151074682119713  0.5065702765293523
  0.7253793080814361  0.0871751638234457  0.6613978425160525
  0.6271982807889458  0.0831182358115896  0.6075288811120174
  0.4135234704153206  0.2944075129807615  0.0283222011111732
  0.0590644433888343  0.6080136777328988  0.1183948538983017
  0.8948312676335632  0.6898991328247135  0.0800511352576905
  0.0607482521882332  0.7004641170650316  0.1775480394925779
  0.9144153559379973  0.5408873614611736  0.6159298867775220
  0.5482654518635357  0.6353220063188942  0.3808191555035094
  0.8926793799002795  0.5964904223896283  0.0198648399109587
  0.6870164198139648  0.0793894464656333  0.0151959331394735
  0.3685187866489272  0.4341261320558871  0.1199797889138452
  0.3077563372505736  0.1951236031478842  0.0698032462855664
  0.2610781946561787  0.3349379207361167  0.1584808461739300
  0.6275482294282284  0.9220339879287707  0.1788210290519103
  0.7801751674790864  0.0848400517717280  0.0768575487481584
  0.5349763411952608  0.9144865486461526  0.1169798788227467
  0.1066704810172823  0.4077315252710676  0.5263344265071623
  0.7913189853637661  0.7086827439926822  0.4296071821278460
  0.8982270170865903  0.2956813123231896  0.0144818687125223
  0.6146413829254769  0.7146405509082143  0.1777954789082656
  0.5307650351084519  0.6110297795194910  0.1220894281364977
  0.6939538583704845  0.6087421806368383  0.4793730235961604
  0.3630419894873143  0.8958126726058211  0.1059511709901741
  0.6992842802427433  0.5952774038094191  0.0496764670482577
  0.7825486485054114  0.6966068613832022  0.1089777306729616
  0.6716177877589828  0.9144867918133173  0.3464346616043841
  0.7977299421077362  0.1099734029666664  0.4281067361861872
  0.3840312172197713  0.4622735916422016  0.3704620839286576
  0.6920161199702335  0.1051100443438173  0.4691176327502049
  0.3857974007721552  0.0725511190463521  0.0179640389903497
  0.5660060369143309  0.9118344153566582  0.3836636572412644
  0.2819818752074923  0.0610315862322821  0.0695375578670863
  0.2603139384535993  0.8851563457383875  0.1572191896106716
  0.3597620276726730  0.0830062344800879  0.8313749435350033
  0.1145221721664598  0.4804921877749422  0.3949800728071793
  0.3019068782798655  0.8999224671241137  0.9733304116428059
  0.2084466582207440  0.9054398398218879  0.9196631106018813
  0.7485423839116976  0.6385743996126152  0.8575735867165406
  0.6549370786286133  0.5383958412504199  0.9087931741338338
  0.3876103356846770  0.9251859846895414  0.3623892893087728
  0.0741202127371139  0.7151597982100029  0.3269834640889471
  0.9249043645840231  0.7102228444461147  0.4446948215304616
  0.4544256716482735  0.0788897556245445  0.8849084279669839
  0.9236983009435633  0.6127842442404301  0.4951864310713674
  0.3999128488582713  0.3134683647604035  0.4726251448032031
  0.0787368730579061  0.6226522026023176  0.3801439823262953
  0.3106046654947647  0.2190979449569852  0.4120496515295429
  0.2953084837321356  0.3668937484225765  0.3099085860369541
  0.4979648764261881  0.9919699323752411  0.5934530140383742
  0.4980356848103256  0.5031766846085901  0.5979680774937322
  0.4906426292802379  0.9880385854658655  0.1013494171096951
  0.0092460681371094  0.5065062438324972  0.6101141978624796
  0.9775147004445444  0.4869841209721884  0.1033083847972307
  0.5007143373588505  0.4835753661757209  0.1187683148846332
  0.0926464626087977  0.1555237490814960  0.1161697289915722
  0.0535371653738821  0.8882165585323847  0.1387009542129007
  0.8209621131733158  0.9120792003567431  0.1381401314833326
  0.3954535597032773  0.0805345461159064  0.4755253467582108
  0.0165160169780947  0.5093726785647092  0.4004686165416587
  0.5094870827247036  0.0037753755151186  0.3837910310881441
  0.5067505348923120  0.5065788330970946  0.3881412814558516
  0.4964505523061931  0.9923606731380161  0.8916590317304056
  0.5194562496657440  0.4860990359635480  0.9091232181251243
  0.9800300855489610  0.4907395081938901  0.8933993898659054
  0.2936992616519092  0.9273292531956017  0.3078602560830603
  0.0906568754545418  0.3148342720263599  0.9144892334144714
  0.2997348395007862  0.0802955804493237  0.4215016643030651
  0.0872310737144417  0.4133878782727720  0.9620043150562836
  0.8806739453873860  0.3359804327512066  0.9009719790040975
  0.8825845669294949  0.2346852654038543  0.8587999882214135
  0.6020675733732688  0.6740020827074034  0.9975248322928323
  0.6946018628949346  0.7737486453256182  0.9446177934310924
  0.9401638501788909  0.0286547328039291  0.5762473370631085
  0.8628190544704353  0.9702044721304404  0.5721744241820446
  0.0251191996175990  0.9437397824514306  0.5257739866360325
  0.9760167618305147  0.9534022318741648  0.5678234425791544
  0.1024685770395024  0.1348983645770403  0.5665893037719485
  0.9574248468296176  0.9383255355677562  0.9439674663973321
  0.8989669858453553  0.6311616085491139  0.8309664462745019
  0.0567165459656493  0.0525373324013714  0.5644883287294391
  0.0586430484736624  0.9750412802444828  0.9742987696646068
  0.8607864635239793  0.2079164144395804  0.7814886211577630
  0.8068966173680110  0.1289709032309361  0.7889739436697241
  0.0683194128748781  0.1206741884851326  0.9597364892490248
  0.0434900062765564  0.0256215498155115  0.9356216722533688
  0.9653073124737119  0.0694681461809452  0.9168219528899968
  0.8770633295461323  0.8767953484304485  0.9396210525409288
  0.0668695095286438  0.6804896974544334  0.9856569748155550
  0.4703156481799198  0.3552491562709577  0.8941824602666557
  0.2286226596849232  0.2983215527307195  0.9316955965189777
  0.3723497310233270  0.2643722493128635  0.8363271987414009
  0.7091933396506249  0.0750850298838657  0.8206683254865155
  0.6142508206958155  0.0725681461594760  0.8781714520940866
  0.3252159417149869  0.3889977001731424  0.9899115986772031
  0.1760085323720446  0.8525935778337939  0.2106571434979614
  0.1044209587204179  0.7873996694544019  0.2208539869736157
  0.0674312983713747  0.7770097501606159  0.9334630578481722
  0.1225483923964532  0.3927445846898863  0.3341116772761694
  0.8655905349083142  0.6803667448549930  0.7834888578217587
  0.8641982336643750  0.6804538530024473  0.7177021277165778
  0.3206426672498566  0.1233751337823037  0.7000837193194656
  0.3237082239750251  0.1940269705921693  0.7037526877306988
  0.0435539526649507  0.9883217163680413  0.4389927813681638
  0.1317028844022303  0.0875042751474382  0.4470405144538958
  0.9933369091152642  0.1067648285014968  0.4563686701884606
  0.0405257146587132  0.0748445675546705  0.4263302490674477
  0.9180724144245147  0.8711559377935032  0.0516798178426257
  0.0177609592414427  0.9468483942345500  0.0650048843807838
  0.9370378478667618  0.9660989220107723  0.0694834846627970
  0.9234985051954112  0.9956816585029742  0.4201366555168065
  0.1364888863600839  0.3221725842388210  0.1884639758338835
  0.6615597705720972  0.8200810528528493  0.2373197978691124
  0.6726037942728382  0.8946649614643079  0.2374216262882740
  0.9137005551715305  0.0118443259272993  0.0315819940786426
  0.1548257766996031  0.3454398666598522  0.2513797039763119
  0.0312053928207305  0.0921919814758354  0.0757922390974315
  0.1005216516421115  0.9676827107727988  0.0619655834522277
  0.1537954883756214  0.9682655254113044  0.7550216581399170
  0.8981262610062117  0.5352215049490567  0.8820465998789828
  0.9638266346510918  0.9426540061243855  0.4589845690994565
  0.0301701236449290  0.8449700438057945  0.7537698301430495
  0.9178200420873353  0.0900016816751901  0.8780666740223211
  0.1693188451065240  0.0850816143044923  0.6343794541897196
  0.8509307428056587  0.9406348685248815  0.3919602275450700
  0.7019741659039695  0.9144830530120842  0.9218850091200963
  0.9432016966709895  0.2324225891033720  0.4155702889801560
  0.4557982893048305  0.0705331826043150  0.6092139413223379
  0.6062078146981733  0.9115031316650573  0.9804457843736074
  0.3612002577071109  0.0718167029973813  0.6631379656020897
  0.2117738056954721  0.9117682393159612  0.5560961774991853
  0.3069310649332948  0.9093650673222342  0.5015772084191426
  0.7361656595213688  0.6722986179820580  0.7547365370612766
  0.1683929668561674  0.8369283901957729  0.3304595831789641
  0.9646067094035189  0.2123936709550307  0.7024365642900676
  0.0491478016900686  0.2129308126302760  0.6496140199870908
  0.7469521694488463  0.9670343124111369  0.2098460973160243
  0.9910118289521037  0.1935585226741097  0.3421134185623629
  0.7969262366284795  0.8413215672051777  0.6404747080008164
  0.0864313746752643  0.2757474838779075  0.2997755790651269
  0.7943693767726856  0.7590098996467916  0.6959755315422811
  0.1663359709581513  0.1975300962679896  0.6248855784668734
  0.8057926505225552  0.0500175914075669  0.6863382231639079
  0.0596908033769523  0.2446131741369655  0.1728649304367380
  0.8050990692307636  0.9688890778804335  0.6295282233990136
  0.8156231237636291  0.7908336515223269  0.1765650137808308
  0.7298545250107935  0.8114282402169906  0.1987236412692184
  0.9632441664428839  0.1614227493952498  0.1316303227596549
  0.9416711565045262  0.7818993119695818  0.1535741318300694
  0.9285467267219616  0.7503613839649290  0.6864311019665834
  0.2470584733115189  0.1942882893360149  0.6791497250076333
  0.0219787092422692  0.8309803258016473  0.6397397901602062
  0.1980906165749872  0.1403575181696937  0.1241486164611771
  0.0316379228636237  0.7889211266714611  0.2016034983897086
  0.1637606578239001  0.2151200506558837  0.1491011071090824
  0.8268790953056140  0.0413001813964087  0.1492148320963196
  0.0391542893861399  0.2012611691879727  0.8682235014021273
  0.9925507987140634  0.0770557307169568  0.4256524662120356
  0.0937079960692415  0.0609391931395749  0.4210860965788896
  0.0037696985014364  0.9382790732519126  0.4476577847371672
  0.9071594204311992  0.9266970822160303  0.9431144660558033
  0.0233386185260684  0.9604982939051396  0.5647869654120257
  0.0412971454771238  0.0862421812975640  0.9311482663299344
  0.0397948869934339  0.9753846500160321  0.9365224372441503
  0.9433760787853416  0.9062156171781623  0.0803740838035338
  0.6639612945734399  0.8562855074963664  0.2629348264422831
  0.1519157410275511  0.8132060982893776  0.2373204363722081
  0.9371288489274789  0.0136219975294125  0.0667897890576157
  0.0691283780166287  0.9856638194045999  0.0567749833814375
  0.0547759587622707  0.0958471686076052  0.5681149754958739
  0.9107529237998477  0.9785563465624065  0.5726676056315654
  0.0602937226540377  0.8146929203706819  0.3239342224919000
  0.9694603827765036  0.8056733622331933  0.3731432159439763
  0.1621751473944784  0.9589617543402937  0.8560871550740003
  0.2449259070391037  0.0442336121515297  0.8033793362554320
  0.9324570341227272  0.1624269152380293  0.8346155500739414
  0.8020700343510612  0.8312287594881482  0.8820595379277876
  0.7974624431003789  0.7547665804920527  0.8169196721200578
  0.8630008355057655  0.0628811911523499  0.3748840836547771
  0.8421199193343725  0.8106822567419059  0.3664473339684093
  0.2176590904018738  0.1705836200122022  0.3397602809325662
  0.2200471473972740  0.2502189876937919  0.2814208384706092
  0.7619992239199078  0.8192947953925440  0.3160206698152876
  0.7958011594259347  0.9538231482509261  0.3473346994752760
  0.1779259134024187  0.0007221786989362  0.1239634461057406
  0.1742728054349172  0.9202115479337678  0.1819732315925719
  0.9995492118238190  0.0033162661526163  0.6801311038958886
  0.1916516712713090  0.9415065473860267  0.3047136444108034
  0.2100597446792207  0.0406312803326045  0.3457788724396735
  0.9922295913186687  0.9966578292307702  0.1821910552465056
  0.2542354759105550  0.1935730104283593  0.8085294583095148
  0.1767936047660115  0.2042540242729487  0.8630324828249840
  0.0250938201515325  0.8290452689547365  0.8629847325683428
  0.9326368504914768  0.7501233778132175  0.8138752233311237
  0.2451103046540197  0.0491631105562007  0.6774305136659535
  0.1620432325760603  0.9568836714666773  0.6309809938231155
  0.7883681651160188  0.9557818760913221  0.8463129327479564
  0.8063404642177474  0.0544218472927582  0.8076908058522321
  0.0465711004690235  0.9164787684970577  0.1664679212780058
  0.0107944830378202  0.8751697436350625  0.7517951115460804
  0.1217114445264258  0.9849388199048619  0.7485583587719518
  0.0042242527345664  0.0113121173791129  0.3273096518279530
  0.9988646314141647  0.0057258119283077  0.8279039391639387
  0.9188994883746275  0.0512720602560393  0.8967009330706475
  0.1296843161620274  0.0652110336798373  0.6597350296949713
  0.0547173395493559  0.1062697154151877  0.1127652999662061
  0.8540315992321865  0.9316136109933950  0.1690115355429995
  0.8934548620665339  0.9458760268510957  0.4099790473619080
  0.8300702453886544  0.1662036210469537  0.7602384916838574
  0.8320742063187723  0.6642840366971257  0.7511535284175324
  0.3322945880035135  0.1623818371323509  0.7264886517125149
  0.1748745053261160  0.3383228104066589  0.2163233739721377
  0.9534043006143236  0.9004454464508953  0.3480771460755392
  0.9659955114035270  0.0820369807509920  0.3262347347220711
  0.0539872724682411  0.9472016565044470  0.8346035073696640
  0.0538896905800712  0.9450243695744405  0.6679831395678164
  0.1184536195251837  0.0633526195681426  0.3223162379069606
  0.0680191753898711  0.1174121302512390  0.8360661201434780
  0.8877461885948605  0.9465586997532540  0.8445991651172164
  0.9359002631165723  0.0502755599772655  0.1647699223200192
  0.0592386887175351  0.1151780341925246  0.6732233886262264
  0.0991333937214094  0.0361048573982643  0.1565367779121871
  0.9298615020532282  0.8834962029174918  0.1799501990340033
  0.2035314210872201  0.1005349620193954  0.7474399454120757
  0.9006568613404298  0.1091616396481783  0.7434744189270504
  0.8941707018764404  0.8075664642550393  0.7538031613811000
  0.0876549429810183  0.8953001284149167  0.2518405971114603
  0.1167127310108143  0.2112236969886894  0.2392286819345557
  0.7953278420768441  0.9093605537002247  0.2567964333642152
  0.8886528972134258  0.9505304118488453  0.6787192936299036
  0.8862557269733955  0.0230825098368328  0.2570436005155017
  0.1223747254697614  0.1133401423303866  0.2314459226869374
  0.8563553745301178  0.8847803062659523  0.7592000978594768
  0.8887125396168614  0.0058253033246913  0.7607450170693539
  0.0097302848726102  0.1274864717957058  0.7591097499322856
  0.9381017754922212  0.0748344382559694  0.6632907814164000
  0.0853950920534032  0.1495008885729234  0.3236984912640608
  0.0708551702568627  0.9437038219143474  0.3342474204499268
  0.9745651794917976  0.8629274602369819  0.2627417574491062
  0.8898787981796090  0.9015814696022204  0.2699955842960193
  0.1314190578865819  0.0099720144866424  0.2413457696647754
  0.1266890987347580  0.1405028694811250  0.7503955780873710
  0.1348699260304187  0.0669535884440435  0.8337145690863395
  0.9266162347904512  0.8731924327428970  0.6716202031499634
  0.9311457675702499  0.8720529319671755  0.8378538618715439
  0.0035618234521948  0.1258287705291039  0.2361484228316826
 
  0.00000000E+00  0.00000000E+00  0.00000000E+00
  0.00000000E+00  0.00000000E+00  0.00000000E+00
  0.00000000E+00  0.00000000E+00  0.00000000E+00
  0.00000000E+00  0.00000000E+00  0.00000000E+00
  0.00000000E+00  0.00000000E+00  0.00000000E+00
  0.00000000E+00  0.00000000E+00  0.00000000E+00
  0.00000000E+00  0.00000000E+00  0.00000000E+00
  0.00000000E+00  0.00000000E+00  0.00000000E+00
  0.00000000E+00  0.00000000E+00  0.00000000E+00
  0.00000000E+00  0.00000000E+00  0.00000000E+00
  0.00000000E+00  0.00000000E+00  0.00000000E+00
  0.00000000E+00  0.00000000E+00  0.00000000E+00
  0.00000000E+00  0.00000000E+00  0.00000000E+00
  0.00000000E+00  0.00000000E+00  0.00000000E+00
  0.00000000E+00  0.00000000E+00  0.00000000E+00
  0.00000000E+00  0.00000000E+00  0.00000000E+00
  0.00000000E+00  0.00000000E+00  0.00000000E+00
  0.00000000E+00  0.00000000E+00  0.00000000E+00
  0.00000000E+00  0.00000000E+00  0.00000000E+00
  0.00000000E+00  0.00000000E+00  0.00000000E+00
  0.00000000E+00  0.00000000E+00  0.00000000E+00
  0.00000000E+00  0.00000000E+00  0.00000000E+00
  0.00000000E+00  0.00000000E+00  0.00000000E+00
  0.00000000E+00  0.00000000E+00  0.00000000E+00
  0.00000000E+00  0.00000000E+00  0.00000000E+00
  0.00000000E+00  0.00000000E+00  0.00000000E+00
  0.00000000E+00  0.00000000E+00  0.00000000E+00
  0.00000000E+00  0.00000000E+00  0.00000000E+00
  0.00000000E+00  0.00000000E+00  0.00000000E+00
  0.00000000E+00  0.00000000E+00  0.00000000E+00
  0.00000000E+00  0.00000000E+00  0.00000000E+00
  0.00000000E+00  0.00000000E+00  0.00000000E+00
  0.00000000E+00  0.00000000E+00  0.00000000E+00
  0.00000000E+00  0.00000000E+00  0.00000000E+00
  0.00000000E+00  0.00000000E+00  0.00000000E+00
  0.00000000E+00  0.00000000E+00  0.00000000E+00
  0.00000000E+00  0.00000000E+00  0.00000000E+00
  0.00000000E+00  0.00000000E+00  0.00000000E+00
  0.00000000E+00  0.00000000E+00  0.00000000E+00
  0.00000000E+00  0.00000000E+00  0.00000000E+00
  0.00000000E+00  0.00000000E+00  0.00000000E+00
  0.00000000E+00  0.00000000E+00  0.00000000E+00
  0.00000000E+00  0.00000000E+00  0.00000000E+00
  0.00000000E+00  0.00000000E+00  0.00000000E+00
  0.00000000E+00  0.00000000E+00  0.00000000E+00
  0.00000000E+00  0.00000000E+00  0.00000000E+00
  0.00000000E+00  0.00000000E+00  0.00000000E+00
  0.00000000E+00  0.00000000E+00  0.00000000E+00
  0.00000000E+00  0.00000000E+00  0.00000000E+00
  0.00000000E+00  0.00000000E+00  0.00000000E+00
  0.00000000E+00  0.00000000E+00  0.00000000E+00
  0.00000000E+00  0.00000000E+00  0.00000000E+00
  0.00000000E+00  0.00000000E+00  0.00000000E+00
  0.00000000E+00  0.00000000E+00  0.00000000E+00
  0.00000000E+00  0.00000000E+00  0.00000000E+00
  0.00000000E+00  0.00000000E+00  0.00000000E+00
  0.00000000E+00  0.00000000E+00  0.00000000E+00
  0.00000000E+00  0.00000000E+00  0.00000000E+00
  0.00000000E+00  0.00000000E+00  0.00000000E+00
  0.00000000E+00  0.00000000E+00  0.00000000E+00
  0.00000000E+00  0.00000000E+00  0.00000000E+00
  0.00000000E+00  0.00000000E+00  0.00000000E+00
  0.00000000E+00  0.00000000E+00  0.00000000E+00
  0.00000000E+00  0.00000000E+00  0.00000000E+00
  0.00000000E+00  0.00000000E+00  0.00000000E+00
  0.00000000E+00  0.00000000E+00  0.00000000E+00
  0.00000000E+00  0.00000000E+00  0.00000000E+00
  0.00000000E+00  0.00000000E+00  0.00000000E+00
  0.00000000E+00  0.00000000E+00  0.00000000E+00
  0.00000000E+00  0.00000000E+00  0.00000000E+00
  0.00000000E+00  0.00000000E+00  0.00000000E+00
  0.00000000E+00  0.00000000E+00  0.00000000E+00
  0.00000000E+00  0.00000000E+00  0.00000000E+00
  0.00000000E+00  0.00000000E+00  0.00000000E+00
  0.00000000E+00  0.00000000E+00  0.00000000E+00
  0.00000000E+00  0.00000000E+00  0.00000000E+00
  0.00000000E+00  0.00000000E+00  0.00000000E+00
  0.00000000E+00  0.00000000E+00  0.00000000E+00
  0.00000000E+00  0.00000000E+00  0.00000000E+00
  0.00000000E+00  0.00000000E+00  0.00000000E+00
  0.00000000E+00  0.00000000E+00  0.00000000E+00
  0.00000000E+00  0.00000000E+00  0.00000000E+00
  0.00000000E+00  0.00000000E+00  0.00000000E+00
  0.00000000E+00  0.00000000E+00  0.00000000E+00
  0.00000000E+00  0.00000000E+00  0.00000000E+00
  0.00000000E+00  0.00000000E+00  0.00000000E+00
  0.00000000E+00  0.00000000E+00  0.00000000E+00
  0.00000000E+00  0.00000000E+00  0.00000000E+00
  0.00000000E+00  0.00000000E+00  0.00000000E+00
  0.00000000E+00  0.00000000E+00  0.00000000E+00
  0.00000000E+00  0.00000000E+00  0.00000000E+00
  0.00000000E+00  0.00000000E+00  0.00000000E+00
  0.00000000E+00  0.00000000E+00  0.00000000E+00
  0.00000000E+00  0.00000000E+00  0.00000000E+00
  0.00000000E+00  0.00000000E+00  0.00000000E+00
  0.00000000E+00  0.00000000E+00  0.00000000E+00
  0.00000000E+00  0.00000000E+00  0.00000000E+00
  0.00000000E+00  0.00000000E+00  0.00000000E+00
  0.00000000E+00  0.00000000E+00  0.00000000E+00
  0.00000000E+00  0.00000000E+00  0.00000000E+00
  0.00000000E+00  0.00000000E+00  0.00000000E+00
  0.00000000E+00  0.00000000E+00  0.00000000E+00
  0.00000000E+00  0.00000000E+00  0.00000000E+00
  0.00000000E+00  0.00000000E+00  0.00000000E+00
  0.00000000E+00  0.00000000E+00  0.00000000E+00
  0.00000000E+00  0.00000000E+00  0.00000000E+00
  0.00000000E+00  0.00000000E+00  0.00000000E+00
  0.00000000E+00  0.00000000E+00  0.00000000E+00
  0.00000000E+00  0.00000000E+00  0.00000000E+00
  0.00000000E+00  0.00000000E+00  0.00000000E+00
  0.00000000E+00  0.00000000E+00  0.00000000E+00
  0.00000000E+00  0.00000000E+00  0.00000000E+00
  0.00000000E+00  0.00000000E+00  0.00000000E+00
  0.00000000E+00  0.00000000E+00  0.00000000E+00
  0.00000000E+00  0.00000000E+00  0.00000000E+00
  0.00000000E+00  0.00000000E+00  0.00000000E+00
  0.00000000E+00  0.00000000E+00  0.00000000E+00
  0.00000000E+00  0.00000000E+00  0.00000000E+00
  0.00000000E+00  0.00000000E+00  0.00000000E+00
  0.00000000E+00  0.00000000E+00  0.00000000E+00
  0.00000000E+00  0.00000000E+00  0.00000000E+00
  0.00000000E+00  0.00000000E+00  0.00000000E+00
  0.00000000E+00  0.00000000E+00  0.00000000E+00
  0.00000000E+00  0.00000000E+00  0.00000000E+00
  0.00000000E+00  0.00000000E+00  0.00000000E+00
  0.00000000E+00  0.00000000E+00  0.00000000E+00
  0.00000000E+00  0.00000000E+00  0.00000000E+00
  0.00000000E+00  0.00000000E+00  0.00000000E+00
  0.00000000E+00  0.00000000E+00  0.00000000E+00
  0.00000000E+00  0.00000000E+00  0.00000000E+00
  0.00000000E+00  0.00000000E+00  0.00000000E+00
  0.00000000E+00  0.00000000E+00  0.00000000E+00
  0.00000000E+00  0.00000000E+00  0.00000000E+00
  0.00000000E+00  0.00000000E+00  0.00000000E+00
  0.00000000E+00  0.00000000E+00  0.00000000E+00
  0.00000000E+00  0.00000000E+00  0.00000000E+00
  0.00000000E+00  0.00000000E+00  0.00000000E+00
  0.00000000E+00  0.00000000E+00  0.00000000E+00
  0.00000000E+00  0.00000000E+00  0.00000000E+00
  0.00000000E+00  0.00000000E+00  0.00000000E+00
  0.00000000E+00  0.00000000E+00  0.00000000E+00
  0.00000000E+00  0.00000000E+00  0.00000000E+00
  0.00000000E+00  0.00000000E+00  0.00000000E+00
  0.00000000E+00  0.00000000E+00  0.00000000E+00
  0.00000000E+00  0.00000000E+00  0.00000000E+00
  0.00000000E+00  0.00000000E+00  0.00000000E+00
  0.00000000E+00  0.00000000E+00  0.00000000E+00
  0.00000000E+00  0.00000000E+00  0.00000000E+00
  0.00000000E+00  0.00000000E+00  0.00000000E+00
  0.00000000E+00  0.00000000E+00  0.00000000E+00
  0.00000000E+00  0.00000000E+00  0.00000000E+00
  0.00000000E+00  0.00000000E+00  0.00000000E+00
  0.00000000E+00  0.00000000E+00  0.00000000E+00
  0.00000000E+00  0.00000000E+00  0.00000000E+00
  0.00000000E+00  0.00000000E+00  0.00000000E+00
  0.00000000E+00  0.00000000E+00  0.00000000E+00
  0.00000000E+00  0.00000000E+00  0.00000000E+00
  0.00000000E+00  0.00000000E+00  0.00000000E+00
  0.00000000E+00  0.00000000E+00  0.00000000E+00
  0.00000000E+00  0.00000000E+00  0.00000000E+00
  0.00000000E+00  0.00000000E+00  0.00000000E+00
  0.00000000E+00  0.00000000E+00  0.00000000E+00
  0.00000000E+00  0.00000000E+00  0.00000000E+00
  0.00000000E+00  0.00000000E+00  0.00000000E+00
  0.00000000E+00  0.00000000E+00  0.00000000E+00
  0.00000000E+00  0.00000000E+00  0.00000000E+00
  0.00000000E+00  0.00000000E+00  0.00000000E+00
  0.00000000E+00  0.00000000E+00  0.00000000E+00
  0.00000000E+00  0.00000000E+00  0.00000000E+00
  0.00000000E+00  0.00000000E+00  0.00000000E+00
  0.00000000E+00  0.00000000E+00  0.00000000E+00
  0.00000000E+00  0.00000000E+00  0.00000000E+00
  0.00000000E+00  0.00000000E+00  0.00000000E+00
  0.00000000E+00  0.00000000E+00  0.00000000E+00
  0.00000000E+00  0.00000000E+00  0.00000000E+00
  0.00000000E+00  0.00000000E+00  0.00000000E+00
  0.00000000E+00  0.00000000E+00  0.00000000E+00
  0.00000000E+00  0.00000000E+00  0.00000000E+00
  0.00000000E+00  0.00000000E+00  0.00000000E+00
  0.00000000E+00  0.00000000E+00  0.00000000E+00
  0.00000000E+00  0.00000000E+00  0.00000000E+00
  0.00000000E+00  0.00000000E+00  0.00000000E+00
  0.00000000E+00  0.00000000E+00  0.00000000E+00
  0.00000000E+00  0.00000000E+00  0.00000000E+00
  0.00000000E+00  0.00000000E+00  0.00000000E+00
  0.00000000E+00  0.00000000E+00  0.00000000E+00
  0.00000000E+00  0.00000000E+00  0.00000000E+00
  0.00000000E+00  0.00000000E+00  0.00000000E+00
  0.00000000E+00  0.00000000E+00  0.00000000E+00
  0.00000000E+00  0.00000000E+00  0.00000000E+00
  0.00000000E+00  0.00000000E+00  0.00000000E+00
  0.00000000E+00  0.00000000E+00  0.00000000E+00
  0.00000000E+00  0.00000000E+00  0.00000000E+00
  0.00000000E+00  0.00000000E+00  0.00000000E+00
  0.00000000E+00  0.00000000E+00  0.00000000E+00
  0.00000000E+00  0.00000000E+00  0.00000000E+00
  0.00000000E+00  0.00000000E+00  0.00000000E+00
  0.00000000E+00  0.00000000E+00  0.00000000E+00
  0.00000000E+00  0.00000000E+00  0.00000000E+00
  0.00000000E+00  0.00000000E+00  0.00000000E+00
  0.00000000E+00  0.00000000E+00  0.00000000E+00
  0.00000000E+00  0.00000000E+00  0.00000000E+00
  0.00000000E+00  0.00000000E+00  0.00000000E+00
  0.00000000E+00  0.00000000E+00  0.00000000E+00
  0.00000000E+00  0.00000000E+00  0.00000000E+00
  0.00000000E+00  0.00000000E+00  0.00000000E+00
  0.00000000E+00  0.00000000E+00  0.00000000E+00
  0.00000000E+00  0.00000000E+00  0.00000000E+00
  0.00000000E+00  0.00000000E+00  0.00000000E+00
  0.00000000E+00  0.00000000E+00  0.00000000E+00
  0.00000000E+00  0.00000000E+00  0.00000000E+00
  0.00000000E+00  0.00000000E+00  0.00000000E+00
  0.00000000E+00  0.00000000E+00  0.00000000E+00
  0.00000000E+00  0.00000000E+00  0.00000000E+00
  0.00000000E+00  0.00000000E+00  0.00000000E+00
  0.00000000E+00  0.00000000E+00  0.00000000E+00
  0.00000000E+00  0.00000000E+00  0.00000000E+00
  0.00000000E+00  0.00000000E+00  0.00000000E+00
  0.00000000E+00  0.00000000E+00  0.00000000E+00
  0.00000000E+00  0.00000000E+00  0.00000000E+00
  0.00000000E+00  0.00000000E+00  0.00000000E+00
  0.00000000E+00  0.00000000E+00  0.00000000E+00
  0.00000000E+00  0.00000000E+00  0.00000000E+00
  0.00000000E+00  0.00000000E+00  0.00000000E+00
  0.00000000E+00  0.00000000E+00  0.00000000E+00
  0.00000000E+00  0.00000000E+00  0.00000000E+00
  0.00000000E+00  0.00000000E+00  0.00000000E+00
  0.00000000E+00  0.00000000E+00  0.00000000E+00
  0.00000000E+00  0.00000000E+00  0.00000000E+00
  0.00000000E+00  0.00000000E+00  0.00000000E+00
  0.00000000E+00  0.00000000E+00  0.00000000E+00
  0.00000000E+00  0.00000000E+00  0.00000000E+00
  0.00000000E+00  0.00000000E+00  0.00000000E+00
  0.00000000E+00  0.00000000E+00  0.00000000E+00
  0.00000000E+00  0.00000000E+00  0.00000000E+00
  0.00000000E+00  0.00000000E+00  0.00000000E+00
  0.00000000E+00  0.00000000E+00  0.00000000E+00
  0.00000000E+00  0.00000000E+00  0.00000000E+00
  0.00000000E+00  0.00000000E+00  0.00000000E+00
  0.00000000E+00  0.00000000E+00  0.00000000E+00
  0.00000000E+00  0.00000000E+00  0.00000000E+00
  0.00000000E+00  0.00000000E+00  0.00000000E+00
  0.00000000E+00  0.00000000E+00  0.00000000E+00
  0.00000000E+00  0.00000000E+00  0.00000000E+00
  0.00000000E+00  0.00000000E+00  0.00000000E+00
  0.00000000E+00  0.00000000E+00  0.00000000E+00
  0.00000000E+00  0.00000000E+00  0.00000000E+00
  0.00000000E+00  0.00000000E+00  0.00000000E+00
  0.00000000E+00  0.00000000E+00  0.00000000E+00
  0.00000000E+00  0.00000000E+00  0.00000000E+00
  0.00000000E+00  0.00000000E+00  0.00000000E+00
  0.00000000E+00  0.00000000E+00  0.00000000E+00
  0.00000000E+00  0.00000000E+00  0.00000000E+00
  0.00000000E+00  0.00000000E+00  0.00000000E+00
  0.00000000E+00  0.00000000E+00  0.00000000E+00
  0.00000000E+00  0.00000000E+00  0.00000000E+00
  0.00000000E+00  0.00000000E+00  0.00000000E+00
  0.00000000E+00  0.00000000E+00  0.00000000E+00
  0.00000000E+00  0.00000000E+00  0.00000000E+00
  0.00000000E+00  0.00000000E+00  0.00000000E+00
  0.00000000E+00  0.00000000E+00  0.00000000E+00
  0.00000000E+00  0.00000000E+00  0.00000000E+00
  0.00000000E+00  0.00000000E+00  0.00000000E+00
  0.00000000E+00  0.00000000E+00  0.00000000E+00
  0.00000000E+00  0.00000000E+00  0.00000000E+00
  0.00000000E+00  0.00000000E+00  0.00000000E+00
  0.00000000E+00  0.00000000E+00  0.00000000E+00
  0.00000000E+00  0.00000000E+00  0.00000000E+00
  0.00000000E+00  0.00000000E+00  0.00000000E+00
  0.00000000E+00  0.00000000E+00  0.00000000E+00
  0.00000000E+00  0.00000000E+00  0.00000000E+00
  0.00000000E+00  0.00000000E+00  0.00000000E+00
  0.00000000E+00  0.00000000E+00  0.00000000E+00
  0.00000000E+00  0.00000000E+00  0.00000000E+00
  0.00000000E+00  0.00000000E+00  0.00000000E+00
  0.00000000E+00  0.00000000E+00  0.00000000E+00
  0.00000000E+00  0.00000000E+00  0.00000000E+00
  0.00000000E+00  0.00000000E+00  0.00000000E+00
  0.00000000E+00  0.00000000E+00  0.00000000E+00
  0.00000000E+00  0.00000000E+00  0.00000000E+00
  0.00000000E+00  0.00000000E+00  0.00000000E+00
  0.00000000E+00  0.00000000E+00  0.00000000E+00
  0.00000000E+00  0.00000000E+00  0.00000000E+00
  0.00000000E+00  0.00000000E+00  0.00000000E+00
  0.00000000E+00  0.00000000E+00  0.00000000E+00
  0.00000000E+00  0.00000000E+00  0.00000000E+00
  0.00000000E+00  0.00000000E+00  0.00000000E+00
  0.00000000E+00  0.00000000E+00  0.00000000E+00
  0.00000000E+00  0.00000000E+00  0.00000000E+00
  0.00000000E+00  0.00000000E+00  0.00000000E+00
  0.00000000E+00  0.00000000E+00  0.00000000E+00
  0.00000000E+00  0.00000000E+00  0.00000000E+00
  0.00000000E+00  0.00000000E+00  0.00000000E+00
  0.00000000E+00  0.00000000E+00  0.00000000E+00
  0.00000000E+00  0.00000000E+00  0.00000000E+00
  0.00000000E+00  0.00000000E+00  0.00000000E+00
  0.00000000E+00  0.00000000E+00  0.00000000E+00
  0.00000000E+00  0.00000000E+00  0.00000000E+00
  0.00000000E+00  0.00000000E+00  0.00000000E+00
  0.00000000E+00  0.00000000E+00  0.00000000E+00
  0.00000000E+00  0.00000000E+00  0.00000000E+00
  0.00000000E+00  0.00000000E+00  0.00000000E+00
  0.00000000E+00  0.00000000E+00  0.00000000E+00
  0.00000000E+00  0.00000000E+00  0.00000000E+00
  0.00000000E+00  0.00000000E+00  0.00000000E+00
  0.00000000E+00  0.00000000E+00  0.00000000E+00
  0.00000000E+00  0.00000000E+00  0.00000000E+00
  0.00000000E+00  0.00000000E+00  0.00000000E+00
  0.00000000E+00  0.00000000E+00  0.00000000E+00
  0.00000000E+00  0.00000000E+00  0.00000000E+00
  0.00000000E+00  0.00000000E+00  0.00000000E+00
  0.00000000E+00  0.00000000E+00  0.00000000E+00
  0.00000000E+00  0.00000000E+00  0.00000000E+00
  0.00000000E+00  0.00000000E+00  0.00000000E+00
  0.00000000E+00  0.00000000E+00  0.00000000E+00
  0.00000000E+00  0.00000000E+00  0.00000000E+00
  0.00000000E+00  0.00000000E+00  0.00000000E+00
  0.00000000E+00  0.00000000E+00  0.00000000E+00
  0.00000000E+00  0.00000000E+00  0.00000000E+00
  0.00000000E+00  0.00000000E+00  0.00000000E+00
  0.00000000E+00  0.00000000E+00  0.00000000E+00
  0.00000000E+00  0.00000000E+00  0.00000000E+00
  0.00000000E+00  0.00000000E+00  0.00000000E+00
  0.00000000E+00  0.00000000E+00  0.00000000E+00
  0.00000000E+00  0.00000000E+00  0.00000000E+00
  0.00000000E+00  0.00000000E+00  0.00000000E+00
  0.00000000E+00  0.00000000E+00  0.00000000E+00
  0.00000000E+00  0.00000000E+00  0.00000000E+00
  0.00000000E+00  0.00000000E+00  0.00000000E+00
  0.00000000E+00  0.00000000E+00  0.00000000E+00
  0.00000000E+00  0.00000000E+00  0.00000000E+00
  0.00000000E+00  0.00000000E+00  0.00000000E+00
  0.00000000E+00  0.00000000E+00  0.00000000E+00
  0.00000000E+00  0.00000000E+00  0.00000000E+00
  0.00000000E+00  0.00000000E+00  0.00000000E+00
  0.00000000E+00  0.00000000E+00  0.00000000E+00
  0.00000000E+00  0.00000000E+00  0.00000000E+00
  0.00000000E+00  0.00000000E+00  0.00000000E+00
  0.00000000E+00  0.00000000E+00  0.00000000E+00
  0.00000000E+00  0.00000000E+00  0.00000000E+00
  0.00000000E+00  0.00000000E+00  0.00000000E+00
  0.00000000E+00  0.00000000E+00  0.00000000E+00
  0.00000000E+00  0.00000000E+00  0.00000000E+00
  0.00000000E+00  0.00000000E+00  0.00000000E+00
  0.00000000E+00  0.00000000E+00  0.00000000E+00
  0.00000000E+00  0.00000000E+00  0.00000000E+00
  0.00000000E+00  0.00000000E+00  0.00000000E+00
  0.00000000E+00  0.00000000E+00  0.00000000E+00
  0.00000000E+00  0.00000000E+00  0.00000000E+00
  0.00000000E+00  0.00000000E+00  0.00000000E+00
  0.00000000E+00  0.00000000E+00  0.00000000E+00
  0.00000000E+00  0.00000000E+00  0.00000000E+00
  0.00000000E+00  0.00000000E+00  0.00000000E+00
  0.00000000E+00  0.00000000E+00  0.00000000E+00
  0.00000000E+00  0.00000000E+00  0.00000000E+00
  0.00000000E+00  0.00000000E+00  0.00000000E+00
  0.00000000E+00  0.00000000E+00  0.00000000E+00
  0.00000000E+00  0.00000000E+00  0.00000000E+00
  0.00000000E+00  0.00000000E+00  0.00000000E+00
  0.00000000E+00  0.00000000E+00  0.00000000E+00
  0.00000000E+00  0.00000000E+00  0.00000000E+00
  0.00000000E+00  0.00000000E+00  0.00000000E+00
  0.00000000E+00  0.00000000E+00  0.00000000E+00
  0.00000000E+00  0.00000000E+00  0.00000000E+00
  0.00000000E+00  0.00000000E+00  0.00000000E+00
  0.00000000E+00  0.00000000E+00  0.00000000E+00
  0.00000000E+00  0.00000000E+00  0.00000000E+00
  0.00000000E+00  0.00000000E+00  0.00000000E+00
  0.00000000E+00  0.00000000E+00  0.00000000E+00
  0.00000000E+00  0.00000000E+00  0.00000000E+00
  0.00000000E+00  0.00000000E+00  0.00000000E+00
  0.00000000E+00  0.00000000E+00  0.00000000E+00
  0.00000000E+00  0.00000000E+00  0.00000000E+00
  0.00000000E+00  0.00000000E+00  0.00000000E+00
  0.00000000E+00  0.00000000E+00  0.00000000E+00
  0.00000000E+00  0.00000000E+00  0.00000000E+00
  0.00000000E+00  0.00000000E+00  0.00000000E+00
  0.00000000E+00  0.00000000E+00  0.00000000E+00
  0.00000000E+00  0.00000000E+00  0.00000000E+00
  0.00000000E+00  0.00000000E+00  0.00000000E+00
  0.00000000E+00  0.00000000E+00  0.00000000E+00
  0.00000000E+00  0.00000000E+00  0.00000000E+00
  0.00000000E+00  0.00000000E+00  0.00000000E+00
  0.00000000E+00  0.00000000E+00  0.00000000E+00
  0.00000000E+00  0.00000000E+00  0.00000000E+00
  0.00000000E+00  0.00000000E+00  0.00000000E+00
  0.00000000E+00  0.00000000E+00  0.00000000E+00
  0.00000000E+00  0.00000000E+00  0.00000000E+00
  0.00000000E+00  0.00000000E+00  0.00000000E+00
  0.00000000E+00  0.00000000E+00  0.00000000E+00
  0.00000000E+00  0.00000000E+00  0.00000000E+00
  0.00000000E+00  0.00000000E+00  0.00000000E+00
  0.00000000E+00  0.00000000E+00  0.00000000E+00
  0.00000000E+00  0.00000000E+00  0.00000000E+00
  0.00000000E+00  0.00000000E+00  0.00000000E+00
  0.00000000E+00  0.00000000E+00  0.00000000E+00
  0.00000000E+00  0.00000000E+00  0.00000000E+00
  0.00000000E+00  0.00000000E+00  0.00000000E+00
  0.00000000E+00  0.00000000E+00  0.00000000E+00
  0.00000000E+00  0.00000000E+00  0.00000000E+00
  0.00000000E+00  0.00000000E+00  0.00000000E+00
  0.00000000E+00  0.00000000E+00  0.00000000E+00
  0.00000000E+00  0.00000000E+00  0.00000000E+00
  0.00000000E+00  0.00000000E+00  0.00000000E+00
  0.00000000E+00  0.00000000E+00  0.00000000E+00
  0.00000000E+00  0.00000000E+00  0.00000000E+00
  0.00000000E+00  0.00000000E+00  0.00000000E+00
  0.00000000E+00  0.00000000E+00  0.00000000E+00
  0.00000000E+00  0.00000000E+00  0.00000000E+00
  0.00000000E+00  0.00000000E+00  0.00000000E+00
  0.00000000E+00  0.00000000E+00  0.00000000E+00
  0.00000000E+00  0.00000000E+00  0.00000000E+00
  0.00000000E+00  0.00000000E+00  0.00000000E+00
  0.00000000E+00  0.00000000E+00  0.00000000E+00
  0.00000000E+00  0.00000000E+00  0.00000000E+00
  0.00000000E+00  0.00000000E+00  0.00000000E+00
  0.00000000E+00  0.00000000E+00  0.00000000E+00
  0.00000000E+00  0.00000000E+00  0.00000000E+00
  0.00000000E+00  0.00000000E+00  0.00000000E+00
  0.00000000E+00  0.00000000E+00  0.00000000E+00
  0.00000000E+00  0.00000000E+00  0.00000000E+00
  0.00000000E+00  0.00000000E+00  0.00000000E+00
  0.00000000E+00  0.00000000E+00  0.00000000E+00
  0.00000000E+00  0.00000000E+00  0.00000000E+00
  0.00000000E+00  0.00000000E+00  0.00000000E+00
  0.00000000E+00  0.00000000E+00  0.00000000E+00
  0.00000000E+00  0.00000000E+00  0.00000000E+00
  0.00000000E+00  0.00000000E+00  0.00000000E+00
  0.00000000E+00  0.00000000E+00  0.00000000E+00
  0.00000000E+00  0.00000000E+00  0.00000000E+00
  0.00000000E+00  0.00000000E+00  0.00000000E+00
  0.00000000E+00  0.00000000E+00  0.00000000E+00
  0.00000000E+00  0.00000000E+00  0.00000000E+00
  0.00000000E+00  0.00000000E+00  0.00000000E+00
  0.00000000E+00  0.00000000E+00  0.00000000E+00
  0.00000000E+00  0.00000000E+00  0.00000000E+00
  0.00000000E+00  0.00000000E+00  0.00000000E+00
  0.00000000E+00  0.00000000E+00  0.00000000E+00
  0.00000000E+00  0.00000000E+00  0.00000000E+00
  0.00000000E+00  0.00000000E+00  0.00000000E+00
  0.00000000E+00  0.00000000E+00  0.00000000E+00
  0.00000000E+00  0.00000000E+00  0.00000000E+00
  0.00000000E+00  0.00000000E+00  0.00000000E+00
  0.00000000E+00  0.00000000E+00  0.00000000E+00
  0.00000000E+00  0.00000000E+00  0.00000000E+00
  0.00000000E+00  0.00000000E+00  0.00000000E+00
  0.00000000E+00  0.00000000E+00  0.00000000E+00
  0.00000000E+00  0.00000000E+00  0.00000000E+00
  0.00000000E+00  0.00000000E+00  0.00000000E+00
  0.00000000E+00  0.00000000E+00  0.00000000E+00
  0.00000000E+00  0.00000000E+00  0.00000000E+00
  0.00000000E+00  0.00000000E+00  0.00000000E+00
  0.00000000E+00  0.00000000E+00  0.00000000E+00
  0.00000000E+00  0.00000000E+00  0.00000000E+00
  0.00000000E+00  0.00000000E+00  0.00000000E+00
  0.00000000E+00  0.00000000E+00  0.00000000E+00
  0.00000000E+00  0.00000000E+00  0.00000000E+00
  0.00000000E+00  0.00000000E+00  0.00000000E+00
  0.00000000E+00  0.00000000E+00  0.00000000E+00
  0.00000000E+00  0.00000000E+00  0.00000000E+00
  0.00000000E+00  0.00000000E+00  0.00000000E+00
  0.00000000E+00  0.00000000E+00  0.00000000E+00
  0.00000000E+00  0.00000000E+00  0.00000000E+00
  0.00000000E+00  0.00000000E+00  0.00000000E+00
  0.00000000E+00  0.00000000E+00  0.00000000E+00
  0.00000000E+00  0.00000000E+00  0.00000000E+00
  0.00000000E+00  0.00000000E+00  0.00000000E+00
  0.00000000E+00  0.00000000E+00  0.00000000E+00
  0.00000000E+00  0.00000000E+00  0.00000000E+00
  0.00000000E+00  0.00000000E+00  0.00000000E+00
