# Supplementary material for: Dramatic Enhancement of Rare-Earth Metal–Organic Framework Stability Via Metal Cluster Fluorination
Source: JACS Au. 2022 Aug 9;2(8):1889–98. doi: 10.1021/jacsau.2c00259 (PMC9400048; doi:10.1021/jacsau.2c00259)
Supplement: Supplementary file 2 — au2c00259_si_002.zip [file au2c00259_si_002.zip › jacs_supplement/poscars/empty_stability/tcpb/mixed/2/POSCAR]

POSCAR file from 20_0407_12_Part1_prot_h
   1.00000000000000     
    22.5542645368049861   -0.0401845498967391    0.0439423521291776
   -11.3898455611587401   19.6484490539089087   -0.0617263839295989
     0.1722355402771984   -0.1940180641128058   23.2022578669292336
   C    H    Na   O    Eu   F 
   204   166     2    92    18     2
Direct
  0.0240735637889573  0.4079687229728546  0.4361522637643442
  0.6478482412301303  0.5929540024899085  0.5946443298897266
  0.7156507613900506  0.7131665653326114  0.6185128461744946
  0.7009671149594777  0.6459751891053058  0.6252387512856362
  0.7730824232771932  0.7699914139160106  0.6512790051863998
  0.0358559839955516  0.2577507034843202  0.3315150872212982
  0.6235894757045568  0.6737834758779596  0.5496091614084058
  0.6761983815520856  0.7265849877640219  0.5806170917251363
  0.0199303758760040  0.2957927277954336  0.6268821742336642
  0.0694584858147311  0.3290486039916440  0.5841267071272540
  0.0145651308940755  0.2370223083931960  0.6589059582389802
  0.0703562066221557  0.3815472259079531  0.5533514334199192
  0.9741193142045169  0.3696899013345214  0.6093876514466592
  0.9726073098050190  0.3167855042798525  0.6395385396714776
  0.0222927326241527  0.4021259076015685  0.5652979289196272
  0.5563795832956199  0.5509778193517839  0.5199375972502109
  0.0218882959572373  0.4601718773674108  0.4728938048741099
  0.5463058475150050  0.9900028824638580  0.0263814000952451
  0.3535037758620774  0.3800468893090614  0.1103064933346531
  0.3966432217060601  0.3709945014749046  0.0718784757449521
  0.3218698464152874  0.2487607775247085  0.0781357171281045
  0.2757847845641506  0.2585881662584865  0.1118737688468887
  0.2927365017123035  0.3244825663824420  0.1292899184909273
  0.7094008265235876  0.0066208089365872  0.1305001938285852
  0.7245487163843501  0.0487612161373045  0.0826882608201665
  0.7657515277040495  0.0100817375810023  0.1657691873036303
  0.6720768632044548  0.0441102110820876  0.0487042533276133
  0.5886432217982658  0.9551000930831776  0.1097375653636717
  0.6410153327966785  0.9604082562055726  0.1441049727319994
  0.6033803707454614  0.9965031794482175  0.0613351225898446
  0.0202965895535565  0.4567995713212598  0.5335480060583131
  0.9522453597726722  0.6448405031791729  0.6450874878573682
  0.9983603463163828  0.7137096789172612  0.6351385345338616
  0.0602197189473123  0.6829088315331571  0.5674391215180548
  0.0537125351795232  0.7324759951380998  0.5975205555795714
  0.0137228519703728  0.5610512275613583  0.5386097406168194
  0.3943067951458688  0.3840138226571475  0.5450986318901878
  0.6553305112476325  0.7076903297176440  0.3642071612628979
  0.9887701054705892  0.7679587128926832  0.6626153187734906
  0.3251820561191163  0.3600484676916739  0.5320729238450463
  0.2344820721616261  0.2169462741672666  0.6384203009205180
  0.4502525752116014  0.4409451913167970  0.5136664224917294
  0.2898962051477119  0.2755321120513229  0.6065305108296886
  0.2735284570253406  0.3063539782569673  0.5625118306843772
  0.3585830174265525  0.3000825141465726  0.6204457123702856
  0.4102395138550074  0.3537697662477527  0.5900466881199040
  0.9721570883999004  0.6979583500747887  0.1377556636655617
  0.9265633859758555  0.6685414390750209  0.0916888611036208
  0.9763158727262874  0.7571228477457720  0.1703242711439140
  0.9265436479439511  0.6172466879595589  0.0584777753797007
  0.9593186263777416  0.5951659914153546  0.6155304352097950
  0.0118475640974805  0.6137949231350469  0.5748326451474844
  0.9761387447698724  0.5423252335154413  0.0340019164383794
  0.9720724681677296  0.5938658353297617  0.0705438632174015
  0.0152335430248119  0.6212277810499945  0.1184392335567701
  0.6016878279584508  0.6508011758944773  0.3897817435330851
  0.0153823916074437  0.6726813584877878  0.1514706340865204
  0.2071212225815627  0.1996322468057721  0.1250556550918510
  0.4542611069993605  0.4301489017894168  0.0435102912574322
  0.6152369165878763  0.6134413943920588  0.4297280623934681
  0.3812576064109795  0.3045411305323814  0.0576339842666648
  0.2842113078444172  0.9235168699874233  0.1257525975788839
  0.2599640845539355  0.9672597288345127  0.1117031357354638
  0.3553640770121219  0.0278269325932479  0.0469291118154109
  0.2967614427831245  0.0205498165839362  0.0732446520328245
  0.4349323638110504  0.9837824685217292  0.0257515472273153
  0.6251795419950508  0.0089532599616673  0.4356220220223590
  0.7792652466533989  0.7894811799024231  0.3504720538452911
  0.1947547822282239  0.9574587103506057  0.1362876347209729
  0.6905494606668605  0.0648384812124482  0.4472638818700787
  0.8065727959208597  0.0111737550274430  0.3737226530730545
  0.5637862441771012  0.0034667246394659  0.4648124396661545
  0.7439338319131380  0.0126258466018066  0.3924916419451293
  0.7491995952300458  0.0671447632093726  0.4253694877817670
  0.6788718518618856  0.9576719981151086  0.3791547595881533
  0.6201860313598727  0.9566382993443074  0.3996101005569368
  0.4519534858838981  0.4454597232741530  0.4529715103502542
  0.0074084172941814  0.6164602066935381  0.4468452050920020
  0.0464039534703705  0.6992178394366940  0.3702141519443246
  0.0469838846482810  0.6453884884444059  0.3971823639767165
  0.9632173700314381  0.6396811603119472  0.4656182805245321
  0.9631855711303309  0.6939777096413157  0.4389154044547627
  0.0068732139439356  0.7260853550870167  0.3923295038550826
  0.3345293210389867  0.2711544210971496  0.3886457465388620
  0.3825580772969803  0.3222948922921463  0.4240875589779942
  0.5581225803661012  0.5555872119669424  0.4593381621031295
  0.2498540395439107  0.2323727145311427  0.3077476981491608
  0.3238294884775593  0.3552730669398495  0.3340176134921788
  0.3042970319010531  0.2872828251187874  0.3438355308321753
  0.3719178548918353  0.4063994959251783  0.3695193981244543
  0.4012297933378981  0.3905725571239568  0.4154961815033458
  0.9420266913940230  0.2597360069087349  0.0724078683243355
  0.9359279117906256  0.3105779520214363  0.0452936782928616
  0.9780530900351696  0.4353162059454102  0.0288632563969104
  0.0033420817577572  0.2226216365977445  0.1399021921259379
  0.6296419804107922  0.6902142129054566  0.1528371676903702
  0.6834579634542902  0.6325516400511433  0.4418870041477379
  0.5839509283205061  0.6320034915143335  0.1224492504937328
  0.6081656256220805  0.5984595351589114  0.0865857453679420
  0.5591412105829128  0.5410388110669253  0.0502717301202171
  0.3777392109415263  0.9816730504288138  0.0583491205457008
  0.3429008957554697  0.9307883058042438  0.0993254150366396
  0.6787070870915579  0.6218499828944669  0.0845557693106515
  0.7497163746884220  0.7785743988015450  0.1793310371468015
  0.7242106664216104  0.6786792450847507  0.1165042645739934
  0.7000300662126415  0.7142582116404048  0.1494790701031565
  0.7931028430339092  0.0152222608823045  0.6365280888245213
  0.7372002298265277  0.6890829489221760  0.4159093493143041
  0.9796468518962075  0.3795251829576053  0.0595553526585474
  0.5602236978971857  0.0021811718301408  0.5256804321006183
  0.9924123489250763  0.2764763363936619  0.1142323785562429
  0.0339755664402885  0.3448018204048039  0.1304589396605615
  0.0274977675937819  0.3955880118278969  0.1037800662566045
  0.7125147603270336  0.0597430312775551  0.6239410328393821
  0.7290262398164705  0.0088665778703582  0.6134634516085603
  0.6309236124559151  0.9500278905284694  0.5510637184547162
  0.6867072939035916  0.9528735606317241  0.5783869208426321
  0.0744269480170703  0.4278846724624245  0.3932065093476093
  0.7231441179104443  0.7273920689349381  0.3776859893536532
  0.6551782836849529  0.0555127975968395  0.5979759379126018
  0.6153667533713419  0.0020645466627100  0.5595622746016375
  0.4005412313598682  0.0031430424222322  0.4267967495383951
  0.0143951003542486  0.7901142870541360  0.3681026247627320
  0.3797198717192964  0.9827440473034778  0.9317219232742890
  0.0135687890585392  0.5635924307473055  0.4778183369966310
  0.3721064424366327  0.9609539471076208  0.3782083346362410
  0.2752152587005604  0.9924178403604416  0.8774585457094493
  0.3437524117531192  0.0391710811049089  0.8647142916729154
  0.3956761878194714  0.0341264329703477  0.8915114379412781
  0.6221272204319691  0.6018134358318764  0.9598241300581334
  0.6650491708476335  0.5938779572862067  0.9202817357544579
  0.7245786997067400  0.7148428732804119  0.8995090143763026
  0.7158020381001524  0.6497216622022931  0.8908661344281250
  0.2207669035648228  0.0024772440827494  0.8515929002120344
  0.4357092391496600  0.9842233489302095  0.9649575825474412
  0.3108272441100188  0.9337892527269520  0.9417718717134387
  0.2588149289212496  0.9385880329842944  0.9147884101400729
  0.9819007157042698  0.2730096204928854  0.8801679314674420
  0.0401197694662713  0.3218900973514411  0.9096978538343194
  0.9795095605875584  0.2107723038757650  0.8562152070400323
  0.0398741700889246  0.3767031447916226  0.9366710205071632
  0.3242357053057344  0.0480083146215064  0.4115869680397992
  0.2928639955091874  0.0025783001747010  0.3655929058902038
  0.9790473024328940  0.4383755089309610  0.9680625549999914
  0.5666451004404007  0.5421613996861451  0.9898060953126337
  0.9822883664404188  0.3847613518185830  0.9334951967623030
  0.9251554774851479  0.2819333532463832  0.8756107349304688
  0.9256671306661821  0.3379323506527855  0.9009404550762192
  0.7756241259235725  0.7733695295757178  0.8640457109501171
  0.3188222629675923  0.9605693526426560  0.3481621422885650
  0.6324005167309810  0.6674843102736194  0.9694547477378445
  0.6828488205501047  0.7231916114473270  0.9397800638993842
  0.9763847904168736  0.4874111150194544  0.0602727018834604
  0.9830101727872910  0.6047825400401825  0.9426601932594089
  0.9374170736194920  0.6471428426030229  0.8703416459088513
  0.9382756957233499  0.5931882612017859  0.8968785134305127
  0.0294910829135848  0.6725228670210295  0.9587971016101208
  0.9780989830842236  0.7720643274216187  0.8609321964255746
  0.0290333964047376  0.7265525475734117  0.9317906275490617
  0.9817904574705174  0.7144432908670799  0.8881054758640242
  0.3584517956600058  0.2973369812713262  0.8697755168086979
  0.2916797057809447  0.2828923078722095  0.8823294735587845
  0.2808141238562726  0.3193543995478125  0.9260308161959542
  0.4135969341604865  0.3466356937603036  0.9014581070693127
  0.0309717668299063  0.3102826363995800  0.3665933140750173
  0.4028504096579707  0.3819066184176220  0.9465226988654319
  0.9791015705552498  0.5462647105001451  0.9732232839267715
  0.4916325240859281  0.9871347169384890  0.9363876459978003
  0.5036734287621235  0.9996608043371416  0.5530322912224411
  0.0161710365384595  0.5075531143259888  0.5649549815842825
  0.5028309434714204  0.4935709245197841  0.5457351497901989
  0.5036087108236926  0.4848100478431480  0.0759184416254561
  0.4533434688405396  0.9999300531678119  0.4615974443074459
  0.4897573191051162  0.9862125434684897  0.0550209581422873
  0.5056646358856605  0.5031960689082605  0.4272744270299765
  0.5098581949401482  0.0016283989500316  0.4341480608540537
  0.5169142984125403  0.4874898667178210  0.9573077726239894
  0.9791626103577925  0.4932865151004326  0.9416314966465458
  0.0783198241969306  0.3793345698381135  0.3590681963598986
  0.0186254301332373  0.5133128279100554  0.4465210346952739
  0.2310549144441687  0.9975345757698950  0.3371106729772129
  0.3771001701246358  0.0481284686355016  0.4417789781959878
  0.3358151540640184  0.3683761939045087  0.9576352381077150
  0.2328064582311733  0.2279510429789405  0.8493857182344079
  0.4596916625770700  0.4326471569167851  0.9826984085734012
  0.9792765525396959  0.2901487019113018  0.4082104457553571
  0.6762109166917551  0.0331737438680461  0.8476762079986037
  0.7036595966472761  0.9917346644000562  0.8603376973203685
  0.6254837361636920  0.0320761039568390  0.8823590922420524
  0.6013657460419466  0.9897455928102918  0.9305917530864969
  0.3913391008914737  0.9943395606593614  0.5553808035817936
  0.4049138823952470  0.0386195177071950  0.6024663495692393
  0.3518624143752466  0.0390104926720799  0.6329133862836402
  0.7601875909692459  0.9957750318533944  0.8246175635627316
  0.5466961783284585  0.9895526915074296  0.9656013582486869
  0.6282042639456942  0.9473149753411513  0.9425203153390825
  0.6787567586711567  0.9480810302148742  0.9075265073085229
  0.9762155286471815  0.3385872925864595  0.4430624539571132
  0.2834425249706290  0.9948844721331271  0.6176207899519363
  0.3224967958126184  0.9483500981710250  0.5414806147636638
  0.2693700804319638  0.9486034428897564  0.5721921747344371
  0.2269342713996398  0.9987915533884564  0.6489720711935524
  0.4495818555846934  0.9979718877680716  0.5224969234614188
  0.6091697279198638  0.6064225939680459  0.5557292989879694
  0.6379330900112586  0.5407449936428863  0.5984674267699819
  0.7347778097472708  0.6362356097958547  0.6521436147611039
  0.5934250230940165  0.6843908872706147  0.5191894726359670
  0.6885755034516371  0.7794422111113709  0.5757747614922260
  0.1066082417417752  0.3124217946671307  0.5754478863503490
  0.9341207257609211  0.2896220437212799  0.6728867757938551
  0.9362674515245097  0.3853265452132150  0.6185046069755756
  0.9365384694698318  0.3231060120147816  0.4763159410067897
  0.9099009165349951  0.6304204554673766  0.6754898431882068
  0.0900239964174246  0.7868739497759605  0.5919914585225455
  0.4641404500109366  0.3720970420400579  0.6001050661755895
  0.1021664943297615  0.6972387878843298  0.5365582800088196
  0.2193355064829033  0.2870949977998431  0.5531206214372676
  0.3124010447850575  0.3841751201316926  0.4976239607270739
  0.6463439056183800  0.7388769148995350  0.3339648296726421
  0.3709972225199242  0.2761331399939757  0.6552353486122758
  0.0616031088101169  0.4490970484999783  0.1157531510468327
  0.0724147855718529  0.3582316939141665  0.1641354179248976
  0.9086490437401915  0.2059513377961273  0.0610642810981451
  0.7001325478924763  0.9131966497790528  0.5717837821753933
  0.5994599942493227  0.9078785764565523  0.5215313205360661
  0.7461481791052749  0.1031185091870517  0.6516454022692215
  0.6427007692041523  0.0958481873471789  0.6050328377028077
  0.4154749308340591  0.2971721887704707  0.0284972048529923
  0.0507418778426618  0.6031955142122770  0.1284699990899539
  0.8920928721346674  0.6879015376675816  0.0820711672208974
  0.0503169010541184  0.6943703655336033  0.1880411310304568
  0.9220861193556791  0.5410801133604900  0.6217357742785243
  0.5483608450095110  0.6357109784735041  0.3803810307479656
  0.8915875716906718  0.5953875860457520  0.0218564479516378
  0.6839694849982021  0.0775866799301378  0.0116655936539431
  0.3658966469070521  0.4318035716764009  0.1223767486907963
  0.3083985237147894  0.1966860467328081  0.0663449228699135
  0.2571857436330473  0.3318322654005267  0.1567315607765361
  0.6288590354861108  0.9277685573885165  0.1816985920112554
  0.7784446467410886  0.0850129952248094  0.0731641441085963
  0.5351953436655421  0.9175230604458581  0.1195624476029418
  0.1086189223642172  0.4071859649489860  0.5194306045076944
  0.7908450494415764  0.7051191706498298  0.4247628548670769
  0.8971224981647122  0.2968945094578019  0.0118888118259572
  0.6115255034452449  0.7183859484103453  0.1791224854866997
  0.5287367526412322  0.6132522991547672  0.1242609686357696
  0.6938382087048136  0.6025702564154425  0.4724357607692057
  0.3606915909417538  0.8949663843271176  0.1081607208571407
  0.6975031619249950  0.5949559291983240  0.0572836895176314
  0.7794512681477686  0.6974995299497783  0.1162678352696966
  0.6746923831564003  0.9150616615093947  0.3532953055257704
  0.8002652785582071  0.1102925794309507  0.4347313881814074
  0.3863341011324603  0.4596032114439528  0.3626761135141487
  0.6950246393508445  0.1062807898754476  0.4749414690484944
  0.3834565874967734  0.0683710770513695  0.0157050418913983
  0.5695341210971908  0.9128340242159533  0.3899469603445537
  0.2771857969159243  0.0547754983080783  0.0639885109486296
  0.2554756652969244  0.8823441827323230  0.1562866509979293
  0.3545489237369222  0.0802120898662294  0.8347438206352539
  0.1118161047869723  0.4821180650472003  0.3880646091009908
  0.2984532115812182  0.8928716227333607  0.9723465506095205
  0.2046171634047041  0.9019682241762410  0.9228472474277377
  0.7515474073662306  0.6438078422982345  0.8623172325419532
  0.6592174471343614  0.5433533505521496  0.9138829737265325
  0.3913186702988358  0.9271157115438947  0.3648616792503476
  0.0758713092001792  0.7204336901203318  0.3305044013663732
  0.9306422575058539  0.7138918549656537  0.4544479110562246
  0.4495706945628286  0.0721265951271817  0.8836673889269329
  0.9296526476835132  0.6156869613804818  0.5026986566366890
  0.4061850193887411  0.3097272239811679  0.4592163230574724
  0.0799063538506405  0.6262729850177339  0.3807508363568422
  0.3190756026606305  0.2176031618376655  0.3947817191125533
  0.2998463553490898  0.3666066737852141  0.2983689601574531
  0.5001975575659070  0.9962133066960112  0.6001247201790489
  0.4997920824448813  0.4910499508590405  0.5928768361511870
  0.4902398214155664  0.9890606444234659  0.1021999994150782
  0.0178410967461211  0.5069380464078133  0.6121061037241745
  0.8563762190544965  0.8554135201039244  0.2861954190469272
  0.9513860111039187  0.8054004062366011  0.2662580896521518
  0.9723338223120751  0.4836571250034594  0.1073306935691482
  0.4997465028639410  0.4828884745145396  0.1230453857006779
  0.1912929381802502  0.0273357347560987  0.2413072126929099
  0.1765764925480612  0.1392964581278475  0.2269567911642621
  0.1066210949847921  0.1859403562130739  0.3605810809374072
  0.0920567056394988  0.1522319307380319  0.1140460633903235
  0.8536895319252599  0.0515813072039161  0.2522740603919263
  0.0519582800834982  0.8883853875032877  0.1400779872456820
  0.8210052523087913  0.9139600961520831  0.1358611469587803
  0.4003097761050739  0.0828758819528546  0.4784928159864253
  0.0159929759818994  0.5130650114379373  0.3993868961391780
  0.5136207898518582  0.0053866429588079  0.3870680230801795
  0.5087779049734402  0.5057338277484077  0.3801492859752646
  0.4908702035977212  0.9843393611914448  0.8892161185928058
  0.5200805979805235  0.4901902253353484  0.9101685817436581
  0.9829016567629638  0.4968153458371292  0.8945440719010747
  0.2979109947688334  0.9288388318012171  0.3092827631997259
  0.0844077741061520  0.3145654463402534  0.9122687203542430
  0.3050321860418301  0.0821932287950432  0.4235306829035623
  0.0842185489712919  0.4133632588867366  0.9619730417220337
  0.8804609558948203  0.3438333646451696  0.8985749532836133
  0.8790873592826379  0.2420949234856437  0.8541460258561187
  0.5995190637440148  0.6744153045412127  0.0004836645875289
  0.6901867661670329  0.7742125459385292  0.9466355163028169
  0.9384865209792759  0.0318630625217669  0.5863427545019837
  0.8887973765605752  0.9367571289055334  0.5373966542876372
  0.0390571279260602  0.9430293816523418  0.5311547753045655
  0.9841824989372372  0.9564294797497259  0.5666498795182975
  0.1259790153785332  0.1287582302979436  0.5655776277140636
  0.9472990790078812  0.9447185190213330  0.9445005824160989
  0.9011947779321094  0.6366240703911887  0.8353710542234971
  0.0713428461463185  0.0474429196585080  0.5602652536942990
  0.0469098477674659  0.9800601959007412  0.9802948932647797
  0.8379974709413943  0.2011192818865346  0.7793335865908348
  0.7899046393840106  0.1209007696129757  0.7763626845122718
  0.0517373585795098  0.1274361242278756  0.9578018313376996
  0.0342323084050052  0.0297204522917649  0.9377820036408957
  0.9561620230292285  0.0711060611608786  0.9108632674192241
  0.8666541330662663  0.8853836773156351  0.9394976353746576
  0.0657525094272615  0.6825475360471660  0.9937376481834383
  0.4656573580845712  0.3566485794630969  0.8925899081946453
  0.2282868460354123  0.3077678877927852  0.9348052741161532
  0.3654430746011220  0.2679189345781522  0.8353460881176036
  0.6945893028697508  0.0659541235000303  0.8098948944688641
  0.6044447052168505  0.0650696460486658  0.8729875973981746
  0.3272090019784642  0.3964590744353281  0.9922495891006637
  0.1683169918193693  0.8491937497443850  0.2085067917566527
  0.0970150258223103  0.7862416264207243  0.2239716648027333
  0.0647122047163949  0.7794064660146033  0.9444899609104608
  0.1185663392375874  0.3941653199529370  0.3264856441285552
  0.8685048364564322  0.6853597424720046  0.7924380156167261
  0.8690030872643676  0.6799117350016171  0.7256977690872556
  0.3188347440956971  0.1202671278144773  0.7120848599005046
  0.3237212636449669  0.1913815294158912  0.7112388850202508
  0.0508018311949044  0.9954246697440328  0.4408361292067112
  0.1306879650473004  0.0925499111673640  0.4543693077976400
  0.9927406821002759  0.1010350807804611  0.4636019817112206
  0.0432642388725611  0.0769136922058777  0.4286303993742283
  0.9137568367029026  0.8624924397649648  0.0534986595271252
  0.0084246140222786  0.9402679221186808  0.0644433707677154
  0.9298322308160538  0.9604205526587147  0.0675754853333194
  0.9268695106008281  0.9960921314668351  0.4245813618776216
  0.1349137345702563  0.3218975243430304  0.1836711994791267
  0.6621793726792713  0.8282968888417279  0.2368660232954112
  0.6738817899031504  0.9026842173931512  0.2400945289177110
  0.9095424529800734  0.0037729538970411  0.0257874835661722
  0.1531464455695785  0.3451935310054916  0.2473493396895619
  0.0340790263942587  0.0917196083487153  0.0696278500231166
  0.0920307423598599  0.9625164221474410  0.0571879063196398
  0.1665818003445038  0.0884921704005182  0.8703227665473610
  0.0291944070912303  0.1770002376876881  0.7424925602883353
  0.1527281921378384  0.9677176226061889  0.7597132735787109
  0.1701741165289777  0.1967003332921730  0.7501981915393832
  0.9020746881437596  0.5407180124951328  0.8834200091409039
  0.9766247295377417  0.9503172416330741  0.4704629643992462
  0.0323467786760112  0.8492022996805395  0.7568427345957276
  0.9140291756089584  0.8327230371557310  0.6362472409074480
  0.7994719983513822  0.8438672536951987  0.7538752705005134
  0.9102402156049786  0.0932381881804039  0.8718178213539618
  0.8303849438140912  0.9808664900308787  0.7541072046708401
  0.9114488071606148  0.0786402140719730  0.6215565728672665
  0.1710476010533765  0.0784283317499033  0.6356658478019752
  0.0944280547047084  0.9327290463566581  0.3681423896808230
  0.8544577801500921  0.9432304045022585  0.3954912661626385
  0.7004470543612351  0.9154643943879536  0.9160599341925408
  0.9423539343468099  0.2357234065523380  0.4125364931362040
  0.4582559429261562  0.0746211777632663  0.6141190901013120
  0.6087774951256479  0.9134898988838286  0.9796542773476075
  0.3633596662209074  0.0744764523779929  0.6690606568037679
  0.2156084675862635  0.9133159340639275  0.5613071794136840
  0.3108887407886885  0.9123571455553880  0.5056286665177187
  0.7391400701662503  0.6683723295528967  0.7572511810231782
  0.1719402253091575  0.8397487156079133  0.3305604287199264
  0.9650285515120862  0.2102291875729040  0.6954303364747371
  0.0564015178200185  0.2164427247746581  0.6495847687743665
  0.7484213896952888  0.9766733516898031  0.2132585740782963
  0.9895423065153817  0.1961729097622872  0.3376555986735063
  0.7951783562136938  0.8303588133613262  0.6358324381072044
  0.0872606296301539  0.2777530942126961  0.2975668039940484
  0.7954331765595377  0.7516608580378497  0.6943864569485765
  0.1729908002115670  0.1936687108465842  0.6216128859583346
  0.8391833880451205  0.0746616162072987  0.6552691199777564
  0.0574410784853330  0.2438585947444000  0.1703008776407370
  0.8013168884756499  0.9643191526402337  0.6349585060190837
  0.8113544123719495  0.7925145608084884  0.1835365488507413
  0.7272083860751720  0.8169658486191136  0.1980138799712377
  0.9604829302050272  0.1607242042532117  0.1297930605709289
  0.9356345424854637  0.7778609765363144  0.1583496346652062
  0.9348572982180484  0.7487105035809430  0.6938130229885565
  0.2521065145414997  0.1937636741012446  0.6804131965193078
  0.0335328763110379  0.8290760888715550  0.6530063612562683
  0.1961106885288896  0.1395661557256327  0.1194720545862622
  0.0236997223059103  0.7843395923037593  0.2090773522953463
  0.1599280439341355  0.2135774127805564  0.1398659045464374
  0.8265470879520552  0.0443699556786196  0.1476845443187696
  0.0311813290082547  0.2039135046852910  0.8605094884967337
  0.9948402107038473  0.0781543906183811  0.4284534403498251
  0.0988284142625190  0.0677963685395698  0.4232040128870435
  0.0119319403367030  0.9452594357366843  0.4497352128951879
  0.8981102821817206  0.9349282443823518  0.9411696130529016
  0.0335832068141213  0.9601010327411993  0.5689652631008838
  0.0294985829155705  0.0909186884395082  0.9294263396699058
  0.0307072223249184  0.9811731676294563  0.9403861307112373
  0.9381508983671775  0.9001991326698369  0.0805097974645879
  0.6640411096814512  0.8629637517582036  0.2642687648933315
  0.1456362286721843  0.8128680110894138  0.2382870983093052
  0.9298928172735236  0.0064631405071450  0.0634389440465446
  0.0601710251362502  0.9798624658916349  0.0539421726568209
  0.0773117694475895  0.0944049364914816  0.5586957125044508
  0.9227671309165973  0.9604353849581703  0.5675140554056415
  0.0662494009265547  0.8224251892197949  0.3340811051695186
  0.9730744351054699  0.8094251493744639  0.3825002754454341
  0.1586027039933211  0.9620608290686039  0.8659271340618920
  0.2416088825970410  0.0516668251757534  0.8167500794518271
  0.9220400481605557  0.1652201633943055  0.8333734094558655
  0.7965624195507767  0.8337147969988512  0.8808639358155802
  0.7930834218242545  0.7566206402869922  0.8165276619307358
  0.8653868850989233  0.0633048867384017  0.3794698680610070
  0.8412964458560884  0.8088043663265772  0.3628384829651937
  0.2288985635739709  0.1709081879210918  0.3203878736552291
  0.2266631208303314  0.2513442698322655  0.2661922099482318
  0.7604468996299439  0.8191357275069752  0.3150627554789331
  0.7974141515769311  0.9541405118764055  0.3532375086312090
  0.1707740075470739  0.9927652374077864  0.1161883218218298
  0.1665338251296884  0.9136605958088867  0.1764495239235118
  0.0006602827651439  0.0022818946837361  0.6844597221014901
  0.1960189506284579  0.9438901945919240  0.3054910685912750
  0.2166640201848268  0.0435488864475596  0.3465217002726186
  0.9911662183454851  0.9962941273515612  0.1826158374126693
  0.2484866149707542  0.2006912130119242  0.8082061517980454
  0.1720188935439663  0.2118053158497159  0.8640656716335507
  0.0210606166081922  0.8326941367546199  0.8743261153545279
  0.9292629904941797  0.7540067681189098  0.8242321078211908
  0.2461860024606372  0.0462734348102009  0.6869078108330344
  0.1651837249768321  0.9568100481983933  0.6361475780763309
  0.7788478139957169  0.9522949872112410  0.8307537409785541
  0.7879066220479028  0.0450147912089702  0.7885155175912208
  0.0424474394398146  0.9145892333403414  0.1683341106966523
  0.8832071043726664  0.0318378647718441  0.2568278238022259
  0.1262585154364209  0.1165040241620653  0.2276395896436523
  0.9689804044349311  0.8543744285383875  0.2679723278225507
  0.8474962902450380  0.8798573233941624  0.7539306174622417
  0.0103647042675659  0.8767483051158127  0.7587663737853415
  0.0030600496133785  0.1276981163604035  0.7495011224950657
  0.1213890965260808  0.9850655944964892  0.7545562199337009
  0.8872085459920470  0.9029952889064957  0.2740452521841553
  0.0067631350087512  0.0141305108833316  0.3253279185113921
  0.9957350735618108  0.0076481443202428  0.8238943947943087
  0.1429036866227866  0.0134411339374133  0.2382449213286078
  0.1290816471984228  0.1517358439635512  0.7466588665968860
  0.8802426524789946  0.0068037300759282  0.7469557009952075
  0.1310740315720238  0.0711976829359052  0.8409451303655832
  0.9110777385781408  0.0533343919147310  0.8876149929998881
  0.9314736023540330  0.8678777534925267  0.6660966155088791
  0.1325347937404936  0.0628883179484466  0.6622064311752150
  0.0516157770966856  0.1037107242063854  0.1090642498283975
  0.8523258519099275  0.9334730020764874  0.1682753929325505
  0.9506563741085069  0.0707842982481861  0.6162305255280873
  0.0914875865359643  0.1563408957272055  0.3266644208556947
  0.8948505069746802  0.9463699423607066  0.4159946510713049
  0.0742443954809936  0.9483034033865020  0.3395571704539596
  0.8174701079455537  0.1625228003596733  0.7525367367402113
  0.8359781107872761  0.6649973163468591  0.7588400038433804
  0.3297019665726741  0.1603751527879362  0.7370355255398862
  0.1737169944796334  0.3395440876984894  0.2114871103841342
  0.9570307729256987  0.9058012399947758  0.3523863640306397
  0.9690398389217482  0.0844746230784040  0.3269647301064696
  0.0510419859230182  0.9508584506287890  0.8401644398502099
  0.0547752784620749  0.9438812478726387  0.6709941731866844
  0.1207215651555772  0.0658961860261378  0.3217029172493322
  0.0621563182709072  0.1188770181199406  0.8319211508557283
  0.8855973540028366  0.9496483821849360  0.8372691346104234
  0.9360589650211184  0.0498269921817061  0.1623462849050798
  0.0616026449504331  0.1111545504069523  0.6644853439955937
  0.0964596119928957  0.0332670183504903  0.1544092492552006
  0.9274908585946801  0.8841701438299020  0.1835004056247938
  0.1998268722921692  0.1003316416185460  0.7517388419378929
  0.8958444929535614  0.1126641241710093  0.7424987401377418
  0.8953853577867514  0.8086546127222783  0.7562132106480272
  0.0863893367227032  0.8964903199777404  0.2540356937778167
  0.1163840083002510  0.2122319680969307  0.2356817699122999
  0.7952417389459989  0.9148491264320106  0.2578530576610783
  0.8907281800088873  0.9435332663843987  0.6676191335270606
  0.9275318448369333  0.8759232982896586  0.8399052635325543
  0.0075999957069380  0.1247638422056957  0.2339328205047860
 
  0.00000000E+00  0.00000000E+00  0.00000000E+00
  0.00000000E+00  0.00000000E+00  0.00000000E+00
  0.00000000E+00  0.00000000E+00  0.00000000E+00
  0.00000000E+00  0.00000000E+00  0.00000000E+00
  0.00000000E+00  0.00000000E+00  0.00000000E+00
  0.00000000E+00  0.00000000E+00  0.00000000E+00
  0.00000000E+00  0.00000000E+00  0.00000000E+00
  0.00000000E+00  0.00000000E+00  0.00000000E+00
  0.00000000E+00  0.00000000E+00  0.00000000E+00
  0.00000000E+00  0.00000000E+00  0.00000000E+00
  0.00000000E+00  0.00000000E+00  0.00000000E+00
  0.00000000E+00  0.00000000E+00  0.00000000E+00
  0.00000000E+00  0.00000000E+00  0.00000000E+00
  0.00000000E+00  0.00000000E+00  0.00000000E+00
  0.00000000E+00  0.00000000E+00  0.00000000E+00
  0.00000000E+00  0.00000000E+00  0.00000000E+00
  0.00000000E+00  0.00000000E+00  0.00000000E+00
  0.00000000E+00  0.00000000E+00  0.00000000E+00
  0.00000000E+00  0.00000000E+00  0.00000000E+00
  0.00000000E+00  0.00000000E+00  0.00000000E+00
  0.00000000E+00  0.00000000E+00  0.00000000E+00
  0.00000000E+00  0.00000000E+00  0.00000000E+00
  0.00000000E+00  0.00000000E+00  0.00000000E+00
  0.00000000E+00  0.00000000E+00  0.00000000E+00
  0.00000000E+00  0.00000000E+00  0.00000000E+00
  0.00000000E+00  0.00000000E+00  0.00000000E+00
  0.00000000E+00  0.00000000E+00  0.00000000E+00
  0.00000000E+00  0.00000000E+00  0.00000000E+00
  0.00000000E+00  0.00000000E+00  0.00000000E+00
  0.00000000E+00  0.00000000E+00  0.00000000E+00
  0.00000000E+00  0.00000000E+00  0.00000000E+00
  0.00000000E+00  0.00000000E+00  0.00000000E+00
  0.00000000E+00  0.00000000E+00  0.00000000E+00
  0.00000000E+00  0.00000000E+00  0.00000000E+00
  0.00000000E+00  0.00000000E+00  0.00000000E+00
  0.00000000E+00  0.00000000E+00  0.00000000E+00
  0.00000000E+00  0.00000000E+00  0.00000000E+00
  0.00000000E+00  0.00000000E+00  0.00000000E+00
  0.00000000E+00  0.00000000E+00  0.00000000E+00
  0.00000000E+00  0.00000000E+00  0.00000000E+00
  0.00000000E+00  0.00000000E+00  0.00000000E+00
  0.00000000E+00  0.00000000E+00  0.00000000E+00
  0.00000000E+00  0.00000000E+00  0.00000000E+00
  0.00000000E+00  0.00000000E+00  0.00000000E+00
  0.00000000E+00  0.00000000E+00  0.00000000E+00
  0.00000000E+00  0.00000000E+00  0.00000000E+00
  0.00000000E+00  0.00000000E+00  0.00000000E+00
  0.00000000E+00  0.00000000E+00  0.00000000E+00
  0.00000000E+00  0.00000000E+00  0.00000000E+00
  0.00000000E+00  0.00000000E+00  0.00000000E+00
  0.00000000E+00  0.00000000E+00  0.00000000E+00
  0.00000000E+00  0.00000000E+00  0.00000000E+00
  0.00000000E+00  0.00000000E+00  0.00000000E+00
  0.00000000E+00  0.00000000E+00  0.00000000E+00
  0.00000000E+00  0.00000000E+00  0.00000000E+00
  0.00000000E+00  0.00000000E+00  0.00000000E+00
  0.00000000E+00  0.00000000E+00  0.00000000E+00
  0.00000000E+00  0.00000000E+00  0.00000000E+00
  0.00000000E+00  0.00000000E+00  0.00000000E+00
  0.00000000E+00  0.00000000E+00  0.00000000E+00
  0.00000000E+00  0.00000000E+00  0.00000000E+00
  0.00000000E+00  0.00000000E+00  0.00000000E+00
  0.00000000E+00  0.00000000E+00  0.00000000E+00
  0.00000000E+00  0.00000000E+00  0.00000000E+00
  0.00000000E+00  0.00000000E+00  0.00000000E+00
  0.00000000E+00  0.00000000E+00  0.00000000E+00
  0.00000000E+00  0.00000000E+00  0.00000000E+00
  0.00000000E+00  0.00000000E+00  0.00000000E+00
  0.00000000E+00  0.00000000E+00  0.00000000E+00
  0.00000000E+00  0.00000000E+00  0.00000000E+00
  0.00000000E+00  0.00000000E+00  0.00000000E+00
  0.00000000E+00  0.00000000E+00  0.00000000E+00
  0.00000000E+00  0.00000000E+00  0.00000000E+00
  0.00000000E+00  0.00000000E+00  0.00000000E+00
  0.00000000E+00  0.00000000E+00  0.00000000E+00
  0.00000000E+00  0.00000000E+00  0.00000000E+00
  0.00000000E+00  0.00000000E+00  0.00000000E+00
  0.00000000E+00  0.00000000E+00  0.00000000E+00
  0.00000000E+00  0.00000000E+00  0.00000000E+00
  0.00000000E+00  0.00000000E+00  0.00000000E+00
  0.00000000E+00  0.00000000E+00  0.00000000E+00
  0.00000000E+00  0.00000000E+00  0.00000000E+00
  0.00000000E+00  0.00000000E+00  0.00000000E+00
  0.00000000E+00  0.00000000E+00  0.00000000E+00
  0.00000000E+00  0.00000000E+00  0.00000000E+00
  0.00000000E+00  0.00000000E+00  0.00000000E+00
  0.00000000E+00  0.00000000E+00  0.00000000E+00
  0.00000000E+00  0.00000000E+00  0.00000000E+00
  0.00000000E+00  0.00000000E+00  0.00000000E+00
  0.00000000E+00  0.00000000E+00  0.00000000E+00
  0.00000000E+00  0.00000000E+00  0.00000000E+00
  0.00000000E+00  0.00000000E+00  0.00000000E+00
  0.00000000E+00  0.00000000E+00  0.00000000E+00
  0.00000000E+00  0.00000000E+00  0.00000000E+00
  0.00000000E+00  0.00000000E+00  0.00000000E+00
  0.00000000E+00  0.00000000E+00  0.00000000E+00
  0.00000000E+00  0.00000000E+00  0.00000000E+00
  0.00000000E+00  0.00000000E+00  0.00000000E+00
  0.00000000E+00  0.00000000E+00  0.00000000E+00
  0.00000000E+00  0.00000000E+00  0.00000000E+00
  0.00000000E+00  0.00000000E+00  0.00000000E+00
  0.00000000E+00  0.00000000E+00  0.00000000E+00
  0.00000000E+00  0.00000000E+00  0.00000000E+00
  0.00000000E+00  0.00000000E+00  0.00000000E+00
  0.00000000E+00  0.00000000E+00  0.00000000E+00
  0.00000000E+00  0.00000000E+00  0.00000000E+00
  0.00000000E+00  0.00000000E+00  0.00000000E+00
  0.00000000E+00  0.00000000E+00  0.00000000E+00
  0.00000000E+00  0.00000000E+00  0.00000000E+00
  0.00000000E+00  0.00000000E+00  0.00000000E+00
  0.00000000E+00  0.00000000E+00  0.00000000E+00
  0.00000000E+00  0.00000000E+00  0.00000000E+00
  0.00000000E+00  0.00000000E+00  0.00000000E+00
  0.00000000E+00  0.00000000E+00  0.00000000E+00
  0.00000000E+00  0.00000000E+00  0.00000000E+00
  0.00000000E+00  0.00000000E+00  0.00000000E+00
  0.00000000E+00  0.00000000E+00  0.00000000E+00
  0.00000000E+00  0.00000000E+00  0.00000000E+00
  0.00000000E+00  0.00000000E+00  0.00000000E+00
  0.00000000E+00  0.00000000E+00  0.00000000E+00
  0.00000000E+00  0.00000000E+00  0.00000000E+00
  0.00000000E+00  0.00000000E+00  0.00000000E+00
  0.00000000E+00  0.00000000E+00  0.00000000E+00
  0.00000000E+00  0.00000000E+00  0.00000000E+00
  0.00000000E+00  0.00000000E+00  0.00000000E+00
  0.00000000E+00  0.00000000E+00  0.00000000E+00
  0.00000000E+00  0.00000000E+00  0.00000000E+00
  0.00000000E+00  0.00000000E+00  0.00000000E+00
  0.00000000E+00  0.00000000E+00  0.00000000E+00
  0.00000000E+00  0.00000000E+00  0.00000000E+00
  0.00000000E+00  0.00000000E+00  0.00000000E+00
  0.00000000E+00  0.00000000E+00  0.00000000E+00
  0.00000000E+00  0.00000000E+00  0.00000000E+00
  0.00000000E+00  0.00000000E+00  0.00000000E+00
  0.00000000E+00  0.00000000E+00  0.00000000E+00
  0.00000000E+00  0.00000000E+00  0.00000000E+00
  0.00000000E+00  0.00000000E+00  0.00000000E+00
  0.00000000E+00  0.00000000E+00  0.00000000E+00
  0.00000000E+00  0.00000000E+00  0.00000000E+00
  0.00000000E+00  0.00000000E+00  0.00000000E+00
  0.00000000E+00  0.00000000E+00  0.00000000E+00
  0.00000000E+00  0.00000000E+00  0.00000000E+00
  0.00000000E+00  0.00000000E+00  0.00000000E+00
  0.00000000E+00  0.00000000E+00  0.00000000E+00
  0.00000000E+00  0.00000000E+00  0.00000000E+00
  0.00000000E+00  0.00000000E+00  0.00000000E+00
  0.00000000E+00  0.00000000E+00  0.00000000E+00
  0.00000000E+00  0.00000000E+00  0.00000000E+00
  0.00000000E+00  0.00000000E+00  0.00000000E+00
  0.00000000E+00  0.00000000E+00  0.00000000E+00
  0.00000000E+00  0.00000000E+00  0.00000000E+00
  0.00000000E+00  0.00000000E+00  0.00000000E+00
  0.00000000E+00  0.00000000E+00  0.00000000E+00
  0.00000000E+00  0.00000000E+00  0.00000000E+00
  0.00000000E+00  0.00000000E+00  0.00000000E+00
  0.00000000E+00  0.00000000E+00  0.00000000E+00
  0.00000000E+00  0.00000000E+00  0.00000000E+00
  0.00000000E+00  0.00000000E+00  0.00000000E+00
  0.00000000E+00  0.00000000E+00  0.00000000E+00
  0.00000000E+00  0.00000000E+00  0.00000000E+00
  0.00000000E+00  0.00000000E+00  0.00000000E+00
  0.00000000E+00  0.00000000E+00  0.00000000E+00
  0.00000000E+00  0.00000000E+00  0.00000000E+00
  0.00000000E+00  0.00000000E+00  0.00000000E+00
  0.00000000E+00  0.00000000E+00  0.00000000E+00
  0.00000000E+00  0.00000000E+00  0.00000000E+00
  0.00000000E+00  0.00000000E+00  0.00000000E+00
  0.00000000E+00  0.00000000E+00  0.00000000E+00
  0.00000000E+00  0.00000000E+00  0.00000000E+00
  0.00000000E+00  0.00000000E+00  0.00000000E+00
  0.00000000E+00  0.00000000E+00  0.00000000E+00
  0.00000000E+00  0.00000000E+00  0.00000000E+00
  0.00000000E+00  0.00000000E+00  0.00000000E+00
  0.00000000E+00  0.00000000E+00  0.00000000E+00
  0.00000000E+00  0.00000000E+00  0.00000000E+00
  0.00000000E+00  0.00000000E+00  0.00000000E+00
  0.00000000E+00  0.00000000E+00  0.00000000E+00
  0.00000000E+00  0.00000000E+00  0.00000000E+00
  0.00000000E+00  0.00000000E+00  0.00000000E+00
  0.00000000E+00  0.00000000E+00  0.00000000E+00
  0.00000000E+00  0.00000000E+00  0.00000000E+00
  0.00000000E+00  0.00000000E+00  0.00000000E+00
  0.00000000E+00  0.00000000E+00  0.00000000E+00
  0.00000000E+00  0.00000000E+00  0.00000000E+00
  0.00000000E+00  0.00000000E+00  0.00000000E+00
  0.00000000E+00  0.00000000E+00  0.00000000E+00
  0.00000000E+00  0.00000000E+00  0.00000000E+00
  0.00000000E+00  0.00000000E+00  0.00000000E+00
  0.00000000E+00  0.00000000E+00  0.00000000E+00
  0.00000000E+00  0.00000000E+00  0.00000000E+00
  0.00000000E+00  0.00000000E+00  0.00000000E+00
  0.00000000E+00  0.00000000E+00  0.00000000E+00
  0.00000000E+00  0.00000000E+00  0.00000000E+00
  0.00000000E+00  0.00000000E+00  0.00000000E+00
  0.00000000E+00  0.00000000E+00  0.00000000E+00
  0.00000000E+00  0.00000000E+00  0.00000000E+00
  0.00000000E+00  0.00000000E+00  0.00000000E+00
  0.00000000E+00  0.00000000E+00  0.00000000E+00
  0.00000000E+00  0.00000000E+00  0.00000000E+00
  0.00000000E+00  0.00000000E+00  0.00000000E+00
  0.00000000E+00  0.00000000E+00  0.00000000E+00
  0.00000000E+00  0.00000000E+00  0.00000000E+00
  0.00000000E+00  0.00000000E+00  0.00000000E+00
  0.00000000E+00  0.00000000E+00  0.00000000E+00
  0.00000000E+00  0.00000000E+00  0.00000000E+00
  0.00000000E+00  0.00000000E+00  0.00000000E+00
  0.00000000E+00  0.00000000E+00  0.00000000E+00
  0.00000000E+00  0.00000000E+00  0.00000000E+00
  0.00000000E+00  0.00000000E+00  0.00000000E+00
  0.00000000E+00  0.00000000E+00  0.00000000E+00
  0.00000000E+00  0.00000000E+00  0.00000000E+00
  0.00000000E+00  0.00000000E+00  0.00000000E+00
  0.00000000E+00  0.00000000E+00  0.00000000E+00
  0.00000000E+00  0.00000000E+00  0.00000000E+00
  0.00000000E+00  0.00000000E+00  0.00000000E+00
  0.00000000E+00  0.00000000E+00  0.00000000E+00
  0.00000000E+00  0.00000000E+00  0.00000000E+00
  0.00000000E+00  0.00000000E+00  0.00000000E+00
  0.00000000E+00  0.00000000E+00  0.00000000E+00
  0.00000000E+00  0.00000000E+00  0.00000000E+00
  0.00000000E+00  0.00000000E+00  0.00000000E+00
  0.00000000E+00  0.00000000E+00  0.00000000E+00
  0.00000000E+00  0.00000000E+00  0.00000000E+00
  0.00000000E+00  0.00000000E+00  0.00000000E+00
  0.00000000E+00  0.00000000E+00  0.00000000E+00
  0.00000000E+00  0.00000000E+00  0.00000000E+00
  0.00000000E+00  0.00000000E+00  0.00000000E+00
  0.00000000E+00  0.00000000E+00  0.00000000E+00
  0.00000000E+00  0.00000000E+00  0.00000000E+00
  0.00000000E+00  0.00000000E+00  0.00000000E+00
  0.00000000E+00  0.00000000E+00  0.00000000E+00
  0.00000000E+00  0.00000000E+00  0.00000000E+00
  0.00000000E+00  0.00000000E+00  0.00000000E+00
  0.00000000E+00  0.00000000E+00  0.00000000E+00
  0.00000000E+00  0.00000000E+00  0.00000000E+00
  0.00000000E+00  0.00000000E+00  0.00000000E+00
  0.00000000E+00  0.00000000E+00  0.00000000E+00
  0.00000000E+00  0.00000000E+00  0.00000000E+00
  0.00000000E+00  0.00000000E+00  0.00000000E+00
  0.00000000E+00  0.00000000E+00  0.00000000E+00
  0.00000000E+00  0.00000000E+00  0.00000000E+00
  0.00000000E+00  0.00000000E+00  0.00000000E+00
  0.00000000E+00  0.00000000E+00  0.00000000E+00
  0.00000000E+00  0.00000000E+00  0.00000000E+00
  0.00000000E+00  0.00000000E+00  0.00000000E+00
  0.00000000E+00  0.00000000E+00  0.00000000E+00
  0.00000000E+00  0.00000000E+00  0.00000000E+00
  0.00000000E+00  0.00000000E+00  0.00000000E+00
  0.00000000E+00  0.00000000E+00  0.00000000E+00
  0.00000000E+00  0.00000000E+00  0.00000000E+00
  0.00000000E+00  0.00000000E+00  0.00000000E+00
  0.00000000E+00  0.00000000E+00  0.00000000E+00
  0.00000000E+00  0.00000000E+00  0.00000000E+00
  0.00000000E+00  0.00000000E+00  0.00000000E+00
  0.00000000E+00  0.00000000E+00  0.00000000E+00
  0.00000000E+00  0.00000000E+00  0.00000000E+00
  0.00000000E+00  0.00000000E+00  0.00000000E+00
  0.00000000E+00  0.00000000E+00  0.00000000E+00
  0.00000000E+00  0.00000000E+00  0.00000000E+00
  0.00000000E+00  0.00000000E+00  0.00000000E+00
  0.00000000E+00  0.00000000E+00  0.00000000E+00
  0.00000000E+00  0.00000000E+00  0.00000000E+00
  0.00000000E+00  0.00000000E+00  0.00000000E+00
  0.00000000E+00  0.00000000E+00  0.00000000E+00
  0.00000000E+00  0.00000000E+00  0.00000000E+00
  0.00000000E+00  0.00000000E+00  0.00000000E+00
  0.00000000E+00  0.00000000E+00  0.00000000E+00
  0.00000000E+00  0.00000000E+00  0.00000000E+00
  0.00000000E+00  0.00000000E+00  0.00000000E+00
  0.00000000E+00  0.00000000E+00  0.00000000E+00
  0.00000000E+00  0.00000000E+00  0.00000000E+00
  0.00000000E+00  0.00000000E+00  0.00000000E+00
  0.00000000E+00  0.00000000E+00  0.00000000E+00
  0.00000000E+00  0.00000000E+00  0.00000000E+00
  0.00000000E+00  0.00000000E+00  0.00000000E+00
  0.00000000E+00  0.00000000E+00  0.00000000E+00
  0.00000000E+00  0.00000000E+00  0.00000000E+00
  0.00000000E+00  0.00000000E+00  0.00000000E+00
  0.00000000E+00  0.00000000E+00  0.00000000E+00
  0.00000000E+00  0.00000000E+00  0.00000000E+00
  0.00000000E+00  0.00000000E+00  0.00000000E+00
  0.00000000E+00  0.00000000E+00  0.00000000E+00
  0.00000000E+00  0.00000000E+00  0.00000000E+00
  0.00000000E+00  0.00000000E+00  0.00000000E+00
  0.00000000E+00  0.00000000E+00  0.00000000E+00
  0.00000000E+00  0.00000000E+00  0.00000000E+00
  0.00000000E+00  0.00000000E+00  0.00000000E+00
  0.00000000E+00  0.00000000E+00  0.00000000E+00
  0.00000000E+00  0.00000000E+00  0.00000000E+00
  0.00000000E+00  0.00000000E+00  0.00000000E+00
  0.00000000E+00  0.00000000E+00  0.00000000E+00
  0.00000000E+00  0.00000000E+00  0.00000000E+00
  0.00000000E+00  0.00000000E+00  0.00000000E+00
  0.00000000E+00  0.00000000E+00  0.00000000E+00
  0.00000000E+00  0.00000000E+00  0.00000000E+00
  0.00000000E+00  0.00000000E+00  0.00000000E+00
  0.00000000E+00  0.00000000E+00  0.00000000E+00
  0.00000000E+00  0.00000000E+00  0.00000000E+00
  0.00000000E+00  0.00000000E+00  0.00000000E+00
  0.00000000E+00  0.00000000E+00  0.00000000E+00
  0.00000000E+00  0.00000000E+00  0.00000000E+00
  0.00000000E+00  0.00000000E+00  0.00000000E+00
  0.00000000E+00  0.00000000E+00  0.00000000E+00
  0.00000000E+00  0.00000000E+00  0.00000000E+00
  0.00000000E+00  0.00000000E+00  0.00000000E+00
  0.00000000E+00  0.00000000E+00  0.00000000E+00
  0.00000000E+00  0.00000000E+00  0.00000000E+00
  0.00000000E+00  0.00000000E+00  0.00000000E+00
  0.00000000E+00  0.00000000E+00  0.00000000E+00
  0.00000000E+00  0.00000000E+00  0.00000000E+00
  0.00000000E+00  0.00000000E+00  0.00000000E+00
  0.00000000E+00  0.00000000E+00  0.00000000E+00
  0.00000000E+00  0.00000000E+00  0.00000000E+00
  0.00000000E+00  0.00000000E+00  0.00000000E+00
  0.00000000E+00  0.00000000E+00  0.00000000E+00
  0.00000000E+00  0.00000000E+00  0.00000000E+00
  0.00000000E+00  0.00000000E+00  0.00000000E+00
  0.00000000E+00  0.00000000E+00  0.00000000E+00
  0.00000000E+00  0.00000000E+00  0.00000000E+00
  0.00000000E+00  0.00000000E+00  0.00000000E+00
  0.00000000E+00  0.00000000E+00  0.00000000E+00
  0.00000000E+00  0.00000000E+00  0.00000000E+00
  0.00000000E+00  0.00000000E+00  0.00000000E+00
  0.00000000E+00  0.00000000E+00  0.00000000E+00
  0.00000000E+00  0.00000000E+00  0.00000000E+00
  0.00000000E+00  0.00000000E+00  0.00000000E+00
  0.00000000E+00  0.00000000E+00  0.00000000E+00
  0.00000000E+00  0.00000000E+00  0.00000000E+00
  0.00000000E+00  0.00000000E+00  0.00000000E+00
  0.00000000E+00  0.00000000E+00  0.00000000E+00
  0.00000000E+00  0.00000000E+00  0.00000000E+00
  0.00000000E+00  0.00000000E+00  0.00000000E+00
  0.00000000E+00  0.00000000E+00  0.00000000E+00
  0.00000000E+00  0.00000000E+00  0.00000000E+00
  0.00000000E+00  0.00000000E+00  0.00000000E+00
  0.00000000E+00  0.00000000E+00  0.00000000E+00
  0.00000000E+00  0.00000000E+00  0.00000000E+00
  0.00000000E+00  0.00000000E+00  0.00000000E+00
  0.00000000E+00  0.00000000E+00  0.00000000E+00
  0.00000000E+00  0.00000000E+00  0.00000000E+00
  0.00000000E+00  0.00000000E+00  0.00000000E+00
  0.00000000E+00  0.00000000E+00  0.00000000E+00
  0.00000000E+00  0.00000000E+00  0.00000000E+00
  0.00000000E+00  0.00000000E+00  0.00000000E+00
  0.00000000E+00  0.00000000E+00  0.00000000E+00
  0.00000000E+00  0.00000000E+00  0.00000000E+00
  0.00000000E+00  0.00000000E+00  0.00000000E+00
  0.00000000E+00  0.00000000E+00  0.00000000E+00
  0.00000000E+00  0.00000000E+00  0.00000000E+00
  0.00000000E+00  0.00000000E+00  0.00000000E+00
  0.00000000E+00  0.00000000E+00  0.00000000E+00
  0.00000000E+00  0.00000000E+00  0.00000000E+00
  0.00000000E+00  0.00000000E+00  0.00000000E+00
  0.00000000E+00  0.00000000E+00  0.00000000E+00
  0.00000000E+00  0.00000000E+00  0.00000000E+00
  0.00000000E+00  0.00000000E+00  0.00000000E+00
  0.00000000E+00  0.00000000E+00  0.00000000E+00
  0.00000000E+00  0.00000000E+00  0.00000000E+00
  0.00000000E+00  0.00000000E+00  0.00000000E+00
  0.00000000E+00  0.00000000E+00  0.00000000E+00
  0.00000000E+00  0.00000000E+00  0.00000000E+00
  0.00000000E+00  0.00000000E+00  0.00000000E+00
  0.00000000E+00  0.00000000E+00  0.00000000E+00
  0.00000000E+00  0.00000000E+00  0.00000000E+00
  0.00000000E+00  0.00000000E+00  0.00000000E+00
  0.00000000E+00  0.00000000E+00  0.00000000E+00
  0.00000000E+00  0.00000000E+00  0.00000000E+00
  0.00000000E+00  0.00000000E+00  0.00000000E+00
  0.00000000E+00  0.00000000E+00  0.00000000E+00
  0.00000000E+00  0.00000000E+00  0.00000000E+00
  0.00000000E+00  0.00000000E+00  0.00000000E+00
  0.00000000E+00  0.00000000E+00  0.00000000E+00
  0.00000000E+00  0.00000000E+00  0.00000000E+00
  0.00000000E+00  0.00000000E+00  0.00000000E+00
  0.00000000E+00  0.00000000E+00  0.00000000E+00
  0.00000000E+00  0.00000000E+00  0.00000000E+00
  0.00000000E+00  0.00000000E+00  0.00000000E+00
  0.00000000E+00  0.00000000E+00  0.00000000E+00
  0.00000000E+00  0.00000000E+00  0.00000000E+00
  0.00000000E+00  0.00000000E+00  0.00000000E+00
  0.00000000E+00  0.00000000E+00  0.00000000E+00
  0.00000000E+00  0.00000000E+00  0.00000000E+00
  0.00000000E+00  0.00000000E+00  0.00000000E+00
  0.00000000E+00  0.00000000E+00  0.00000000E+00
  0.00000000E+00  0.00000000E+00  0.00000000E+00
  0.00000000E+00  0.00000000E+00  0.00000000E+00
  0.00000000E+00  0.00000000E+00  0.00000000E+00
  0.00000000E+00  0.00000000E+00  0.00000000E+00
  0.00000000E+00  0.00000000E+00  0.00000000E+00
  0.00000000E+00  0.00000000E+00  0.00000000E+00
  0.00000000E+00  0.00000000E+00  0.00000000E+00
  0.00000000E+00  0.00000000E+00  0.00000000E+00
  0.00000000E+00  0.00000000E+00  0.00000000E+00
  0.00000000E+00  0.00000000E+00  0.00000000E+00
  0.00000000E+00  0.00000000E+00  0.00000000E+00
  0.00000000E+00  0.00000000E+00  0.00000000E+00
  0.00000000E+00  0.00000000E+00  0.00000000E+00
  0.00000000E+00  0.00000000E+00  0.00000000E+00
  0.00000000E+00  0.00000000E+00  0.00000000E+00
  0.00000000E+00  0.00000000E+00  0.00000000E+00
  0.00000000E+00  0.00000000E+00  0.00000000E+00
  0.00000000E+00  0.00000000E+00  0.00000000E+00
  0.00000000E+00  0.00000000E+00  0.00000000E+00
  0.00000000E+00  0.00000000E+00  0.00000000E+00
  0.00000000E+00  0.00000000E+00  0.00000000E+00
  0.00000000E+00  0.00000000E+00  0.00000000E+00
  0.00000000E+00  0.00000000E+00  0.00000000E+00
  0.00000000E+00  0.00000000E+00  0.00000000E+00
  0.00000000E+00  0.00000000E+00  0.00000000E+00
  0.00000000E+00  0.00000000E+00  0.00000000E+00
  0.00000000E+00  0.00000000E+00  0.00000000E+00
  0.00000000E+00  0.00000000E+00  0.00000000E+00
  0.00000000E+00  0.00000000E+00  0.00000000E+00
  0.00000000E+00  0.00000000E+00  0.00000000E+00
  0.00000000E+00  0.00000000E+00  0.00000000E+00
  0.00000000E+00  0.00000000E+00  0.00000000E+00
  0.00000000E+00  0.00000000E+00  0.00000000E+00
  0.00000000E+00  0.00000000E+00  0.00000000E+00
  0.00000000E+00  0.00000000E+00  0.00000000E+00
  0.00000000E+00  0.00000000E+00  0.00000000E+00
  0.00000000E+00  0.00000000E+00  0.00000000E+00
  0.00000000E+00  0.00000000E+00  0.00000000E+00
  0.00000000E+00  0.00000000E+00  0.00000000E+00
  0.00000000E+00  0.00000000E+00  0.00000000E+00
  0.00000000E+00  0.00000000E+00  0.00000000E+00
  0.00000000E+00  0.00000000E+00  0.00000000E+00
  0.00000000E+00  0.00000000E+00  0.00000000E+00
  0.00000000E+00  0.00000000E+00  0.00000000E+00
  0.00000000E+00  0.00000000E+00  0.00000000E+00
  0.00000000E+00  0.00000000E+00  0.00000000E+00
  0.00000000E+00  0.00000000E+00  0.00000000E+00
  0.00000000E+00  0.00000000E+00  0.00000000E+00
  0.00000000E+00  0.00000000E+00  0.00000000E+00
  0.00000000E+00  0.00000000E+00  0.00000000E+00
  0.00000000E+00  0.00000000E+00  0.00000000E+00
  0.00000000E+00  0.00000000E+00  0.00000000E+00
  0.00000000E+00  0.00000000E+00  0.00000000E+00
  0.00000000E+00  0.00000000E+00  0.00000000E+00
  0.00000000E+00  0.00000000E+00  0.00000000E+00
  0.00000000E+00  0.00000000E+00  0.00000000E+00
  0.00000000E+00  0.00000000E+00  0.00000000E+00
  0.00000000E+00  0.00000000E+00  0.00000000E+00
  0.00000000E+00  0.00000000E+00  0.00000000E+00
  0.00000000E+00  0.00000000E+00  0.00000000E+00
  0.00000000E+00  0.00000000E+00  0.00000000E+00
  0.00000000E+00  0.00000000E+00  0.00000000E+00
  0.00000000E+00  0.00000000E+00  0.00000000E+00
  0.00000000E+00  0.00000000E+00  0.00000000E+00
  0.00000000E+00  0.00000000E+00  0.00000000E+00
  0.00000000E+00  0.00000000E+00  0.00000000E+00
  0.00000000E+00  0.00000000E+00  0.00000000E+00
  0.00000000E+00  0.00000000E+00  0.00000000E+00
  0.00000000E+00  0.00000000E+00  0.00000000E+00
  0.00000000E+00  0.00000000E+00  0.00000000E+00
  0.00000000E+00  0.00000000E+00  0.00000000E+00
  0.00000000E+00  0.00000000E+00  0.00000000E+00
  0.00000000E+00  0.00000000E+00  0.00000000E+00
  0.00000000E+00  0.00000000E+00  0.00000000E+00
  0.00000000E+00  0.00000000E+00  0.00000000E+00
  0.00000000E+00  0.00000000E+00  0.00000000E+00
  0.00000000E+00  0.00000000E+00  0.00000000E+00
  0.00000000E+00  0.00000000E+00  0.00000000E+00
  0.00000000E+00  0.00000000E+00  0.00000000E+00
  0.00000000E+00  0.00000000E+00  0.00000000E+00
  0.00000000E+00  0.00000000E+00  0.00000000E+00
  0.00000000E+00  0.00000000E+00  0.00000000E+00
  0.00000000E+00  0.00000000E+00  0.00000000E+00
  0.00000000E+00  0.00000000E+00  0.00000000E+00
  0.00000000E+00  0.00000000E+00  0.00000000E+00
  0.00000000E+00  0.00000000E+00  0.00000000E+00
  0.00000000E+00  0.00000000E+00  0.00000000E+00
  0.00000000E+00  0.00000000E+00  0.00000000E+00
  0.00000000E+00  0.00000000E+00  0.00000000E+00
  0.00000000E+00  0.00000000E+00  0.00000000E+00
  0.00000000E+00  0.00000000E+00  0.00000000E+00
  0.00000000E+00  0.00000000E+00  0.00000000E+00
  0.00000000E+00  0.00000000E+00  0.00000000E+00
  0.00000000E+00  0.00000000E+00  0.00000000E+00
  0.00000000E+00  0.00000000E+00  0.00000000E+00
  0.00000000E+00  0.00000000E+00  0.00000000E+00
  0.00000000E+00  0.00000000E+00  0.00000000E+00
  0.00000000E+00  0.00000000E+00  0.00000000E+00
  0.00000000E+00  0.00000000E+00  0.00000000E+00
  0.00000000E+00  0.00000000E+00  0.00000000E+00
