# Supplementary material for: Dramatic Enhancement of Rare-Earth Metal–Organic Framework Stability Via Metal Cluster Fluorination
Source: JACS Au. 2022 Aug 9;2(8):1889–98. doi: 10.1021/jacsau.2c00259 (PMC9400048; doi:10.1021/jacsau.2c00259)
Supplement: Supplementary file 2 — au2c00259_si_002.zip [file au2c00259_si_002.zip › jacs_supplement/poscars/empty_stability/tcpb/mixed/4/POSCAR]

POSCAR file from 20_0407_12_Part1_prot_h
   1.00000000000000     
    22.5057912162042619    0.0136600321307406    0.0382396221069721
   -11.3185862230992527   19.5824986417733982   -0.0594173862923574
     0.1645321240286106   -0.1938691640522335   23.4745089426724078
   C    H    Na   O    Eu   F 
   204   164     2    90    18     4
Direct
  0.0219138588641101  0.4060372164033055  0.4395869009263862
  0.6446038155998011  0.6004735879311909  0.5961128992273927
  0.7122372519416373  0.7205549730178618  0.6209404734523289
  0.6980103823638757  0.6531270087739784  0.6263386863818354
  0.7693589220954138  0.7765569522356444  0.6543173185229492
  0.0325552626123198  0.2548480443737873  0.3361446317541947
  0.6196125946529705  0.6820648605213080  0.5532846421464868
  0.6723341025747516  0.7345172041215804  0.5842383190757729
  0.0219901133684886  0.3006780724014035  0.6305704792658062
  0.0705236916729106  0.3335177701846632  0.5875901941316499
  0.0195807299807811  0.2436047918953932  0.6632433177327073
  0.0693780555449237  0.3844731365441945  0.5561407923600470
  0.9724807315920998  0.3714752242003314  0.6114256809799272
  0.9731996009606974  0.3202012242497076  0.6425219147290022
  0.0199352038541889  0.4036759904873577  0.5673578347643300
  0.5516584201115151  0.5586224302190175  0.5238785348246893
  0.0189769348582729  0.4588888055760521  0.4745533400294519
  0.5493802333188995  0.9921331643942821  0.0265002032871067
  0.3530528051738457  0.3844187990990164  0.1073541338142761
  0.3951144862546556  0.3734439220959658  0.0694320690171963
  0.3212236587951054  0.2515049352505301  0.0799546924261563
  0.2765190134785342  0.2629503517917726  0.1139272339072619
  0.2934078201125843  0.3297032674240938  0.1286999577781884
  0.7107283318760125  0.0067688317613204  0.1314710297144899
  0.7265278197344429  0.0500966653779784  0.0848740370957586
  0.7666156762092484  0.0100812421708909  0.1671068214238005
  0.6745963386515399  0.0458413996383271  0.0506317093106929
  0.5902993453114647  0.9548749795004454  0.1088609992456782
  0.6421458214309723  0.9596974566713854  0.1434393870441824
  0.6056868496391488  0.9975766620090951  0.0617461590641852
  0.0165239280079206  0.4569010367475386  0.5345460765587760
  0.9443217711227732  0.6468402342098543  0.6362578462542459
  0.9901749148041006  0.7155751308194169  0.6253478267112129
  0.0540695734249894  0.6835787919706604  0.5616887061974509
  0.0463792115894961  0.7338114033645340  0.5893329139626289
  0.0087400293868569  0.5609183051766138  0.5359584773879575
  0.3909854199256912  0.3909897799259525  0.5515712125501082
  0.6518475920620972  0.7092281485887000  0.3649930842945324
  0.9794347815267628  0.7702179537484710  0.6503407470541376
  0.3215034365433382  0.3669102039048298  0.5400259087733090
  0.2338746933942133  0.2201488632865534  0.6424707586676064
  0.4458921372281353  0.4479186075987869  0.5196027832727665
  0.2884996457661018  0.2806401638598217  0.6120824870624659
  0.2708364731216690  0.3124454308281486  0.5701451661083823
  0.3575629621055967  0.3056583008326328  0.6248545324436066
  0.4082678259356314  0.3604257517964200  0.5950204621698703
  0.9781086190529322  0.7023020238006623  0.1309182742566719
  0.9308633290398305  0.6716615392222920  0.0865871799728808
  0.9827839243824741  0.7618911281367176  0.1634057934689821
  0.9300080589296087  0.6196630454004293  0.0537836971819701
  0.9524330703366246  0.5965472075852603  0.6090204405812898
  0.0058844193148744  0.6145132051773672  0.5698935360030077
  0.9780689334014667  0.5425174724013218  0.0298893861097014
  0.9762094725129415  0.5965103808129513  0.0646214188478638
  0.0217816767900345  0.6258152666380639  0.1103296394204349
  0.5976421348388854  0.6542537770417098  0.3919009202205572
  0.0228549949591326  0.6780241267430398  0.1428058651652861
  0.2092472211466188  0.2043747253353061  0.1304385242553892
  0.4528066600991068  0.4313690106123644  0.0404125416964973
  0.6102885993942735  0.6182949229010148  0.4336561140204012
  0.3795293759754941  0.3062930517094102  0.0572930168994361
  0.2891494472443270  0.9275152385030125  0.1251483694498390
  0.2646452438325753  0.9713989097301550  0.1114910937926936
  0.3567443322224761  0.0287775991074923  0.0439556260871186
  0.2994740896012544  0.0228968857986445  0.0715176749109645
  0.4376431978806465  0.9856463233721939  0.0240029299503774
  0.6207108023638668  0.0002190541856137  0.4341012576937544
  0.7765627170209441  0.7877498601613553  0.3496868537630817
  0.2014483647019247  0.9638403619125313  0.1384152378044732
  0.6859769632666826  0.0560451344766904  0.4460909652793816
  0.8029234171923250  0.0035289466528639  0.3727176188315937
  0.5590188536940559  0.9941979916392043  0.4629665061443475
  0.7398815608687102  0.0045095428534054  0.3911090041926641
  0.7448000955727068  0.0586242711719720  0.4243465206459334
  0.6749384974498938  0.9498805361759821  0.3771595568076833
  0.6160656351252243  0.9485172122050471  0.3976431518969434
  0.4468923397338429  0.4507285204237590  0.4594895247773607
  0.0038804484372577  0.6142941350131039  0.4432633216877306
  0.0434352338117137  0.6945392717818279  0.3654529499787245
  0.0442216247066654  0.6418372639736489  0.3943169250195453
  0.9589448286353672  0.6377647725063937  0.4594994088236390
  0.9586850009323626  0.6909594677411519  0.4309211654343770
  0.0029154592412155  0.7216462537604968  0.3849192358116369
  0.3300741351321363  0.2734159660873132  0.3998840140516435
  0.3778344990819136  0.3260703104272480  0.4340153704620562
  0.5528486251039624  0.5616298822838885  0.4638743544190618
  0.2460530086007253  0.2314589391686894  0.3188131793197186
  0.3188589662783059  0.3553555741868308  0.3427178388942025
  0.2997432756452127  0.2876277331956487  0.3542978480075405
  0.3665543848690689  0.4079660017202258  0.3769733472114183
  0.3962314728606700  0.3941587892954530  0.4235100570091817
  0.9429525174051463  0.2608977972051747  0.0781647536071191
  0.9367384922740811  0.3110615732771151  0.0498824416790313
  0.9798317123650904  0.4349054064832885  0.0284739974867350
  0.0053931272613070  0.2251100481319170  0.1449669303556860
  0.6319192889000789  0.6927019489062616  0.1463954849747253
  0.6783627648847883  0.6373828314554970  0.4467254171772055
  0.5851209014834211  0.6344751262249346  0.1169138548615294
  0.6079788557731689  0.5996007166241739  0.0813902753129483
  0.5581767843074914  0.5419611170678564  0.0461392382783430
  0.3799158751264429  0.9830805194858527  0.0557726915632344
  0.3465211085489486  0.9334059979124376  0.0975250925905868
  0.6783046692966863  0.6218355681752925  0.0785929543908921
  0.7528383639737370  0.7796189334540458  0.1714392751234826
  0.7249309426890562  0.6788997337932514  0.1093309109627754
  0.7020532044892249  0.7156375961359061  0.1421912906049840
  0.7839538305706739  0.0163362051419824  0.6498340892187642
  0.7326176660301300  0.6922071171768707  0.4197732029046151
  0.9825522205699428  0.3805655365084419  0.0605815426865490
  0.5554954966329788  0.9933902627571314  0.5230881325439114
  0.9954520665570570  0.2788975138357088  0.1177629777225135
  0.0394511387668146  0.3480063759144940  0.1303038092996118
  0.0329251121484049  0.3981579263561486  0.1023667913125479
  0.7002295927202127  0.0547259250454388  0.6282992478666500
  0.7224163487761217  0.0076208875320205  0.6192435947695927
  0.6329059713358092  0.9482382601408332  0.5497679873943753
  0.6874914662517213  0.9534304328449892  0.5808213618492317
  0.0721822156958112  0.4255338671354991  0.3971229328038390
  0.7194588489812830  0.7286857458694982  0.3791413668173433
  0.6442577265894087  0.0482349314128427  0.5984435376117716
  0.6111226808235060  0.9960326161959898  0.5578001099908008
  0.3961516827367291  0.9952337241971776  0.4253257420927525
  0.0100446528075864  0.7846342288250767  0.3586614648173807
  0.3844899156169248  0.9854373543676331  0.9297936028241054
  0.0097732651251619  0.5622153564660195  0.4758126769473421
  0.3677678649405465  0.9540679298149612  0.3767571437800115
  0.2791661261486809  0.9877172627301221  0.8695896294919407
  0.3474950760351945  0.0369316145046170  0.8590483263446913
  0.3997698105352612  0.0356010536945206  0.8888353020743551
  0.6218076191446826  0.6001804417408749  0.9563830884945688
  0.6640500231769835  0.5909119045492304  0.9173817707298753
  0.7261486961444703  0.7121538043777704  0.8974813569772806
  0.7156742770978326  0.6462570812869615  0.8884557990138049
  0.2238315870686378  0.9926114603398304  0.8393787323813200
  0.4403521116643816  0.9881898541061460  0.9639813399100987
  0.3159652172864753  0.9346712087842519  0.9384313615254669
  0.2636402930103259  0.9358119644657208  0.9085637708547765
  0.9849160199285336  0.2664926197630137  0.8871481692957275
  0.0434826208535455  0.3193147996068717  0.9130602392503562
  0.9855359385552163  0.2051428358629366  0.8637180097078812
  0.0414724175811116  0.3744385707973237  0.9377776145987085
  0.3211677448222545  0.0423240848045197  0.4112453472109934
  0.2897105840427301  0.9977087689169224  0.3653260397876181
  0.9779771902125276  0.4340546967386274  0.9683251178030190
  0.5660472472512836  0.5414028792346102  0.9864751673903953
  0.9815157781169077  0.3788752921715286  0.9362684070681340
  0.9252918060727282  0.2711510896527614  0.8849967221182808
  0.9238744542759534  0.3273132132726744  0.9081494504487750
  0.7789879850139272  0.7706114435183338  0.8636085827792996
  0.3150680263622831  0.9552144093787618  0.3472505516765452
  0.6332260443237345  0.6665205706403441  0.9657302291348273
  0.6847725551221728  0.7218083682374896  0.9368661310702748
  0.9798060881851640  0.4891104519500900  0.0577082236013950
  0.9800842488149897  0.5992947609145531  0.9376059854614809
  0.9327212443011703  0.6402490397149307  0.8660695285982882
  0.9328931443203032  0.5865768395768356  0.8940425131183645
  0.0289372489051374  0.6674308030792702  0.9504980574528048
  0.9790316538374455  0.7660951779737388  0.8512147878955503
  0.0291087975779689  0.7210075911019729  0.9221426699525637
  0.9801496633511775  0.7080737841104821  0.8802631094668172
  0.3637923593520611  0.2935715445878699  0.8697633592056135
  0.2962578320795757  0.2780425134565832  0.8801194335362368
  0.2828066066907766  0.3146733048331924  0.9216007605263172
  0.4172496298637753  0.3441504399816608  0.9016173248465336
  0.0282606450960685  0.3074916264008536  0.3713255297788649
  0.4038783271257174  0.3794561041392939  0.9446377700153974
  0.9773589047569402  0.5422090762366096  0.9696921938793253
  0.4976764871305761  0.9927494124985259  0.9367005718545585
  0.4983956713251203  0.9902018078224017  0.5499377778060932
  0.0111266355810926  0.5081405265752323  0.5638426130615386
  0.4984667681685764  0.5017541805997610  0.5503453098957962
  0.5019816131122354  0.4868484587382085  0.0718769658441119
  0.4483202635703307  0.9905920520802312  0.4595541006486314
  0.4917246311882408  0.9872300899619759  0.0538106876943161
  0.5000746989712184  0.5081644113067227  0.4331355876012069
  0.5047978912810223  0.9919150815556605  0.4325247051498877
  0.5167070246622956  0.4858393962459289  0.9549365646795280
  0.9761508477493948  0.4872345393537856  0.9403395132399552
  0.0758097717714037  0.3765226679303950  0.3636375117060737
  0.0156316614770802  0.5111917181119736  0.4466328531820452
  0.2282594825486441  0.9937062866925785  0.3375194962502235
  0.3734951530173944  0.0409276857836289  0.4408780647920949
  0.3361081254467422  0.3648441567918894  0.9535265861235658
  0.2387925190266103  0.2211013244093962  0.8479265595263712
  0.4592663846754093  0.4317389047477036  0.9804362968452125
  0.9769841226774290  0.2877825989697342  0.4127746415284861
  0.6884213280493441  0.0437025807717220  0.8552461485942118
  0.7131471064739543  0.9994003936035512  0.8665501321614997
  0.6359573898475332  0.0414756788868260  0.8879947815587741
  0.6078873530117477  0.9954542891546936  0.9330617814388020
  0.3860136603365518  0.9853043369198957  0.5520203384023006
  0.3999123781051139  0.0306265054002921  0.5978998854345079
  0.3471613630046306  0.0327399847662733  0.6271468766267958
  0.7706145521234973  0.0037440312606165  0.8322524380854190
  0.5517956115452876  0.9941224840119460  0.9664849868550220
  0.6323475406555090  0.9505117529907636  0.9438009435158463
  0.6843364084546621  0.9521623762932734  0.9105247667735057
  0.9742642607173124  0.3366705896312681  0.4470892807347298
  0.2786017775535683  0.9893673822628912  0.6119262530294662
  0.3170442159348426  0.9396979195370392  0.5384579055722298
  0.2641689239358911  0.9416540479445956  0.5680371731803433
  0.2229074443921917  0.9960722712914105  0.6419175423789980
  0.4442206014477819  0.9883295584046721  0.5197234238443613
  0.6051997493083263  0.6144317555971384  0.5586094488934705
  0.6348245123971594  0.5480665814338437  0.5991717848668614
  0.7323297339699124  0.6429275898729614  0.6519964362572921
  0.5891294235439517  0.6932054181882989  0.5238364101055666
  0.6842032398774620  0.7874913055366264  0.5804145997320376
  0.1087033203366303  0.3178940748589199  0.5795249254485313
  0.9354922197593609  0.2933136663079097  0.6760716882017803
  0.9334887341415410  0.3859569976979458  0.6199066685859123
  0.9347930366235175  0.3216644636204151  0.4800718038317129
  0.9013077169673096  0.6328579862711123  0.6654569214744939
  0.0823503928950799  0.7882253817181422  0.5831484314463609
  0.4624848916009796  0.3791503887622980  0.6041469927495910
  0.0967316749269287  0.6972388767629170  0.5320789428020731
  0.2163548365329362  0.2930817820205789  0.5619366799815779
  0.3076700774663479  0.3914084840551197  0.5068790135480583
  0.6433287127500193  0.7387977923808933  0.3328857247673440
  0.3710655058193097  0.2812824730733539  0.6582926623956027
  0.0687730207232136  0.4521761714484782  0.1114410052083272
  0.0798495115486304  0.3626269254082075  0.1620262753143464
  0.9078646957461203  0.2066120666074553  0.0696850611124731
  0.7050202331816564  0.9164291567506950  0.5754758375531281
  0.6067787571425853  0.9071026953702201  0.5183537269791643
  0.7284996332526248  0.0966559197195025  0.6586218695523698
  0.6270809837562652  0.0854212156024943  0.6048073934879241
  0.4129197162853870  0.2975789180656179  0.0284529892033945
  0.0581998083560080  0.6083738783379431  0.1192408566426906
  0.8955133215992106  0.6904748444257436  0.0780411177974401
  0.0596797163174543  0.7009494057064316  0.1776025589081982
  0.9154113933792871  0.5424750997421128  0.6157806366486440
  0.5445555664901249  0.6395479600206713  0.3817948575588090
  0.8934487968748002  0.5967918892978616  0.0187061305341132
  0.6871027222257382  0.0802832721862785  0.0145680451367198
  0.3656352662517293  0.4368168996984210  0.1175440281018751
  0.3075899722135844  0.1987965773417244  0.0701053867556709
  0.2586126442031187  0.3380344296274203  0.1561289380135165
  0.6293925076888485  0.9260277141970761  0.1800247411230984
  0.7804870028166278  0.0870350554748924  0.0764945857080477
  0.5367833083409792  0.9167015276226280  0.1175719094580003
  0.1071661473009442  0.4101060054441348  0.5223121753476292
  0.7860353164861422  0.7079167057766966  0.4293485870826075
  0.8959605445405359  0.2963866085458093  0.0185057139145144
  0.6147977927576491  0.7216945848236804  0.1726296394494611
  0.5301092586178200  0.6167118137355416  0.1193022909092605
  0.6882781925717936  0.6085333018946883  0.4785999897813227
  0.3647079200412264  0.8977288409619604  0.1065041695062092
  0.6960372723381525  0.5938939625130430  0.0515671687724577
  0.7800407815834731  0.6969741830789076  0.1083071087187193
  0.6710591472850922  0.9077408228788286  0.3508703615351010
  0.7957546163775078  0.1017334519778217  0.4339587645433483
  0.3804197690438968  0.4608602622433224  0.3685568365852632
  0.6902020681202643  0.0970927739871428  0.4740235968528737
  0.3836292640383760  0.0683127962903427  0.0120229416094091
  0.5655069033904496  0.9048982081865518  0.3875805741565159
  0.2797253499493806  0.0572259854816579  0.0624701339783584
  0.2619088187220200  0.8876008839660798  0.1566906229126701
  0.3578241361000920  0.0765733153942634  0.8279243423188092
  0.1094602342548967  0.4797960656411178  0.3917090405225423
  0.3040961836482907  0.8947136410584875  0.9696509875314305
  0.2097506120995121  0.8972777457097578  0.9151213182254310
  0.7508475064698601  0.6393796914704382  0.8601501208274982
  0.6569620812636785  0.5397195689863494  0.9110161493803659
  0.3865768694793843  0.9198672690152065  0.3630000329718044
  0.0733535831483749  0.7144816826906464  0.3262244804155401
  0.9254422371636650  0.7110296428735552  0.4443971675872973
  0.4532966181781148  0.0752407320911388  0.8821574935375693
  0.9248101689919750  0.6147570105337365  0.4959982232151177
  0.4015892279806650  0.3147909917028144  0.4695647596113020
  0.0777399561997925  0.6224283447592711  0.3798773543669540
  0.3152120894025146  0.2201682938515219  0.4076919649065474
  0.2949611637229239  0.3653789213475989  0.3065329286932155
  0.4950339627580078  0.9869345667082854  0.5964906383833082
  0.4960825242703919  0.5003240127944082  0.5969775976384497
  0.4906290791499686  0.9885314508455565  0.1004685417216038
  0.0120086787502274  0.5087586612942872  0.6104999480032021
  0.8505327918847243  0.8459181182174831  0.2795559045574407
  0.9783900957074891  0.4883337762395286  0.1043763901877242
  0.4976538359635896  0.4861962824429682  0.1184253652951313
  0.1918507148911530  0.0272385012791077  0.2417528446006187
  0.1779563876139818  0.1408699261160251  0.2298651838784878
  0.1047653742541712  0.1819640691581199  0.3637629828798055
  0.0934879816857119  0.1571424721448622  0.1189343776933001
  0.8520492129973434  0.0480181016307810  0.2538032764695259
  0.0549614080889143  0.8901437682577367  0.1380709676814789
  0.8235195297248978  0.9160900448955687  0.1358444114496464
  0.3969150029972113  0.0750033984419858  0.4775386858470014
  0.0137481977821352  0.5096799311392175  0.3999958983572469
  0.5086762050309090  0.9957907797830927  0.3859993568234756
  0.5028354705589422  0.5093082921095657  0.3865081234443721
  0.4987364525680391  0.9917936850562086  0.8900538873235817
  0.5204033162966581  0.4870728012096350  0.9083352814192054
  0.9774553469530147  0.4879040882001249  0.8936628007080785
  0.2941123773082808  0.9243590536603676  0.3083820586315795
  0.0898497763497659  0.3151520528836613  0.9144331445312446
  0.3024952590388139  0.0770140446720262  0.4235694783253052
  0.0865898683045145  0.4144596299609518  0.9599216162124904
  0.8764936863732089  0.3297484552526555  0.9073855934895150
  0.8784632671687831  0.2277765568304773  0.8677852286607504
  0.6005530210681940  0.6743449535027679  0.9960845318188376
  0.6935225022815956  0.7735070089556402  0.9437706514709348
  0.9327313313093200  0.0315204213450144  0.5982907313235515
  0.8820955892216702  0.9722011028200654  0.5496555887187000
  0.0267150772033276  0.9474063772578063  0.5272192422393829
  0.9837320138718368  0.9689473470024410  0.5678874612141414
  0.1202674186144961  0.1410259367257041  0.5690970488501605
  0.9571568928479337  0.9366063705700398  0.9439900139362223
  0.8947845953257811  0.6293242737846398  0.8328027777982783
  0.0687298594633532  0.0602214301190216  0.5606853862703574
  0.0572407392502612  0.9750563942432606  0.9760779445222383
  0.8655452532803878  0.2120791384484662  0.7899376368150612
  0.8089097062984223  0.1342784761086193  0.7864782391047029
  0.0626002837642972  0.1179699039896676  0.9606384412038551
  0.0424392213610503  0.0238123174456746  0.9354829330093040
  0.9638379201628595  0.0661577715171973  0.9170864143133315
  0.8774744196560320  0.8752101243492660  0.9380424132164791
  0.0669074943140799  0.6781027198439631  0.9837374894007880
  0.4700384683525840  0.3553172419678745  0.8945141174929176
  0.2296152928518751  0.3021036100729901  0.9284321089372582
  0.3726393617263568  0.2639903888242543  0.8369254396192360
  0.7105278366909715  0.0796508203420103  0.8201155496767072
  0.6167461600941664  0.0764648565823407  0.8797229295761113
  0.3256093376849023  0.3930832124776913  0.9865027195651308
  0.1752307457768580  0.8534336703194825  0.2077007299526485
  0.1032996553227576  0.7891547940181027  0.2178988749152069
  0.0668383914517179  0.7742277043260728  0.9320324305113559
  0.1157716490838183  0.3909352595369029  0.3312471815899585
  0.8683661998746075  0.6815829265690780  0.7815689438996500
  0.8651298964043264  0.6817907815765452  0.7154253670637090
  0.3193114421847483  0.1177359776166185  0.7019972366947300
  0.3258599080912319  0.1896442073802902  0.7062141181593162
  0.0430969654339464  0.9863225044616613  0.4405921449756534
  0.1276400755849707  0.0852450249032657  0.4529193288253381
  0.9916673313730158  0.0988740802054267  0.4632355673048778
  0.0412193603197508  0.0719103695263783  0.4289191454030501
  0.9180878695196455  0.8770815490353527  0.0489164161883195
  0.0175234821280057  0.9491653350616005  0.0636851668507461
  0.9379522746821465  0.9701291150234610  0.0687675243716299
  0.9261310115718686  0.9948240600457936  0.4223670975303193
  0.1348951141945136  0.3229881638293577  0.1916395867481953
  0.6640009464420160  0.8248914287979474  0.2325053544371727
  0.6735577335827045  0.8986123062956750  0.2375642930189130
  0.9143396441096243  0.0162421805861754  0.0316710778467737
  0.1524894822497558  0.3460945592176046  0.2546597994348900
  0.0323642694652833  0.0955019074600045  0.0770199479648639
  0.0998715040945228  0.9687332122052226  0.0614748393293922
  0.1727271574340037  0.0837381754281807  0.8679293903713656
  0.0393742576999543  0.1885708570752129  0.7533340309079506
  0.1496277952676550  0.9654524966111921  0.7535684794652937
  0.8946078330701610  0.5337349602899266  0.8833553679099353
  0.9637231139752558  0.9384542935757381  0.4594157231940343
  0.0308849456263829  0.8440840331925230  0.7528196484665557
  0.9093250784448372  0.8364930946504074  0.6386016838236515
  0.7991712396408275  0.8448746989617248  0.7594350963311243
  0.9171064651724166  0.0874726070464504  0.8786749116473302
  0.8394273925376581  0.9887138159436759  0.7708194636903087
  0.9273469362818858  0.1067255940527403  0.6261999003537397
  0.1689186810220562  0.0802042796756908  0.6323571142428506
  0.0928737506892006  0.9298300770405419  0.3664372870023058
  0.8535747703709902  0.9385248730941314  0.3946896341048998
  0.7041085970439696  0.9174919631582057  0.9179525694866015
  0.9398756182740868  0.2333616869249013  0.4171764125726725
  0.4533368808547849  0.0662414090409769  0.6094419521731496
  0.6097997777457707  0.9140115712756938  0.9785737592213479
  0.3592170951967049  0.0690803478431690  0.6623144803608625
  0.2103504876344502  0.9067484649977331  0.5572077152783166
  0.3050905323857904  0.9028371670634385  0.5035943157538796
  0.7380559677274547  0.6693483004201539  0.7557110789103021
  0.1688756945092038  0.8345927239291626  0.3274863027519714
  0.9733855328257874  0.2186527901720225  0.7022506456123168
  0.0604165277053639  0.2222603023381282  0.6512693244734606
  0.7485214876173529  0.9747007412833355  0.2130957207236648
  0.9856136236500674  0.1932966428631815  0.3415117837512938
  0.7916899008789784  0.8375764139354729  0.6405023800397558
  0.0840759362899206  0.2748782068152877  0.3027821638618207
  0.7911851730913355  0.7566671440056680  0.6964345965542336
  0.1720069507373978  0.1983342303652051  0.6274754908988669
  0.8201978854376648  0.0731246642421794  0.6757030351567650
  0.0585582054901650  0.2461036391302684  0.1762029698586858
  0.7969793782660233  0.9679093724439483  0.6480013227869534
  0.8147189883486305  0.7937201809534145  0.1726864016613874
  0.7307770644691871  0.8174173185625335  0.1929174245558869
  0.9624072923968257  0.1630733391569592  0.1351888158959014
  0.9414576380344144  0.7824351022359863  0.1525383645407814
  0.9261540409388331  0.7511481229868409  0.6821349830585106
  0.2524293378605194  0.1939099974754157  0.6809404008697868
  0.0223074467396955  0.8311612701037276  0.6383896866142109
  0.1987668916872565  0.1442049123466447  0.1254411918317544
  0.0317370420961822  0.7899922811988702  0.2001115905284934
  0.1627542323837048  0.2184606679470278  0.1472749199378285
  0.8279018478821030  0.0461362579916340  0.1508705094389313
  0.0379880846723140  0.1996353675999956  0.8703239713707163
  0.9925124846486710  0.0746872792488347  0.4288514688780580
  0.0934375145159905  0.0602388844554937  0.4236670966991340
  0.0050847849771216  0.9362284677008574  0.4492917784163097
  0.9070454981101008  0.9247469105618791  0.9430163857725944
  0.0277926214917201  0.9673477296653701  0.5654919265885994
  0.0390683834507968  0.0843574809255898  0.9306038436637749
  0.0396532169975288  0.9745451296481633  0.9372210625885913
  0.9436012233959374  0.9102295491329002  0.0788427119059349
  0.6649093256616609  0.8584702235064370  0.2605158068147304
  0.1507964461614790  0.8144129823517758  0.2345432634555138
  0.9381957416627245  0.0176783172771806  0.0665816547902622
  0.0689655020312401  0.9868295419519697  0.0546926903012661
  0.0716754626733334  0.1057209247996269  0.5627447591172228
  0.9194677379827425  0.9840557026880319  0.5762934744676897
  0.0625349278187954  0.8164464093294796  0.3257742617884389
  0.9679947384747223  0.8039281589772926  0.3710734483636315
  0.1616414025457971  0.9509964474684267  0.8525883949903701
  0.2437581150165329  0.0389831446421667  0.8021714917639358
  0.9302810461263533  0.1595491206758766  0.8387448517292455
  0.8014276244268927  0.8309081589149443  0.8815577756820900
  0.7964976498696785  0.7540735455122842  0.8165692891938292
  0.8614050846402534  0.0558372291146085  0.3797367315043019
  0.8380098031138843  0.8092180419778074  0.3652601501409833
  0.2243305897912080  0.1701698253593165  0.3329956954284654
  0.2244584966029777  0.2496069934855711  0.2758853075722243
  0.7590836861170729  0.8125229383694901  0.3089098009060578
  0.7948857673099710  0.9470811130230601  0.3515215690724673
  0.1772645306046456  0.9997082747028543  0.1195828003879953
  0.1751739880052270  0.9214409327286432  0.1793441640752036
  0.9990337707232868  0.0056040768406973  0.6842961922643127
  0.1932957210649988  0.9403910339326345  0.3058389204935921
  0.2137991235530876  0.0398366713990370  0.3473768411508331
  0.9933513700490337  0.9975931874073112  0.1838388989738107
  0.2553045469821384  0.1908587110687634  0.8106545960419780
  0.1777675316598248  0.2061365018130559  0.8608567305834498
  0.0231391257800126  0.8265600755443927  0.8641463492053276
  0.9318182781079969  0.7490932001733341  0.8134907851086339
  0.2438517626711132  0.0459750974687267  0.6772662711142914
  0.1606507011349336  0.9543343025710627  0.6307253908235353
  0.7867436882125887  0.9576277749099447  0.8370481031574855
  0.8010342068979952  0.0546081375118277  0.7988808536775949
  0.0466966429573219  0.9176346986731048  0.1657220253320801
  0.8824748740518231  0.0290966760107949  0.2585040151457605
  0.1276687935094074  0.1175963391809560  0.2315523746977917
  0.8472211760843606  0.8807179122881550  0.7595276098652661
  0.0109391052023255  0.8736398317227909  0.7517596338516626
  0.0168027198785765  0.1387611612849540  0.7564564762560337
  0.1194464073336903  0.9844805070331120  0.7484040789837110
  0.8846487364811324  0.8934224162935820  0.2694594708679290
  0.0036969316147193  0.0107285435931033  0.3248740212251064
  0.9997003263547626  0.0047108847589499  0.8261248303421880
  0.1435820385347597  0.0142462441970324  0.2397939667259905
  0.8882292601630439  0.0102399417825580  0.7590368712399780
  0.1370356238870585  0.0653597637149517  0.8390249561229624
  0.9166139522439991  0.0484453124696529  0.8980999030231942
  0.9272060083228624  0.8735054406469587  0.6665507492462908
  0.1306261895589031  0.0643445104355180  0.6588414044988795
  0.0549493104053056  0.1081420001973044  0.1144827776430404
  0.8550287255335505  0.9353867841097454  0.1677895508511256
  0.9447584779836191  0.0793897239623931  0.6435302051865435
  0.0882251842165616  0.1529871080555623  0.3299086806553291
  0.8957240883564594  0.9444981141847180  0.4140210756331157
  0.0718097295091411  0.9439843887778068  0.3377034279553186
  0.8376322898097612  0.1754742279796417  0.7629072617468324
  0.8341086589225242  0.6643242118698893  0.7495183931235019
  0.3326268094620630  0.1567761487293922  0.7287476236589470
  0.1734304114695249  0.3403871239494407  0.2194886745228359
  0.9543809009735043  0.9014045363292809  0.3472624144455025
  0.9668529109681501  0.0824236047837985  0.3288992457777624
  0.0546278033488719  0.9460432059003949  0.8351376508859332
  0.0514601952792475  0.9457722091062237  0.6673956016184874
  0.1184184865642237  0.0629660771443525  0.3227502794580204
  0.0685909529092967  0.1158299490643557  0.8350673231391781
  0.8901084793792364  0.9473071234778772  0.8435103123433692
  0.9379051648409344  0.0519910628290745  0.1662233830764279
  0.0618475145140422  0.1156568932076638  0.6699684115569937
  0.0995991526549815  0.0368473800241134  0.1566345248286751
  0.9304267926196346  0.8852288846025971  0.1788861203540790
  0.2033146350622488  0.0979278684464902  0.7477115093460043
  0.9052179121607651  0.1154965890061916  0.7435085996386519
  0.8949739511629389  0.8088430435669665  0.7534094766670734
  0.0884071789143448  0.8964485233234498  0.2511182403734011
  0.1164305079142451  0.2126469425421220  0.2412325594588083
  0.7953822191849795  0.9118243853455468  0.2556744774451403
  0.8868849415518270  0.9490845776249515  0.6776353310256624
  0.9767642581035361  0.8632590237543880  0.2616290126920688
  0.1285028142530109  0.1378456073547341  0.7495352745951323
  0.9315587193710329  0.8720998373923763  0.8376131846149519
  0.0073060931720406  0.1252030433229265  0.2380904251076288
 
  0.00000000E+00  0.00000000E+00  0.00000000E+00
  0.00000000E+00  0.00000000E+00  0.00000000E+00
  0.00000000E+00  0.00000000E+00  0.00000000E+00
  0.00000000E+00  0.00000000E+00  0.00000000E+00
  0.00000000E+00  0.00000000E+00  0.00000000E+00
  0.00000000E+00  0.00000000E+00  0.00000000E+00
  0.00000000E+00  0.00000000E+00  0.00000000E+00
  0.00000000E+00  0.00000000E+00  0.00000000E+00
  0.00000000E+00  0.00000000E+00  0.00000000E+00
  0.00000000E+00  0.00000000E+00  0.00000000E+00
  0.00000000E+00  0.00000000E+00  0.00000000E+00
  0.00000000E+00  0.00000000E+00  0.00000000E+00
  0.00000000E+00  0.00000000E+00  0.00000000E+00
  0.00000000E+00  0.00000000E+00  0.00000000E+00
  0.00000000E+00  0.00000000E+00  0.00000000E+00
  0.00000000E+00  0.00000000E+00  0.00000000E+00
  0.00000000E+00  0.00000000E+00  0.00000000E+00
  0.00000000E+00  0.00000000E+00  0.00000000E+00
  0.00000000E+00  0.00000000E+00  0.00000000E+00
  0.00000000E+00  0.00000000E+00  0.00000000E+00
  0.00000000E+00  0.00000000E+00  0.00000000E+00
  0.00000000E+00  0.00000000E+00  0.00000000E+00
  0.00000000E+00  0.00000000E+00  0.00000000E+00
  0.00000000E+00  0.00000000E+00  0.00000000E+00
  0.00000000E+00  0.00000000E+00  0.00000000E+00
  0.00000000E+00  0.00000000E+00  0.00000000E+00
  0.00000000E+00  0.00000000E+00  0.00000000E+00
  0.00000000E+00  0.00000000E+00  0.00000000E+00
  0.00000000E+00  0.00000000E+00  0.00000000E+00
  0.00000000E+00  0.00000000E+00  0.00000000E+00
  0.00000000E+00  0.00000000E+00  0.00000000E+00
  0.00000000E+00  0.00000000E+00  0.00000000E+00
  0.00000000E+00  0.00000000E+00  0.00000000E+00
  0.00000000E+00  0.00000000E+00  0.00000000E+00
  0.00000000E+00  0.00000000E+00  0.00000000E+00
  0.00000000E+00  0.00000000E+00  0.00000000E+00
  0.00000000E+00  0.00000000E+00  0.00000000E+00
  0.00000000E+00  0.00000000E+00  0.00000000E+00
  0.00000000E+00  0.00000000E+00  0.00000000E+00
  0.00000000E+00  0.00000000E+00  0.00000000E+00
  0.00000000E+00  0.00000000E+00  0.00000000E+00
  0.00000000E+00  0.00000000E+00  0.00000000E+00
  0.00000000E+00  0.00000000E+00  0.00000000E+00
  0.00000000E+00  0.00000000E+00  0.00000000E+00
  0.00000000E+00  0.00000000E+00  0.00000000E+00
  0.00000000E+00  0.00000000E+00  0.00000000E+00
  0.00000000E+00  0.00000000E+00  0.00000000E+00
  0.00000000E+00  0.00000000E+00  0.00000000E+00
  0.00000000E+00  0.00000000E+00  0.00000000E+00
  0.00000000E+00  0.00000000E+00  0.00000000E+00
  0.00000000E+00  0.00000000E+00  0.00000000E+00
  0.00000000E+00  0.00000000E+00  0.00000000E+00
  0.00000000E+00  0.00000000E+00  0.00000000E+00
  0.00000000E+00  0.00000000E+00  0.00000000E+00
  0.00000000E+00  0.00000000E+00  0.00000000E+00
  0.00000000E+00  0.00000000E+00  0.00000000E+00
  0.00000000E+00  0.00000000E+00  0.00000000E+00
  0.00000000E+00  0.00000000E+00  0.00000000E+00
  0.00000000E+00  0.00000000E+00  0.00000000E+00
  0.00000000E+00  0.00000000E+00  0.00000000E+00
  0.00000000E+00  0.00000000E+00  0.00000000E+00
  0.00000000E+00  0.00000000E+00  0.00000000E+00
  0.00000000E+00  0.00000000E+00  0.00000000E+00
  0.00000000E+00  0.00000000E+00  0.00000000E+00
  0.00000000E+00  0.00000000E+00  0.00000000E+00
  0.00000000E+00  0.00000000E+00  0.00000000E+00
  0.00000000E+00  0.00000000E+00  0.00000000E+00
  0.00000000E+00  0.00000000E+00  0.00000000E+00
  0.00000000E+00  0.00000000E+00  0.00000000E+00
  0.00000000E+00  0.00000000E+00  0.00000000E+00
  0.00000000E+00  0.00000000E+00  0.00000000E+00
  0.00000000E+00  0.00000000E+00  0.00000000E+00
  0.00000000E+00  0.00000000E+00  0.00000000E+00
  0.00000000E+00  0.00000000E+00  0.00000000E+00
  0.00000000E+00  0.00000000E+00  0.00000000E+00
  0.00000000E+00  0.00000000E+00  0.00000000E+00
  0.00000000E+00  0.00000000E+00  0.00000000E+00
  0.00000000E+00  0.00000000E+00  0.00000000E+00
  0.00000000E+00  0.00000000E+00  0.00000000E+00
  0.00000000E+00  0.00000000E+00  0.00000000E+00
  0.00000000E+00  0.00000000E+00  0.00000000E+00
  0.00000000E+00  0.00000000E+00  0.00000000E+00
  0.00000000E+00  0.00000000E+00  0.00000000E+00
  0.00000000E+00  0.00000000E+00  0.00000000E+00
  0.00000000E+00  0.00000000E+00  0.00000000E+00
  0.00000000E+00  0.00000000E+00  0.00000000E+00
  0.00000000E+00  0.00000000E+00  0.00000000E+00
  0.00000000E+00  0.00000000E+00  0.00000000E+00
  0.00000000E+00  0.00000000E+00  0.00000000E+00
  0.00000000E+00  0.00000000E+00  0.00000000E+00
  0.00000000E+00  0.00000000E+00  0.00000000E+00
  0.00000000E+00  0.00000000E+00  0.00000000E+00
  0.00000000E+00  0.00000000E+00  0.00000000E+00
  0.00000000E+00  0.00000000E+00  0.00000000E+00
  0.00000000E+00  0.00000000E+00  0.00000000E+00
  0.00000000E+00  0.00000000E+00  0.00000000E+00
  0.00000000E+00  0.00000000E+00  0.00000000E+00
  0.00000000E+00  0.00000000E+00  0.00000000E+00
  0.00000000E+00  0.00000000E+00  0.00000000E+00
  0.00000000E+00  0.00000000E+00  0.00000000E+00
  0.00000000E+00  0.00000000E+00  0.00000000E+00
  0.00000000E+00  0.00000000E+00  0.00000000E+00
  0.00000000E+00  0.00000000E+00  0.00000000E+00
  0.00000000E+00  0.00000000E+00  0.00000000E+00
  0.00000000E+00  0.00000000E+00  0.00000000E+00
  0.00000000E+00  0.00000000E+00  0.00000000E+00
  0.00000000E+00  0.00000000E+00  0.00000000E+00
  0.00000000E+00  0.00000000E+00  0.00000000E+00
  0.00000000E+00  0.00000000E+00  0.00000000E+00
  0.00000000E+00  0.00000000E+00  0.00000000E+00
  0.00000000E+00  0.00000000E+00  0.00000000E+00
  0.00000000E+00  0.00000000E+00  0.00000000E+00
  0.00000000E+00  0.00000000E+00  0.00000000E+00
  0.00000000E+00  0.00000000E+00  0.00000000E+00
  0.00000000E+00  0.00000000E+00  0.00000000E+00
  0.00000000E+00  0.00000000E+00  0.00000000E+00
  0.00000000E+00  0.00000000E+00  0.00000000E+00
  0.00000000E+00  0.00000000E+00  0.00000000E+00
  0.00000000E+00  0.00000000E+00  0.00000000E+00
  0.00000000E+00  0.00000000E+00  0.00000000E+00
  0.00000000E+00  0.00000000E+00  0.00000000E+00
  0.00000000E+00  0.00000000E+00  0.00000000E+00
  0.00000000E+00  0.00000000E+00  0.00000000E+00
  0.00000000E+00  0.00000000E+00  0.00000000E+00
  0.00000000E+00  0.00000000E+00  0.00000000E+00
  0.00000000E+00  0.00000000E+00  0.00000000E+00
  0.00000000E+00  0.00000000E+00  0.00000000E+00
  0.00000000E+00  0.00000000E+00  0.00000000E+00
  0.00000000E+00  0.00000000E+00  0.00000000E+00
  0.00000000E+00  0.00000000E+00  0.00000000E+00
  0.00000000E+00  0.00000000E+00  0.00000000E+00
  0.00000000E+00  0.00000000E+00  0.00000000E+00
  0.00000000E+00  0.00000000E+00  0.00000000E+00
  0.00000000E+00  0.00000000E+00  0.00000000E+00
  0.00000000E+00  0.00000000E+00  0.00000000E+00
  0.00000000E+00  0.00000000E+00  0.00000000E+00
  0.00000000E+00  0.00000000E+00  0.00000000E+00
  0.00000000E+00  0.00000000E+00  0.00000000E+00
  0.00000000E+00  0.00000000E+00  0.00000000E+00
  0.00000000E+00  0.00000000E+00  0.00000000E+00
  0.00000000E+00  0.00000000E+00  0.00000000E+00
  0.00000000E+00  0.00000000E+00  0.00000000E+00
  0.00000000E+00  0.00000000E+00  0.00000000E+00
  0.00000000E+00  0.00000000E+00  0.00000000E+00
  0.00000000E+00  0.00000000E+00  0.00000000E+00
  0.00000000E+00  0.00000000E+00  0.00000000E+00
  0.00000000E+00  0.00000000E+00  0.00000000E+00
  0.00000000E+00  0.00000000E+00  0.00000000E+00
  0.00000000E+00  0.00000000E+00  0.00000000E+00
  0.00000000E+00  0.00000000E+00  0.00000000E+00
  0.00000000E+00  0.00000000E+00  0.00000000E+00
  0.00000000E+00  0.00000000E+00  0.00000000E+00
  0.00000000E+00  0.00000000E+00  0.00000000E+00
  0.00000000E+00  0.00000000E+00  0.00000000E+00
  0.00000000E+00  0.00000000E+00  0.00000000E+00
  0.00000000E+00  0.00000000E+00  0.00000000E+00
  0.00000000E+00  0.00000000E+00  0.00000000E+00
  0.00000000E+00  0.00000000E+00  0.00000000E+00
  0.00000000E+00  0.00000000E+00  0.00000000E+00
  0.00000000E+00  0.00000000E+00  0.00000000E+00
  0.00000000E+00  0.00000000E+00  0.00000000E+00
  0.00000000E+00  0.00000000E+00  0.00000000E+00
  0.00000000E+00  0.00000000E+00  0.00000000E+00
  0.00000000E+00  0.00000000E+00  0.00000000E+00
  0.00000000E+00  0.00000000E+00  0.00000000E+00
  0.00000000E+00  0.00000000E+00  0.00000000E+00
  0.00000000E+00  0.00000000E+00  0.00000000E+00
  0.00000000E+00  0.00000000E+00  0.00000000E+00
  0.00000000E+00  0.00000000E+00  0.00000000E+00
  0.00000000E+00  0.00000000E+00  0.00000000E+00
  0.00000000E+00  0.00000000E+00  0.00000000E+00
  0.00000000E+00  0.00000000E+00  0.00000000E+00
  0.00000000E+00  0.00000000E+00  0.00000000E+00
  0.00000000E+00  0.00000000E+00  0.00000000E+00
  0.00000000E+00  0.00000000E+00  0.00000000E+00
  0.00000000E+00  0.00000000E+00  0.00000000E+00
  0.00000000E+00  0.00000000E+00  0.00000000E+00
  0.00000000E+00  0.00000000E+00  0.00000000E+00
  0.00000000E+00  0.00000000E+00  0.00000000E+00
  0.00000000E+00  0.00000000E+00  0.00000000E+00
  0.00000000E+00  0.00000000E+00  0.00000000E+00
  0.00000000E+00  0.00000000E+00  0.00000000E+00
  0.00000000E+00  0.00000000E+00  0.00000000E+00
  0.00000000E+00  0.00000000E+00  0.00000000E+00
  0.00000000E+00  0.00000000E+00  0.00000000E+00
  0.00000000E+00  0.00000000E+00  0.00000000E+00
  0.00000000E+00  0.00000000E+00  0.00000000E+00
  0.00000000E+00  0.00000000E+00  0.00000000E+00
  0.00000000E+00  0.00000000E+00  0.00000000E+00
  0.00000000E+00  0.00000000E+00  0.00000000E+00
  0.00000000E+00  0.00000000E+00  0.00000000E+00
  0.00000000E+00  0.00000000E+00  0.00000000E+00
  0.00000000E+00  0.00000000E+00  0.00000000E+00
  0.00000000E+00  0.00000000E+00  0.00000000E+00
  0.00000000E+00  0.00000000E+00  0.00000000E+00
  0.00000000E+00  0.00000000E+00  0.00000000E+00
  0.00000000E+00  0.00000000E+00  0.00000000E+00
  0.00000000E+00  0.00000000E+00  0.00000000E+00
  0.00000000E+00  0.00000000E+00  0.00000000E+00
  0.00000000E+00  0.00000000E+00  0.00000000E+00
  0.00000000E+00  0.00000000E+00  0.00000000E+00
  0.00000000E+00  0.00000000E+00  0.00000000E+00
  0.00000000E+00  0.00000000E+00  0.00000000E+00
  0.00000000E+00  0.00000000E+00  0.00000000E+00
  0.00000000E+00  0.00000000E+00  0.00000000E+00
  0.00000000E+00  0.00000000E+00  0.00000000E+00
  0.00000000E+00  0.00000000E+00  0.00000000E+00
  0.00000000E+00  0.00000000E+00  0.00000000E+00
  0.00000000E+00  0.00000000E+00  0.00000000E+00
  0.00000000E+00  0.00000000E+00  0.00000000E+00
  0.00000000E+00  0.00000000E+00  0.00000000E+00
  0.00000000E+00  0.00000000E+00  0.00000000E+00
  0.00000000E+00  0.00000000E+00  0.00000000E+00
  0.00000000E+00  0.00000000E+00  0.00000000E+00
  0.00000000E+00  0.00000000E+00  0.00000000E+00
  0.00000000E+00  0.00000000E+00  0.00000000E+00
  0.00000000E+00  0.00000000E+00  0.00000000E+00
  0.00000000E+00  0.00000000E+00  0.00000000E+00
  0.00000000E+00  0.00000000E+00  0.00000000E+00
  0.00000000E+00  0.00000000E+00  0.00000000E+00
  0.00000000E+00  0.00000000E+00  0.00000000E+00
  0.00000000E+00  0.00000000E+00  0.00000000E+00
  0.00000000E+00  0.00000000E+00  0.00000000E+00
  0.00000000E+00  0.00000000E+00  0.00000000E+00
  0.00000000E+00  0.00000000E+00  0.00000000E+00
  0.00000000E+00  0.00000000E+00  0.00000000E+00
  0.00000000E+00  0.00000000E+00  0.00000000E+00
  0.00000000E+00  0.00000000E+00  0.00000000E+00
  0.00000000E+00  0.00000000E+00  0.00000000E+00
  0.00000000E+00  0.00000000E+00  0.00000000E+00
  0.00000000E+00  0.00000000E+00  0.00000000E+00
  0.00000000E+00  0.00000000E+00  0.00000000E+00
  0.00000000E+00  0.00000000E+00  0.00000000E+00
  0.00000000E+00  0.00000000E+00  0.00000000E+00
  0.00000000E+00  0.00000000E+00  0.00000000E+00
  0.00000000E+00  0.00000000E+00  0.00000000E+00
  0.00000000E+00  0.00000000E+00  0.00000000E+00
  0.00000000E+00  0.00000000E+00  0.00000000E+00
  0.00000000E+00  0.00000000E+00  0.00000000E+00
  0.00000000E+00  0.00000000E+00  0.00000000E+00
  0.00000000E+00  0.00000000E+00  0.00000000E+00
  0.00000000E+00  0.00000000E+00  0.00000000E+00
  0.00000000E+00  0.00000000E+00  0.00000000E+00
  0.00000000E+00  0.00000000E+00  0.00000000E+00
  0.00000000E+00  0.00000000E+00  0.00000000E+00
  0.00000000E+00  0.00000000E+00  0.00000000E+00
  0.00000000E+00  0.00000000E+00  0.00000000E+00
  0.00000000E+00  0.00000000E+00  0.00000000E+00
  0.00000000E+00  0.00000000E+00  0.00000000E+00
  0.00000000E+00  0.00000000E+00  0.00000000E+00
  0.00000000E+00  0.00000000E+00  0.00000000E+00
  0.00000000E+00  0.00000000E+00  0.00000000E+00
  0.00000000E+00  0.00000000E+00  0.00000000E+00
  0.00000000E+00  0.00000000E+00  0.00000000E+00
  0.00000000E+00  0.00000000E+00  0.00000000E+00
  0.00000000E+00  0.00000000E+00  0.00000000E+00
  0.00000000E+00  0.00000000E+00  0.00000000E+00
  0.00000000E+00  0.00000000E+00  0.00000000E+00
  0.00000000E+00  0.00000000E+00  0.00000000E+00
  0.00000000E+00  0.00000000E+00  0.00000000E+00
  0.00000000E+00  0.00000000E+00  0.00000000E+00
  0.00000000E+00  0.00000000E+00  0.00000000E+00
  0.00000000E+00  0.00000000E+00  0.00000000E+00
  0.00000000E+00  0.00000000E+00  0.00000000E+00
  0.00000000E+00  0.00000000E+00  0.00000000E+00
  0.00000000E+00  0.00000000E+00  0.00000000E+00
  0.00000000E+00  0.00000000E+00  0.00000000E+00
  0.00000000E+00  0.00000000E+00  0.00000000E+00
  0.00000000E+00  0.00000000E+00  0.00000000E+00
  0.00000000E+00  0.00000000E+00  0.00000000E+00
  0.00000000E+00  0.00000000E+00  0.00000000E+00
  0.00000000E+00  0.00000000E+00  0.00000000E+00
  0.00000000E+00  0.00000000E+00  0.00000000E+00
  0.00000000E+00  0.00000000E+00  0.00000000E+00
  0.00000000E+00  0.00000000E+00  0.00000000E+00
  0.00000000E+00  0.00000000E+00  0.00000000E+00
  0.00000000E+00  0.00000000E+00  0.00000000E+00
  0.00000000E+00  0.00000000E+00  0.00000000E+00
  0.00000000E+00  0.00000000E+00  0.00000000E+00
  0.00000000E+00  0.00000000E+00  0.00000000E+00
  0.00000000E+00  0.00000000E+00  0.00000000E+00
  0.00000000E+00  0.00000000E+00  0.00000000E+00
  0.00000000E+00  0.00000000E+00  0.00000000E+00
  0.00000000E+00  0.00000000E+00  0.00000000E+00
  0.00000000E+00  0.00000000E+00  0.00000000E+00
  0.00000000E+00  0.00000000E+00  0.00000000E+00
  0.00000000E+00  0.00000000E+00  0.00000000E+00
  0.00000000E+00  0.00000000E+00  0.00000000E+00
  0.00000000E+00  0.00000000E+00  0.00000000E+00
  0.00000000E+00  0.00000000E+00  0.00000000E+00
  0.00000000E+00  0.00000000E+00  0.00000000E+00
  0.00000000E+00  0.00000000E+00  0.00000000E+00
  0.00000000E+00  0.00000000E+00  0.00000000E+00
  0.00000000E+00  0.00000000E+00  0.00000000E+00
  0.00000000E+00  0.00000000E+00  0.00000000E+00
  0.00000000E+00  0.00000000E+00  0.00000000E+00
  0.00000000E+00  0.00000000E+00  0.00000000E+00
  0.00000000E+00  0.00000000E+00  0.00000000E+00
  0.00000000E+00  0.00000000E+00  0.00000000E+00
  0.00000000E+00  0.00000000E+00  0.00000000E+00
  0.00000000E+00  0.00000000E+00  0.00000000E+00
  0.00000000E+00  0.00000000E+00  0.00000000E+00
  0.00000000E+00  0.00000000E+00  0.00000000E+00
  0.00000000E+00  0.00000000E+00  0.00000000E+00
  0.00000000E+00  0.00000000E+00  0.00000000E+00
  0.00000000E+00  0.00000000E+00  0.00000000E+00
  0.00000000E+00  0.00000000E+00  0.00000000E+00
  0.00000000E+00  0.00000000E+00  0.00000000E+00
  0.00000000E+00  0.00000000E+00  0.00000000E+00
  0.00000000E+00  0.00000000E+00  0.00000000E+00
  0.00000000E+00  0.00000000E+00  0.00000000E+00
  0.00000000E+00  0.00000000E+00  0.00000000E+00
  0.00000000E+00  0.00000000E+00  0.00000000E+00
  0.00000000E+00  0.00000000E+00  0.00000000E+00
  0.00000000E+00  0.00000000E+00  0.00000000E+00
  0.00000000E+00  0.00000000E+00  0.00000000E+00
  0.00000000E+00  0.00000000E+00  0.00000000E+00
  0.00000000E+00  0.00000000E+00  0.00000000E+00
  0.00000000E+00  0.00000000E+00  0.00000000E+00
  0.00000000E+00  0.00000000E+00  0.00000000E+00
  0.00000000E+00  0.00000000E+00  0.00000000E+00
  0.00000000E+00  0.00000000E+00  0.00000000E+00
  0.00000000E+00  0.00000000E+00  0.00000000E+00
  0.00000000E+00  0.00000000E+00  0.00000000E+00
  0.00000000E+00  0.00000000E+00  0.00000000E+00
  0.00000000E+00  0.00000000E+00  0.00000000E+00
  0.00000000E+00  0.00000000E+00  0.00000000E+00
  0.00000000E+00  0.00000000E+00  0.00000000E+00
  0.00000000E+00  0.00000000E+00  0.00000000E+00
  0.00000000E+00  0.00000000E+00  0.00000000E+00
  0.00000000E+00  0.00000000E+00  0.00000000E+00
  0.00000000E+00  0.00000000E+00  0.00000000E+00
  0.00000000E+00  0.00000000E+00  0.00000000E+00
  0.00000000E+00  0.00000000E+00  0.00000000E+00
  0.00000000E+00  0.00000000E+00  0.00000000E+00
  0.00000000E+00  0.00000000E+00  0.00000000E+00
  0.00000000E+00  0.00000000E+00  0.00000000E+00
  0.00000000E+00  0.00000000E+00  0.00000000E+00
  0.00000000E+00  0.00000000E+00  0.00000000E+00
  0.00000000E+00  0.00000000E+00  0.00000000E+00
  0.00000000E+00  0.00000000E+00  0.00000000E+00
  0.00000000E+00  0.00000000E+00  0.00000000E+00
  0.00000000E+00  0.00000000E+00  0.00000000E+00
  0.00000000E+00  0.00000000E+00  0.00000000E+00
  0.00000000E+00  0.00000000E+00  0.00000000E+00
  0.00000000E+00  0.00000000E+00  0.00000000E+00
  0.00000000E+00  0.00000000E+00  0.00000000E+00
  0.00000000E+00  0.00000000E+00  0.00000000E+00
  0.00000000E+00  0.00000000E+00  0.00000000E+00
  0.00000000E+00  0.00000000E+00  0.00000000E+00
  0.00000000E+00  0.00000000E+00  0.00000000E+00
  0.00000000E+00  0.00000000E+00  0.00000000E+00
  0.00000000E+00  0.00000000E+00  0.00000000E+00
  0.00000000E+00  0.00000000E+00  0.00000000E+00
  0.00000000E+00  0.00000000E+00  0.00000000E+00
  0.00000000E+00  0.00000000E+00  0.00000000E+00
  0.00000000E+00  0.00000000E+00  0.00000000E+00
  0.00000000E+00  0.00000000E+00  0.00000000E+00
  0.00000000E+00  0.00000000E+00  0.00000000E+00
  0.00000000E+00  0.00000000E+00  0.00000000E+00
  0.00000000E+00  0.00000000E+00  0.00000000E+00
  0.00000000E+00  0.00000000E+00  0.00000000E+00
  0.00000000E+00  0.00000000E+00  0.00000000E+00
  0.00000000E+00  0.00000000E+00  0.00000000E+00
  0.00000000E+00  0.00000000E+00  0.00000000E+00
  0.00000000E+00  0.00000000E+00  0.00000000E+00
  0.00000000E+00  0.00000000E+00  0.00000000E+00
  0.00000000E+00  0.00000000E+00  0.00000000E+00
  0.00000000E+00  0.00000000E+00  0.00000000E+00
  0.00000000E+00  0.00000000E+00  0.00000000E+00
  0.00000000E+00  0.00000000E+00  0.00000000E+00
  0.00000000E+00  0.00000000E+00  0.00000000E+00
  0.00000000E+00  0.00000000E+00  0.00000000E+00
  0.00000000E+00  0.00000000E+00  0.00000000E+00
  0.00000000E+00  0.00000000E+00  0.00000000E+00
  0.00000000E+00  0.00000000E+00  0.00000000E+00
  0.00000000E+00  0.00000000E+00  0.00000000E+00
  0.00000000E+00  0.00000000E+00  0.00000000E+00
  0.00000000E+00  0.00000000E+00  0.00000000E+00
  0.00000000E+00  0.00000000E+00  0.00000000E+00
  0.00000000E+00  0.00000000E+00  0.00000000E+00
  0.00000000E+00  0.00000000E+00  0.00000000E+00
  0.00000000E+00  0.00000000E+00  0.00000000E+00
  0.00000000E+00  0.00000000E+00  0.00000000E+00
  0.00000000E+00  0.00000000E+00  0.00000000E+00
  0.00000000E+00  0.00000000E+00  0.00000000E+00
  0.00000000E+00  0.00000000E+00  0.00000000E+00
  0.00000000E+00  0.00000000E+00  0.00000000E+00
  0.00000000E+00  0.00000000E+00  0.00000000E+00
  0.00000000E+00  0.00000000E+00  0.00000000E+00
  0.00000000E+00  0.00000000E+00  0.00000000E+00
  0.00000000E+00  0.00000000E+00  0.00000000E+00
  0.00000000E+00  0.00000000E+00  0.00000000E+00
  0.00000000E+00  0.00000000E+00  0.00000000E+00
  0.00000000E+00  0.00000000E+00  0.00000000E+00
  0.00000000E+00  0.00000000E+00  0.00000000E+00
  0.00000000E+00  0.00000000E+00  0.00000000E+00
  0.00000000E+00  0.00000000E+00  0.00000000E+00
  0.00000000E+00  0.00000000E+00  0.00000000E+00
  0.00000000E+00  0.00000000E+00  0.00000000E+00
  0.00000000E+00  0.00000000E+00  0.00000000E+00
  0.00000000E+00  0.00000000E+00  0.00000000E+00
  0.00000000E+00  0.00000000E+00  0.00000000E+00
  0.00000000E+00  0.00000000E+00  0.00000000E+00
  0.00000000E+00  0.00000000E+00  0.00000000E+00
  0.00000000E+00  0.00000000E+00  0.00000000E+00
  0.00000000E+00  0.00000000E+00  0.00000000E+00
  0.00000000E+00  0.00000000E+00  0.00000000E+00
  0.00000000E+00  0.00000000E+00  0.00000000E+00
  0.00000000E+00  0.00000000E+00  0.00000000E+00
  0.00000000E+00  0.00000000E+00  0.00000000E+00
  0.00000000E+00  0.00000000E+00  0.00000000E+00
  0.00000000E+00  0.00000000E+00  0.00000000E+00
  0.00000000E+00  0.00000000E+00  0.00000000E+00
  0.00000000E+00  0.00000000E+00  0.00000000E+00
  0.00000000E+00  0.00000000E+00  0.00000000E+00
  0.00000000E+00  0.00000000E+00  0.00000000E+00
  0.00000000E+00  0.00000000E+00  0.00000000E+00
  0.00000000E+00  0.00000000E+00  0.00000000E+00
  0.00000000E+00  0.00000000E+00  0.00000000E+00
  0.00000000E+00  0.00000000E+00  0.00000000E+00
  0.00000000E+00  0.00000000E+00  0.00000000E+00
  0.00000000E+00  0.00000000E+00  0.00000000E+00
  0.00000000E+00  0.00000000E+00  0.00000000E+00
  0.00000000E+00  0.00000000E+00  0.00000000E+00
  0.00000000E+00  0.00000000E+00  0.00000000E+00
  0.00000000E+00  0.00000000E+00  0.00000000E+00
  0.00000000E+00  0.00000000E+00  0.00000000E+00
  0.00000000E+00  0.00000000E+00  0.00000000E+00
  0.00000000E+00  0.00000000E+00  0.00000000E+00
  0.00000000E+00  0.00000000E+00  0.00000000E+00
  0.00000000E+00  0.00000000E+00  0.00000000E+00
  0.00000000E+00  0.00000000E+00  0.00000000E+00
  0.00000000E+00  0.00000000E+00  0.00000000E+00
  0.00000000E+00  0.00000000E+00  0.00000000E+00
  0.00000000E+00  0.00000000E+00  0.00000000E+00
  0.00000000E+00  0.00000000E+00  0.00000000E+00
  0.00000000E+00  0.00000000E+00  0.00000000E+00
  0.00000000E+00  0.00000000E+00  0.00000000E+00
  0.00000000E+00  0.00000000E+00  0.00000000E+00
  0.00000000E+00  0.00000000E+00  0.00000000E+00
  0.00000000E+00  0.00000000E+00  0.00000000E+00
  0.00000000E+00  0.00000000E+00  0.00000000E+00
  0.00000000E+00  0.00000000E+00  0.00000000E+00
  0.00000000E+00  0.00000000E+00  0.00000000E+00
  0.00000000E+00  0.00000000E+00  0.00000000E+00
  0.00000000E+00  0.00000000E+00  0.00000000E+00
  0.00000000E+00  0.00000000E+00  0.00000000E+00
  0.00000000E+00  0.00000000E+00  0.00000000E+00
  0.00000000E+00  0.00000000E+00  0.00000000E+00
  0.00000000E+00  0.00000000E+00  0.00000000E+00
  0.00000000E+00  0.00000000E+00  0.00000000E+00
  0.00000000E+00  0.00000000E+00  0.00000000E+00
  0.00000000E+00  0.00000000E+00  0.00000000E+00
  0.00000000E+00  0.00000000E+00  0.00000000E+00
  0.00000000E+00  0.00000000E+00  0.00000000E+00
  0.00000000E+00  0.00000000E+00  0.00000000E+00
  0.00000000E+00  0.00000000E+00  0.00000000E+00
  0.00000000E+00  0.00000000E+00  0.00000000E+00
  0.00000000E+00  0.00000000E+00  0.00000000E+00
  0.00000000E+00  0.00000000E+00  0.00000000E+00
  0.00000000E+00  0.00000000E+00  0.00000000E+00
  0.00000000E+00  0.00000000E+00  0.00000000E+00
  0.00000000E+00  0.00000000E+00  0.00000000E+00
  0.00000000E+00  0.00000000E+00  0.00000000E+00
  0.00000000E+00  0.00000000E+00  0.00000000E+00
  0.00000000E+00  0.00000000E+00  0.00000000E+00
  0.00000000E+00  0.00000000E+00  0.00000000E+00
  0.00000000E+00  0.00000000E+00  0.00000000E+00
  0.00000000E+00  0.00000000E+00  0.00000000E+00
  0.00000000E+00  0.00000000E+00  0.00000000E+00
  0.00000000E+00  0.00000000E+00  0.00000000E+00
  0.00000000E+00  0.00000000E+00  0.00000000E+00
  0.00000000E+00  0.00000000E+00  0.00000000E+00
  0.00000000E+00  0.00000000E+00  0.00000000E+00
  0.00000000E+00  0.00000000E+00  0.00000000E+00
  0.00000000E+00  0.00000000E+00  0.00000000E+00
  0.00000000E+00  0.00000000E+00  0.00000000E+00
  0.00000000E+00  0.00000000E+00  0.00000000E+00
  0.00000000E+00  0.00000000E+00  0.00000000E+00
  0.00000000E+00  0.00000000E+00  0.00000000E+00
  0.00000000E+00  0.00000000E+00  0.00000000E+00
