# Supplementary material for: Dramatic Enhancement of Rare-Earth Metal–Organic Framework Stability Via Metal Cluster Fluorination
Source: JACS Au. 2022 Aug 9;2(8):1889–98. doi: 10.1021/jacsau.2c00259 (PMC9400048; doi:10.1021/jacsau.2c00259)
Supplement: Supplementary file 2 — au2c00259_si_002.zip [file au2c00259_si_002.zip › jacs_supplement/poscars/empty_stability/tcpb/fluoride/eu/POSCAR]

POSCAR file from 20_0407_12_Part1_prot_h
   1.00000000000000     
    22.5246978230167478    0.0113662199883516    0.0554303986507412
   -11.3299587047295560   19.5257598517781084   -0.0346857794316754
     0.1859038917838135   -0.1486028120379123   23.1900701382788590
   C    H    Na   O    Eu   F 
   204   143     2    70    18    24
Direct
  0.0254201682575148  0.4076547289725157  0.4388574888661458
  0.6507569730561246  0.5975115657355681  0.5955697175836809
  0.7045377442079006  0.6509213288660184  0.6252175056047722
  0.7188774921673940  0.7184861345672525  0.6188214411337749
  0.6791638831041543  0.7319178718020185  0.5811001158329051
  0.6262718812250603  0.6787676937220825  0.5504694375900386
  0.7757414208473207  0.7751975299140526  0.6526272762122813
  0.0370827822809592  0.2555535836282376  0.3358100844650709
  0.5569611294259375  0.5545103541419235  0.5231681481892019
  0.0214901433396113  0.4036817164774855  0.5680260777606048
  0.9736158872983512  0.3719858159505914  0.6126854830710712
  0.9722823669389316  0.3192563817735093  0.6436847805988400
  0.0192700310368397  0.2975954155243748  0.6310453649505523
  0.0683939707953959  0.3300686504965520  0.5876934302953342
  0.0694475244766692  0.3826123146092871  0.5563347799193763
  0.0141819236568120  0.2384323314324014  0.6632649457886337
  0.0196110641524451  0.4579856559194523  0.5351079069156772
  0.6026319738144166  0.9927812373410454  0.0582848521561160
  0.5876777867907473  0.9486097016005085  0.1051056668104296
  0.6400070073204841  0.9520330277530301  0.1383608214175429
  0.7084581430677569  0.9996002070429840  0.1256739954950338
  0.7237869587335578  0.0444662607792941  0.0795209043049754
  0.6714481467353242  0.0412983206251411  0.0462979833064413
  0.7647927707649569  0.0019233532117618  0.1604876079682895
  0.0226088053767111  0.4606210695249900  0.4742658884584056
  0.5459641787801585  0.9883688156512835  0.0242788158189330
  0.3966229215497293  0.3712653543291580  0.0716546985275520
  0.3543445600174320  0.3816548086290463  0.1103060908222508
  0.2932190396205299  0.3265941380800292  0.1298816810691773
  0.2749779902015596  0.2599801638021835  0.1125934188784048
  0.3201590853032497  0.2487085266039684  0.0787254196330943
  0.3800534796620598  0.3039317605274841  0.0579008266540412
  0.6142528336024181  0.6135298715789888  0.4309478491951366
  0.2058589848566845  0.2015547528564240  0.1259189275068145
  0.4544265641940883  0.4297047417715816  0.0424408889616471
  0.9768196179812371  0.5977554508407823  0.0641780224734279
  0.0208701064212861  0.6259192892029778  0.1114165627480639
  0.0217977983158910  0.6782808028797372  0.1439018570528740
  0.6014459338566644  0.6505472978155534  0.3896380779265370
  0.9784827180794641  0.7038512176546147  0.1305475506915851
  0.9324936529875625  0.6741891250560311  0.0848436668242000
  0.9316935352956389  0.6219199912343183  0.0520486744988260
  0.9832673663068785  0.7634959930812789  0.1634510246838286
  0.9798818580070086  0.5445101192148968  0.0289381441638754
  0.0107252240046137  0.6164668705348240  0.5721900991895728
  0.9587417822381532  0.5980252932127856  0.6135281030365393
  0.9508762170184302  0.6480836344710490  0.6419146282899055
  0.9955691349379838  0.7172181500525300  0.6301628792158301
  0.0505161734704563  0.7359919191984959  0.5919857176307353
  0.0578531124827536  0.6860147937590880  0.5630282155951112
  0.9849213166066931  0.7714266806791283  0.6570775990331542
  0.6556425131702860  0.7070197718829607  0.3635836333724580
  0.0130852020302904  0.5629015899396796  0.5373665719507830
  0.3935313041971151  0.3887919996450427  0.5527802594453209
  0.4095085699253170  0.3575243480453120  0.5971848642450041
  0.3578085816958365  0.3029520970849936  0.6271378451534413
  0.2889672484190750  0.2788130087101263  0.6138997837729387
  0.2725640940243390  0.3112969807728571  0.5710939806973655
  0.3242156436769800  0.3655126495407268  0.5406742104265443
  0.2335090029526641  0.2188171873639956  0.6453999051748176
  0.4493839595896968  0.4449337395284418  0.5202687901119439
  0.6093960230432129  0.9979754480253842  0.5559349148825342
  0.6392758278840283  0.0449242930412955  0.6014993145312857
  0.0762641301753163  0.4271155278089290  0.3962396080156803
  0.7232622426719406  0.7260945302255402  0.3772803060826312
  0.6936773927499723  0.0484703854933405  0.6320102345936487
  0.7179937036360765  0.0037610771035691  0.6186515469710890
  0.6865962290085414  0.9548309282592999  0.5749806054663718
  0.6333155379163922  0.9524095484743396  0.5435554381691250
  0.7782474768078953  0.0101553712990972  0.6505648349678962
  0.7365031654585539  0.6872473083209798  0.4159833440189932
  0.5549056334635148  0.9982270958835718  0.5213391344719719
  0.9820773689793298  0.3810668539667168  0.0591739003550102
  0.0299806851957741  0.3974670612203663  0.1033226155416874
  0.0353161676700377  0.3464048316479593  0.1313536321800781
  0.9923895210489481  0.2775596585213412  0.1165523623832171
  0.9418620395001278  0.2605959790063215  0.0748723249743827
  0.9369682222406254  0.3117083325320310  0.0463570660586097
  0.0021164234750046  0.2231315877402249  0.1431524310375026
  0.9814709889444168  0.4367386281116521  0.0269384915036181
  0.6097083900721196  0.5984003757668206  0.0821893035787302
  0.5860241564269815  0.6301647301840136  0.1209114131624343
  0.6323043195698225  0.6880841440841599  0.1512878936561008
  0.6823527833454561  0.6317265077740085  0.4429936168972058
  0.7027242345442198  0.7136829860249019  0.1448185498836006
  0.7266858184959365  0.6802920156317903  0.1084795812811664
  0.6804670474995984  0.6235192599643833  0.0768361076023743
  0.7523268649504782  0.7770288609812447  0.1758051138367228
  0.5597446008294028  0.5406753748588604  0.0468913331923216
  0.3791398434735732  0.9825870776273432  0.0581405834260588
  0.3447813810042463  0.9321629260661739  0.1000330855393001
  0.2880663670624474  0.9272650409634190  0.1284191511914965
  0.2657427189274401  0.9734073028547418  0.1161286437788601
  0.3017682217496754  0.0257863244175780  0.0763945587982449
  0.3578600978782115  0.0302234600245784  0.0474336559449106
  0.2034309665144458  0.9673785795345209  0.1443495004103479
  0.7804598893220244  0.7899136278974405  0.3521094895021656
  0.4354530227503736  0.9838634884039161  0.0248997893309909
  0.6205404773162341  0.0094756132522052  0.4304526622404621
  0.6158560599234320  0.9598906876100585  0.3909608584440688
  0.6747287134345624  0.9617817818311670  0.3698993885384868
  0.7395665523409481  0.0154630777633663  0.3857319703194722
  0.7446919092404602  0.0680285026279161  0.4216240952190429
  0.6857743429552611  0.0643298375289616  0.4445172604055690
  0.8020942022121562  0.0137959317918750  0.3673244189071617
  0.5586893826375678  0.0016031832819241  0.4603822137593184
  0.3971319738012182  0.3919430018806783  0.4237068216098616
  0.3676753119394351  0.4069852192428278  0.3771546655611649
  0.3177674522183576  0.3548377542744998  0.3436819958387836
  0.2964456248739484  0.2864960131385661  0.3559795358655239
  0.3269971135165338  0.2710596291565184  0.4011208881118871
  0.3768688697414227  0.3232003252010744  0.4346144627697398
  0.2400950322052627  0.2307131220718636  0.3217687445681192
  0.5569346330856489  0.5574181432984961  0.4622469456087652
  0.4493346846512419  0.4479075412052923  0.4592717696226555
  0.0070506663088431  0.6162994958424262  0.4438695247797409
  0.0456342178043199  0.6436230761000479  0.3932967028526809
  0.0434773692612121  0.6959081323076630  0.3643779386383114
  0.0034522625377967  0.7229595105441265  0.3855537226572651
  0.9610226403067000  0.6926348776027240  0.4333115611654796
  0.9624705421278195  0.6396745070275113  0.4618434084179072
  0.3945492405365175  0.0005182872516423  0.4236770382520491
  0.0090758922108645  0.7853485943471724  0.3586077791150834
  0.0139719866502371  0.5644923718743241  0.4763602332954558
  0.3811870059261557  0.9861676125694853  0.9314731878498597
  0.3962471614084017  0.0364778892349468  0.8898292892116211
  0.3435810443626953  0.0396138909576318  0.8624867105250483
  0.3660577448092707  0.9586657447580302  0.3749005841389533
  0.2752828007524657  0.9915370027631144  0.8754546785474692
  0.2597469988052446  0.9391372574321475  0.9146081442430448
  0.3124225154546416  0.9366237880215588  0.9426928628278956
  0.2199751657518043  0.9985878793321595  0.8472498175834235
  0.4374550108519180  0.9879054399780839  0.9639715395898766
  0.6215236221211249  0.5998350813024939  0.9553355546201765
  0.6647328986804824  0.5916356664829947  0.9161861302295536
  0.7164068139106167  0.6478576454560140  0.8873777222625868
  0.7256545019589508  0.7134888781901518  0.8961810344920699
  0.6828431602229311  0.7219025396676526  0.9353493687294058
  0.6315054127498032  0.6658401277373551  0.9644550353138792
  0.7793162502350096  0.7729892738666649  0.8625536179453998
  0.3123820590241433  0.9583338424141942  0.3455119918466982
  0.5666141308355903  0.5403667936156038  0.9862323791349759
  0.9874376736922812  0.3834430149714002  0.9335668648930276
  0.9312296216170006  0.3340365243630013  0.9022392683444231
  0.9321090159163148  0.2773424894658684  0.8793716333463306
  0.9899863762352495  0.2702011215888660  0.8848448401287404
  0.0475857195819908  0.3212964082180401  0.9134882119389034
  0.0459210479334648  0.3768347371127240  0.9380773834484895
  0.9888670862802255  0.2072434635163140  0.8631387185935117
  0.9829550899495395  0.4380070745929446  0.9659996597375278
  0.2860896152845114  0.0001340998577809  0.3637291347862872
  0.3176044493362698  0.0454333578915802  0.4097390992004488
  0.3708476484788314  0.0454530643942527  0.4393661604437139
  0.2236327576371842  0.9944260344502241  0.3357924306826205
  0.0804304919642998  0.3779459992117267  0.3629407890528079
  0.0199038682913438  0.5136582072279535  0.4464227838394305
  0.5027365039426572  0.5047171469431737  0.4318423956290120
  0.5043764334928847  0.9994991949648147  0.4300643677154734
  0.9826622338640332  0.4921737647955955  0.9378808842701849
  0.5170075587146662  0.4845024502910376  0.9548611006922454
  0.4939632428879580  0.9926140290709509  0.9346485389850793
  0.4977204623345448  0.9944822812281825  0.5489088244842002
  0.5036196121474841  0.4980099537780670  0.5507048417379039
  0.0147803650801788  0.5093846071895334  0.5651312897941718
  0.4892458360747349  0.9834415716334396  0.0535817325112394
  0.4474804558263343  0.9967448938220500  0.4578386769050317
  0.5040359058632009  0.4853291948048036  0.0737518360409185
  0.9800969334255952  0.4900613663407347  0.0568593188926319
  0.9860211160195448  0.6040275993241087  0.9359122249199487
  0.9413774491820570  0.5913646165135094  0.8898191343919674
  0.9403572165876105  0.6450532522633071  0.8621805248152108
  0.9844691622714057  0.7128515834811578  0.8793166612822423
  0.0316728939496020  0.7260464502735745  0.9232332749145953
  0.0323033217267239  0.6723511940520878  0.9512778893299960
  0.9805106828864303  0.7703400388450639  0.8516427123927954
  0.9823574232385753  0.5462197153692957  0.9679673640982795
  0.4035123806728318  0.3780789205659582  0.9464592716854415
  0.4149168251885579  0.3411913581329553  0.9030578036374823
  0.0328504008835023  0.3086545325805227  0.3709190082179152
  0.3600040889160471  0.2898368440685988  0.8727638666091347
  0.2931271743920985  0.2753559015057980  0.8850180257889519
  0.2815962610412989  0.3136733384294861  0.9266569776977870
  0.3363221809539950  0.3646001568437566  0.9570764620936220
  0.2345363566279136  0.2185821402721447  0.8534337797816574
  0.9808313666817317  0.2889085865226910  0.4123287906770219
  0.4600236492366677  0.4303274927966405  0.9815151271791777
  0.6024892360967026  0.9914614070808903  0.9290062191657165
  0.6322715803838493  0.0374103475420299  0.8831912954922638
  0.6863802393328990  0.0399366259319269  0.8522186225631545
  0.7105917832947118  0.9957007530198504  0.8659276863268588
  0.6785258681686411  0.9470567689715829  0.9092746828562148
  0.6252107932454656  0.9452495139673430  0.9409303721470477
  0.7729287382124257  0.0024185808055216  0.8371930181843775
  0.5476360960940100  0.9917510782769343  0.9632766984797715
  0.3857603514246911  0.9898605296691345  0.5521252065672008
  0.4002606228266199  0.0338188268490842  0.5996861309883790
  0.3478942153236103  0.0355849023498247  0.6301815948383790
  0.9775100851932124  0.3379774945709698  0.4464221685334571
  0.2792765054324047  0.9932587063884717  0.6145383846937262
  0.2641702287526038  0.9469682292253419  0.5688467293422610
  0.3166268206687313  0.9452917168494865  0.5380341774263557
  0.2238918983764225  0.9991411597584620  0.6462074942118922
  0.4436791264806414  0.9934049304774012  0.5188357827232615
  0.6112885522656555  0.6108572000035049  0.5572406300305437
  0.9374098093163924  0.3228533109925745  0.4793337076711886
  0.6407826984414668  0.5449975493510528  0.5997218500292301
  0.7389289978209509  0.6412075527698353  0.6514871214715409
  0.6914104428312063  0.7850612584351002  0.5762608808486827
  0.5958371326400420  0.6895230417447995  0.5203338280272384
  0.9358372229570295  0.3879811642975485  0.6215270533053223
  0.9341207418578547  0.2925982659790831  0.6775509825562261
  0.1050817438400150  0.3126493108788438  0.5791126863730920
  0.1076633317134796  0.4079513932473622  0.5221832527552108
  0.5341948754279714  0.9102552600603455  0.1142718293146538
  0.6278498277139252  0.9168610562488466  0.1743621415569923
  0.7776649605717384  0.0817430335513813  0.0707373008813298
  0.6834010819450168  0.0768405021479023  0.0105440981734977
  0.3676377366121600  0.4340187927892352  0.1220086378535215
  0.2581969650717237  0.3347865415554312  0.1574951029352078
  0.3055857008019351  0.1960261161931533  0.0672627653815900
  0.4138391467037010  0.2955086227437421  0.0289866613081920
  0.0564401631543320  0.6077157908693581  0.1213151650175273
  0.0575437055116910  0.7004703952396953  0.1798091061813119
  0.8983403363949874  0.6940971141271463  0.0750959249979082
  0.8962825771160984  0.5998084028412110  0.0158052548014478
  0.5483459610481466  0.6362583460119865  0.3801633618160249
  0.9224897867188412  0.5436983175385518  0.6211533342121920
  0.9090927544687013  0.6336619521892990  0.6729881706004663
  0.0859403366372468  0.7906591863894628  0.5852880902661679
  0.0996145313497386  0.7002291698046222  0.5318526624228425
  0.4634151724401049  0.3753158184917519  0.6067235262881139
  0.3703941464269067  0.2779900291198635  0.6611586342491426
  0.6472284395011717  0.7388587795621020  0.3333164516349207
  0.2183222349907310  0.2926316739027253  0.5623965328649588
  0.3112905958973946  0.3906056412691795  0.5069474105721901
  0.6209839050267788  0.0807012451345390  0.6112191509907067
  0.7194575212060544  0.0865622072511083  0.6661515637845817
  0.7060867304173658  0.9199806201319062  0.5657241261506236
  0.6098848419637281  0.9152059142968972  0.5084176602694583
  0.0650113243942803  0.4513819999272862  0.1140272917120596
  0.0737997591806568  0.3599069465369134  0.1649645335414133
  0.9074915648508246  0.2064320796914443  0.0648328012153251
  0.7899887219979176  0.7027835599836023  0.4249936960927163
  0.8981747611263886  0.2980077986725248  0.0130126642229239
  0.5307496746818925  0.6103321082141240  0.1250326140837870
  0.6146426778291428  0.7148274356627501  0.1800920251350179
  0.7821195037172830  0.7006695830424369  0.1054676619437723
  0.6988351673870283  0.5979888797597640  0.0472866032576365
  0.6922440754996930  0.6018781721298591  0.4743455015612593
  0.3613884236817479  0.8949914573092055  0.1081404908333806
  0.2596951817963056  0.8864554584298937  0.1596061831625089
  0.2835052232644845  0.0616449734247686  0.0684836518744307
  0.3855495598536601  0.0703183377225741  0.0154656547745447
  0.5652323998886254  0.9170623197618542  0.3795380768474829
  0.6709688217596653  0.9204529588291469  0.3421847506258925
  0.7957026645508426  0.1101372231174133  0.4328108843350699
  0.6898114050413096  0.1035979552048887  0.4749225149915510
  0.3833364722961776  0.4604749239757188  0.3684513840184660
  0.2936093542539160  0.3655597990818732  0.3076820487669608
  0.3103567663237924  0.2172539556609878  0.4091467518666196
  0.4008254921182787  0.3111143683189296  0.4699061619424446
  0.0788896842869655  0.6243881354336061  0.3775558752499336
  0.0718947032273094  0.7157095171101625  0.3238643926222812
  0.9282066200978120  0.7127241527875903  0.4481462959090168
  0.9295511786731253  0.6167209990943172  0.4995678089499913
  0.4498969077148300  0.0750047242276545  0.8813686231447964
  0.3532559331121682  0.0796880997376178  0.8314262102814476
  0.1137807744404639  0.4815349720195620  0.3907169590635482
  0.2057487218131560  0.9018336548994575  0.9229212323627892
  0.3009872688106515  0.8965096595668923  0.9742138909573118
  0.3854334461392721  0.9248933127222252  0.3610575399772338
  0.6587872842150532  0.5407662846012137  0.9099333460989146
  0.7527070535598720  0.6418614726003397  0.8594502331643937
  0.6906072918909941  0.7733498782501426  0.9422190257551274
  0.5980567729119860  0.6728079728690795  0.9949512759674053
  0.8850822312125191  0.3383569293885519  0.8989689485160481
  0.8858303880786741  0.2354724858478699  0.8598424293993731
  0.2912158672728626  0.9266988707599267  0.3066328596368490
  0.0927379320695036  0.3153902653565797  0.9171831035002138
  0.0900090171928326  0.4154165473696682  0.9624723719789769
  0.2982435301256741  0.0795740616401273  0.4222651391950222
  0.3941881638701073  0.0800797861251167  0.4761316438002344
  0.0179834595834933  0.5126274338862600  0.3992234267896833
  0.5046101135052112  0.5058054533857675  0.3846209500752473
  0.5085280285206731  0.0046598998280557  0.3830351318479847
  0.9865300037526330  0.4944843446024930  0.8907382285622706
  0.5197721552894387  0.4857343780010002  0.9076551744993020
  0.4940498947631796  0.9925573235083325  0.8874246695746153
  0.4938003378340125  0.9894528163880031  0.5959300093093896
  0.5019981912384237  0.4968144814002160  0.5979333181467841
  0.0156169535061273  0.5094650922574240  0.6123627007991063
  0.4890850415774188  0.9837990355734632  0.1008098340759920
  0.5006820571468322  0.4846984269466025  0.1209328606324717
  0.9762137326768272  0.4876984491882773  0.1040023064169903
  0.0899977949501203  0.1567272269107398  0.1153082744868664
  0.8466876687321538  0.9405751197056187  0.3890260273312053
  0.9170657837211804  0.0917461250426432  0.8764001921501863
  0.9642227078192445  0.9379999937228086  0.4679979531909976
  0.9054415573533678  0.5383842822523455  0.8770539694879331
  0.0397762213825934  0.9849907177723438  0.4395789649566073
  0.1260243325380458  0.0839065288700881  0.4502169436467674
  0.0366202745019894  0.0702287944371199  0.4282885089081392
  0.9874295187713248  0.0966830190906196  0.4628789978222416
  0.9186633958606955  0.9901490062156439  0.4210503509306573
  0.9247406410045621  0.9633735497691521  0.0678540887989972
  0.0070000923805593  0.9498946345835532  0.0624620329011711
  0.0658378647393349  0.9846677939386850  0.0152557910381179
  0.0353411179526745  0.0960805063391127  0.0702407914290646
  0.8964239815899812  0.0049920050675827  0.0334064436580081
  0.1531854771877792  0.3434996685078643  0.2508558523500595
  0.1342684192575544  0.3212729920436979  0.1869735233225471
  0.6614697014871073  0.8218770705559125  0.2371149606821244
  0.6735615136192017  0.8965835361951702  0.2360903323228863
  0.9811750984080346  0.9572131578886119  0.5707727184400569
  0.0349586686768240  0.9425307316244527  0.5331998687654921
  0.0648034094352078  0.0498474753970603  0.5636096601982974
  0.9043693770698080  0.6340472128613632  0.8269283408249704
  0.1220343662002913  0.1300674035664379  0.5693862861004886
  0.9599287597488353  0.9433432522084991  0.9445491079449378
  0.8813771241602569  0.8854815645256474  0.9509624879700294
  0.9560387744001604  0.0686413795731927  0.9204573296238432
  0.0918791358925211  0.1231936904159920  0.9576283351435427
  0.0505357582955045  0.0429764525986325  0.9393343626604708
  0.8705910655111435  0.2116959691345775  0.7839795067779292
  0.8130979771242538  0.1342875426188971  0.7909257108770781
  0.3260462153344125  0.1905830256726813  0.7107916829876155
  0.3203100221902717  0.1187227017444630  0.7089547660003171
  0.8671217998956531  0.6811381479481242  0.7861191288901409
  0.8659194860623153  0.6784950709203160  0.7199084093285263
  0.1746513300170345  0.8521779381723263  0.2093415349579696
  0.1036511579766174  0.7874835149598196  0.2195150668947858
  0.1209834600640427  0.3924639949894081  0.3305866690631984
  0.0668229694375871  0.7794209181522929  0.9353140193308820
  0.0685050132690234  0.6830493722331057  0.9863643841400310
  0.4672281122174262  0.3515417104926509  0.8947745015600904
  0.3671185883784681  0.2589488329535643  0.8396673914223093
  0.2288877950879020  0.3020402541012983  0.9346699196156830
  0.3276032435011784  0.3944268882089708  0.9901094291340464
  0.6139277489872351  0.0728642212042976  0.8735349303809153
  0.7108258857560015  0.0766637161384750  0.8172514826210318
  0.6978150478576284  0.9121835408017944  0.9178906952251704
  0.9436839085033312  0.2343219183431064  0.4169484132016963
  0.6006570176065131  0.9081704796461856  0.9756806560636231
  0.4538343459844459  0.0686753570088892  0.6114269707663994
  0.3602076910246503  0.0708615515904955  0.6666285364768437
  0.2102203909329531  0.9129715321289164  0.5577659800683820
  0.3042922865027942  0.9094351612397231  0.5019216478857614
  0.7402356541030348  0.6702489704694210  0.7557606955322429
  0.1662963678796612  0.8360424042345297  0.3296926696081613
  0.7980855411003095  0.7549406370914373  0.6945409428983707
  0.7963527518855960  0.8360687252241761  0.6395129462740005
  0.0869051048998004  0.2752535864191530  0.3000657761187451
  0.9693721837116173  0.2152090893936597  0.7036683364449219
  0.0523252312253664  0.2145936135434489  0.6488302300897686
  0.9910722597500095  0.1938321151952929  0.3428955331122833
  0.7471543939897066  0.9665406326652435  0.2068287296368021
  0.8256232694045655  0.0374847817748610  0.1427294842606983
  0.1604033071851831  0.2162161465259676  0.1448801752288889
  0.1925073658301665  0.1412156837661557  0.1157096566886518
  0.0313949017730814  0.7905950594526431  0.2011243033012000
  0.9418034894037554  0.7838345090683094  0.1527479720906372
  0.9325668839897344  0.7512144610951210  0.6902704049794711
  0.0273576170946106  0.8328481702629420  0.6453891711355612
  0.2524776640731931  0.1941026425350434  0.6853473637527533
  0.1719199180909694  0.1969632686946424  0.6302843253428710
  0.8080895427851023  0.0616023591286267  0.6842720623194977
  0.7958784069017941  0.9656251715931619  0.6427406560001206
  0.0565091225620192  0.2436349034885391  0.1729225195173905
  0.9579723949295079  0.1611335599018726  0.1339839753687304
  0.7285557193230484  0.8114273137171607  0.2010020519726318
  0.8148035110891684  0.7936127566248021  0.1756029792710530
  0.1736929867569979  0.9205781637316098  0.1823000368500004
  0.1838970148720376  0.0082665338090877  0.1295344609630828
  0.7626683445542696  0.8243674406757266  0.3211869878387262
  0.7927926165162579  0.9569888833210538  0.3457448836472937
  0.8611479028756723  0.0649734502384978  0.3750935250840728
  0.8415250402185124  0.8062605792925693  0.3638922524864663
  0.2187903700543793  0.2493517121361865  0.2785928054438808
  0.2165095928013567  0.1695521215921631  0.3374908208557550
  0.0595296422421766  0.8159441733983509  0.3231414034099186
  0.9675841197357039  0.8047773164683705  0.3723920525588079
  0.2403474472377686  0.0448710163407003  0.8095390192660404
  0.1584300288913031  0.9590475248552266  0.8630848114777403
  0.7990918219397055  0.7569877144631925  0.8159580393460335
  0.8001226089654681  0.8330616688754353  0.8805358474930035
  0.9348577227510108  0.1627591914992489  0.8363547025104167
  0.0387925158764392  0.1985575527720272  0.8741377777698656
  0.9887366623777880  0.0724459028187378  0.4282873449130086
  0.0000364971701839  0.9348357181032295  0.4461180428733617
  0.0905658344871908  0.0583070251766131  0.4217532119164372
  0.0511565266342450  0.0886261633790005  0.9374680849541432
  0.9114107970529157  0.9339999476223764  0.9423812195795223
  0.0321074809605156  0.9642946044867670  0.5692363044246072
  0.0723156710930385  0.0977470072704910  0.5666860518298908
  0.9260740514599138  0.0092106314041239  0.0653490717328196
  0.0556412934217870  0.9886400904354087  0.0561412364466048
  0.6630083126060048  0.8580745029944438  0.2625360708035750
  0.1514608711458219  0.8114371564862020  0.2352359493167922
  0.1730113983449220  0.3374653851083150  0.2146300483218929
  0.3331197751742589  0.1586735095535763  0.7348255403950381
  0.8367065712314600  0.1718816153066344  0.7622528605675267
  0.8337690916731210  0.6592229083158744  0.7535321358711132
  0.8884172509624219  0.9427555188332131  0.4054937800337128
  0.9143266039843437  0.0516612078731648  0.8969561527326010
  0.0501553129862249  0.1083420319620570  0.1103070071937093
  0.1891247716122038  0.9404314884908498  0.3047722416667235
  0.2085706890965450  0.0402177667413464  0.3452189594070548
  0.9314163147659288  0.7524597875273468  0.8155950273240936
  0.0237713305906199  0.8311685253085170  0.8648427355651913
  0.2498273307810818  0.1917528473913114  0.8121298055330020
  0.1739554031051820  0.2015338214051328  0.8701997105973762
  0.8091501957467734  0.0568045330397933  0.8083104243931921
  0.7870714190281115  0.9556269102557531  0.8449523858572173
  0.2447008448520242  0.0457466401698032  0.6848964939755173
  0.1618819036377398  0.9592011168289011  0.6331323484083685
  0.0026382979049071  0.0109858330430712  0.3251081058417741
  0.9904059820322707  0.9954127437473380  0.1762592450339065
  0.9980658818666637  0.0077632646880302  0.8330005888825754
  0.0011448742546097  0.0047716342757812  0.6815009659419802
  0.9515677920460305  0.9001532048145019  0.3479620406806147
  0.9646172720584039  0.0813986518266450  0.3283376146833916
  0.0521902269372663  0.9473217459028184  0.8393741909092398
  0.0541131678538294  0.9464119392213317  0.6690435292252201
  0.1161551529147977  0.0623244466364412  0.3218125292066862
  0.8862476881555665  0.9463428610815401  0.8410418747982178
  0.0670843675783184  0.1173884159069833  0.8342787685292035
  0.9285529981406566  0.8826238140979077  0.1767100529850481
  0.0974622204408683  0.0351583817308478  0.1509336338215727
  0.9346162462368466  0.0499992474209347  0.1637042314717231
  0.0591836489822831  0.1145156055972858  0.6696031765318701
  0.8898767931350602  0.9506428305788325  0.6666855584634890
  0.7949740428043045  0.9102560814066389  0.2568934138870661
  0.0861285012295267  0.8960278938083591  0.2501293724073211
  0.1145993996918016  0.2098411347589847  0.2380242469631856
  0.2020997628619138  0.0985156787267478  0.7498231301306144
  0.9022057997939359  0.1095266874485495  0.7411381324649584
  0.8964325894579434  0.8103177966322903  0.7527766526690164
  0.0421739601684047  0.9717178096016865  0.9370664988303026
  0.9201176206461378  0.9538185968958262  0.5748005322038895
  0.9310138196249726  0.9003449607570949  0.0805151339178743
  0.0844123978969634  0.1486045373431751  0.3237422869252650
  0.0689043938456335  0.9434275873482004  0.3343904012782809
  0.9305282692869095  0.8735257016014486  0.8383235050545723
  0.1327466571106798  0.0668044810492270  0.8368529610758908
  0.1329146361582727  0.0656581622202885  0.6657504155916656
  0.9308862086159867  0.8730731176582854  0.6690999050139240
  0.9395033627855062  0.0761871531539930  0.6604939891238943
  0.8539724987157886  0.9325829209298003  0.1710231497744740
  0.0458520849811617  0.9175373505522357  0.1654879886804882
  0.8851732921472478  0.0239803384265593  0.2568215442666093
  0.9738940511485500  0.8640540114345308  0.2603648134091360
  0.1205208071521443  0.1129986562075132  0.2272036989949613
  0.1149410689926289  0.9877022032291154  0.7527685722939378
  0.0113253835311191  0.1292815247060075  0.7578815272544043
  0.8595992375935030  0.8870673548438174  0.7542172022558664
  0.0097228651546120  0.8834960769914925  0.7541853398900560
  0.8895999651131088  0.0066725497390400  0.7577996238343406
  0.1262678118524553  0.1401274080534087  0.7499270746955745
  0.0024853580394890  0.1244042695725896  0.2359637783210523
  0.1277645729823783  0.0096239479704176  0.2393798347650581
  0.8877925321057858  0.8999824671384403  0.2683417098331222
 
  0.00000000E+00  0.00000000E+00  0.00000000E+00
  0.00000000E+00  0.00000000E+00  0.00000000E+00
  0.00000000E+00  0.00000000E+00  0.00000000E+00
  0.00000000E+00  0.00000000E+00  0.00000000E+00
  0.00000000E+00  0.00000000E+00  0.00000000E+00
  0.00000000E+00  0.00000000E+00  0.00000000E+00
  0.00000000E+00  0.00000000E+00  0.00000000E+00
  0.00000000E+00  0.00000000E+00  0.00000000E+00
  0.00000000E+00  0.00000000E+00  0.00000000E+00
  0.00000000E+00  0.00000000E+00  0.00000000E+00
  0.00000000E+00  0.00000000E+00  0.00000000E+00
  0.00000000E+00  0.00000000E+00  0.00000000E+00
  0.00000000E+00  0.00000000E+00  0.00000000E+00
  0.00000000E+00  0.00000000E+00  0.00000000E+00
  0.00000000E+00  0.00000000E+00  0.00000000E+00
  0.00000000E+00  0.00000000E+00  0.00000000E+00
  0.00000000E+00  0.00000000E+00  0.00000000E+00
  0.00000000E+00  0.00000000E+00  0.00000000E+00
  0.00000000E+00  0.00000000E+00  0.00000000E+00
  0.00000000E+00  0.00000000E+00  0.00000000E+00
  0.00000000E+00  0.00000000E+00  0.00000000E+00
  0.00000000E+00  0.00000000E+00  0.00000000E+00
  0.00000000E+00  0.00000000E+00  0.00000000E+00
  0.00000000E+00  0.00000000E+00  0.00000000E+00
  0.00000000E+00  0.00000000E+00  0.00000000E+00
  0.00000000E+00  0.00000000E+00  0.00000000E+00
  0.00000000E+00  0.00000000E+00  0.00000000E+00
  0.00000000E+00  0.00000000E+00  0.00000000E+00
  0.00000000E+00  0.00000000E+00  0.00000000E+00
  0.00000000E+00  0.00000000E+00  0.00000000E+00
  0.00000000E+00  0.00000000E+00  0.00000000E+00
  0.00000000E+00  0.00000000E+00  0.00000000E+00
  0.00000000E+00  0.00000000E+00  0.00000000E+00
  0.00000000E+00  0.00000000E+00  0.00000000E+00
  0.00000000E+00  0.00000000E+00  0.00000000E+00
  0.00000000E+00  0.00000000E+00  0.00000000E+00
  0.00000000E+00  0.00000000E+00  0.00000000E+00
  0.00000000E+00  0.00000000E+00  0.00000000E+00
  0.00000000E+00  0.00000000E+00  0.00000000E+00
  0.00000000E+00  0.00000000E+00  0.00000000E+00
  0.00000000E+00  0.00000000E+00  0.00000000E+00
  0.00000000E+00  0.00000000E+00  0.00000000E+00
  0.00000000E+00  0.00000000E+00  0.00000000E+00
  0.00000000E+00  0.00000000E+00  0.00000000E+00
  0.00000000E+00  0.00000000E+00  0.00000000E+00
  0.00000000E+00  0.00000000E+00  0.00000000E+00
  0.00000000E+00  0.00000000E+00  0.00000000E+00
  0.00000000E+00  0.00000000E+00  0.00000000E+00
  0.00000000E+00  0.00000000E+00  0.00000000E+00
  0.00000000E+00  0.00000000E+00  0.00000000E+00
  0.00000000E+00  0.00000000E+00  0.00000000E+00
  0.00000000E+00  0.00000000E+00  0.00000000E+00
  0.00000000E+00  0.00000000E+00  0.00000000E+00
  0.00000000E+00  0.00000000E+00  0.00000000E+00
  0.00000000E+00  0.00000000E+00  0.00000000E+00
  0.00000000E+00  0.00000000E+00  0.00000000E+00
  0.00000000E+00  0.00000000E+00  0.00000000E+00
  0.00000000E+00  0.00000000E+00  0.00000000E+00
  0.00000000E+00  0.00000000E+00  0.00000000E+00
  0.00000000E+00  0.00000000E+00  0.00000000E+00
  0.00000000E+00  0.00000000E+00  0.00000000E+00
  0.00000000E+00  0.00000000E+00  0.00000000E+00
  0.00000000E+00  0.00000000E+00  0.00000000E+00
  0.00000000E+00  0.00000000E+00  0.00000000E+00
  0.00000000E+00  0.00000000E+00  0.00000000E+00
  0.00000000E+00  0.00000000E+00  0.00000000E+00
  0.00000000E+00  0.00000000E+00  0.00000000E+00
  0.00000000E+00  0.00000000E+00  0.00000000E+00
  0.00000000E+00  0.00000000E+00  0.00000000E+00
  0.00000000E+00  0.00000000E+00  0.00000000E+00
  0.00000000E+00  0.00000000E+00  0.00000000E+00
  0.00000000E+00  0.00000000E+00  0.00000000E+00
  0.00000000E+00  0.00000000E+00  0.00000000E+00
  0.00000000E+00  0.00000000E+00  0.00000000E+00
  0.00000000E+00  0.00000000E+00  0.00000000E+00
  0.00000000E+00  0.00000000E+00  0.00000000E+00
  0.00000000E+00  0.00000000E+00  0.00000000E+00
  0.00000000E+00  0.00000000E+00  0.00000000E+00
  0.00000000E+00  0.00000000E+00  0.00000000E+00
  0.00000000E+00  0.00000000E+00  0.00000000E+00
  0.00000000E+00  0.00000000E+00  0.00000000E+00
  0.00000000E+00  0.00000000E+00  0.00000000E+00
  0.00000000E+00  0.00000000E+00  0.00000000E+00
  0.00000000E+00  0.00000000E+00  0.00000000E+00
  0.00000000E+00  0.00000000E+00  0.00000000E+00
  0.00000000E+00  0.00000000E+00  0.00000000E+00
  0.00000000E+00  0.00000000E+00  0.00000000E+00
  0.00000000E+00  0.00000000E+00  0.00000000E+00
  0.00000000E+00  0.00000000E+00  0.00000000E+00
  0.00000000E+00  0.00000000E+00  0.00000000E+00
  0.00000000E+00  0.00000000E+00  0.00000000E+00
  0.00000000E+00  0.00000000E+00  0.00000000E+00
  0.00000000E+00  0.00000000E+00  0.00000000E+00
  0.00000000E+00  0.00000000E+00  0.00000000E+00
  0.00000000E+00  0.00000000E+00  0.00000000E+00
  0.00000000E+00  0.00000000E+00  0.00000000E+00
  0.00000000E+00  0.00000000E+00  0.00000000E+00
  0.00000000E+00  0.00000000E+00  0.00000000E+00
  0.00000000E+00  0.00000000E+00  0.00000000E+00
  0.00000000E+00  0.00000000E+00  0.00000000E+00
  0.00000000E+00  0.00000000E+00  0.00000000E+00
  0.00000000E+00  0.00000000E+00  0.00000000E+00
  0.00000000E+00  0.00000000E+00  0.00000000E+00
  0.00000000E+00  0.00000000E+00  0.00000000E+00
  0.00000000E+00  0.00000000E+00  0.00000000E+00
  0.00000000E+00  0.00000000E+00  0.00000000E+00
  0.00000000E+00  0.00000000E+00  0.00000000E+00
  0.00000000E+00  0.00000000E+00  0.00000000E+00
  0.00000000E+00  0.00000000E+00  0.00000000E+00
  0.00000000E+00  0.00000000E+00  0.00000000E+00
  0.00000000E+00  0.00000000E+00  0.00000000E+00
  0.00000000E+00  0.00000000E+00  0.00000000E+00
  0.00000000E+00  0.00000000E+00  0.00000000E+00
  0.00000000E+00  0.00000000E+00  0.00000000E+00
  0.00000000E+00  0.00000000E+00  0.00000000E+00
  0.00000000E+00  0.00000000E+00  0.00000000E+00
  0.00000000E+00  0.00000000E+00  0.00000000E+00
  0.00000000E+00  0.00000000E+00  0.00000000E+00
  0.00000000E+00  0.00000000E+00  0.00000000E+00
  0.00000000E+00  0.00000000E+00  0.00000000E+00
  0.00000000E+00  0.00000000E+00  0.00000000E+00
  0.00000000E+00  0.00000000E+00  0.00000000E+00
  0.00000000E+00  0.00000000E+00  0.00000000E+00
  0.00000000E+00  0.00000000E+00  0.00000000E+00
  0.00000000E+00  0.00000000E+00  0.00000000E+00
  0.00000000E+00  0.00000000E+00  0.00000000E+00
  0.00000000E+00  0.00000000E+00  0.00000000E+00
  0.00000000E+00  0.00000000E+00  0.00000000E+00
  0.00000000E+00  0.00000000E+00  0.00000000E+00
  0.00000000E+00  0.00000000E+00  0.00000000E+00
  0.00000000E+00  0.00000000E+00  0.00000000E+00
  0.00000000E+00  0.00000000E+00  0.00000000E+00
  0.00000000E+00  0.00000000E+00  0.00000000E+00
  0.00000000E+00  0.00000000E+00  0.00000000E+00
  0.00000000E+00  0.00000000E+00  0.00000000E+00
  0.00000000E+00  0.00000000E+00  0.00000000E+00
  0.00000000E+00  0.00000000E+00  0.00000000E+00
  0.00000000E+00  0.00000000E+00  0.00000000E+00
  0.00000000E+00  0.00000000E+00  0.00000000E+00
  0.00000000E+00  0.00000000E+00  0.00000000E+00
  0.00000000E+00  0.00000000E+00  0.00000000E+00
  0.00000000E+00  0.00000000E+00  0.00000000E+00
  0.00000000E+00  0.00000000E+00  0.00000000E+00
  0.00000000E+00  0.00000000E+00  0.00000000E+00
  0.00000000E+00  0.00000000E+00  0.00000000E+00
  0.00000000E+00  0.00000000E+00  0.00000000E+00
  0.00000000E+00  0.00000000E+00  0.00000000E+00
  0.00000000E+00  0.00000000E+00  0.00000000E+00
  0.00000000E+00  0.00000000E+00  0.00000000E+00
  0.00000000E+00  0.00000000E+00  0.00000000E+00
  0.00000000E+00  0.00000000E+00  0.00000000E+00
  0.00000000E+00  0.00000000E+00  0.00000000E+00
  0.00000000E+00  0.00000000E+00  0.00000000E+00
  0.00000000E+00  0.00000000E+00  0.00000000E+00
  0.00000000E+00  0.00000000E+00  0.00000000E+00
  0.00000000E+00  0.00000000E+00  0.00000000E+00
  0.00000000E+00  0.00000000E+00  0.00000000E+00
  0.00000000E+00  0.00000000E+00  0.00000000E+00
  0.00000000E+00  0.00000000E+00  0.00000000E+00
  0.00000000E+00  0.00000000E+00  0.00000000E+00
  0.00000000E+00  0.00000000E+00  0.00000000E+00
  0.00000000E+00  0.00000000E+00  0.00000000E+00
  0.00000000E+00  0.00000000E+00  0.00000000E+00
  0.00000000E+00  0.00000000E+00  0.00000000E+00
  0.00000000E+00  0.00000000E+00  0.00000000E+00
  0.00000000E+00  0.00000000E+00  0.00000000E+00
  0.00000000E+00  0.00000000E+00  0.00000000E+00
  0.00000000E+00  0.00000000E+00  0.00000000E+00
  0.00000000E+00  0.00000000E+00  0.00000000E+00
  0.00000000E+00  0.00000000E+00  0.00000000E+00
  0.00000000E+00  0.00000000E+00  0.00000000E+00
  0.00000000E+00  0.00000000E+00  0.00000000E+00
  0.00000000E+00  0.00000000E+00  0.00000000E+00
  0.00000000E+00  0.00000000E+00  0.00000000E+00
  0.00000000E+00  0.00000000E+00  0.00000000E+00
  0.00000000E+00  0.00000000E+00  0.00000000E+00
  0.00000000E+00  0.00000000E+00  0.00000000E+00
  0.00000000E+00  0.00000000E+00  0.00000000E+00
  0.00000000E+00  0.00000000E+00  0.00000000E+00
  0.00000000E+00  0.00000000E+00  0.00000000E+00
  0.00000000E+00  0.00000000E+00  0.00000000E+00
  0.00000000E+00  0.00000000E+00  0.00000000E+00
  0.00000000E+00  0.00000000E+00  0.00000000E+00
  0.00000000E+00  0.00000000E+00  0.00000000E+00
  0.00000000E+00  0.00000000E+00  0.00000000E+00
  0.00000000E+00  0.00000000E+00  0.00000000E+00
  0.00000000E+00  0.00000000E+00  0.00000000E+00
  0.00000000E+00  0.00000000E+00  0.00000000E+00
  0.00000000E+00  0.00000000E+00  0.00000000E+00
  0.00000000E+00  0.00000000E+00  0.00000000E+00
  0.00000000E+00  0.00000000E+00  0.00000000E+00
  0.00000000E+00  0.00000000E+00  0.00000000E+00
  0.00000000E+00  0.00000000E+00  0.00000000E+00
  0.00000000E+00  0.00000000E+00  0.00000000E+00
  0.00000000E+00  0.00000000E+00  0.00000000E+00
  0.00000000E+00  0.00000000E+00  0.00000000E+00
  0.00000000E+00  0.00000000E+00  0.00000000E+00
  0.00000000E+00  0.00000000E+00  0.00000000E+00
  0.00000000E+00  0.00000000E+00  0.00000000E+00
  0.00000000E+00  0.00000000E+00  0.00000000E+00
  0.00000000E+00  0.00000000E+00  0.00000000E+00
  0.00000000E+00  0.00000000E+00  0.00000000E+00
  0.00000000E+00  0.00000000E+00  0.00000000E+00
  0.00000000E+00  0.00000000E+00  0.00000000E+00
  0.00000000E+00  0.00000000E+00  0.00000000E+00
  0.00000000E+00  0.00000000E+00  0.00000000E+00
  0.00000000E+00  0.00000000E+00  0.00000000E+00
  0.00000000E+00  0.00000000E+00  0.00000000E+00
  0.00000000E+00  0.00000000E+00  0.00000000E+00
  0.00000000E+00  0.00000000E+00  0.00000000E+00
  0.00000000E+00  0.00000000E+00  0.00000000E+00
  0.00000000E+00  0.00000000E+00  0.00000000E+00
  0.00000000E+00  0.00000000E+00  0.00000000E+00
  0.00000000E+00  0.00000000E+00  0.00000000E+00
  0.00000000E+00  0.00000000E+00  0.00000000E+00
  0.00000000E+00  0.00000000E+00  0.00000000E+00
  0.00000000E+00  0.00000000E+00  0.00000000E+00
  0.00000000E+00  0.00000000E+00  0.00000000E+00
  0.00000000E+00  0.00000000E+00  0.00000000E+00
  0.00000000E+00  0.00000000E+00  0.00000000E+00
  0.00000000E+00  0.00000000E+00  0.00000000E+00
  0.00000000E+00  0.00000000E+00  0.00000000E+00
  0.00000000E+00  0.00000000E+00  0.00000000E+00
  0.00000000E+00  0.00000000E+00  0.00000000E+00
  0.00000000E+00  0.00000000E+00  0.00000000E+00
  0.00000000E+00  0.00000000E+00  0.00000000E+00
  0.00000000E+00  0.00000000E+00  0.00000000E+00
  0.00000000E+00  0.00000000E+00  0.00000000E+00
  0.00000000E+00  0.00000000E+00  0.00000000E+00
  0.00000000E+00  0.00000000E+00  0.00000000E+00
  0.00000000E+00  0.00000000E+00  0.00000000E+00
  0.00000000E+00  0.00000000E+00  0.00000000E+00
  0.00000000E+00  0.00000000E+00  0.00000000E+00
  0.00000000E+00  0.00000000E+00  0.00000000E+00
  0.00000000E+00  0.00000000E+00  0.00000000E+00
  0.00000000E+00  0.00000000E+00  0.00000000E+00
  0.00000000E+00  0.00000000E+00  0.00000000E+00
  0.00000000E+00  0.00000000E+00  0.00000000E+00
  0.00000000E+00  0.00000000E+00  0.00000000E+00
  0.00000000E+00  0.00000000E+00  0.00000000E+00
  0.00000000E+00  0.00000000E+00  0.00000000E+00
  0.00000000E+00  0.00000000E+00  0.00000000E+00
  0.00000000E+00  0.00000000E+00  0.00000000E+00
  0.00000000E+00  0.00000000E+00  0.00000000E+00
  0.00000000E+00  0.00000000E+00  0.00000000E+00
  0.00000000E+00  0.00000000E+00  0.00000000E+00
  0.00000000E+00  0.00000000E+00  0.00000000E+00
  0.00000000E+00  0.00000000E+00  0.00000000E+00
  0.00000000E+00  0.00000000E+00  0.00000000E+00
  0.00000000E+00  0.00000000E+00  0.00000000E+00
  0.00000000E+00  0.00000000E+00  0.00000000E+00
  0.00000000E+00  0.00000000E+00  0.00000000E+00
  0.00000000E+00  0.00000000E+00  0.00000000E+00
  0.00000000E+00  0.00000000E+00  0.00000000E+00
  0.00000000E+00  0.00000000E+00  0.00000000E+00
  0.00000000E+00  0.00000000E+00  0.00000000E+00
  0.00000000E+00  0.00000000E+00  0.00000000E+00
  0.00000000E+00  0.00000000E+00  0.00000000E+00
  0.00000000E+00  0.00000000E+00  0.00000000E+00
  0.00000000E+00  0.00000000E+00  0.00000000E+00
  0.00000000E+00  0.00000000E+00  0.00000000E+00
  0.00000000E+00  0.00000000E+00  0.00000000E+00
  0.00000000E+00  0.00000000E+00  0.00000000E+00
  0.00000000E+00  0.00000000E+00  0.00000000E+00
  0.00000000E+00  0.00000000E+00  0.00000000E+00
  0.00000000E+00  0.00000000E+00  0.00000000E+00
  0.00000000E+00  0.00000000E+00  0.00000000E+00
  0.00000000E+00  0.00000000E+00  0.00000000E+00
  0.00000000E+00  0.00000000E+00  0.00000000E+00
  0.00000000E+00  0.00000000E+00  0.00000000E+00
  0.00000000E+00  0.00000000E+00  0.00000000E+00
  0.00000000E+00  0.00000000E+00  0.00000000E+00
  0.00000000E+00  0.00000000E+00  0.00000000E+00
  0.00000000E+00  0.00000000E+00  0.00000000E+00
  0.00000000E+00  0.00000000E+00  0.00000000E+00
  0.00000000E+00  0.00000000E+00  0.00000000E+00
  0.00000000E+00  0.00000000E+00  0.00000000E+00
  0.00000000E+00  0.00000000E+00  0.00000000E+00
  0.00000000E+00  0.00000000E+00  0.00000000E+00
  0.00000000E+00  0.00000000E+00  0.00000000E+00
  0.00000000E+00  0.00000000E+00  0.00000000E+00
  0.00000000E+00  0.00000000E+00  0.00000000E+00
  0.00000000E+00  0.00000000E+00  0.00000000E+00
  0.00000000E+00  0.00000000E+00  0.00000000E+00
  0.00000000E+00  0.00000000E+00  0.00000000E+00
  0.00000000E+00  0.00000000E+00  0.00000000E+00
  0.00000000E+00  0.00000000E+00  0.00000000E+00
  0.00000000E+00  0.00000000E+00  0.00000000E+00
  0.00000000E+00  0.00000000E+00  0.00000000E+00
  0.00000000E+00  0.00000000E+00  0.00000000E+00
  0.00000000E+00  0.00000000E+00  0.00000000E+00
  0.00000000E+00  0.00000000E+00  0.00000000E+00
  0.00000000E+00  0.00000000E+00  0.00000000E+00
  0.00000000E+00  0.00000000E+00  0.00000000E+00
  0.00000000E+00  0.00000000E+00  0.00000000E+00
  0.00000000E+00  0.00000000E+00  0.00000000E+00
  0.00000000E+00  0.00000000E+00  0.00000000E+00
  0.00000000E+00  0.00000000E+00  0.00000000E+00
  0.00000000E+00  0.00000000E+00  0.00000000E+00
  0.00000000E+00  0.00000000E+00  0.00000000E+00
  0.00000000E+00  0.00000000E+00  0.00000000E+00
  0.00000000E+00  0.00000000E+00  0.00000000E+00
  0.00000000E+00  0.00000000E+00  0.00000000E+00
  0.00000000E+00  0.00000000E+00  0.00000000E+00
  0.00000000E+00  0.00000000E+00  0.00000000E+00
  0.00000000E+00  0.00000000E+00  0.00000000E+00
  0.00000000E+00  0.00000000E+00  0.00000000E+00
  0.00000000E+00  0.00000000E+00  0.00000000E+00
  0.00000000E+00  0.00000000E+00  0.00000000E+00
  0.00000000E+00  0.00000000E+00  0.00000000E+00
  0.00000000E+00  0.00000000E+00  0.00000000E+00
  0.00000000E+00  0.00000000E+00  0.00000000E+00
  0.00000000E+00  0.00000000E+00  0.00000000E+00
  0.00000000E+00  0.00000000E+00  0.00000000E+00
  0.00000000E+00  0.00000000E+00  0.00000000E+00
  0.00000000E+00  0.00000000E+00  0.00000000E+00
  0.00000000E+00  0.00000000E+00  0.00000000E+00
  0.00000000E+00  0.00000000E+00  0.00000000E+00
  0.00000000E+00  0.00000000E+00  0.00000000E+00
  0.00000000E+00  0.00000000E+00  0.00000000E+00
  0.00000000E+00  0.00000000E+00  0.00000000E+00
  0.00000000E+00  0.00000000E+00  0.00000000E+00
  0.00000000E+00  0.00000000E+00  0.00000000E+00
  0.00000000E+00  0.00000000E+00  0.00000000E+00
  0.00000000E+00  0.00000000E+00  0.00000000E+00
  0.00000000E+00  0.00000000E+00  0.00000000E+00
  0.00000000E+00  0.00000000E+00  0.00000000E+00
  0.00000000E+00  0.00000000E+00  0.00000000E+00
  0.00000000E+00  0.00000000E+00  0.00000000E+00
  0.00000000E+00  0.00000000E+00  0.00000000E+00
  0.00000000E+00  0.00000000E+00  0.00000000E+00
  0.00000000E+00  0.00000000E+00  0.00000000E+00
  0.00000000E+00  0.00000000E+00  0.00000000E+00
  0.00000000E+00  0.00000000E+00  0.00000000E+00
  0.00000000E+00  0.00000000E+00  0.00000000E+00
  0.00000000E+00  0.00000000E+00  0.00000000E+00
  0.00000000E+00  0.00000000E+00  0.00000000E+00
  0.00000000E+00  0.00000000E+00  0.00000000E+00
  0.00000000E+00  0.00000000E+00  0.00000000E+00
  0.00000000E+00  0.00000000E+00  0.00000000E+00
  0.00000000E+00  0.00000000E+00  0.00000000E+00
  0.00000000E+00  0.00000000E+00  0.00000000E+00
  0.00000000E+00  0.00000000E+00  0.00000000E+00
  0.00000000E+00  0.00000000E+00  0.00000000E+00
  0.00000000E+00  0.00000000E+00  0.00000000E+00
  0.00000000E+00  0.00000000E+00  0.00000000E+00
  0.00000000E+00  0.00000000E+00  0.00000000E+00
  0.00000000E+00  0.00000000E+00  0.00000000E+00
  0.00000000E+00  0.00000000E+00  0.00000000E+00
  0.00000000E+00  0.00000000E+00  0.00000000E+00
  0.00000000E+00  0.00000000E+00  0.00000000E+00
  0.00000000E+00  0.00000000E+00  0.00000000E+00
  0.00000000E+00  0.00000000E+00  0.00000000E+00
  0.00000000E+00  0.00000000E+00  0.00000000E+00
  0.00000000E+00  0.00000000E+00  0.00000000E+00
  0.00000000E+00  0.00000000E+00  0.00000000E+00
  0.00000000E+00  0.00000000E+00  0.00000000E+00
  0.00000000E+00  0.00000000E+00  0.00000000E+00
  0.00000000E+00  0.00000000E+00  0.00000000E+00
  0.00000000E+00  0.00000000E+00  0.00000000E+00
  0.00000000E+00  0.00000000E+00  0.00000000E+00
  0.00000000E+00  0.00000000E+00  0.00000000E+00
  0.00000000E+00  0.00000000E+00  0.00000000E+00
  0.00000000E+00  0.00000000E+00  0.00000000E+00
  0.00000000E+00  0.00000000E+00  0.00000000E+00
  0.00000000E+00  0.00000000E+00  0.00000000E+00
  0.00000000E+00  0.00000000E+00  0.00000000E+00
  0.00000000E+00  0.00000000E+00  0.00000000E+00
  0.00000000E+00  0.00000000E+00  0.00000000E+00
  0.00000000E+00  0.00000000E+00  0.00000000E+00
  0.00000000E+00  0.00000000E+00  0.00000000E+00
  0.00000000E+00  0.00000000E+00  0.00000000E+00
  0.00000000E+00  0.00000000E+00  0.00000000E+00
  0.00000000E+00  0.00000000E+00  0.00000000E+00
  0.00000000E+00  0.00000000E+00  0.00000000E+00
  0.00000000E+00  0.00000000E+00  0.00000000E+00
  0.00000000E+00  0.00000000E+00  0.00000000E+00
  0.00000000E+00  0.00000000E+00  0.00000000E+00
  0.00000000E+00  0.00000000E+00  0.00000000E+00
  0.00000000E+00  0.00000000E+00  0.00000000E+00
  0.00000000E+00  0.00000000E+00  0.00000000E+00
  0.00000000E+00  0.00000000E+00  0.00000000E+00
  0.00000000E+00  0.00000000E+00  0.00000000E+00
  0.00000000E+00  0.00000000E+00  0.00000000E+00
  0.00000000E+00  0.00000000E+00  0.00000000E+00
  0.00000000E+00  0.00000000E+00  0.00000000E+00
  0.00000000E+00  0.00000000E+00  0.00000000E+00
  0.00000000E+00  0.00000000E+00  0.00000000E+00
  0.00000000E+00  0.00000000E+00  0.00000000E+00
  0.00000000E+00  0.00000000E+00  0.00000000E+00
  0.00000000E+00  0.00000000E+00  0.00000000E+00
  0.00000000E+00  0.00000000E+00  0.00000000E+00
  0.00000000E+00  0.00000000E+00  0.00000000E+00
  0.00000000E+00  0.00000000E+00  0.00000000E+00
  0.00000000E+00  0.00000000E+00  0.00000000E+00
  0.00000000E+00  0.00000000E+00  0.00000000E+00
  0.00000000E+00  0.00000000E+00  0.00000000E+00
  0.00000000E+00  0.00000000E+00  0.00000000E+00
  0.00000000E+00  0.00000000E+00  0.00000000E+00
  0.00000000E+00  0.00000000E+00  0.00000000E+00
  0.00000000E+00  0.00000000E+00  0.00000000E+00
  0.00000000E+00  0.00000000E+00  0.00000000E+00
  0.00000000E+00  0.00000000E+00  0.00000000E+00
  0.00000000E+00  0.00000000E+00  0.00000000E+00
  0.00000000E+00  0.00000000E+00  0.00000000E+00
  0.00000000E+00  0.00000000E+00  0.00000000E+00
  0.00000000E+00  0.00000000E+00  0.00000000E+00
  0.00000000E+00  0.00000000E+00  0.00000000E+00
  0.00000000E+00  0.00000000E+00  0.00000000E+00
  0.00000000E+00  0.00000000E+00  0.00000000E+00
  0.00000000E+00  0.00000000E+00  0.00000000E+00
  0.00000000E+00  0.00000000E+00  0.00000000E+00
  0.00000000E+00  0.00000000E+00  0.00000000E+00
  0.00000000E+00  0.00000000E+00  0.00000000E+00
  0.00000000E+00  0.00000000E+00  0.00000000E+00
  0.00000000E+00  0.00000000E+00  0.00000000E+00
  0.00000000E+00  0.00000000E+00  0.00000000E+00
  0.00000000E+00  0.00000000E+00  0.00000000E+00
  0.00000000E+00  0.00000000E+00  0.00000000E+00
  0.00000000E+00  0.00000000E+00  0.00000000E+00
  0.00000000E+00  0.00000000E+00  0.00000000E+00
  0.00000000E+00  0.00000000E+00  0.00000000E+00
  0.00000000E+00  0.00000000E+00  0.00000000E+00
  0.00000000E+00  0.00000000E+00  0.00000000E+00
  0.00000000E+00  0.00000000E+00  0.00000000E+00
  0.00000000E+00  0.00000000E+00  0.00000000E+00
  0.00000000E+00  0.00000000E+00  0.00000000E+00
  0.00000000E+00  0.00000000E+00  0.00000000E+00
  0.00000000E+00  0.00000000E+00  0.00000000E+00
  0.00000000E+00  0.00000000E+00  0.00000000E+00
  0.00000000E+00  0.00000000E+00  0.00000000E+00
  0.00000000E+00  0.00000000E+00  0.00000000E+00
  0.00000000E+00  0.00000000E+00  0.00000000E+00
  0.00000000E+00  0.00000000E+00  0.00000000E+00
  0.00000000E+00  0.00000000E+00  0.00000000E+00
  0.00000000E+00  0.00000000E+00  0.00000000E+00
  0.00000000E+00  0.00000000E+00  0.00000000E+00
  0.00000000E+00  0.00000000E+00  0.00000000E+00
  0.00000000E+00  0.00000000E+00  0.00000000E+00
  0.00000000E+00  0.00000000E+00  0.00000000E+00
  0.00000000E+00  0.00000000E+00  0.00000000E+00
  0.00000000E+00  0.00000000E+00  0.00000000E+00
  0.00000000E+00  0.00000000E+00  0.00000000E+00
  0.00000000E+00  0.00000000E+00  0.00000000E+00
  0.00000000E+00  0.00000000E+00  0.00000000E+00
  0.00000000E+00  0.00000000E+00  0.00000000E+00
  0.00000000E+00  0.00000000E+00  0.00000000E+00
  0.00000000E+00  0.00000000E+00  0.00000000E+00
  0.00000000E+00  0.00000000E+00  0.00000000E+00
  0.00000000E+00  0.00000000E+00  0.00000000E+00
  0.00000000E+00  0.00000000E+00  0.00000000E+00
  0.00000000E+00  0.00000000E+00  0.00000000E+00
  0.00000000E+00  0.00000000E+00  0.00000000E+00
  0.00000000E+00  0.00000000E+00  0.00000000E+00
  0.00000000E+00  0.00000000E+00  0.00000000E+00
  0.00000000E+00  0.00000000E+00  0.00000000E+00
  0.00000000E+00  0.00000000E+00  0.00000000E+00
  0.00000000E+00  0.00000000E+00  0.00000000E+00
  0.00000000E+00  0.00000000E+00  0.00000000E+00
  0.00000000E+00  0.00000000E+00  0.00000000E+00
  0.00000000E+00  0.00000000E+00  0.00000000E+00
