# Supplementary material for: Dramatic Enhancement of Rare-Earth Metal–Organic Framework Stability Via Metal Cluster Fluorination
Source: JACS Au. 2022 Aug 9;2(8):1889–98. doi: 10.1021/jacsau.2c00259 (PMC9400048; doi:10.1021/jacsau.2c00259)
Supplement: Supplementary file 2 — au2c00259_si_002.zip [file au2c00259_si_002.zip › jacs_supplement/poscars/empty_stability/tcpb/fluoride/nd/POSCAR]

POSCAR file from 20_0407_12_Part1_prot_h
   1.00000000000000     
    22.6983194363678180   -0.0103644116590964    0.0586929232797502
   -11.4362595768709454   19.6613875480997038   -0.0519871163536336
     0.1893594079043096   -0.1712910371890156   23.4244020709170542
   C    H    Na   O    Nd   F 
   204   143     2    70    18    24
Direct
  0.0257825531062400  0.4078879491466854  0.4386495617771146
  0.6473438884347674  0.5973323384109591  0.5961553374480425
  0.6998925688733099  0.6501440215347311  0.6265775855251198
  0.7144779568244553  0.7172907241889777  0.6202154944929578
  0.6761781251334913  0.7309908458819407  0.5819639713731256
  0.6244972693384909  0.6784652618350877  0.5506473726522063
  0.7704843842035164  0.7733563670159711  0.6543381582183245
  0.0417087734482211  0.2605701904963845  0.3345524029266088
  0.5560876250390778  0.5551788264775691  0.5228399998051376
  0.0200543936502256  0.4035415692947779  0.5669868956343268
  0.9729024254368864  0.3720274265630754  0.6114681780102672
  0.9726877914405977  0.3206046054687559  0.6426531259411553
  0.0199782103715117  0.2999339343299840  0.6302694641432135
  0.0682096892634393  0.3320531688533865  0.5869538103015872
  0.0683323344718285  0.3834840184577217  0.5555786155241976
  0.0161778696483669  0.2421450040241731  0.6627235698808143
  0.0170377432039887  0.4565086229456239  0.5340131711008508
  0.6019014947872092  0.9927858056533447  0.0589802398889667
  0.5866178110645728  0.9480796439471540  0.1047074245136544
  0.6381782993794823  0.9516606877805917  0.1382883132357734
  0.7061776386327842  0.0000731706243766  0.1270632693070580
  0.7218700938246052  0.0453784016012265  0.0819565900467632
  0.6703171518405899  0.0419490300848349  0.0483221916706976
  0.7616632261089430  0.0026839841381865  0.1623201005826044
  0.0209797706450000  0.4593567545014848  0.4737907632522537
  0.5459052152437349  0.9883359984880430  0.0248496962207983
  0.3960712649436630  0.3721801752476469  0.0692788441000978
  0.3532573236638625  0.3818310681170878  0.1070607623205779
  0.2922855378697339  0.3267389331384007  0.1256380965261463
  0.2746086440348027  0.2607161908786129  0.1083618670630549
  0.3201106742398112  0.2502583335892265  0.0750521006115531
  0.3798073814928857  0.3054670708833510  0.0551653565615689
  0.6132322760849905  0.6143767654387566  0.4319337791050809
  0.2061975500642505  0.2019958131897211  0.1215467600048004
  0.4543794204096332  0.4306683640763556  0.0415814257150177
  0.9745739904291526  0.5951477285917525  0.0641678739608080
  0.0165654620840747  0.6217359587093895  0.1121734081678686
  0.0165143859116075  0.6729233502620438  0.1449238428388219
  0.6005753587124698  0.6504909673269319  0.3904528939346273
  0.9743173384765671  0.6989196398251137  0.1309922936233464
  0.9301430194536296  0.6706057558534080  0.0846213569889893
  0.9302716417051821  0.6194845118131221  0.0516347768586183
  0.9787192037140127  0.7577997817797512  0.1639065203852526
  0.9783344330682865  0.5428734432403957  0.0289062069352092
  0.0044576149668374  0.6120987061426845  0.5698437287747909
  0.9520717934454761  0.5936314505641486  0.6100325312132026
  0.9444142950297068  0.6433692808234835  0.6383121458857249
  0.9896544774110575  0.7121301407070634  0.6276350720205187
  0.0444905065532125  0.7308222683751135  0.5901696554118544
  0.0516592516554389  0.6812169556267300  0.5613295244275344
  0.9799262744717113  0.7661201950156621  0.6551020293135765
  0.6544480816095348  0.7069524172002059  0.3650881347537784
  0.0078064768029744  0.5592033678206499  0.5356549682355544
  0.3940579503835770  0.3901711328447973  0.5514990171846988
  0.4102078103742182  0.3608554671032304  0.5966155857060276
  0.3591434390394243  0.3064992066775187  0.6263127418194310
  0.2907542966464241  0.2805452252865477  0.6119884322484302
  0.2740761815915569  0.3111624611993468  0.5685724167607701
  0.3251193380500497  0.3652695221100372  0.5385017123141781
  0.2361500977394878  0.2200954713740527  0.6425993467364660
  0.4493602955422675  0.4460602086780650  0.5193985846158690
  0.6084201755345268  0.9978514847382307  0.5562388278941831
  0.6374339439430073  0.0450664840527715  0.6011494312483869
  0.0765666754202271  0.4289530845367914  0.3965148638529850
  0.7215526260071744  0.7267746834992360  0.3796785537576817
  0.6916955848130225  0.0498461254152107  0.6318331924875255
  0.7167319294483834  0.0060809736101471  0.6193618921040227
  0.6861420803856719  0.9568080855690795  0.5763994552906648
  0.6330075346830508  0.9531814675979950  0.5448130764175790
  0.7765765896712934  0.0132674538057629  0.6514767577406047
  0.7346996246142317  0.6887687668690365  0.4184882108055609
  0.5541244220779546  0.9969198154939589  0.5213849337385718
  0.9824803211423024  0.3816469718482394  0.0583767177772423
  0.0313769391191078  0.3987080595096635  0.1010981141405640
  0.0375101564299233  0.3484213810512924  0.1286419894094200
  0.9943806893015575  0.2798217198934319  0.1147803834523118
  0.9430248509911421  0.2622800068462561  0.0745213787573532
  0.9373244159329590  0.3125680368883260  0.0465114176930497
  0.0041575399771310  0.2259201299428638  0.1410986053392550
  0.9807077849584023  0.4362993979237104  0.0265502860144176
  0.6071785863017185  0.5977982306923695  0.0846772449343843
  0.5822440300619137  0.6287085152511702  0.1222777087721810
  0.6270906890476883  0.6857792275076052  0.1535719500390495
  0.6808604302163568  0.6333483788269560  0.4448620077990424
  0.6972665685963793  0.7113761075141195  0.1491564917326129
  0.7223309650700815  0.6786296999432638  0.1141005248756657
  0.6776028745606021  0.6227685713419620  0.0814946394410189
  0.7454087272260125  0.7744064408216687  0.1804942370467622
  0.5589295046508136  0.5410341772756883  0.0483681145177791
  0.3798456062499557  0.9818845922372396  0.0576046578694658
  0.3460554883864631  0.9320238133432199  0.0992653959443509
  0.2895157008875052  0.9267592385743124  0.1272354591874487
  0.2667834375955273  0.9719503450335474  0.1147349869670399
  0.3023048783176691  0.0238996706498764  0.0753076718516025
  0.3582865093062381  0.0287418534191149  0.0468239488449764
  0.2044214941228451  0.9650640483472405  0.1424062400007667
  0.7786112040163244  0.7903715993163289  0.3553471904332909
  0.4359821630695933  0.9834434951643295  0.0248505712476330
  0.6202425247940699  0.0080472000010217  0.4319701543981807
  0.6167562560757428  0.9587829877111362  0.3934281636355828
  0.6759577830274198  0.9618408533581636  0.3730280252743166
  0.7398940527233701  0.0161922659934710  0.3886955467947018
  0.7436920924358661  0.0681450887759224  0.4238509326965894
  0.6845345400635574  0.0634966987394651  0.4459489338466254
  0.8030375342811173  0.0163728757446997  0.3706705607390702
  0.5582619669919461  0.9996032198216654  0.4610086220631777
  0.3980688774801014  0.3937538373804426  0.4233719669542708
  0.3688445055148309  0.4087916511615295  0.3774072190019602
  0.3201311592216494  0.3571168711399175  0.3434441582085164
  0.2999012531109576  0.2892940582830916  0.3546773865873406
  0.3299816568557445  0.2738538470048738  0.3994327965198144
  0.3785703891670670  0.3254918786727976  0.4334499306435453
  0.2450858673157829  0.2339044718888781  0.3197988516694830
  0.5562712821328767  0.5583702782900709  0.4625389708173422
  0.4494870678672415  0.4493162777085160  0.4590184857852569
  0.0032944080773044  0.6124209146748348  0.4428791172412676
  0.0434033200640827  0.6406769277446109  0.3938386751117262
  0.0424555993337576  0.6933569147355233  0.3655663643399182
  0.0021447034942913  0.7198314972257824  0.3857756483460449
  0.9581056407835724  0.6884118830996644  0.4317584628646240
  0.9583587927812874  0.6350908933925332  0.4596759143160965
  0.3955847832989226  0.9979526455661675  0.4228481409136001
  0.0091631125792796  0.7827163632748322  0.3598225006289542
  0.0097950843708822  0.5610033840635054  0.4752769800652200
  0.3831213492696905  0.9864232855905352  0.9318508143822792
  0.3987026736183065  0.0361509049579190  0.8903216338930134
  0.3468445652482135  0.0390224445241634  0.8622619292540937
  0.3673645128323023  0.9560474751638915  0.3746317938016453
  0.2787894454985269  0.9913628791920210  0.8745941421892910
  0.2628009957284712  0.9395952660052085  0.9137440675191213
  0.3146391233700391  0.9372291625156262  0.9423775455998896
  0.2240131988770785  0.9979024538241426  0.8459442161140546
  0.4386045088025678  0.9881056609950970  0.9645535125647148
  0.6233887509773492  0.6008339223736490  0.9588636609940547
  0.6659507415076654  0.5929076306879451  0.9195700129763392
  0.7167469222139349  0.6488515430593624  0.8907417747606962
  0.7258803646047550  0.7139674690732979  0.8997908508677700
  0.6841433070453418  0.7222254962954016  0.9394777748949266
  0.6336007564981661  0.6664099582793505  0.9685023786542045
  0.7780216523485906  0.7729089265599368  0.8656344500979719
  0.3144467769068754  0.9558303431423905  0.3450536186922172
  0.5681761355606033  0.5413620423132549  0.9885770741857881
  0.9865393951528707  0.3833390689812136  0.9340501128643187
  0.9300235462177935  0.3317487564601812  0.9052753248273168
  0.9322133169875340  0.2760640547869138  0.8827603091746083
  0.9914935609869030  0.2719410615428815  0.8862489589757080
  0.0491735913825052  0.3250619424540191  0.9123785233870050
  0.0463780564842967  0.3797419666871052  0.9364638064475080
  0.9917738237556718  0.2099116079670773  0.8653983778915357
  0.9815800999884420  0.4372979209875945  0.9662333266423557
  0.2888049236626900  0.9979061179401019  0.3624026692101405
  0.3201748311775232  0.0432815837903177  0.4078112033515215
  0.3725425462769182  0.0430913500964140  0.4377132040996189
  0.2271086830611123  0.9925240803580305  0.3343873121191436
  0.0822978067986158  0.3813849851783108  0.3629780417502526
  0.0173466290602341  0.5113138719642728  0.4459983070093825
  0.5025566607761165  0.5060386030280554  0.4321600416995167
  0.5044157607446265  0.9968989854268223  0.4304224231049420
  0.9809076640646368  0.4909372866402079  0.9385906945261512
  0.5200515479958235  0.4860260184672215  0.9564773837965908
  0.4951289752035766  0.9933249001184484  0.9359070872976895
  0.4969415371713424  0.9929589952220222  0.5480607205686143
  0.5030873001501861  0.4988002636284146  0.5497661411539526
  0.0103198155925595  0.5067020125129872  0.5633960301439134
  0.4890966671140126  0.9827661720853853  0.0534842198486031
  0.4476796189019470  0.9942571470511008  0.4573399018146154
  0.5024601501723337  0.4857807326295940  0.0735928702924554
  0.9789971831936409  0.4889753487236422  0.0563330492679939
  0.9843510931054125  0.6019486932719480  0.9367790957390666
  0.9397332856731330  0.5892698686678701  0.8913438307937660
  0.9390951724795898  0.6426145874999800  0.8638176837986639
  0.9835792919859041  0.7100621614925470  0.8803706001776822
  0.0305932914915902  0.7231948280741692  0.9237526087930820
  0.0308287969683681  0.6698506116069222  0.9517152262651971
  0.9801077777447385  0.7672242324143974  0.8527701420403615
  0.9806495622557619  0.5445687986632425  0.9685479945022794
  0.4074868333334861  0.3804169738243859  0.9454356545587824
  0.4200297848071078  0.3444604735697950  0.9026120548478431
  0.0363595862854059  0.3120782208849622  0.3702590775021158
  0.3662470920784244  0.2933936477621704  0.8718218200885361
  0.2994012292014027  0.2781919348625609  0.8830686261592989
  0.2868807099667035  0.3158842824651837  0.9239328638052814
  0.3404294021143913  0.3665786843485730  0.9547352937722221
  0.2415480284649594  0.2213835021238027  0.8516053900479590
  0.9845536474204294  0.2907302283435499  0.4113297158293188
  0.4623929604869680  0.4319005017189461  0.9814474273519979
  0.6034099870447307  0.9935014954739487  0.9307947174667213
  0.6326039951473281  0.0395757554923583  0.8857194006423705
  0.6870190393975728  0.0434727835518006  0.8551987416614920
  0.7121186409350418  0.0004955325517872  0.8686585109900581
  0.6808030429022904  0.9518176392193796  0.9113427948031879
  0.6271365012616582  0.9486300893358223  0.9425150928587441
  0.7742303921233888  0.0081891947253857  0.8399003291143510
  0.5482566429654209  0.9925310755387448  0.9645137594897424
  0.3856301711530752  0.9879277405812872  0.5502282196818655
  0.3997154708255896  0.0307372107757178  0.5979621793867939
  0.3475934014510038  0.0320870138002459  0.6282035918055198
  0.9796659493422309  0.3381902806143546  0.4456361840640775
  0.2795383515902778  0.9906024795021087  0.6119674920688564
  0.2647662788111944  0.9455919052760131  0.5659497849471936
  0.3170182883647231  0.9442566352157337  0.5354853907161709
  0.2245041119722503  0.9962706508998407  0.6433317085968889
  0.4434094885566321  0.9914507573447829  0.5177455466725992
  0.6093991400250142  0.6109790779630612  0.5572158811797375
  0.9396611169207374  0.3217224492348626  0.4782126696362400
  0.6371669753376482  0.5451081151871936  0.6002762094657923
  0.7330802578494809  0.6403245809325773  0.6536281614885783
  0.6885639242928446  0.7838201462617584  0.5772365679457537
  0.5950879021682668  0.6893733377918279  0.5201802149299566
  0.9347867461952950  0.3870953514070308  0.6200553726264749
  0.9352458892560920  0.2942905742417165  0.6765171604901762
  0.1050454538101643  0.3153380971629547  0.5784324376777178
  0.1059986986406992  0.4086156310684587  0.5215780909971861
  0.5334823467868345  0.9091784351874264  0.1128032784829157
  0.6258409485421834  0.9160625817593755  0.1734009543538363
  0.7754393366276239  0.0830972188199813  0.0741881671794396
  0.6825836167692303  0.0778110765702052  0.0133628685325721
  0.3660782819801298  0.4336574492308717  0.1189346200491781
  0.2571245073023120  0.3345768597428963  0.1526762228542448
  0.3060396408106820  0.1980869995396463  0.0634256535300324
  0.4138615349781951  0.2975246328311257  0.0268242353013655
  0.0512996525143444  0.6032202811922908  0.1226113289923079
  0.0505250589777489  0.6938502321385375  0.1815833780556824
  0.8967266939818258  0.6907216617135038  0.0744335807673079
  0.8961560461225738  0.5983671622406539  0.0149673279084104
  0.5477980799749572  0.6354764996912908  0.3803661534218772
  0.9156231869841496  0.5396291528261516  0.6170045298935344
  0.9023844580845394  0.6291171856365693  0.6685035990674916
  0.0800963756167381  0.7851294440437083  0.5839613570297595
  0.0934540260431879  0.6954337582999900  0.5308085704758966
  0.4638218806789624  0.3799696902430608  0.6069180819639611
  0.3717351686686354  0.2829813609389593  0.6609249373208826
  0.6461203654008825  0.7381299408208435  0.3346852964004990
  0.2201606563344456  0.2909808874330803  0.5589335917149092
  0.3120123574561750  0.3888882907296414  0.5042704091556284
  0.6184774387365740  0.0799985429729978  0.6102984787252184
  0.7166969379441951  0.0881440217101801  0.6654984804675782
  0.7059840804189430  0.9225314681502423  0.5679006781122495
  0.6101409255285689  0.9155790220722186  0.5103472947951025
  0.0663970323789843  0.4524376300233131  0.1111168182300665
  0.0767436653077835  0.3624386721539846  0.1611005321896199
  0.9085482463834716  0.2082906523097946  0.0652486803253658
  0.7878266336555076  0.7049627199641899  0.4280781381803980
  0.8976619988529956  0.2984612823833854  0.0144476073878465
  0.5272105996076428  0.6089353103214011  0.1247569316000152
  0.6085837680666190  0.7120266088851455  0.1814257908062671
  0.7774461602106189  0.6988405936191205  0.1126388069991861
  0.6969359866548585  0.5978833645795176  0.0528425216744454
  0.6905455380833537  0.6041536906997812  0.4763684239415992
  0.3629425553783185  0.8955238620528562  0.1075137885707287
  0.2615099888035237  0.8864879871691044  0.1583377528440773
  0.2837915401328709  0.0590797791688872  0.0672223822007850
  0.3856363594736165  0.0685337713078266  0.0151505974307460
  0.5669324129639597  0.9154277191954993  0.3820461648613478
  0.6729042126988822  0.9209082332709646  0.3458271070868345
  0.7939380717667424  0.1107609403398436  0.4350649489389493
  0.6876306283545112  0.1024419166296635  0.4756900876441317
  0.3836842596831470  0.4618688853596620  0.3695629912164918
  0.2960862121326123  0.3678311965388898  0.3079626649068279
  0.3139464305388459  0.2204377455984915  0.4067956057280783
  0.4022420021247706  0.3134415209536099  0.4683994214082430
  0.0769850680152490  0.6220017341572096  0.3789668740437465
  0.0721966632523927  0.7139827487258467  0.3262864718384796
  0.9250832438427780  0.7080391504998340  0.4458181885286847
  0.9243508524610847  0.6114443132579110  0.4961633198018178
  0.4521275357702674  0.0743733881755252  0.8823170542399615
  0.3570467776556753  0.0784871619515627  0.8310486195779514
  0.1126502049520230  0.4833927688474577  0.3913944351100283
  0.2090335845422468  0.9025367387759230  0.9215603567763784
  0.3027336900173801  0.8974931076995339  0.9737677714482308
  0.3863780625852481  0.9222244449941003  0.3613360465173619
  0.6599614144855986  0.5424211280459662  0.9129756165490481
  0.7522840139812423  0.6430584380628432  0.8623575208904224
  0.6918729547878749  0.7732744585051239  0.9466149452949918
  0.6007208272916931  0.6732000661070446  0.9991356797848820
  0.8828118961102941  0.3336733817431400  0.9037463297403520
  0.8861767369828983  0.2324538784571586  0.8653193841433693
  0.2933784945986435  0.9240669256645440  0.3066842583935261
  0.0953500845925704  0.3214194759140973  0.9146792200371114
  0.0906908708076488  0.4199942377143905  0.9589005532169229
  0.3013448303132470  0.0776111454464279  0.4196557666499919
  0.3957036788446819  0.0777202181333229  0.4740431753206018
  0.0163713658892796  0.5104507234036267  0.3992382707644328
  0.5045435063790870  0.5073129726415658  0.3854250662828141
  0.5088957431567830  0.0016797420572120  0.3838582317505714
  0.9843840546904127  0.4932265861503234  0.8918995964996426
  0.5246060093083202  0.4877172160248123  0.9098297394760411
  0.4957569362295960  0.9937704193167335  0.8891563082141084
  0.4926617407149419  0.9882252558824356  0.5946088884824382
  0.5013445576625684  0.4975003500347370  0.5965114826908491
  0.0104954283579066  0.5068099283723042  0.6101568532270402
  0.4884380150511924  0.9825917196104347  0.1002379494488700
  0.4973268267390005  0.4847623897891759  0.1201868111507027
  0.9752982038400443  0.4864906247174764  0.1030038492005587
  0.0906156556948525  0.1561376468059494  0.1125818792512855
  0.8490463401084162  0.9450520627049570  0.3916850869989223
  0.9227576384289549  0.0957429051245160  0.8799662351370754
  0.9662142001339317  0.9424510231544344  0.4685997050413685
  0.9035398188848660  0.5365826990806527  0.8790236085789697
  0.0419368289373481  0.9878826961399823  0.4410332230024709
  0.1260938313135742  0.0843285700059636  0.4528187637196868
  0.0389171046549228  0.0716567853669444  0.4297149745269537
  0.9917149001541997  0.0981918375072900  0.4655877705971447
  0.9211317508617752  0.9936169151994538  0.4233438804228122
  0.9242660006234493  0.9610011673433854  0.0667538435959060
  0.0051273323192807  0.9458557778890673  0.0610743226007261
  0.0617495953854512  0.9807808794513474  0.0128780393667220
  0.0358279181116012  0.0964862218726854  0.0677597919373441
  0.9032983002397256  0.0028621416353077  0.0262857984367245
  0.1552852825151586  0.3477421971791563  0.2474993128436047
  0.1346225131612595  0.3234278735726270  0.1848209266126092
  0.6566623135678479  0.8232383596033075  0.2396840763115872
  0.6705144311365281  0.8981688388809268  0.2381582600426237
  0.9809691902215281  0.9582238345531920  0.5691036019706380
  0.0328887840567276  0.9444038207860462  0.5297104487581926
  0.0663188388281499  0.0492949898660371  0.5615675643597418
  0.9031066003504505  0.6318050690816664  0.8291320036029483
  0.1252629962047006  0.1284166938469346  0.5681462784684116
  0.9623934876422559  0.9452189349945551  0.9469238218782118
  0.8849332567145733  0.8877860434280477  0.9562169045898985
  0.9620712167345054  0.0730897694399700  0.9232599015039654
  0.0960320553715182  0.1230842624039502  0.9609840004162147
  0.0533961656625232  0.0441683415015474  0.9413536600219632
  0.8687704923777049  0.2164152967927515  0.7881230474734633
  0.8135651039980166  0.1383119536844085  0.7932597834070544
  0.3281579334301770  0.1889839580564690  0.7028661769222661
  0.3209663286284777  0.1168853320764528  0.7013422937627130
  0.8661398919656907  0.6809915570314741  0.7873766261140026
  0.8631630659171023  0.6773852792091644  0.7213660384526849
  0.1712236890276307  0.8483448609855011  0.2067913264523826
  0.0994164460680337  0.7844031564043535  0.2179427431731399
  0.1226799861622292  0.3971887387168173  0.3308587288340039
  0.0659434593435888  0.7762474659238032  0.9355199908885077
  0.0668079634979633  0.6804728469525666  0.9864399287515000
  0.4722780411525076  0.3552513871425686  0.8952185442312312
  0.3742409288188178  0.2632247699802298  0.8391503874677292
  0.2342499382470467  0.3038016431674748  0.9310365144454386
  0.3308688815946586  0.3958172404470313  0.9872180178812338
  0.6135017681545625  0.0740233450048616  0.8763018694498154
  0.7109306020478771  0.0801951747072804  0.8207213588342372
  0.7007947978230712  0.9179350716384527  0.9197855959790580
  0.9486312256459964  0.2361673689520560  0.4154178065669930
  0.6030783833022090  0.9114403893234496  0.9766673873934544
  0.4528329271604985  0.0649755119849921  0.6102021319458195
  0.3596292748156721  0.0661990761702281  0.6649881786641895
  0.2112587613035442  0.9123329156025802  0.5543297070701454
  0.3049229207316607  0.9092863654841694  0.4992103866085950
  0.7375561134553463  0.6708198910258535  0.7588816922436400
  0.1662096932309025  0.8339690874742837  0.3280461827085913
  0.7916063684384667  0.7532729641970445  0.6964991521015410
  0.7919408618476041  0.8339146552095018  0.6409239526415411
  0.0913498239056160  0.2813361513635292  0.2992183462746115
  0.9733839415746675  0.2203215523792385  0.7040051913239832
  0.0533430320736481  0.2179736822051656  0.6476511037993747
  0.9964916529481586  0.1988185002586478  0.3407670859310394
  0.7436045451816838  0.9673143626530142  0.2080243552260029
  0.8223543365911137  0.0385137774708309  0.1454434935882862
  0.1607469704953151  0.2156923321677827  0.1410220555485428
  0.1935056415005021  0.1422953487303789  0.1110976416674716
  0.0264125303966891  0.7846468726941723  0.2013487971568858
  0.9376423758050011  0.7780771313060104  0.1534147131768176
  0.9284099589469146  0.7463644232352371  0.6884825554637370
  0.0224152018899975  0.8271331334344881  0.6437750408130128
  0.2553038917864461  0.1955342644364215  0.6817967074419223
  0.1749022314460912  0.1975109718217282  0.6273216607840351
  0.8064403927014678  0.0648786637741845  0.6844148654832857
  0.7937399118229748  0.9686841498946795  0.6445025459699680
  0.0581402034246293  0.2463221129509417  0.1706916121161454
  0.9602721048448193  0.1642741316251199  0.1320334054340613
  0.7208596985559705  0.8081741907552271  0.2045630568447021
  0.8077437666106044  0.7918026124173038  0.1815364656054640
  0.1745410758834357  0.9179702761158038  0.1793871863167821
  0.1848925239819501  0.0055767884150265  0.1280316797592719
  0.7614624000906207  0.8253069593527359  0.3252751419415101
  0.7952835258823707  0.9604876246359088  0.3491533941613286
  0.8611134264373397  0.0681498297722969  0.3784757528875197
  0.8391716481930711  0.8061568808328994  0.3668630379803539
  0.2240559816692392  0.2522582571266549  0.2769354392706148
  0.2223349955808062  0.1730328972913424  0.3347711912848069
  0.0599586680899464  0.8134258616501756  0.3254192459192592
  0.9682566349041614  0.8024079874379042  0.3733871188585819
  0.2440158092085740  0.0430721305203499  0.8079570311552445
  0.1628808504116886  0.9588572663173682  0.8618498219304271
  0.7959677647629635  0.7566759413500108  0.8187588217736584
  0.7994312739903126  0.8327529948968020  0.8834526847441434
  0.9380203966596018  0.1639611769091392  0.8398867670414494
  0.0426468098127587  0.2033366694241835  0.8758719100543728
  0.9917579666209272  0.0744474068931617  0.4306638612547784
  0.0021401144407024  0.9380704110500083  0.4487692544758133
  0.0923825523779880  0.0595278555004457  0.4233150457734744
  0.0553998669590623  0.0901671423042202  0.9403018942784366
  0.9139868535290530  0.9354933069097932  0.9457952663654330
  0.0311719138899164  0.9646509330037687  0.5667282207776431
  0.0757976800641503  0.0977292541893104  0.5636177134501743
  0.9250614522818291  0.0060768038348722  0.0627916947926554
  0.0535215797133162  0.9836507937951133  0.0541703986513720
  0.6592040855677785  0.8598990141383223  0.2645186052974201
  0.1465566767727433  0.8101260467516000  0.2343911546331280
  0.1741859352462882  0.3413661106452472  0.2113474096321068
  0.3362185523351198  0.1577271210638611  0.7262398707283130
  0.8372686627206225  0.1765325864735521  0.7656644552905195
  0.8320276616031640  0.6624509544659578  0.7554040830580616
  0.8905925685114860  0.9468618201762684  0.4073602032537183
  0.9203783559931777  0.0560511653909611  0.9003267525163703
  0.0503257299561473  0.1083399309069303  0.1074980811737529
  0.1922011566196030  0.9385265543348514  0.3041019851739873
  0.2129082324306061  0.0386004121383337  0.3430754636646398
  0.9313748905111159  0.7496760213860144  0.8170670018090189
  0.0234321035866265  0.8276769810748585  0.8656757239967635
  0.2568415887028595  0.1942967350205635  0.8110915568803978
  0.1813128661578371  0.2044927091700291  0.8679058950172613
  0.8086294305024154  0.0613389651955782  0.8099255530270496
  0.7898453496432475  0.9630295812757763  0.8483029440219215
  0.2452452074224499  0.0426715798154511  0.6816112173158059
  0.1628382077673455  0.9564706324527689  0.6304412363888405
  0.0049359276895981  0.0123049517234761  0.3261243730528079
  0.9890520196490283  0.9939952473106236  0.1745452603844614
  0.0003808398019657  0.0085964310812167  0.8347596259134148
  0.0010888592873308  0.0046622557075714  0.6800622871433579
  0.9519723259627944  0.8997372951040991  0.3497668930770658
  0.9656228589528992  0.0830604857316398  0.3293116400004432
  0.0542094664717274  0.9461445001353673  0.8399423264161133
  0.0535802734583120  0.9440547087477801  0.6670418398881302
  0.1201204329347035  0.0636642887446183  0.3216977740478695
  0.8867174793701801  0.9475914763213620  0.8432211569026676
  0.0705440607594507  0.1201564699767584  0.8350574887854010
  0.9251709349473612  0.8793754782389347  0.1766460274869918
  0.0977733383178896  0.0339180187495740  0.1486587108010708
  0.9334228711318953  0.0504307482122938  0.1617335424398800
  0.0606891136515809  0.1161763586874587  0.6678675317174473
  0.8877863155291515  0.9506784309337312  0.6662433688820210
  0.7926771075306658  0.9105441609763929  0.2587236906366500
  0.0863941190733862  0.8930818802042274  0.2495554465699900
  0.1174717457426416  0.2124468684322545  0.2365284931604218
  0.2054963825232831  0.0988052852767830  0.7481246993528575
  0.9031053832564183  0.1133067728856732  0.7419612142189101
  0.8940777129753054  0.8076010900325009  0.7535306996177699
  0.0436276615634632  0.9728416816802469  0.9392253689972250
  0.9199065560156754  0.9543777504725405  0.5731409584342629
  0.9286035354798635  0.8973028777327030  0.0789883333437580
  0.0878163791098558  0.1511680598548920  0.3233615913805516
  0.0708526512506121  0.9428668620583502  0.3345517877669683
  0.9306547447076533  0.8725790194950129  0.8395856918861982
  0.1364879551685726  0.0676759760272157  0.8362178917740325
  0.1340511926936823  0.0651932980207662  0.6642062325883558
  0.9285909765919160  0.8712255199005846  0.6689826088351517
  0.9392384449157801  0.0778646900813261  0.6602076620863019
  0.8508239297806998  0.9312818029683152  0.1710575825465884
  0.0441466243545146  0.9143253176391756  0.1647834397221483
  0.8847061983113367  0.0255082749953489  0.2569072442116149
  0.9725992751685544  0.8619328607462021  0.2610476395133964
  0.1226322580036025  0.1134604336855098  0.2258546873914481
  0.1156805668018304  0.9865390513605720  0.7518830172189102
  0.0137420564999233  0.1319607076058143  0.7577053935441507
  0.8589852122335360  0.8875007309185436  0.7553711113135056
  0.0096787476515713  0.8811423765110635  0.7539183763043409
  0.8899131073056581  0.0085293826468059  0.7587769609530259
  0.1295354891772666  0.1422283139684829  0.7489181087451078
  0.0036272584599982  0.1253681077183193  0.2349661367202324
  0.1290529550460181  0.0085911083424747  0.2380896146094180
  0.8877182478155494  0.9010130075813884  0.2697631486421678
 
  0.00000000E+00  0.00000000E+00  0.00000000E+00
  0.00000000E+00  0.00000000E+00  0.00000000E+00
  0.00000000E+00  0.00000000E+00  0.00000000E+00
  0.00000000E+00  0.00000000E+00  0.00000000E+00
  0.00000000E+00  0.00000000E+00  0.00000000E+00
  0.00000000E+00  0.00000000E+00  0.00000000E+00
  0.00000000E+00  0.00000000E+00  0.00000000E+00
  0.00000000E+00  0.00000000E+00  0.00000000E+00
  0.00000000E+00  0.00000000E+00  0.00000000E+00
  0.00000000E+00  0.00000000E+00  0.00000000E+00
  0.00000000E+00  0.00000000E+00  0.00000000E+00
  0.00000000E+00  0.00000000E+00  0.00000000E+00
  0.00000000E+00  0.00000000E+00  0.00000000E+00
  0.00000000E+00  0.00000000E+00  0.00000000E+00
  0.00000000E+00  0.00000000E+00  0.00000000E+00
  0.00000000E+00  0.00000000E+00  0.00000000E+00
  0.00000000E+00  0.00000000E+00  0.00000000E+00
  0.00000000E+00  0.00000000E+00  0.00000000E+00
  0.00000000E+00  0.00000000E+00  0.00000000E+00
  0.00000000E+00  0.00000000E+00  0.00000000E+00
  0.00000000E+00  0.00000000E+00  0.00000000E+00
  0.00000000E+00  0.00000000E+00  0.00000000E+00
  0.00000000E+00  0.00000000E+00  0.00000000E+00
  0.00000000E+00  0.00000000E+00  0.00000000E+00
  0.00000000E+00  0.00000000E+00  0.00000000E+00
  0.00000000E+00  0.00000000E+00  0.00000000E+00
  0.00000000E+00  0.00000000E+00  0.00000000E+00
  0.00000000E+00  0.00000000E+00  0.00000000E+00
  0.00000000E+00  0.00000000E+00  0.00000000E+00
  0.00000000E+00  0.00000000E+00  0.00000000E+00
  0.00000000E+00  0.00000000E+00  0.00000000E+00
  0.00000000E+00  0.00000000E+00  0.00000000E+00
  0.00000000E+00  0.00000000E+00  0.00000000E+00
  0.00000000E+00  0.00000000E+00  0.00000000E+00
  0.00000000E+00  0.00000000E+00  0.00000000E+00
  0.00000000E+00  0.00000000E+00  0.00000000E+00
  0.00000000E+00  0.00000000E+00  0.00000000E+00
  0.00000000E+00  0.00000000E+00  0.00000000E+00
  0.00000000E+00  0.00000000E+00  0.00000000E+00
  0.00000000E+00  0.00000000E+00  0.00000000E+00
  0.00000000E+00  0.00000000E+00  0.00000000E+00
  0.00000000E+00  0.00000000E+00  0.00000000E+00
  0.00000000E+00  0.00000000E+00  0.00000000E+00
  0.00000000E+00  0.00000000E+00  0.00000000E+00
  0.00000000E+00  0.00000000E+00  0.00000000E+00
  0.00000000E+00  0.00000000E+00  0.00000000E+00
  0.00000000E+00  0.00000000E+00  0.00000000E+00
  0.00000000E+00  0.00000000E+00  0.00000000E+00
  0.00000000E+00  0.00000000E+00  0.00000000E+00
  0.00000000E+00  0.00000000E+00  0.00000000E+00
  0.00000000E+00  0.00000000E+00  0.00000000E+00
  0.00000000E+00  0.00000000E+00  0.00000000E+00
  0.00000000E+00  0.00000000E+00  0.00000000E+00
  0.00000000E+00  0.00000000E+00  0.00000000E+00
  0.00000000E+00  0.00000000E+00  0.00000000E+00
  0.00000000E+00  0.00000000E+00  0.00000000E+00
  0.00000000E+00  0.00000000E+00  0.00000000E+00
  0.00000000E+00  0.00000000E+00  0.00000000E+00
  0.00000000E+00  0.00000000E+00  0.00000000E+00
  0.00000000E+00  0.00000000E+00  0.00000000E+00
  0.00000000E+00  0.00000000E+00  0.00000000E+00
  0.00000000E+00  0.00000000E+00  0.00000000E+00
  0.00000000E+00  0.00000000E+00  0.00000000E+00
  0.00000000E+00  0.00000000E+00  0.00000000E+00
  0.00000000E+00  0.00000000E+00  0.00000000E+00
  0.00000000E+00  0.00000000E+00  0.00000000E+00
  0.00000000E+00  0.00000000E+00  0.00000000E+00
  0.00000000E+00  0.00000000E+00  0.00000000E+00
  0.00000000E+00  0.00000000E+00  0.00000000E+00
  0.00000000E+00  0.00000000E+00  0.00000000E+00
  0.00000000E+00  0.00000000E+00  0.00000000E+00
  0.00000000E+00  0.00000000E+00  0.00000000E+00
  0.00000000E+00  0.00000000E+00  0.00000000E+00
  0.00000000E+00  0.00000000E+00  0.00000000E+00
  0.00000000E+00  0.00000000E+00  0.00000000E+00
  0.00000000E+00  0.00000000E+00  0.00000000E+00
  0.00000000E+00  0.00000000E+00  0.00000000E+00
  0.00000000E+00  0.00000000E+00  0.00000000E+00
  0.00000000E+00  0.00000000E+00  0.00000000E+00
  0.00000000E+00  0.00000000E+00  0.00000000E+00
  0.00000000E+00  0.00000000E+00  0.00000000E+00
  0.00000000E+00  0.00000000E+00  0.00000000E+00
  0.00000000E+00  0.00000000E+00  0.00000000E+00
  0.00000000E+00  0.00000000E+00  0.00000000E+00
  0.00000000E+00  0.00000000E+00  0.00000000E+00
  0.00000000E+00  0.00000000E+00  0.00000000E+00
  0.00000000E+00  0.00000000E+00  0.00000000E+00
  0.00000000E+00  0.00000000E+00  0.00000000E+00
  0.00000000E+00  0.00000000E+00  0.00000000E+00
  0.00000000E+00  0.00000000E+00  0.00000000E+00
  0.00000000E+00  0.00000000E+00  0.00000000E+00
  0.00000000E+00  0.00000000E+00  0.00000000E+00
  0.00000000E+00  0.00000000E+00  0.00000000E+00
  0.00000000E+00  0.00000000E+00  0.00000000E+00
  0.00000000E+00  0.00000000E+00  0.00000000E+00
  0.00000000E+00  0.00000000E+00  0.00000000E+00
  0.00000000E+00  0.00000000E+00  0.00000000E+00
  0.00000000E+00  0.00000000E+00  0.00000000E+00
  0.00000000E+00  0.00000000E+00  0.00000000E+00
  0.00000000E+00  0.00000000E+00  0.00000000E+00
  0.00000000E+00  0.00000000E+00  0.00000000E+00
  0.00000000E+00  0.00000000E+00  0.00000000E+00
  0.00000000E+00  0.00000000E+00  0.00000000E+00
  0.00000000E+00  0.00000000E+00  0.00000000E+00
  0.00000000E+00  0.00000000E+00  0.00000000E+00
  0.00000000E+00  0.00000000E+00  0.00000000E+00
  0.00000000E+00  0.00000000E+00  0.00000000E+00
  0.00000000E+00  0.00000000E+00  0.00000000E+00
  0.00000000E+00  0.00000000E+00  0.00000000E+00
  0.00000000E+00  0.00000000E+00  0.00000000E+00
  0.00000000E+00  0.00000000E+00  0.00000000E+00
  0.00000000E+00  0.00000000E+00  0.00000000E+00
  0.00000000E+00  0.00000000E+00  0.00000000E+00
  0.00000000E+00  0.00000000E+00  0.00000000E+00
  0.00000000E+00  0.00000000E+00  0.00000000E+00
  0.00000000E+00  0.00000000E+00  0.00000000E+00
  0.00000000E+00  0.00000000E+00  0.00000000E+00
  0.00000000E+00  0.00000000E+00  0.00000000E+00
  0.00000000E+00  0.00000000E+00  0.00000000E+00
  0.00000000E+00  0.00000000E+00  0.00000000E+00
  0.00000000E+00  0.00000000E+00  0.00000000E+00
  0.00000000E+00  0.00000000E+00  0.00000000E+00
  0.00000000E+00  0.00000000E+00  0.00000000E+00
  0.00000000E+00  0.00000000E+00  0.00000000E+00
  0.00000000E+00  0.00000000E+00  0.00000000E+00
  0.00000000E+00  0.00000000E+00  0.00000000E+00
  0.00000000E+00  0.00000000E+00  0.00000000E+00
  0.00000000E+00  0.00000000E+00  0.00000000E+00
  0.00000000E+00  0.00000000E+00  0.00000000E+00
  0.00000000E+00  0.00000000E+00  0.00000000E+00
  0.00000000E+00  0.00000000E+00  0.00000000E+00
  0.00000000E+00  0.00000000E+00  0.00000000E+00
  0.00000000E+00  0.00000000E+00  0.00000000E+00
  0.00000000E+00  0.00000000E+00  0.00000000E+00
  0.00000000E+00  0.00000000E+00  0.00000000E+00
  0.00000000E+00  0.00000000E+00  0.00000000E+00
  0.00000000E+00  0.00000000E+00  0.00000000E+00
  0.00000000E+00  0.00000000E+00  0.00000000E+00
  0.00000000E+00  0.00000000E+00  0.00000000E+00
  0.00000000E+00  0.00000000E+00  0.00000000E+00
  0.00000000E+00  0.00000000E+00  0.00000000E+00
  0.00000000E+00  0.00000000E+00  0.00000000E+00
  0.00000000E+00  0.00000000E+00  0.00000000E+00
  0.00000000E+00  0.00000000E+00  0.00000000E+00
  0.00000000E+00  0.00000000E+00  0.00000000E+00
  0.00000000E+00  0.00000000E+00  0.00000000E+00
  0.00000000E+00  0.00000000E+00  0.00000000E+00
  0.00000000E+00  0.00000000E+00  0.00000000E+00
  0.00000000E+00  0.00000000E+00  0.00000000E+00
  0.00000000E+00  0.00000000E+00  0.00000000E+00
  0.00000000E+00  0.00000000E+00  0.00000000E+00
  0.00000000E+00  0.00000000E+00  0.00000000E+00
  0.00000000E+00  0.00000000E+00  0.00000000E+00
  0.00000000E+00  0.00000000E+00  0.00000000E+00
  0.00000000E+00  0.00000000E+00  0.00000000E+00
  0.00000000E+00  0.00000000E+00  0.00000000E+00
  0.00000000E+00  0.00000000E+00  0.00000000E+00
  0.00000000E+00  0.00000000E+00  0.00000000E+00
  0.00000000E+00  0.00000000E+00  0.00000000E+00
  0.00000000E+00  0.00000000E+00  0.00000000E+00
  0.00000000E+00  0.00000000E+00  0.00000000E+00
  0.00000000E+00  0.00000000E+00  0.00000000E+00
  0.00000000E+00  0.00000000E+00  0.00000000E+00
  0.00000000E+00  0.00000000E+00  0.00000000E+00
  0.00000000E+00  0.00000000E+00  0.00000000E+00
  0.00000000E+00  0.00000000E+00  0.00000000E+00
  0.00000000E+00  0.00000000E+00  0.00000000E+00
  0.00000000E+00  0.00000000E+00  0.00000000E+00
  0.00000000E+00  0.00000000E+00  0.00000000E+00
  0.00000000E+00  0.00000000E+00  0.00000000E+00
  0.00000000E+00  0.00000000E+00  0.00000000E+00
  0.00000000E+00  0.00000000E+00  0.00000000E+00
  0.00000000E+00  0.00000000E+00  0.00000000E+00
  0.00000000E+00  0.00000000E+00  0.00000000E+00
  0.00000000E+00  0.00000000E+00  0.00000000E+00
  0.00000000E+00  0.00000000E+00  0.00000000E+00
  0.00000000E+00  0.00000000E+00  0.00000000E+00
  0.00000000E+00  0.00000000E+00  0.00000000E+00
  0.00000000E+00  0.00000000E+00  0.00000000E+00
  0.00000000E+00  0.00000000E+00  0.00000000E+00
  0.00000000E+00  0.00000000E+00  0.00000000E+00
  0.00000000E+00  0.00000000E+00  0.00000000E+00
  0.00000000E+00  0.00000000E+00  0.00000000E+00
  0.00000000E+00  0.00000000E+00  0.00000000E+00
  0.00000000E+00  0.00000000E+00  0.00000000E+00
  0.00000000E+00  0.00000000E+00  0.00000000E+00
  0.00000000E+00  0.00000000E+00  0.00000000E+00
  0.00000000E+00  0.00000000E+00  0.00000000E+00
  0.00000000E+00  0.00000000E+00  0.00000000E+00
  0.00000000E+00  0.00000000E+00  0.00000000E+00
  0.00000000E+00  0.00000000E+00  0.00000000E+00
  0.00000000E+00  0.00000000E+00  0.00000000E+00
  0.00000000E+00  0.00000000E+00  0.00000000E+00
  0.00000000E+00  0.00000000E+00  0.00000000E+00
  0.00000000E+00  0.00000000E+00  0.00000000E+00
  0.00000000E+00  0.00000000E+00  0.00000000E+00
  0.00000000E+00  0.00000000E+00  0.00000000E+00
  0.00000000E+00  0.00000000E+00  0.00000000E+00
  0.00000000E+00  0.00000000E+00  0.00000000E+00
  0.00000000E+00  0.00000000E+00  0.00000000E+00
  0.00000000E+00  0.00000000E+00  0.00000000E+00
  0.00000000E+00  0.00000000E+00  0.00000000E+00
  0.00000000E+00  0.00000000E+00  0.00000000E+00
  0.00000000E+00  0.00000000E+00  0.00000000E+00
  0.00000000E+00  0.00000000E+00  0.00000000E+00
  0.00000000E+00  0.00000000E+00  0.00000000E+00
  0.00000000E+00  0.00000000E+00  0.00000000E+00
  0.00000000E+00  0.00000000E+00  0.00000000E+00
  0.00000000E+00  0.00000000E+00  0.00000000E+00
  0.00000000E+00  0.00000000E+00  0.00000000E+00
  0.00000000E+00  0.00000000E+00  0.00000000E+00
  0.00000000E+00  0.00000000E+00  0.00000000E+00
  0.00000000E+00  0.00000000E+00  0.00000000E+00
  0.00000000E+00  0.00000000E+00  0.00000000E+00
  0.00000000E+00  0.00000000E+00  0.00000000E+00
  0.00000000E+00  0.00000000E+00  0.00000000E+00
  0.00000000E+00  0.00000000E+00  0.00000000E+00
  0.00000000E+00  0.00000000E+00  0.00000000E+00
  0.00000000E+00  0.00000000E+00  0.00000000E+00
  0.00000000E+00  0.00000000E+00  0.00000000E+00
  0.00000000E+00  0.00000000E+00  0.00000000E+00
  0.00000000E+00  0.00000000E+00  0.00000000E+00
  0.00000000E+00  0.00000000E+00  0.00000000E+00
  0.00000000E+00  0.00000000E+00  0.00000000E+00
  0.00000000E+00  0.00000000E+00  0.00000000E+00
  0.00000000E+00  0.00000000E+00  0.00000000E+00
  0.00000000E+00  0.00000000E+00  0.00000000E+00
  0.00000000E+00  0.00000000E+00  0.00000000E+00
  0.00000000E+00  0.00000000E+00  0.00000000E+00
  0.00000000E+00  0.00000000E+00  0.00000000E+00
  0.00000000E+00  0.00000000E+00  0.00000000E+00
  0.00000000E+00  0.00000000E+00  0.00000000E+00
  0.00000000E+00  0.00000000E+00  0.00000000E+00
  0.00000000E+00  0.00000000E+00  0.00000000E+00
  0.00000000E+00  0.00000000E+00  0.00000000E+00
  0.00000000E+00  0.00000000E+00  0.00000000E+00
  0.00000000E+00  0.00000000E+00  0.00000000E+00
  0.00000000E+00  0.00000000E+00  0.00000000E+00
  0.00000000E+00  0.00000000E+00  0.00000000E+00
  0.00000000E+00  0.00000000E+00  0.00000000E+00
  0.00000000E+00  0.00000000E+00  0.00000000E+00
  0.00000000E+00  0.00000000E+00  0.00000000E+00
  0.00000000E+00  0.00000000E+00  0.00000000E+00
  0.00000000E+00  0.00000000E+00  0.00000000E+00
  0.00000000E+00  0.00000000E+00  0.00000000E+00
  0.00000000E+00  0.00000000E+00  0.00000000E+00
  0.00000000E+00  0.00000000E+00  0.00000000E+00
  0.00000000E+00  0.00000000E+00  0.00000000E+00
  0.00000000E+00  0.00000000E+00  0.00000000E+00
  0.00000000E+00  0.00000000E+00  0.00000000E+00
  0.00000000E+00  0.00000000E+00  0.00000000E+00
  0.00000000E+00  0.00000000E+00  0.00000000E+00
  0.00000000E+00  0.00000000E+00  0.00000000E+00
  0.00000000E+00  0.00000000E+00  0.00000000E+00
  0.00000000E+00  0.00000000E+00  0.00000000E+00
  0.00000000E+00  0.00000000E+00  0.00000000E+00
  0.00000000E+00  0.00000000E+00  0.00000000E+00
  0.00000000E+00  0.00000000E+00  0.00000000E+00
  0.00000000E+00  0.00000000E+00  0.00000000E+00
  0.00000000E+00  0.00000000E+00  0.00000000E+00
  0.00000000E+00  0.00000000E+00  0.00000000E+00
  0.00000000E+00  0.00000000E+00  0.00000000E+00
  0.00000000E+00  0.00000000E+00  0.00000000E+00
  0.00000000E+00  0.00000000E+00  0.00000000E+00
  0.00000000E+00  0.00000000E+00  0.00000000E+00
  0.00000000E+00  0.00000000E+00  0.00000000E+00
  0.00000000E+00  0.00000000E+00  0.00000000E+00
  0.00000000E+00  0.00000000E+00  0.00000000E+00
  0.00000000E+00  0.00000000E+00  0.00000000E+00
  0.00000000E+00  0.00000000E+00  0.00000000E+00
  0.00000000E+00  0.00000000E+00  0.00000000E+00
  0.00000000E+00  0.00000000E+00  0.00000000E+00
  0.00000000E+00  0.00000000E+00  0.00000000E+00
  0.00000000E+00  0.00000000E+00  0.00000000E+00
  0.00000000E+00  0.00000000E+00  0.00000000E+00
  0.00000000E+00  0.00000000E+00  0.00000000E+00
  0.00000000E+00  0.00000000E+00  0.00000000E+00
  0.00000000E+00  0.00000000E+00  0.00000000E+00
  0.00000000E+00  0.00000000E+00  0.00000000E+00
  0.00000000E+00  0.00000000E+00  0.00000000E+00
  0.00000000E+00  0.00000000E+00  0.00000000E+00
  0.00000000E+00  0.00000000E+00  0.00000000E+00
  0.00000000E+00  0.00000000E+00  0.00000000E+00
  0.00000000E+00  0.00000000E+00  0.00000000E+00
  0.00000000E+00  0.00000000E+00  0.00000000E+00
  0.00000000E+00  0.00000000E+00  0.00000000E+00
  0.00000000E+00  0.00000000E+00  0.00000000E+00
  0.00000000E+00  0.00000000E+00  0.00000000E+00
  0.00000000E+00  0.00000000E+00  0.00000000E+00
  0.00000000E+00  0.00000000E+00  0.00000000E+00
  0.00000000E+00  0.00000000E+00  0.00000000E+00
  0.00000000E+00  0.00000000E+00  0.00000000E+00
  0.00000000E+00  0.00000000E+00  0.00000000E+00
  0.00000000E+00  0.00000000E+00  0.00000000E+00
  0.00000000E+00  0.00000000E+00  0.00000000E+00
  0.00000000E+00  0.00000000E+00  0.00000000E+00
  0.00000000E+00  0.00000000E+00  0.00000000E+00
  0.00000000E+00  0.00000000E+00  0.00000000E+00
  0.00000000E+00  0.00000000E+00  0.00000000E+00
  0.00000000E+00  0.00000000E+00  0.00000000E+00
  0.00000000E+00  0.00000000E+00  0.00000000E+00
  0.00000000E+00  0.00000000E+00  0.00000000E+00
  0.00000000E+00  0.00000000E+00  0.00000000E+00
  0.00000000E+00  0.00000000E+00  0.00000000E+00
  0.00000000E+00  0.00000000E+00  0.00000000E+00
  0.00000000E+00  0.00000000E+00  0.00000000E+00
  0.00000000E+00  0.00000000E+00  0.00000000E+00
  0.00000000E+00  0.00000000E+00  0.00000000E+00
  0.00000000E+00  0.00000000E+00  0.00000000E+00
  0.00000000E+00  0.00000000E+00  0.00000000E+00
  0.00000000E+00  0.00000000E+00  0.00000000E+00
  0.00000000E+00  0.00000000E+00  0.00000000E+00
  0.00000000E+00  0.00000000E+00  0.00000000E+00
  0.00000000E+00  0.00000000E+00  0.00000000E+00
  0.00000000E+00  0.00000000E+00  0.00000000E+00
  0.00000000E+00  0.00000000E+00  0.00000000E+00
  0.00000000E+00  0.00000000E+00  0.00000000E+00
  0.00000000E+00  0.00000000E+00  0.00000000E+00
  0.00000000E+00  0.00000000E+00  0.00000000E+00
  0.00000000E+00  0.00000000E+00  0.00000000E+00
  0.00000000E+00  0.00000000E+00  0.00000000E+00
  0.00000000E+00  0.00000000E+00  0.00000000E+00
  0.00000000E+00  0.00000000E+00  0.00000000E+00
  0.00000000E+00  0.00000000E+00  0.00000000E+00
  0.00000000E+00  0.00000000E+00  0.00000000E+00
  0.00000000E+00  0.00000000E+00  0.00000000E+00
  0.00000000E+00  0.00000000E+00  0.00000000E+00
  0.00000000E+00  0.00000000E+00  0.00000000E+00
  0.00000000E+00  0.00000000E+00  0.00000000E+00
  0.00000000E+00  0.00000000E+00  0.00000000E+00
  0.00000000E+00  0.00000000E+00  0.00000000E+00
  0.00000000E+00  0.00000000E+00  0.00000000E+00
  0.00000000E+00  0.00000000E+00  0.00000000E+00
  0.00000000E+00  0.00000000E+00  0.00000000E+00
  0.00000000E+00  0.00000000E+00  0.00000000E+00
  0.00000000E+00  0.00000000E+00  0.00000000E+00
  0.00000000E+00  0.00000000E+00  0.00000000E+00
  0.00000000E+00  0.00000000E+00  0.00000000E+00
  0.00000000E+00  0.00000000E+00  0.00000000E+00
  0.00000000E+00  0.00000000E+00  0.00000000E+00
  0.00000000E+00  0.00000000E+00  0.00000000E+00
  0.00000000E+00  0.00000000E+00  0.00000000E+00
  0.00000000E+00  0.00000000E+00  0.00000000E+00
  0.00000000E+00  0.00000000E+00  0.00000000E+00
  0.00000000E+00  0.00000000E+00  0.00000000E+00
  0.00000000E+00  0.00000000E+00  0.00000000E+00
  0.00000000E+00  0.00000000E+00  0.00000000E+00
  0.00000000E+00  0.00000000E+00  0.00000000E+00
  0.00000000E+00  0.00000000E+00  0.00000000E+00
  0.00000000E+00  0.00000000E+00  0.00000000E+00
  0.00000000E+00  0.00000000E+00  0.00000000E+00
  0.00000000E+00  0.00000000E+00  0.00000000E+00
  0.00000000E+00  0.00000000E+00  0.00000000E+00
  0.00000000E+00  0.00000000E+00  0.00000000E+00
  0.00000000E+00  0.00000000E+00  0.00000000E+00
  0.00000000E+00  0.00000000E+00  0.00000000E+00
  0.00000000E+00  0.00000000E+00  0.00000000E+00
  0.00000000E+00  0.00000000E+00  0.00000000E+00
  0.00000000E+00  0.00000000E+00  0.00000000E+00
  0.00000000E+00  0.00000000E+00  0.00000000E+00
  0.00000000E+00  0.00000000E+00  0.00000000E+00
  0.00000000E+00  0.00000000E+00  0.00000000E+00
  0.00000000E+00  0.00000000E+00  0.00000000E+00
  0.00000000E+00  0.00000000E+00  0.00000000E+00
  0.00000000E+00  0.00000000E+00  0.00000000E+00
  0.00000000E+00  0.00000000E+00  0.00000000E+00
  0.00000000E+00  0.00000000E+00  0.00000000E+00
  0.00000000E+00  0.00000000E+00  0.00000000E+00
  0.00000000E+00  0.00000000E+00  0.00000000E+00
  0.00000000E+00  0.00000000E+00  0.00000000E+00
  0.00000000E+00  0.00000000E+00  0.00000000E+00
  0.00000000E+00  0.00000000E+00  0.00000000E+00
  0.00000000E+00  0.00000000E+00  0.00000000E+00
  0.00000000E+00  0.00000000E+00  0.00000000E+00
  0.00000000E+00  0.00000000E+00  0.00000000E+00
  0.00000000E+00  0.00000000E+00  0.00000000E+00
  0.00000000E+00  0.00000000E+00  0.00000000E+00
  0.00000000E+00  0.00000000E+00  0.00000000E+00
  0.00000000E+00  0.00000000E+00  0.00000000E+00
  0.00000000E+00  0.00000000E+00  0.00000000E+00
  0.00000000E+00  0.00000000E+00  0.00000000E+00
  0.00000000E+00  0.00000000E+00  0.00000000E+00
  0.00000000E+00  0.00000000E+00  0.00000000E+00
  0.00000000E+00  0.00000000E+00  0.00000000E+00
  0.00000000E+00  0.00000000E+00  0.00000000E+00
  0.00000000E+00  0.00000000E+00  0.00000000E+00
  0.00000000E+00  0.00000000E+00  0.00000000E+00
  0.00000000E+00  0.00000000E+00  0.00000000E+00
  0.00000000E+00  0.00000000E+00  0.00000000E+00
  0.00000000E+00  0.00000000E+00  0.00000000E+00
  0.00000000E+00  0.00000000E+00  0.00000000E+00
  0.00000000E+00  0.00000000E+00  0.00000000E+00
  0.00000000E+00  0.00000000E+00  0.00000000E+00
  0.00000000E+00  0.00000000E+00  0.00000000E+00
  0.00000000E+00  0.00000000E+00  0.00000000E+00
  0.00000000E+00  0.00000000E+00  0.00000000E+00
  0.00000000E+00  0.00000000E+00  0.00000000E+00
  0.00000000E+00  0.00000000E+00  0.00000000E+00
  0.00000000E+00  0.00000000E+00  0.00000000E+00
  0.00000000E+00  0.00000000E+00  0.00000000E+00
  0.00000000E+00  0.00000000E+00  0.00000000E+00
  0.00000000E+00  0.00000000E+00  0.00000000E+00
  0.00000000E+00  0.00000000E+00  0.00000000E+00
  0.00000000E+00  0.00000000E+00  0.00000000E+00
  0.00000000E+00  0.00000000E+00  0.00000000E+00
  0.00000000E+00  0.00000000E+00  0.00000000E+00
  0.00000000E+00  0.00000000E+00  0.00000000E+00
  0.00000000E+00  0.00000000E+00  0.00000000E+00
  0.00000000E+00  0.00000000E+00  0.00000000E+00
  0.00000000E+00  0.00000000E+00  0.00000000E+00
  0.00000000E+00  0.00000000E+00  0.00000000E+00
  0.00000000E+00  0.00000000E+00  0.00000000E+00
  0.00000000E+00  0.00000000E+00  0.00000000E+00
  0.00000000E+00  0.00000000E+00  0.00000000E+00
  0.00000000E+00  0.00000000E+00  0.00000000E+00
  0.00000000E+00  0.00000000E+00  0.00000000E+00
  0.00000000E+00  0.00000000E+00  0.00000000E+00
  0.00000000E+00  0.00000000E+00  0.00000000E+00
  0.00000000E+00  0.00000000E+00  0.00000000E+00
  0.00000000E+00  0.00000000E+00  0.00000000E+00
  0.00000000E+00  0.00000000E+00  0.00000000E+00
  0.00000000E+00  0.00000000E+00  0.00000000E+00
  0.00000000E+00  0.00000000E+00  0.00000000E+00
  0.00000000E+00  0.00000000E+00  0.00000000E+00
  0.00000000E+00  0.00000000E+00  0.00000000E+00
  0.00000000E+00  0.00000000E+00  0.00000000E+00
  0.00000000E+00  0.00000000E+00  0.00000000E+00
  0.00000000E+00  0.00000000E+00  0.00000000E+00
  0.00000000E+00  0.00000000E+00  0.00000000E+00
  0.00000000E+00  0.00000000E+00  0.00000000E+00
  0.00000000E+00  0.00000000E+00  0.00000000E+00
  0.00000000E+00  0.00000000E+00  0.00000000E+00
  0.00000000E+00  0.00000000E+00  0.00000000E+00
  0.00000000E+00  0.00000000E+00  0.00000000E+00
  0.00000000E+00  0.00000000E+00  0.00000000E+00
  0.00000000E+00  0.00000000E+00  0.00000000E+00
  0.00000000E+00  0.00000000E+00  0.00000000E+00
  0.00000000E+00  0.00000000E+00  0.00000000E+00
  0.00000000E+00  0.00000000E+00  0.00000000E+00
  0.00000000E+00  0.00000000E+00  0.00000000E+00
  0.00000000E+00  0.00000000E+00  0.00000000E+00
  0.00000000E+00  0.00000000E+00  0.00000000E+00
  0.00000000E+00  0.00000000E+00  0.00000000E+00
  0.00000000E+00  0.00000000E+00  0.00000000E+00
  0.00000000E+00  0.00000000E+00  0.00000000E+00
  0.00000000E+00  0.00000000E+00  0.00000000E+00
  0.00000000E+00  0.00000000E+00  0.00000000E+00
  0.00000000E+00  0.00000000E+00  0.00000000E+00
  0.00000000E+00  0.00000000E+00  0.00000000E+00
  0.00000000E+00  0.00000000E+00  0.00000000E+00
  0.00000000E+00  0.00000000E+00  0.00000000E+00
  0.00000000E+00  0.00000000E+00  0.00000000E+00
  0.00000000E+00  0.00000000E+00  0.00000000E+00
  0.00000000E+00  0.00000000E+00  0.00000000E+00
  0.00000000E+00  0.00000000E+00  0.00000000E+00
  0.00000000E+00  0.00000000E+00  0.00000000E+00
  0.00000000E+00  0.00000000E+00  0.00000000E+00
  0.00000000E+00  0.00000000E+00  0.00000000E+00
  0.00000000E+00  0.00000000E+00  0.00000000E+00
  0.00000000E+00  0.00000000E+00  0.00000000E+00
  0.00000000E+00  0.00000000E+00  0.00000000E+00
