# Supplementary material for: Dramatic Enhancement of Rare-Earth Metal–Organic Framework Stability Via Metal Cluster Fluorination
Source: JACS Au. 2022 Aug 9;2(8):1889–98. doi: 10.1021/jacsau.2c00259 (PMC9400048; doi:10.1021/jacsau.2c00259)
Supplement: Supplementary file 2 — au2c00259_si_002.zip [file au2c00259_si_002.zip › jacs_supplement/poscars/empty_stability/tcpb/fluoride/yb/POSCAR]

POSCAR file from 20_0407_12_Part1_prot_h
   1.00000000000000     
    21.8742944893457860    0.0089437306623082    0.0537476406874190
   -11.0045966107427677   19.0073577822242648    0.0188608703941348
     0.1798302616056829   -0.0761437459190383   24.2024175516109210
   C    H    Na   O    Yb   F 
   204   143     2    70    18    24
Direct
  0.0234274098637002  0.4024110239780683  0.4422998574559855
  0.6564793664664563  0.5932562859293498  0.5943574977180930
  0.7100835253921005  0.6468264985933487  0.6248554219817493
  0.7242207572736845  0.7162270288210735  0.6202043650767308
  0.6851062127009939  0.7315990943979855  0.5832896880578033
  0.6325502988110898  0.6784155585372460  0.5519045360506141
  0.7801296223343641  0.7733732596687588  0.6547394324633657
  0.0278432498672885  0.2475446243723241  0.3374890323027415
  0.5607398377717701  0.5517462032728773  0.5245236807780387
  0.0159670527227789  0.3981099616030690  0.5667755900641396
  0.9649174373078324  0.3651988052930548  0.6085053426700568
  0.9632655350045098  0.3118300857421872  0.6399072413379514
  0.0133635222012529  0.2910320953417198  0.6306968897252005
  0.0650989571648424  0.3241465044229130  0.5897777790717953
  0.0662365356584473  0.3770561460652075  0.5578856304294177
  0.0091631576213658  0.2324011816495997  0.6642878227701274
  0.0155752743254496  0.4541571561997699  0.5340604467511767
  0.6046382037165046  0.9907335241910431  0.0582201097809545
  0.5873434507415212  0.9428756821507633  0.1018033812312424
  0.6396037814856754  0.9452216407934699  0.1351349310030514
  0.7104095150113707  0.9954364241232909  0.1257373581279069
  0.7281006903990388  0.0435714163110106  0.0824942581245764
  0.6758745263747201  0.0413586969850357  0.0491197143996445
  0.7667751357032344  0.9974981332535720  0.1609665106008293
  0.0209197740726381  0.4570565045866459  0.4758860512646308
  0.5478417609237880  0.9888685831043702  0.0250154565125342
  0.3932135643748396  0.3759334081738288  0.0675565921758334
  0.3544607710417438  0.3898430961186037  0.1071047792861393
  0.2957324021128755  0.3350789233309683  0.1327549204280771
  0.2765626144279238  0.2654672620956973  0.1203635896507222
  0.3180887931767629  0.2512021988037105  0.0841916447942594
  0.3754004109363365  0.3059318084725078  0.0575059047952777
  0.6142506131516186  0.6140035871235412  0.4345282292443500
  0.2093845620986770  0.2065701152047907  0.1417247645133699
  0.4508802824682689  0.4337019709342655  0.0361594252449819
  0.9897784201564761  0.6083829400887453  0.0630630218700432
  0.0403264603682842  0.6402803722692738  0.1046505675661678
  0.0422942459540963  0.6933760464711796  0.1372702166716167
  0.5975205579153453  0.6486863502445956  0.3940817278001916
  0.9931514410017499  0.7156136778426259  0.1298669504161296
  0.9420442981622443  0.6834589600168997  0.0888272680158622
  0.9404511412104739  0.6307980103972923  0.0557369541274326
  0.9954851689891129  0.7733989905997021  0.1645768560153016
  0.9896576216548922  0.5522319934394915  0.0291840047966758
  0.0078065151903175  0.6180660097026447  0.5669620528801289
  0.9544656331307593  0.5980005976763323  0.6069670713454371
  0.9477704658932140  0.6484346618684782  0.6367843658737371
  0.9947354554270547  0.7198599462096382  0.6276018941754913
  0.0499327313538842  0.7401483738531880  0.5893984273939168
  0.0563375100945365  0.6897860913056135  0.5591875402760564
  0.9865800701629794  0.7746549256184991  0.6579118517167899
  0.6507321568459759  0.7037309934608018  0.3642608036372650
  0.0107980350059194  0.5632740905001583  0.5338926912002506
  0.3926873633603094  0.3827341390356978  0.5561032515015469
  0.4102392175959793  0.3508214293397813  0.5983012738344655
  0.3579132832761331  0.2974501721127183  0.6299525386131961
  0.2868161053100451  0.2751661787413013  0.6205465295150248
  0.2689485299614134  0.3076492709795602  0.5792511893568388
  0.3211671754758072  0.3606300978228774  0.5471797819619724
  0.2303535452276009  0.2174503763587339  0.6545112378931819
  0.4491922951836926  0.4396523511727537  0.5234912644176575
  0.6102985150797906  0.9978142897628999  0.5558731292730741
  0.6401888264952902  0.0463681424477826  0.5992341110573136
  0.0754752006978023  0.4224911608339994  0.4011288306244651
  0.7213499291780607  0.7237603227044929  0.3735064939040598
  0.6945688199178193  0.0492565503399476  0.6302485326188076
  0.7190683249780179  0.0025067310119624  0.6193179204875392
  0.6883903127596938  0.9526878657006250  0.5771982866098071
  0.6348879148670505  0.9506981108516257  0.5454940890947242
  0.7785333902951734  0.0075191698071748  0.6524728336002852
  0.7384295414846349  0.6882336013804249  0.4126054035398141
  0.5540761207912581  0.9973021289231312  0.5224774096907225
  0.9921374189946377  0.3846214185563142  0.0600402972264718
  0.0385906354272052  0.4017402440882449  0.1045236287176436
  0.0410378557872022  0.3494338294902164  0.1345526150857381
  0.9965942187676120  0.2784413201259781  0.1215857869344958
  0.9482335954090289  0.2608623655687907  0.0786756763103469
  0.9463526279750241  0.3131733942794526  0.0480739546633373
  0.0025342401012125  0.2225179161720021  0.1518173316982114
  0.9915718238680569  0.4412484180640419  0.0280028718096901
  0.6127883835966301  0.6064411301814090  0.0706704170081949
  0.5889298731298638  0.6368944590396950  0.1101948739065293
  0.6366322992143907  0.6928612247149530  0.1421497813276389
  0.6853086996050664  0.6341440571914987  0.4432102770033879
  0.7090829677842407  0.7184474945126880  0.1362597262344281
  0.7333372068210764  0.6873109037702037  0.0979626577273223
  0.6856530036247364  0.6323404706725597  0.0650158852847085
  0.7600578628198065  0.7790565414387345  0.1701923555691280
  0.5605407418516393  0.5473348220654017  0.0373094020764313
  0.3766696579527888  0.9834782579565413  0.0584151300807321
  0.3424570873227566  0.9307949754227280  0.0983449416933198
  0.2865680951637231  0.9265516114313925  0.1289795470910633
  0.2646455102478242  0.9756051235161252  0.1207272396632675
  0.2997452544139634  0.0293803174025200  0.0819273972272399
  0.3550797278474604  0.0332366133155446  0.0508897385075002
  0.2043505022514935  0.9718557968603108  0.1525022653535686
  0.7781817940163336  0.7848931320295094  0.3429138568719949
  0.4346215408475302  0.9860096020906042  0.0255556282486324
  0.6163408127870156  0.0013148057114236  0.4334120017286125
  0.6074184044238322  0.9500352260296836  0.3944865724599680
  0.6655993297536256  0.9513754273328701  0.3695993699650018
  0.7337834492249158  0.0058999601740766  0.3817478353348989
  0.7429940234900130  0.0594765021984855  0.4181593253927645
  0.6848926396582797  0.0566625659478888  0.4442577365600258
  0.7957084950638773  0.0040380410731515  0.3582487117341273
  0.5551687114643542  0.9962534986985290  0.4640213287446073
  0.3907971223727387  0.3881120903581419  0.4314552917931138
  0.3608256675814161  0.4059612103308581  0.3878878446066309
  0.3099332637664034  0.3542319758000403  0.3545256906499574
  0.2878825023796878  0.2834180065301908  0.3640398871152399
  0.3180327994517569  0.2650974571205253  0.4068605751814829
  0.3689746862489827  0.3168357980391932  0.4402165625021865
  0.2316772924942967  0.2283361635791934  0.3288665604274712
  0.5575346805329104  0.5564392200001791  0.4664591883666134
  0.4461146649486381  0.4441342794464305  0.4653281397035371
  0.0096459140291216  0.6187410129374058  0.4424935227041331
  0.0501395467433881  0.6441517799205272  0.3939216657104936
  0.0478339775326617  0.6957090077429626  0.3627155481096906
  0.0060924801052735  0.7242796933595130  0.3797421543676052
  0.9628930297076366  0.6967482231316851  0.4264185105189284
  0.9642470556029608  0.6443029245908178  0.4571380845865249
  0.3874023656324539  0.9971560818730367  0.4291505783298675
  0.0095017845783687  0.7849149030960874  0.3495238535872929
  0.0144291475367169  0.5652674659258707  0.4755260052403614
  0.3819386608586797  0.9941181922293012  0.9355375253579155
  0.3990033190828157  0.0456708684515519  0.8949222407062152
  0.3461244197489677  0.0475089176697168  0.8652269287357583
  0.3627176844305922  0.9570265324848037  0.3806593908531894
  0.2754247547986424  0.9969214934846491  0.8750461542179480
  0.2579566775341959  0.9442999644079109  0.9143526793580179
  0.3107663337982274  0.9430432614168893  0.9446191339985788
  0.2193204114070184  0.0006889586509686  0.8432182830873245
  0.4385822800468944  0.9940881349319923  0.9674769152006775
  0.6232432150756892  0.6024446432622099  0.9475866786091558
  0.6658481202052187  0.5908443388595899  0.9103475090166313
  0.7178994455286798  0.6462653567884260  0.8797496470942079
  0.7277311939930016  0.7141282512683418  0.8848625115156281
  0.6858369632094821  0.7260367883006467  0.9223660151368946
  0.6344282492708331  0.6709298181645025  0.9534496241150023
  0.7810843106884207  0.7725502816028893  0.8494783453397403
  0.3097748987455660  0.9576602637595997  0.3498637247785368
  0.5668491974263574  0.5436854421304602  0.9794007432501388
  0.9909131293541051  0.3847396989734122  0.9366043384404605
  0.9361125354645026  0.3427850375436705  0.9003377160746453
  0.9366911550505748  0.2881070122440121  0.8717540777616009
  0.9932770196755172  0.2758605177388702  0.8767759029866582
  0.0495690016656098  0.3195665636777960  0.9111779736855397
  0.0478659815313236  0.3726373906002536  0.9413543455044078
  0.9919119216753316  0.2143126782282607  0.8491156509823412
  0.9877342496004502  0.4398510226699628  0.9696678136903358
  0.2796393070267200  0.9980273092914231  0.3667881200935312
  0.3068204318527350  0.0411625605701289  0.4132225218505923
  0.3599196938894806  0.0408293559415753  0.4438664605132843
  0.2179635571476695  0.9934378041018306  0.3368223180697214
  0.0775139612456499  0.3722689105437880  0.3675287842976545
  0.0202525142838610  0.5122170937815014  0.4481709181762739
  0.5000851049322890  0.5029224956342730  0.4384785110296576
  0.4986867253192742  0.9937188985072254  0.4356199946306418
  0.9833910825091934  0.4935622272827302  0.9427306038862966
  0.5150155523010724  0.4850922032693319  0.9511803131700844
  0.4973226864983431  0.9995847451662527  0.9396628160342289
  0.4971101477302824  0.9971005236493795  0.5492680247344452
  0.5069940356358700  0.4931089245138551  0.5514778367167494
  0.0104142932325644  0.5075028192676214  0.5615374624248659
  0.4889380335964972  0.9830782770383948  0.0528012808884171
  0.4418678986222631  0.9942217664233652  0.4625094138111550
  0.5027615171850073  0.4920668956645784  0.0642668415506478
  0.9929057393684388  0.4977398239831814  0.0560737532004225
  0.9844501877297631  0.6065210051199941  0.9384448831868681
  0.9360382085013299  0.5888954500985903  0.8953500663160980
  0.9340483039165193  0.6408997772783707  0.8644689406619719
  0.9808621746653898  0.7119521227526988  0.8755221291670807
  0.0305051267068492  0.7298938529378987  0.9175151155497332
  0.0322120665736279  0.6779756413467197  0.9487094375015133
  0.9785928869456271  0.7687698559858731  0.8434642194132778
  0.9850062121510206  0.5502383350341447  0.9708714241289016
  0.3984490460347203  0.3756712676393406  0.9450025520165539
  0.4122904593001522  0.3405171002796337  0.9024393582712875
  0.0266919113269353  0.3013981743301670  0.3738755954075259
  0.3573532487672395  0.2883581656293330  0.8719781934975117
  0.2875809672752183  0.2709826924966237  0.8832040300475512
  0.2734315905314588  0.3068056134306900  0.9246864222294917
  0.3282324318313314  0.3585137122029067  0.9553021683512526
  0.2289032825595783  0.2141984692808023  0.8505467692475932
  0.9742924662350916  0.2810128696898389  0.4146116113394100
  0.4560175301242566  0.4308419167493369  0.9779271522333914
  0.6080968160323579  0.9965930958528517  0.9334847056881372
  0.6387101552716814  0.0448720883018794  0.8900535449282572
  0.6924566915953889  0.0463543531833110  0.8582945122991887
  0.7162341415873428  0.9992520784936971  0.8689446571929267
  0.6843123373673450  0.9493670638998850  0.9109552476509961
  0.6309550416554970  0.9481785045855062  0.9430972568380440
  0.7772890199034492  0.0037286130647729  0.8376807831955233
  0.5514859740041302  0.9961376076456645  0.9668367802412163
  0.3835883679161540  0.9950674090734921  0.5541188279084039
  0.4016793688281552  0.0455227391650794  0.5959713956864263
  0.3498501683843998  0.0485390190996142  0.6273546910639354
  0.9730276238460007  0.3310484275695060  0.4489741963908784
  0.2783685085299865  0.0009083921861475  0.6182532339141531
  0.2599396917106205  0.9493248830928707  0.5774878783223301
  0.3117694523473347  0.9464151638613885  0.5457854429773832
  0.2227922825304915  0.0055649005164682  0.6517952074376439
  0.4408291889097384  0.9953347866516467  0.5210188348672204
  0.6171802135827988  0.6084883951836773  0.5572411914131195
  0.9322776647256887  0.3154794749703598  0.4810231409140613
  0.6461998342465023  0.5391853748922983  0.5974640246305825
  0.7443197225088767  0.6358561071671929  0.6507422100585956
  0.6974733934859287  0.7862967899825222  0.5800341975651264
  0.6021939335713569  0.6905571436822200  0.5227723330634717
  0.9251135826202628  0.3809070293112171  0.6150159003727040
  0.9227410389693347  0.2842431036384951  0.6716281281083383
  0.1038729455464846  0.3070531766101823  0.5836933081471400
  0.1066001026938821  0.4030164682310655  0.5257298664767660
  0.5320293339758138  0.9026844563524961  0.1086446845173867
  0.6256146358610124  0.9071821511543732  0.1686176030935940
  0.7837606658353664  0.0830458907577807  0.0762923857977356
  0.6897503586354077  0.0796189407753261  0.0157711093457991
  0.3688369997471810  0.4444504551662689  0.1155219491217849
  0.2631768250088840  0.3452007376031929  0.1618673484481334
  0.3026734540511740  0.1962820817434121  0.0762896274989515
  0.4064931386340334  0.2949992897814795  0.0275643298541439
  0.0797585098947309  0.6240601931044836  0.1102916866697683
  0.0833867241412705  0.7185786072849396  0.1684342376541821
  0.9039483050880719  0.7013837261631224  0.0834493665869118
  0.9004334312551805  0.6062624814903330  0.0235970726978110
  0.5421103103466081  0.6332241302972861  0.3876027256316092
  0.9167587066023088  0.5420169573017475  0.6132212591557717
  0.9054670397769300  0.6321769907089489  0.6674708540954555
  0.0869180765351203  0.7964552741405768  0.5841998430978563
  0.0989864943685106  0.7054899609631633  0.5287724356153660
  0.4658600945248281  0.3674359328349368  0.6051496451863798
  0.3717853504690467  0.2720854565598003  0.6623248195780675
  0.6393253388834950  0.7334240299603110  0.3339671073756989
  0.2130213630930982  0.2902685521534423  0.5733559875835823
  0.3070395022000838  0.3860858161726313  0.5150009279198926
  0.6215465164251626  0.0835324566835638  0.6072255020978332
  0.7200279221152712  0.0881273267280136  0.6631309405781423
  0.7082829371661958  0.9164735691556061  0.5697034509024164
  0.6114744836042760  0.9122665903287412  0.5120487305703705
  0.0745377722765639  0.4571410938977891  0.1144693609226053
  0.0781679148870253  0.3636508161244265  0.1686666806673074
  0.9128044583420589  0.2051221025261469  0.0696284254347859
  0.7941728558130237  0.7047568234152592  0.4183497847807800
  0.9087915557728081  0.2988210538636480  0.0142283155906284
  0.5321469877900071  0.6169750526816813  0.1145714181191195
  0.6184291375298869  0.7177821931583139  0.1721956790341181
  0.7902899190283890  0.7077125070533015  0.0948201302967888
  0.7045989282955460  0.6082682712923955  0.0347300812148177
  0.6982865154242575  0.6063602356041073  0.4741659569098005
  0.3588892163563528  0.8916175485129187  0.1038508230122730
  0.2587687099399929  0.8839926962723084  0.1588453789389490
  0.2820130748693757  0.0675852446217462  0.0769944926871062
  0.3823788979251361  0.0749985472535926  0.0202827651494459
  0.5540965332083374  0.9067759591226121  0.3858172408671692
  0.6592797744196375  0.9094905876631145  0.3413449669510840
  0.7966376253324299  0.1020847822696638  0.4265395529535283
  0.6921351071876316  0.0971667914517695  0.4742570274615119
  0.3772900358284801  0.4613627120594543  0.3811007888123399
  0.2858748919012157  0.3672279416707696  0.3205321488228634
  0.3006911177036500  0.2094121583908262  0.4129338965779610
  0.3930244620023586  0.3025111526028397  0.4733896794547903
  0.0843530784822164  0.6234017935296023  0.3811223264071941
  0.0766919301031734  0.7126895431081053  0.3233103489126634
  0.9290491253927016  0.7182899598986694  0.4381309841486285
  0.9300874717980321  0.6229808812938629  0.4935441367181426
  0.4544403077899446  0.0857197046614004  0.8882462411433139
  0.3574804903735114  0.0880918385876228  0.8342771036252969
  0.1151496576466471  0.4782001960377826  0.3965203669064863
  0.2021634922698183  0.9051405559682522  0.9204110933921044
  0.2975455777696894  0.9020734128419363  0.9755867763495871
  0.3850585293176039  0.9243398631097506  0.3676138723698585
  0.6589840985863447  0.5380389853986856  0.9067849466767584
  0.7539315695082038  0.6380619141099046  0.8530177013708737
  0.6942271736026839  0.7793753177741607  0.9260067759582498
  0.6014137427627304  0.6803205419336535  0.9825573384326489
  0.8913107229605330  0.3516281506345607  0.8965679960452348
  0.8913057151646555  0.2527255814267448  0.8465578732450538
  0.2928198678912040  0.9285213032503989  0.3107739620000061
  0.0936686987275266  0.3095944867679634  0.9143653548328601
  0.0910298319389184  0.4054582883178881  0.9694244700113899
  0.2845597104654374  0.0743456108384706  0.4248080233248857
  0.3805008522292326  0.0746492632356492  0.4802521811575104
  0.0196944807282193  0.5109852777270305  0.4029291406758091
  0.4997848315115121  0.5050168390839218  0.3932829760776784
  0.5014400046733059  0.9962343414895187  0.3903946527058721
  0.9829235831785610  0.4935687055673981  0.8974576811293105
  0.5177574441523234  0.4841827602720201  0.9059654501760193
  0.4985797850948757  0.0020292872818999  0.8944464737714810
  0.4950527618174405  0.9954093051333004  0.5945088481455514
  0.5076825440515478  0.4909371126800508  0.5966688347183862
  0.0094171909244878  0.5074589065226647  0.6067955307294142
  0.4874583682344138  0.9806720654359893  0.0980184050381681
  0.4998681761873414  0.4931728548218146  0.1094499736598280
  0.9929447830862799  0.4975754738414437  0.1013399614037382
  0.0926960224961562  0.1625638296887644  0.1331908085796130
  0.8382712473552445  0.9276732904807190  0.3763466698173730
  0.9234639627538073  0.0995357435891933  0.8555055804301119
  0.9591464265568845  0.9227973290799198  0.4542717812631665
  0.8985284666342253  0.5333777285660588  0.8869857383959001
  0.0350953531412159  0.9758570755262923  0.4269360656469914
  0.1244155687070574  0.0822440916575644  0.4378012156655657
  0.0298945361133036  0.0654243834855279  0.4179503654177950
  0.9751655125167815  0.0930201271772475  0.4454353454670468
  0.9106494382638104  0.9800531731973763  0.4077198774022435
  0.9272280876663359  0.9686059615393390  0.0823573860123119
  0.0177629500357384  0.9609781153114128  0.0779243623398642
  0.0975447509756577  0.9895927766337849  0.0569555576391707
  0.0444111231570261  0.1032425988286576  0.0867054039444071
  0.8810854423769783  0.0053041890347529  0.0689808149894517
  0.1513711623395864  0.3444505090190120  0.2593360172413881
  0.1352199834360377  0.3228681336496493  0.1976900382081084
  0.6605888362183450  0.8133614587383278  0.2356932772651490
  0.6698000700106732  0.8886771350669846  0.2336920441363617
  0.9801165610467706  0.9537389162343288  0.5819504512330980
  0.0408518967942015  0.9362585281037923  0.5550003459628172
  0.0620368503562432  0.0517177560052104  0.5777261134323908
  0.8956801010919477  0.6259631220751771  0.8312104937470437
  0.1154614005940218  0.1349435382375859  0.5828847655620208
  0.9568884653491097  0.9449922776697761  0.9224602499804107
  0.8727357902842741  0.8956397163358432  0.9307953680870185
  0.9347620584375775  0.0565678570887798  0.9058405759538104
  0.1102679545836338  0.1223694087609388  0.9297611941502311
  0.0556092392059355  0.0389633981895727  0.9251684602821584
  0.8738535160339254  0.2053216083406824  0.7791574547924043
  0.8076792575125396  0.1308483983309472  0.7829648878714366
  0.3268484706064214  0.1944262866373307  0.7201248733461370
  0.3232881916361094  0.1219406388411457  0.7183631088646294
  0.8667676150357977  0.6720462333312653  0.7798599319969028
  0.8660508280247541  0.6714185218129458  0.7172567770347626
  0.1865067789150743  0.8577283822158961  0.2159874027758164
  0.1155557335134674  0.7903387126152523  0.2227547690039131
  0.1186261109383366  0.3872123764171960  0.3359232860014316
  0.0673344129317783  0.7857702492340195  0.9249128356007290
  0.0711466814231372  0.6924810168890900  0.9815523524316205
  0.4668332074529786  0.3532799142771310  0.8944440234080133
  0.3666420293288368  0.2592223174725561  0.8392441606047285
  0.2185313421316195  0.2929823473839477  0.9320755291500404
  0.3172034917343964  0.3866360509792273  0.9877775555739987
  0.6208727416270392  0.0825602113651414  0.8823562173052721
  0.7167205828104670  0.0846361039792995  0.8248797262058858
  0.7032659645110400  0.9124113560277110  0.9177180036330412
  0.9347842837343663  0.2251580459256601  0.4181366677069960
  0.6061472640328276  0.9094105095807024  0.9761843429942942
  0.4574747848936696  0.0839219910007571  0.6027453942968108
  0.3646925598869046  0.0888090761162346  0.6592918441289228
  0.2038011356951301  0.9117455664821037  0.5714008101713191
  0.2968644209985456  0.9059821601013667  0.5138785408438409
  0.7411614960128858  0.6622507453350579  0.7509316694876276
  0.1694763260684553  0.8346564921867170  0.3267934216242665
  0.8034631591837069  0.7519220031662144  0.6943569069123612
  0.7988805320622134  0.8360026752339635  0.6440042665126384
  0.0777747489842540  0.2684910617185210  0.3018287726645639
  0.9613201493610362  0.2082059855872203  0.7017418649954763
  0.0511584416398776  0.2100781153899263  0.6541114661595984
  0.9795786900998777  0.1843292935180330  0.3434134921333083
  0.7472396482247632  0.9604132582808305  0.2050673780314014
  0.8301500712567318  0.0350490865768407  0.1454644461744081
  0.1647315289532472  0.2226124896892117  0.1629286009251985
  0.1959692374480255  0.1441294759550544  0.1353874297984135
  0.0437701041829470  0.7995558379248635  0.2016693656937534
  0.9512117374163296  0.7928141788926908  0.1558167507260535
  0.9348586027115289  0.7524738630907422  0.6922394206424727
  0.0305149099136131  0.8382064602047379  0.6478114947477849
  0.2504065539502207  0.1935121304808760  0.6936520131317607
  0.1667595883673130  0.1967084437048072  0.6421138299206817
  0.8061776719951368  0.0584103359542709  0.6865700529974461
  0.7975044051911553  0.9623360306121711  0.6453173412269493
  0.0563372022854693  0.2436524035615193  0.1829396823685769
  0.9562925222583516  0.1588894749583787  0.1441862435377033
  0.7351374097532144  0.8111197487437494  0.1984929364012089
  0.8242022250704579  0.7955428697759999  0.1692618499589642
  0.1784960882774413  0.9273216017471668  0.1919984734135625
  0.1828420426185602  0.0131806821606730  0.1387012653139834
  0.7580012990860538  0.8166597321177420  0.3107192534881094
  0.7834924524472058  0.9469914490395510  0.3338494237984619
  0.8574074713556641  0.0553713566711380  0.3649758185866290
  0.8416002997643872  0.8017054668141412  0.3520055332991348
  0.2112971049910399  0.2502777748592422  0.2881486038909316
  0.2075381677325296  0.1645278522615001  0.3412650092847187
  0.0601678311768907  0.8144828531342370  0.3140524123440542
  0.9656656425356687  0.8039197641908800  0.3610273221878657
  0.2412360966394971  0.0481763564455946  0.8067336160101775
  0.1554436699009614  0.9570688689374478  0.8551870690048773
  0.8015349319228093  0.7534331000997767  0.8063701047334320
  0.8008935548122267  0.8351379460043873  0.8631344202275741
  0.9344824107560470  0.1711575865299864  0.8237288741431996
  0.0435489808501615  0.2046277252189128  0.8547745037533261
  0.9794168850730003  0.0656468115337177  0.4154051497089242
  0.9945820956285942  0.9242618088290513  0.4286045648893477
  0.0858820475835103  0.0546429982760657  0.4125305433935651
  0.0605381732731161  0.0874051166306629  0.9234372954923700
  0.9093145513497234  0.9429583990714505  0.9198651171894241
  0.0334940568689035  0.9631998493309624  0.5837522611623527
  0.0651237951521253  0.0983823097799430  0.5833810186241948
  0.9273555002503073  0.0151583775331545  0.0816726107015455
  0.0673000455965393  0.0037158712850882  0.0762306260714709
  0.6622983865312335  0.8506931567546161  0.2596397135228230
  0.1653274148382167  0.8117456332612534  0.2359050094794526
  0.1729527552076462  0.3373333780622403  0.2258190486942340
  0.3350746064220473  0.1622501530900564  0.7432291670787734
  0.8352778158753438  0.1700075861413950  0.7565527035317814
  0.8338762027182725  0.6453922739015212  0.7488064966524917
  0.8807694631639649  0.9308304786589332  0.3936337826572398
  0.9363945550252666  0.0629667590168381  0.8657668830461205
  0.0536734686402198  0.1126424331180687  0.1262221243997743
  0.1864597439003646  0.9406239916651273  0.3040746463515731
  0.2006804012053465  0.0390626847717002  0.3463986992497254
  0.9296284780974418  0.7488091171617981  0.8072576909448443
  0.0238905385876862  0.8316286652716158  0.8537317367372736
  0.2468412353089278  0.1900213760730907  0.8100672873824237
  0.1657356361416475  0.1946581791218875  0.8657752961182297
  0.8095936545836935  0.0553825525604665  0.8046150539588908
  0.7945391946045319  0.9578497590995738  0.8473166111273187
  0.2449029756435621  0.0519185898266201  0.6897555724237350
  0.1586687566728315  0.9637737398638322  0.6404584264006346
  0.9978474503523600  0.0070019820990268  0.3205766105558965
  0.9928392823444057  0.9980008210401223  0.1860860046694910
  0.9977782341979662  0.0021771738494039  0.8144237704467727
  0.9982394070439682  0.0027786717450837  0.6875595478756722
  0.9487803313161578  0.8967456083961025  0.3389820102949130
  0.9606390940953276  0.0769027533925311  0.3232666370163315
  0.0514372369783587  0.9444667852380135  0.8295498408991335
  0.0538432310134453  0.9480193745302969  0.6757474324579533
  0.1101847898158752  0.0596395261119795  0.3215882491308832
  0.8879009172148855  0.9445990388906722  0.8255985023807924
  0.0595442613592638  0.1107393241090406  0.8297890124128813
  0.9337916300213891  0.8866374807944268  0.1811515520400562
  0.1000260639297608  0.0408260925572321  0.1663377520066689
  0.9369794960368907  0.0504337854035626  0.1732132932617461
  0.0560532066479738  0.1121449038031841  0.6782596185165062
  0.8891977965350222  0.9482560842620344  0.6697291358236797
  0.7939931611679540  0.9054138529515257  0.2529840779631556
  0.0875313227253258  0.8995565442951587  0.2516527434956046
  0.1117227482515304  0.2100728357139801  0.2458885740078784
  0.1993970921908357  0.0986205328001333  0.7523377501511419
  0.8983128620889502  0.1054835225736070  0.7386962610832484
  0.8987565557612811  0.8099860181624905  0.7492978620633082
  0.0326424582833482  0.9601040418410278  0.9153118653359087
  0.9184348488496497  0.9515781133590480  0.5860203565131883
  0.9408004025596242  0.9076310879391301  0.0931567811498155
  0.0777560824417591  0.1451283123949949  0.3239041528175903
  0.0653811966949007  0.9411267354986990  0.3296066875702195
  0.9292314062745106  0.8705829767682189  0.8283240599025135
  0.1293368283849503  0.0639180242932227  0.8316452370574581
  0.1300682129943169  0.0666482706853841  0.6736898030810892
  0.9319707017451506  0.8727055564584134  0.6722518490863081
  0.9377837704866963  0.0741054717045344  0.6653019216792586
  0.8572386123185680  0.9330985681357120  0.1752725188268442
  0.0512287458899934  0.9240081168929706  0.1736265108775825
  0.8833880511095344  0.0198854504815102  0.2565025130656764
  0.9754943651134838  0.8647256081670065  0.2580857186973020
  0.1194201931201633  0.1154814543633691  0.2360376203808769
  0.1165907953714651  0.9873853317484702  0.7515013684162284
  0.0038571312085693  0.1223338681320598  0.7576360022935447
  0.8582037322480787  0.8828323022579383  0.7492765772264960
  0.0106133250607101  0.8813721952868292  0.7511194313083536
  0.8803309866939983  0.0005454584411240  0.7521968532284831
  0.1215504281954125  0.1377514357106122  0.7530122812960016
  0.0006704754019253  0.1242281948531740  0.2403260603440955
  0.1294284517087405  0.0128111275136220  0.2454293872835223
  0.8853407942492240  0.8955163412902749  0.2648884886800147
 
  0.00000000E+00  0.00000000E+00  0.00000000E+00
  0.00000000E+00  0.00000000E+00  0.00000000E+00
  0.00000000E+00  0.00000000E+00  0.00000000E+00
  0.00000000E+00  0.00000000E+00  0.00000000E+00
  0.00000000E+00  0.00000000E+00  0.00000000E+00
  0.00000000E+00  0.00000000E+00  0.00000000E+00
  0.00000000E+00  0.00000000E+00  0.00000000E+00
  0.00000000E+00  0.00000000E+00  0.00000000E+00
  0.00000000E+00  0.00000000E+00  0.00000000E+00
  0.00000000E+00  0.00000000E+00  0.00000000E+00
  0.00000000E+00  0.00000000E+00  0.00000000E+00
  0.00000000E+00  0.00000000E+00  0.00000000E+00
  0.00000000E+00  0.00000000E+00  0.00000000E+00
  0.00000000E+00  0.00000000E+00  0.00000000E+00
  0.00000000E+00  0.00000000E+00  0.00000000E+00
  0.00000000E+00  0.00000000E+00  0.00000000E+00
  0.00000000E+00  0.00000000E+00  0.00000000E+00
  0.00000000E+00  0.00000000E+00  0.00000000E+00
  0.00000000E+00  0.00000000E+00  0.00000000E+00
  0.00000000E+00  0.00000000E+00  0.00000000E+00
  0.00000000E+00  0.00000000E+00  0.00000000E+00
  0.00000000E+00  0.00000000E+00  0.00000000E+00
  0.00000000E+00  0.00000000E+00  0.00000000E+00
  0.00000000E+00  0.00000000E+00  0.00000000E+00
  0.00000000E+00  0.00000000E+00  0.00000000E+00
  0.00000000E+00  0.00000000E+00  0.00000000E+00
  0.00000000E+00  0.00000000E+00  0.00000000E+00
  0.00000000E+00  0.00000000E+00  0.00000000E+00
  0.00000000E+00  0.00000000E+00  0.00000000E+00
  0.00000000E+00  0.00000000E+00  0.00000000E+00
  0.00000000E+00  0.00000000E+00  0.00000000E+00
  0.00000000E+00  0.00000000E+00  0.00000000E+00
  0.00000000E+00  0.00000000E+00  0.00000000E+00
  0.00000000E+00  0.00000000E+00  0.00000000E+00
  0.00000000E+00  0.00000000E+00  0.00000000E+00
  0.00000000E+00  0.00000000E+00  0.00000000E+00
  0.00000000E+00  0.00000000E+00  0.00000000E+00
  0.00000000E+00  0.00000000E+00  0.00000000E+00
  0.00000000E+00  0.00000000E+00  0.00000000E+00
  0.00000000E+00  0.00000000E+00  0.00000000E+00
  0.00000000E+00  0.00000000E+00  0.00000000E+00
  0.00000000E+00  0.00000000E+00  0.00000000E+00
  0.00000000E+00  0.00000000E+00  0.00000000E+00
  0.00000000E+00  0.00000000E+00  0.00000000E+00
  0.00000000E+00  0.00000000E+00  0.00000000E+00
  0.00000000E+00  0.00000000E+00  0.00000000E+00
  0.00000000E+00  0.00000000E+00  0.00000000E+00
  0.00000000E+00  0.00000000E+00  0.00000000E+00
  0.00000000E+00  0.00000000E+00  0.00000000E+00
  0.00000000E+00  0.00000000E+00  0.00000000E+00
  0.00000000E+00  0.00000000E+00  0.00000000E+00
  0.00000000E+00  0.00000000E+00  0.00000000E+00
  0.00000000E+00  0.00000000E+00  0.00000000E+00
  0.00000000E+00  0.00000000E+00  0.00000000E+00
  0.00000000E+00  0.00000000E+00  0.00000000E+00
  0.00000000E+00  0.00000000E+00  0.00000000E+00
  0.00000000E+00  0.00000000E+00  0.00000000E+00
  0.00000000E+00  0.00000000E+00  0.00000000E+00
  0.00000000E+00  0.00000000E+00  0.00000000E+00
  0.00000000E+00  0.00000000E+00  0.00000000E+00
  0.00000000E+00  0.00000000E+00  0.00000000E+00
  0.00000000E+00  0.00000000E+00  0.00000000E+00
  0.00000000E+00  0.00000000E+00  0.00000000E+00
  0.00000000E+00  0.00000000E+00  0.00000000E+00
  0.00000000E+00  0.00000000E+00  0.00000000E+00
  0.00000000E+00  0.00000000E+00  0.00000000E+00
  0.00000000E+00  0.00000000E+00  0.00000000E+00
  0.00000000E+00  0.00000000E+00  0.00000000E+00
  0.00000000E+00  0.00000000E+00  0.00000000E+00
  0.00000000E+00  0.00000000E+00  0.00000000E+00
  0.00000000E+00  0.00000000E+00  0.00000000E+00
  0.00000000E+00  0.00000000E+00  0.00000000E+00
  0.00000000E+00  0.00000000E+00  0.00000000E+00
  0.00000000E+00  0.00000000E+00  0.00000000E+00
  0.00000000E+00  0.00000000E+00  0.00000000E+00
  0.00000000E+00  0.00000000E+00  0.00000000E+00
  0.00000000E+00  0.00000000E+00  0.00000000E+00
  0.00000000E+00  0.00000000E+00  0.00000000E+00
  0.00000000E+00  0.00000000E+00  0.00000000E+00
  0.00000000E+00  0.00000000E+00  0.00000000E+00
  0.00000000E+00  0.00000000E+00  0.00000000E+00
  0.00000000E+00  0.00000000E+00  0.00000000E+00
  0.00000000E+00  0.00000000E+00  0.00000000E+00
  0.00000000E+00  0.00000000E+00  0.00000000E+00
  0.00000000E+00  0.00000000E+00  0.00000000E+00
  0.00000000E+00  0.00000000E+00  0.00000000E+00
  0.00000000E+00  0.00000000E+00  0.00000000E+00
  0.00000000E+00  0.00000000E+00  0.00000000E+00
  0.00000000E+00  0.00000000E+00  0.00000000E+00
  0.00000000E+00  0.00000000E+00  0.00000000E+00
  0.00000000E+00  0.00000000E+00  0.00000000E+00
  0.00000000E+00  0.00000000E+00  0.00000000E+00
  0.00000000E+00  0.00000000E+00  0.00000000E+00
  0.00000000E+00  0.00000000E+00  0.00000000E+00
  0.00000000E+00  0.00000000E+00  0.00000000E+00
  0.00000000E+00  0.00000000E+00  0.00000000E+00
  0.00000000E+00  0.00000000E+00  0.00000000E+00
  0.00000000E+00  0.00000000E+00  0.00000000E+00
  0.00000000E+00  0.00000000E+00  0.00000000E+00
  0.00000000E+00  0.00000000E+00  0.00000000E+00
  0.00000000E+00  0.00000000E+00  0.00000000E+00
  0.00000000E+00  0.00000000E+00  0.00000000E+00
  0.00000000E+00  0.00000000E+00  0.00000000E+00
  0.00000000E+00  0.00000000E+00  0.00000000E+00
  0.00000000E+00  0.00000000E+00  0.00000000E+00
  0.00000000E+00  0.00000000E+00  0.00000000E+00
  0.00000000E+00  0.00000000E+00  0.00000000E+00
  0.00000000E+00  0.00000000E+00  0.00000000E+00
  0.00000000E+00  0.00000000E+00  0.00000000E+00
  0.00000000E+00  0.00000000E+00  0.00000000E+00
  0.00000000E+00  0.00000000E+00  0.00000000E+00
  0.00000000E+00  0.00000000E+00  0.00000000E+00
  0.00000000E+00  0.00000000E+00  0.00000000E+00
  0.00000000E+00  0.00000000E+00  0.00000000E+00
  0.00000000E+00  0.00000000E+00  0.00000000E+00
  0.00000000E+00  0.00000000E+00  0.00000000E+00
  0.00000000E+00  0.00000000E+00  0.00000000E+00
  0.00000000E+00  0.00000000E+00  0.00000000E+00
  0.00000000E+00  0.00000000E+00  0.00000000E+00
  0.00000000E+00  0.00000000E+00  0.00000000E+00
  0.00000000E+00  0.00000000E+00  0.00000000E+00
  0.00000000E+00  0.00000000E+00  0.00000000E+00
  0.00000000E+00  0.00000000E+00  0.00000000E+00
  0.00000000E+00  0.00000000E+00  0.00000000E+00
  0.00000000E+00  0.00000000E+00  0.00000000E+00
  0.00000000E+00  0.00000000E+00  0.00000000E+00
  0.00000000E+00  0.00000000E+00  0.00000000E+00
  0.00000000E+00  0.00000000E+00  0.00000000E+00
  0.00000000E+00  0.00000000E+00  0.00000000E+00
  0.00000000E+00  0.00000000E+00  0.00000000E+00
  0.00000000E+00  0.00000000E+00  0.00000000E+00
  0.00000000E+00  0.00000000E+00  0.00000000E+00
  0.00000000E+00  0.00000000E+00  0.00000000E+00
  0.00000000E+00  0.00000000E+00  0.00000000E+00
  0.00000000E+00  0.00000000E+00  0.00000000E+00
  0.00000000E+00  0.00000000E+00  0.00000000E+00
  0.00000000E+00  0.00000000E+00  0.00000000E+00
  0.00000000E+00  0.00000000E+00  0.00000000E+00
  0.00000000E+00  0.00000000E+00  0.00000000E+00
  0.00000000E+00  0.00000000E+00  0.00000000E+00
  0.00000000E+00  0.00000000E+00  0.00000000E+00
  0.00000000E+00  0.00000000E+00  0.00000000E+00
  0.00000000E+00  0.00000000E+00  0.00000000E+00
  0.00000000E+00  0.00000000E+00  0.00000000E+00
  0.00000000E+00  0.00000000E+00  0.00000000E+00
  0.00000000E+00  0.00000000E+00  0.00000000E+00
  0.00000000E+00  0.00000000E+00  0.00000000E+00
  0.00000000E+00  0.00000000E+00  0.00000000E+00
  0.00000000E+00  0.00000000E+00  0.00000000E+00
  0.00000000E+00  0.00000000E+00  0.00000000E+00
  0.00000000E+00  0.00000000E+00  0.00000000E+00
  0.00000000E+00  0.00000000E+00  0.00000000E+00
  0.00000000E+00  0.00000000E+00  0.00000000E+00
  0.00000000E+00  0.00000000E+00  0.00000000E+00
  0.00000000E+00  0.00000000E+00  0.00000000E+00
  0.00000000E+00  0.00000000E+00  0.00000000E+00
  0.00000000E+00  0.00000000E+00  0.00000000E+00
  0.00000000E+00  0.00000000E+00  0.00000000E+00
  0.00000000E+00  0.00000000E+00  0.00000000E+00
  0.00000000E+00  0.00000000E+00  0.00000000E+00
  0.00000000E+00  0.00000000E+00  0.00000000E+00
  0.00000000E+00  0.00000000E+00  0.00000000E+00
  0.00000000E+00  0.00000000E+00  0.00000000E+00
  0.00000000E+00  0.00000000E+00  0.00000000E+00
  0.00000000E+00  0.00000000E+00  0.00000000E+00
  0.00000000E+00  0.00000000E+00  0.00000000E+00
  0.00000000E+00  0.00000000E+00  0.00000000E+00
  0.00000000E+00  0.00000000E+00  0.00000000E+00
  0.00000000E+00  0.00000000E+00  0.00000000E+00
  0.00000000E+00  0.00000000E+00  0.00000000E+00
  0.00000000E+00  0.00000000E+00  0.00000000E+00
  0.00000000E+00  0.00000000E+00  0.00000000E+00
  0.00000000E+00  0.00000000E+00  0.00000000E+00
  0.00000000E+00  0.00000000E+00  0.00000000E+00
  0.00000000E+00  0.00000000E+00  0.00000000E+00
  0.00000000E+00  0.00000000E+00  0.00000000E+00
  0.00000000E+00  0.00000000E+00  0.00000000E+00
  0.00000000E+00  0.00000000E+00  0.00000000E+00
  0.00000000E+00  0.00000000E+00  0.00000000E+00
  0.00000000E+00  0.00000000E+00  0.00000000E+00
  0.00000000E+00  0.00000000E+00  0.00000000E+00
  0.00000000E+00  0.00000000E+00  0.00000000E+00
  0.00000000E+00  0.00000000E+00  0.00000000E+00
  0.00000000E+00  0.00000000E+00  0.00000000E+00
  0.00000000E+00  0.00000000E+00  0.00000000E+00
  0.00000000E+00  0.00000000E+00  0.00000000E+00
  0.00000000E+00  0.00000000E+00  0.00000000E+00
  0.00000000E+00  0.00000000E+00  0.00000000E+00
  0.00000000E+00  0.00000000E+00  0.00000000E+00
  0.00000000E+00  0.00000000E+00  0.00000000E+00
  0.00000000E+00  0.00000000E+00  0.00000000E+00
  0.00000000E+00  0.00000000E+00  0.00000000E+00
  0.00000000E+00  0.00000000E+00  0.00000000E+00
  0.00000000E+00  0.00000000E+00  0.00000000E+00
  0.00000000E+00  0.00000000E+00  0.00000000E+00
  0.00000000E+00  0.00000000E+00  0.00000000E+00
  0.00000000E+00  0.00000000E+00  0.00000000E+00
  0.00000000E+00  0.00000000E+00  0.00000000E+00
  0.00000000E+00  0.00000000E+00  0.00000000E+00
  0.00000000E+00  0.00000000E+00  0.00000000E+00
  0.00000000E+00  0.00000000E+00  0.00000000E+00
  0.00000000E+00  0.00000000E+00  0.00000000E+00
  0.00000000E+00  0.00000000E+00  0.00000000E+00
  0.00000000E+00  0.00000000E+00  0.00000000E+00
  0.00000000E+00  0.00000000E+00  0.00000000E+00
  0.00000000E+00  0.00000000E+00  0.00000000E+00
  0.00000000E+00  0.00000000E+00  0.00000000E+00
  0.00000000E+00  0.00000000E+00  0.00000000E+00
  0.00000000E+00  0.00000000E+00  0.00000000E+00
  0.00000000E+00  0.00000000E+00  0.00000000E+00
  0.00000000E+00  0.00000000E+00  0.00000000E+00
  0.00000000E+00  0.00000000E+00  0.00000000E+00
  0.00000000E+00  0.00000000E+00  0.00000000E+00
  0.00000000E+00  0.00000000E+00  0.00000000E+00
  0.00000000E+00  0.00000000E+00  0.00000000E+00
  0.00000000E+00  0.00000000E+00  0.00000000E+00
  0.00000000E+00  0.00000000E+00  0.00000000E+00
  0.00000000E+00  0.00000000E+00  0.00000000E+00
  0.00000000E+00  0.00000000E+00  0.00000000E+00
  0.00000000E+00  0.00000000E+00  0.00000000E+00
  0.00000000E+00  0.00000000E+00  0.00000000E+00
  0.00000000E+00  0.00000000E+00  0.00000000E+00
  0.00000000E+00  0.00000000E+00  0.00000000E+00
  0.00000000E+00  0.00000000E+00  0.00000000E+00
  0.00000000E+00  0.00000000E+00  0.00000000E+00
  0.00000000E+00  0.00000000E+00  0.00000000E+00
  0.00000000E+00  0.00000000E+00  0.00000000E+00
  0.00000000E+00  0.00000000E+00  0.00000000E+00
  0.00000000E+00  0.00000000E+00  0.00000000E+00
  0.00000000E+00  0.00000000E+00  0.00000000E+00
  0.00000000E+00  0.00000000E+00  0.00000000E+00
  0.00000000E+00  0.00000000E+00  0.00000000E+00
  0.00000000E+00  0.00000000E+00  0.00000000E+00
  0.00000000E+00  0.00000000E+00  0.00000000E+00
  0.00000000E+00  0.00000000E+00  0.00000000E+00
  0.00000000E+00  0.00000000E+00  0.00000000E+00
  0.00000000E+00  0.00000000E+00  0.00000000E+00
  0.00000000E+00  0.00000000E+00  0.00000000E+00
  0.00000000E+00  0.00000000E+00  0.00000000E+00
  0.00000000E+00  0.00000000E+00  0.00000000E+00
  0.00000000E+00  0.00000000E+00  0.00000000E+00
  0.00000000E+00  0.00000000E+00  0.00000000E+00
  0.00000000E+00  0.00000000E+00  0.00000000E+00
  0.00000000E+00  0.00000000E+00  0.00000000E+00
  0.00000000E+00  0.00000000E+00  0.00000000E+00
  0.00000000E+00  0.00000000E+00  0.00000000E+00
  0.00000000E+00  0.00000000E+00  0.00000000E+00
  0.00000000E+00  0.00000000E+00  0.00000000E+00
  0.00000000E+00  0.00000000E+00  0.00000000E+00
  0.00000000E+00  0.00000000E+00  0.00000000E+00
  0.00000000E+00  0.00000000E+00  0.00000000E+00
  0.00000000E+00  0.00000000E+00  0.00000000E+00
  0.00000000E+00  0.00000000E+00  0.00000000E+00
  0.00000000E+00  0.00000000E+00  0.00000000E+00
  0.00000000E+00  0.00000000E+00  0.00000000E+00
  0.00000000E+00  0.00000000E+00  0.00000000E+00
  0.00000000E+00  0.00000000E+00  0.00000000E+00
  0.00000000E+00  0.00000000E+00  0.00000000E+00
  0.00000000E+00  0.00000000E+00  0.00000000E+00
  0.00000000E+00  0.00000000E+00  0.00000000E+00
  0.00000000E+00  0.00000000E+00  0.00000000E+00
  0.00000000E+00  0.00000000E+00  0.00000000E+00
  0.00000000E+00  0.00000000E+00  0.00000000E+00
  0.00000000E+00  0.00000000E+00  0.00000000E+00
  0.00000000E+00  0.00000000E+00  0.00000000E+00
  0.00000000E+00  0.00000000E+00  0.00000000E+00
  0.00000000E+00  0.00000000E+00  0.00000000E+00
  0.00000000E+00  0.00000000E+00  0.00000000E+00
  0.00000000E+00  0.00000000E+00  0.00000000E+00
  0.00000000E+00  0.00000000E+00  0.00000000E+00
  0.00000000E+00  0.00000000E+00  0.00000000E+00
  0.00000000E+00  0.00000000E+00  0.00000000E+00
  0.00000000E+00  0.00000000E+00  0.00000000E+00
  0.00000000E+00  0.00000000E+00  0.00000000E+00
  0.00000000E+00  0.00000000E+00  0.00000000E+00
  0.00000000E+00  0.00000000E+00  0.00000000E+00
  0.00000000E+00  0.00000000E+00  0.00000000E+00
  0.00000000E+00  0.00000000E+00  0.00000000E+00
  0.00000000E+00  0.00000000E+00  0.00000000E+00
  0.00000000E+00  0.00000000E+00  0.00000000E+00
  0.00000000E+00  0.00000000E+00  0.00000000E+00
  0.00000000E+00  0.00000000E+00  0.00000000E+00
  0.00000000E+00  0.00000000E+00  0.00000000E+00
  0.00000000E+00  0.00000000E+00  0.00000000E+00
  0.00000000E+00  0.00000000E+00  0.00000000E+00
  0.00000000E+00  0.00000000E+00  0.00000000E+00
  0.00000000E+00  0.00000000E+00  0.00000000E+00
  0.00000000E+00  0.00000000E+00  0.00000000E+00
  0.00000000E+00  0.00000000E+00  0.00000000E+00
  0.00000000E+00  0.00000000E+00  0.00000000E+00
  0.00000000E+00  0.00000000E+00  0.00000000E+00
  0.00000000E+00  0.00000000E+00  0.00000000E+00
  0.00000000E+00  0.00000000E+00  0.00000000E+00
  0.00000000E+00  0.00000000E+00  0.00000000E+00
  0.00000000E+00  0.00000000E+00  0.00000000E+00
  0.00000000E+00  0.00000000E+00  0.00000000E+00
  0.00000000E+00  0.00000000E+00  0.00000000E+00
  0.00000000E+00  0.00000000E+00  0.00000000E+00
  0.00000000E+00  0.00000000E+00  0.00000000E+00
  0.00000000E+00  0.00000000E+00  0.00000000E+00
  0.00000000E+00  0.00000000E+00  0.00000000E+00
  0.00000000E+00  0.00000000E+00  0.00000000E+00
  0.00000000E+00  0.00000000E+00  0.00000000E+00
  0.00000000E+00  0.00000000E+00  0.00000000E+00
  0.00000000E+00  0.00000000E+00  0.00000000E+00
  0.00000000E+00  0.00000000E+00  0.00000000E+00
  0.00000000E+00  0.00000000E+00  0.00000000E+00
  0.00000000E+00  0.00000000E+00  0.00000000E+00
  0.00000000E+00  0.00000000E+00  0.00000000E+00
  0.00000000E+00  0.00000000E+00  0.00000000E+00
  0.00000000E+00  0.00000000E+00  0.00000000E+00
  0.00000000E+00  0.00000000E+00  0.00000000E+00
  0.00000000E+00  0.00000000E+00  0.00000000E+00
  0.00000000E+00  0.00000000E+00  0.00000000E+00
  0.00000000E+00  0.00000000E+00  0.00000000E+00
  0.00000000E+00  0.00000000E+00  0.00000000E+00
  0.00000000E+00  0.00000000E+00  0.00000000E+00
  0.00000000E+00  0.00000000E+00  0.00000000E+00
  0.00000000E+00  0.00000000E+00  0.00000000E+00
  0.00000000E+00  0.00000000E+00  0.00000000E+00
  0.00000000E+00  0.00000000E+00  0.00000000E+00
  0.00000000E+00  0.00000000E+00  0.00000000E+00
  0.00000000E+00  0.00000000E+00  0.00000000E+00
  0.00000000E+00  0.00000000E+00  0.00000000E+00
  0.00000000E+00  0.00000000E+00  0.00000000E+00
  0.00000000E+00  0.00000000E+00  0.00000000E+00
  0.00000000E+00  0.00000000E+00  0.00000000E+00
  0.00000000E+00  0.00000000E+00  0.00000000E+00
  0.00000000E+00  0.00000000E+00  0.00000000E+00
  0.00000000E+00  0.00000000E+00  0.00000000E+00
  0.00000000E+00  0.00000000E+00  0.00000000E+00
  0.00000000E+00  0.00000000E+00  0.00000000E+00
  0.00000000E+00  0.00000000E+00  0.00000000E+00
  0.00000000E+00  0.00000000E+00  0.00000000E+00
  0.00000000E+00  0.00000000E+00  0.00000000E+00
  0.00000000E+00  0.00000000E+00  0.00000000E+00
  0.00000000E+00  0.00000000E+00  0.00000000E+00
  0.00000000E+00  0.00000000E+00  0.00000000E+00
  0.00000000E+00  0.00000000E+00  0.00000000E+00
  0.00000000E+00  0.00000000E+00  0.00000000E+00
  0.00000000E+00  0.00000000E+00  0.00000000E+00
  0.00000000E+00  0.00000000E+00  0.00000000E+00
  0.00000000E+00  0.00000000E+00  0.00000000E+00
  0.00000000E+00  0.00000000E+00  0.00000000E+00
  0.00000000E+00  0.00000000E+00  0.00000000E+00
  0.00000000E+00  0.00000000E+00  0.00000000E+00
  0.00000000E+00  0.00000000E+00  0.00000000E+00
  0.00000000E+00  0.00000000E+00  0.00000000E+00
  0.00000000E+00  0.00000000E+00  0.00000000E+00
  0.00000000E+00  0.00000000E+00  0.00000000E+00
  0.00000000E+00  0.00000000E+00  0.00000000E+00
  0.00000000E+00  0.00000000E+00  0.00000000E+00
  0.00000000E+00  0.00000000E+00  0.00000000E+00
  0.00000000E+00  0.00000000E+00  0.00000000E+00
  0.00000000E+00  0.00000000E+00  0.00000000E+00
  0.00000000E+00  0.00000000E+00  0.00000000E+00
  0.00000000E+00  0.00000000E+00  0.00000000E+00
  0.00000000E+00  0.00000000E+00  0.00000000E+00
  0.00000000E+00  0.00000000E+00  0.00000000E+00
  0.00000000E+00  0.00000000E+00  0.00000000E+00
  0.00000000E+00  0.00000000E+00  0.00000000E+00
  0.00000000E+00  0.00000000E+00  0.00000000E+00
  0.00000000E+00  0.00000000E+00  0.00000000E+00
  0.00000000E+00  0.00000000E+00  0.00000000E+00
  0.00000000E+00  0.00000000E+00  0.00000000E+00
  0.00000000E+00  0.00000000E+00  0.00000000E+00
  0.00000000E+00  0.00000000E+00  0.00000000E+00
  0.00000000E+00  0.00000000E+00  0.00000000E+00
  0.00000000E+00  0.00000000E+00  0.00000000E+00
  0.00000000E+00  0.00000000E+00  0.00000000E+00
  0.00000000E+00  0.00000000E+00  0.00000000E+00
  0.00000000E+00  0.00000000E+00  0.00000000E+00
  0.00000000E+00  0.00000000E+00  0.00000000E+00
  0.00000000E+00  0.00000000E+00  0.00000000E+00
  0.00000000E+00  0.00000000E+00  0.00000000E+00
  0.00000000E+00  0.00000000E+00  0.00000000E+00
  0.00000000E+00  0.00000000E+00  0.00000000E+00
  0.00000000E+00  0.00000000E+00  0.00000000E+00
  0.00000000E+00  0.00000000E+00  0.00000000E+00
  0.00000000E+00  0.00000000E+00  0.00000000E+00
  0.00000000E+00  0.00000000E+00  0.00000000E+00
  0.00000000E+00  0.00000000E+00  0.00000000E+00
  0.00000000E+00  0.00000000E+00  0.00000000E+00
  0.00000000E+00  0.00000000E+00  0.00000000E+00
  0.00000000E+00  0.00000000E+00  0.00000000E+00
  0.00000000E+00  0.00000000E+00  0.00000000E+00
  0.00000000E+00  0.00000000E+00  0.00000000E+00
  0.00000000E+00  0.00000000E+00  0.00000000E+00
  0.00000000E+00  0.00000000E+00  0.00000000E+00
  0.00000000E+00  0.00000000E+00  0.00000000E+00
  0.00000000E+00  0.00000000E+00  0.00000000E+00
  0.00000000E+00  0.00000000E+00  0.00000000E+00
  0.00000000E+00  0.00000000E+00  0.00000000E+00
  0.00000000E+00  0.00000000E+00  0.00000000E+00
  0.00000000E+00  0.00000000E+00  0.00000000E+00
  0.00000000E+00  0.00000000E+00  0.00000000E+00
  0.00000000E+00  0.00000000E+00  0.00000000E+00
  0.00000000E+00  0.00000000E+00  0.00000000E+00
  0.00000000E+00  0.00000000E+00  0.00000000E+00
  0.00000000E+00  0.00000000E+00  0.00000000E+00
  0.00000000E+00  0.00000000E+00  0.00000000E+00
  0.00000000E+00  0.00000000E+00  0.00000000E+00
  0.00000000E+00  0.00000000E+00  0.00000000E+00
  0.00000000E+00  0.00000000E+00  0.00000000E+00
  0.00000000E+00  0.00000000E+00  0.00000000E+00
  0.00000000E+00  0.00000000E+00  0.00000000E+00
  0.00000000E+00  0.00000000E+00  0.00000000E+00
  0.00000000E+00  0.00000000E+00  0.00000000E+00
  0.00000000E+00  0.00000000E+00  0.00000000E+00
  0.00000000E+00  0.00000000E+00  0.00000000E+00
  0.00000000E+00  0.00000000E+00  0.00000000E+00
  0.00000000E+00  0.00000000E+00  0.00000000E+00
  0.00000000E+00  0.00000000E+00  0.00000000E+00
  0.00000000E+00  0.00000000E+00  0.00000000E+00
  0.00000000E+00  0.00000000E+00  0.00000000E+00
  0.00000000E+00  0.00000000E+00  0.00000000E+00
  0.00000000E+00  0.00000000E+00  0.00000000E+00
  0.00000000E+00  0.00000000E+00  0.00000000E+00
  0.00000000E+00  0.00000000E+00  0.00000000E+00
  0.00000000E+00  0.00000000E+00  0.00000000E+00
  0.00000000E+00  0.00000000E+00  0.00000000E+00
  0.00000000E+00  0.00000000E+00  0.00000000E+00
  0.00000000E+00  0.00000000E+00  0.00000000E+00
  0.00000000E+00  0.00000000E+00  0.00000000E+00
  0.00000000E+00  0.00000000E+00  0.00000000E+00
  0.00000000E+00  0.00000000E+00  0.00000000E+00
  0.00000000E+00  0.00000000E+00  0.00000000E+00
  0.00000000E+00  0.00000000E+00  0.00000000E+00
  0.00000000E+00  0.00000000E+00  0.00000000E+00
  0.00000000E+00  0.00000000E+00  0.00000000E+00
  0.00000000E+00  0.00000000E+00  0.00000000E+00
  0.00000000E+00  0.00000000E+00  0.00000000E+00
  0.00000000E+00  0.00000000E+00  0.00000000E+00
  0.00000000E+00  0.00000000E+00  0.00000000E+00
  0.00000000E+00  0.00000000E+00  0.00000000E+00
  0.00000000E+00  0.00000000E+00  0.00000000E+00
  0.00000000E+00  0.00000000E+00  0.00000000E+00
  0.00000000E+00  0.00000000E+00  0.00000000E+00
  0.00000000E+00  0.00000000E+00  0.00000000E+00
  0.00000000E+00  0.00000000E+00  0.00000000E+00
  0.00000000E+00  0.00000000E+00  0.00000000E+00
  0.00000000E+00  0.00000000E+00  0.00000000E+00
  0.00000000E+00  0.00000000E+00  0.00000000E+00
  0.00000000E+00  0.00000000E+00  0.00000000E+00
  0.00000000E+00  0.00000000E+00  0.00000000E+00
  0.00000000E+00  0.00000000E+00  0.00000000E+00
  0.00000000E+00  0.00000000E+00  0.00000000E+00
  0.00000000E+00  0.00000000E+00  0.00000000E+00
  0.00000000E+00  0.00000000E+00  0.00000000E+00
  0.00000000E+00  0.00000000E+00  0.00000000E+00
  0.00000000E+00  0.00000000E+00  0.00000000E+00
  0.00000000E+00  0.00000000E+00  0.00000000E+00
  0.00000000E+00  0.00000000E+00  0.00000000E+00
  0.00000000E+00  0.00000000E+00  0.00000000E+00
  0.00000000E+00  0.00000000E+00  0.00000000E+00
  0.00000000E+00  0.00000000E+00  0.00000000E+00
  0.00000000E+00  0.00000000E+00  0.00000000E+00
  0.00000000E+00  0.00000000E+00  0.00000000E+00
  0.00000000E+00  0.00000000E+00  0.00000000E+00
  0.00000000E+00  0.00000000E+00  0.00000000E+00
  0.00000000E+00  0.00000000E+00  0.00000000E+00
