# Supplementary material for: Dramatic Enhancement of Rare-Earth Metal–Organic Framework Stability Via Metal Cluster Fluorination
Source: JACS Au. 2022 Aug 9;2(8):1889–98. doi: 10.1021/jacsau.2c00259 (PMC9400048; doi:10.1021/jacsau.2c00259)
Supplement: Supplementary file 2 — au2c00259_si_002.zip [file au2c00259_si_002.zip › jacs_supplement/poscars/empty_stability/uio-66/mixed/eu/one/POSCAR]

Poscar                                  
   1.00000000000000     
    15.2048794745126514   -0.0009703142658583    0.0004008777301651
     7.6028443217199948   13.1805092640265595   -0.0044421503287610
     7.6019509964077043    4.3883779403190823   12.4141223703809676
   C    H    O    Eu   F 
    48    27    31     6     1
Direct
  0.9211971192139927  0.4531029855574005  0.0810266861739422
  0.5447223946656976  0.4530569410728305  0.9211897145738064
  0.0815079449311611  0.9222364084295762  0.4526005864169633
  0.4537315009964402  0.5443296384418943  0.0809007895346951
  0.9218520232769620  0.0820356512430465  0.5437465340665284
  0.5437965560357654  0.9222269690116818  0.0815249797026283
  0.0810270846514811  0.4530719348386114  0.5447433190709461
  0.4525078644388003  0.0820290928112399  0.9218681007027030
  0.9210696726731697  0.5443216330668221  0.4537168470359134
  0.9212033145376708  0.4530516700790272  0.5447266548672260
  0.4526008211467243  0.9222276631966793  0.0815307344488261
  0.0808937671714247  0.5443433696134434  0.4537339540425265
  0.5437324288536658  0.0820365072554949  0.9218667206721562
  0.5447426216287710  0.4530723559996161  0.0810239809058899
  0.0815016091629985  0.9222378984620292  0.5438031496467133
  0.4537169312140392  0.5443204285809529  0.9210594984519389
  0.9218484388813550  0.0820218616681672  0.4525197437000159
  0.0810368360431752  0.4531021154426043  0.9211882113764460
  0.5437272367196186  0.9222526010499053  0.4525565054186558
  0.9210590494024160  0.5443764699307394  0.0808921788197026
  0.4524290810210871  0.0820558286152178  0.5437039539553652
  0.6878928369539494  0.0020165101421554  0.3083790795969890
  0.5890664688744849  0.0023062203109134  0.4068163282919315
  0.0018359113324777  0.6875044239567671  0.0018435304967070
  0.0012598305499267  0.5896747217537239  0.0012527481359044
  0.3083592314278647  0.0020098008287732  0.6879345004564641
  0.4067780711671389  0.0023011258278345  0.5890966064477325
  0.0038709036641649  0.3061494743255366  0.0038628802614866
  0.0017088288064002  0.4069638686163728  0.0016989228229605
  0.6861683499502789  0.3061437851049931  0.0038524410472647
  0.5896776278560694  0.4069319429117542  0.0017001049350753
  0.0017732567816466  0.0020242533391723  0.3083952606850247
  0.0018605970786822  0.0022816136549721  0.4068556673635086
  0.3088688224129186  0.6874435744090945  0.0018656590922248
  0.4078520087699218  0.5896118619872084  0.0012759808820704
  0.0017615678547074  0.0020316822882975  0.6879559624139091
  0.0018593024670679  0.0022975007123733  0.5891467002319359
  0.6879593587996382  0.0020066883640908  0.0017445303487520
  0.5891313253952433  0.0022878809954392  0.0018718316497939
  0.0038591049438708  0.3061271359950837  0.6861914865896779
  0.0017104931193330  0.4069249917680295  0.5896841551770748
  0.3084342290099897  0.0019934065963696  0.0017479460638015
  0.4068631611694897  0.0022720518616737  0.0018742068703901
  0.0018346638114153  0.6874783609325732  0.3088769614744251
  0.0012695288299511  0.5896245966026896  0.4078578411600517
  0.5436626568088130  0.0820603910813702  0.4524701961677664
  0.0808975671907746  0.5443806340360808  0.9210453742507099
  0.4525346184948589  0.9222501342580145  0.5437448170249795
  0.4148025161682298  0.8610961371789898  0.1426022673504477
  0.1421578274373303  0.5820594145446094  0.4157764564071726
  0.5815521051293544  0.1431765964871161  0.8607990067649993
  0.5823607968809839  0.4149730292853135  0.1423866169045453
  0.1426024363777572  0.8611283793348434  0.5816276044791806
  0.4157475325649926  0.5820076517295689  0.8600530235655981
  0.8608035845644366  0.1431784424893294  0.4146064414211281
  0.1424127363711420  0.4149979885826340  0.8603171275716548
  0.5815809444758955  0.8611432914808859  0.4147303050538227
  0.8600515566197728  0.5820850958928290  0.1421653747895704
  0.4145401225511165  0.1432024263100402  0.5815224817349716
  0.9038075966244392  0.9067050652214519  0.9036747483303316
  0.2859445336203308  0.9066529446390916  0.9037261774573437
  0.9037574766083267  0.9067327530332960  0.2859205352545189
  0.5814848957245502  0.1432027408023799  0.4145752954446493
  0.1421721454026184  0.5820860749639323  0.8600327299669814
  0.4147369654855737  0.8611271829226013  0.5815798719562082
  0.8603265024035593  0.4150005165080302  0.1424018283703532
  0.5823522521201170  0.4149488722035670  0.8603175723089862
  0.1426042048526455  0.8611345190265141  0.4147633642018391
  0.4157569189275350  0.5820306500062316  0.1421827180515862
  0.8607906655653608  0.1431845287536291  0.5815608383672668
  0.5816514808377065  0.8610970989713209  0.1425971721417980
  0.1423922585957484  0.4149704369259481  0.5823559558942222
  0.4146059827807562  0.1431795308793653  0.8608075121375904
  0.8600505211598772  0.5820293462434805  0.4157590371131974
  0.8603345165221583  0.4149465382154389  0.5823551871265806
  0.7262457859812912  0.0754414485008965  0.2714777800126669
  0.0761124394138690  0.7252169117882090  0.9272500682951517
  0.2717589293943590  0.9268923135764879  0.7253589062920085
  0.9303068395946212  0.2681272713849836  0.0793354662450980
  0.7222678807532787  0.2681195839787733  0.9302872455892697
  0.0761006609283683  0.9269413335464165  0.2717588232400274
  0.2714577893725192  0.7251518733667837  0.0761496175064735
  0.9269025560637729  0.0754533263691854  0.7263133694596107
  0.7253615047751083  0.9269213305786153  0.0760597141785624
  0.0793491244190179  0.2680966799724445  0.7222898162611884
  0.2715394545896146  0.0754265168834465  0.9268661018017212
  0.9272415395035765  0.7251858357203389  0.2714955994209092
  0.9303002964493885  0.2681050689593505  0.7222925906654680
  0.2718075384124958  0.9269009229527470  0.0760668227015699
  0.0761176484563961  0.7251790342109672  0.2714801369935955
  0.7262930644440928  0.0754379260194042  0.9268624898175304
  0.7222772208864328  0.2681079454976469  0.0793338759046591
  0.0760664828901483  0.9269348126686552  0.7253757774421103
  0.2714844716364766  0.7251692886846328  0.9272595245009043
  0.9269063362777317  0.0754378109969451  0.2714794769017388
  0.0793583844699128  0.2681307247762987  0.9302905539011732
  0.7252886488770400  0.9269236210670044  0.2717611562986164
  0.9272829242924772  0.7251914906225281  0.0761432314325603
  0.2714372412624115  0.0754450165679756  0.7262817463425435
  0.0517174517432366  0.0505916109067570  0.0517862313125761
  0.0517764775845038  0.0505776111098939  0.8459309683941783
  0.0499437831638119  0.8504113934634390  0.0498601051058927
  0.8460373778304415  0.0506181229533311  0.0517317024916011
  0.9302701758797980  0.9322460197534639  0.9304041778948644
  0.9303406197777520  0.9321701855666191  0.2071835234571182
  0.2072123319059855  0.9322884763116832  0.9303361052884043
  0.8737382405334984  0.1282348005084444  0.1243123949935452
  0.1269723082568319  0.8730594371077203  0.8730783897251513
  0.8737506049024120  0.1282181885629186  0.8738253642699547
  0.1269518474357696  0.8730990692801583  0.1269808840562590
  0.8730783881211366  0.8731629811370425  0.1269352826301926
  0.1242890464507198  0.1282225860533188  0.8738019370161112
  0.9321266947098721  0.2039127139336259  0.9319897984704255
 
  0.00000000E+00  0.00000000E+00  0.00000000E+00
  0.00000000E+00  0.00000000E+00  0.00000000E+00
  0.00000000E+00  0.00000000E+00  0.00000000E+00
  0.00000000E+00  0.00000000E+00  0.00000000E+00
  0.00000000E+00  0.00000000E+00  0.00000000E+00
  0.00000000E+00  0.00000000E+00  0.00000000E+00
  0.00000000E+00  0.00000000E+00  0.00000000E+00
  0.00000000E+00  0.00000000E+00  0.00000000E+00
  0.00000000E+00  0.00000000E+00  0.00000000E+00
  0.00000000E+00  0.00000000E+00  0.00000000E+00
  0.00000000E+00  0.00000000E+00  0.00000000E+00
  0.00000000E+00  0.00000000E+00  0.00000000E+00
  0.00000000E+00  0.00000000E+00  0.00000000E+00
  0.00000000E+00  0.00000000E+00  0.00000000E+00
  0.00000000E+00  0.00000000E+00  0.00000000E+00
  0.00000000E+00  0.00000000E+00  0.00000000E+00
  0.00000000E+00  0.00000000E+00  0.00000000E+00
  0.00000000E+00  0.00000000E+00  0.00000000E+00
  0.00000000E+00  0.00000000E+00  0.00000000E+00
  0.00000000E+00  0.00000000E+00  0.00000000E+00
  0.00000000E+00  0.00000000E+00  0.00000000E+00
  0.00000000E+00  0.00000000E+00  0.00000000E+00
  0.00000000E+00  0.00000000E+00  0.00000000E+00
  0.00000000E+00  0.00000000E+00  0.00000000E+00
  0.00000000E+00  0.00000000E+00  0.00000000E+00
  0.00000000E+00  0.00000000E+00  0.00000000E+00
  0.00000000E+00  0.00000000E+00  0.00000000E+00
  0.00000000E+00  0.00000000E+00  0.00000000E+00
  0.00000000E+00  0.00000000E+00  0.00000000E+00
  0.00000000E+00  0.00000000E+00  0.00000000E+00
  0.00000000E+00  0.00000000E+00  0.00000000E+00
  0.00000000E+00  0.00000000E+00  0.00000000E+00
  0.00000000E+00  0.00000000E+00  0.00000000E+00
  0.00000000E+00  0.00000000E+00  0.00000000E+00
  0.00000000E+00  0.00000000E+00  0.00000000E+00
  0.00000000E+00  0.00000000E+00  0.00000000E+00
  0.00000000E+00  0.00000000E+00  0.00000000E+00
  0.00000000E+00  0.00000000E+00  0.00000000E+00
  0.00000000E+00  0.00000000E+00  0.00000000E+00
  0.00000000E+00  0.00000000E+00  0.00000000E+00
  0.00000000E+00  0.00000000E+00  0.00000000E+00
  0.00000000E+00  0.00000000E+00  0.00000000E+00
  0.00000000E+00  0.00000000E+00  0.00000000E+00
  0.00000000E+00  0.00000000E+00  0.00000000E+00
  0.00000000E+00  0.00000000E+00  0.00000000E+00
  0.00000000E+00  0.00000000E+00  0.00000000E+00
  0.00000000E+00  0.00000000E+00  0.00000000E+00
  0.00000000E+00  0.00000000E+00  0.00000000E+00
  0.00000000E+00  0.00000000E+00  0.00000000E+00
  0.00000000E+00  0.00000000E+00  0.00000000E+00
  0.00000000E+00  0.00000000E+00  0.00000000E+00
  0.00000000E+00  0.00000000E+00  0.00000000E+00
  0.00000000E+00  0.00000000E+00  0.00000000E+00
  0.00000000E+00  0.00000000E+00  0.00000000E+00
  0.00000000E+00  0.00000000E+00  0.00000000E+00
  0.00000000E+00  0.00000000E+00  0.00000000E+00
  0.00000000E+00  0.00000000E+00  0.00000000E+00
  0.00000000E+00  0.00000000E+00  0.00000000E+00
  0.00000000E+00  0.00000000E+00  0.00000000E+00
  0.00000000E+00  0.00000000E+00  0.00000000E+00
  0.00000000E+00  0.00000000E+00  0.00000000E+00
  0.00000000E+00  0.00000000E+00  0.00000000E+00
  0.00000000E+00  0.00000000E+00  0.00000000E+00
  0.00000000E+00  0.00000000E+00  0.00000000E+00
  0.00000000E+00  0.00000000E+00  0.00000000E+00
  0.00000000E+00  0.00000000E+00  0.00000000E+00
  0.00000000E+00  0.00000000E+00  0.00000000E+00
  0.00000000E+00  0.00000000E+00  0.00000000E+00
  0.00000000E+00  0.00000000E+00  0.00000000E+00
  0.00000000E+00  0.00000000E+00  0.00000000E+00
  0.00000000E+00  0.00000000E+00  0.00000000E+00
  0.00000000E+00  0.00000000E+00  0.00000000E+00
  0.00000000E+00  0.00000000E+00  0.00000000E+00
  0.00000000E+00  0.00000000E+00  0.00000000E+00
  0.00000000E+00  0.00000000E+00  0.00000000E+00
  0.00000000E+00  0.00000000E+00  0.00000000E+00
  0.00000000E+00  0.00000000E+00  0.00000000E+00
  0.00000000E+00  0.00000000E+00  0.00000000E+00
  0.00000000E+00  0.00000000E+00  0.00000000E+00
  0.00000000E+00  0.00000000E+00  0.00000000E+00
  0.00000000E+00  0.00000000E+00  0.00000000E+00
  0.00000000E+00  0.00000000E+00  0.00000000E+00
  0.00000000E+00  0.00000000E+00  0.00000000E+00
  0.00000000E+00  0.00000000E+00  0.00000000E+00
  0.00000000E+00  0.00000000E+00  0.00000000E+00
  0.00000000E+00  0.00000000E+00  0.00000000E+00
  0.00000000E+00  0.00000000E+00  0.00000000E+00
  0.00000000E+00  0.00000000E+00  0.00000000E+00
  0.00000000E+00  0.00000000E+00  0.00000000E+00
  0.00000000E+00  0.00000000E+00  0.00000000E+00
  0.00000000E+00  0.00000000E+00  0.00000000E+00
  0.00000000E+00  0.00000000E+00  0.00000000E+00
  0.00000000E+00  0.00000000E+00  0.00000000E+00
  0.00000000E+00  0.00000000E+00  0.00000000E+00
  0.00000000E+00  0.00000000E+00  0.00000000E+00
  0.00000000E+00  0.00000000E+00  0.00000000E+00
  0.00000000E+00  0.00000000E+00  0.00000000E+00
  0.00000000E+00  0.00000000E+00  0.00000000E+00
  0.00000000E+00  0.00000000E+00  0.00000000E+00
  0.00000000E+00  0.00000000E+00  0.00000000E+00
  0.00000000E+00  0.00000000E+00  0.00000000E+00
  0.00000000E+00  0.00000000E+00  0.00000000E+00
  0.00000000E+00  0.00000000E+00  0.00000000E+00
  0.00000000E+00  0.00000000E+00  0.00000000E+00
  0.00000000E+00  0.00000000E+00  0.00000000E+00
  0.00000000E+00  0.00000000E+00  0.00000000E+00
  0.00000000E+00  0.00000000E+00  0.00000000E+00
  0.00000000E+00  0.00000000E+00  0.00000000E+00
  0.00000000E+00  0.00000000E+00  0.00000000E+00
  0.00000000E+00  0.00000000E+00  0.00000000E+00
  0.00000000E+00  0.00000000E+00  0.00000000E+00
  0.00000000E+00  0.00000000E+00  0.00000000E+00
  0.00000000E+00  0.00000000E+00  0.00000000E+00
