# Supplementary material for: Dramatic Enhancement of Rare-Earth Metal–Organic Framework Stability Via Metal Cluster Fluorination
Source: JACS Au. 2022 Aug 9;2(8):1889–98. doi: 10.1021/jacsau.2c00259 (PMC9400048; doi:10.1021/jacsau.2c00259)
Supplement: Supplementary file 2 — au2c00259_si_002.zip [file au2c00259_si_002.zip › jacs_supplement/poscars/empty_stability/uio-66/mixed/eu/three/POSCAR]

Poscar                                  
   1.00000000000000     
    15.1975941819560472    0.0003272826721296   -0.0004695600955074
     7.6003227285491803   13.1630226836309348    0.0005884735143057
     7.5979789415405392    4.3881359197911127   12.3596170814794721
   C    H    O    Eu   F 
    48    25    29     6     3
Direct
  0.9206869806335405  0.4538663299756820  0.0804285535630171
  0.5449852078679029  0.4537478789632061  0.9201988370773080
  0.0811789325439705  0.9211615221502143  0.4532061185080138
  0.4537974104950564  0.5449607808873225  0.0806026427144744
  0.9212225227688222  0.0813318180737923  0.5445470346844274
  0.5450025480441667  0.9206812223382101  0.0806072053099669
  0.0812275445902699  0.4530616695443257  0.5446161060919295
  0.4537519372560084  0.0811275730531378  0.9201780117353877
  0.9211650745046498  0.5444746456075720  0.4531013334539438
  0.9211805860190765  0.4530188624465481  0.5445539132900663
  0.4538125507912056  0.9206816010461125  0.0805771501894057
  0.0811571782086560  0.5445657576869962  0.4532005333215849
  0.5450144074490737  0.0811076870327199  0.9201785619710421
  0.5449818496565513  0.4537426902410289  0.0806309687010938
  0.0812680365618235  0.9211773076215195  0.5446116106569434
  0.4537242581840246  0.5450017194557191  0.9201929347175550
  0.9211757488672276  0.0813264859531913  0.4531137370603560
  0.0811026299895730  0.4538443588212004  0.9200521123153820
  0.5445476695370317  0.9211603083986759  0.4530987565667104
  0.9206693489020310  0.5450633015928901  0.0804433099640747
  0.4531154370953701  0.0812031397047761  0.5445722316020323
  0.6895652743562124  0.0005939174871443  0.3092765725822915
  0.5900242684646457  0.0013180657658793  0.4073649310269332
  0.0029739620599969  0.6871355352901034  0.0025948009073815
  0.0013442109992852  0.5901609438818198  0.0007360033232402
  0.3066559645844151  0.0028768537869936  0.6876152640450997
  0.4072054627286477  0.0015105206384121  0.5898002624036778
  0.0030009781603866  0.3073469876231698  0.0025935702300472
  0.0013724604646583  0.4078193802006709  0.0007175857358988
  0.6867012372907126  0.3069232106698223  0.0030950430597159
  0.5899711996680139  0.4076408048262294  0.0009841193214513
  0.0009846503437103  0.0010619925318380  0.3089031373836590
  0.0013581742825792  0.0014416863354043  0.4073618900113587
  0.3069570547079223  0.6867335101545748  0.0030888322741092
  0.4076519853130733  0.5899775180666538  0.0009613929531369
  0.0034181973523886  0.0034558191104779  0.6870994106732695
  0.0017414625824870  0.0017360485313134  0.5896421866919539
  0.6867075299897110  0.0033444398256179  0.0030873787029151
  0.5899936022874925  0.0014439886705233  0.0009680953934605
  0.0033610188341200  0.3061546269770403  0.6871274579403348
  0.0016865903577781  0.4070148483877674  0.5896645889937204
  0.3069763136387920  0.0032996018843647  0.0030492735674343
  0.4076801071193614  0.0014496843898684  0.0009353019319391
  0.0009803137506239  0.6891451067317433  0.3088985775784536
  0.0013554319371920  0.5899302330899019  0.4073466848300029
  0.5445332721736804  0.0812360609813894  0.4530804656136382
  0.0810816202653655  0.5450913613371000  0.9200608014817178
  0.4531267967762247  0.9211211677822178  0.5445887256677580
  0.4156529081765612  0.8596460700245103  0.1421443004682104
  0.1423904443873525  0.5825056345515591  0.4150402464229757
  0.5825759693411996  0.1427742392557789  0.8592806269673474
  0.5826128189015307  0.4155162560915713  0.1422262713824765
  0.1426103784745649  0.8602770462941791  0.5824378130980037
  0.4154051923070838  0.5825821518562506  0.8592615015323801
  0.8602010749760751  0.1426356078290780  0.4149048199436649
  0.1427624163006840  0.4155535752984392  0.8591172994318583
  0.5824617924559163  0.8601763334265513  0.4149130304844917
  0.8596150010495123  0.5826904797816752  0.1420144411389686
  0.4148879606475759  0.1425090965338995  0.5824117569042002
  0.9051622386708900  0.9050418129781903  0.2848546661413494
  0.5824389536595547  0.1425019197752206  0.4148947377738494
  0.1427343358956321  0.5826673753701854  0.8591245466231925
  0.4149019164414440  0.8601970826296750  0.5824331715092796
  0.8596585794213070  0.4156960732939012  0.1420039671182707
  0.5825450054818475  0.4154343323170195  0.8592862375021753
  0.1423983610072739  0.8601356388615571  0.4150572556093763
  0.4156436504510381  0.5825805236484598  0.1421764253492199
  0.8603487714703917  0.1426533739273097  0.5823842501298486
  0.5826292895890361  0.8596686563998404  0.1422093426144215
  0.1425830972158906  0.4147891366707555  0.5824252139795831
  0.4154289350789426  0.1428017841448010  0.8592495356424337
  0.8602091515835397  0.5823375959163783  0.4148669075792100
  0.8603124581230404  0.4147307457493383  0.5823780176675371
  0.7279783938418163  0.0741282017652765  0.2727904042997622
  0.0780879801879166  0.7239549408493318  0.9289190374024230
  0.2692873552991131  0.9287935015709436  0.7238815797819882
  0.9286115625514668  0.2699777160318746  0.0784611013178917
  0.7235892687134111  0.2687898681585992  0.9293148632401724
  0.0744472545361461  0.9255108918159891  0.2725220554014882
  0.2695717265839335  0.7225555197558151  0.0790140639288666
  0.9292835541599302  0.0786134964078613  0.7233846118729375
  0.7223621383748835  0.9292337342553765  0.0792272589285687
  0.0788452095905825  0.2684726801556465  0.7231295977788434
  0.2685721229820786  0.0785338192714775  0.9294944075979643
  0.9259374862391141  0.7271709727445952  0.2719601984353659
  0.9292168734438420  0.2688520355896955  0.7234292927700139
  0.2695830533299244  0.9289425911712570  0.0789728603926321
  0.0744309614249374  0.7276306055865192  0.2725265723579895
  0.7235915586208961  0.0783797534966482  0.9293067268825439
  0.7223554313107030  0.2692405929121762  0.0792359927977699
  0.0788762000700629  0.9296206054546445  0.7231224513969821
  0.2685465237462736  0.7234696061720598  0.9295368283356922
  0.9259369800025326  0.0750149878137023  0.2719709001071209
  0.0781217952468154  0.2690953779712402  0.9289171389673498
  0.7279665376384941  0.9251422690856614  0.2727866785640813
  0.9285838811931910  0.7230344038272634  0.0784560605035267
  0.2692617734523992  0.0780901865378354  0.7238548887672422
  0.0508610753056047  0.0507426549700369  0.0524518909305414
  0.0522915613689747  0.0523307095158003  0.8431152423806978
  0.0508533338163772  0.8460096707116946  0.0524652659510281
  0.8458814448561611  0.0508505420544054  0.0524863558388944
  0.9314823546215649  0.9314695421032653  0.2056462010058979
  0.8731059154998562  0.1295723497717987  0.1243008270952899
  0.1263663206987005  0.8736013693693963  0.8737500754725076
  0.8735328335155401  0.1264100341548939  0.8737302440238892
  0.1296181230126763  0.8730118927085968  0.1244153260608059
  0.8731144560786106  0.8730926216685546  0.1242917550229947
  0.1263735906081109  0.1263568566965958  0.8737275795142381
  0.9330655100353411  0.9332479807950449  0.9309750845308784
  0.2027815601206910  0.9330562190380931  0.9311615289824857
  0.9330438193579695  0.2028084488612976  0.9309980465270371
 
  0.00000000E+00  0.00000000E+00  0.00000000E+00
  0.00000000E+00  0.00000000E+00  0.00000000E+00
  0.00000000E+00  0.00000000E+00  0.00000000E+00
  0.00000000E+00  0.00000000E+00  0.00000000E+00
  0.00000000E+00  0.00000000E+00  0.00000000E+00
  0.00000000E+00  0.00000000E+00  0.00000000E+00
  0.00000000E+00  0.00000000E+00  0.00000000E+00
  0.00000000E+00  0.00000000E+00  0.00000000E+00
  0.00000000E+00  0.00000000E+00  0.00000000E+00
  0.00000000E+00  0.00000000E+00  0.00000000E+00
  0.00000000E+00  0.00000000E+00  0.00000000E+00
  0.00000000E+00  0.00000000E+00  0.00000000E+00
  0.00000000E+00  0.00000000E+00  0.00000000E+00
  0.00000000E+00  0.00000000E+00  0.00000000E+00
  0.00000000E+00  0.00000000E+00  0.00000000E+00
  0.00000000E+00  0.00000000E+00  0.00000000E+00
  0.00000000E+00  0.00000000E+00  0.00000000E+00
  0.00000000E+00  0.00000000E+00  0.00000000E+00
  0.00000000E+00  0.00000000E+00  0.00000000E+00
  0.00000000E+00  0.00000000E+00  0.00000000E+00
  0.00000000E+00  0.00000000E+00  0.00000000E+00
  0.00000000E+00  0.00000000E+00  0.00000000E+00
  0.00000000E+00  0.00000000E+00  0.00000000E+00
  0.00000000E+00  0.00000000E+00  0.00000000E+00
  0.00000000E+00  0.00000000E+00  0.00000000E+00
  0.00000000E+00  0.00000000E+00  0.00000000E+00
  0.00000000E+00  0.00000000E+00  0.00000000E+00
  0.00000000E+00  0.00000000E+00  0.00000000E+00
  0.00000000E+00  0.00000000E+00  0.00000000E+00
  0.00000000E+00  0.00000000E+00  0.00000000E+00
  0.00000000E+00  0.00000000E+00  0.00000000E+00
  0.00000000E+00  0.00000000E+00  0.00000000E+00
  0.00000000E+00  0.00000000E+00  0.00000000E+00
  0.00000000E+00  0.00000000E+00  0.00000000E+00
  0.00000000E+00  0.00000000E+00  0.00000000E+00
  0.00000000E+00  0.00000000E+00  0.00000000E+00
  0.00000000E+00  0.00000000E+00  0.00000000E+00
  0.00000000E+00  0.00000000E+00  0.00000000E+00
  0.00000000E+00  0.00000000E+00  0.00000000E+00
  0.00000000E+00  0.00000000E+00  0.00000000E+00
  0.00000000E+00  0.00000000E+00  0.00000000E+00
  0.00000000E+00  0.00000000E+00  0.00000000E+00
  0.00000000E+00  0.00000000E+00  0.00000000E+00
  0.00000000E+00  0.00000000E+00  0.00000000E+00
  0.00000000E+00  0.00000000E+00  0.00000000E+00
  0.00000000E+00  0.00000000E+00  0.00000000E+00
  0.00000000E+00  0.00000000E+00  0.00000000E+00
  0.00000000E+00  0.00000000E+00  0.00000000E+00
  0.00000000E+00  0.00000000E+00  0.00000000E+00
  0.00000000E+00  0.00000000E+00  0.00000000E+00
  0.00000000E+00  0.00000000E+00  0.00000000E+00
  0.00000000E+00  0.00000000E+00  0.00000000E+00
  0.00000000E+00  0.00000000E+00  0.00000000E+00
  0.00000000E+00  0.00000000E+00  0.00000000E+00
  0.00000000E+00  0.00000000E+00  0.00000000E+00
  0.00000000E+00  0.00000000E+00  0.00000000E+00
  0.00000000E+00  0.00000000E+00  0.00000000E+00
  0.00000000E+00  0.00000000E+00  0.00000000E+00
  0.00000000E+00  0.00000000E+00  0.00000000E+00
  0.00000000E+00  0.00000000E+00  0.00000000E+00
  0.00000000E+00  0.00000000E+00  0.00000000E+00
  0.00000000E+00  0.00000000E+00  0.00000000E+00
  0.00000000E+00  0.00000000E+00  0.00000000E+00
  0.00000000E+00  0.00000000E+00  0.00000000E+00
  0.00000000E+00  0.00000000E+00  0.00000000E+00
  0.00000000E+00  0.00000000E+00  0.00000000E+00
  0.00000000E+00  0.00000000E+00  0.00000000E+00
  0.00000000E+00  0.00000000E+00  0.00000000E+00
  0.00000000E+00  0.00000000E+00  0.00000000E+00
  0.00000000E+00  0.00000000E+00  0.00000000E+00
  0.00000000E+00  0.00000000E+00  0.00000000E+00
  0.00000000E+00  0.00000000E+00  0.00000000E+00
  0.00000000E+00  0.00000000E+00  0.00000000E+00
  0.00000000E+00  0.00000000E+00  0.00000000E+00
  0.00000000E+00  0.00000000E+00  0.00000000E+00
  0.00000000E+00  0.00000000E+00  0.00000000E+00
  0.00000000E+00  0.00000000E+00  0.00000000E+00
  0.00000000E+00  0.00000000E+00  0.00000000E+00
  0.00000000E+00  0.00000000E+00  0.00000000E+00
  0.00000000E+00  0.00000000E+00  0.00000000E+00
  0.00000000E+00  0.00000000E+00  0.00000000E+00
  0.00000000E+00  0.00000000E+00  0.00000000E+00
  0.00000000E+00  0.00000000E+00  0.00000000E+00
  0.00000000E+00  0.00000000E+00  0.00000000E+00
  0.00000000E+00  0.00000000E+00  0.00000000E+00
  0.00000000E+00  0.00000000E+00  0.00000000E+00
  0.00000000E+00  0.00000000E+00  0.00000000E+00
  0.00000000E+00  0.00000000E+00  0.00000000E+00
  0.00000000E+00  0.00000000E+00  0.00000000E+00
  0.00000000E+00  0.00000000E+00  0.00000000E+00
  0.00000000E+00  0.00000000E+00  0.00000000E+00
  0.00000000E+00  0.00000000E+00  0.00000000E+00
  0.00000000E+00  0.00000000E+00  0.00000000E+00
  0.00000000E+00  0.00000000E+00  0.00000000E+00
  0.00000000E+00  0.00000000E+00  0.00000000E+00
  0.00000000E+00  0.00000000E+00  0.00000000E+00
  0.00000000E+00  0.00000000E+00  0.00000000E+00
  0.00000000E+00  0.00000000E+00  0.00000000E+00
  0.00000000E+00  0.00000000E+00  0.00000000E+00
  0.00000000E+00  0.00000000E+00  0.00000000E+00
  0.00000000E+00  0.00000000E+00  0.00000000E+00
  0.00000000E+00  0.00000000E+00  0.00000000E+00
  0.00000000E+00  0.00000000E+00  0.00000000E+00
  0.00000000E+00  0.00000000E+00  0.00000000E+00
  0.00000000E+00  0.00000000E+00  0.00000000E+00
  0.00000000E+00  0.00000000E+00  0.00000000E+00
  0.00000000E+00  0.00000000E+00  0.00000000E+00
  0.00000000E+00  0.00000000E+00  0.00000000E+00
  0.00000000E+00  0.00000000E+00  0.00000000E+00
  0.00000000E+00  0.00000000E+00  0.00000000E+00
  0.00000000E+00  0.00000000E+00  0.00000000E+00
