# Supplementary material for: Dramatic Enhancement of Rare-Earth Metal–Organic Framework Stability Via Metal Cluster Fluorination
Source: JACS Au. 2022 Aug 9;2(8):1889–98. doi: 10.1021/jacsau.2c00259 (PMC9400048; doi:10.1021/jacsau.2c00259)
Supplement: Supplementary file 2 — au2c00259_si_002.zip [file au2c00259_si_002.zip › jacs_supplement/poscars/empty_stability/uio-66/mixed/eu/two/POSCAR]

Poscar                                  
   1.00000000000000     
    15.1919416768669091   -0.0163888429758875   -0.0024742336191804
     7.5830193494790743   13.1640569490479553   -0.0026076833082316
     7.5886840326718108    4.3808387636606581   12.3930299031191886
   C    H    O    Eu   F 
    48    26    30     6     2
Direct
  0.9212668288753220  0.4532822564093161  0.0808544205525006
  0.5449441034077893  0.4538263477799904  0.9205383668212069
  0.0820360210168472  0.9222035510096042  0.4522776203779246
  0.4538224460626740  0.5449365441429761  0.0807277607204537
  0.9222065197825369  0.0820371278523825  0.5436308359429550
  0.5446698919407387  0.9212035471121266  0.0806590892303204
  0.0814136764473168  0.4530283133175443  0.5446490748635744
  0.4530730090925612  0.0813764807075415  0.9209451212575992
  0.9212261099528946  0.5446137947806443  0.4535504991825089
  0.9212759524740728  0.4532308786410415  0.5446671876941450
  0.4532889763070125  0.9212484744933949  0.0808691267252133
  0.0814817607545709  0.5443404469129651  0.4533821519871635
  0.5443913905342332  0.0814473699861979  0.9208260164639469
  0.5449423494564437  0.4538348620952490  0.0807218006472307
  0.0820371822119787  0.9222027044658735  0.5436286897400541
  0.4538234875902925  0.5449334725421833  0.9205433727925725
  0.9222065247224941  0.0820341135829054  0.4522809807605683
  0.0813931178126779  0.4530783769563159  0.9209269801071687
  0.5446213165364489  0.9212358975117089  0.4535222824470634
  0.9212059407371946  0.5446593747825101  0.0806607835943702
  0.4530193878886765  0.0814044097135881  0.5446525545693958
  0.6882109437342681  0.0020484432605430  0.3087590285030641
  0.5898123454046551  0.0016904277908223  0.4075668320538559
  0.0020116573916766  0.6882469891082070  0.0010444351140994
  0.0016492870319949  0.5898597173462352  0.0009651043086665
  0.3061747663824517  0.0035861524118455  0.6864943141780495
  0.4070173943249895  0.0018226630494809  0.5896499863415297
  0.0036163158906194  0.3062001367960498  0.0037636157963373
  0.0018232538310851  0.4070602186037965  0.0015204472989231
  0.6865804505262025  0.3073611502323989  0.0030605626031901
  0.5899685705814788  0.4078385964440899  0.0011161194215326
  0.0007779862722616  0.0007865540702986  0.3093197754880017
  0.0020393430882586  0.0020383290261540  0.4068669629151162
  0.3073351230449705  0.6865537506296279  0.0030800738799239
  0.4078203616567131  0.5899513641643314  0.0011293612256300
  0.0007859369005189  0.0007819085771644  0.6892505690789285
  0.0020386818172778  0.0020367858137209  0.5892005334458602
  0.6882488874598387  0.0020211675994911  0.0010352685839431
  0.5898686279355860  0.0016518838605911  0.0009610774299809
  0.0036389757771152  0.3061557024847349  0.6864782262358939
  0.0018450780966054  0.4070046126923008  0.5896510535457087
  0.3062177362149104  0.0035686771017397  0.0037835811249284
  0.4070681328888260  0.0017930806967178  0.0015364057686417
  0.0020248057905950  0.6882191096601044  0.3087815873878076
  0.0016779713755425  0.5898152911538745  0.4075844031550027
  0.5443234303523005  0.0814892678183239  0.4533773515665445
  0.0814502365809221  0.5443966846978577  0.9208193484024202
  0.4532454989563051  0.9212662907263266  0.5446472531614540
  0.4151702135484959  0.8602702066045895  0.1422793837155705
  0.1429385312377078  0.5820131176156209  0.4152360638306138
  0.5820601541518213  0.1429046469088903  0.8598428734183341
  0.5825413002018235  0.4155894277896642  0.1422273488768914
  0.1430073228425241  0.8610366734825952  0.5816669080213154
  0.4155818067996178  0.5825262766355868  0.8596837612881588
  0.8610345939533636  0.1429860445819237  0.4144515870038878
  0.1428484336160138  0.4148135610959415  0.8601227511155759
  0.5825292899544139  0.8600762509839314  0.4156234084368708
  0.8600450200483216  0.5825400454334287  0.1418262175075078
  0.4147456343962937  0.1428463193025679  0.5822814068844132
  0.9060730975381547  0.9060831207244797  0.9024189916023118
  0.9060612705670581  0.9060817026832663  0.2855416359091600
  0.5819920994072357  0.1429525634892672  0.4152339055155378
  0.1429028393432921  0.5820730382383305  0.8598343500659266
  0.4151363555621508  0.8602799125989407  0.5823306924731003
  0.8602902813695836  0.4151529173813266  0.1422694570774317
  0.5825419741575864  0.4155824224022206  0.8596744769116977
  0.1429862301146412  0.8610296179179938  0.4144489922247882
  0.4155681161808522  0.5825390642367723  0.1422348105697743
  0.8610447897244283  0.1430093343356955  0.5816633558816589
  0.5825619128177866  0.8600458984628119  0.1418247579835943
  0.1428625645344530  0.4147638191230953  0.5822673229549404
  0.4148001156541019  0.1428273166909960  0.8601442532044387
  0.8600549622354474  0.5825198274852005  0.4156667112177967
  0.8602928401052083  0.4151130425985697  0.5823567985818463
  0.7260703940257038  0.0762318527044282  0.2711020224680312
  0.0761798032927532  0.7261206593407689  0.9266509892000516
  0.2686358375109544  0.9295986466844803  0.7218616400252265
  0.9296547838432080  0.2686344895271396  0.0799384135537849
  0.7228671330678416  0.2693261093569229  0.9292971006445813
  0.0741269926831395  0.9252295222992497  0.2732335728778419
  0.2692987885641487  0.7228093379696040  0.0786147115752713
  0.9252212732848891  0.0741271605154730  0.7275455834791980
  0.7262832164609689  0.9265820027976561  0.0750181649172853
  0.0783604940463049  0.2680392907703696  0.7234247972029769
  0.2680788504934791  0.0782942323398259  0.9302427503415421
  0.9265670909709284  0.7262771267343909  0.2722186957570228
  0.9296580035447120  0.2685996118228481  0.7218566294361900
  0.2686714792811827  0.9295912455106269  0.0799451906112668
  0.0762101363658409  0.7260744737113487  0.2711204620739822
  0.7261198669612469  0.0761944320212404  0.9266543996903147
  0.7228366121659204  0.2693328638072162  0.0785942085929491
  0.0741403819169741  0.9252225745885021  0.7275356958609996
  0.2693026602864853  0.7228311752946350  0.9293145906876928
  0.9251981429710697  0.0741081759205270  0.2732569579712333
  0.0783474194610717  0.2680697862112252  0.9302181222240000
  0.7262635533623528  0.9265991306591995  0.2721906733753390
  0.9265801062281988  0.7262715372640322  0.0750389044802847
  0.2680452032042611  0.0783007873782878  0.7234611349639843
  0.0512422015475266  0.0512292492486132  0.0534055960705477
  0.0512467115020515  0.0512315414013005  0.8442312393267641
  0.0497221923860512  0.8486449588057542  0.0508747238498255
  0.8486366379414748  0.0497263982690045  0.0508786086335849
  0.9321809670554237  0.9321785412533323  0.9291353056956519
  0.9321693548042724  0.9321695674800684  0.2066240692038677
  0.8733472761025703  0.1290943930128391  0.1244303563333435
  0.1290840396987699  0.8733449113271663  0.8732370468164131
  0.8733608699695473  0.1290816857489476  0.8732382805271338
  0.1290934795019305  0.8733349396257780  0.1244416960717723
  0.8729263962068061  0.8729295285847043  0.1271201584359886
  0.1256787784650044  0.1256612779126405  0.8743768695199594
  0.2035997224947099  0.9331322710272975  0.9316947309232242
  0.9331650543550803  0.2035836236559370  0.9316876408147784
 
  0.00000000E+00  0.00000000E+00  0.00000000E+00
  0.00000000E+00  0.00000000E+00  0.00000000E+00
  0.00000000E+00  0.00000000E+00  0.00000000E+00
  0.00000000E+00  0.00000000E+00  0.00000000E+00
  0.00000000E+00  0.00000000E+00  0.00000000E+00
  0.00000000E+00  0.00000000E+00  0.00000000E+00
  0.00000000E+00  0.00000000E+00  0.00000000E+00
  0.00000000E+00  0.00000000E+00  0.00000000E+00
  0.00000000E+00  0.00000000E+00  0.00000000E+00
  0.00000000E+00  0.00000000E+00  0.00000000E+00
  0.00000000E+00  0.00000000E+00  0.00000000E+00
  0.00000000E+00  0.00000000E+00  0.00000000E+00
  0.00000000E+00  0.00000000E+00  0.00000000E+00
  0.00000000E+00  0.00000000E+00  0.00000000E+00
  0.00000000E+00  0.00000000E+00  0.00000000E+00
  0.00000000E+00  0.00000000E+00  0.00000000E+00
  0.00000000E+00  0.00000000E+00  0.00000000E+00
  0.00000000E+00  0.00000000E+00  0.00000000E+00
  0.00000000E+00  0.00000000E+00  0.00000000E+00
  0.00000000E+00  0.00000000E+00  0.00000000E+00
  0.00000000E+00  0.00000000E+00  0.00000000E+00
  0.00000000E+00  0.00000000E+00  0.00000000E+00
  0.00000000E+00  0.00000000E+00  0.00000000E+00
  0.00000000E+00  0.00000000E+00  0.00000000E+00
  0.00000000E+00  0.00000000E+00  0.00000000E+00
  0.00000000E+00  0.00000000E+00  0.00000000E+00
  0.00000000E+00  0.00000000E+00  0.00000000E+00
  0.00000000E+00  0.00000000E+00  0.00000000E+00
  0.00000000E+00  0.00000000E+00  0.00000000E+00
  0.00000000E+00  0.00000000E+00  0.00000000E+00
  0.00000000E+00  0.00000000E+00  0.00000000E+00
  0.00000000E+00  0.00000000E+00  0.00000000E+00
  0.00000000E+00  0.00000000E+00  0.00000000E+00
  0.00000000E+00  0.00000000E+00  0.00000000E+00
  0.00000000E+00  0.00000000E+00  0.00000000E+00
  0.00000000E+00  0.00000000E+00  0.00000000E+00
  0.00000000E+00  0.00000000E+00  0.00000000E+00
  0.00000000E+00  0.00000000E+00  0.00000000E+00
  0.00000000E+00  0.00000000E+00  0.00000000E+00
  0.00000000E+00  0.00000000E+00  0.00000000E+00
  0.00000000E+00  0.00000000E+00  0.00000000E+00
  0.00000000E+00  0.00000000E+00  0.00000000E+00
  0.00000000E+00  0.00000000E+00  0.00000000E+00
  0.00000000E+00  0.00000000E+00  0.00000000E+00
  0.00000000E+00  0.00000000E+00  0.00000000E+00
  0.00000000E+00  0.00000000E+00  0.00000000E+00
  0.00000000E+00  0.00000000E+00  0.00000000E+00
  0.00000000E+00  0.00000000E+00  0.00000000E+00
  0.00000000E+00  0.00000000E+00  0.00000000E+00
  0.00000000E+00  0.00000000E+00  0.00000000E+00
  0.00000000E+00  0.00000000E+00  0.00000000E+00
  0.00000000E+00  0.00000000E+00  0.00000000E+00
  0.00000000E+00  0.00000000E+00  0.00000000E+00
  0.00000000E+00  0.00000000E+00  0.00000000E+00
  0.00000000E+00  0.00000000E+00  0.00000000E+00
  0.00000000E+00  0.00000000E+00  0.00000000E+00
  0.00000000E+00  0.00000000E+00  0.00000000E+00
  0.00000000E+00  0.00000000E+00  0.00000000E+00
  0.00000000E+00  0.00000000E+00  0.00000000E+00
  0.00000000E+00  0.00000000E+00  0.00000000E+00
  0.00000000E+00  0.00000000E+00  0.00000000E+00
  0.00000000E+00  0.00000000E+00  0.00000000E+00
  0.00000000E+00  0.00000000E+00  0.00000000E+00
  0.00000000E+00  0.00000000E+00  0.00000000E+00
  0.00000000E+00  0.00000000E+00  0.00000000E+00
  0.00000000E+00  0.00000000E+00  0.00000000E+00
  0.00000000E+00  0.00000000E+00  0.00000000E+00
  0.00000000E+00  0.00000000E+00  0.00000000E+00
  0.00000000E+00  0.00000000E+00  0.00000000E+00
  0.00000000E+00  0.00000000E+00  0.00000000E+00
  0.00000000E+00  0.00000000E+00  0.00000000E+00
  0.00000000E+00  0.00000000E+00  0.00000000E+00
  0.00000000E+00  0.00000000E+00  0.00000000E+00
  0.00000000E+00  0.00000000E+00  0.00000000E+00
  0.00000000E+00  0.00000000E+00  0.00000000E+00
  0.00000000E+00  0.00000000E+00  0.00000000E+00
  0.00000000E+00  0.00000000E+00  0.00000000E+00
  0.00000000E+00  0.00000000E+00  0.00000000E+00
  0.00000000E+00  0.00000000E+00  0.00000000E+00
  0.00000000E+00  0.00000000E+00  0.00000000E+00
  0.00000000E+00  0.00000000E+00  0.00000000E+00
  0.00000000E+00  0.00000000E+00  0.00000000E+00
  0.00000000E+00  0.00000000E+00  0.00000000E+00
  0.00000000E+00  0.00000000E+00  0.00000000E+00
  0.00000000E+00  0.00000000E+00  0.00000000E+00
  0.00000000E+00  0.00000000E+00  0.00000000E+00
  0.00000000E+00  0.00000000E+00  0.00000000E+00
  0.00000000E+00  0.00000000E+00  0.00000000E+00
  0.00000000E+00  0.00000000E+00  0.00000000E+00
  0.00000000E+00  0.00000000E+00  0.00000000E+00
  0.00000000E+00  0.00000000E+00  0.00000000E+00
  0.00000000E+00  0.00000000E+00  0.00000000E+00
  0.00000000E+00  0.00000000E+00  0.00000000E+00
  0.00000000E+00  0.00000000E+00  0.00000000E+00
  0.00000000E+00  0.00000000E+00  0.00000000E+00
  0.00000000E+00  0.00000000E+00  0.00000000E+00
  0.00000000E+00  0.00000000E+00  0.00000000E+00
  0.00000000E+00  0.00000000E+00  0.00000000E+00
  0.00000000E+00  0.00000000E+00  0.00000000E+00
  0.00000000E+00  0.00000000E+00  0.00000000E+00
  0.00000000E+00  0.00000000E+00  0.00000000E+00
  0.00000000E+00  0.00000000E+00  0.00000000E+00
  0.00000000E+00  0.00000000E+00  0.00000000E+00
  0.00000000E+00  0.00000000E+00  0.00000000E+00
  0.00000000E+00  0.00000000E+00  0.00000000E+00
  0.00000000E+00  0.00000000E+00  0.00000000E+00
  0.00000000E+00  0.00000000E+00  0.00000000E+00
  0.00000000E+00  0.00000000E+00  0.00000000E+00
  0.00000000E+00  0.00000000E+00  0.00000000E+00
  0.00000000E+00  0.00000000E+00  0.00000000E+00
  0.00000000E+00  0.00000000E+00  0.00000000E+00
  0.00000000E+00  0.00000000E+00  0.00000000E+00
