# Supplementary material for: Dramatic Enhancement of Rare-Earth Metal–Organic Framework Stability Via Metal Cluster Fluorination
Source: JACS Au. 2022 Aug 9;2(8):1889–98. doi: 10.1021/jacsau.2c00259 (PMC9400048; doi:10.1021/jacsau.2c00259)
Supplement: Supplementary file 2 — au2c00259_si_002.zip [file au2c00259_si_002.zip › jacs_supplement/poscars/empty_stability/uio-66/mixed/ho/one/POSCAR]

Poscar                                  
   1.00000000000000     
    15.0092374607314376   -0.0008696634759868    0.0007166321216199
     7.5050947807254431   13.0166362470594521   -0.0060942390175068
     7.5044236591461413    4.3320874691951259   12.2558237996579287
   C    H    O    Ho   F 
    48    27    31     6     1
Direct
  0.9215750731872703  0.4501348757934380  0.0834709361426036
  0.5448698782378187  0.4501008814343521  0.9215374311825286
  0.0887395085598897  0.9251076923435093  0.4469416462545510
  0.4525496799088486  0.5423876653236235  0.0834743615143267
  0.9277629748625174  0.0877307336076640  0.5384816141276190
  0.5393300322089942  0.9250301041638522  0.0887536981067143
  0.0834395285253748  0.4501477097779087  0.5448895367556617
  0.4460394722503054  0.0876763621643732  0.9278573529070471
  0.9216004637340944  0.5423238342382604  0.4525166468923061
  0.9215606548267061  0.4500843811016182  0.5448671231741287
  0.4469627172787796  0.9250078434574220  0.0887558227010388
  0.0834880995044642  0.5423857343692902  0.4525439733110730
  0.5384548857399949  0.0876969486740649  0.9278561867191613
  0.5448863678252636  0.4501415455455344  0.0834246650966293
  0.0887109714326186  0.9251083061935432  0.5393253888021832
  0.4525205086465789  0.5423422131080002  0.9215817814334955
  0.9277953175016691  0.0877292333364394  0.4460456857562107
  0.0834729179612310  0.4501572737289337  0.9215300825541846
  0.5393486161874534  0.9251959272174020  0.4469360751260965
  0.9216257069462799  0.5423691928871506  0.0835409236140592
  0.4461249255670836  0.0877498643775709  0.5385663977726622
  0.6882988561323629  0.0028594360439200  0.3042727065086765
  0.5855769567676603  0.0059736368563961  0.4009511628540707
  0.0027622643128566  0.6879344740853668  0.0027719643527462
  0.0028127104112983  0.5883397820840557  0.0027896331611004
  0.3042618263411967  0.0028174068551792  0.6882676833884460
  0.4009452037131425  0.0059503312004452  0.5855604814283879
  0.0042539765600580  0.3024979406746908  0.0042580308281970
  0.0028724296089990  0.4036911358541531  0.0028474430831054
  0.6890586605120603  0.3024986934629723  0.0042196729077517
  0.5906419268190817  0.4036796639951987  0.0028199456550766
  0.0048708703652380  0.0027454694234024  0.3042176393680975
  0.0077579774586312  0.0058957215634123  0.4009020993149974
  0.3065956617802712  0.6879103877577677  0.0027192109077845
  0.4061310532718494  0.5883121672383851  0.0027503336559533
  0.0047604146979481  0.0027873272240839  0.6882627501343848
  0.0077022736139511  0.0059038764548163  0.5855339256760885
  0.6882345873151081  0.0027249669368814  0.0048822267098245
  0.5855064285825904  0.0058614429080635  0.0077898164283781
  0.0042581796484740  0.3024864354548313  0.6890447366792500
  0.0028512567676842  0.4036709014504041  0.5906341868386775
  0.3042261341566999  0.0026949819521107  0.0048763492875139
  0.4009095110404459  0.0058220531789885  0.0077880923777656
  0.0027481919566910  0.6878932109804268  0.3065913535739639
  0.0027685533218644  0.5883016423294478  0.4061227869789477
  0.5385506851535595  0.0877669581918923  0.4461437334808593
  0.0835459391102447  0.5423938752313830  0.9215868440384867
  0.4469767985895885  0.9251837921498378  0.5393015419778138
  0.4091548949983590  0.8626015731564038  0.1500874601352749
  0.1455699191827975  0.5805807878750429  0.4140725871313435
  0.5765734020244722  0.1498269317759906  0.8662370043545309
  0.5831036245108265  0.4115852035111445  0.1454831305499198
  0.1500571336757019  0.8627402988341046  0.5781838076382542
  0.4140494295136818  0.5805140877210562  0.8597877764753719
  0.8661680092935029  0.1498254503394278  0.4074330157814501
  0.1455266353064175  0.4116427918915520  0.8597776848355352
  0.5782179947073871  0.8628145998362342  0.4091040134377053
  0.8598001031363367  0.5805559727689271  0.1456157962325761
  0.4074910193356871  0.1498528054990587  0.5767093427885399
  0.9037962414466065  0.9052165561486589  0.9038217104841095
  0.2872466850381983  0.9051894307755219  0.9037913733401055
  0.9038036737871522  0.9052078726027375  0.2872367648523237
  0.5766812300635635  0.1498744957431271  0.4075378800763474
  0.1456285134595277  0.5805784116854227  0.8597611800675082
  0.4091452150602564  0.8627982527252982  0.5781515844699783
  0.8598424429525906  0.4115945476941647  0.1455324941825324
  0.5830875188108138  0.4115444276022657  0.8598119733265790
  0.1501049161818457  0.8627253653680853  0.4091038461526111
  0.4140832410578028  0.5805756023071211  0.1455560486767951
  0.8661173244069076  0.1498315658521179  0.5766200807006996
  0.5782164746369745  0.8626559987883269  0.1500787137257262
  0.1454963940596414  0.4116205357849338  0.5830978922926207
  0.4074058915474623  0.1497701039620551  0.8662470596813208
  0.8597833139431046  0.5804777476235117  0.4140774405730170
  0.8598375846734498  0.4115237097624771  0.5830861944864836
  0.7284295743694429  0.0759601220985786  0.2680111716488014
  0.0775635833261106  0.7266736630384187  0.9269253301634706
  0.2685904944116544  0.9253595571866242  0.7276744732472054
  0.9294630592659132  0.2642319772096968  0.0803515012894991
  0.7260723931921547  0.2642412926091495  0.9294059719055880
  0.0785549075803260  0.9252780472428270  0.2685588822211855
  0.2688741593165531  0.7266098176024514  0.0775566048958254
  0.9277886178415145  0.0758908870908712  0.7283887879060273
  0.7276489545235023  0.9252862465356841  0.0785950860282156
  0.0803605538939109  0.2642031527277737  0.7260078212568359
  0.2679558505624229  0.0758192883083453  0.9279164663307782
  0.9268954532965310  0.7266351385812655  0.2689043944588221
  0.9294533108878085  0.2642139903908145  0.7260531943550035
  0.2685329969488208  0.9252576718112593  0.0785796167823847
  0.0775796565031683  0.7265957136256063  0.2688917226691458
  0.7283622383820330  0.0758364440139445  0.9279231870312685
  0.7260140135665196  0.2642003381180444  0.0803265432476223
  0.0784787913788634  0.9253604832275144  0.7276790618758184
  0.2689320145464436  0.7266537951609138  0.9268486608726434
  0.9279481919035604  0.0758942001107528  0.2678977290381610
  0.0803393593125463  0.2642038069322226  0.9294799571660661
  0.7277127066793696  0.9254191403882288  0.2685749890750344
  0.9269213374434671  0.7266459138514207  0.0775978709853788
  0.2679694987383243  0.0759301535601224  0.7283946250184599
  0.0514833122113671  0.0484654058527951  0.0514616034330189
  0.0514678638993260  0.0485229964430047  0.8486141581048159
  0.0496619353157257  0.8510713709687536  0.0496516897495383
  0.8486507653585278  0.0485039890559591  0.0514633049504525
  0.9307493050888809  0.9310385997216244  0.9307704881548560
  0.9307744987019575  0.9310300049835263  0.2075042934966405
  0.2075171301873482  0.9310198847730575  0.9307565921449452
  0.8758980480930205  0.1252207091606508  0.1230773530830689
  0.1257844436281843  0.8734843334388671  0.8750299273065778
  0.8758841925124798  0.1252010640703318  0.8758911224114954
  0.1257790058924257  0.8734188167993224  0.1257892896159234
  0.8750408755410533  0.8734660468670228  0.1257997889887434
  0.1230936522371380  0.1252070527475055  0.8758827596148606
  0.9325526057477376  0.2024549166778158  0.9325450114859706
 
  0.00000000E+00  0.00000000E+00  0.00000000E+00
  0.00000000E+00  0.00000000E+00  0.00000000E+00
  0.00000000E+00  0.00000000E+00  0.00000000E+00
  0.00000000E+00  0.00000000E+00  0.00000000E+00
  0.00000000E+00  0.00000000E+00  0.00000000E+00
  0.00000000E+00  0.00000000E+00  0.00000000E+00
  0.00000000E+00  0.00000000E+00  0.00000000E+00
  0.00000000E+00  0.00000000E+00  0.00000000E+00
  0.00000000E+00  0.00000000E+00  0.00000000E+00
  0.00000000E+00  0.00000000E+00  0.00000000E+00
  0.00000000E+00  0.00000000E+00  0.00000000E+00
  0.00000000E+00  0.00000000E+00  0.00000000E+00
  0.00000000E+00  0.00000000E+00  0.00000000E+00
  0.00000000E+00  0.00000000E+00  0.00000000E+00
  0.00000000E+00  0.00000000E+00  0.00000000E+00
  0.00000000E+00  0.00000000E+00  0.00000000E+00
  0.00000000E+00  0.00000000E+00  0.00000000E+00
  0.00000000E+00  0.00000000E+00  0.00000000E+00
  0.00000000E+00  0.00000000E+00  0.00000000E+00
  0.00000000E+00  0.00000000E+00  0.00000000E+00
  0.00000000E+00  0.00000000E+00  0.00000000E+00
  0.00000000E+00  0.00000000E+00  0.00000000E+00
  0.00000000E+00  0.00000000E+00  0.00000000E+00
  0.00000000E+00  0.00000000E+00  0.00000000E+00
  0.00000000E+00  0.00000000E+00  0.00000000E+00
  0.00000000E+00  0.00000000E+00  0.00000000E+00
  0.00000000E+00  0.00000000E+00  0.00000000E+00
  0.00000000E+00  0.00000000E+00  0.00000000E+00
  0.00000000E+00  0.00000000E+00  0.00000000E+00
  0.00000000E+00  0.00000000E+00  0.00000000E+00
  0.00000000E+00  0.00000000E+00  0.00000000E+00
  0.00000000E+00  0.00000000E+00  0.00000000E+00
  0.00000000E+00  0.00000000E+00  0.00000000E+00
  0.00000000E+00  0.00000000E+00  0.00000000E+00
  0.00000000E+00  0.00000000E+00  0.00000000E+00
  0.00000000E+00  0.00000000E+00  0.00000000E+00
  0.00000000E+00  0.00000000E+00  0.00000000E+00
  0.00000000E+00  0.00000000E+00  0.00000000E+00
  0.00000000E+00  0.00000000E+00  0.00000000E+00
  0.00000000E+00  0.00000000E+00  0.00000000E+00
  0.00000000E+00  0.00000000E+00  0.00000000E+00
  0.00000000E+00  0.00000000E+00  0.00000000E+00
  0.00000000E+00  0.00000000E+00  0.00000000E+00
  0.00000000E+00  0.00000000E+00  0.00000000E+00
  0.00000000E+00  0.00000000E+00  0.00000000E+00
  0.00000000E+00  0.00000000E+00  0.00000000E+00
  0.00000000E+00  0.00000000E+00  0.00000000E+00
  0.00000000E+00  0.00000000E+00  0.00000000E+00
  0.00000000E+00  0.00000000E+00  0.00000000E+00
  0.00000000E+00  0.00000000E+00  0.00000000E+00
  0.00000000E+00  0.00000000E+00  0.00000000E+00
  0.00000000E+00  0.00000000E+00  0.00000000E+00
  0.00000000E+00  0.00000000E+00  0.00000000E+00
  0.00000000E+00  0.00000000E+00  0.00000000E+00
  0.00000000E+00  0.00000000E+00  0.00000000E+00
  0.00000000E+00  0.00000000E+00  0.00000000E+00
  0.00000000E+00  0.00000000E+00  0.00000000E+00
  0.00000000E+00  0.00000000E+00  0.00000000E+00
  0.00000000E+00  0.00000000E+00  0.00000000E+00
  0.00000000E+00  0.00000000E+00  0.00000000E+00
  0.00000000E+00  0.00000000E+00  0.00000000E+00
  0.00000000E+00  0.00000000E+00  0.00000000E+00
  0.00000000E+00  0.00000000E+00  0.00000000E+00
  0.00000000E+00  0.00000000E+00  0.00000000E+00
  0.00000000E+00  0.00000000E+00  0.00000000E+00
  0.00000000E+00  0.00000000E+00  0.00000000E+00
  0.00000000E+00  0.00000000E+00  0.00000000E+00
  0.00000000E+00  0.00000000E+00  0.00000000E+00
  0.00000000E+00  0.00000000E+00  0.00000000E+00
  0.00000000E+00  0.00000000E+00  0.00000000E+00
  0.00000000E+00  0.00000000E+00  0.00000000E+00
  0.00000000E+00  0.00000000E+00  0.00000000E+00
  0.00000000E+00  0.00000000E+00  0.00000000E+00
  0.00000000E+00  0.00000000E+00  0.00000000E+00
  0.00000000E+00  0.00000000E+00  0.00000000E+00
  0.00000000E+00  0.00000000E+00  0.00000000E+00
  0.00000000E+00  0.00000000E+00  0.00000000E+00
  0.00000000E+00  0.00000000E+00  0.00000000E+00
  0.00000000E+00  0.00000000E+00  0.00000000E+00
  0.00000000E+00  0.00000000E+00  0.00000000E+00
  0.00000000E+00  0.00000000E+00  0.00000000E+00
  0.00000000E+00  0.00000000E+00  0.00000000E+00
  0.00000000E+00  0.00000000E+00  0.00000000E+00
  0.00000000E+00  0.00000000E+00  0.00000000E+00
  0.00000000E+00  0.00000000E+00  0.00000000E+00
  0.00000000E+00  0.00000000E+00  0.00000000E+00
  0.00000000E+00  0.00000000E+00  0.00000000E+00
  0.00000000E+00  0.00000000E+00  0.00000000E+00
  0.00000000E+00  0.00000000E+00  0.00000000E+00
  0.00000000E+00  0.00000000E+00  0.00000000E+00
  0.00000000E+00  0.00000000E+00  0.00000000E+00
  0.00000000E+00  0.00000000E+00  0.00000000E+00
  0.00000000E+00  0.00000000E+00  0.00000000E+00
  0.00000000E+00  0.00000000E+00  0.00000000E+00
  0.00000000E+00  0.00000000E+00  0.00000000E+00
  0.00000000E+00  0.00000000E+00  0.00000000E+00
  0.00000000E+00  0.00000000E+00  0.00000000E+00
  0.00000000E+00  0.00000000E+00  0.00000000E+00
  0.00000000E+00  0.00000000E+00  0.00000000E+00
  0.00000000E+00  0.00000000E+00  0.00000000E+00
  0.00000000E+00  0.00000000E+00  0.00000000E+00
  0.00000000E+00  0.00000000E+00  0.00000000E+00
  0.00000000E+00  0.00000000E+00  0.00000000E+00
  0.00000000E+00  0.00000000E+00  0.00000000E+00
  0.00000000E+00  0.00000000E+00  0.00000000E+00
  0.00000000E+00  0.00000000E+00  0.00000000E+00
  0.00000000E+00  0.00000000E+00  0.00000000E+00
  0.00000000E+00  0.00000000E+00  0.00000000E+00
  0.00000000E+00  0.00000000E+00  0.00000000E+00
  0.00000000E+00  0.00000000E+00  0.00000000E+00
  0.00000000E+00  0.00000000E+00  0.00000000E+00
  0.00000000E+00  0.00000000E+00  0.00000000E+00
  0.00000000E+00  0.00000000E+00  0.00000000E+00
