# Supplementary material for: Dramatic Enhancement of Rare-Earth Metal–Organic Framework Stability Via Metal Cluster Fluorination
Source: JACS Au. 2022 Aug 9;2(8):1889–98. doi: 10.1021/jacsau.2c00259 (PMC9400048; doi:10.1021/jacsau.2c00259)
Supplement: Supplementary file 2 — au2c00259_si_002.zip [file au2c00259_si_002.zip › jacs_supplement/poscars/empty_stability/uio-66/mixed/ho/three/POSCAR]

Poscar                                  
   1.00000000000000     
    15.0133915873244117   -0.0009107924217558    0.0010486689071540
     7.5071363413933376   13.0017892497820284    0.0008578575300925
     7.5067556383124261    4.3335187133401734   12.2050669381748893
   C    H    O    Ho   F 
    48    25    29     6     3
Direct
  0.9197167376960493  0.4531340368151007  0.0817993328915563
  0.5454139737855002  0.4530356897524115  0.9193301028199485
  0.0827400982422901  0.9207082586529793  0.4520530099360016
  0.4531281767786766  0.5454330745322622  0.0817066528725974
  0.9205592654015220  0.0825880631580915  0.5448150718973821
  0.5454800407348657  0.9197069962683528  0.0817597291457233
  0.0826741757350078  0.4520416562814944  0.5447458849802231
  0.4530126171866229  0.0822341938672366  0.9194447704601458
  0.9207462248738238  0.5445564942754544  0.4520320141594212
  0.9206104374721775  0.4520617959073547  0.5447656425993515
  0.4531533120424882  0.9196958599299876  0.0817898833190256
  0.0828047186807552  0.5445346035421892  0.4520156911972464
  0.5453994137609612  0.0822330531451598  0.9194043933250597
  0.5454431827828543  0.4531212874519994  0.0817021549117101
  0.0825917526149169  0.9205607138286211  0.5448109808786654
  0.4530380598552455  0.5454048381243553  0.9193366315535414
  0.9207066729947471  0.0827438291977032  0.4520521302784672
  0.0822454147071525  0.4530053403118117  0.9194493854984742
  0.5445620038973757  0.9207503305164337  0.4520229558864628
  0.9197110555671060  0.5454734941029002  0.0817647554051177
  0.4520478843426616  0.0826591985372289  0.5447607488282955
  0.6910442182146213  0.0013831714455392  0.3063375974792990
  0.5904792611863741  0.0020379491000710  0.4055917595049294
  0.0029839726694263  0.6891726777615546  0.0030051276866558
  0.0014702951073602  0.5910571406475142  0.0010903978600325
  0.3041355195050670  0.0030775237483667  0.6897825731970784
  0.4055719791845362  0.0019753348086482  0.5905480882506069
  0.0029699778388022  0.3049203896765462  0.0030379917436107
  0.0014727246365211  0.4064484652014073  0.0011532957081641
  0.6892610499197147  0.3049763646645545  0.0028695080539833
  0.5910571688203206  0.4064689550374254  0.0010186306046194
  0.0012843722313107  0.0012835537073599  0.3063974717111222
  0.0019795870506201  0.0019797942912874  0.4056115311368558
  0.3049703635850918  0.6892381326573371  0.0028874365568328
  0.4064702802103355  0.5910482485173389  0.0010284601310175
  0.0029267444944523  0.0029241943460931  0.6899603263326597
  0.0018944117719855  0.0018931594449612  0.5906457625041455
  0.6891759792508196  0.0029850695153684  0.0030013626727907
  0.5910571315888902  0.0014707906586438  0.0010854181839335
  0.0031046724439960  0.3041185316451731  0.6897731239153870
  0.0019986076722205  0.4055496336847355  0.5905431312260774
  0.3049356764644671  0.0029495216552959  0.0030321533190616
  0.4064694176584922  0.0014523661684649  0.0011433758064214
  0.0013521438619648  0.6910610002638720  0.3063589886545728
  0.0020235296526394  0.5904905755566077  0.4055940191648446
  0.5445269415932330  0.0828140192860332  0.4520192340520808
  0.0822330094704924  0.5454024343338446  0.9194048329949140
  0.4520779319042347  0.9205963027556976  0.5447631406704190
  0.4145153599484459  0.8578676478861453  0.1440887058821332
  0.1447764011706028  0.5829798172927738  0.4134189246809612
  0.5834123270862221  0.1447046490050070  0.8577223613589240
  0.5835764493958635  0.4144765002941710  0.1440203599000185
  0.1444545418884857  0.8586868614082164  0.5833391060799329
  0.4142389638721653  0.5834341118075486  0.8576551603767868
  0.8588843740761760  0.1447013797141565  0.4134649017001948
  0.1446946231662380  0.4141794301130304  0.8577823736728334
  0.5830454523459494  0.8589174433492985  0.4134422919895826
  0.8578769568829046  0.5836313077807631  0.1440630976285888
  0.4134803844319848  0.1445256893549640  0.5832943281981358
  0.9048944286576912  0.9048938607281443  0.2853944249079987
  0.5829604276187439  0.1447889699608282  0.4134286827363169
  0.1446998113091382  0.5834234700135994  0.8577160734136910
  0.4135620236519344  0.8587091579670911  0.5832999284274720
  0.8578927037176101  0.4144891331200995  0.1440984375769432
  0.5834468117154259  0.4142326785622217  0.8576523851888638
  0.1447016660949600  0.8588930011279885  0.4134557729267101
  0.4144842157269792  0.5835656946934051  0.1440259607245196
  0.8586866543679861  0.1444460222884345  0.5833517210556352
  0.5836390530850508  0.8578749354542339  0.1440556557921795
  0.1445464042476701  0.4134870573846783  0.5832757961549007
  0.4141852381045510  0.1446810782427121  0.8577817868687916
  0.8589003175830285  0.5830316018698980  0.4134679143846540
  0.8587353721981827  0.4135268060342767  0.5833096864704572
  0.7301342580402519  0.0757638164803396  0.2691748620645669
  0.0789452462202433  0.7266547399959293  0.9284786221599930
  0.2661671972786763  0.9281151858796335  0.7266899941615605
  0.9276723513858869  0.2669942819195370  0.0797979120159624
  0.7268341347203986  0.2661809362169549  0.9282308806837065
  0.0756146557715169  0.9249277740681237  0.2692865757873832
  0.2670609637243189  0.7257122260741156  0.0796344097644379
  0.9278685442908170  0.0788564090370869  0.7269580218498959
  0.7256525353566232  0.9276474148176064  0.0797359179196988
  0.0790261728432498  0.2662704411418133  0.7267744879877185
  0.2661020046494471  0.0788567807774925  0.9284383804310536
  0.9249563634948430  0.7302201525416336  0.2692984583588398
  0.9281464833567625  0.2661450348986136  0.7266781514631759
  0.2670083195197392  0.9276550430011810  0.0797948315746098
  0.0757372433269907  0.7301489519135984  0.2691885920657455
  0.7266561605184236  0.0789486880552630  0.9284758098655317
  0.7257360072359447  0.2670629362164689  0.0796163891868744
  0.0788604416115817  0.9278780368276287  0.7269563901428242
  0.2661683840424871  0.7268072021745127  0.9282549808088731
  0.9249258308128958  0.0756094416096218  0.2692924816403135
  0.0788732309255664  0.2660879704681989  0.9284402457701404
  0.7301982765906843  0.9249961511650397  0.2692648266040010
  0.9276453481454965  0.7256523475853385  0.0797406960877822
  0.2662865222640463  0.0789984974640419  0.7267849914709998
  0.0500166788645089  0.0500122843192727  0.0517725546605874
  0.0508895149074888  0.0508826843853782  0.8475222916459941
  0.0499770952687015  0.8483440810067862  0.0517689690749066
  0.8483471405044725  0.0499804830904793  0.0517678386847180
  0.9316223708876450  0.9316229354801564  0.2051972523072791
  0.8745820930696553  0.1282370621106566  0.1226935986705016
  0.1247996814584695  0.8749988447747299  0.8754746828132269
  0.8750132518850648  0.1247883802021406  0.8754662400283664
  0.1282371071780091  0.8745689083861663  0.1226976401987443
  0.8745551398415401  0.8745486932940452  0.1227357249192877
  0.1248485783037339  0.1248334490920939  0.8754697993319098
  0.9328258178129829  0.9328193225243595  0.9316285974626553
  0.2028996795786924  0.9328513477908302  0.9315752317663168
  0.9328712478272934  0.2028970179805683  0.9315715645060862
 
  0.00000000E+00  0.00000000E+00  0.00000000E+00
  0.00000000E+00  0.00000000E+00  0.00000000E+00
  0.00000000E+00  0.00000000E+00  0.00000000E+00
  0.00000000E+00  0.00000000E+00  0.00000000E+00
  0.00000000E+00  0.00000000E+00  0.00000000E+00
  0.00000000E+00  0.00000000E+00  0.00000000E+00
  0.00000000E+00  0.00000000E+00  0.00000000E+00
  0.00000000E+00  0.00000000E+00  0.00000000E+00
  0.00000000E+00  0.00000000E+00  0.00000000E+00
  0.00000000E+00  0.00000000E+00  0.00000000E+00
  0.00000000E+00  0.00000000E+00  0.00000000E+00
  0.00000000E+00  0.00000000E+00  0.00000000E+00
  0.00000000E+00  0.00000000E+00  0.00000000E+00
  0.00000000E+00  0.00000000E+00  0.00000000E+00
  0.00000000E+00  0.00000000E+00  0.00000000E+00
  0.00000000E+00  0.00000000E+00  0.00000000E+00
  0.00000000E+00  0.00000000E+00  0.00000000E+00
  0.00000000E+00  0.00000000E+00  0.00000000E+00
  0.00000000E+00  0.00000000E+00  0.00000000E+00
  0.00000000E+00  0.00000000E+00  0.00000000E+00
  0.00000000E+00  0.00000000E+00  0.00000000E+00
  0.00000000E+00  0.00000000E+00  0.00000000E+00
  0.00000000E+00  0.00000000E+00  0.00000000E+00
  0.00000000E+00  0.00000000E+00  0.00000000E+00
  0.00000000E+00  0.00000000E+00  0.00000000E+00
  0.00000000E+00  0.00000000E+00  0.00000000E+00
  0.00000000E+00  0.00000000E+00  0.00000000E+00
  0.00000000E+00  0.00000000E+00  0.00000000E+00
  0.00000000E+00  0.00000000E+00  0.00000000E+00
  0.00000000E+00  0.00000000E+00  0.00000000E+00
  0.00000000E+00  0.00000000E+00  0.00000000E+00
  0.00000000E+00  0.00000000E+00  0.00000000E+00
  0.00000000E+00  0.00000000E+00  0.00000000E+00
  0.00000000E+00  0.00000000E+00  0.00000000E+00
  0.00000000E+00  0.00000000E+00  0.00000000E+00
  0.00000000E+00  0.00000000E+00  0.00000000E+00
  0.00000000E+00  0.00000000E+00  0.00000000E+00
  0.00000000E+00  0.00000000E+00  0.00000000E+00
  0.00000000E+00  0.00000000E+00  0.00000000E+00
  0.00000000E+00  0.00000000E+00  0.00000000E+00
  0.00000000E+00  0.00000000E+00  0.00000000E+00
  0.00000000E+00  0.00000000E+00  0.00000000E+00
  0.00000000E+00  0.00000000E+00  0.00000000E+00
  0.00000000E+00  0.00000000E+00  0.00000000E+00
  0.00000000E+00  0.00000000E+00  0.00000000E+00
  0.00000000E+00  0.00000000E+00  0.00000000E+00
  0.00000000E+00  0.00000000E+00  0.00000000E+00
  0.00000000E+00  0.00000000E+00  0.00000000E+00
  0.00000000E+00  0.00000000E+00  0.00000000E+00
  0.00000000E+00  0.00000000E+00  0.00000000E+00
  0.00000000E+00  0.00000000E+00  0.00000000E+00
  0.00000000E+00  0.00000000E+00  0.00000000E+00
  0.00000000E+00  0.00000000E+00  0.00000000E+00
  0.00000000E+00  0.00000000E+00  0.00000000E+00
  0.00000000E+00  0.00000000E+00  0.00000000E+00
  0.00000000E+00  0.00000000E+00  0.00000000E+00
  0.00000000E+00  0.00000000E+00  0.00000000E+00
  0.00000000E+00  0.00000000E+00  0.00000000E+00
  0.00000000E+00  0.00000000E+00  0.00000000E+00
  0.00000000E+00  0.00000000E+00  0.00000000E+00
  0.00000000E+00  0.00000000E+00  0.00000000E+00
  0.00000000E+00  0.00000000E+00  0.00000000E+00
  0.00000000E+00  0.00000000E+00  0.00000000E+00
  0.00000000E+00  0.00000000E+00  0.00000000E+00
  0.00000000E+00  0.00000000E+00  0.00000000E+00
  0.00000000E+00  0.00000000E+00  0.00000000E+00
  0.00000000E+00  0.00000000E+00  0.00000000E+00
  0.00000000E+00  0.00000000E+00  0.00000000E+00
  0.00000000E+00  0.00000000E+00  0.00000000E+00
  0.00000000E+00  0.00000000E+00  0.00000000E+00
  0.00000000E+00  0.00000000E+00  0.00000000E+00
  0.00000000E+00  0.00000000E+00  0.00000000E+00
  0.00000000E+00  0.00000000E+00  0.00000000E+00
  0.00000000E+00  0.00000000E+00  0.00000000E+00
  0.00000000E+00  0.00000000E+00  0.00000000E+00
  0.00000000E+00  0.00000000E+00  0.00000000E+00
  0.00000000E+00  0.00000000E+00  0.00000000E+00
  0.00000000E+00  0.00000000E+00  0.00000000E+00
  0.00000000E+00  0.00000000E+00  0.00000000E+00
  0.00000000E+00  0.00000000E+00  0.00000000E+00
  0.00000000E+00  0.00000000E+00  0.00000000E+00
  0.00000000E+00  0.00000000E+00  0.00000000E+00
  0.00000000E+00  0.00000000E+00  0.00000000E+00
  0.00000000E+00  0.00000000E+00  0.00000000E+00
  0.00000000E+00  0.00000000E+00  0.00000000E+00
  0.00000000E+00  0.00000000E+00  0.00000000E+00
  0.00000000E+00  0.00000000E+00  0.00000000E+00
  0.00000000E+00  0.00000000E+00  0.00000000E+00
  0.00000000E+00  0.00000000E+00  0.00000000E+00
  0.00000000E+00  0.00000000E+00  0.00000000E+00
  0.00000000E+00  0.00000000E+00  0.00000000E+00
  0.00000000E+00  0.00000000E+00  0.00000000E+00
  0.00000000E+00  0.00000000E+00  0.00000000E+00
  0.00000000E+00  0.00000000E+00  0.00000000E+00
  0.00000000E+00  0.00000000E+00  0.00000000E+00
  0.00000000E+00  0.00000000E+00  0.00000000E+00
  0.00000000E+00  0.00000000E+00  0.00000000E+00
  0.00000000E+00  0.00000000E+00  0.00000000E+00
  0.00000000E+00  0.00000000E+00  0.00000000E+00
  0.00000000E+00  0.00000000E+00  0.00000000E+00
  0.00000000E+00  0.00000000E+00  0.00000000E+00
  0.00000000E+00  0.00000000E+00  0.00000000E+00
  0.00000000E+00  0.00000000E+00  0.00000000E+00
  0.00000000E+00  0.00000000E+00  0.00000000E+00
  0.00000000E+00  0.00000000E+00  0.00000000E+00
  0.00000000E+00  0.00000000E+00  0.00000000E+00
  0.00000000E+00  0.00000000E+00  0.00000000E+00
  0.00000000E+00  0.00000000E+00  0.00000000E+00
  0.00000000E+00  0.00000000E+00  0.00000000E+00
  0.00000000E+00  0.00000000E+00  0.00000000E+00
  0.00000000E+00  0.00000000E+00  0.00000000E+00
