# Supplementary material for: Dramatic Enhancement of Rare-Earth Metal–Organic Framework Stability Via Metal Cluster Fluorination
Source: JACS Au. 2022 Aug 9;2(8):1889–98. doi: 10.1021/jacsau.2c00259 (PMC9400048; doi:10.1021/jacsau.2c00259)
Supplement: Supplementary file 2 — au2c00259_si_002.zip [file au2c00259_si_002.zip › jacs_supplement/poscars/empty_stability/uio-66/mixed/ho/two/POSCAR]

Poscar                                  
   1.00000000000000     
    15.0050926256375643   -0.0175914088321852   -0.0061232672026791
     7.4885413867470927   13.0029564578984473   -0.0063581244326012
     7.4919398140194158    4.3249312509306108   12.2357056346717492
   C    H    O    Ho   F 
    48    26    30     6     2
Direct
  0.9209618861884383  0.4515958033235107  0.0829857529588934
  0.5450166218130748  0.4527897873082352  0.9199781909322071
  0.0851411963481377  0.9233311475554187  0.4495587443492697
  0.4528089725533397  0.5450184552419424  0.0821922281414694
  0.9233235039765315  0.0851131167595239  0.5420971199737258
  0.5440180596546127  0.9210969550983797  0.0828256212254037
  0.0832373373239141  0.4510086020520009  0.5445212429703180
  0.4511048424743974  0.0832029377981854  0.9212653414784205
  0.9211592426454419  0.5439878899912411  0.4520927543714315
  0.9209246173348500  0.4516344929977141  0.5445160793167372
  0.4516220949978622  0.9209536324291782  0.0829712311262303
  0.0835995086310164  0.5433016260705280  0.4519609176787664
  0.5434515622768810  0.0834810326532673  0.9211597096392864
  0.5450202921388371  0.4527936324286707  0.0822001968914116
  0.0851236798668851  0.9233182919347084  0.5420958837557747
  0.4528037042556370  0.5450120576449080  0.9199725085845795
  0.9233388382676122  0.0851286063817027  0.4495535403974080
  0.0832083332581075  0.4510962782877176  0.9212508258546482
  0.5439891247521246  0.9211797881725614  0.4520509393556387
  0.9211166381134547  0.5439876586477822  0.0828434896455125
  0.4509956700890992  0.0832614562770231  0.5444962116364266
  0.6895817502090852  0.0026810731147377  0.3062353116398184
  0.5895795168294944  0.0027454104913285  0.4055850923860092
  0.0024466060510003  0.6897046275543547  0.0015967370639333
  0.0025933101933246  0.5896866556496847  0.0021311921232867
  0.3036212983293547  0.0031884457133041  0.6890288170744737
  0.4048559200962318  0.0022925050488726  0.5903162002307862
  0.0033124928431087  0.3035640171668978  0.0042241218294827
  0.0023219320122942  0.4048544778986561  0.0025590819213486
  0.6886668767898870  0.3049606412074446  0.0031794163559539
  0.5906751037661701  0.4062633055299296  0.0015276461639295
  0.0017299407310920  0.0017020428488351  0.3060805105770082
  0.0039881439825955  0.0039763447336167  0.4037181387344445
  0.3049659220804317  0.6886474498664152  0.0032035842248965
  0.4062770363083887  0.5906658656856625  0.0015263919068454
  0.0017772631891982  0.0017856695661169  0.6905324923219315
  0.0039738658163615  0.0039739593517988  0.5884221245942214
  0.6897258731402023  0.0024358549042056  0.0015868223284907
  0.5897088826270710  0.0025820503078782  0.0021214568588503
  0.0032085497682322  0.3035840159871324  0.6890293404043621
  0.0022832334877412  0.4048431704665383  0.5903435178111996
  0.3035719826345653  0.0033104366175847  0.0042329565138217
  0.4048694556745467  0.0023153907940143  0.0025565580440748
  0.0026367434249976  0.6895943151718164  0.3062713025460655
  0.0027008556701354  0.5895955910158995  0.4056239218346317
  0.5432816301873354  0.0836488362220864  0.4519208387873528
  0.0834883353288715  0.5434381986641300  0.9211560432635406
  0.4516391276264504  0.9209434160040618  0.5444780068091035
  0.4132958228213975  0.8589729839795105  0.1449876898223788
  0.1459901496843944  0.5812378396343257  0.4133495085521996
  0.5814596986891369  0.1458032851409847  0.8594275552220293
  0.5830568828989005  0.4141159311203240  0.1445205449592357
  0.1466727331497338  0.8612231012661173  0.5808063023453587
  0.4141317078240933  0.5830399423565894  0.8582930778001373
  0.8612394003043216  0.1466836951646081  0.4114100950562708
  0.1453410244857388  0.4123633647744663  0.8596468166806054
  0.5824958441978874  0.8592422873357959  0.4136586618840810
  0.8591222469229037  0.5824706213115768  0.1446735245778954
  0.4122124153342374  0.1453471576290076  0.5827760175603194
  0.9057334887267683  0.9057378850196592  0.9020945185522196
  0.9055451950320946  0.9055674114980127  0.2867423606362611
  0.5812100361696629  0.1460434908145626  0.4133129771568065
  0.1458118617130463  0.5814563234749386  0.8594081747657361
  0.4133713975226228  0.8589072330998090  0.5827831211540861
  0.8589777148109994  0.4132886774869093  0.1449998162712052
  0.5830637119220717  0.4141018359986784  0.8583047688039286
  0.1466949575672065  0.8612328136405670  0.4114078789774263
  0.4141298360816113  0.5830636553001950  0.1445063009434019
  0.8612259104385276  0.1466579630542822  0.5808069671442788
  0.5825186970741268  0.8590951008476668  0.1446331431096251
  0.1453493040027773  0.4122234703364877  0.5827662434797691
  0.4123493742091078  0.1453499120834154  0.8596781898267966
  0.8591843408254579  0.5825000956639732  0.4137392447348818
  0.8589067972473938  0.4133467875710812  0.5828056711698630
  0.7282174961086366  0.0775126331127545  0.2682545469242126
  0.0771300015062742  0.7285197330096045  0.9259848982750047
  0.2659161965655491  0.9279378044126199  0.7253799145019605
  0.9282215013531663  0.2656683084824085  0.0809603444721751
  0.7256398157393974  0.2663830715375182  0.9284626256841075
  0.0754507238021658  0.9248080560681361  0.2698612663534829
  0.2664905298466993  0.7256798785532510  0.0794535199757335
  0.9249033194514743  0.0755152834517583  0.7299096567251006
  0.7288439613254545  0.9259034760078751  0.0760973602526564
  0.0787260046780837  0.2648736445286899  0.7267130389677021
  0.2649122731423478  0.0787696338406179  0.9296822670255175
  0.9259635162004578  0.7289348642344005  0.2692760804425243
  0.9279729098701683  0.2658653860597649  0.7253670618760946
  0.2656714071409249  0.9282180098375463  0.0809614011464004
  0.0774734728649187  0.7282357392942148  0.2682670883487141
  0.7285287837095206  0.0771365956574917  0.9260018096138206
  0.7256666203762895  0.2664867813484787  0.0794582127221022
  0.0755253992270594  0.9249384932335803  0.7298946588638823
  0.2663775099059849  0.7255699202575703  0.9285042481890387
  0.9248646124417801  0.0754280421924134  0.2698236674437386
  0.0787719790308102  0.2649162860266395  0.9296602507734337
  0.7289197174207462  0.9260083414935885  0.2692397281650874
  0.9259254955751869  0.7288008264680756  0.0761305879914366
  0.2649271556171647  0.0786935481418561  0.7267286496152034
  0.0501646384724718  0.0502324869973635  0.0528770178095477
  0.0501493472240005  0.0500542480902113  0.8470540024674638
  0.0486990437818869  0.8506014799911997  0.0504059009718416
  0.8505990666229638  0.0486858284661561  0.0504336822717793
  0.9320943148981498  0.9320656151951957  0.9293138921307190
  0.9321506645554921  0.9321562340129421  0.2068418606852674
  0.8743910061872743  0.1275162585924438  0.1231102348721722
  0.1274287674006740  0.8745113573415283  0.8750841833915202
  0.8745764092875884  0.1273780835084232  0.8750851261106668
  0.1274841496489447  0.8744352782876632  0.1230966258072357
  0.8743577821912604  0.8743408921142952  0.1256692985768022
  0.1239988898415562  0.1239777051182509  0.8760339560773543
  0.2027486109983551  0.9330304887279767  0.9322487814413983
  0.9330404295744839  0.2027283860647320  0.9321791782168808
 
  0.00000000E+00  0.00000000E+00  0.00000000E+00
  0.00000000E+00  0.00000000E+00  0.00000000E+00
  0.00000000E+00  0.00000000E+00  0.00000000E+00
  0.00000000E+00  0.00000000E+00  0.00000000E+00
  0.00000000E+00  0.00000000E+00  0.00000000E+00
  0.00000000E+00  0.00000000E+00  0.00000000E+00
  0.00000000E+00  0.00000000E+00  0.00000000E+00
  0.00000000E+00  0.00000000E+00  0.00000000E+00
  0.00000000E+00  0.00000000E+00  0.00000000E+00
  0.00000000E+00  0.00000000E+00  0.00000000E+00
  0.00000000E+00  0.00000000E+00  0.00000000E+00
  0.00000000E+00  0.00000000E+00  0.00000000E+00
  0.00000000E+00  0.00000000E+00  0.00000000E+00
  0.00000000E+00  0.00000000E+00  0.00000000E+00
  0.00000000E+00  0.00000000E+00  0.00000000E+00
  0.00000000E+00  0.00000000E+00  0.00000000E+00
  0.00000000E+00  0.00000000E+00  0.00000000E+00
  0.00000000E+00  0.00000000E+00  0.00000000E+00
  0.00000000E+00  0.00000000E+00  0.00000000E+00
  0.00000000E+00  0.00000000E+00  0.00000000E+00
  0.00000000E+00  0.00000000E+00  0.00000000E+00
  0.00000000E+00  0.00000000E+00  0.00000000E+00
  0.00000000E+00  0.00000000E+00  0.00000000E+00
  0.00000000E+00  0.00000000E+00  0.00000000E+00
  0.00000000E+00  0.00000000E+00  0.00000000E+00
  0.00000000E+00  0.00000000E+00  0.00000000E+00
  0.00000000E+00  0.00000000E+00  0.00000000E+00
  0.00000000E+00  0.00000000E+00  0.00000000E+00
  0.00000000E+00  0.00000000E+00  0.00000000E+00
  0.00000000E+00  0.00000000E+00  0.00000000E+00
  0.00000000E+00  0.00000000E+00  0.00000000E+00
  0.00000000E+00  0.00000000E+00  0.00000000E+00
  0.00000000E+00  0.00000000E+00  0.00000000E+00
  0.00000000E+00  0.00000000E+00  0.00000000E+00
  0.00000000E+00  0.00000000E+00  0.00000000E+00
  0.00000000E+00  0.00000000E+00  0.00000000E+00
  0.00000000E+00  0.00000000E+00  0.00000000E+00
  0.00000000E+00  0.00000000E+00  0.00000000E+00
  0.00000000E+00  0.00000000E+00  0.00000000E+00
  0.00000000E+00  0.00000000E+00  0.00000000E+00
  0.00000000E+00  0.00000000E+00  0.00000000E+00
  0.00000000E+00  0.00000000E+00  0.00000000E+00
  0.00000000E+00  0.00000000E+00  0.00000000E+00
  0.00000000E+00  0.00000000E+00  0.00000000E+00
  0.00000000E+00  0.00000000E+00  0.00000000E+00
  0.00000000E+00  0.00000000E+00  0.00000000E+00
  0.00000000E+00  0.00000000E+00  0.00000000E+00
  0.00000000E+00  0.00000000E+00  0.00000000E+00
  0.00000000E+00  0.00000000E+00  0.00000000E+00
  0.00000000E+00  0.00000000E+00  0.00000000E+00
  0.00000000E+00  0.00000000E+00  0.00000000E+00
  0.00000000E+00  0.00000000E+00  0.00000000E+00
  0.00000000E+00  0.00000000E+00  0.00000000E+00
  0.00000000E+00  0.00000000E+00  0.00000000E+00
  0.00000000E+00  0.00000000E+00  0.00000000E+00
  0.00000000E+00  0.00000000E+00  0.00000000E+00
  0.00000000E+00  0.00000000E+00  0.00000000E+00
  0.00000000E+00  0.00000000E+00  0.00000000E+00
  0.00000000E+00  0.00000000E+00  0.00000000E+00
  0.00000000E+00  0.00000000E+00  0.00000000E+00
  0.00000000E+00  0.00000000E+00  0.00000000E+00
  0.00000000E+00  0.00000000E+00  0.00000000E+00
  0.00000000E+00  0.00000000E+00  0.00000000E+00
  0.00000000E+00  0.00000000E+00  0.00000000E+00
  0.00000000E+00  0.00000000E+00  0.00000000E+00
  0.00000000E+00  0.00000000E+00  0.00000000E+00
  0.00000000E+00  0.00000000E+00  0.00000000E+00
  0.00000000E+00  0.00000000E+00  0.00000000E+00
  0.00000000E+00  0.00000000E+00  0.00000000E+00
  0.00000000E+00  0.00000000E+00  0.00000000E+00
  0.00000000E+00  0.00000000E+00  0.00000000E+00
  0.00000000E+00  0.00000000E+00  0.00000000E+00
  0.00000000E+00  0.00000000E+00  0.00000000E+00
  0.00000000E+00  0.00000000E+00  0.00000000E+00
  0.00000000E+00  0.00000000E+00  0.00000000E+00
  0.00000000E+00  0.00000000E+00  0.00000000E+00
  0.00000000E+00  0.00000000E+00  0.00000000E+00
  0.00000000E+00  0.00000000E+00  0.00000000E+00
  0.00000000E+00  0.00000000E+00  0.00000000E+00
  0.00000000E+00  0.00000000E+00  0.00000000E+00
  0.00000000E+00  0.00000000E+00  0.00000000E+00
  0.00000000E+00  0.00000000E+00  0.00000000E+00
  0.00000000E+00  0.00000000E+00  0.00000000E+00
  0.00000000E+00  0.00000000E+00  0.00000000E+00
  0.00000000E+00  0.00000000E+00  0.00000000E+00
  0.00000000E+00  0.00000000E+00  0.00000000E+00
  0.00000000E+00  0.00000000E+00  0.00000000E+00
  0.00000000E+00  0.00000000E+00  0.00000000E+00
  0.00000000E+00  0.00000000E+00  0.00000000E+00
  0.00000000E+00  0.00000000E+00  0.00000000E+00
  0.00000000E+00  0.00000000E+00  0.00000000E+00
  0.00000000E+00  0.00000000E+00  0.00000000E+00
  0.00000000E+00  0.00000000E+00  0.00000000E+00
  0.00000000E+00  0.00000000E+00  0.00000000E+00
  0.00000000E+00  0.00000000E+00  0.00000000E+00
  0.00000000E+00  0.00000000E+00  0.00000000E+00
  0.00000000E+00  0.00000000E+00  0.00000000E+00
  0.00000000E+00  0.00000000E+00  0.00000000E+00
  0.00000000E+00  0.00000000E+00  0.00000000E+00
  0.00000000E+00  0.00000000E+00  0.00000000E+00
  0.00000000E+00  0.00000000E+00  0.00000000E+00
  0.00000000E+00  0.00000000E+00  0.00000000E+00
  0.00000000E+00  0.00000000E+00  0.00000000E+00
  0.00000000E+00  0.00000000E+00  0.00000000E+00
  0.00000000E+00  0.00000000E+00  0.00000000E+00
  0.00000000E+00  0.00000000E+00  0.00000000E+00
  0.00000000E+00  0.00000000E+00  0.00000000E+00
  0.00000000E+00  0.00000000E+00  0.00000000E+00
  0.00000000E+00  0.00000000E+00  0.00000000E+00
  0.00000000E+00  0.00000000E+00  0.00000000E+00
  0.00000000E+00  0.00000000E+00  0.00000000E+00
  0.00000000E+00  0.00000000E+00  0.00000000E+00
