# Supplementary material for: Dramatic Enhancement of Rare-Earth Metal–Organic Framework Stability Via Metal Cluster Fluorination
Source: JACS Au. 2022 Aug 9;2(8):1889–98. doi: 10.1021/jacsau.2c00259 (PMC9400048; doi:10.1021/jacsau.2c00259)
Supplement: Supplementary file 2 — au2c00259_si_002.zip [file au2c00259_si_002.zip › jacs_supplement/poscars/empty_stability/uio-66/mixed/y/one/POSCAR]

Poscar                                  
   1.00000000000000     
    15.0524847486876077   -0.0024041369122720    0.0017151213960198
     7.5253936590902004   13.0587293279614673   -0.0079176075032846
     7.5264184946334787    4.3434164774249115   12.2913390415384800
   C    H    O    Y    F 
    48    27    31     6     1
Direct
  0.9226789178461985  0.4491797369717574  0.0843988182952060
  0.5437305144078479  0.4490471028247711  0.9229673177409907
  0.0890592840635449  0.9266653370432962  0.4461166827146457
  0.4514280931996240  0.5410220412065812  0.0845462863390409
  0.9287493064850452  0.0888792439105330  0.5373266109557449
  0.5383512569354636  0.9264918955302477  0.0889951978689325
  0.0844360871612650  0.4492764807681766  0.5437334789041444
  0.4453823218993094  0.0887057738777770  0.9286448678396937
  0.9232122253638835  0.5407189017596892  0.4515772623068628
  0.9230039907765502  0.4490202264350032  0.5438770986581432
  0.4462041895830922  0.9265603775770401  0.0890075466798308
  0.0846565626817366  0.5409795587957049  0.4514432752605586
  0.5376112790965237  0.0886269202502916  0.9286274245300916
  0.5436455969988572  0.4492586502437774  0.0843682755933841
  0.0890172193676406  0.9266571627558875  0.5382512306672851
  0.4515109613151083  0.5408172154678184  0.9231250911500766
  0.9287805889593841  0.0889014440169973  0.4451204606858141
  0.0841733865463041  0.4491523347558797  0.9228848390114095
  0.5382785544548341  0.9264587929544561  0.4461788474289961
  0.9228986335862359  0.5410008579534065  0.0845662313454056
  0.4451121323464022  0.0888307952595326  0.5371993515280309
  0.6872488780320083  0.0032948382022084  0.3042676103457467
  0.5844342948419907  0.0069683423491185  0.4002678540513500
  0.0032677073908829  0.6867284413838917  0.0033031351238719
  0.0038143039325149  0.5868561625384743  0.0039317989320011
  0.3041598367950513  0.0034652477686521  0.6870821009511943
  0.4002314983303563  0.0070896550376247  0.5843116261622754
  0.0046788791155024  0.3024862981109919  0.0049941003787879
  0.0036267213404315  0.4030313831910775  0.0038745872140353
  0.6879574412874305  0.3026228560176136  0.0048926583157183
  0.5894500067822008  0.4030302491230913  0.0038816742945897
  0.0051215878079418  0.0034351965286206  0.3042790995903673
  0.0083038638036683  0.0071396749931907  0.4002564873799699
  0.3066709015514064  0.6867264122573218  0.0032559886832502
  0.4052936048952986  0.5868231089180043  0.0039367076183723
  0.0050040566057845  0.0034479361201534  0.6872977395748237
  0.0082325908274967  0.0071164630039675  0.5844302259254519
  0.6874038974386849  0.0032734941391297  0.0050608108189678
  0.5846016114980586  0.0069099401193284  0.0081945469791762
  0.0048950402718120  0.3027421192018096  0.6881904559964056
  0.0038993420925237  0.4030819753989050  0.5896034348816244
  0.3043328976368969  0.0034605229420066  0.0050729732585353
  0.4004065632719787  0.0070396811838549  0.0082056169832967
  0.0033710830828682  0.6866266402588863  0.3066845425718867
  0.0040543883980249  0.5867224680620851  0.4053153010572430
  0.5373423059371518  0.0887667016940767  0.4450571065131541
  0.0844144240074058  0.5409572510219078  0.9230462252202756
  0.4461306221979200  0.9265207216891085  0.5382418792827437
  0.4084224978551561  0.8644099238455354  0.1501855140842920
  0.1465019294460959  0.5791273509636596  0.4131320332496387
  0.5756662624658233  0.1505246995004939  0.8671949717966925
  0.5819231542369394  0.4110630326953171  0.1460519450313811
  0.1501007702711732  0.8644150567389985  0.5770558754793242
  0.4133296789112535  0.5787405542087427  0.8614029269071253
  0.8674004920343563  0.1508758002221100  0.4065783569811074
  0.1458368506193892  0.4108497768451187  0.8611833334513861
  0.5770924440007335  0.8641636458826341  0.4085712425248644
  0.8611843200327272  0.5790849100689712  0.1464441884998635
  0.4065575313403329  0.1508429486852094  0.5751180966695628
  0.9036999807114938  0.9045790563432732  0.9037257860976950
  0.2880878451334965  0.9047055712707888  0.9035761994888958
  0.9037188132057210  0.9045178026942153  0.2880831766337266
  0.5753354681684897  0.1507299085807219  0.4064783867926991
  0.1462832248323664  0.5790519457094376  0.8612676177424774
  0.4084538192524576  0.8642713927689911  0.5770669643876118
  0.8609710460651172  0.4108884712007637  0.1461014361510706
  0.5820555139050114  0.4107444089374397  0.8612703376233384
  0.1501874568231472  0.8644516778456222  0.4084253382193310
  0.4131803686999547  0.5791022207055860  0.1464303635129198
  0.8673465806962000  0.1508206378708223  0.5753327053391644
  0.5770706824405210  0.8642738958729268  0.1501504378381782
  0.1460736501297788  0.4111324841038879  0.5820583534597432
  0.4068975011820228  0.1506738110073229  0.8672166413225639
  0.8615339582119077  0.5786047631544378  0.4133443491316910
  0.8612946147958240  0.4106893064239543  0.5822949697655986
  0.7274910897416689  0.0759683430244920  0.2681785963065622
  0.0776292798820464  0.7255402773290314  0.9274055334332871
  0.2689109609197757  0.9260174789101256  0.7264064156408239
  0.9299024215664531  0.2645386003159800  0.0806911976802667
  0.7250425476744411  0.2645818720981055  0.9301611812245341
  0.0784653298404905  0.9260123753106981  0.2690067893859265
  0.2694028101619210  0.7256019172570163  0.0775647972300249
  0.9282490669409995  0.0761874841689831  0.7274689940050152
  0.7267610896549073  0.9258034623917766  0.0783706633730503
  0.0804739929870877  0.2649907149062614  0.7252839343794477
  0.2683378488977368  0.0760672620970837  0.9281937194951269
  0.9274294703176622  0.7254701963044212  0.2694780744904719
  0.9302474213568175  0.2646027500191153  0.7252267559631704
  0.2689758305082677  0.9260936490016718  0.0784776295124558
  0.0776717935563553  0.7255341865816760  0.2693830407967965
  0.7276198045524467  0.0759770465660807  0.9282811181021628
  0.7249645330136190  0.2647342400121886  0.0805686922472475
  0.0782196406060507  0.9259141155266803  0.7267455193980652
  0.2694402095215906  0.7255510803093586  0.9273384231905553
  0.9282542677672865  0.0760391987904896  0.2682718875499290
  0.0804566098221713  0.2644052170507507  0.9303385943206379
  0.7266455346729543  0.9258164413419507  0.2690447413492763
  0.9273854729784503  0.7255839353546278  0.0776329728091056
  0.2680833863297707  0.0761003659491948  0.7273655573843669
  0.0515918492532847  0.0482997408612178  0.0516978999037789
  0.0516583866063627  0.0483268587554022  0.8484581647215421
  0.0498224943043866  0.8507164924968009  0.0497527228821752
  0.8484225219574881  0.0483094526609733  0.0516806214109380
  0.9304936603070857  0.9305740111473426  0.9304416386591896
  0.9305059603169354  0.9304980358820032  0.2085941631203383
  0.2085953117177866  0.9305367878112349  0.9304221194474067
  0.8754802871855105  0.1257239888127231  0.1233374801405418
  0.1262879608064083  0.8728954743817212  0.8745669623554093
  0.8755481241839291  0.1257867884220190  0.8755754241662999
  0.1263069187953718  0.8729112800632706  0.1262626480748210
  0.8746566587945850  0.8728654700069711  0.1262768662539386
  0.1232951311118455  0.1257107522663361  0.8755976784328325
  0.9323042216724033  0.2032001650535094  0.9324053193711990
 
  0.00000000E+00  0.00000000E+00  0.00000000E+00
  0.00000000E+00  0.00000000E+00  0.00000000E+00
  0.00000000E+00  0.00000000E+00  0.00000000E+00
  0.00000000E+00  0.00000000E+00  0.00000000E+00
  0.00000000E+00  0.00000000E+00  0.00000000E+00
  0.00000000E+00  0.00000000E+00  0.00000000E+00
  0.00000000E+00  0.00000000E+00  0.00000000E+00
  0.00000000E+00  0.00000000E+00  0.00000000E+00
  0.00000000E+00  0.00000000E+00  0.00000000E+00
  0.00000000E+00  0.00000000E+00  0.00000000E+00
  0.00000000E+00  0.00000000E+00  0.00000000E+00
  0.00000000E+00  0.00000000E+00  0.00000000E+00
  0.00000000E+00  0.00000000E+00  0.00000000E+00
  0.00000000E+00  0.00000000E+00  0.00000000E+00
  0.00000000E+00  0.00000000E+00  0.00000000E+00
  0.00000000E+00  0.00000000E+00  0.00000000E+00
  0.00000000E+00  0.00000000E+00  0.00000000E+00
  0.00000000E+00  0.00000000E+00  0.00000000E+00
  0.00000000E+00  0.00000000E+00  0.00000000E+00
  0.00000000E+00  0.00000000E+00  0.00000000E+00
  0.00000000E+00  0.00000000E+00  0.00000000E+00
  0.00000000E+00  0.00000000E+00  0.00000000E+00
  0.00000000E+00  0.00000000E+00  0.00000000E+00
  0.00000000E+00  0.00000000E+00  0.00000000E+00
  0.00000000E+00  0.00000000E+00  0.00000000E+00
  0.00000000E+00  0.00000000E+00  0.00000000E+00
  0.00000000E+00  0.00000000E+00  0.00000000E+00
  0.00000000E+00  0.00000000E+00  0.00000000E+00
  0.00000000E+00  0.00000000E+00  0.00000000E+00
  0.00000000E+00  0.00000000E+00  0.00000000E+00
  0.00000000E+00  0.00000000E+00  0.00000000E+00
  0.00000000E+00  0.00000000E+00  0.00000000E+00
  0.00000000E+00  0.00000000E+00  0.00000000E+00
  0.00000000E+00  0.00000000E+00  0.00000000E+00
  0.00000000E+00  0.00000000E+00  0.00000000E+00
  0.00000000E+00  0.00000000E+00  0.00000000E+00
  0.00000000E+00  0.00000000E+00  0.00000000E+00
  0.00000000E+00  0.00000000E+00  0.00000000E+00
  0.00000000E+00  0.00000000E+00  0.00000000E+00
  0.00000000E+00  0.00000000E+00  0.00000000E+00
  0.00000000E+00  0.00000000E+00  0.00000000E+00
  0.00000000E+00  0.00000000E+00  0.00000000E+00
  0.00000000E+00  0.00000000E+00  0.00000000E+00
  0.00000000E+00  0.00000000E+00  0.00000000E+00
  0.00000000E+00  0.00000000E+00  0.00000000E+00
  0.00000000E+00  0.00000000E+00  0.00000000E+00
  0.00000000E+00  0.00000000E+00  0.00000000E+00
  0.00000000E+00  0.00000000E+00  0.00000000E+00
  0.00000000E+00  0.00000000E+00  0.00000000E+00
  0.00000000E+00  0.00000000E+00  0.00000000E+00
  0.00000000E+00  0.00000000E+00  0.00000000E+00
  0.00000000E+00  0.00000000E+00  0.00000000E+00
  0.00000000E+00  0.00000000E+00  0.00000000E+00
  0.00000000E+00  0.00000000E+00  0.00000000E+00
  0.00000000E+00  0.00000000E+00  0.00000000E+00
  0.00000000E+00  0.00000000E+00  0.00000000E+00
  0.00000000E+00  0.00000000E+00  0.00000000E+00
  0.00000000E+00  0.00000000E+00  0.00000000E+00
  0.00000000E+00  0.00000000E+00  0.00000000E+00
  0.00000000E+00  0.00000000E+00  0.00000000E+00
  0.00000000E+00  0.00000000E+00  0.00000000E+00
  0.00000000E+00  0.00000000E+00  0.00000000E+00
  0.00000000E+00  0.00000000E+00  0.00000000E+00
  0.00000000E+00  0.00000000E+00  0.00000000E+00
  0.00000000E+00  0.00000000E+00  0.00000000E+00
  0.00000000E+00  0.00000000E+00  0.00000000E+00
  0.00000000E+00  0.00000000E+00  0.00000000E+00
  0.00000000E+00  0.00000000E+00  0.00000000E+00
  0.00000000E+00  0.00000000E+00  0.00000000E+00
  0.00000000E+00  0.00000000E+00  0.00000000E+00
  0.00000000E+00  0.00000000E+00  0.00000000E+00
  0.00000000E+00  0.00000000E+00  0.00000000E+00
  0.00000000E+00  0.00000000E+00  0.00000000E+00
  0.00000000E+00  0.00000000E+00  0.00000000E+00
  0.00000000E+00  0.00000000E+00  0.00000000E+00
  0.00000000E+00  0.00000000E+00  0.00000000E+00
  0.00000000E+00  0.00000000E+00  0.00000000E+00
  0.00000000E+00  0.00000000E+00  0.00000000E+00
  0.00000000E+00  0.00000000E+00  0.00000000E+00
  0.00000000E+00  0.00000000E+00  0.00000000E+00
  0.00000000E+00  0.00000000E+00  0.00000000E+00
  0.00000000E+00  0.00000000E+00  0.00000000E+00
  0.00000000E+00  0.00000000E+00  0.00000000E+00
  0.00000000E+00  0.00000000E+00  0.00000000E+00
  0.00000000E+00  0.00000000E+00  0.00000000E+00
  0.00000000E+00  0.00000000E+00  0.00000000E+00
  0.00000000E+00  0.00000000E+00  0.00000000E+00
  0.00000000E+00  0.00000000E+00  0.00000000E+00
  0.00000000E+00  0.00000000E+00  0.00000000E+00
  0.00000000E+00  0.00000000E+00  0.00000000E+00
  0.00000000E+00  0.00000000E+00  0.00000000E+00
  0.00000000E+00  0.00000000E+00  0.00000000E+00
  0.00000000E+00  0.00000000E+00  0.00000000E+00
  0.00000000E+00  0.00000000E+00  0.00000000E+00
  0.00000000E+00  0.00000000E+00  0.00000000E+00
  0.00000000E+00  0.00000000E+00  0.00000000E+00
  0.00000000E+00  0.00000000E+00  0.00000000E+00
  0.00000000E+00  0.00000000E+00  0.00000000E+00
  0.00000000E+00  0.00000000E+00  0.00000000E+00
  0.00000000E+00  0.00000000E+00  0.00000000E+00
  0.00000000E+00  0.00000000E+00  0.00000000E+00
  0.00000000E+00  0.00000000E+00  0.00000000E+00
  0.00000000E+00  0.00000000E+00  0.00000000E+00
  0.00000000E+00  0.00000000E+00  0.00000000E+00
  0.00000000E+00  0.00000000E+00  0.00000000E+00
  0.00000000E+00  0.00000000E+00  0.00000000E+00
  0.00000000E+00  0.00000000E+00  0.00000000E+00
  0.00000000E+00  0.00000000E+00  0.00000000E+00
  0.00000000E+00  0.00000000E+00  0.00000000E+00
  0.00000000E+00  0.00000000E+00  0.00000000E+00
  0.00000000E+00  0.00000000E+00  0.00000000E+00
  0.00000000E+00  0.00000000E+00  0.00000000E+00
  0.00000000E+00  0.00000000E+00  0.00000000E+00
