# Supplementary material for: Dramatic Enhancement of Rare-Earth Metal–Organic Framework Stability Via Metal Cluster Fluorination
Source: JACS Au. 2022 Aug 9;2(8):1889–98. doi: 10.1021/jacsau.2c00259 (PMC9400048; doi:10.1021/jacsau.2c00259)
Supplement: Supplementary file 2 — au2c00259_si_002.zip [file au2c00259_si_002.zip › jacs_supplement/poscars/empty_stability/uio-66/mixed/y/three/POSCAR]

Poscar                                  
   1.00000000000000     
    15.0627181739384959   -0.0006685155525959    0.0007741910953094
     7.5320156296699343   13.0375834405579472    0.0033695420235702
     7.5312633187185538    4.3480158013817194   12.2515253976595329
   C    H    O    Y    F 
    48    25    29     6     3
Direct
  0.9201888473187623  0.4530844296381602  0.0818326853885267
  0.5450701303990400  0.4530143704840626  0.9199383875034570
  0.0826374806037009  0.9211949333478842  0.4521955776429181
  0.4529637530475625  0.5451865844153403  0.0816783143531268
  0.9211088020610205  0.0827368229967433  0.5445156302669076
  0.5450914529090980  0.9202043741329149  0.0816846566973126
  0.0827142466207320  0.4521003002142123  0.5440976967085831
  0.4529831200574677  0.0822282900785467  0.9198378668544365
  0.9210457472231965  0.5444765885305287  0.4519654606591246
  0.9211364694775526  0.4521252620517302  0.5442330384121874
  0.4530960679955811  0.9202153745426358  0.0816844603699849
  0.0826706681570073  0.5444308507095030  0.4518158098595393
  0.5450305762859315  0.0822259815099358  0.9198654967541913
  0.5449965017150902  0.4531148153667104  0.0817654353705919
  0.0826941821486500  0.9212155503395607  0.5444311268570772
  0.4529503258851761  0.5451132461492563  0.9199236455977911
  0.9210527341842223  0.0827621590767080  0.4522491052926938
  0.0821024702748190  0.4529508148014472  0.9200584058789616
  0.5439864697991368  0.9212269018238288  0.4521434947803584
  0.9202287670144074  0.5451637849533455  0.0817529021795167
  0.4515771949190821  0.0829066162504049  0.5443148611899318
  0.6905683896353949  0.0009862161612517  0.3074983138815597
  0.5899503428733581  0.0020859277402892  0.4060511392586221
  0.0029387447446041  0.6887960773136044  0.0029349436881674
  0.0016181049779931  0.5907163377626716  0.0013245828464932
  0.3049275264546480  0.0028037440556261  0.6894718024681836
  0.4054751398805294  0.0022457919272298  0.5901621483420243
  0.0029100173087642  0.3054076942729864  0.0031680352451389
  0.0015667215809216  0.4065515621721829  0.0014364513191794
  0.6886614179852657  0.3054574893480506  0.0030581609925733
  0.5906049009936396  0.4066051501654826  0.0013261225037624
  0.0009269401141694  0.0009570304647539  0.3075817783208024
  0.0018473280580267  0.0020095090172276  0.4061756881465683
  0.3054576584161524  0.6888365999575683  0.0028512500164268
  0.4064819894986655  0.5907737352096447  0.0012145672622950
  0.0028424677748760  0.0027513406005752  0.6895276153367860
  0.0021122166096532  0.0021346242203961  0.5902795890956156
  0.6883950425931147  0.0030559931839065  0.0031837481424049
  0.5905503200285338  0.0017158179763328  0.0013027035027591
  0.0038648279920324  0.3042374660598384  0.6882628183190818
  0.0023295392151041  0.4056889905948751  0.5898156132584944
  0.3054486331100463  0.0030685664384720  0.0031686360424175
  0.4065218257500760  0.0017217568471182  0.0012809412592247
  0.0015578663237434  0.6903299490494561  0.3065616081952456
  0.0020091961225859  0.5903894097389752  0.4056354654114926
  0.5438741765665256  0.0829175807542697  0.4520305181387982
  0.0821348141204155  0.5450361032622766  0.9200577324662405
  0.4516826219370103  0.9212723777106930  0.5443646699498146
  0.4145117841946515  0.8586552097185773  0.1437947615931492
  0.1445007797452504  0.5826817181913313  0.4132776683476962
  0.5828773908223042  0.1445504287997679  0.8584875482456695
  0.5830003389744647  0.4146320513130490  0.1438714723553005
  0.1445372677162169  0.8596665724119532  0.5826613016051283
  0.4143022342610791  0.5829845532804541  0.8584364722500339
  0.8593218390630071  0.1444944658342919  0.4138851607143508
  0.1443429740586240  0.4142599274736654  0.8586076059725940
  0.5824277184184012  0.8594671380376084  0.4138128070041773
  0.8586197065386685  0.5832562822052623  0.1437946569411324
  0.4130007954982489  0.1447468632559108  0.5825613084666159
  0.9053645025737751  0.9040427432175733  0.2852647554406715
  0.5822251403096317  0.1446698333618741  0.4136109902548739
  0.1444291945541849  0.5828797898819502  0.8586114710464230
  0.4132018748283741  0.8596708918843348  0.5826893607624442
  0.8585365380109877  0.4146375216740168  0.1439036164937235
  0.5829927694469461  0.4143610654275989  0.8584647533235596
  0.1443346503209213  0.8594986284293071  0.4138072683435112
  0.4144027577583174  0.5832656939582961  0.1437288404638579
  0.8595699503537091  0.1445240880385583  0.5828253212732974
  0.5830916280478746  0.8586277966484204  0.1438215096840807
  0.1446398814005363  0.4134664205154621  0.5822306224573168
  0.4142129447864988  0.1445563045285709  0.8584348153618819
  0.8594007094520606  0.5827534537072978  0.4135565805951487
  0.8596809565257004  0.4135066054072283  0.5824734652561503
  0.7295197858397060  0.0751798725757595  0.2702956016062714
  0.0787009474682492  0.7261398677888167  0.9286007511753809
  0.2670586636057308  0.9280677884584563  0.7260072042729320
  0.9279254651470623  0.2675509252797994  0.0795610213695710
  0.7259758728557131  0.2670022990064780  0.9285298028207762
  0.0749081811011649  0.9245193156666929  0.2709781304651386
  0.2677324767312186  0.7255273499813342  0.0790653403954096
  0.9276920417662353  0.0780544488627086  0.7268668913547316
  0.7247981548041622  0.9278757846270338  0.0796485469953367
  0.0797442312048204  0.2661771381692475  0.7250076976215354
  0.2666900544963724  0.0784543809596130  0.9287187519715729
  0.9255951087298797  0.7293106851631208  0.2693410265556722
  0.9293356469684895  0.2661144708194882  0.7250022306702277
  0.2677352230886427  0.9279077711897727  0.0796516875584032
  0.0757861441260772  0.7292997901618605  0.2692752175835764
  0.7262104500169642  0.0784494936056390  0.9287588034101049
  0.7251202942031796  0.2675851122498329  0.0794475249998285
  0.0789196626691648  0.9280248565639582  0.7260490742920496
  0.2666911039885633  0.7261929712221260  0.9285066822725412
  0.9249823387228133  0.0751490665972483  0.2703881699144404
  0.0785783878260560  0.2669611231257534  0.9286329246327369
  0.7296554917383986  0.9244913994003809  0.2709642794949545
  0.9277368840024991  0.7254930156555872  0.0791390608783047
  0.2674648372043222  0.0780793152074892  0.7268368677541943
  0.0508666596003877  0.0504690586279253  0.0521867923099890
  0.0523845981334574  0.0535002749012747  0.8418386792769752
  0.0509495948688823  0.8441984647186302  0.0539477283631982
  0.8466127095099054  0.0504304622867124  0.0521841969491561
  0.9314636240043725  0.9317833729615899  0.2053814070679678
  0.8745111454507395  0.1281497821204809  0.1228917055086782
  0.1255758215431442  0.8743848120634752  0.8745484873591565
  0.8741431478188488  0.1258916438894246  0.8747974858025529
  0.1289185688412360  0.8743026732798000  0.1236661781751778
  0.8731642907792576  0.8742985388495725  0.1236811950061352
  0.1252852839182026  0.1259011051847168  0.8747866205845654
  0.9350336824426009  0.9334349672522677  0.9317216535377639
  0.1999006880687375  0.9334288372172779  0.9317286598643193
  0.9332868532913139  0.2023131926870576  0.9312224798484721
 
  0.00000000E+00  0.00000000E+00  0.00000000E+00
  0.00000000E+00  0.00000000E+00  0.00000000E+00
  0.00000000E+00  0.00000000E+00  0.00000000E+00
  0.00000000E+00  0.00000000E+00  0.00000000E+00
  0.00000000E+00  0.00000000E+00  0.00000000E+00
  0.00000000E+00  0.00000000E+00  0.00000000E+00
  0.00000000E+00  0.00000000E+00  0.00000000E+00
  0.00000000E+00  0.00000000E+00  0.00000000E+00
  0.00000000E+00  0.00000000E+00  0.00000000E+00
  0.00000000E+00  0.00000000E+00  0.00000000E+00
  0.00000000E+00  0.00000000E+00  0.00000000E+00
  0.00000000E+00  0.00000000E+00  0.00000000E+00
  0.00000000E+00  0.00000000E+00  0.00000000E+00
  0.00000000E+00  0.00000000E+00  0.00000000E+00
  0.00000000E+00  0.00000000E+00  0.00000000E+00
  0.00000000E+00  0.00000000E+00  0.00000000E+00
  0.00000000E+00  0.00000000E+00  0.00000000E+00
  0.00000000E+00  0.00000000E+00  0.00000000E+00
  0.00000000E+00  0.00000000E+00  0.00000000E+00
  0.00000000E+00  0.00000000E+00  0.00000000E+00
  0.00000000E+00  0.00000000E+00  0.00000000E+00
  0.00000000E+00  0.00000000E+00  0.00000000E+00
  0.00000000E+00  0.00000000E+00  0.00000000E+00
  0.00000000E+00  0.00000000E+00  0.00000000E+00
  0.00000000E+00  0.00000000E+00  0.00000000E+00
  0.00000000E+00  0.00000000E+00  0.00000000E+00
  0.00000000E+00  0.00000000E+00  0.00000000E+00
  0.00000000E+00  0.00000000E+00  0.00000000E+00
  0.00000000E+00  0.00000000E+00  0.00000000E+00
  0.00000000E+00  0.00000000E+00  0.00000000E+00
  0.00000000E+00  0.00000000E+00  0.00000000E+00
  0.00000000E+00  0.00000000E+00  0.00000000E+00
  0.00000000E+00  0.00000000E+00  0.00000000E+00
  0.00000000E+00  0.00000000E+00  0.00000000E+00
  0.00000000E+00  0.00000000E+00  0.00000000E+00
  0.00000000E+00  0.00000000E+00  0.00000000E+00
  0.00000000E+00  0.00000000E+00  0.00000000E+00
  0.00000000E+00  0.00000000E+00  0.00000000E+00
  0.00000000E+00  0.00000000E+00  0.00000000E+00
  0.00000000E+00  0.00000000E+00  0.00000000E+00
  0.00000000E+00  0.00000000E+00  0.00000000E+00
  0.00000000E+00  0.00000000E+00  0.00000000E+00
  0.00000000E+00  0.00000000E+00  0.00000000E+00
  0.00000000E+00  0.00000000E+00  0.00000000E+00
  0.00000000E+00  0.00000000E+00  0.00000000E+00
  0.00000000E+00  0.00000000E+00  0.00000000E+00
  0.00000000E+00  0.00000000E+00  0.00000000E+00
  0.00000000E+00  0.00000000E+00  0.00000000E+00
  0.00000000E+00  0.00000000E+00  0.00000000E+00
  0.00000000E+00  0.00000000E+00  0.00000000E+00
  0.00000000E+00  0.00000000E+00  0.00000000E+00
  0.00000000E+00  0.00000000E+00  0.00000000E+00
  0.00000000E+00  0.00000000E+00  0.00000000E+00
  0.00000000E+00  0.00000000E+00  0.00000000E+00
  0.00000000E+00  0.00000000E+00  0.00000000E+00
  0.00000000E+00  0.00000000E+00  0.00000000E+00
  0.00000000E+00  0.00000000E+00  0.00000000E+00
  0.00000000E+00  0.00000000E+00  0.00000000E+00
  0.00000000E+00  0.00000000E+00  0.00000000E+00
  0.00000000E+00  0.00000000E+00  0.00000000E+00
  0.00000000E+00  0.00000000E+00  0.00000000E+00
  0.00000000E+00  0.00000000E+00  0.00000000E+00
  0.00000000E+00  0.00000000E+00  0.00000000E+00
  0.00000000E+00  0.00000000E+00  0.00000000E+00
  0.00000000E+00  0.00000000E+00  0.00000000E+00
  0.00000000E+00  0.00000000E+00  0.00000000E+00
  0.00000000E+00  0.00000000E+00  0.00000000E+00
  0.00000000E+00  0.00000000E+00  0.00000000E+00
  0.00000000E+00  0.00000000E+00  0.00000000E+00
  0.00000000E+00  0.00000000E+00  0.00000000E+00
  0.00000000E+00  0.00000000E+00  0.00000000E+00
  0.00000000E+00  0.00000000E+00  0.00000000E+00
  0.00000000E+00  0.00000000E+00  0.00000000E+00
  0.00000000E+00  0.00000000E+00  0.00000000E+00
  0.00000000E+00  0.00000000E+00  0.00000000E+00
  0.00000000E+00  0.00000000E+00  0.00000000E+00
  0.00000000E+00  0.00000000E+00  0.00000000E+00
  0.00000000E+00  0.00000000E+00  0.00000000E+00
  0.00000000E+00  0.00000000E+00  0.00000000E+00
  0.00000000E+00  0.00000000E+00  0.00000000E+00
  0.00000000E+00  0.00000000E+00  0.00000000E+00
  0.00000000E+00  0.00000000E+00  0.00000000E+00
  0.00000000E+00  0.00000000E+00  0.00000000E+00
  0.00000000E+00  0.00000000E+00  0.00000000E+00
  0.00000000E+00  0.00000000E+00  0.00000000E+00
  0.00000000E+00  0.00000000E+00  0.00000000E+00
  0.00000000E+00  0.00000000E+00  0.00000000E+00
  0.00000000E+00  0.00000000E+00  0.00000000E+00
  0.00000000E+00  0.00000000E+00  0.00000000E+00
  0.00000000E+00  0.00000000E+00  0.00000000E+00
  0.00000000E+00  0.00000000E+00  0.00000000E+00
  0.00000000E+00  0.00000000E+00  0.00000000E+00
  0.00000000E+00  0.00000000E+00  0.00000000E+00
  0.00000000E+00  0.00000000E+00  0.00000000E+00
  0.00000000E+00  0.00000000E+00  0.00000000E+00
  0.00000000E+00  0.00000000E+00  0.00000000E+00
  0.00000000E+00  0.00000000E+00  0.00000000E+00
  0.00000000E+00  0.00000000E+00  0.00000000E+00
  0.00000000E+00  0.00000000E+00  0.00000000E+00
  0.00000000E+00  0.00000000E+00  0.00000000E+00
  0.00000000E+00  0.00000000E+00  0.00000000E+00
  0.00000000E+00  0.00000000E+00  0.00000000E+00
  0.00000000E+00  0.00000000E+00  0.00000000E+00
  0.00000000E+00  0.00000000E+00  0.00000000E+00
  0.00000000E+00  0.00000000E+00  0.00000000E+00
  0.00000000E+00  0.00000000E+00  0.00000000E+00
  0.00000000E+00  0.00000000E+00  0.00000000E+00
  0.00000000E+00  0.00000000E+00  0.00000000E+00
  0.00000000E+00  0.00000000E+00  0.00000000E+00
  0.00000000E+00  0.00000000E+00  0.00000000E+00
  0.00000000E+00  0.00000000E+00  0.00000000E+00
