# Supplementary material for: Dramatic Enhancement of Rare-Earth Metal–Organic Framework Stability Via Metal Cluster Fluorination
Source: JACS Au. 2022 Aug 9;2(8):1889–98. doi: 10.1021/jacsau.2c00259 (PMC9400048; doi:10.1021/jacsau.2c00259)
Supplement: Supplementary file 2 — au2c00259_si_002.zip [file au2c00259_si_002.zip › jacs_supplement/poscars/empty_stability/uio-66/mixed/y/two/POSCAR]

Poscar                                  
   1.00000000000000     
    15.0511668997760850   -0.0186469879106647   -0.0118356283811847
     7.5106590783157188   13.0430056979376889   -0.0125124674381464
     7.5100074869723850    4.3348147132167814   12.2640873956122540
   C    H    O    Y    F 
    48    26    30     6     2
Direct
  0.9207419084511059  0.4515144447856514  0.0830509223622045
  0.5448415816733316  0.4528345407081460  0.9203511027091835
  0.0883410370098190  0.9270775859327358  0.4461880348595386
  0.4528217233595058  0.5448710510992569  0.0821350164572507
  0.9271727212765768  0.0884706442154055  0.5384152405932170
  0.5437104304658078  0.9209076159427383  0.0826955274361367
  0.0829325122051117  0.4502838439009267  0.5445185849045160
  0.4504863915811725  0.0828360941584378  0.9220702933012248
  0.9209077697121444  0.5436786122899520  0.4526835082162393
  0.9207307231740671  0.4515170933914732  0.5447322809348378
  0.4515286073382256  0.9207747013611822  0.0829793366848079
  0.0831810516194906  0.5424373508628548  0.4523563378964752
  0.5425835307786500  0.0831184988835645  0.9219058314924951
  0.5447615531053671  0.4529292633306525  0.0821644223268621
  0.0883434106965453  0.9270838788294071  0.5385136350214026
  0.4529075791694552  0.5447858061679938  0.9203121836871517
  0.9271712903399276  0.0884572690156844  0.4460979613875367
  0.0829006929810490  0.4503420891196726  0.9222300576513405
  0.5436762295502362  0.9208953234740846  0.4527201272526966
  0.9208939244384524  0.5437037390335178  0.0827385226382447
  0.4503739854334725  0.0828760361363905  0.5445750746353752
  0.6888936509485646  0.0020184200543056  0.3074006561023452
  0.5890379328206592  0.0022699326599067  0.4063365203618758
  0.0020818831150464  0.6888725200540193  0.0017112819722627
  0.0023090944623405  0.5890288322788138  0.0023925930064479
  0.3034850897707173  0.0029068871065263  0.6886182244994075
  0.4045217692516232  0.0020639090749626  0.5902955427132781
  0.0028889459668449  0.3034754475870471  0.0051117827846880
  0.0020722620439244  0.4045124070814765  0.0031860915058814
  0.6874665775530744  0.3049085104069604  0.0040329264441894
  0.5902115234073051  0.4063490000030612  0.0018451752372428
  0.0028988150464642  0.0029213834611284  0.3054058812422156
  0.0070622877342004  0.0070761851702699  0.4008440754775933
  0.3049187028560993  0.6875237161196281  0.0038018080996451
  0.4063398613635911  0.5902467077192952  0.0017576171901013
  0.0029010011304749  0.0029374137470697  0.6889047378578184
  0.0070677965938515  0.0070922759907930  0.5851293321059714
  0.6888706917654730  0.0020954149470711  0.0017053951527046
  0.5890727552209754  0.0022753476387010  0.0023402958328731
  0.0028349591350718  0.3035155572379153  0.6886172265836805
  0.0020622708668085  0.4044956449375832  0.5902606197153872
  0.3035696362348261  0.0028920306587921  0.0049186199613800
  0.4046149676722166  0.0020451514530393  0.0030439376548088
  0.0020898990985998  0.6888458774973074  0.3073658746950656
  0.0023096086963790  0.5889962977954681  0.4062944179645456
  0.5425101673147594  0.0831415975900498  0.4523895636299144
  0.0831648481940448  0.5424871074539865  0.9219963552024950
  0.4514925747166743  0.9207388200749449  0.5447610472110824
  0.4135229936894547  0.8588339830984495  0.1446960776769401
  0.1454907474345717  0.5800911653447685  0.4138428124834803
  0.5802419150778491  0.1454349457434887  0.8604834936472940
  0.5826187748901788  0.4143989162880146  0.1443826709382421
  0.1495501958711429  0.8650485987232557  0.5772725717822098
  0.4143446562804343  0.5826042419697544  0.8588043111062760
  0.8652379957974929  0.1497683745593719  0.4080541216720093
  0.1450076359624575  0.4114162402738728  0.8610709827086964
  0.5823115712679865  0.8589156031805771  0.4146488413267164
  0.8589215043015628  0.5823292347976690  0.1441636053426336
  0.4114488416884896  0.1449833949487456  0.5825650603384958
  0.9054805991997341  0.9055183528227602  0.9013887332746862
  0.9054878944242191  0.9054813298746751  0.2877238437294167
  0.5801707118424062  0.1454555834251821  0.4138579932127726
  0.1454819067991764  0.5801387132236187  0.8605352203959384
  0.4134701368674243  0.8588110029125176  0.5829764786044436
  0.8588008236788625  0.4135271759900832  0.1447899110071589
  0.5827345847967180  0.4141997203711227  0.8588726286987765
  0.1495796181964479  0.8650546990477537  0.4082263136347066
  0.4142210346073583  0.5827773605305140  0.1443312377161448
  0.8652276748401917  0.1497693791685961  0.5770831167687405
  0.5822907159051809  0.8589412496805195  0.1441518602349063
  0.1450199642178092  0.4113516648198612  0.5825192215394068
  0.4115922268743830  0.1449245771418219  0.8608967363892432
  0.8589261172125973  0.5822962418854800  0.4146280973432468
  0.8587827759268336  0.4135253255458053  0.5829262247973688
  0.7276288907486048  0.0763910425982033  0.2697512797158979
  0.0764488422668208  0.7276042421850235  0.9262602936660826
  0.2661790979785152  0.9277380680981011  0.7247261633287820
  0.9277378634151532  0.2661638685544929  0.0815096473898080
  0.7241142120764010  0.2662586017636812  0.9296874173186609
  0.0755362363015237  0.9254290651592001  0.2702342316538875
  0.2663659217383909  0.7241880980974500  0.0801145411860134
  0.9254168831111613  0.0755882179620357  0.7289067947939927
  0.7277826587195051  0.9258551314754015  0.0760971883038835
  0.0781242046474446  0.2647246145855533  0.7262696644602755
  0.2648113058200039  0.0781861156313610  0.9307498186739878
  0.9258447786355788  0.7277697959790785  0.2703099153080828
  0.9276382352815347  0.2662398353197517  0.7247410782689343
  0.2662036493120539  0.9277893827171013  0.0813426930191810
  0.0764282446940499  0.7275961479036255  0.2697840762714705
  0.7276065074184288  0.0764606617920052  0.9262510089831082
  0.7241073651877059  0.2664909594807341  0.0803162859886868
  0.0755327593431616  0.9254286179698283  0.7289056702871619
  0.2664084024894393  0.7241354487903848  0.9293732728835593
  0.9253833602638935  0.0755343476790600  0.2702783637466695
  0.0782070664954375  0.2646813467659896  0.9309622583952262
  0.7278276756213913  0.9257274980845125  0.2703998274038639
  0.9257875776961342  0.7278273717788011  0.0760643825952059
  0.2646863877604915  0.0782299729631291  0.7262381013291588
  0.0497147501674533  0.0497225883178203  0.0534408037380061
  0.0496868006692210  0.0497103900263340  0.8472313974585859
  0.0482901585552469  0.8497335837966844  0.0510470325926136
  0.8497894072340699  0.0482533692245397  0.0510601674573365
  0.9315163355000422  0.9315287359234219  0.9290364014901584
  0.9315185076506225  0.9315263187427831  0.2080326274735356
  0.8737925759616232  0.1276229612825830  0.1236992818896070
  0.1276111705404332  0.8738010424768916  0.8750023997631402
  0.8737825275173066  0.1276248401839837  0.8750566109640161
  0.1276206804971025  0.8738137394270495  0.1236621723834190
  0.8734187678220309  0.8734112514526444  0.1266216928519981
  0.1236296324453150  0.1236813635107836  0.8763721379090583
  0.2036984533126329  0.9319141880234199  0.9322171739510026
  0.9318617091129298  0.2037608024684943  0.9322743070823449
 
  0.00000000E+00  0.00000000E+00  0.00000000E+00
  0.00000000E+00  0.00000000E+00  0.00000000E+00
  0.00000000E+00  0.00000000E+00  0.00000000E+00
  0.00000000E+00  0.00000000E+00  0.00000000E+00
  0.00000000E+00  0.00000000E+00  0.00000000E+00
  0.00000000E+00  0.00000000E+00  0.00000000E+00
  0.00000000E+00  0.00000000E+00  0.00000000E+00
  0.00000000E+00  0.00000000E+00  0.00000000E+00
  0.00000000E+00  0.00000000E+00  0.00000000E+00
  0.00000000E+00  0.00000000E+00  0.00000000E+00
  0.00000000E+00  0.00000000E+00  0.00000000E+00
  0.00000000E+00  0.00000000E+00  0.00000000E+00
  0.00000000E+00  0.00000000E+00  0.00000000E+00
  0.00000000E+00  0.00000000E+00  0.00000000E+00
  0.00000000E+00  0.00000000E+00  0.00000000E+00
  0.00000000E+00  0.00000000E+00  0.00000000E+00
  0.00000000E+00  0.00000000E+00  0.00000000E+00
  0.00000000E+00  0.00000000E+00  0.00000000E+00
  0.00000000E+00  0.00000000E+00  0.00000000E+00
  0.00000000E+00  0.00000000E+00  0.00000000E+00
  0.00000000E+00  0.00000000E+00  0.00000000E+00
  0.00000000E+00  0.00000000E+00  0.00000000E+00
  0.00000000E+00  0.00000000E+00  0.00000000E+00
  0.00000000E+00  0.00000000E+00  0.00000000E+00
  0.00000000E+00  0.00000000E+00  0.00000000E+00
  0.00000000E+00  0.00000000E+00  0.00000000E+00
  0.00000000E+00  0.00000000E+00  0.00000000E+00
  0.00000000E+00  0.00000000E+00  0.00000000E+00
  0.00000000E+00  0.00000000E+00  0.00000000E+00
  0.00000000E+00  0.00000000E+00  0.00000000E+00
  0.00000000E+00  0.00000000E+00  0.00000000E+00
  0.00000000E+00  0.00000000E+00  0.00000000E+00
  0.00000000E+00  0.00000000E+00  0.00000000E+00
  0.00000000E+00  0.00000000E+00  0.00000000E+00
  0.00000000E+00  0.00000000E+00  0.00000000E+00
  0.00000000E+00  0.00000000E+00  0.00000000E+00
  0.00000000E+00  0.00000000E+00  0.00000000E+00
  0.00000000E+00  0.00000000E+00  0.00000000E+00
  0.00000000E+00  0.00000000E+00  0.00000000E+00
  0.00000000E+00  0.00000000E+00  0.00000000E+00
  0.00000000E+00  0.00000000E+00  0.00000000E+00
  0.00000000E+00  0.00000000E+00  0.00000000E+00
  0.00000000E+00  0.00000000E+00  0.00000000E+00
  0.00000000E+00  0.00000000E+00  0.00000000E+00
  0.00000000E+00  0.00000000E+00  0.00000000E+00
  0.00000000E+00  0.00000000E+00  0.00000000E+00
  0.00000000E+00  0.00000000E+00  0.00000000E+00
  0.00000000E+00  0.00000000E+00  0.00000000E+00
  0.00000000E+00  0.00000000E+00  0.00000000E+00
  0.00000000E+00  0.00000000E+00  0.00000000E+00
  0.00000000E+00  0.00000000E+00  0.00000000E+00
  0.00000000E+00  0.00000000E+00  0.00000000E+00
  0.00000000E+00  0.00000000E+00  0.00000000E+00
  0.00000000E+00  0.00000000E+00  0.00000000E+00
  0.00000000E+00  0.00000000E+00  0.00000000E+00
  0.00000000E+00  0.00000000E+00  0.00000000E+00
  0.00000000E+00  0.00000000E+00  0.00000000E+00
  0.00000000E+00  0.00000000E+00  0.00000000E+00
  0.00000000E+00  0.00000000E+00  0.00000000E+00
  0.00000000E+00  0.00000000E+00  0.00000000E+00
  0.00000000E+00  0.00000000E+00  0.00000000E+00
  0.00000000E+00  0.00000000E+00  0.00000000E+00
  0.00000000E+00  0.00000000E+00  0.00000000E+00
  0.00000000E+00  0.00000000E+00  0.00000000E+00
  0.00000000E+00  0.00000000E+00  0.00000000E+00
  0.00000000E+00  0.00000000E+00  0.00000000E+00
  0.00000000E+00  0.00000000E+00  0.00000000E+00
  0.00000000E+00  0.00000000E+00  0.00000000E+00
  0.00000000E+00  0.00000000E+00  0.00000000E+00
  0.00000000E+00  0.00000000E+00  0.00000000E+00
  0.00000000E+00  0.00000000E+00  0.00000000E+00
  0.00000000E+00  0.00000000E+00  0.00000000E+00
  0.00000000E+00  0.00000000E+00  0.00000000E+00
  0.00000000E+00  0.00000000E+00  0.00000000E+00
  0.00000000E+00  0.00000000E+00  0.00000000E+00
  0.00000000E+00  0.00000000E+00  0.00000000E+00
  0.00000000E+00  0.00000000E+00  0.00000000E+00
  0.00000000E+00  0.00000000E+00  0.00000000E+00
  0.00000000E+00  0.00000000E+00  0.00000000E+00
  0.00000000E+00  0.00000000E+00  0.00000000E+00
  0.00000000E+00  0.00000000E+00  0.00000000E+00
  0.00000000E+00  0.00000000E+00  0.00000000E+00
  0.00000000E+00  0.00000000E+00  0.00000000E+00
  0.00000000E+00  0.00000000E+00  0.00000000E+00
  0.00000000E+00  0.00000000E+00  0.00000000E+00
  0.00000000E+00  0.00000000E+00  0.00000000E+00
  0.00000000E+00  0.00000000E+00  0.00000000E+00
  0.00000000E+00  0.00000000E+00  0.00000000E+00
  0.00000000E+00  0.00000000E+00  0.00000000E+00
  0.00000000E+00  0.00000000E+00  0.00000000E+00
  0.00000000E+00  0.00000000E+00  0.00000000E+00
  0.00000000E+00  0.00000000E+00  0.00000000E+00
  0.00000000E+00  0.00000000E+00  0.00000000E+00
  0.00000000E+00  0.00000000E+00  0.00000000E+00
  0.00000000E+00  0.00000000E+00  0.00000000E+00
  0.00000000E+00  0.00000000E+00  0.00000000E+00
  0.00000000E+00  0.00000000E+00  0.00000000E+00
  0.00000000E+00  0.00000000E+00  0.00000000E+00
  0.00000000E+00  0.00000000E+00  0.00000000E+00
  0.00000000E+00  0.00000000E+00  0.00000000E+00
  0.00000000E+00  0.00000000E+00  0.00000000E+00
  0.00000000E+00  0.00000000E+00  0.00000000E+00
  0.00000000E+00  0.00000000E+00  0.00000000E+00
  0.00000000E+00  0.00000000E+00  0.00000000E+00
  0.00000000E+00  0.00000000E+00  0.00000000E+00
  0.00000000E+00  0.00000000E+00  0.00000000E+00
  0.00000000E+00  0.00000000E+00  0.00000000E+00
  0.00000000E+00  0.00000000E+00  0.00000000E+00
  0.00000000E+00  0.00000000E+00  0.00000000E+00
  0.00000000E+00  0.00000000E+00  0.00000000E+00
  0.00000000E+00  0.00000000E+00  0.00000000E+00
  0.00000000E+00  0.00000000E+00  0.00000000E+00
