# Supplementary material for: Dramatic Enhancement of Rare-Earth Metal–Organic Framework Stability Via Metal Cluster Fluorination
Source: JACS Au. 2022 Aug 9;2(8):1889–98. doi: 10.1021/jacsau.2c00259 (PMC9400048; doi:10.1021/jacsau.2c00259)
Supplement: Supplementary file 2 — au2c00259_si_002.zip [file au2c00259_si_002.zip › jacs_supplement/poscars/empty_stability/uio-66/mixed/zr/one/POSCAR]

Poscar                                  
   1.00000000000000     
    14.6626997433645432   -0.0006059771081764    0.0005798899454634
     7.3320229621346762   12.6655461037342771    0.0117956946768858
     7.3311316061866219    4.2320876544771684   11.9721838562226104
   C    H    O    Zr   F 
    48    27    31     6     1
Direct
  0.9186635926913951  0.4505330547236781  0.0841541932395558
  0.5467371084229597  0.4505084475249177  0.9186664178121191
  0.0847928149979538  0.9191419741904028  0.4507829100659251
  0.4515649883982178  0.5449292624754705  0.0845333819153069
  0.9189302010867522  0.0851072248712583  0.5453098321176810
  0.5453850083397640  0.9191340805703945  0.0847772956834802
  0.0841576945911982  0.4505249849610706  0.5467192926941280
  0.4507142015759555  0.0850956303286452  0.9189527532133610
  0.9190258456149465  0.5449206981063242  0.4515776279830490
  0.9186710208421900  0.4505080376422015  0.5467300756923024
  0.4507878447836475  0.9191290637505816  0.0847943367709760
  0.0845285173155190  0.5449306200255251  0.4515688677287173
  0.5453014504082816  0.0851047530269895  0.9189408259706084
  0.5467193741017056  0.4505277567449824  0.0841577516021061
  0.0847763180697427  0.9191482695144089  0.5453784591486723
  0.4515785138710484  0.5449173064517510  0.9190252142046944
  0.9189412073771948  0.0851017425146239  0.4507190402533681
  0.0841619024326121  0.4505328697413375  0.9186564484199309
  0.5453675396911564  0.9191599388062315  0.4507651667487025
  0.9190213000159559  0.5449486699838104  0.0845252074182241
  0.4506891753815907  0.0851334718820027  0.5452828151045352
  0.6936347092355319  0.0026961159654419  0.3014483562799271
  0.5925317252413862  0.0023773610947018  0.4030729871061283
  0.0026358191545697  0.6932427969892814  0.0026346639641304
  0.0021277277177916  0.5921850139309797  0.0021268685801061
  0.3014507757100233  0.0026807639574002  0.6936355508946050
  0.4030722941474281  0.0023723835549987  0.5925308143465742
  0.0015019094921485  0.3012202034938127  0.0014964019774837
  0.0013694133883391  0.4029785314316854  0.0013621004620390
  0.6958753518805025  0.3012192664501114  0.0015021676836469
  0.5943727751807515  0.4029680398167343  0.0013672925936845
  0.0022934029037316  0.0026674561864226  0.3014733946041304
  0.0020830560316512  0.0023447823673877  0.4030980264092889
  0.3015662104120835  0.6932263246681458  0.0026300078027504
  0.4036197921146893  0.5921697172751053  0.0021262772112323
  0.0022769080226297  0.0026768824327448  0.6936510587838427
  0.0020645883739832  0.0023536097210339  0.5925586840607622
  0.6936455111972393  0.0026778257076217  0.0022844481509452
  0.5925580594104005  0.0023469034682790  0.0020713146542661
  0.0015049444070669  0.3012146863840641  0.6958664389142797
  0.0013712057286313  0.4029622604988177  0.5943666293844956
  0.3014734170755773  0.0026611767098643  0.0022979625708288
  0.4030957844593459  0.0023349616970521  0.0020915575924079
  0.0026282495456655  0.6932330540824410  0.3015670178366747
  0.0021232509699658  0.5921750883814951  0.4036214506793101
  0.5452761136753566  0.0851375797510201  0.4506953537199720
  0.0845295595027551  0.5449479742114036  0.9190176838759498
  0.4507728207344215  0.9191588049497028  0.5453572477737509
  0.4116602234184583  0.8555393865055620  0.1484047068195480
  0.1482331486002195  0.5838930182181343  0.4121982044985728
  0.5843815925797031  0.1487431190200539  0.8553831855232730
  0.5859132549258206  0.4115023937627171  0.1476096392000059
  0.1483879313135432  0.8555542065603916  0.5844891588373713
  0.4122180632603900  0.5838774425396878  0.8557172781475799
  0.8553812946988515  0.1487440233194022  0.4115609314168580
  0.1476132787526296  0.4115006156447620  0.8550482126259311
  0.5844795023772207  0.8555627666022403  0.4116415294518632
  0.8557190477732135  0.5839237939651696  0.1482299111003513
  0.4115235358742737  0.1487788567464676  0.5843558003873497
  0.9057906278349321  0.9054016350949539  0.9058009943356993
  0.2830930689451350  0.9054032079510606  0.9057944286176607
  0.9057920084160926  0.9054036396544305  0.2830940326723805
  0.5843402754981000  0.1487859476027182  0.4115406385973301
  0.1482355641364421  0.5839159550979716  0.8557223026298715
  0.4116550810904869  0.8555565132839789  0.5844618985532577
  0.8550502925820425  0.4115074894902691  0.1476037111939803
  0.5859393893854374  0.4114754548179178  0.8550508649066728
  0.1484060473804050  0.8555536900407077  0.4116477796944267
  0.4121840582104710  0.5838926285923591  0.1482391601233743
  0.8553708623077156  0.1487447598576637  0.5843918849333178
  0.5844986151034064  0.8555400501107329  0.1483851507981271
  0.1476084655807597  0.4114953469524494  0.5859155378582059
  0.4115531773617249  0.1487380365660655  0.8553944379758249
  0.8557148873043943  0.5838909632337987  0.4122181933713449
  0.8550540956606341  0.4114795775624103  0.5859254856759151
  0.7338940944009380  0.0796236655391525  0.2623193908072423
  0.0796977525668154  0.7333872458651456  0.9251521281174959
  0.2615345644271372  0.9253689140043804  0.7334909375273568
  0.9246132488738823  0.2611355987168338  0.0789662849206110
  0.7353854346541553  0.2611448271824628  0.9246071195082095
  0.0796788438650893  0.9253665000400702  0.2615450793382763
  0.2618392747814369  0.7333667296507969  0.0796981813300164
  0.9242157005728799  0.0796082998227661  0.7339092138234449
  0.7334942480144662  0.9253822279462227  0.0796707819002407
  0.0789553515000208  0.2611462689377362  0.7353836631085073
  0.2623376383796412  0.0795970419307253  0.9242430161650361
  0.9251413775101938  0.7333834447696574  0.2618446052512766
  0.9246109875552833  0.2611397925741983  0.7353777272840460
  0.2615392865815949  0.9253668508568467  0.0796878265785779
  0.0796951478107175  0.7333703121794741  0.2618443881068444
  0.7338985610011406  0.0796106840766555  0.9242272108768290
  0.7353918260844665  0.2611557220168379  0.0789518493628236
  0.0796603240631839  0.9253808401620702  0.7335002868988525
  0.2618418146406825  0.7333768139349175  0.9251438138786412
  0.9242413268293674  0.0796032223862113  0.2623345242381632
  0.0789677145770753  0.2611364964013987  0.9246057605913549
  0.7334936923209838  0.9253876488408395  0.2615298184152124
  0.9251525675611987  0.7333880751666655  0.0796976212213210
  0.2623206556647517  0.0796036537490323  0.7339026213772044
  0.0493469452670894  0.0509819174091319  0.0493499334073633
  0.0493475673737791  0.0509880160649416  0.8503974011624535
  0.0499473620307853  0.8502464534745684  0.0499480622750568
  0.8503951519766346  0.0509941143175467  0.0493500948904000
  0.9327166886352032  0.9328075822678983  0.9327213574715572
  0.9327186561618674  0.9328102720166314  0.2018407735732737
  0.2018396109247078  0.9328033529776789  0.9327219544679082
  0.8800187276789799  0.1199332978555887  0.1201196218838305
  0.1195793245886563  0.8804581099422606  0.8804606662847831
  0.8800105646730785  0.1199367085505259  0.8800138654187890
  0.1195878725701718  0.8804471386610615  0.1195887485977849
  0.8804584307470265  0.8804621648492628  0.1195809842395974
  0.1201196634147976  0.1199274956700123  0.8800189739984603
  0.9320494216241428  0.2039377523833252  0.9320475500544134
 
  0.00000000E+00  0.00000000E+00  0.00000000E+00
  0.00000000E+00  0.00000000E+00  0.00000000E+00
  0.00000000E+00  0.00000000E+00  0.00000000E+00
  0.00000000E+00  0.00000000E+00  0.00000000E+00
  0.00000000E+00  0.00000000E+00  0.00000000E+00
  0.00000000E+00  0.00000000E+00  0.00000000E+00
  0.00000000E+00  0.00000000E+00  0.00000000E+00
  0.00000000E+00  0.00000000E+00  0.00000000E+00
  0.00000000E+00  0.00000000E+00  0.00000000E+00
  0.00000000E+00  0.00000000E+00  0.00000000E+00
  0.00000000E+00  0.00000000E+00  0.00000000E+00
  0.00000000E+00  0.00000000E+00  0.00000000E+00
  0.00000000E+00  0.00000000E+00  0.00000000E+00
  0.00000000E+00  0.00000000E+00  0.00000000E+00
  0.00000000E+00  0.00000000E+00  0.00000000E+00
  0.00000000E+00  0.00000000E+00  0.00000000E+00
  0.00000000E+00  0.00000000E+00  0.00000000E+00
  0.00000000E+00  0.00000000E+00  0.00000000E+00
  0.00000000E+00  0.00000000E+00  0.00000000E+00
  0.00000000E+00  0.00000000E+00  0.00000000E+00
  0.00000000E+00  0.00000000E+00  0.00000000E+00
  0.00000000E+00  0.00000000E+00  0.00000000E+00
  0.00000000E+00  0.00000000E+00  0.00000000E+00
  0.00000000E+00  0.00000000E+00  0.00000000E+00
  0.00000000E+00  0.00000000E+00  0.00000000E+00
  0.00000000E+00  0.00000000E+00  0.00000000E+00
  0.00000000E+00  0.00000000E+00  0.00000000E+00
  0.00000000E+00  0.00000000E+00  0.00000000E+00
  0.00000000E+00  0.00000000E+00  0.00000000E+00
  0.00000000E+00  0.00000000E+00  0.00000000E+00
  0.00000000E+00  0.00000000E+00  0.00000000E+00
  0.00000000E+00  0.00000000E+00  0.00000000E+00
  0.00000000E+00  0.00000000E+00  0.00000000E+00
  0.00000000E+00  0.00000000E+00  0.00000000E+00
  0.00000000E+00  0.00000000E+00  0.00000000E+00
  0.00000000E+00  0.00000000E+00  0.00000000E+00
  0.00000000E+00  0.00000000E+00  0.00000000E+00
  0.00000000E+00  0.00000000E+00  0.00000000E+00
  0.00000000E+00  0.00000000E+00  0.00000000E+00
  0.00000000E+00  0.00000000E+00  0.00000000E+00
  0.00000000E+00  0.00000000E+00  0.00000000E+00
  0.00000000E+00  0.00000000E+00  0.00000000E+00
  0.00000000E+00  0.00000000E+00  0.00000000E+00
  0.00000000E+00  0.00000000E+00  0.00000000E+00
  0.00000000E+00  0.00000000E+00  0.00000000E+00
  0.00000000E+00  0.00000000E+00  0.00000000E+00
  0.00000000E+00  0.00000000E+00  0.00000000E+00
  0.00000000E+00  0.00000000E+00  0.00000000E+00
  0.00000000E+00  0.00000000E+00  0.00000000E+00
  0.00000000E+00  0.00000000E+00  0.00000000E+00
  0.00000000E+00  0.00000000E+00  0.00000000E+00
  0.00000000E+00  0.00000000E+00  0.00000000E+00
  0.00000000E+00  0.00000000E+00  0.00000000E+00
  0.00000000E+00  0.00000000E+00  0.00000000E+00
  0.00000000E+00  0.00000000E+00  0.00000000E+00
  0.00000000E+00  0.00000000E+00  0.00000000E+00
  0.00000000E+00  0.00000000E+00  0.00000000E+00
  0.00000000E+00  0.00000000E+00  0.00000000E+00
  0.00000000E+00  0.00000000E+00  0.00000000E+00
  0.00000000E+00  0.00000000E+00  0.00000000E+00
  0.00000000E+00  0.00000000E+00  0.00000000E+00
  0.00000000E+00  0.00000000E+00  0.00000000E+00
  0.00000000E+00  0.00000000E+00  0.00000000E+00
  0.00000000E+00  0.00000000E+00  0.00000000E+00
  0.00000000E+00  0.00000000E+00  0.00000000E+00
  0.00000000E+00  0.00000000E+00  0.00000000E+00
  0.00000000E+00  0.00000000E+00  0.00000000E+00
  0.00000000E+00  0.00000000E+00  0.00000000E+00
  0.00000000E+00  0.00000000E+00  0.00000000E+00
  0.00000000E+00  0.00000000E+00  0.00000000E+00
  0.00000000E+00  0.00000000E+00  0.00000000E+00
  0.00000000E+00  0.00000000E+00  0.00000000E+00
  0.00000000E+00  0.00000000E+00  0.00000000E+00
  0.00000000E+00  0.00000000E+00  0.00000000E+00
  0.00000000E+00  0.00000000E+00  0.00000000E+00
  0.00000000E+00  0.00000000E+00  0.00000000E+00
  0.00000000E+00  0.00000000E+00  0.00000000E+00
  0.00000000E+00  0.00000000E+00  0.00000000E+00
  0.00000000E+00  0.00000000E+00  0.00000000E+00
  0.00000000E+00  0.00000000E+00  0.00000000E+00
  0.00000000E+00  0.00000000E+00  0.00000000E+00
  0.00000000E+00  0.00000000E+00  0.00000000E+00
  0.00000000E+00  0.00000000E+00  0.00000000E+00
  0.00000000E+00  0.00000000E+00  0.00000000E+00
  0.00000000E+00  0.00000000E+00  0.00000000E+00
  0.00000000E+00  0.00000000E+00  0.00000000E+00
  0.00000000E+00  0.00000000E+00  0.00000000E+00
  0.00000000E+00  0.00000000E+00  0.00000000E+00
  0.00000000E+00  0.00000000E+00  0.00000000E+00
  0.00000000E+00  0.00000000E+00  0.00000000E+00
  0.00000000E+00  0.00000000E+00  0.00000000E+00
  0.00000000E+00  0.00000000E+00  0.00000000E+00
  0.00000000E+00  0.00000000E+00  0.00000000E+00
  0.00000000E+00  0.00000000E+00  0.00000000E+00
  0.00000000E+00  0.00000000E+00  0.00000000E+00
  0.00000000E+00  0.00000000E+00  0.00000000E+00
  0.00000000E+00  0.00000000E+00  0.00000000E+00
  0.00000000E+00  0.00000000E+00  0.00000000E+00
  0.00000000E+00  0.00000000E+00  0.00000000E+00
  0.00000000E+00  0.00000000E+00  0.00000000E+00
  0.00000000E+00  0.00000000E+00  0.00000000E+00
  0.00000000E+00  0.00000000E+00  0.00000000E+00
  0.00000000E+00  0.00000000E+00  0.00000000E+00
  0.00000000E+00  0.00000000E+00  0.00000000E+00
  0.00000000E+00  0.00000000E+00  0.00000000E+00
  0.00000000E+00  0.00000000E+00  0.00000000E+00
  0.00000000E+00  0.00000000E+00  0.00000000E+00
  0.00000000E+00  0.00000000E+00  0.00000000E+00
  0.00000000E+00  0.00000000E+00  0.00000000E+00
  0.00000000E+00  0.00000000E+00  0.00000000E+00
  0.00000000E+00  0.00000000E+00  0.00000000E+00
  0.00000000E+00  0.00000000E+00  0.00000000E+00
  0.00000000E+00  0.00000000E+00  0.00000000E+00
