# Supplementary material for: Dramatic Enhancement of Rare-Earth Metal–Organic Framework Stability Via Metal Cluster Fluorination
Source: JACS Au. 2022 Aug 9;2(8):1889–98. doi: 10.1021/jacsau.2c00259 (PMC9400048; doi:10.1021/jacsau.2c00259)
Supplement: Supplementary file 2 — au2c00259_si_002.zip [file au2c00259_si_002.zip › jacs_supplement/poscars/empty_stability/uio-66/mixed/zr/three/POSCAR]

Poscar                                  
   1.00000000000000     
    14.5988463864605613   -0.0005994576879885    0.0006337446252723
     7.3001027278569293   12.6425252160322010    0.0005963797042526
     7.2992457812600158    4.2138388852528568   11.9567467273427805
   C    H    O    Zr   F 
    48    25    29     6     3
Direct
  0.9183364056108871  0.4514001831055410  0.0839144463964985
  0.5464959576664938  0.4514672829493023  0.9178918530757088
  0.0850192808636194  0.9186751803786990  0.4515505045743140
  0.4514812583713024  0.5464925436272026  0.0838094570047971
  0.9182300750934260  0.0845546199096034  0.5468119347712772
  0.5464455193291187  0.9183187309510359  0.0839026218668408
  0.0847002594188666  0.4503075869334410  0.5467007164773463
  0.4513653024182105  0.0842905709117545  0.9180412698048386
  0.9187136624805845  0.5447637746043839  0.4515531852267998
  0.9183056235225067  0.4503773445941235  0.5467860386473475
  0.4514125462002525  0.9183321922064351  0.0839120286642867
  0.0851658472173611  0.5446564461622785  0.4514392405236052
  0.5463895350226196  0.0842980258109733  0.9180445182793235
  0.5465093370785681  0.4514708611662357  0.0838047761955636
  0.0845594487089230  0.9182297333857576  0.5468123790026169
  0.4514645076295523  0.5465002695869714  0.9178955461479745
  0.9186720770730261  0.0850160429919598  0.4515524655957890
  0.0842980888514049  0.4513586274748675  0.9180424623773646
  0.5447610621487300  0.9187102539461804  0.4515385634441458
  0.9183211570208130  0.5464342880361031  0.0839073666039738
  0.4503135571780348  0.0846885547239395  0.5466970150910768
  0.6930786739571957  0.0025961059103992  0.3017827012728418
  0.5918833044897340  0.0022954383946967  0.4035833204742971
  0.0015946591450273  0.6956000877432302  0.0013058245719506
  0.0013477502029815  0.5940765508625816  0.0010287438473213
  0.3014198801088952  0.0013277982876261  0.6960345094036740
  0.4028908043969750  0.0014213563377652  0.5943425071013948
  0.0016033158454150  0.3015913693995813  0.0012883382818742
  0.0013524069918347  0.4036298350120759  0.0010270409372808
  0.6956948968682894  0.3016963297883990  0.0011495991804935
  0.5941647118044031  0.4037202777107822  0.0008968031909617
  0.0025146359651558  0.0025137101002031  0.3018619792404138
  0.0022047907319163  0.0022073608755449  0.4036594979761148
  0.3016961315283169  0.6956868888984715  0.0011658359510136
  0.4037238050348364  0.5941596384248200  0.0009012599043885
  0.0011727140440598  0.0011683533472464  0.6961464841290592
  0.0012957944300851  0.0012948664581387  0.5944427764319613
  0.6956105846335987  0.0015943260557165  0.0012958770190110
  0.5940900234623356  0.0013429852712434  0.0010196184137001
  0.0013426487588717  0.3014106371361649  0.6960335314606638
  0.0014309921461475  0.4028886830560694  0.5943459995399039
  0.3015969590892524  0.0016006819513947  0.0012903168829439
  0.4036417114462196  0.0013464350878678  0.0010215234250666
  0.0025966465516731  0.6930793475003796  0.3017917392625051
  0.0022991196250572  0.5918869112358891  0.4035968152689762
  0.5446541729990102  0.0851594246317759  0.4514346226560875
  0.0843040846087035  0.5463804635691289  0.9180511317951812
  0.4503792895754515  0.9182977642517827  0.5467745678423128
  0.4121143192711685  0.8547108151528064  0.1476677794249639
  0.1491905330838392  0.5836208437153516  0.4119880455365390
  0.5855128732917052  0.1480925841316747  0.8544902571339392
  0.5856748342280298  0.4121543885986796  0.1475539029328843
  0.1481747561699649  0.8542923577735309  0.5861606382761906
  0.4120831879852105  0.5856172414807403  0.8543560074289189
  0.8550859900761836  0.1489900552488450  0.4121574737238163
  0.1481215863880294  0.4119637475281692  0.8545228614115672
  0.5838109248253431  0.8550750003798200  0.4121993077334523
  0.8546884237484562  0.5855939254885669  0.1476614498508297
  0.4112134542224339  0.1483699990725000  0.5859837619637034
  0.9054575098469897  0.9054614681256723  0.2835878327147725
  0.5836206343550288  0.1491843334256302  0.4119852571528781
  0.1481018985873206  0.5854991527310176  0.8545071448255186
  0.4113694198925657  0.8543305079709000  0.5861527752567071
  0.8547189917522147  0.4121023309153315  0.1476664770236837
  0.5856111802449249  0.4120948344973812  0.8543470379989273
  0.1489918014756810  0.8550910425093150  0.4121536348142243
  0.4121724306851462  0.5856574554823055  0.1475596921626376
  0.8542897412467809  0.1481712208378170  0.5861653745567992
  0.5856005813100538  0.8546946926564516  0.1476601778197733
  0.1483883656313125  0.4112027966330558  0.5859796958452392
  0.4119815683086188  0.1481039335192733  0.8545109313126957
  0.8550789095013016  0.5838110618075731  0.4122124789682502
  0.8543480599402642  0.4113590750602469  0.5861542165176914
  0.7333602555209779  0.0798920274850587  0.2620950915710196
  0.0790561898026212  0.7354564694828909  0.9239608355581339
  0.2613934763218495  0.9240168236088238  0.7357007528109776
  0.9249460964017615  0.2609345317915626  0.0791512190780637
  0.7355995693632735  0.2617456512913634  0.9237775921511329
  0.0797877440919521  0.9245932843141560  0.2622106691531201
  0.2610688879878040  0.7351430251554092  0.0790142990498026
  0.9238561732773789  0.0788347866117292  0.7358097385502163
  0.7350856729202064  0.9249049986238234  0.0791319760366065
  0.0789794685424994  0.2614405320180779  0.7357177614967654
  0.2616684462454444  0.0790247466666258  0.9239050347566860
  0.9246560535437567  0.7334038746050879  0.2621555150363406
  0.9240364088402657  0.2613820921538590  0.7356930801415729
  0.2609341754624239  0.9249495903331351  0.0791556320227045
  0.0798917870192639  0.7333631420904254  0.2621004870425594
  0.7354639420121813  0.0790573620814783  0.9239553377866869
  0.7351503476749812  0.2610661230529487  0.0790021869104365
  0.0788398784465727  0.9238487995947651  0.7358106179590465
  0.2617423456157226  0.7355900978016194  0.9237959709563839
  0.9245951473388345  0.0797849104822674  0.2622071592265200
  0.0790222948092065  0.2616645313204629  0.9239010650075556
  0.7334054423084027  0.9246563463512487  0.2621450875526534
  0.9249066662729177  0.7350768934890368  0.0791387537069497
  0.2614543506919418  0.0789588370952572  0.7357227674559041
  0.0502603436682634  0.0502584416127547  0.0489187015936992
  0.0498309004139799  0.0498198892374475  0.8505812140240252
  0.0503030262475193  0.8506410170738548  0.0488823771579732
  0.8506473718195693  0.0502987598399898  0.0488792232273951
  0.9325946044975595  0.9325944185165511  0.2022466676884562
  0.8800260328353886  0.1198185542178010  0.1201993461393585
  0.1203728166105904  0.8796021045866667  0.8797263415962675
  0.8796121624055999  0.1203686880224737  0.8797214964356286
  0.1198213421737009  0.8800243803187513  0.1202027574780331
  0.8800476085926121  0.8800421101906082  0.1201941150290153
  0.1203709818881933  0.1203605428571635  0.8797571928802768
  0.9320740328800881  0.9320679348512826  0.9321610102759692
  0.2038205304282386  0.9321254750954893  0.9320974956189900
  0.9321356546122672  0.2038089695796117  0.9320892582175233
 
  0.00000000E+00  0.00000000E+00  0.00000000E+00
  0.00000000E+00  0.00000000E+00  0.00000000E+00
  0.00000000E+00  0.00000000E+00  0.00000000E+00
  0.00000000E+00  0.00000000E+00  0.00000000E+00
  0.00000000E+00  0.00000000E+00  0.00000000E+00
  0.00000000E+00  0.00000000E+00  0.00000000E+00
  0.00000000E+00  0.00000000E+00  0.00000000E+00
  0.00000000E+00  0.00000000E+00  0.00000000E+00
  0.00000000E+00  0.00000000E+00  0.00000000E+00
  0.00000000E+00  0.00000000E+00  0.00000000E+00
  0.00000000E+00  0.00000000E+00  0.00000000E+00
  0.00000000E+00  0.00000000E+00  0.00000000E+00
  0.00000000E+00  0.00000000E+00  0.00000000E+00
  0.00000000E+00  0.00000000E+00  0.00000000E+00
  0.00000000E+00  0.00000000E+00  0.00000000E+00
  0.00000000E+00  0.00000000E+00  0.00000000E+00
  0.00000000E+00  0.00000000E+00  0.00000000E+00
  0.00000000E+00  0.00000000E+00  0.00000000E+00
  0.00000000E+00  0.00000000E+00  0.00000000E+00
  0.00000000E+00  0.00000000E+00  0.00000000E+00
  0.00000000E+00  0.00000000E+00  0.00000000E+00
  0.00000000E+00  0.00000000E+00  0.00000000E+00
  0.00000000E+00  0.00000000E+00  0.00000000E+00
  0.00000000E+00  0.00000000E+00  0.00000000E+00
  0.00000000E+00  0.00000000E+00  0.00000000E+00
  0.00000000E+00  0.00000000E+00  0.00000000E+00
  0.00000000E+00  0.00000000E+00  0.00000000E+00
  0.00000000E+00  0.00000000E+00  0.00000000E+00
  0.00000000E+00  0.00000000E+00  0.00000000E+00
  0.00000000E+00  0.00000000E+00  0.00000000E+00
  0.00000000E+00  0.00000000E+00  0.00000000E+00
  0.00000000E+00  0.00000000E+00  0.00000000E+00
  0.00000000E+00  0.00000000E+00  0.00000000E+00
  0.00000000E+00  0.00000000E+00  0.00000000E+00
  0.00000000E+00  0.00000000E+00  0.00000000E+00
  0.00000000E+00  0.00000000E+00  0.00000000E+00
  0.00000000E+00  0.00000000E+00  0.00000000E+00
  0.00000000E+00  0.00000000E+00  0.00000000E+00
  0.00000000E+00  0.00000000E+00  0.00000000E+00
  0.00000000E+00  0.00000000E+00  0.00000000E+00
  0.00000000E+00  0.00000000E+00  0.00000000E+00
  0.00000000E+00  0.00000000E+00  0.00000000E+00
  0.00000000E+00  0.00000000E+00  0.00000000E+00
  0.00000000E+00  0.00000000E+00  0.00000000E+00
  0.00000000E+00  0.00000000E+00  0.00000000E+00
  0.00000000E+00  0.00000000E+00  0.00000000E+00
  0.00000000E+00  0.00000000E+00  0.00000000E+00
  0.00000000E+00  0.00000000E+00  0.00000000E+00
  0.00000000E+00  0.00000000E+00  0.00000000E+00
  0.00000000E+00  0.00000000E+00  0.00000000E+00
  0.00000000E+00  0.00000000E+00  0.00000000E+00
  0.00000000E+00  0.00000000E+00  0.00000000E+00
  0.00000000E+00  0.00000000E+00  0.00000000E+00
  0.00000000E+00  0.00000000E+00  0.00000000E+00
  0.00000000E+00  0.00000000E+00  0.00000000E+00
  0.00000000E+00  0.00000000E+00  0.00000000E+00
  0.00000000E+00  0.00000000E+00  0.00000000E+00
  0.00000000E+00  0.00000000E+00  0.00000000E+00
  0.00000000E+00  0.00000000E+00  0.00000000E+00
  0.00000000E+00  0.00000000E+00  0.00000000E+00
  0.00000000E+00  0.00000000E+00  0.00000000E+00
  0.00000000E+00  0.00000000E+00  0.00000000E+00
  0.00000000E+00  0.00000000E+00  0.00000000E+00
  0.00000000E+00  0.00000000E+00  0.00000000E+00
  0.00000000E+00  0.00000000E+00  0.00000000E+00
  0.00000000E+00  0.00000000E+00  0.00000000E+00
  0.00000000E+00  0.00000000E+00  0.00000000E+00
  0.00000000E+00  0.00000000E+00  0.00000000E+00
  0.00000000E+00  0.00000000E+00  0.00000000E+00
  0.00000000E+00  0.00000000E+00  0.00000000E+00
  0.00000000E+00  0.00000000E+00  0.00000000E+00
  0.00000000E+00  0.00000000E+00  0.00000000E+00
  0.00000000E+00  0.00000000E+00  0.00000000E+00
  0.00000000E+00  0.00000000E+00  0.00000000E+00
  0.00000000E+00  0.00000000E+00  0.00000000E+00
  0.00000000E+00  0.00000000E+00  0.00000000E+00
  0.00000000E+00  0.00000000E+00  0.00000000E+00
  0.00000000E+00  0.00000000E+00  0.00000000E+00
  0.00000000E+00  0.00000000E+00  0.00000000E+00
  0.00000000E+00  0.00000000E+00  0.00000000E+00
  0.00000000E+00  0.00000000E+00  0.00000000E+00
  0.00000000E+00  0.00000000E+00  0.00000000E+00
  0.00000000E+00  0.00000000E+00  0.00000000E+00
  0.00000000E+00  0.00000000E+00  0.00000000E+00
  0.00000000E+00  0.00000000E+00  0.00000000E+00
  0.00000000E+00  0.00000000E+00  0.00000000E+00
  0.00000000E+00  0.00000000E+00  0.00000000E+00
  0.00000000E+00  0.00000000E+00  0.00000000E+00
  0.00000000E+00  0.00000000E+00  0.00000000E+00
  0.00000000E+00  0.00000000E+00  0.00000000E+00
  0.00000000E+00  0.00000000E+00  0.00000000E+00
  0.00000000E+00  0.00000000E+00  0.00000000E+00
  0.00000000E+00  0.00000000E+00  0.00000000E+00
  0.00000000E+00  0.00000000E+00  0.00000000E+00
  0.00000000E+00  0.00000000E+00  0.00000000E+00
  0.00000000E+00  0.00000000E+00  0.00000000E+00
  0.00000000E+00  0.00000000E+00  0.00000000E+00
  0.00000000E+00  0.00000000E+00  0.00000000E+00
  0.00000000E+00  0.00000000E+00  0.00000000E+00
  0.00000000E+00  0.00000000E+00  0.00000000E+00
  0.00000000E+00  0.00000000E+00  0.00000000E+00
  0.00000000E+00  0.00000000E+00  0.00000000E+00
  0.00000000E+00  0.00000000E+00  0.00000000E+00
  0.00000000E+00  0.00000000E+00  0.00000000E+00
  0.00000000E+00  0.00000000E+00  0.00000000E+00
  0.00000000E+00  0.00000000E+00  0.00000000E+00
  0.00000000E+00  0.00000000E+00  0.00000000E+00
  0.00000000E+00  0.00000000E+00  0.00000000E+00
  0.00000000E+00  0.00000000E+00  0.00000000E+00
  0.00000000E+00  0.00000000E+00  0.00000000E+00
  0.00000000E+00  0.00000000E+00  0.00000000E+00
