# Supplementary material for: Dramatic Enhancement of Rare-Earth Metal–Organic Framework Stability Via Metal Cluster Fluorination
Source: JACS Au. 2022 Aug 9;2(8):1889–98. doi: 10.1021/jacsau.2c00259 (PMC9400048; doi:10.1021/jacsau.2c00259)
Supplement: Supplementary file 2 — au2c00259_si_002.zip [file au2c00259_si_002.zip › jacs_supplement/poscars/empty_stability/uio-66/mixed/zr/two/POSCAR]

Poscar                                  
   1.00000000000000     
    14.6317309971512621    0.0158477751745838    0.0129672359660332
     7.3307910919785320   12.6626387169120420    0.0129552605919323
     7.3305108585421870    4.2318573598885321   11.9714394051095816
   C    H    O    Zr   F 
    48    26    30     6     2
Direct
  0.9185939324017733  0.4503862157114503  0.0841866630533927
  0.5465231934973684  0.4515043950210475  0.9182700654178798
  0.0855953091036529  0.9193170990212457  0.4503191008695698
  0.4515429125372671  0.5465215859364496  0.0837545786082630
  0.9193338110856202  0.0856417073760638  0.5448718752738453
  0.5446194682991439  0.9191633277305779  0.0847455320174618
  0.0846281880578267  0.4502879026521298  0.5467483215492780
  0.4503043340646573  0.0845816245837916  0.9183944575529608
  0.9191876998977931  0.5445884999254386  0.4515238039787661
  0.9186294623894222  0.4503700635569992  0.5468840708238937
  0.4503922253785441  0.9185975311487928  0.0841884358007921
  0.0852142071709281  0.5445089019515671  0.4513855051171203
  0.5445251979506405  0.0851837684923595  0.9189253204138480
  0.5465347980710222  0.4515123012670589  0.0837626798844045
  0.0855971000059009  0.9193114296225225  0.5449089671406093
  0.4515323015039661  0.5465074879302326  0.9182640638868194
  0.9193464480244364  0.0856391098133868  0.4502759915573503
  0.0845854809923773  0.4502926316200751  0.9184024755938283
  0.5445965946175463  0.9191834007590149  0.4515149445600317
  0.9191659962096639  0.5446087005687820  0.0847521598903244
  0.4502952809384383  0.0846179728989434  0.5467499045451357
  0.6929031470542857  0.0029677488273713  0.3015829960343765
  0.5917317188706175  0.0025988894707180  0.4034700760910950
  0.0029685085223632  0.6929057844466947  0.0025941390620630
  0.0025827037054513  0.5917409478433111  0.0022424227300932
  0.3013492935925272  0.0014532810365348  0.6961442144541345
  0.4029354700297574  0.0014628134320521  0.5945269922220059
  0.0014250936117219  0.3013458392636274  0.0011303380677031
  0.0014315510093519  0.4029352407510880  0.0011478997106193
  0.6956203848379500  0.3015256639338391  0.0014590471484292
  0.5942139163374294  0.4037288298407486  0.0010646323318555
  0.0025514473583122  0.0025538490513940  0.3014625255309083
  0.0026175624709995  0.0026222803774406  0.4027337331565407
  0.3015428681492503  0.6956064032824062  0.0014581026181671
  0.4037556481046237  0.5942071355501501  0.0010523608048941
  0.0025498453499162  0.0025594095763491  0.6935500716917681
  0.0026047421961477  0.0026197263415823  0.5921594587005671
  0.6929178849750895  0.0029640340177528  0.0025894323686276
  0.5917535047289854  0.0025815188235931  0.0022324027911350
  0.0014512242214030  0.3013504165319103  0.6961500989412155
  0.0014724473985254  0.4029266481288068  0.5945258501441193
  0.3013458393515315  0.0014271814906838  0.0011389567775985
  0.4029413916908359  0.0014333717271537  0.0011498724411134
  0.0029679847628213  0.6928978222061635  0.3015860425136224
  0.0026010080103277  0.5917275975254832  0.4034756628585032
  0.5445159868820740  0.0852085796770344  0.4513856038202710
  0.0851894679635891  0.5445114233137902  0.9189394998831580
  0.4503813324939875  0.9186195714035733  0.5468792135544082
  0.4114350141518475  0.8547417295319426  0.1475820613509779
  0.1492024808760883  0.5833320877887535  0.4119207571245894
  0.5833339245452132  0.1491852952327517  0.8555719953580136
  0.5856145952860110  0.4121628980685164  0.1474277360428445
  0.1493111208467290  0.8555049346585368  0.5840546324579525
  0.4121730354663540  0.5856005449324120  0.8548746897764233
  0.8555510248687138  0.1493769303645255  0.4112133214008074
  0.1481089695438199  0.4112088216002622  0.8546841313529902
  0.5835315353232847  0.8557194914715314  0.4121840855659506
  0.8557159688287962  0.5835444743956487  0.1486164791763376
  0.4112282024655143  0.1481293212195477  0.5860384573294126
  0.9052521412405270  0.9052664989657964  0.9060551854439461
  0.9052489417873784  0.9052639717231983  0.2835199064171546
  0.5833439473357840  0.1491936146576600  0.4119258563443138
  0.1492046152740336  0.5833050607887141  0.8556049367497524
  0.4114035128129038  0.8547751182649891  0.5863106192174714
  0.8547393854533298  0.4114250366825832  0.1475785746142815
  0.5856104213567727  0.4121448213723011  0.8548844530182867
  0.1493140518936477  0.8554961191235538  0.4112838090484089
  0.4121909430777355  0.5856060610483091  0.1474173629418089
  0.8555546974833366  0.1493857924526530  0.5839833440584287
  0.5835601916892056  0.8557149267853116  0.1486072779634714
  0.1481323541011477  0.4112282640269571  0.5860415602101229
  0.4112350784477133  0.1480886632603009  0.8546649392903396
  0.8557330751847474  0.5835115588992053  0.4121855313677241
  0.8547866721584894  0.4113895406767297  0.5863197523670948
  0.7333769013716495  0.0798773703200374  0.2622634605066257
  0.0798818299996063  0.7333744701628737  0.9245377018949411
  0.2609825434321216  0.9246675050213138  0.7355665224588628
  0.9246465272765002  0.2609783881449858  0.0788681968869887
  0.7351902942737411  0.2611897994209833  0.9246741822236241
  0.0796965837082347  0.9245530968628973  0.2620759783552972
  0.2611970847797013  0.7351812018186817  0.0790079517826120
  0.9245428318773653  0.0797074119610546  0.7337880417713629
  0.7330093199504315  0.9255597836317843  0.0798905042013235
  0.0788544152400017  0.2616029921266017  0.7358868859937299
  0.2615947083805626  0.0788312614967626  0.9237495023933038
  0.9255668245738071  0.7329987958103416  0.2615960165468666
  0.9246615893376894  0.2609898311691483  0.7355737219997159
  0.2609813848534917  0.9246417056320975  0.0788778822501000
  0.0798796040892304  0.7333715037248444  0.2622615497417624
  0.7333826881596255  0.0798785287190187  0.9245368423357189
  0.7352048909361465  0.2611895259537541  0.0790008748593098
  0.0797013326585729  0.9245529453012886  0.7337831599813379
  0.2611999628996372  0.7351719983061457  0.9246799410695871
  0.9245476266274190  0.0796979282642908  0.2620798607618353
  0.0788272539298624  0.2615994518210857  0.9237385925083315
  0.7330043200690962  0.9255678868765804  0.2615909896911603
  0.9255663056003457  0.7330029833602176  0.0798897076681056
  0.2616023168168710  0.0788631486980913  0.7358748693098153
  0.0502347511311853  0.0502269249777386  0.0489695710799894
  0.0502362523688099  0.0502317486269519  0.8506540049426397
  0.0507577238272091  0.8505408197298014  0.0493911662484011
  0.8505379414432874  0.0507563189635055  0.0493950507220133
  0.9325557756068695  0.9325523031359082  0.9327633180857505
  0.9325531820377835  0.9325494326819613  0.2022215244271039
  0.8799487236286360  0.1197703422719344  0.1202021047288371
  0.1197840618533177  0.8799420822765243  0.8801583498088510
  0.8799470337196234  0.1197812060095532  0.8801612719535606
  0.1197779753900240  0.8799393121520377  0.1202024623762878
  0.8803621620212575  0.8803599873329635  0.1196699523797956
  0.1203125318844033  0.1203056449801810  0.8797244577655364
  0.2036891524825606  0.9320760066468793  0.9321495284803736
  0.9320832233863182  0.2036776941572762  0.9321542308350612
 
  0.00000000E+00  0.00000000E+00  0.00000000E+00
  0.00000000E+00  0.00000000E+00  0.00000000E+00
  0.00000000E+00  0.00000000E+00  0.00000000E+00
  0.00000000E+00  0.00000000E+00  0.00000000E+00
  0.00000000E+00  0.00000000E+00  0.00000000E+00
  0.00000000E+00  0.00000000E+00  0.00000000E+00
  0.00000000E+00  0.00000000E+00  0.00000000E+00
  0.00000000E+00  0.00000000E+00  0.00000000E+00
  0.00000000E+00  0.00000000E+00  0.00000000E+00
  0.00000000E+00  0.00000000E+00  0.00000000E+00
  0.00000000E+00  0.00000000E+00  0.00000000E+00
  0.00000000E+00  0.00000000E+00  0.00000000E+00
  0.00000000E+00  0.00000000E+00  0.00000000E+00
  0.00000000E+00  0.00000000E+00  0.00000000E+00
  0.00000000E+00  0.00000000E+00  0.00000000E+00
  0.00000000E+00  0.00000000E+00  0.00000000E+00
  0.00000000E+00  0.00000000E+00  0.00000000E+00
  0.00000000E+00  0.00000000E+00  0.00000000E+00
  0.00000000E+00  0.00000000E+00  0.00000000E+00
  0.00000000E+00  0.00000000E+00  0.00000000E+00
  0.00000000E+00  0.00000000E+00  0.00000000E+00
  0.00000000E+00  0.00000000E+00  0.00000000E+00
  0.00000000E+00  0.00000000E+00  0.00000000E+00
  0.00000000E+00  0.00000000E+00  0.00000000E+00
  0.00000000E+00  0.00000000E+00  0.00000000E+00
  0.00000000E+00  0.00000000E+00  0.00000000E+00
  0.00000000E+00  0.00000000E+00  0.00000000E+00
  0.00000000E+00  0.00000000E+00  0.00000000E+00
  0.00000000E+00  0.00000000E+00  0.00000000E+00
  0.00000000E+00  0.00000000E+00  0.00000000E+00
  0.00000000E+00  0.00000000E+00  0.00000000E+00
  0.00000000E+00  0.00000000E+00  0.00000000E+00
  0.00000000E+00  0.00000000E+00  0.00000000E+00
  0.00000000E+00  0.00000000E+00  0.00000000E+00
  0.00000000E+00  0.00000000E+00  0.00000000E+00
  0.00000000E+00  0.00000000E+00  0.00000000E+00
  0.00000000E+00  0.00000000E+00  0.00000000E+00
  0.00000000E+00  0.00000000E+00  0.00000000E+00
  0.00000000E+00  0.00000000E+00  0.00000000E+00
  0.00000000E+00  0.00000000E+00  0.00000000E+00
  0.00000000E+00  0.00000000E+00  0.00000000E+00
  0.00000000E+00  0.00000000E+00  0.00000000E+00
  0.00000000E+00  0.00000000E+00  0.00000000E+00
  0.00000000E+00  0.00000000E+00  0.00000000E+00
  0.00000000E+00  0.00000000E+00  0.00000000E+00
  0.00000000E+00  0.00000000E+00  0.00000000E+00
  0.00000000E+00  0.00000000E+00  0.00000000E+00
  0.00000000E+00  0.00000000E+00  0.00000000E+00
  0.00000000E+00  0.00000000E+00  0.00000000E+00
  0.00000000E+00  0.00000000E+00  0.00000000E+00
  0.00000000E+00  0.00000000E+00  0.00000000E+00
  0.00000000E+00  0.00000000E+00  0.00000000E+00
  0.00000000E+00  0.00000000E+00  0.00000000E+00
  0.00000000E+00  0.00000000E+00  0.00000000E+00
  0.00000000E+00  0.00000000E+00  0.00000000E+00
  0.00000000E+00  0.00000000E+00  0.00000000E+00
  0.00000000E+00  0.00000000E+00  0.00000000E+00
  0.00000000E+00  0.00000000E+00  0.00000000E+00
  0.00000000E+00  0.00000000E+00  0.00000000E+00
  0.00000000E+00  0.00000000E+00  0.00000000E+00
  0.00000000E+00  0.00000000E+00  0.00000000E+00
  0.00000000E+00  0.00000000E+00  0.00000000E+00
  0.00000000E+00  0.00000000E+00  0.00000000E+00
  0.00000000E+00  0.00000000E+00  0.00000000E+00
  0.00000000E+00  0.00000000E+00  0.00000000E+00
  0.00000000E+00  0.00000000E+00  0.00000000E+00
  0.00000000E+00  0.00000000E+00  0.00000000E+00
  0.00000000E+00  0.00000000E+00  0.00000000E+00
  0.00000000E+00  0.00000000E+00  0.00000000E+00
  0.00000000E+00  0.00000000E+00  0.00000000E+00
  0.00000000E+00  0.00000000E+00  0.00000000E+00
  0.00000000E+00  0.00000000E+00  0.00000000E+00
  0.00000000E+00  0.00000000E+00  0.00000000E+00
  0.00000000E+00  0.00000000E+00  0.00000000E+00
  0.00000000E+00  0.00000000E+00  0.00000000E+00
  0.00000000E+00  0.00000000E+00  0.00000000E+00
  0.00000000E+00  0.00000000E+00  0.00000000E+00
  0.00000000E+00  0.00000000E+00  0.00000000E+00
  0.00000000E+00  0.00000000E+00  0.00000000E+00
  0.00000000E+00  0.00000000E+00  0.00000000E+00
  0.00000000E+00  0.00000000E+00  0.00000000E+00
  0.00000000E+00  0.00000000E+00  0.00000000E+00
  0.00000000E+00  0.00000000E+00  0.00000000E+00
  0.00000000E+00  0.00000000E+00  0.00000000E+00
  0.00000000E+00  0.00000000E+00  0.00000000E+00
  0.00000000E+00  0.00000000E+00  0.00000000E+00
  0.00000000E+00  0.00000000E+00  0.00000000E+00
  0.00000000E+00  0.00000000E+00  0.00000000E+00
  0.00000000E+00  0.00000000E+00  0.00000000E+00
  0.00000000E+00  0.00000000E+00  0.00000000E+00
  0.00000000E+00  0.00000000E+00  0.00000000E+00
  0.00000000E+00  0.00000000E+00  0.00000000E+00
  0.00000000E+00  0.00000000E+00  0.00000000E+00
  0.00000000E+00  0.00000000E+00  0.00000000E+00
  0.00000000E+00  0.00000000E+00  0.00000000E+00
  0.00000000E+00  0.00000000E+00  0.00000000E+00
  0.00000000E+00  0.00000000E+00  0.00000000E+00
  0.00000000E+00  0.00000000E+00  0.00000000E+00
  0.00000000E+00  0.00000000E+00  0.00000000E+00
  0.00000000E+00  0.00000000E+00  0.00000000E+00
  0.00000000E+00  0.00000000E+00  0.00000000E+00
  0.00000000E+00  0.00000000E+00  0.00000000E+00
  0.00000000E+00  0.00000000E+00  0.00000000E+00
  0.00000000E+00  0.00000000E+00  0.00000000E+00
  0.00000000E+00  0.00000000E+00  0.00000000E+00
  0.00000000E+00  0.00000000E+00  0.00000000E+00
  0.00000000E+00  0.00000000E+00  0.00000000E+00
  0.00000000E+00  0.00000000E+00  0.00000000E+00
  0.00000000E+00  0.00000000E+00  0.00000000E+00
  0.00000000E+00  0.00000000E+00  0.00000000E+00
  0.00000000E+00  0.00000000E+00  0.00000000E+00
  0.00000000E+00  0.00000000E+00  0.00000000E+00
