# Supplementary material for: Dramatic Enhancement of Rare-Earth Metal–Organic Framework Stability Via Metal Cluster Fluorination
Source: JACS Au. 2022 Aug 9;2(8):1889–98. doi: 10.1021/jacsau.2c00259 (PMC9400048; doi:10.1021/jacsau.2c00259)
Supplement: Supplementary file 2 — au2c00259_si_002.zip [file au2c00259_si_002.zip › jacs_supplement/poscars/empty_stability/uio-66/mixed/tb/one/POSCAR]

Poscar                                  
   1.00000000000000     
    15.1042389507537163   -0.0005642141549750    0.0008581727242911
     7.5528683854807355   13.0848447268854642   -0.0009827455621933
     7.5521248953253535    4.3596740672063303   12.3327102064620906
   C    H    O    Tb   F 
    48    27    31     6     1
Direct
  0.9209119663055674  0.4525777103161630  0.0818744031595955
  0.5447388438723451  0.4526067163945271  0.9209011062140462
  0.0821818624779738  0.9217381171613468  0.4521614320701204
  0.4529209937498635  0.5443793890239093  0.0818802169189112
  0.9213804039432887  0.0827308984676733  0.5438982783964761
  0.5439748305638759  0.9217410424278327  0.0821567185645620
  0.0818741817256736  0.4525743712456105  0.5447071801900520
  0.4520508722512560  0.0827659416347188  0.9213645359233951
  0.9209151262495467  0.5443941137032553  0.4529441817067621
  0.9209021996413469  0.4526070021578334  0.5447461262106614
  0.4521629019412430  0.9217550149641625  0.0821554594051506
  0.0818895750638475  0.5443678936422600  0.4529219508144635
  0.5438941923473664  0.0827540823962920  0.9213620897405050
  0.5447027855268729  0.4525745125106582  0.0818749921369815
  0.0821834452650236  0.9217374426435114  0.5439706116272589
  0.4529432228988384  0.5443988324400308  0.9209032917347173
  0.9213866846032914  0.0827352190743724  0.4520537551037407
  0.0818634895110577  0.4525853698821791  0.9209094883662914
  0.5439495599008737  0.9217738020738722  0.4521760362464988
  0.9208973864313279  0.5443885555101105  0.0818443163008524
  0.4520346814749416  0.0827715006496632  0.5438907512574005
  0.6890538596627422  0.0020579236525435  0.3071251209963393
  0.5895822508732920  0.0024233911947817  0.4061001833599960
  0.0021460971224911  0.6885808170139356  0.0021390860477268
  0.0017188896531977  0.5899482635700934  0.0017098599855601
  0.3071042682378504  0.0020720963886447  0.6890702357797949
  0.4060753641937325  0.0024344212125982  0.5896040539434395
  0.0039048505988504  0.3049237406519438  0.0038953527750536
  0.0019383796833807  0.4061897422604090  0.0019398349905373
  0.6873971417504379  0.3049366615771589  0.0038582245790835
  0.5900318437463454  0.4061976750737202  0.0019215728387607
  0.0018117869210812  0.0020602939397989  0.3071167020296386
  0.0019757664034543  0.0024044471390070  0.4060874396875604
  0.3071824732510038  0.6885492509870659  0.0021541613847162
  0.4066927167616541  0.5899352561825708  0.0017370200345042
  0.0018410202693246  0.0020289777994904  0.6890829320648919
  0.0019723158522780  0.0023950473080063  0.5896019355761908
  0.6890827275432514  0.0020324143946269  0.0018191813333317
  0.5896050840913887  0.0024003931033505  0.0019490843830212
  0.0038613181812934  0.3049331383750129  0.6873977954618340
  0.0019274357078984  0.4061875039206981  0.5900357446114413
  0.3071044233008493  0.0020749850795951  0.0018022292300515
  0.4060872060142344  0.0024252121396842  0.0019533350565411
  0.0021666564215366  0.6885458452460682  0.3071734605976104
  0.0017539264608857  0.5899251154913117  0.4066844974873902
  0.5438730294686636  0.0827682215363339  0.4520481654655910
  0.0818472395685532  0.5443938666685213  0.9208879963566829
  0.4521378885074583  0.9217835058835107  0.5439759633698102
  0.4141268950592547  0.8601600017657702  0.1436719312279919
  0.1435716261054907  0.5823451243127735  0.4146997570970896
  0.5819680976501473  0.1443391327693888  0.8598557531076452
  0.5826287902751730  0.4141845732266560  0.1436289234824741
  0.1436897879182268  0.8601121332739226  0.5820855950900494
  0.4147537617621779  0.5824024007494728  0.8594369783893896
  0.8598647885486059  0.1443235782281107  0.4139297447789261
  0.1436227186150845  0.4142124934564961  0.8596056183801934
  0.5820459777800622  0.8601791142243371  0.4141550442027793
  0.8594523339327722  0.5823928279274710  0.1435025506443353
  0.4138939714709196  0.1443600539850749  0.5819534777570539
  0.9036340730547394  0.9069016739161171  0.9036444745466667
  0.2859181521980290  0.9069107369475304  0.9036280693560741
  0.9036295830319574  0.9068767910156907  0.2859353274873868
  0.5819279877740371  0.1443666054110864  0.4139119013924883
  0.1435038249099989  0.5823994268609169  0.8594363880063796
  0.4141140952038072  0.8601881674662053  0.5820815248419393
  0.8596149904452801  0.4142065380511113  0.1436324268377760
  0.5826686304752258  0.4142386275448402  0.8595870798517993
  0.1436967480061142  0.8601421199714920  0.4141339645585802
  0.4147079539968246  0.5823554412798089  0.1435622724713568
  0.8598714714430997  0.1443081788218166  0.5819727561566381
  0.5820927870742025  0.8601163793005000  0.1436563161989852
  0.1436276494121884  0.4141784807898645  0.5826330170523022
  0.4139295011863098  0.1443615043564677  0.8598424879464730
  0.8594465407236953  0.5824009660884784  0.4147475420313782
  0.8595915048687743  0.4142369687601857  0.5826664086274747
  0.7278537979643005  0.0758735939165120  0.2699418479821887
  0.0767694218262349  0.7267588762846486  0.9269830977923448
  0.2701743699811843  0.9264510646330208  0.7268327732626574
  0.9297970195850453  0.2666733862862571  0.0797803205663214
  0.7238717227567548  0.2667104932131537  0.9297338509636148
  0.0766048904199863  0.9264390223998404  0.2701849578087021
  0.2695393706365223  0.7267305756691655  0.0767639420055843
  0.9264098313588249  0.0758361635651781  0.7279058641835121
  0.7268411624666840  0.9264029369616651  0.0766125709495782
  0.0797354406725432  0.2667007280559730  0.7238747390018645
  0.2699387785478251  0.0758712456478037  0.9263549805481901
  0.9270086242050297  0.7267153303009763  0.2695538138520206
  0.9297411598632124  0.2667018939264523  0.7238756628209728
  0.2701731341807587  0.9264560358861686  0.0766006519082580
  0.0767821571624197  0.7267191947749936  0.2695206692923406
  0.7278983747113799  0.0758472640456915  0.9263908728916306
  0.7238664783114075  0.2667053478951047  0.0797383733475741
  0.0766242414896254  0.9263843312480446  0.7268460900663598
  0.2695601239586907  0.7267196505143900  0.9269975847977463
  0.9263626360184460  0.0758541503333348  0.2699471591224381
  0.0797870258953139  0.2666895790015076  0.9297784317764410
  0.7268251038351679  0.9264361800094179  0.2701979866377258
  0.9269868642491303  0.7267670076786814  0.0767539948888469
  0.2699283460407287  0.0758764914376258  0.7278772903151278
  0.0513101427743550  0.0504743829618874  0.0513146215953171
  0.0512918064168701  0.0504658818599140  0.8470177776223196
  0.0494951876997760  0.8515700621539821  0.0495063013665771
  0.8469929090769099  0.0504766675528501  0.0512985855915744
  0.9304907654358203  0.9324237981030379  0.9305054344764301
  0.9304931368004503  0.9324048479759668  0.2066847326194292
  0.2066695882895999  0.9324146132789011  0.9305045343863796
  0.8746737299337610  0.1274332881006544  0.1232913074695077
  0.1260025352644902  0.8742139707683805  0.8738633647930314
  0.8746785170642113  0.1274495770283366  0.8746727964187286
  0.1259882192071800  0.8742024741001231  0.1260044957614355
  0.8738599528545947  0.8742048547767141  0.1260195522944443
  0.1232646769441246  0.1274488961714084  0.8746780939677592
  0.9319851551858704  0.2041675598702284  0.9320140218178352
 
  0.00000000E+00  0.00000000E+00  0.00000000E+00
  0.00000000E+00  0.00000000E+00  0.00000000E+00
  0.00000000E+00  0.00000000E+00  0.00000000E+00
  0.00000000E+00  0.00000000E+00  0.00000000E+00
  0.00000000E+00  0.00000000E+00  0.00000000E+00
  0.00000000E+00  0.00000000E+00  0.00000000E+00
  0.00000000E+00  0.00000000E+00  0.00000000E+00
  0.00000000E+00  0.00000000E+00  0.00000000E+00
  0.00000000E+00  0.00000000E+00  0.00000000E+00
  0.00000000E+00  0.00000000E+00  0.00000000E+00
  0.00000000E+00  0.00000000E+00  0.00000000E+00
  0.00000000E+00  0.00000000E+00  0.00000000E+00
  0.00000000E+00  0.00000000E+00  0.00000000E+00
  0.00000000E+00  0.00000000E+00  0.00000000E+00
  0.00000000E+00  0.00000000E+00  0.00000000E+00
  0.00000000E+00  0.00000000E+00  0.00000000E+00
  0.00000000E+00  0.00000000E+00  0.00000000E+00
  0.00000000E+00  0.00000000E+00  0.00000000E+00
  0.00000000E+00  0.00000000E+00  0.00000000E+00
  0.00000000E+00  0.00000000E+00  0.00000000E+00
  0.00000000E+00  0.00000000E+00  0.00000000E+00
  0.00000000E+00  0.00000000E+00  0.00000000E+00
  0.00000000E+00  0.00000000E+00  0.00000000E+00
  0.00000000E+00  0.00000000E+00  0.00000000E+00
  0.00000000E+00  0.00000000E+00  0.00000000E+00
  0.00000000E+00  0.00000000E+00  0.00000000E+00
  0.00000000E+00  0.00000000E+00  0.00000000E+00
  0.00000000E+00  0.00000000E+00  0.00000000E+00
  0.00000000E+00  0.00000000E+00  0.00000000E+00
  0.00000000E+00  0.00000000E+00  0.00000000E+00
  0.00000000E+00  0.00000000E+00  0.00000000E+00
  0.00000000E+00  0.00000000E+00  0.00000000E+00
  0.00000000E+00  0.00000000E+00  0.00000000E+00
  0.00000000E+00  0.00000000E+00  0.00000000E+00
  0.00000000E+00  0.00000000E+00  0.00000000E+00
  0.00000000E+00  0.00000000E+00  0.00000000E+00
  0.00000000E+00  0.00000000E+00  0.00000000E+00
  0.00000000E+00  0.00000000E+00  0.00000000E+00
  0.00000000E+00  0.00000000E+00  0.00000000E+00
  0.00000000E+00  0.00000000E+00  0.00000000E+00
  0.00000000E+00  0.00000000E+00  0.00000000E+00
  0.00000000E+00  0.00000000E+00  0.00000000E+00
  0.00000000E+00  0.00000000E+00  0.00000000E+00
  0.00000000E+00  0.00000000E+00  0.00000000E+00
  0.00000000E+00  0.00000000E+00  0.00000000E+00
  0.00000000E+00  0.00000000E+00  0.00000000E+00
  0.00000000E+00  0.00000000E+00  0.00000000E+00
  0.00000000E+00  0.00000000E+00  0.00000000E+00
  0.00000000E+00  0.00000000E+00  0.00000000E+00
  0.00000000E+00  0.00000000E+00  0.00000000E+00
  0.00000000E+00  0.00000000E+00  0.00000000E+00
  0.00000000E+00  0.00000000E+00  0.00000000E+00
  0.00000000E+00  0.00000000E+00  0.00000000E+00
  0.00000000E+00  0.00000000E+00  0.00000000E+00
  0.00000000E+00  0.00000000E+00  0.00000000E+00
  0.00000000E+00  0.00000000E+00  0.00000000E+00
  0.00000000E+00  0.00000000E+00  0.00000000E+00
  0.00000000E+00  0.00000000E+00  0.00000000E+00
  0.00000000E+00  0.00000000E+00  0.00000000E+00
  0.00000000E+00  0.00000000E+00  0.00000000E+00
  0.00000000E+00  0.00000000E+00  0.00000000E+00
  0.00000000E+00  0.00000000E+00  0.00000000E+00
  0.00000000E+00  0.00000000E+00  0.00000000E+00
  0.00000000E+00  0.00000000E+00  0.00000000E+00
  0.00000000E+00  0.00000000E+00  0.00000000E+00
  0.00000000E+00  0.00000000E+00  0.00000000E+00
  0.00000000E+00  0.00000000E+00  0.00000000E+00
  0.00000000E+00  0.00000000E+00  0.00000000E+00
  0.00000000E+00  0.00000000E+00  0.00000000E+00
  0.00000000E+00  0.00000000E+00  0.00000000E+00
  0.00000000E+00  0.00000000E+00  0.00000000E+00
  0.00000000E+00  0.00000000E+00  0.00000000E+00
  0.00000000E+00  0.00000000E+00  0.00000000E+00
  0.00000000E+00  0.00000000E+00  0.00000000E+00
  0.00000000E+00  0.00000000E+00  0.00000000E+00
  0.00000000E+00  0.00000000E+00  0.00000000E+00
  0.00000000E+00  0.00000000E+00  0.00000000E+00
  0.00000000E+00  0.00000000E+00  0.00000000E+00
  0.00000000E+00  0.00000000E+00  0.00000000E+00
  0.00000000E+00  0.00000000E+00  0.00000000E+00
  0.00000000E+00  0.00000000E+00  0.00000000E+00
  0.00000000E+00  0.00000000E+00  0.00000000E+00
  0.00000000E+00  0.00000000E+00  0.00000000E+00
  0.00000000E+00  0.00000000E+00  0.00000000E+00
  0.00000000E+00  0.00000000E+00  0.00000000E+00
  0.00000000E+00  0.00000000E+00  0.00000000E+00
  0.00000000E+00  0.00000000E+00  0.00000000E+00
  0.00000000E+00  0.00000000E+00  0.00000000E+00
  0.00000000E+00  0.00000000E+00  0.00000000E+00
  0.00000000E+00  0.00000000E+00  0.00000000E+00
  0.00000000E+00  0.00000000E+00  0.00000000E+00
  0.00000000E+00  0.00000000E+00  0.00000000E+00
  0.00000000E+00  0.00000000E+00  0.00000000E+00
  0.00000000E+00  0.00000000E+00  0.00000000E+00
  0.00000000E+00  0.00000000E+00  0.00000000E+00
  0.00000000E+00  0.00000000E+00  0.00000000E+00
  0.00000000E+00  0.00000000E+00  0.00000000E+00
  0.00000000E+00  0.00000000E+00  0.00000000E+00
  0.00000000E+00  0.00000000E+00  0.00000000E+00
  0.00000000E+00  0.00000000E+00  0.00000000E+00
  0.00000000E+00  0.00000000E+00  0.00000000E+00
  0.00000000E+00  0.00000000E+00  0.00000000E+00
  0.00000000E+00  0.00000000E+00  0.00000000E+00
  0.00000000E+00  0.00000000E+00  0.00000000E+00
  0.00000000E+00  0.00000000E+00  0.00000000E+00
  0.00000000E+00  0.00000000E+00  0.00000000E+00
  0.00000000E+00  0.00000000E+00  0.00000000E+00
  0.00000000E+00  0.00000000E+00  0.00000000E+00
  0.00000000E+00  0.00000000E+00  0.00000000E+00
  0.00000000E+00  0.00000000E+00  0.00000000E+00
  0.00000000E+00  0.00000000E+00  0.00000000E+00
  0.00000000E+00  0.00000000E+00  0.00000000E+00
  0.00000000E+00  0.00000000E+00  0.00000000E+00
