# Supplementary material for: Dramatic Enhancement of Rare-Earth Metal–Organic Framework Stability Via Metal Cluster Fluorination
Source: JACS Au. 2022 Aug 9;2(8):1889–98. doi: 10.1021/jacsau.2c00259 (PMC9400048; doi:10.1021/jacsau.2c00259)
Supplement: Supplementary file 2 — au2c00259_si_002.zip [file au2c00259_si_002.zip › jacs_supplement/poscars/empty_stability/uio-66/mixed/tb/three/POSCAR]

Poscar                                  
   1.00000000000000     
    15.0949519991322827   -0.0004876943080635    0.0005385881914941
     7.5482927927396766   13.0721921271203279    0.0004371317416952
     7.5472476852947361    4.3569584859855075   12.2796290073287793
   C    H    O    Tb   F 
    48    25    29     6     3
Direct
  0.9204560349483515  0.4532388487169499  0.0813077072249726
  0.5449675362426447  0.4531528382051135  0.9200518331903424
  0.0820146939339850  0.9208752147674915  0.4525371672952829
  0.4531836127548985  0.5450710649221122  0.0814672687121245
  0.9208190170843693  0.0820119304424836  0.5446616226464798
  0.5449993062801894  0.9203748017311426  0.0815024040650485
  0.0819822793867715  0.4526114612725962  0.5446607028654498
  0.4531373434533492  0.0818306179701338  0.9200262006593647
  0.9209619204423944  0.5445266710687733  0.4524517036940381
  0.9208476689643632  0.4525710294783138  0.5446366563498302
  0.4532265948413894  0.9203087804287193  0.0814484797299713
  0.0820579727477977  0.5446073962163354  0.4525115227590319
  0.5449867712982410  0.0818643110487329  0.9200426420870187
  0.5449635012557081  0.4531777544581814  0.0815192807600269
  0.0819486406245318  0.9207951380835269  0.5446838622711567
  0.4531142972235855  0.5450629213179568  0.9200307947354460
  0.9209132384059515  0.0821249698785991  0.4524847162412939
  0.0819017491627676  0.4532299269281523  0.9198232975627505
  0.5446205630294330  0.9209288909062110  0.4524513136385195
  0.9204600458058181  0.5450604766584632  0.0813154366893585
  0.4526520823724951  0.0819755440741190  0.5446597918770451
  0.6906233315739172  0.0008189803880256  0.3078035549385305
  0.5904137839669872  0.0016478415116907  0.4063876959998609
  0.0028760788032827  0.6885098842556161  0.0025095178220127
  0.0015605623216146  0.5905812196531244  0.0009529322987021
  0.3056795510796917  0.0026614583883244  0.6890390514377529
  0.4065553718485830  0.0016226977989291  0.5902774387403014
  0.0028587333932819  0.3061808264352379  0.0024963108714218
  0.0015508395959145  0.4069751374027817  0.0009377349592157
  0.6879768543286033  0.3057099424752465  0.0031312966539616
  0.5903545709997928  0.4067790991473785  0.0012852983956080
  0.0012533994218060  0.0013609595967878  0.3073375585556235
  0.0016879476643084  0.0017387595595650  0.4063400672482018
  0.3058024339948560  0.6881990241288278  0.0029907949790413
  0.4068125175209474  0.5904871125941042  0.0012125465694197
  0.0031306817542571  0.0031672718754052  0.6885898085480733
  0.0017722267516334  0.0017797472980661  0.5901642470964035
  0.6879986038768493  0.0032313849632573  0.0031196576646977
  0.5903797552877847  0.0016204131624917  0.0012722270153205
  0.0031210183595363  0.3051897618543862  0.6886040675466134
  0.0017970406920966  0.4063362428633468  0.5901474143428445
  0.3058158756587517  0.0030540521947628  0.0029954483980177
  0.4068427628449172  0.0015150326727920  0.0012016101353254
  0.0012566089410910  0.6901263260057036  0.3073483894329669
  0.0017378996182273  0.5902749711895368  0.4063096347158748
  0.5446002306107829  0.0820973479801879  0.4524630284200128
  0.0818988048466807  0.5451049012718769  0.9198227222521069
  0.4526746211389536  0.9207941105746755  0.5446527887589241
  0.4148518316450094  0.8587944329543760  0.1433281053151134
  0.1437189569569810  0.5827967769357940  0.4141479425855508
  0.5828164656212138  0.1439431997478167  0.8587062030663120
  0.5828667619858123  0.4147245415638636  0.1435043305657970
  0.1436127243683245  0.8594031124316643  0.5828476545157031
  0.4145654617937424  0.5829659246777581  0.8586604895988756
  0.8595092617146420  0.1438739316285051  0.4140432149376778
  0.1439349686414317  0.4146795867276722  0.8584702861151641
  0.5827651693706883  0.8595260672638787  0.4140004741776337
  0.8590128918511297  0.5830068898447465  0.1432574932060717
  0.4142125982907316  0.1435890625720901  0.5828906861984962
  0.9052857220785384  0.9049998830793129  0.2848287462735257
  0.5827298750992966  0.1438148551452656  0.4140098505013512
  0.1439241736141241  0.5829823989782099  0.8584664371591728
  0.4142478260595652  0.8593853023450748  0.5828766146258531
  0.8590156189366667  0.4147998495039857  0.1432643644502818
  0.5828009310930611  0.4145780990989465  0.8587125278988665
  0.1436918295368201  0.8594077401711573  0.4141537982771339
  0.4148035166761872  0.5830738211122650  0.1433559053036859
  0.8594371796181477  0.1436586958147430  0.5828578375398195
  0.5829187061118262  0.8589226844952265  0.1434624759839167
  0.1436303839234228  0.4141846700316307  0.5828433480880477
  0.4145690660000056  0.1438700659261798  0.8586779740405248
  0.8595467981262814  0.5826296557979802  0.4140218943656606
  0.8594565223205848  0.4141168996993869  0.5828395352046485
  0.7294858598533267  0.0747508372315409  0.2710062542136029
  0.0783553320205499  0.7257613053202405  0.9282754496189938
  0.2680356388387679  0.9280410878303584  0.7256969686929153
  0.9278734370680013  0.2686290410448109  0.0787070127899270
  0.7253486109550948  0.2673427517897764  0.9287749569087325
  0.0751279447885622  0.9252974395820388  0.2706145204509980
  0.2682074240804155  0.7244686606411861  0.0792546127992537
  0.9284052055263672  0.0786948516461337  0.7253148076098910
  0.7240116945295938  0.9285774646203322  0.0796562443268698
  0.0790253828285969  0.2672232219178596  0.7249724229894525
  0.2671666677425222  0.0786959569757428  0.9289215157772119
  0.9256727391136721  0.7285348866063472  0.2701516872104293
  0.9283815293582620  0.2676846514250570  0.7253408013698888
  0.2682144786227525  0.9281234484896927  0.0792615271978505
  0.0750819320492866  0.7290856998549913  0.2706628656989665
  0.7253610156246353  0.0785898818602462  0.9287587797065555
  0.7239849755978085  0.2678251704192576  0.0796694812829202
  0.0790353076714467  0.9288608873734105  0.7249551638601233
  0.2671663529296566  0.7253030269713534  0.9289038227887545
  0.9256706573592268  0.0757398074610478  0.2701334979898036
  0.0783570638066422  0.2676689940188481  0.9282745417048588
  0.7294765501033709  0.9248095963053302  0.2710222952963974
  0.9278936063267054  0.7248425133696443  0.0787208908639556
  0.2680212595678384  0.0782759144038678  0.7256935256043064
  0.0504158511467097  0.0504971289069118  0.0519226497209004
  0.0515705362963672  0.0516681967578378  0.8451720308681629
  0.0504205344983646  0.8472446765011199  0.0519218010430293
  0.8470684588666941  0.0504889650664921  0.0520283231436878
  0.9317658981888925  0.9315968451011187  0.2051233916592565
  0.8739329430081213  0.1288472907421507  0.1233577987133074
  0.1255393925114703  0.8744500592139843  0.8745702478071706
  0.8743489613970397  0.1255667241836136  0.8745924496198967
  0.1287671309473950  0.8739815113917047  0.1233498301272817
  0.8739448314031790  0.8739319008890902  0.1233627874891852
  0.1255528301051783  0.1255020018710766  0.8745674770191272
  0.9330144421882594  0.9330966873935367  0.9311549104384440
  0.2028842272169555  0.9329563910371022  0.9312761171945212
  0.9330063002739095  0.2028336494213576  0.9311424955570473
 
  0.00000000E+00  0.00000000E+00  0.00000000E+00
  0.00000000E+00  0.00000000E+00  0.00000000E+00
  0.00000000E+00  0.00000000E+00  0.00000000E+00
  0.00000000E+00  0.00000000E+00  0.00000000E+00
  0.00000000E+00  0.00000000E+00  0.00000000E+00
  0.00000000E+00  0.00000000E+00  0.00000000E+00
  0.00000000E+00  0.00000000E+00  0.00000000E+00
  0.00000000E+00  0.00000000E+00  0.00000000E+00
  0.00000000E+00  0.00000000E+00  0.00000000E+00
  0.00000000E+00  0.00000000E+00  0.00000000E+00
  0.00000000E+00  0.00000000E+00  0.00000000E+00
  0.00000000E+00  0.00000000E+00  0.00000000E+00
  0.00000000E+00  0.00000000E+00  0.00000000E+00
  0.00000000E+00  0.00000000E+00  0.00000000E+00
  0.00000000E+00  0.00000000E+00  0.00000000E+00
  0.00000000E+00  0.00000000E+00  0.00000000E+00
  0.00000000E+00  0.00000000E+00  0.00000000E+00
  0.00000000E+00  0.00000000E+00  0.00000000E+00
  0.00000000E+00  0.00000000E+00  0.00000000E+00
  0.00000000E+00  0.00000000E+00  0.00000000E+00
  0.00000000E+00  0.00000000E+00  0.00000000E+00
  0.00000000E+00  0.00000000E+00  0.00000000E+00
  0.00000000E+00  0.00000000E+00  0.00000000E+00
  0.00000000E+00  0.00000000E+00  0.00000000E+00
  0.00000000E+00  0.00000000E+00  0.00000000E+00
  0.00000000E+00  0.00000000E+00  0.00000000E+00
  0.00000000E+00  0.00000000E+00  0.00000000E+00
  0.00000000E+00  0.00000000E+00  0.00000000E+00
  0.00000000E+00  0.00000000E+00  0.00000000E+00
  0.00000000E+00  0.00000000E+00  0.00000000E+00
  0.00000000E+00  0.00000000E+00  0.00000000E+00
  0.00000000E+00  0.00000000E+00  0.00000000E+00
  0.00000000E+00  0.00000000E+00  0.00000000E+00
  0.00000000E+00  0.00000000E+00  0.00000000E+00
  0.00000000E+00  0.00000000E+00  0.00000000E+00
  0.00000000E+00  0.00000000E+00  0.00000000E+00
  0.00000000E+00  0.00000000E+00  0.00000000E+00
  0.00000000E+00  0.00000000E+00  0.00000000E+00
  0.00000000E+00  0.00000000E+00  0.00000000E+00
  0.00000000E+00  0.00000000E+00  0.00000000E+00
  0.00000000E+00  0.00000000E+00  0.00000000E+00
  0.00000000E+00  0.00000000E+00  0.00000000E+00
  0.00000000E+00  0.00000000E+00  0.00000000E+00
  0.00000000E+00  0.00000000E+00  0.00000000E+00
  0.00000000E+00  0.00000000E+00  0.00000000E+00
  0.00000000E+00  0.00000000E+00  0.00000000E+00
  0.00000000E+00  0.00000000E+00  0.00000000E+00
  0.00000000E+00  0.00000000E+00  0.00000000E+00
  0.00000000E+00  0.00000000E+00  0.00000000E+00
  0.00000000E+00  0.00000000E+00  0.00000000E+00
  0.00000000E+00  0.00000000E+00  0.00000000E+00
  0.00000000E+00  0.00000000E+00  0.00000000E+00
  0.00000000E+00  0.00000000E+00  0.00000000E+00
  0.00000000E+00  0.00000000E+00  0.00000000E+00
  0.00000000E+00  0.00000000E+00  0.00000000E+00
  0.00000000E+00  0.00000000E+00  0.00000000E+00
  0.00000000E+00  0.00000000E+00  0.00000000E+00
  0.00000000E+00  0.00000000E+00  0.00000000E+00
  0.00000000E+00  0.00000000E+00  0.00000000E+00
  0.00000000E+00  0.00000000E+00  0.00000000E+00
  0.00000000E+00  0.00000000E+00  0.00000000E+00
  0.00000000E+00  0.00000000E+00  0.00000000E+00
  0.00000000E+00  0.00000000E+00  0.00000000E+00
  0.00000000E+00  0.00000000E+00  0.00000000E+00
  0.00000000E+00  0.00000000E+00  0.00000000E+00
  0.00000000E+00  0.00000000E+00  0.00000000E+00
  0.00000000E+00  0.00000000E+00  0.00000000E+00
  0.00000000E+00  0.00000000E+00  0.00000000E+00
  0.00000000E+00  0.00000000E+00  0.00000000E+00
  0.00000000E+00  0.00000000E+00  0.00000000E+00
  0.00000000E+00  0.00000000E+00  0.00000000E+00
  0.00000000E+00  0.00000000E+00  0.00000000E+00
  0.00000000E+00  0.00000000E+00  0.00000000E+00
  0.00000000E+00  0.00000000E+00  0.00000000E+00
  0.00000000E+00  0.00000000E+00  0.00000000E+00
  0.00000000E+00  0.00000000E+00  0.00000000E+00
  0.00000000E+00  0.00000000E+00  0.00000000E+00
  0.00000000E+00  0.00000000E+00  0.00000000E+00
  0.00000000E+00  0.00000000E+00  0.00000000E+00
  0.00000000E+00  0.00000000E+00  0.00000000E+00
  0.00000000E+00  0.00000000E+00  0.00000000E+00
  0.00000000E+00  0.00000000E+00  0.00000000E+00
  0.00000000E+00  0.00000000E+00  0.00000000E+00
  0.00000000E+00  0.00000000E+00  0.00000000E+00
  0.00000000E+00  0.00000000E+00  0.00000000E+00
  0.00000000E+00  0.00000000E+00  0.00000000E+00
  0.00000000E+00  0.00000000E+00  0.00000000E+00
  0.00000000E+00  0.00000000E+00  0.00000000E+00
  0.00000000E+00  0.00000000E+00  0.00000000E+00
  0.00000000E+00  0.00000000E+00  0.00000000E+00
  0.00000000E+00  0.00000000E+00  0.00000000E+00
  0.00000000E+00  0.00000000E+00  0.00000000E+00
  0.00000000E+00  0.00000000E+00  0.00000000E+00
  0.00000000E+00  0.00000000E+00  0.00000000E+00
  0.00000000E+00  0.00000000E+00  0.00000000E+00
  0.00000000E+00  0.00000000E+00  0.00000000E+00
  0.00000000E+00  0.00000000E+00  0.00000000E+00
  0.00000000E+00  0.00000000E+00  0.00000000E+00
  0.00000000E+00  0.00000000E+00  0.00000000E+00
  0.00000000E+00  0.00000000E+00  0.00000000E+00
  0.00000000E+00  0.00000000E+00  0.00000000E+00
  0.00000000E+00  0.00000000E+00  0.00000000E+00
  0.00000000E+00  0.00000000E+00  0.00000000E+00
  0.00000000E+00  0.00000000E+00  0.00000000E+00
  0.00000000E+00  0.00000000E+00  0.00000000E+00
  0.00000000E+00  0.00000000E+00  0.00000000E+00
  0.00000000E+00  0.00000000E+00  0.00000000E+00
  0.00000000E+00  0.00000000E+00  0.00000000E+00
  0.00000000E+00  0.00000000E+00  0.00000000E+00
  0.00000000E+00  0.00000000E+00  0.00000000E+00
  0.00000000E+00  0.00000000E+00  0.00000000E+00
