# Supplementary material for: Dramatic Enhancement of Rare-Earth Metal–Organic Framework Stability Via Metal Cluster Fluorination
Source: JACS Au. 2022 Aug 9;2(8):1889–98. doi: 10.1021/jacsau.2c00259 (PMC9400048; doi:10.1021/jacsau.2c00259)
Supplement: Supplementary file 2 — au2c00259_si_002.zip [file au2c00259_si_002.zip › jacs_supplement/poscars/empty_stability/uio-66/mixed/tb/two/POSCAR]

Poscar                                  
   1.00000000000000     
    15.0875697412454706   -0.0182429581147828   -0.0008030401642911
     7.5292212019635931   13.0746459580639165   -0.0007755567833727
     7.5373320639648140    4.3513613100719555   12.3096848451659096
   C    H    O    Tb   F 
    48    26    30     6     2
Direct
  0.9209700877203346  0.4525527335054491  0.0817435715398602
  0.5448728490224113  0.4531223176275745  0.9204569496690880
  0.0831657054444790  0.9222900295001466  0.4513866493219894
  0.4531736413976759  0.5448692743763530  0.0816692635766785
  0.9222800363585151  0.0831945072315605  0.5433366403088726
  0.5444835979802534  0.9210473387464049  0.0816090753443603
  0.0823430921109676  0.4523307872685862  0.5445814055299962
  0.4523823276721117  0.0822720351929718  0.9207789593075759
  0.9210814717511866  0.5444128242899211  0.4529100423252075
  0.9210102439186869  0.4525026164618424  0.5447557558609688
  0.4525707573639721  0.9209566276568566  0.0817576124388992
  0.0824871085932415  0.5442027203624846  0.4525967609700388
  0.5442468656063681  0.0824502464723622  0.9207203149283387
  0.5449013572189472  0.4531474544087217  0.0816621741198702
  0.0831565903606872  0.9223050278648941  0.5433594347889112
  0.4531366678677387  0.5448550548462521  0.9204624754157180
  0.9222815971210281  0.0831806348467126  0.4513680309948995
  0.0822835965141380  0.4523809283434304  0.9207686886684030
  0.5444425226447223  0.9210627958768995  0.4528684764472359
  0.9210548903980182  0.5444661220601503  0.0816007606082749
  0.4523427144064627  0.0822876808057273  0.5445759270584176
  0.6891802791528008  0.0021496798111045  0.3073658096428034
  0.5899833463433666  0.0020732363335441  0.4065454417214625
  0.0021672498514249  0.6891845285527936  0.0013304862725860
  0.0020630321924813  0.5900153156031251  0.0013881887797780
  0.3048988213308519  0.0034643882451917  0.6878015302255704
  0.4060970640807184  0.0020222662563469  0.5900524941330900
  0.0035046582844700  0.3049013651935724  0.0038195894619690
  0.0020426659964059  0.4061074322813951  0.0018034520689767
  0.6876002896129236  0.3057923637781101  0.0033974367522376
  0.5902525243373660  0.4067841040590423  0.0015527790568299
  0.0012777223303644  0.0012791605964821  0.3075862706763104
  0.0027134744054536  0.0027248724827444  0.4055758959500508
  0.3057961692054363  0.6875801359698386  0.0034196260792569
  0.4068026058209000  0.5902376580583777  0.0015573618430054
  0.0012260826212369  0.0013217716104776  0.6900295268464731
  0.0026962027661810  0.0027436038241291  0.5891777930079058
  0.6891935059660526  0.0021687567517503  0.0013154101585968
  0.5900146593189532  0.0020627879992929  0.0013887455440837
  0.0035232987032572  0.3048876272535779  0.6878054806767722
  0.0020810065082557  0.4060839923977539  0.5900676001518050
  0.3049068272960014  0.0034951747715937  0.0038252926342253
  0.4061176043203716  0.0020294742088964  0.0018164720091036
  0.0021144225716299  0.6891732047726933  0.3073982730882179
  0.0020811012849862  0.5899686367695978  0.4065701312966965
  0.5442017903392085  0.0824694105891055  0.4525917526380923
  0.0824541864839929  0.5442481261238115  0.9207201151656363
  0.4525386627764831  0.9209585763225192  0.5447296529562209
  0.4143047592266953  0.8594099928110666  0.1434860171525187
  0.1444629559310329  0.5820800163460405  0.4140762686311916
  0.5821391644074794  0.1444070149081753  0.8593676780022719
  0.5827498503439799  0.4147575714316858  0.1435788130395892
  0.1443982271101305  0.8605885384125145  0.5818044923091890
  0.4147032092653760  0.5826511290100598  0.8591355202687510
  0.8605661864174721  0.1444154561554711  0.4134140778598194
  0.1441189989417282  0.4138464981157810  0.8595436922688648
  0.5825843459361053  0.8595086039870878  0.4146935323826284
  0.8594733613139809  0.5826272342671857  0.1431714948594163
  0.4137821808966322  0.1441261550153214  0.5824944621694570
  0.9062400326112865  0.9062862306597097  0.9017780024694204
  0.9062155916041874  0.9062664278519961  0.2857895628016820
  0.5820702875820984  0.1444468495885971  0.4140838034490812
  0.1444148948387465  0.5821388216863781  0.8593716912459328
  0.4142845762845795  0.8594111836420097  0.5827930608827501
  0.8594194586936368  0.4143016972076907  0.1434722869071479
  0.5826632273987826  0.4146884134668198  0.8591296722747330
  0.1443967101433401  0.8605555356158732  0.4134612103838791
  0.4147994665597494  0.5827134694471567  0.1435878888055058
  0.8605626854016819  0.1444447027840070  0.5817557359293701
  0.5826381525989248  0.8594784679574659  0.1431755139153736
  0.1442035477948025  0.4137917549511840  0.5824723063077002
  0.4138398976263886  0.1440947900153731  0.8595623582595309
  0.8595127480989859  0.5825384376711398  0.4147560359059455
  0.8594791510936162  0.4142232619103439  0.5828307828889052
  0.7276847736466436  0.0765440825933581  0.2696006588060555
  0.0765793451292751  0.7276667976868154  0.9262151891127033
  0.2671736486431158  0.9288460152372409  0.7236365319696958
  0.9289173139258722  0.2671474798168276  0.0803497708970013
  0.7242313825754962  0.2675080047627389  0.9291098900533115
  0.0749673170798317  0.9251455434675648  0.2712618970618408
  0.2675367876190293  0.7241374503089872  0.0794142961390065
  0.9250808013554632  0.0750157907129392  0.7287846390828179
  0.7276182280175973  0.9262159179158402  0.0757347171144147
  0.0787028721304637  0.2665038798000907  0.7250864218918665
  0.2665296461815529  0.0786699873620549  0.9297448322392086
  0.9261605415382377  0.7276008578274187  0.2705103610700235
  0.9289123076594024  0.2671475791197437  0.7236597659694226
  0.2671678033702705  0.9288952425772905  0.0803399822903401
  0.0765181167183826  0.7276777857959686  0.2696068007302941
  0.7276754874698597  0.0765831722518087  0.9261976720555154
  0.7241615529857697  0.2675301473455818  0.0793919074650233
  0.0748960358463648  0.9251805777220525  0.7288209740413265
  0.2675074573467455  0.7242271917286729  0.9291278979246798
  0.9251414150288539  0.0749594055460037  0.2712552774739834
  0.0786839120016651  0.2665259014780048  0.9297438806696263
  0.7275834702558157  0.9262251336471863  0.2704466861607315
  0.9262188554431035  0.7276082274986351  0.0757498510105279
  0.2665132483120232  0.0786314325245456  0.7250966017534068
  0.0508393699158987  0.0508215223662845  0.0529366641644700
  0.0508401721928635  0.0508300050048121  0.8454439007821719
  0.0492243344720293  0.8497751965542975  0.0505597135369840
  0.8497095731817339  0.0492325056477014  0.0505862605294212
  0.9323017706972792  0.9323219155087870  0.9291251869372417
  0.9323022206920584  0.9323112882349278  0.2063453331322478
  0.8742062044585666  0.1281730501597522  0.1235268048701030
  0.1281789772539099  0.8741880385286436  0.8742115697170263
  0.8741897228138882  0.1281867600142306  0.8742107164584425
  0.1281752004405234  0.8741927515400292  0.1235399934447869
  0.8737180259514901  0.8737065064675491  0.1263079153617994
  0.1248120221074984  0.1247888621020294  0.8752274039756358
  0.2034070022369292  0.9331527429744071  0.9317595795988822
  0.9331738888095629  0.2033781688909286  0.9317668660759821
 
  0.00000000E+00  0.00000000E+00  0.00000000E+00
  0.00000000E+00  0.00000000E+00  0.00000000E+00
  0.00000000E+00  0.00000000E+00  0.00000000E+00
  0.00000000E+00  0.00000000E+00  0.00000000E+00
  0.00000000E+00  0.00000000E+00  0.00000000E+00
  0.00000000E+00  0.00000000E+00  0.00000000E+00
  0.00000000E+00  0.00000000E+00  0.00000000E+00
  0.00000000E+00  0.00000000E+00  0.00000000E+00
  0.00000000E+00  0.00000000E+00  0.00000000E+00
  0.00000000E+00  0.00000000E+00  0.00000000E+00
  0.00000000E+00  0.00000000E+00  0.00000000E+00
  0.00000000E+00  0.00000000E+00  0.00000000E+00
  0.00000000E+00  0.00000000E+00  0.00000000E+00
  0.00000000E+00  0.00000000E+00  0.00000000E+00
  0.00000000E+00  0.00000000E+00  0.00000000E+00
  0.00000000E+00  0.00000000E+00  0.00000000E+00
  0.00000000E+00  0.00000000E+00  0.00000000E+00
  0.00000000E+00  0.00000000E+00  0.00000000E+00
  0.00000000E+00  0.00000000E+00  0.00000000E+00
  0.00000000E+00  0.00000000E+00  0.00000000E+00
  0.00000000E+00  0.00000000E+00  0.00000000E+00
  0.00000000E+00  0.00000000E+00  0.00000000E+00
  0.00000000E+00  0.00000000E+00  0.00000000E+00
  0.00000000E+00  0.00000000E+00  0.00000000E+00
  0.00000000E+00  0.00000000E+00  0.00000000E+00
  0.00000000E+00  0.00000000E+00  0.00000000E+00
  0.00000000E+00  0.00000000E+00  0.00000000E+00
  0.00000000E+00  0.00000000E+00  0.00000000E+00
  0.00000000E+00  0.00000000E+00  0.00000000E+00
  0.00000000E+00  0.00000000E+00  0.00000000E+00
  0.00000000E+00  0.00000000E+00  0.00000000E+00
  0.00000000E+00  0.00000000E+00  0.00000000E+00
  0.00000000E+00  0.00000000E+00  0.00000000E+00
  0.00000000E+00  0.00000000E+00  0.00000000E+00
  0.00000000E+00  0.00000000E+00  0.00000000E+00
  0.00000000E+00  0.00000000E+00  0.00000000E+00
  0.00000000E+00  0.00000000E+00  0.00000000E+00
  0.00000000E+00  0.00000000E+00  0.00000000E+00
  0.00000000E+00  0.00000000E+00  0.00000000E+00
  0.00000000E+00  0.00000000E+00  0.00000000E+00
  0.00000000E+00  0.00000000E+00  0.00000000E+00
  0.00000000E+00  0.00000000E+00  0.00000000E+00
  0.00000000E+00  0.00000000E+00  0.00000000E+00
  0.00000000E+00  0.00000000E+00  0.00000000E+00
  0.00000000E+00  0.00000000E+00  0.00000000E+00
  0.00000000E+00  0.00000000E+00  0.00000000E+00
  0.00000000E+00  0.00000000E+00  0.00000000E+00
  0.00000000E+00  0.00000000E+00  0.00000000E+00
  0.00000000E+00  0.00000000E+00  0.00000000E+00
  0.00000000E+00  0.00000000E+00  0.00000000E+00
  0.00000000E+00  0.00000000E+00  0.00000000E+00
  0.00000000E+00  0.00000000E+00  0.00000000E+00
  0.00000000E+00  0.00000000E+00  0.00000000E+00
  0.00000000E+00  0.00000000E+00  0.00000000E+00
  0.00000000E+00  0.00000000E+00  0.00000000E+00
  0.00000000E+00  0.00000000E+00  0.00000000E+00
  0.00000000E+00  0.00000000E+00  0.00000000E+00
  0.00000000E+00  0.00000000E+00  0.00000000E+00
  0.00000000E+00  0.00000000E+00  0.00000000E+00
  0.00000000E+00  0.00000000E+00  0.00000000E+00
  0.00000000E+00  0.00000000E+00  0.00000000E+00
  0.00000000E+00  0.00000000E+00  0.00000000E+00
  0.00000000E+00  0.00000000E+00  0.00000000E+00
  0.00000000E+00  0.00000000E+00  0.00000000E+00
  0.00000000E+00  0.00000000E+00  0.00000000E+00
  0.00000000E+00  0.00000000E+00  0.00000000E+00
  0.00000000E+00  0.00000000E+00  0.00000000E+00
  0.00000000E+00  0.00000000E+00  0.00000000E+00
  0.00000000E+00  0.00000000E+00  0.00000000E+00
  0.00000000E+00  0.00000000E+00  0.00000000E+00
  0.00000000E+00  0.00000000E+00  0.00000000E+00
  0.00000000E+00  0.00000000E+00  0.00000000E+00
  0.00000000E+00  0.00000000E+00  0.00000000E+00
  0.00000000E+00  0.00000000E+00  0.00000000E+00
  0.00000000E+00  0.00000000E+00  0.00000000E+00
  0.00000000E+00  0.00000000E+00  0.00000000E+00
  0.00000000E+00  0.00000000E+00  0.00000000E+00
  0.00000000E+00  0.00000000E+00  0.00000000E+00
  0.00000000E+00  0.00000000E+00  0.00000000E+00
  0.00000000E+00  0.00000000E+00  0.00000000E+00
  0.00000000E+00  0.00000000E+00  0.00000000E+00
  0.00000000E+00  0.00000000E+00  0.00000000E+00
  0.00000000E+00  0.00000000E+00  0.00000000E+00
  0.00000000E+00  0.00000000E+00  0.00000000E+00
  0.00000000E+00  0.00000000E+00  0.00000000E+00
  0.00000000E+00  0.00000000E+00  0.00000000E+00
  0.00000000E+00  0.00000000E+00  0.00000000E+00
  0.00000000E+00  0.00000000E+00  0.00000000E+00
  0.00000000E+00  0.00000000E+00  0.00000000E+00
  0.00000000E+00  0.00000000E+00  0.00000000E+00
  0.00000000E+00  0.00000000E+00  0.00000000E+00
  0.00000000E+00  0.00000000E+00  0.00000000E+00
  0.00000000E+00  0.00000000E+00  0.00000000E+00
  0.00000000E+00  0.00000000E+00  0.00000000E+00
  0.00000000E+00  0.00000000E+00  0.00000000E+00
  0.00000000E+00  0.00000000E+00  0.00000000E+00
  0.00000000E+00  0.00000000E+00  0.00000000E+00
  0.00000000E+00  0.00000000E+00  0.00000000E+00
  0.00000000E+00  0.00000000E+00  0.00000000E+00
  0.00000000E+00  0.00000000E+00  0.00000000E+00
  0.00000000E+00  0.00000000E+00  0.00000000E+00
  0.00000000E+00  0.00000000E+00  0.00000000E+00
  0.00000000E+00  0.00000000E+00  0.00000000E+00
  0.00000000E+00  0.00000000E+00  0.00000000E+00
  0.00000000E+00  0.00000000E+00  0.00000000E+00
  0.00000000E+00  0.00000000E+00  0.00000000E+00
  0.00000000E+00  0.00000000E+00  0.00000000E+00
  0.00000000E+00  0.00000000E+00  0.00000000E+00
  0.00000000E+00  0.00000000E+00  0.00000000E+00
  0.00000000E+00  0.00000000E+00  0.00000000E+00
  0.00000000E+00  0.00000000E+00  0.00000000E+00
  0.00000000E+00  0.00000000E+00  0.00000000E+00
