# Supplementary material for: Dramatic Enhancement of Rare-Earth Metal–Organic Framework Stability Via Metal Cluster Fluorination
Source: JACS Au. 2022 Aug 9;2(8):1889–98. doi: 10.1021/jacsau.2c00259 (PMC9400048; doi:10.1021/jacsau.2c00259)
Supplement: Supplementary file 2 — au2c00259_si_002.zip [file au2c00259_si_002.zip › jacs_supplement/poscars/empty_stability/uio-66/mixed/yb/one/POSCAR]

Poscar                                  
   1.00000000000000     
    14.8943460223550304   -0.0005213300118903    0.0009989252539672
     7.4479407159570048   12.9160219946183457   -0.0064798650604046
     7.4473129783308414    4.2981721577738909   12.1609271378491108
   C    H    O    Yb   F 
    48    27    31     6     1
Direct
  0.9219833963085051  0.4491012229680180  0.0851485768391740
  0.5437315160799514  0.4491140154801272  0.9220205855789203
  0.0884653549745096  0.9247145568981310  0.4468621382571456
  0.4505374935054576  0.5419558022033613  0.0854167358815658
  0.9259253281432152  0.0881851593075424  0.5396045132474470
  0.5399242494561705  0.9247003184057121  0.0885422711911303
  0.0852321302657586  0.4491399320120948  0.5438209238324134
  0.4464750904168397  0.0881954957848095  0.9258714466129589
  0.9223841036750571  0.5418360667007462  0.4504636209467137
  0.9221350783891182  0.4490644229115404  0.5437102290645868
  0.4468629179238803  0.9247134970726307  0.0884868380499313
  0.0855020749018962  0.5419204258831840  0.4505810327978992
  0.5395878708796360  0.0881732053070650  0.9259221974082834
  0.5437949271495484  0.4491893771531110  0.0851556021296673
  0.0885306046754479  0.9246649448984101  0.5399331306893345
  0.4504774111990031  0.5418849472432470  0.9222429778302583
  0.9258686445927395  0.0882465194190942  0.4464735020305497
  0.0851685250257574  0.4491756150065598  0.9219032194459160
  0.5399298279737579  0.9248224249646029  0.4467368879253044
  0.9222285036413211  0.5418289937423921  0.0854784518707419
  0.4462782107985390  0.0882310585591668  0.5395667420779731
  0.6897121220816942  0.0032766918851266  0.3029779161199855
  0.5865166184615020  0.0061697679622981  0.4005734262277372
  0.0032733575431863  0.6890950144432750  0.0033986211912946
  0.0039517738335562  0.5882438338870060  0.0039825664425734
  0.3029612074151373  0.0030607016793169  0.6897437678145835
  0.4005506772310170  0.0060486479253612  0.5865401088425344
  0.0041853911792629  0.3015779252513937  0.0040833467829415
  0.0036214321910037  0.4026647857120977  0.0035436933338673
  0.6901586982286574  0.3015920379725046  0.0041398627349238
  0.5901704453007710  0.4026698974972263  0.0036226175681549
  0.0040421755943072  0.0032202803962633  0.3030397770965152
  0.0067208103348051  0.0060768728909935  0.4006687339261248
  0.3043314951826304  0.6891728377660229  0.0032814975315176
  0.4038928442662524  0.5883033551121244  0.0039461783639680
  0.0042222116048549  0.0030358808617379  0.6897957814756310
  0.0068238211863587  0.0059785228579585  0.5866281302996441
  0.6897755229213729  0.0030569784965664  0.0042471133956639
  0.5866154501253646  0.0059961092608916  0.0068288690199765
  0.0042345328918643  0.3015381308680603  0.6901580390752216
  0.0037100927284897  0.4026205646337857  0.5901765673799702
  0.3030392609371475  0.0031566311011701  0.0040909762838197
  0.4006522527936838  0.0060535235860328  0.0067568837157594
  0.0033362353159703  0.6892147931675368  0.3044140224817298
  0.0040449747202018  0.5882897660667794  0.4039238908957827
  0.5394009442977321  0.0883030120974837  0.4464217451591068
  0.0854496215511418  0.5418996183798086  0.9222024475971011
  0.4468323629607482  0.9247652291405686  0.5398174912262235
  0.4085759648268876  0.8620066426369846  0.1503981556330203
  0.1480691237960627  0.5804042947107888  0.4118039320366833
  0.5782933940715864  0.1504940517951354  0.8635895956805868
  0.5824600106289708  0.4104381067269003  0.1475399512028659
  0.1504722125429652  0.8618976695889486  0.5789633691359768
  0.4116444148731659  0.5803009038098850  0.8600411739475149
  0.8634871784863094  0.1506032822290493  0.4078407333182597
  0.1475925450360052  0.4104168004975790  0.8595807843025298
  0.5790303177087921  0.8621541013785006  0.4083884579043655
  0.8599981092603954  0.5802308269924907  0.1481385838479383
  0.4075453080686557  0.1505283217225681  0.5783451667891626
  0.9040440568341168  0.9050084831725371  0.9041344424222046
  0.2868771165675241  0.9050326590464266  0.9040531188069920
  0.9040046187513227  0.9051588148504806  0.2868974671096680
  0.5780574627268109  0.1506587454438346  0.4077919916659383
  0.1480560023989170  0.5803321311056919  0.8600029116068484
  0.4085975866289502  0.8620219836209841  0.5788273833957120
  0.8597182500427110  0.4103092363289633  0.1475434246067664
  0.5823664679130687  0.4102803801432557  0.8597712357928202
  0.1503660913486229  0.8619917776424444  0.4085666766288014
  0.4117071421382619  0.5804437410903986  0.1480039182730764
  0.8635903347760632  0.1505049938125680  0.5783484962800145
  0.5789685510631983  0.8619321244612053  0.1504876768368035
  0.1476177462754791  0.4103906417199212  0.5824976894626417
  0.4078229093240537  0.1505549621992088  0.8634898023804567
  0.8601999384780967  0.5802520398356492  0.4116034513470552
  0.8599182134432510  0.4102289310752241  0.5822856848104720
  0.7301382205107529  0.0770387689423657  0.2661281843356704
  0.0782519883590496  0.7285866202686648  0.9266227509561560
  0.2669694694199265  0.9249860507045327  0.7295266372083375
  0.9285079626048329  0.2632454205229138  0.0803875952630975
  0.7278770482592236  0.2632403512255266  0.9284675488742877
  0.0783672264120341  0.9252114612561257  0.2669336535105344
  0.2666228755424100  0.7286714984469782  0.0782644502240117
  0.9268989500043929  0.0767957206474748  0.7302678475213540
  0.7295167807348406  0.9250375554085934  0.0785787277295995
  0.0805003461093818  0.2632185010976897  0.7279000476160817
  0.2662209029671274  0.0768579113261652  0.9267090928183919
  0.9265383992967173  0.7287175210279102  0.2667511703489680
  0.9285715284990914  0.2631934622012864  0.7278439502866618
  0.2669107171696012  0.9251892468403184  0.0784652610988559
  0.0783271808645907  0.7286961963637779  0.2666884774060421
  0.7302621209651363  0.0767911835139472  0.9269160528251064
  0.7278975148055480  0.2632872950967737  0.0804082913701336
  0.0785350859618532  0.9250045416759605  0.7295596894085108
  0.2666353329515658  0.7286028337381154  0.9265281615655923
  0.9266883293918582  0.0769657099733649  0.2662070081230681
  0.0804875960898315  0.2632336442186869  0.9284004739866560
  0.7295368312118455  0.9252227082824760  0.2669260093932593
  0.9265473881747752  0.7284966079921134  0.0784660444752134
  0.2660668189517850  0.0768051691259402  0.7302251781798930
  0.0509264046099673  0.0486817207787453  0.0509504049389236
  0.0509681593142517  0.0486139905643554  0.8495091405155719
  0.0493644850928234  0.8519443834368374  0.0494015161018240
  0.8495274487703952  0.0486408231876894  0.0509553542863515
  0.9310103389772380  0.9314236730771270  0.9310842681559919
  0.9309711136940209  0.9315857540801247  0.2065659240683502
  0.2065440605688877  0.9314727093338604  0.9310064487418970
  0.8767007521868351  0.1248730702955569  0.1217785875437798
  0.1246544621273600  0.8748775087061134  0.8758738863474775
  0.8767553729596145  0.1248198850386402  0.8767321372685686
  0.1246339003763026  0.8749764780122220  0.1246524109847371
  0.8758434220133111  0.8749206015514304  0.1247073887910446
  0.1217883223640115  0.1247937302966449  0.8767236081261487
  0.9326102888217491  0.2022008262843116  0.9325942186884362
 
  0.00000000E+00  0.00000000E+00  0.00000000E+00
  0.00000000E+00  0.00000000E+00  0.00000000E+00
  0.00000000E+00  0.00000000E+00  0.00000000E+00
  0.00000000E+00  0.00000000E+00  0.00000000E+00
  0.00000000E+00  0.00000000E+00  0.00000000E+00
  0.00000000E+00  0.00000000E+00  0.00000000E+00
  0.00000000E+00  0.00000000E+00  0.00000000E+00
  0.00000000E+00  0.00000000E+00  0.00000000E+00
  0.00000000E+00  0.00000000E+00  0.00000000E+00
  0.00000000E+00  0.00000000E+00  0.00000000E+00
  0.00000000E+00  0.00000000E+00  0.00000000E+00
  0.00000000E+00  0.00000000E+00  0.00000000E+00
  0.00000000E+00  0.00000000E+00  0.00000000E+00
  0.00000000E+00  0.00000000E+00  0.00000000E+00
  0.00000000E+00  0.00000000E+00  0.00000000E+00
  0.00000000E+00  0.00000000E+00  0.00000000E+00
  0.00000000E+00  0.00000000E+00  0.00000000E+00
  0.00000000E+00  0.00000000E+00  0.00000000E+00
  0.00000000E+00  0.00000000E+00  0.00000000E+00
  0.00000000E+00  0.00000000E+00  0.00000000E+00
  0.00000000E+00  0.00000000E+00  0.00000000E+00
  0.00000000E+00  0.00000000E+00  0.00000000E+00
  0.00000000E+00  0.00000000E+00  0.00000000E+00
  0.00000000E+00  0.00000000E+00  0.00000000E+00
  0.00000000E+00  0.00000000E+00  0.00000000E+00
  0.00000000E+00  0.00000000E+00  0.00000000E+00
  0.00000000E+00  0.00000000E+00  0.00000000E+00
  0.00000000E+00  0.00000000E+00  0.00000000E+00
  0.00000000E+00  0.00000000E+00  0.00000000E+00
  0.00000000E+00  0.00000000E+00  0.00000000E+00
  0.00000000E+00  0.00000000E+00  0.00000000E+00
  0.00000000E+00  0.00000000E+00  0.00000000E+00
  0.00000000E+00  0.00000000E+00  0.00000000E+00
  0.00000000E+00  0.00000000E+00  0.00000000E+00
  0.00000000E+00  0.00000000E+00  0.00000000E+00
  0.00000000E+00  0.00000000E+00  0.00000000E+00
  0.00000000E+00  0.00000000E+00  0.00000000E+00
  0.00000000E+00  0.00000000E+00  0.00000000E+00
  0.00000000E+00  0.00000000E+00  0.00000000E+00
  0.00000000E+00  0.00000000E+00  0.00000000E+00
  0.00000000E+00  0.00000000E+00  0.00000000E+00
  0.00000000E+00  0.00000000E+00  0.00000000E+00
  0.00000000E+00  0.00000000E+00  0.00000000E+00
  0.00000000E+00  0.00000000E+00  0.00000000E+00
  0.00000000E+00  0.00000000E+00  0.00000000E+00
  0.00000000E+00  0.00000000E+00  0.00000000E+00
  0.00000000E+00  0.00000000E+00  0.00000000E+00
  0.00000000E+00  0.00000000E+00  0.00000000E+00
  0.00000000E+00  0.00000000E+00  0.00000000E+00
  0.00000000E+00  0.00000000E+00  0.00000000E+00
  0.00000000E+00  0.00000000E+00  0.00000000E+00
  0.00000000E+00  0.00000000E+00  0.00000000E+00
  0.00000000E+00  0.00000000E+00  0.00000000E+00
  0.00000000E+00  0.00000000E+00  0.00000000E+00
  0.00000000E+00  0.00000000E+00  0.00000000E+00
  0.00000000E+00  0.00000000E+00  0.00000000E+00
  0.00000000E+00  0.00000000E+00  0.00000000E+00
  0.00000000E+00  0.00000000E+00  0.00000000E+00
  0.00000000E+00  0.00000000E+00  0.00000000E+00
  0.00000000E+00  0.00000000E+00  0.00000000E+00
  0.00000000E+00  0.00000000E+00  0.00000000E+00
  0.00000000E+00  0.00000000E+00  0.00000000E+00
  0.00000000E+00  0.00000000E+00  0.00000000E+00
  0.00000000E+00  0.00000000E+00  0.00000000E+00
  0.00000000E+00  0.00000000E+00  0.00000000E+00
  0.00000000E+00  0.00000000E+00  0.00000000E+00
  0.00000000E+00  0.00000000E+00  0.00000000E+00
  0.00000000E+00  0.00000000E+00  0.00000000E+00
  0.00000000E+00  0.00000000E+00  0.00000000E+00
  0.00000000E+00  0.00000000E+00  0.00000000E+00
  0.00000000E+00  0.00000000E+00  0.00000000E+00
  0.00000000E+00  0.00000000E+00  0.00000000E+00
  0.00000000E+00  0.00000000E+00  0.00000000E+00
  0.00000000E+00  0.00000000E+00  0.00000000E+00
  0.00000000E+00  0.00000000E+00  0.00000000E+00
  0.00000000E+00  0.00000000E+00  0.00000000E+00
  0.00000000E+00  0.00000000E+00  0.00000000E+00
  0.00000000E+00  0.00000000E+00  0.00000000E+00
  0.00000000E+00  0.00000000E+00  0.00000000E+00
  0.00000000E+00  0.00000000E+00  0.00000000E+00
  0.00000000E+00  0.00000000E+00  0.00000000E+00
  0.00000000E+00  0.00000000E+00  0.00000000E+00
  0.00000000E+00  0.00000000E+00  0.00000000E+00
  0.00000000E+00  0.00000000E+00  0.00000000E+00
  0.00000000E+00  0.00000000E+00  0.00000000E+00
  0.00000000E+00  0.00000000E+00  0.00000000E+00
  0.00000000E+00  0.00000000E+00  0.00000000E+00
  0.00000000E+00  0.00000000E+00  0.00000000E+00
  0.00000000E+00  0.00000000E+00  0.00000000E+00
  0.00000000E+00  0.00000000E+00  0.00000000E+00
  0.00000000E+00  0.00000000E+00  0.00000000E+00
  0.00000000E+00  0.00000000E+00  0.00000000E+00
  0.00000000E+00  0.00000000E+00  0.00000000E+00
  0.00000000E+00  0.00000000E+00  0.00000000E+00
  0.00000000E+00  0.00000000E+00  0.00000000E+00
  0.00000000E+00  0.00000000E+00  0.00000000E+00
  0.00000000E+00  0.00000000E+00  0.00000000E+00
  0.00000000E+00  0.00000000E+00  0.00000000E+00
  0.00000000E+00  0.00000000E+00  0.00000000E+00
  0.00000000E+00  0.00000000E+00  0.00000000E+00
  0.00000000E+00  0.00000000E+00  0.00000000E+00
  0.00000000E+00  0.00000000E+00  0.00000000E+00
  0.00000000E+00  0.00000000E+00  0.00000000E+00
  0.00000000E+00  0.00000000E+00  0.00000000E+00
  0.00000000E+00  0.00000000E+00  0.00000000E+00
  0.00000000E+00  0.00000000E+00  0.00000000E+00
  0.00000000E+00  0.00000000E+00  0.00000000E+00
  0.00000000E+00  0.00000000E+00  0.00000000E+00
  0.00000000E+00  0.00000000E+00  0.00000000E+00
  0.00000000E+00  0.00000000E+00  0.00000000E+00
  0.00000000E+00  0.00000000E+00  0.00000000E+00
  0.00000000E+00  0.00000000E+00  0.00000000E+00
  0.00000000E+00  0.00000000E+00  0.00000000E+00
