# Supplementary material for: Dramatic Enhancement of Rare-Earth Metal–Organic Framework Stability Via Metal Cluster Fluorination
Source: JACS Au. 2022 Aug 9;2(8):1889–98. doi: 10.1021/jacsau.2c00259 (PMC9400048; doi:10.1021/jacsau.2c00259)
Supplement: Supplementary file 2 — au2c00259_si_002.zip [file au2c00259_si_002.zip › jacs_supplement/poscars/empty_stability/uio-66/mixed/yb/three/POSCAR]

Poscar                                  
   1.00000000000000     
    14.9002840513399875    0.0018722758741632   -0.0006288224879971
     7.4529840709853090   12.9032113698784467   -0.0008508986048346
     7.4496521966481719    4.3007744253030395   12.1036094041542395
   C    H    O    Yb   F 
    48    25    29     6     3
Direct
  0.9192321869304294  0.4528794219232566  0.0822973715238362
  0.5457604969107592  0.4526918280710390  0.9187123609872785
  0.0837511432732327  0.9203933167145948  0.4515806691193731
  0.4528034255298508  0.5458046372121999  0.0824456527393806
  0.9201300755488759  0.0835589190243482  0.5451593504041625
  0.5460298143179543  0.9190158273584927  0.0822465441029863
  0.0834607105305238  0.4509034120281541  0.5452009075446824
  0.4529830429177011  0.0826704120506108  0.9184323055171859
  0.9205672193462959  0.5441741461253926  0.4513103943111432
  0.9201876909408782  0.4511227675113432  0.5449618085460912
  0.4529894394959015  0.9190069626419444  0.0823151482986404
  0.0838658825247052  0.5439446150691083  0.4515442457485008
  0.5460326015895589  0.0827396274755685  0.9184175080970434
  0.5458173915209699  0.4527892015022701  0.0824361537444176
  0.0834879887945661  0.9201967360651722  0.5451672201533455
  0.4526680882985445  0.5457753367972487  0.9187337583044837
  0.9203765853402288  0.0837779057133616  0.4515679724190562
  0.0828559077942685  0.4529451170839423  0.9183907046447430
  0.5441809502618113  0.9206656232003425  0.4512708558147978
  0.9191907797683356  0.5459483419557927  0.0822355096861358
  0.4509176889886106  0.0835242201317641  0.5451933871592516
  0.6920075544944879  0.0017157081372403  0.3049527416740645
  0.5903943662460449  0.0025749819566414  0.4046170113426513
  0.0029191701113760  0.6908568315467178  0.0026056498385927
  0.0014955039744251  0.5919606218017321  0.0007989764977836
  0.3026060002722701  0.0026276688664666  0.6917514213885099
  0.4043808439542005  0.0019885737559733  0.5914190650102071
  0.0029820974860897  0.3038308125673836  0.0026313563070133
  0.0015282249903947  0.4059664433573573  0.0008460651062947
  0.6907550333603112  0.3037944575514402  0.0028778104335174
  0.5917745572185495  0.4058468955544541  0.0010389452608806
  0.0013964106715605  0.0014498554140232  0.3050956653920309
  0.0022465264560125  0.0022581556488248  0.4048766620104161
  0.3037603507864688  0.6907448188095131  0.0029165037501926
  0.4058311513884689  0.5917833431952246  0.0010648471505590
  0.0029100713553447  0.0029129414898819  0.6916406962037200
  0.0020215157345191  0.0020956075106540  0.5914166469635802
  0.6907783839605415  0.0029009826833786  0.0027315029176407
  0.5919784721841310  0.0013779536437468  0.0008298281324031
  0.0026834540807670  0.3024980662427978  0.6916707442026180
  0.0019673458502538  0.4043324009264353  0.5913877666182543
  0.3037626169268606  0.0028926357153196  0.0028499444698795
  0.4060105975911910  0.0013470671848594  0.0009201554825893
  0.0016502172172252  0.6919645045376797  0.3049602047259512
  0.0024589564680539  0.5904063103341173  0.4046796647161202
  0.5439086436216627  0.0839896511937042  0.4514687122979595
  0.0828926784389310  0.5459956286876704  0.9184080138877420
  0.4511506604299953  0.9202513761601665  0.5449569015978284
  0.4140094103100935  0.8567454869721232  0.1451622201653890
  0.1463458656859729  0.5826169309720441  0.4127029648186138
  0.5843913898697721  0.1456402327893755  0.8561957427322895
  0.5843437196218915  0.4138219512447563  0.1451925585449487
  0.1458251554573806  0.8579208099648241  0.5840551136958823
  0.4135444486736475  0.5841821243809875  0.8565426927178876
  0.8581334372773313  0.1462667599765339  0.4125841012369307
  0.1457123631355586  0.4138889508180128  0.8561406509949165
  0.5829613824899624  0.8584639163999483  0.4122270493316194
  0.8568960202023135  0.5844372047361190  0.1450284687140027
  0.4120349975117961  0.1457322951625599  0.5842220119002803
  0.9046951641915584  0.9047146244868500  0.2860939677336987
  0.5825643928127349  0.1464823015914121  0.4125936405147215
  0.1457752994261483  0.5843764721192883  0.8561792843125886
  0.4123945384355210  0.8578602976372380  0.5837973212826597
  0.8569815975579189  0.4138857300839831  0.1451331924928638
  0.5841486874817363  0.4136126180781048  0.8564975132263299
  0.1462370307618954  0.8581219455177092  0.4126381974138695
  0.4138595327161383  0.5843318311077965  0.1451949536770627
  0.8578337359921377  0.1458903804590719  0.5840425042951836
  0.5845159313076920  0.8567475021812498  0.1450388116094530
  0.1457013976066861  0.4120089844172625  0.5841876501930869
  0.4138732460873413  0.1455472784912715  0.8562307246457763
  0.8583574351813752  0.5829624513247182  0.4122834478269652
  0.8578072475654110  0.4123568431943525  0.5837932184454715
  0.7316335503447675  0.0764717166526978  0.2675490510241119
  0.0793568774767053  0.7288024077753334  0.9274546436346043
  0.2644801036185456  0.9269483341417413  0.7291932101301697
  0.9271946962288808  0.2654360156642639  0.0800540225307458
  0.7287279531821440  0.2644461338470805  0.9277869333266011
  0.0762032279779419  0.9244852771331225  0.2676149372969263
  0.2656183188672117  0.7276373302315662  0.0801911543475811
  0.9272548147794168  0.0793508934417488  0.7290709029263382
  0.7275930147003038  0.9271010113059219  0.0801370749484889
  0.0791862669672554  0.2641310772698802  0.7290530375509618
  0.2644750512482688  0.0793478346571987  0.9277084079265450
  0.9246624128445973  0.7317556406316967  0.2674564372613872
  0.9269520330443868  0.2644235175222960  0.7291415629189473
  0.2653854649362799  0.9271025085930162  0.0802789638948411
  0.0764152322396683  0.7315874910476694  0.2675702267679441
  0.7286875745343337  0.0793647494939833  0.9275768730299703
  0.7276409930281602  0.2656378387080309  0.0801605361049340
  0.0794067788378285  0.9273219938451689  0.7289993065539733
  0.2643671789296462  0.7287125045170981  0.9278604151196035
  0.9244469198534162  0.0762862901846475  0.2676012535143144
  0.0793501982665035  0.2646519156080203  0.9273919044676475
  0.7318479170349619  0.9246783947070085  0.2675084707056428
  0.9270598260490672  0.7277150922154405  0.0799634275523857
  0.2642913116002958  0.0790693448462463  0.7291982696675063
  0.0493836271215002  0.0493531582881559  0.0515965608761206
  0.0497612423227807  0.0498887482762740  0.8506200835247384
  0.0494352660822130  0.8499229907616765  0.0515394091627712
  0.8498749873175271  0.0494649179980939  0.0515197987592160
  0.9317118238270581  0.9316757955199435  0.2052456964504685
  0.8753959743321928  0.1275971417158388  0.1218617771297517
  0.1238265382840638  0.8757953105991447  0.8766845179153506
  0.8756801199777158  0.1238784750615380  0.8766683584799964
  0.1275760203459058  0.8753733522044556  0.1219057340982417
  0.8754465896263355  0.8754550795208473  0.1218374807066382
  0.1238085107565823  0.1237928228764460  0.8767305801886209
  0.9326794693369820  0.9326432835613758  0.9322037521118247
  0.2027813018173674  0.9326306143795051  0.9322252624296112
  0.9326820920070062  0.2027367699588680  0.9322300261964571
 
  0.00000000E+00  0.00000000E+00  0.00000000E+00
  0.00000000E+00  0.00000000E+00  0.00000000E+00
  0.00000000E+00  0.00000000E+00  0.00000000E+00
  0.00000000E+00  0.00000000E+00  0.00000000E+00
  0.00000000E+00  0.00000000E+00  0.00000000E+00
  0.00000000E+00  0.00000000E+00  0.00000000E+00
  0.00000000E+00  0.00000000E+00  0.00000000E+00
  0.00000000E+00  0.00000000E+00  0.00000000E+00
  0.00000000E+00  0.00000000E+00  0.00000000E+00
  0.00000000E+00  0.00000000E+00  0.00000000E+00
  0.00000000E+00  0.00000000E+00  0.00000000E+00
  0.00000000E+00  0.00000000E+00  0.00000000E+00
  0.00000000E+00  0.00000000E+00  0.00000000E+00
  0.00000000E+00  0.00000000E+00  0.00000000E+00
  0.00000000E+00  0.00000000E+00  0.00000000E+00
  0.00000000E+00  0.00000000E+00  0.00000000E+00
  0.00000000E+00  0.00000000E+00  0.00000000E+00
  0.00000000E+00  0.00000000E+00  0.00000000E+00
  0.00000000E+00  0.00000000E+00  0.00000000E+00
  0.00000000E+00  0.00000000E+00  0.00000000E+00
  0.00000000E+00  0.00000000E+00  0.00000000E+00
  0.00000000E+00  0.00000000E+00  0.00000000E+00
  0.00000000E+00  0.00000000E+00  0.00000000E+00
  0.00000000E+00  0.00000000E+00  0.00000000E+00
  0.00000000E+00  0.00000000E+00  0.00000000E+00
  0.00000000E+00  0.00000000E+00  0.00000000E+00
  0.00000000E+00  0.00000000E+00  0.00000000E+00
  0.00000000E+00  0.00000000E+00  0.00000000E+00
  0.00000000E+00  0.00000000E+00  0.00000000E+00
  0.00000000E+00  0.00000000E+00  0.00000000E+00
  0.00000000E+00  0.00000000E+00  0.00000000E+00
  0.00000000E+00  0.00000000E+00  0.00000000E+00
  0.00000000E+00  0.00000000E+00  0.00000000E+00
  0.00000000E+00  0.00000000E+00  0.00000000E+00
  0.00000000E+00  0.00000000E+00  0.00000000E+00
  0.00000000E+00  0.00000000E+00  0.00000000E+00
  0.00000000E+00  0.00000000E+00  0.00000000E+00
  0.00000000E+00  0.00000000E+00  0.00000000E+00
  0.00000000E+00  0.00000000E+00  0.00000000E+00
  0.00000000E+00  0.00000000E+00  0.00000000E+00
  0.00000000E+00  0.00000000E+00  0.00000000E+00
  0.00000000E+00  0.00000000E+00  0.00000000E+00
  0.00000000E+00  0.00000000E+00  0.00000000E+00
  0.00000000E+00  0.00000000E+00  0.00000000E+00
  0.00000000E+00  0.00000000E+00  0.00000000E+00
  0.00000000E+00  0.00000000E+00  0.00000000E+00
  0.00000000E+00  0.00000000E+00  0.00000000E+00
  0.00000000E+00  0.00000000E+00  0.00000000E+00
  0.00000000E+00  0.00000000E+00  0.00000000E+00
  0.00000000E+00  0.00000000E+00  0.00000000E+00
  0.00000000E+00  0.00000000E+00  0.00000000E+00
  0.00000000E+00  0.00000000E+00  0.00000000E+00
  0.00000000E+00  0.00000000E+00  0.00000000E+00
  0.00000000E+00  0.00000000E+00  0.00000000E+00
  0.00000000E+00  0.00000000E+00  0.00000000E+00
  0.00000000E+00  0.00000000E+00  0.00000000E+00
  0.00000000E+00  0.00000000E+00  0.00000000E+00
  0.00000000E+00  0.00000000E+00  0.00000000E+00
  0.00000000E+00  0.00000000E+00  0.00000000E+00
  0.00000000E+00  0.00000000E+00  0.00000000E+00
  0.00000000E+00  0.00000000E+00  0.00000000E+00
  0.00000000E+00  0.00000000E+00  0.00000000E+00
  0.00000000E+00  0.00000000E+00  0.00000000E+00
  0.00000000E+00  0.00000000E+00  0.00000000E+00
  0.00000000E+00  0.00000000E+00  0.00000000E+00
  0.00000000E+00  0.00000000E+00  0.00000000E+00
  0.00000000E+00  0.00000000E+00  0.00000000E+00
  0.00000000E+00  0.00000000E+00  0.00000000E+00
  0.00000000E+00  0.00000000E+00  0.00000000E+00
  0.00000000E+00  0.00000000E+00  0.00000000E+00
  0.00000000E+00  0.00000000E+00  0.00000000E+00
  0.00000000E+00  0.00000000E+00  0.00000000E+00
  0.00000000E+00  0.00000000E+00  0.00000000E+00
  0.00000000E+00  0.00000000E+00  0.00000000E+00
  0.00000000E+00  0.00000000E+00  0.00000000E+00
  0.00000000E+00  0.00000000E+00  0.00000000E+00
  0.00000000E+00  0.00000000E+00  0.00000000E+00
  0.00000000E+00  0.00000000E+00  0.00000000E+00
  0.00000000E+00  0.00000000E+00  0.00000000E+00
  0.00000000E+00  0.00000000E+00  0.00000000E+00
  0.00000000E+00  0.00000000E+00  0.00000000E+00
  0.00000000E+00  0.00000000E+00  0.00000000E+00
  0.00000000E+00  0.00000000E+00  0.00000000E+00
  0.00000000E+00  0.00000000E+00  0.00000000E+00
  0.00000000E+00  0.00000000E+00  0.00000000E+00
  0.00000000E+00  0.00000000E+00  0.00000000E+00
  0.00000000E+00  0.00000000E+00  0.00000000E+00
  0.00000000E+00  0.00000000E+00  0.00000000E+00
  0.00000000E+00  0.00000000E+00  0.00000000E+00
  0.00000000E+00  0.00000000E+00  0.00000000E+00
  0.00000000E+00  0.00000000E+00  0.00000000E+00
  0.00000000E+00  0.00000000E+00  0.00000000E+00
  0.00000000E+00  0.00000000E+00  0.00000000E+00
  0.00000000E+00  0.00000000E+00  0.00000000E+00
  0.00000000E+00  0.00000000E+00  0.00000000E+00
  0.00000000E+00  0.00000000E+00  0.00000000E+00
  0.00000000E+00  0.00000000E+00  0.00000000E+00
  0.00000000E+00  0.00000000E+00  0.00000000E+00
  0.00000000E+00  0.00000000E+00  0.00000000E+00
  0.00000000E+00  0.00000000E+00  0.00000000E+00
  0.00000000E+00  0.00000000E+00  0.00000000E+00
  0.00000000E+00  0.00000000E+00  0.00000000E+00
  0.00000000E+00  0.00000000E+00  0.00000000E+00
  0.00000000E+00  0.00000000E+00  0.00000000E+00
  0.00000000E+00  0.00000000E+00  0.00000000E+00
  0.00000000E+00  0.00000000E+00  0.00000000E+00
  0.00000000E+00  0.00000000E+00  0.00000000E+00
  0.00000000E+00  0.00000000E+00  0.00000000E+00
  0.00000000E+00  0.00000000E+00  0.00000000E+00
  0.00000000E+00  0.00000000E+00  0.00000000E+00
  0.00000000E+00  0.00000000E+00  0.00000000E+00
