# Supplementary material for: Dramatic Enhancement of Rare-Earth Metal–Organic Framework Stability Via Metal Cluster Fluorination
Source: JACS Au. 2022 Aug 9;2(8):1889–98. doi: 10.1021/jacsau.2c00259 (PMC9400048; doi:10.1021/jacsau.2c00259)
Supplement: Supplementary file 2 — au2c00259_si_002.zip [file au2c00259_si_002.zip › jacs_supplement/poscars/empty_stability/uio-66/mixed/yb/two/POSCAR]

Poscar                                  
   1.00000000000000     
    14.8886076066991926   -0.0183134423759388   -0.0100892061096776
     7.4296689775775091   12.9020557644129923   -0.0102475743080211
     7.4302570293718322    4.2892649213767120   12.1344850029559055
   C    H    O    Yb   F 
    48    26    30     6     2
Direct
  0.9216769198723611  0.4495343542165244  0.0855810423923202
  0.5454551274965738  0.4524892743929669  0.9194070664720329
  0.0889723597881584  0.9258297778724227  0.4458100298649228
  0.4522681504694077  0.5451872730749372  0.0832394655521469
  0.9259663812005883  0.0890098355097209  0.5390465328775420
  0.5426700979984176  0.9219666237258082  0.0852472965854290
  0.0845335100516564  0.4487376198881989  0.5437283510520103
  0.4486857912320446  0.0853223737740834  0.9225652949943282
  0.9208128175076240  0.5428447812983066  0.4508654012907982
  0.9203649829010132  0.4499670031766669  0.5442055686984091
  0.4495874781168752  0.9216695756423121  0.0854888876212385
  0.0851823392993296  0.5414837002057666  0.4501902914722180
  0.5415891171678453  0.0858766389682586  0.9225090239309282
  0.5451850693678040  0.4522606408273404  0.0832439526326070
  0.0890658883664273  0.9259131556883986  0.5390191762168897
  0.4525096363755665  0.5454433748919385  0.9194049816645133
  0.9258587187399598  0.0889423258003603  0.4458362990032541
  0.0852727834544140  0.4487093130645547  0.9225909408572832
  0.5428409893694806  0.9208149790359244  0.4508656259796666
  0.9219793221478270  0.5426149200711521  0.0853523110812873
  0.4487324514692759  0.0845215932196552  0.5437473364569101
  0.6899959422072115  0.0024988179964041  0.3046157812971799
  0.5885729874324284  0.0032080682941995  0.4039078095770776
  0.0031064780500785  0.6902569396424383  0.0020794200428682
  0.0040298963518381  0.5886486972587406  0.0037781330509077
  0.3018323777047769  0.0024140361907428  0.6908165805537863
  0.4028671055883777  0.0023506788958940  0.5904336967138164
  0.0032252950479403  0.3015336315481534  0.0050578328842690
  0.0033634236924769  0.4025871723928560  0.0042683669492618
  0.6898222862426664  0.3033581181067433  0.0037168548086584
  0.5912523699662628  0.4054411585274948  0.0018301431917109
  0.0026779128869237  0.0026823009694894  0.3036086028966238
  0.0067418207333745  0.0067285024356565  0.4000668674813141
  0.3033988553138940  0.6898325804595586  0.0036915151784100
  0.4054629316435054  0.5912530221023502  0.0018239160715154
  0.0030991246034375  0.0030294079783033  0.6904867479206445
  0.0069383205173779  0.0068684715003755  0.5860678907526591
  0.6902741593872221  0.0031262495008875  0.0020105226086500
  0.5886643391372886  0.0040499618033323  0.0037170213348077
  0.0024193928941330  0.3018435827450361  0.6908161228793332
  0.0023520838680611  0.4028787021116216  0.5904291911403021
  0.3015157136948758  0.0032631705911683  0.0050401267352171
  0.4025892951518415  0.0033835227939392  0.0042296542786602
  0.0025116525919557  0.6899911289596332  0.3045945467653866
  0.0032082296389646  0.5885748472693066  0.4038970647909252
  0.5414801245808505  0.0851709594764216  0.4502164379004299
  0.0858333711547132  0.5416103067790488  0.9225390341595769
  0.4499545425924580  0.9203654741256742  0.5442042438516665
  0.4111560892143373  0.8590423107050498  0.1479141050623198
  0.1482909249697570  0.5794852296616284  0.4109903208742622
  0.5798314318221003  0.1487206660729186  0.8602337871955967
  0.5835351894795906  0.4131948279503419  0.1460888231860125
  0.1509089709081195  0.8631629715883875  0.5782311565872860
  0.4136602133106422  0.5839345104777109  0.8570665895725398
  0.8630735308499737  0.1507251992719176  0.4075504274775597
  0.1476476203745278  0.4096618584372038  0.8604470380214906
  0.5818612360586854  0.8582161909541455  0.4123116309005255
  0.8594843925929467  0.5815958505900767  0.1475328910473408
  0.4094654713113499  0.1471371794274816  0.5823310246103617
  0.9055089582428550  0.9054880441488038  0.9014002019639662
  0.9049524903676414  0.9049320804275212  0.2876956973471891
  0.5794892615613989  0.1482657497657343  0.4110352566638795
  0.1486591759503568  0.5798688202487909  0.8602606201925553
  0.4116870575002523  0.8575624717988646  0.5831346535223361
  0.8590589987839365  0.4110870606407175  0.1480206959823249
  0.5839417345371274  0.4136315827789616  0.8570777604008484
  0.1507423399660794  0.8630557901452889  0.4075007845216092
  0.4132095099438047  0.5835418218415214  0.1460736195964500
  0.8632248773622209  0.1508461429342702  0.5782820822359582
  0.5816668523048989  0.8594617245423990  0.1474010286208340
  0.1471543505801023  0.4094720335998403  0.5823065652781096
  0.4096145078833544  0.1477227065908480  0.8604364419720412
  0.8582178960594646  0.5818634523818602  0.4123171253230353
  0.8575666325313733  0.4116989671036109  0.5831411469297691
  0.7294860477971454  0.0774134495538306  0.2667073801405948
  0.0778611111758920  0.7298916796660109  0.9254059786134974
  0.2643888751708872  0.9259923550076934  0.7281336038266772
  0.9270483493990795  0.2638388793495494  0.0818883049553705
  0.7271853519339828  0.2642882383111171  0.9284771861277505
  0.0761334167332492  0.9244205968254988  0.2678840988938020
  0.2645918289805067  0.7271331661393816  0.0806151721044159
  0.9249310635506092  0.0765794263175792  0.7309412904853119
  0.7303811939177507  0.9256007339322423  0.0765688275590222
  0.0783625726571344  0.2628032769617974  0.7290854873576578
  0.2627806596367606  0.0788921575053294  0.9295601510346145
  0.9249546764928311  0.7300981193290852  0.2674781948482945
  0.9260174551432243  0.2643774999991635  0.7281264874669588
  0.2638226676351394  0.9270893254364552  0.0818796087479967
  0.0774467795365439  0.7294626725745488  0.2666613135733584
  0.7299228816583465  0.0778647362951332  0.9253141880240747
  0.7270941839445371  0.2645327980065346  0.0806650526348491
  0.0766291423268939  0.9248525981356437  0.7309531368799185
  0.2643131886146008  0.7271852554539464  0.9284696409468083
  0.9244259559083403  0.0761515679124756  0.2678838718363963
  0.0788578479121327  0.2627935169900510  0.9295815748858871
  0.7300884065202240  0.9249548421690079  0.2674841442310196
  0.9255485209759655  0.7303935408570013  0.0766068967776050
  0.2627796374542442  0.0783624279213839  0.7290818287470557
  0.0491498067376881  0.0491560115568248  0.0527855152999877
  0.0491532139065072  0.0491414312665199  0.8493481390853432
  0.0477577668955504  0.8517188509215927  0.0502828844943579
  0.8517054067477616  0.0477734582165539  0.0502737252340282
  0.9319382398227489  0.9319260511160792  0.9290696766726043
  0.9317091636965955  0.9317094685088065  0.2071474075524833
  0.8749856940420671  0.1263285282428441  0.1223860076967611
  0.1263473884218058  0.8751082188897215  0.8763451532782156
  0.8751239851653878  0.1263405818430030  0.8763278450802403
  0.1263375515151424  0.8749935394560069  0.1223729214254163
  0.8749075771963817  0.8749262776627873  0.1249108206889460
  0.1226018839205452  0.1226096096912386  0.8775132626944142
  0.2021447416219146  0.9325490377669894  0.9329685667725158
  0.9325375346993781  0.2021507673239000  0.9329661267271376
 
  0.00000000E+00  0.00000000E+00  0.00000000E+00
  0.00000000E+00  0.00000000E+00  0.00000000E+00
  0.00000000E+00  0.00000000E+00  0.00000000E+00
  0.00000000E+00  0.00000000E+00  0.00000000E+00
  0.00000000E+00  0.00000000E+00  0.00000000E+00
  0.00000000E+00  0.00000000E+00  0.00000000E+00
  0.00000000E+00  0.00000000E+00  0.00000000E+00
  0.00000000E+00  0.00000000E+00  0.00000000E+00
  0.00000000E+00  0.00000000E+00  0.00000000E+00
  0.00000000E+00  0.00000000E+00  0.00000000E+00
  0.00000000E+00  0.00000000E+00  0.00000000E+00
  0.00000000E+00  0.00000000E+00  0.00000000E+00
  0.00000000E+00  0.00000000E+00  0.00000000E+00
  0.00000000E+00  0.00000000E+00  0.00000000E+00
  0.00000000E+00  0.00000000E+00  0.00000000E+00
  0.00000000E+00  0.00000000E+00  0.00000000E+00
  0.00000000E+00  0.00000000E+00  0.00000000E+00
  0.00000000E+00  0.00000000E+00  0.00000000E+00
  0.00000000E+00  0.00000000E+00  0.00000000E+00
  0.00000000E+00  0.00000000E+00  0.00000000E+00
  0.00000000E+00  0.00000000E+00  0.00000000E+00
  0.00000000E+00  0.00000000E+00  0.00000000E+00
  0.00000000E+00  0.00000000E+00  0.00000000E+00
  0.00000000E+00  0.00000000E+00  0.00000000E+00
  0.00000000E+00  0.00000000E+00  0.00000000E+00
  0.00000000E+00  0.00000000E+00  0.00000000E+00
  0.00000000E+00  0.00000000E+00  0.00000000E+00
  0.00000000E+00  0.00000000E+00  0.00000000E+00
  0.00000000E+00  0.00000000E+00  0.00000000E+00
  0.00000000E+00  0.00000000E+00  0.00000000E+00
  0.00000000E+00  0.00000000E+00  0.00000000E+00
  0.00000000E+00  0.00000000E+00  0.00000000E+00
  0.00000000E+00  0.00000000E+00  0.00000000E+00
  0.00000000E+00  0.00000000E+00  0.00000000E+00
  0.00000000E+00  0.00000000E+00  0.00000000E+00
  0.00000000E+00  0.00000000E+00  0.00000000E+00
  0.00000000E+00  0.00000000E+00  0.00000000E+00
  0.00000000E+00  0.00000000E+00  0.00000000E+00
  0.00000000E+00  0.00000000E+00  0.00000000E+00
  0.00000000E+00  0.00000000E+00  0.00000000E+00
  0.00000000E+00  0.00000000E+00  0.00000000E+00
  0.00000000E+00  0.00000000E+00  0.00000000E+00
  0.00000000E+00  0.00000000E+00  0.00000000E+00
  0.00000000E+00  0.00000000E+00  0.00000000E+00
  0.00000000E+00  0.00000000E+00  0.00000000E+00
  0.00000000E+00  0.00000000E+00  0.00000000E+00
  0.00000000E+00  0.00000000E+00  0.00000000E+00
  0.00000000E+00  0.00000000E+00  0.00000000E+00
  0.00000000E+00  0.00000000E+00  0.00000000E+00
  0.00000000E+00  0.00000000E+00  0.00000000E+00
  0.00000000E+00  0.00000000E+00  0.00000000E+00
  0.00000000E+00  0.00000000E+00  0.00000000E+00
  0.00000000E+00  0.00000000E+00  0.00000000E+00
  0.00000000E+00  0.00000000E+00  0.00000000E+00
  0.00000000E+00  0.00000000E+00  0.00000000E+00
  0.00000000E+00  0.00000000E+00  0.00000000E+00
  0.00000000E+00  0.00000000E+00  0.00000000E+00
  0.00000000E+00  0.00000000E+00  0.00000000E+00
  0.00000000E+00  0.00000000E+00  0.00000000E+00
  0.00000000E+00  0.00000000E+00  0.00000000E+00
  0.00000000E+00  0.00000000E+00  0.00000000E+00
  0.00000000E+00  0.00000000E+00  0.00000000E+00
  0.00000000E+00  0.00000000E+00  0.00000000E+00
  0.00000000E+00  0.00000000E+00  0.00000000E+00
  0.00000000E+00  0.00000000E+00  0.00000000E+00
  0.00000000E+00  0.00000000E+00  0.00000000E+00
  0.00000000E+00  0.00000000E+00  0.00000000E+00
  0.00000000E+00  0.00000000E+00  0.00000000E+00
  0.00000000E+00  0.00000000E+00  0.00000000E+00
  0.00000000E+00  0.00000000E+00  0.00000000E+00
  0.00000000E+00  0.00000000E+00  0.00000000E+00
  0.00000000E+00  0.00000000E+00  0.00000000E+00
  0.00000000E+00  0.00000000E+00  0.00000000E+00
  0.00000000E+00  0.00000000E+00  0.00000000E+00
  0.00000000E+00  0.00000000E+00  0.00000000E+00
  0.00000000E+00  0.00000000E+00  0.00000000E+00
  0.00000000E+00  0.00000000E+00  0.00000000E+00
  0.00000000E+00  0.00000000E+00  0.00000000E+00
  0.00000000E+00  0.00000000E+00  0.00000000E+00
  0.00000000E+00  0.00000000E+00  0.00000000E+00
  0.00000000E+00  0.00000000E+00  0.00000000E+00
  0.00000000E+00  0.00000000E+00  0.00000000E+00
  0.00000000E+00  0.00000000E+00  0.00000000E+00
  0.00000000E+00  0.00000000E+00  0.00000000E+00
  0.00000000E+00  0.00000000E+00  0.00000000E+00
  0.00000000E+00  0.00000000E+00  0.00000000E+00
  0.00000000E+00  0.00000000E+00  0.00000000E+00
  0.00000000E+00  0.00000000E+00  0.00000000E+00
  0.00000000E+00  0.00000000E+00  0.00000000E+00
  0.00000000E+00  0.00000000E+00  0.00000000E+00
  0.00000000E+00  0.00000000E+00  0.00000000E+00
  0.00000000E+00  0.00000000E+00  0.00000000E+00
  0.00000000E+00  0.00000000E+00  0.00000000E+00
  0.00000000E+00  0.00000000E+00  0.00000000E+00
  0.00000000E+00  0.00000000E+00  0.00000000E+00
  0.00000000E+00  0.00000000E+00  0.00000000E+00
  0.00000000E+00  0.00000000E+00  0.00000000E+00
  0.00000000E+00  0.00000000E+00  0.00000000E+00
  0.00000000E+00  0.00000000E+00  0.00000000E+00
  0.00000000E+00  0.00000000E+00  0.00000000E+00
  0.00000000E+00  0.00000000E+00  0.00000000E+00
  0.00000000E+00  0.00000000E+00  0.00000000E+00
  0.00000000E+00  0.00000000E+00  0.00000000E+00
  0.00000000E+00  0.00000000E+00  0.00000000E+00
  0.00000000E+00  0.00000000E+00  0.00000000E+00
  0.00000000E+00  0.00000000E+00  0.00000000E+00
  0.00000000E+00  0.00000000E+00  0.00000000E+00
  0.00000000E+00  0.00000000E+00  0.00000000E+00
  0.00000000E+00  0.00000000E+00  0.00000000E+00
  0.00000000E+00  0.00000000E+00  0.00000000E+00
  0.00000000E+00  0.00000000E+00  0.00000000E+00
  0.00000000E+00  0.00000000E+00  0.00000000E+00
