# Supplementary material for: Dramatic Enhancement of Rare-Earth Metal–Organic Framework Stability Via Metal Cluster Fluorination
Source: JACS Au. 2022 Aug 9;2(8):1889–98. doi: 10.1021/jacsau.2c00259 (PMC9400048; doi:10.1021/jacsau.2c00259)
Supplement: Supplementary file 2 — au2c00259_si_002.zip [file au2c00259_si_002.zip › jacs_supplement/poscars/empty_stability/uio-66/fluoride/eu/POSCAR]

Poscar                                  
   1.00000000000000     
    15.1627335508887988   -0.0086450594089721   -0.0008048319487399
     7.5876174571100314   13.1273684945183113   -0.0006667274919073
     7.5822115561593799    4.3735523725099918   12.3828336335065980
   C    H    O    Eu   F 
    48    24    28     6     4
Direct
  0.9202762443095786  0.4537505048868771  0.0807884542694229
  0.5450553678743546  0.4537196906864238  0.9204110886387433
  0.0808330377958609  0.9203315977241150  0.4537812063740287
  0.4537334149747311  0.5450925130140158  0.0809091245785501
  0.9204635551283407  0.0809481205700656  0.5450686616760272
  0.5451422563349941  0.9203449881634540  0.0808967293599762
  0.0809511234293474  0.4536002966041674  0.5450440804741251
  0.4536888367484775  0.0807672440573158  0.9204285600424178
  0.9203190503733606  0.5451074607347970  0.4537723771960040
  0.9204492468968326  0.4535900364975763  0.5450596461761332
  0.4537433590659659  0.9202889832810710  0.0809067744693504
  0.0808295825925263  0.5451200074105277  0.4537624385066071
  0.5450877407949095  0.0808147335108819  0.9204174538201116
  0.5451276764739251  0.4536745919491982  0.0808892322956559
  0.0809451121109390  0.9204607731740877  0.5450710489694822
  0.4536596445573301  0.5451357280756249  0.9204412431326005
  0.9203523350184000  0.0808309891816528  0.4537739137242937
  0.0807446878134132  0.4537722020287067  0.9203046473664807
  0.5451816177799401  0.9202927682414072  0.4537700957076340
  0.9202501175665858  0.5451880744537513  0.0807923848629048
  0.4537743671774577  0.0807962923596273  0.5451777476643749
  0.6878590996668216  0.0024992210457245  0.3072572609780070
  0.5903013291019784  0.0009872741785759  0.4077778077880873
  0.0024031191505471  0.6879207714408652  0.0024345895771888
  0.0009092196757342  0.5903247819705755  0.0009701655886425
  0.3072844115025181  0.0024127748803309  0.6879224177896928
  0.4077907068346605  0.0009624023636558  0.5903137454384297
  0.0024699149100323  0.3072346113526216  0.0024389080515069
  0.0009452347987452  0.4077829231938255  0.0009720974403875
  0.6874758388859377  0.3068939719695335  0.0027963813127028
  0.5901023164079041  0.4076195058460392  0.0011713387175824
  0.0026082207912225  0.0026126384838456  0.3071427821398605
  0.0010585200996311  0.0010502655795643  0.4077530195826599
  0.3068807286715586  0.6875029003088916  0.0029458586087276
  0.4076126969439580  0.5901503415482855  0.0012160423251407
  0.0029701803709541  0.0029563294221560  0.6874256343624466
  0.0012820771046572  0.0012760594279721  0.5900708865925957
  0.6874673719211242  0.0028965495240957  0.0028432839207151
  0.5901291442900387  0.0011383681372285  0.0011864263843738
  0.0029724207947105  0.3067353870718861  0.6874111723777666
  0.0012656846479373  0.4074731759339927  0.5900537772368072
  0.3068568767941846  0.0027482996266452  0.0029682409956872
  0.4076323002065415  0.0010404881070943  0.0012140951179317
  0.0025926717651940  0.6877039139447463  0.3071604771174588
  0.0010083351843140  0.5902274425699253  0.4077776998012598
  0.5451708022259123  0.0808012015573732  0.4537773450936227
  0.0807346524418167  0.5452053962392692  0.9203010156593591
  0.4537781149660829  0.9202905391576818  0.5451708764065826
  0.4152737851896648  0.8594415731659617  0.1424574452289653
  0.1423317442313355  0.5829218781182653  0.4153747455074875
  0.5828312728184009  0.1423908956612728  0.8596154891719695
  0.5829019918282529  0.4151506754193023  0.1424433517837266
  0.1425951028394391  0.8597013241606236  0.5827539993254128
  0.4151220316182186  0.5829393737996017  0.8596366476455151
  0.8594418141532764  0.1423488549582065  0.4153711613087212
  0.1422961830686551  0.4152393155927184  0.8595149080154110
  0.5829505019494147  0.8594081204225021  0.4153436380991495
  0.8594395621711213  0.5829806717462725  0.1423385852763560
  0.4153027466216815  0.1423538404041644  0.5829414855438591
  0.5829513420459190  0.1423358167293683  0.4153779108065864
  0.1422616219842742  0.5830017088593069  0.8594835859003767
  0.4152982286728622  0.8594629683613215  0.5829189308259458
  0.8594826921851076  0.4152195666593789  0.1423478600372149
  0.5828020734838494  0.4152220764868586  0.8595920320538732
  0.1423366227220570  0.8594189945138393  0.4153975451650139
  0.4152697926221237  0.5828581544405494  0.1424608233736008
  0.8596975907614592  0.1425821826333750  0.5827576530738244
  0.5829293430564013  0.8595543214888951  0.1424424971661674
  0.1425970915940140  0.4150594728700252  0.5827137126582117
  0.4151548900611201  0.1423031120484753  0.8596257780186783
  0.8593773255894291  0.5829139855615313  0.4154073768189050
  0.8596712484633912  0.4150393301844268  0.5827657294722243
  0.7242202444934438  0.0778561812800051  0.2698196081201394
  0.0777028111641167  0.7243322306116724  0.9281370841322507
  0.2698628998513514  0.9280936974164937  0.7243932191710950
  0.9282608605909355  0.2697095196876512  0.0777834980933300
  0.7239319044387904  0.2695587329666516  0.9284283251091927
  0.0779174369016980  0.9282957485579209  0.2697457220523005
  0.2693968426330913  0.7238416380868462  0.0783217650468773
  0.9285914608778584  0.0781900711697145  0.7239114481496729
  0.7237518545484780  0.9288095886144520  0.0783109383872712
  0.0785121718776353  0.2690928862749597  0.7236101794587094
  0.2693092731607749  0.0781665761740234  0.9287882292793781
  0.9283833194729917  0.7240757517788270  0.2696139840921956
  0.9285776914061850  0.2693965804654231  0.7239467435270883
  0.2693444079472896  0.9285408003207367  0.0783438022267678
  0.0778920577184851  0.7241253104119802  0.2697651552384069
  0.7238923258418576  0.0781705513019059  0.9284916974900221
  0.7237424179255844  0.2692253838099594  0.0782812366388664
  0.0784791231721356  0.9288746652227808  0.7236655929707779
  0.2693369718569899  0.7238645007693759  0.9287450202681997
  0.9284244374806729  0.0780509215404163  0.2695955195367857
  0.0777566187528200  0.2698238142427626  0.9281424385400882
  0.7242968307762907  0.9282154734915786  0.2697971403250883
  0.9282072353343513  0.7242784398455028  0.0778059810919848
  0.2698554103202041  0.0777216757039443  0.7243509892195320
  0.0523327622556247  0.0524859128435792  0.0523611629603765
  0.0523354833905189  0.0522207223091522  0.8432709462976309
  0.0523047596586957  0.8429540450477981  0.0523699529894336
  0.8429280695887147  0.0524068226212535  0.0523706801981956
  0.8733630637931256  0.1266639776992717  0.1266179388815707
  0.1266253552771511  0.8733928817681570  0.8734506296747684
  0.8733963905312090  0.1266440161645815  0.8734197391662043
  0.1265486857639026  0.8734346855017799  0.1267194818130992
  0.8733450005181165  0.8734670568572314  0.1266284247128472
  0.1266487064348940  0.1265970011654646  0.8734285153722421
  0.9331566094688010  0.9330971681419598  0.2009782501527082
  0.9327586228013949  0.9331895430256022  0.9328245805478594
  0.2012052365176178  0.9327992889162697  0.9333636503764309
  0.9328859607527782  0.2013676944182601  0.9327377717031701
 
  0.00000000E+00  0.00000000E+00  0.00000000E+00
  0.00000000E+00  0.00000000E+00  0.00000000E+00
  0.00000000E+00  0.00000000E+00  0.00000000E+00
  0.00000000E+00  0.00000000E+00  0.00000000E+00
  0.00000000E+00  0.00000000E+00  0.00000000E+00
  0.00000000E+00  0.00000000E+00  0.00000000E+00
  0.00000000E+00  0.00000000E+00  0.00000000E+00
  0.00000000E+00  0.00000000E+00  0.00000000E+00
  0.00000000E+00  0.00000000E+00  0.00000000E+00
  0.00000000E+00  0.00000000E+00  0.00000000E+00
  0.00000000E+00  0.00000000E+00  0.00000000E+00
  0.00000000E+00  0.00000000E+00  0.00000000E+00
  0.00000000E+00  0.00000000E+00  0.00000000E+00
  0.00000000E+00  0.00000000E+00  0.00000000E+00
  0.00000000E+00  0.00000000E+00  0.00000000E+00
  0.00000000E+00  0.00000000E+00  0.00000000E+00
  0.00000000E+00  0.00000000E+00  0.00000000E+00
  0.00000000E+00  0.00000000E+00  0.00000000E+00
  0.00000000E+00  0.00000000E+00  0.00000000E+00
  0.00000000E+00  0.00000000E+00  0.00000000E+00
  0.00000000E+00  0.00000000E+00  0.00000000E+00
  0.00000000E+00  0.00000000E+00  0.00000000E+00
  0.00000000E+00  0.00000000E+00  0.00000000E+00
  0.00000000E+00  0.00000000E+00  0.00000000E+00
  0.00000000E+00  0.00000000E+00  0.00000000E+00
  0.00000000E+00  0.00000000E+00  0.00000000E+00
  0.00000000E+00  0.00000000E+00  0.00000000E+00
  0.00000000E+00  0.00000000E+00  0.00000000E+00
  0.00000000E+00  0.00000000E+00  0.00000000E+00
  0.00000000E+00  0.00000000E+00  0.00000000E+00
  0.00000000E+00  0.00000000E+00  0.00000000E+00
  0.00000000E+00  0.00000000E+00  0.00000000E+00
  0.00000000E+00  0.00000000E+00  0.00000000E+00
  0.00000000E+00  0.00000000E+00  0.00000000E+00
  0.00000000E+00  0.00000000E+00  0.00000000E+00
  0.00000000E+00  0.00000000E+00  0.00000000E+00
  0.00000000E+00  0.00000000E+00  0.00000000E+00
  0.00000000E+00  0.00000000E+00  0.00000000E+00
  0.00000000E+00  0.00000000E+00  0.00000000E+00
  0.00000000E+00  0.00000000E+00  0.00000000E+00
  0.00000000E+00  0.00000000E+00  0.00000000E+00
  0.00000000E+00  0.00000000E+00  0.00000000E+00
  0.00000000E+00  0.00000000E+00  0.00000000E+00
  0.00000000E+00  0.00000000E+00  0.00000000E+00
  0.00000000E+00  0.00000000E+00  0.00000000E+00
  0.00000000E+00  0.00000000E+00  0.00000000E+00
  0.00000000E+00  0.00000000E+00  0.00000000E+00
  0.00000000E+00  0.00000000E+00  0.00000000E+00
  0.00000000E+00  0.00000000E+00  0.00000000E+00
  0.00000000E+00  0.00000000E+00  0.00000000E+00
  0.00000000E+00  0.00000000E+00  0.00000000E+00
  0.00000000E+00  0.00000000E+00  0.00000000E+00
  0.00000000E+00  0.00000000E+00  0.00000000E+00
  0.00000000E+00  0.00000000E+00  0.00000000E+00
  0.00000000E+00  0.00000000E+00  0.00000000E+00
  0.00000000E+00  0.00000000E+00  0.00000000E+00
  0.00000000E+00  0.00000000E+00  0.00000000E+00
  0.00000000E+00  0.00000000E+00  0.00000000E+00
  0.00000000E+00  0.00000000E+00  0.00000000E+00
  0.00000000E+00  0.00000000E+00  0.00000000E+00
  0.00000000E+00  0.00000000E+00  0.00000000E+00
  0.00000000E+00  0.00000000E+00  0.00000000E+00
  0.00000000E+00  0.00000000E+00  0.00000000E+00
  0.00000000E+00  0.00000000E+00  0.00000000E+00
  0.00000000E+00  0.00000000E+00  0.00000000E+00
  0.00000000E+00  0.00000000E+00  0.00000000E+00
  0.00000000E+00  0.00000000E+00  0.00000000E+00
  0.00000000E+00  0.00000000E+00  0.00000000E+00
  0.00000000E+00  0.00000000E+00  0.00000000E+00
  0.00000000E+00  0.00000000E+00  0.00000000E+00
  0.00000000E+00  0.00000000E+00  0.00000000E+00
  0.00000000E+00  0.00000000E+00  0.00000000E+00
  0.00000000E+00  0.00000000E+00  0.00000000E+00
  0.00000000E+00  0.00000000E+00  0.00000000E+00
  0.00000000E+00  0.00000000E+00  0.00000000E+00
  0.00000000E+00  0.00000000E+00  0.00000000E+00
  0.00000000E+00  0.00000000E+00  0.00000000E+00
  0.00000000E+00  0.00000000E+00  0.00000000E+00
  0.00000000E+00  0.00000000E+00  0.00000000E+00
  0.00000000E+00  0.00000000E+00  0.00000000E+00
  0.00000000E+00  0.00000000E+00  0.00000000E+00
  0.00000000E+00  0.00000000E+00  0.00000000E+00
  0.00000000E+00  0.00000000E+00  0.00000000E+00
  0.00000000E+00  0.00000000E+00  0.00000000E+00
  0.00000000E+00  0.00000000E+00  0.00000000E+00
  0.00000000E+00  0.00000000E+00  0.00000000E+00
  0.00000000E+00  0.00000000E+00  0.00000000E+00
  0.00000000E+00  0.00000000E+00  0.00000000E+00
  0.00000000E+00  0.00000000E+00  0.00000000E+00
  0.00000000E+00  0.00000000E+00  0.00000000E+00
  0.00000000E+00  0.00000000E+00  0.00000000E+00
  0.00000000E+00  0.00000000E+00  0.00000000E+00
  0.00000000E+00  0.00000000E+00  0.00000000E+00
  0.00000000E+00  0.00000000E+00  0.00000000E+00
  0.00000000E+00  0.00000000E+00  0.00000000E+00
  0.00000000E+00  0.00000000E+00  0.00000000E+00
  0.00000000E+00  0.00000000E+00  0.00000000E+00
  0.00000000E+00  0.00000000E+00  0.00000000E+00
  0.00000000E+00  0.00000000E+00  0.00000000E+00
  0.00000000E+00  0.00000000E+00  0.00000000E+00
  0.00000000E+00  0.00000000E+00  0.00000000E+00
  0.00000000E+00  0.00000000E+00  0.00000000E+00
  0.00000000E+00  0.00000000E+00  0.00000000E+00
  0.00000000E+00  0.00000000E+00  0.00000000E+00
  0.00000000E+00  0.00000000E+00  0.00000000E+00
  0.00000000E+00  0.00000000E+00  0.00000000E+00
  0.00000000E+00  0.00000000E+00  0.00000000E+00
  0.00000000E+00  0.00000000E+00  0.00000000E+00
  0.00000000E+00  0.00000000E+00  0.00000000E+00
  0.00000000E+00  0.00000000E+00  0.00000000E+00
