# Supplementary material for: Dramatic Enhancement of Rare-Earth Metal–Organic Framework Stability Via Metal Cluster Fluorination
Source: JACS Au. 2022 Aug 9;2(8):1889–98. doi: 10.1021/jacsau.2c00259 (PMC9400048; doi:10.1021/jacsau.2c00259)
Supplement: Supplementary file 2 — au2c00259_si_002.zip [file au2c00259_si_002.zip › jacs_supplement/poscars/empty_stability/uio-66/fluoride/ho/POSCAR]

Poscar                                  
   1.00000000000000     
    14.9742514896990606   -0.0057851770654555   -0.0024863272369440
     7.4956841033369468   12.9672382016058556   -0.0003599785733281
     7.4873722941105640    4.3222007294227955   12.2261770308906694
   C    H    O    Ho   F 
    48    24    28     6     4
Direct
  0.9194095594552743  0.4531116779588569  0.0819130294205827
  0.5454203695531648  0.4531317642782794  0.9194956526748783
  0.0820094273687948  0.9194888427576436  0.4531409743589891
  0.4530653067905855  0.5454589584600243  0.0820975185141026
  0.9195385494050203  0.0821478049043314  0.5454484401205348
  0.5456607943617171  0.9194750500566584  0.0820142078495279
  0.0820345928074284  0.4527808659460197  0.5456165442018909
  0.4528853913287372  0.0819544174807747  0.9195767638815765
  0.9195483040197657  0.5455238203287254  0.4529033462378004
  0.9195262401780775  0.4529380330008127  0.5454324103108411
  0.4531108044282230  0.9194075039029781  0.0820725216984490
  0.0820269749826802  0.5453898398600878  0.4531171296690292
  0.5454634484954051  0.0819945780128282  0.9194916400204884
  0.5456176713064672  0.4528984196607265  0.0820300558935902
  0.0820289290407767  0.9195984788794709  0.5456356671640438
  0.4528461456376014  0.5456647504227858  0.9195882975473532
  0.9195569546633174  0.0820758003804573  0.4529181996083725
  0.0818755484149581  0.4531215861855644  0.9194381695613135
  0.5455632389060883  0.9194691172821772  0.4531035735825689
  0.9194136960065891  0.5456394971354287  0.0819341180148700
  0.4530272628622244  0.0819239509957672  0.5456596661400448
  0.6901516575983954  0.0024192802810735  0.3050974463600344
  0.5912661544716197  0.0011360667809312  0.4065397322879718
  0.0023908052427904  0.6901990348688731  0.0024308852081799
  0.0010902060874927  0.5913347009135931  0.0011354701777944
  0.3050658883823881  0.0023579989013319  0.6902864865881195
  0.4064754461014309  0.0011153539643662  0.5913633248525004
  0.0023877765132221  0.3050859192913810  0.0024072938071754
  0.0010745994451605  0.4065509842548062  0.0011111000734788
  0.6898205616619513  0.3047327748715122  0.0026257518233912
  0.5911652020525747  0.4063900771682408  0.0012184892235946
  0.0028147567854122  0.0026345917157893  0.3047957708274454
  0.0012784592712810  0.0012336188691733  0.4064247735291325
  0.3046590471248247  0.6898378441222345  0.0029615587176002
  0.4063287050524186  0.5912026274346689  0.0013720493662157
  0.0027026768032990  0.0029531613623282  0.6898230879662213
  0.0012816028044172  0.0014066814506058  0.5911576812076084
  0.6898396284958656  0.0028693957784636  0.0026354290623790
  0.5912038301182866  0.0012586517136416  0.0012109928384131
  0.0026782123149543  0.3045868505607028  0.6898179158494464
  0.0012691666410685  0.4062213267892816  0.5911439157649934
  0.3046895818320088  0.0025975400593467  0.0029470582795466
  0.4063705957735443  0.0011437266620005  0.0013502818917896
  0.0028221195018568  0.6898178391137705  0.3047865214994420
  0.0012870192729135  0.5911170205874559  0.4064012999803585
  0.5455663577302459  0.0819299586295005  0.4531123352751489
  0.0818876151582950  0.5456494608135973  0.9194536801026105
  0.4530290427985292  0.9194587759276400  0.5456543156004033
  0.4142799465342163  0.8577079020934439  0.1444204415638383
  0.1443366651971153  0.5836190312694618  0.4143076065631114
  0.5836344206161733  0.1443525470009366  0.8577932090546222
  0.5839271966981467  0.4138890703790927  0.1443504460725325
  0.1443562779531712  0.8579603453691294  0.5839315033493845
  0.4138360492157993  0.5839590480567919  0.8579720694217254
  0.8579191211213467  0.1443963486992854  0.4139314062612184
  0.1441987497763130  0.4142471923219613  0.8577666914033444
  0.5837910439216861  0.8578015873000379  0.4142183990184363
  0.8577569862952291  0.5838582004892647  0.1442637626275755
  0.4141331225756390  0.1442586837328371  0.5838738094925624
  0.5837565501202370  0.1442883657554323  0.4142093418400998
  0.1442097257082994  0.5838785432383269  0.8577837366976269
  0.4141582289266288  0.8577801654381209  0.5838795855605409
  0.8577540979926637  0.4142179697749144  0.1442500405465875
  0.5835932868753069  0.4143056214609497  0.8577930744359442
  0.1443073490331457  0.8577541838807545  0.4143408159604849
  0.4142434711459144  0.5836359700813495  0.1444493280437553
  0.8578601698212791  0.1445021242120950  0.5836291469180571
  0.5839561297805200  0.8578596588079090  0.1443439541444716
  0.1443686336530705  0.4137803597771990  0.5839074132026120
  0.4138678098728722  0.1442894490802821  0.8579673338761130
  0.8579077106882705  0.5838347110112158  0.4139174701630782
  0.8578466128994838  0.4140874857894636  0.5836104997851455
  0.7272519902326287  0.0785317122243888  0.2671093932790416
  0.0784874661560395  0.7273052109804165  0.9271879531146129
  0.2671075979291371  0.9271125431914211  0.7273949670391648
  0.9271945771057902  0.2670625510528353  0.0785436194302823
  0.7269235885351809  0.2668818343574514  0.9273037901219815
  0.0788695939441475  0.9272998488074976  0.2669460253666789
  0.2667850541015166  0.7269325803507465  0.0790364601130665
  0.9273389020444807  0.0789815664475832  0.7269689677066359
  0.7267649662728546  0.9279292936938898  0.0790096051218568
  0.0790420952128809  0.2662503725379677  0.7267476979327421
  0.2663486978922250  0.0789922370993883  0.9280047147396870
  0.9278270450158748  0.7267704961131287  0.2664885644733780
  0.9273214820348930  0.2667745392521260  0.7269553844245891
  0.2668140377104237  0.9272922693584287  0.0790210679573313
  0.0788893923326891  0.7269196461549847  0.2669308000852416
  0.7269320638223020  0.0789456421487669  0.9273156853311829
  0.7267516200733375  0.2663830903568312  0.0789975302037386
  0.0790662343223186  0.9279972507039830  0.7267468493737835
  0.2663340571310108  0.7267539191277740  0.9279953775634290
  0.9278554666213007  0.0789980595275941  0.2664757822328175
  0.0784930695195649  0.2671131072215296  0.9271706817195090
  0.7272555239534868  0.9271908112631867  0.2671175086812874
  0.9271860584529670  0.7272786046613184  0.0785683096688055
  0.2670902414289439  0.0784560401840953  0.7273971374649719
  0.0507733682592565  0.0507533050155703  0.0508770852517780
  0.0507422423590512  0.0507970401111819  0.8477494202292629
  0.0507744169723529  0.8476566012993662  0.0508920619597807
  0.8476626838582769  0.0508005631337321  0.0508216743930339
  0.8747500971900590  0.1252567152244893  0.1252997470179154
  0.1252318802843201  0.8747717172718930  0.8748503529725401
  0.8746691677704501  0.1253308046890026  0.8747453484895775
  0.1252777464780810  0.8746844713495224  0.1254214527301900
  0.8747463508712633  0.8747765761172300  0.1253144484507173
  0.1252342352764605  0.1252325270906931  0.8748491988112119
  0.9327380048725383  0.9325648095890356  0.2021984675838875
  0.9325651064457109  0.9327936645742129  0.9326315843229771
  0.2020880514763788  0.9325699554500430  0.9328592816158974
  0.9325588245681303  0.2021123384697416  0.9326125333905172
 
  0.00000000E+00  0.00000000E+00  0.00000000E+00
  0.00000000E+00  0.00000000E+00  0.00000000E+00
  0.00000000E+00  0.00000000E+00  0.00000000E+00
  0.00000000E+00  0.00000000E+00  0.00000000E+00
  0.00000000E+00  0.00000000E+00  0.00000000E+00
  0.00000000E+00  0.00000000E+00  0.00000000E+00
  0.00000000E+00  0.00000000E+00  0.00000000E+00
  0.00000000E+00  0.00000000E+00  0.00000000E+00
  0.00000000E+00  0.00000000E+00  0.00000000E+00
  0.00000000E+00  0.00000000E+00  0.00000000E+00
  0.00000000E+00  0.00000000E+00  0.00000000E+00
  0.00000000E+00  0.00000000E+00  0.00000000E+00
  0.00000000E+00  0.00000000E+00  0.00000000E+00
  0.00000000E+00  0.00000000E+00  0.00000000E+00
  0.00000000E+00  0.00000000E+00  0.00000000E+00
  0.00000000E+00  0.00000000E+00  0.00000000E+00
  0.00000000E+00  0.00000000E+00  0.00000000E+00
  0.00000000E+00  0.00000000E+00  0.00000000E+00
  0.00000000E+00  0.00000000E+00  0.00000000E+00
  0.00000000E+00  0.00000000E+00  0.00000000E+00
  0.00000000E+00  0.00000000E+00  0.00000000E+00
  0.00000000E+00  0.00000000E+00  0.00000000E+00
  0.00000000E+00  0.00000000E+00  0.00000000E+00
  0.00000000E+00  0.00000000E+00  0.00000000E+00
  0.00000000E+00  0.00000000E+00  0.00000000E+00
  0.00000000E+00  0.00000000E+00  0.00000000E+00
  0.00000000E+00  0.00000000E+00  0.00000000E+00
  0.00000000E+00  0.00000000E+00  0.00000000E+00
  0.00000000E+00  0.00000000E+00  0.00000000E+00
  0.00000000E+00  0.00000000E+00  0.00000000E+00
  0.00000000E+00  0.00000000E+00  0.00000000E+00
  0.00000000E+00  0.00000000E+00  0.00000000E+00
  0.00000000E+00  0.00000000E+00  0.00000000E+00
  0.00000000E+00  0.00000000E+00  0.00000000E+00
  0.00000000E+00  0.00000000E+00  0.00000000E+00
  0.00000000E+00  0.00000000E+00  0.00000000E+00
  0.00000000E+00  0.00000000E+00  0.00000000E+00
  0.00000000E+00  0.00000000E+00  0.00000000E+00
  0.00000000E+00  0.00000000E+00  0.00000000E+00
  0.00000000E+00  0.00000000E+00  0.00000000E+00
  0.00000000E+00  0.00000000E+00  0.00000000E+00
  0.00000000E+00  0.00000000E+00  0.00000000E+00
  0.00000000E+00  0.00000000E+00  0.00000000E+00
  0.00000000E+00  0.00000000E+00  0.00000000E+00
  0.00000000E+00  0.00000000E+00  0.00000000E+00
  0.00000000E+00  0.00000000E+00  0.00000000E+00
  0.00000000E+00  0.00000000E+00  0.00000000E+00
  0.00000000E+00  0.00000000E+00  0.00000000E+00
  0.00000000E+00  0.00000000E+00  0.00000000E+00
  0.00000000E+00  0.00000000E+00  0.00000000E+00
  0.00000000E+00  0.00000000E+00  0.00000000E+00
  0.00000000E+00  0.00000000E+00  0.00000000E+00
  0.00000000E+00  0.00000000E+00  0.00000000E+00
  0.00000000E+00  0.00000000E+00  0.00000000E+00
  0.00000000E+00  0.00000000E+00  0.00000000E+00
  0.00000000E+00  0.00000000E+00  0.00000000E+00
  0.00000000E+00  0.00000000E+00  0.00000000E+00
  0.00000000E+00  0.00000000E+00  0.00000000E+00
  0.00000000E+00  0.00000000E+00  0.00000000E+00
  0.00000000E+00  0.00000000E+00  0.00000000E+00
  0.00000000E+00  0.00000000E+00  0.00000000E+00
  0.00000000E+00  0.00000000E+00  0.00000000E+00
  0.00000000E+00  0.00000000E+00  0.00000000E+00
  0.00000000E+00  0.00000000E+00  0.00000000E+00
  0.00000000E+00  0.00000000E+00  0.00000000E+00
  0.00000000E+00  0.00000000E+00  0.00000000E+00
  0.00000000E+00  0.00000000E+00  0.00000000E+00
  0.00000000E+00  0.00000000E+00  0.00000000E+00
  0.00000000E+00  0.00000000E+00  0.00000000E+00
  0.00000000E+00  0.00000000E+00  0.00000000E+00
  0.00000000E+00  0.00000000E+00  0.00000000E+00
  0.00000000E+00  0.00000000E+00  0.00000000E+00
  0.00000000E+00  0.00000000E+00  0.00000000E+00
  0.00000000E+00  0.00000000E+00  0.00000000E+00
  0.00000000E+00  0.00000000E+00  0.00000000E+00
  0.00000000E+00  0.00000000E+00  0.00000000E+00
  0.00000000E+00  0.00000000E+00  0.00000000E+00
  0.00000000E+00  0.00000000E+00  0.00000000E+00
  0.00000000E+00  0.00000000E+00  0.00000000E+00
  0.00000000E+00  0.00000000E+00  0.00000000E+00
  0.00000000E+00  0.00000000E+00  0.00000000E+00
  0.00000000E+00  0.00000000E+00  0.00000000E+00
  0.00000000E+00  0.00000000E+00  0.00000000E+00
  0.00000000E+00  0.00000000E+00  0.00000000E+00
  0.00000000E+00  0.00000000E+00  0.00000000E+00
  0.00000000E+00  0.00000000E+00  0.00000000E+00
  0.00000000E+00  0.00000000E+00  0.00000000E+00
  0.00000000E+00  0.00000000E+00  0.00000000E+00
  0.00000000E+00  0.00000000E+00  0.00000000E+00
  0.00000000E+00  0.00000000E+00  0.00000000E+00
  0.00000000E+00  0.00000000E+00  0.00000000E+00
  0.00000000E+00  0.00000000E+00  0.00000000E+00
  0.00000000E+00  0.00000000E+00  0.00000000E+00
  0.00000000E+00  0.00000000E+00  0.00000000E+00
  0.00000000E+00  0.00000000E+00  0.00000000E+00
  0.00000000E+00  0.00000000E+00  0.00000000E+00
  0.00000000E+00  0.00000000E+00  0.00000000E+00
  0.00000000E+00  0.00000000E+00  0.00000000E+00
  0.00000000E+00  0.00000000E+00  0.00000000E+00
  0.00000000E+00  0.00000000E+00  0.00000000E+00
  0.00000000E+00  0.00000000E+00  0.00000000E+00
  0.00000000E+00  0.00000000E+00  0.00000000E+00
  0.00000000E+00  0.00000000E+00  0.00000000E+00
  0.00000000E+00  0.00000000E+00  0.00000000E+00
  0.00000000E+00  0.00000000E+00  0.00000000E+00
  0.00000000E+00  0.00000000E+00  0.00000000E+00
  0.00000000E+00  0.00000000E+00  0.00000000E+00
  0.00000000E+00  0.00000000E+00  0.00000000E+00
  0.00000000E+00  0.00000000E+00  0.00000000E+00
  0.00000000E+00  0.00000000E+00  0.00000000E+00
