# Supplementary material for: Dramatic Enhancement of Rare-Earth Metal–Organic Framework Stability Via Metal Cluster Fluorination
Source: JACS Au. 2022 Aug 9;2(8):1889–98. doi: 10.1021/jacsau.2c00259 (PMC9400048; doi:10.1021/jacsau.2c00259)
Supplement: Supplementary file 2 — au2c00259_si_002.zip [file au2c00259_si_002.zip › jacs_supplement/poscars/empty_stability/uio-66/fluoride/y/POSCAR]

Poscar                                  
   1.00000000000000     
    15.0251435082552725   -0.0059096327863205    0.0003256472623640
     7.5210675173737922   13.0109133860906283   -0.0003007422172391
     7.5150922398997970    4.3354511841380772   12.2649021803341043
   C    H    O    Y    F 
    48    24    28     6     4
Direct
  0.9198120025924393  0.4531818581685927  0.0817340560062696
  0.5452035776917742  0.4531050527689705  0.9198752444489895
  0.0818058047215560  0.9197782091497129  0.4531995842585447
  0.4531003139044448  0.5453491119812518  0.0818278865826186
  0.9199304284702483  0.0819157206955436  0.5452627401428898
  0.5453168652945135  0.9198199906988875  0.0818515517422028
  0.0819174282025039  0.4529649091852406  0.5452631707766081
  0.4530459449110069  0.0817908432810866  0.9198632025422678
  0.9198453688195309  0.5453052810921393  0.4530813729550253
  0.9199470075080483  0.4529649462098887  0.5452491787954253
  0.4531241970317895  0.9197603517517267  0.0818085404435754
  0.0817860327588451  0.5453400971674639  0.4531285075795314
  0.5452922208980787  0.0818024660222019  0.9198549595211460
  0.5453075631191484  0.4530588427469740  0.0818395186526040
  0.0818887663902687  0.9199191897706289  0.5453360855485369
  0.4529851393999006  0.5453846832645762  0.9198857612798630
  0.9198587798476027  0.0818057719228790  0.4531025093000390
  0.0817923742193623  0.4531775893919121  0.9197197926965155
  0.5452767341016279  0.9198333841547829  0.4531599536518338
  0.9198142141638321  0.5454185858560242  0.0817177039444994
  0.4529936545437599  0.0817662197782590  0.5454301026720300
  0.6896173347084837  0.0023241509118059  0.3057818248438303
  0.5909044108660111  0.0011707015372767  0.4068082567982538
  0.0023762210452505  0.6896890830950833  0.0022617839924372
  0.0011836652630039  0.5910480391769931  0.0010841284977420
  0.3056805779822873  0.0022574143092600  0.6898052018340870
  0.4066195521989199  0.0011730228759045  0.5910509815802559
  0.0023975214983627  0.3057104351525421  0.0023588846011856
  0.0011741371710378  0.4068045009369829  0.0011087747086435
  0.6892131466162114  0.3053360794826495  0.0027166513306598
  0.5907691985449010  0.4066026313063875  0.0013264643867858
  0.0025627382537980  0.0024790185391094  0.3055778753940790
  0.0012248874026897  0.0011731147894010  0.4067630694147801
  0.3053503860061297  0.6893899296701989  0.0027711121372283
  0.4065697374329860  0.5909378094944902  0.0013258382408731
  0.0027604194769779  0.0028244716650110  0.6892844420292902
  0.0013806977598738  0.0014051273701264  0.5908284993391213
  0.6893460296025148  0.0026103562836914  0.0026672621373577
  0.5908470340806723  0.0012701317658839  0.0013114228537571
  0.0028697316632100  0.3051665018006254  0.6891905396962645
  0.0014325956048317  0.4064666917509612  0.5907675800376087
  0.3054706027380221  0.0025040118377442  0.0026325210602033
  0.4066452080835707  0.0012038213480245  0.0012745894223083
  0.0025112367930329  0.6894610391595850  0.3055349277324167
  0.0011945164642646  0.5909441088008512  0.4067116108725893
  0.5452700944966975  0.0817661524795046  0.4531823348722103
  0.0817945162307305  0.5454107141846442  0.9197171529854437
  0.4530101779989217  0.9198323912514602  0.5454152542558919
  0.4144559385905366  0.8581966674705523  0.1438417583713236
  0.1437734306708036  0.5835946378369149  0.4144674947239628
  0.5834377089810522  0.1438844398215921  0.8583420422335142
  0.5834938156550487  0.4142952719685171  0.1439127583004029
  0.1440302463262822  0.8585154047596250  0.5834620343352552
  0.4142103662203059  0.5835736715142544  0.8583920656062300
  0.8583345229642718  0.1438329405382470  0.4143597448209659
  0.1438476069136736  0.4145043165946931  0.8581535701139738
  0.5834800552967958  0.8583527614869213  0.4144031542008280
  0.8582521130047776  0.5836132633385178  0.1437704858533785
  0.4141884476948880  0.1438353222951318  0.5836068495158510
  0.5834611454543661  0.1438044490311572  0.4144469070372283
  0.1438665411387627  0.5835733688354039  0.8581568743287696
  0.4142240762787338  0.8583794334335884  0.5835821369890187
  0.8582500522850752  0.4145147576201548  0.1438102821576561
  0.5833264643101984  0.4144158787495534  0.8583435108359582
  0.1438233193016821  0.8581975009492352  0.4145439268868339
  0.4144338685008636  0.5835232614594714  0.1438837381723501
  0.8584998841935937  0.1440645651239223  0.5833466591278872
  0.5834675514981970  0.8583488587310365  0.1439556373385909
  0.1440504556479379  0.4141547923112698  0.5833859353306724
  0.4142546288125297  0.1439029130042158  0.8583983514473705
  0.8583083301171324  0.5835188454748519  0.4143594443072576
  0.8585139071050816  0.4141629539321842  0.5833645854187722
  0.7265973940454237  0.0781807217904711  0.2679455724317055
  0.0782630842694464  0.7266710010638597  0.9272162560685610
  0.2678459068717909  0.9272381134824496  0.7268308137112345
  0.9274468469329296  0.2678058067411559  0.0783445056190202
  0.7261969348427074  0.2675396820981775  0.9276664111157610
  0.0784371693254430  0.9274262557471761  0.2677998339083337
  0.2675490125123956  0.7263571067397421  0.0786508881313214
  0.9276788532693083  0.0786238386212677  0.7263299332016242
  0.7261792273448466  0.9277277326273105  0.0787031110083547
  0.0789800649690041  0.2670701731060409  0.7259561122707356
  0.2674609913982300  0.0785060298211042  0.9277537818333842
  0.9276970247624114  0.7262731479351539  0.2674729770273322
  0.9277838507217478  0.2674099227766386  0.7262490260083866
  0.2677163726838227  0.9274107920521339  0.0784621627327815
  0.0783195042129390  0.7264992280663584  0.2677717174054888
  0.7264143470041166  0.0783992156880804  0.9275707614925510
  0.7260529432893029  0.2673321893674799  0.0787480565299434
  0.0788188288226005  0.9280070063920621  0.7261070366592576
  0.2673304938144378  0.7262938970329809  0.9278917334512916
  0.9276819691800833  0.0784857576253296  0.2675923856865954
  0.0783109666064883  0.2678810806199444  0.9273281750688119
  0.7265832306835576  0.9273283280588140  0.2679399881498512
  0.9274058831256565  0.7266388789213395  0.0781944080714340
  0.2678479401839793  0.0780504133577317  0.7268719550954896
  0.0518139324089618  0.0519263063021594  0.0520688874002127
  0.0517300530337210  0.0518070440110901  0.8447960258058758
  0.0517987677811111  0.8443529869164377  0.0520749530826990
  0.8443953353338299  0.0519254664988873  0.0519682341869855
  0.8742524778138220  0.1257444797070381  0.1257801363609983
  0.1256928186797134  0.8742969913662959  0.8744285844563070
  0.8742441363128783  0.1257353226449830  0.8744084611822276
  0.1256960700577404  0.8743091463574715  0.1258141194900206
  0.8742351150101118  0.8743843437876710  0.1257521755547900
  0.1257048067831790  0.1256746885826906  0.8744323652074679
  0.9330111691003232  0.9332455275852514  0.2008720963687258
  0.9329607290014571  0.9332524075202759  0.9331960988142173
  0.2006058842695959  0.9330554837626871  0.9334288255916539
  0.9330228720046113  0.2009235549082448  0.9332012687680821
 
  0.00000000E+00  0.00000000E+00  0.00000000E+00
  0.00000000E+00  0.00000000E+00  0.00000000E+00
  0.00000000E+00  0.00000000E+00  0.00000000E+00
  0.00000000E+00  0.00000000E+00  0.00000000E+00
  0.00000000E+00  0.00000000E+00  0.00000000E+00
  0.00000000E+00  0.00000000E+00  0.00000000E+00
  0.00000000E+00  0.00000000E+00  0.00000000E+00
  0.00000000E+00  0.00000000E+00  0.00000000E+00
  0.00000000E+00  0.00000000E+00  0.00000000E+00
  0.00000000E+00  0.00000000E+00  0.00000000E+00
  0.00000000E+00  0.00000000E+00  0.00000000E+00
  0.00000000E+00  0.00000000E+00  0.00000000E+00
  0.00000000E+00  0.00000000E+00  0.00000000E+00
  0.00000000E+00  0.00000000E+00  0.00000000E+00
  0.00000000E+00  0.00000000E+00  0.00000000E+00
  0.00000000E+00  0.00000000E+00  0.00000000E+00
  0.00000000E+00  0.00000000E+00  0.00000000E+00
  0.00000000E+00  0.00000000E+00  0.00000000E+00
  0.00000000E+00  0.00000000E+00  0.00000000E+00
  0.00000000E+00  0.00000000E+00  0.00000000E+00
  0.00000000E+00  0.00000000E+00  0.00000000E+00
  0.00000000E+00  0.00000000E+00  0.00000000E+00
  0.00000000E+00  0.00000000E+00  0.00000000E+00
  0.00000000E+00  0.00000000E+00  0.00000000E+00
  0.00000000E+00  0.00000000E+00  0.00000000E+00
  0.00000000E+00  0.00000000E+00  0.00000000E+00
  0.00000000E+00  0.00000000E+00  0.00000000E+00
  0.00000000E+00  0.00000000E+00  0.00000000E+00
  0.00000000E+00  0.00000000E+00  0.00000000E+00
  0.00000000E+00  0.00000000E+00  0.00000000E+00
  0.00000000E+00  0.00000000E+00  0.00000000E+00
  0.00000000E+00  0.00000000E+00  0.00000000E+00
  0.00000000E+00  0.00000000E+00  0.00000000E+00
  0.00000000E+00  0.00000000E+00  0.00000000E+00
  0.00000000E+00  0.00000000E+00  0.00000000E+00
  0.00000000E+00  0.00000000E+00  0.00000000E+00
  0.00000000E+00  0.00000000E+00  0.00000000E+00
  0.00000000E+00  0.00000000E+00  0.00000000E+00
  0.00000000E+00  0.00000000E+00  0.00000000E+00
  0.00000000E+00  0.00000000E+00  0.00000000E+00
  0.00000000E+00  0.00000000E+00  0.00000000E+00
  0.00000000E+00  0.00000000E+00  0.00000000E+00
  0.00000000E+00  0.00000000E+00  0.00000000E+00
  0.00000000E+00  0.00000000E+00  0.00000000E+00
  0.00000000E+00  0.00000000E+00  0.00000000E+00
  0.00000000E+00  0.00000000E+00  0.00000000E+00
  0.00000000E+00  0.00000000E+00  0.00000000E+00
  0.00000000E+00  0.00000000E+00  0.00000000E+00
  0.00000000E+00  0.00000000E+00  0.00000000E+00
  0.00000000E+00  0.00000000E+00  0.00000000E+00
  0.00000000E+00  0.00000000E+00  0.00000000E+00
  0.00000000E+00  0.00000000E+00  0.00000000E+00
  0.00000000E+00  0.00000000E+00  0.00000000E+00
  0.00000000E+00  0.00000000E+00  0.00000000E+00
  0.00000000E+00  0.00000000E+00  0.00000000E+00
  0.00000000E+00  0.00000000E+00  0.00000000E+00
  0.00000000E+00  0.00000000E+00  0.00000000E+00
  0.00000000E+00  0.00000000E+00  0.00000000E+00
  0.00000000E+00  0.00000000E+00  0.00000000E+00
  0.00000000E+00  0.00000000E+00  0.00000000E+00
  0.00000000E+00  0.00000000E+00  0.00000000E+00
  0.00000000E+00  0.00000000E+00  0.00000000E+00
  0.00000000E+00  0.00000000E+00  0.00000000E+00
  0.00000000E+00  0.00000000E+00  0.00000000E+00
  0.00000000E+00  0.00000000E+00  0.00000000E+00
  0.00000000E+00  0.00000000E+00  0.00000000E+00
  0.00000000E+00  0.00000000E+00  0.00000000E+00
  0.00000000E+00  0.00000000E+00  0.00000000E+00
  0.00000000E+00  0.00000000E+00  0.00000000E+00
  0.00000000E+00  0.00000000E+00  0.00000000E+00
  0.00000000E+00  0.00000000E+00  0.00000000E+00
  0.00000000E+00  0.00000000E+00  0.00000000E+00
  0.00000000E+00  0.00000000E+00  0.00000000E+00
  0.00000000E+00  0.00000000E+00  0.00000000E+00
  0.00000000E+00  0.00000000E+00  0.00000000E+00
  0.00000000E+00  0.00000000E+00  0.00000000E+00
  0.00000000E+00  0.00000000E+00  0.00000000E+00
  0.00000000E+00  0.00000000E+00  0.00000000E+00
  0.00000000E+00  0.00000000E+00  0.00000000E+00
  0.00000000E+00  0.00000000E+00  0.00000000E+00
  0.00000000E+00  0.00000000E+00  0.00000000E+00
  0.00000000E+00  0.00000000E+00  0.00000000E+00
  0.00000000E+00  0.00000000E+00  0.00000000E+00
  0.00000000E+00  0.00000000E+00  0.00000000E+00
  0.00000000E+00  0.00000000E+00  0.00000000E+00
  0.00000000E+00  0.00000000E+00  0.00000000E+00
  0.00000000E+00  0.00000000E+00  0.00000000E+00
  0.00000000E+00  0.00000000E+00  0.00000000E+00
  0.00000000E+00  0.00000000E+00  0.00000000E+00
  0.00000000E+00  0.00000000E+00  0.00000000E+00
  0.00000000E+00  0.00000000E+00  0.00000000E+00
  0.00000000E+00  0.00000000E+00  0.00000000E+00
  0.00000000E+00  0.00000000E+00  0.00000000E+00
  0.00000000E+00  0.00000000E+00  0.00000000E+00
  0.00000000E+00  0.00000000E+00  0.00000000E+00
  0.00000000E+00  0.00000000E+00  0.00000000E+00
  0.00000000E+00  0.00000000E+00  0.00000000E+00
  0.00000000E+00  0.00000000E+00  0.00000000E+00
  0.00000000E+00  0.00000000E+00  0.00000000E+00
  0.00000000E+00  0.00000000E+00  0.00000000E+00
  0.00000000E+00  0.00000000E+00  0.00000000E+00
  0.00000000E+00  0.00000000E+00  0.00000000E+00
  0.00000000E+00  0.00000000E+00  0.00000000E+00
  0.00000000E+00  0.00000000E+00  0.00000000E+00
  0.00000000E+00  0.00000000E+00  0.00000000E+00
  0.00000000E+00  0.00000000E+00  0.00000000E+00
  0.00000000E+00  0.00000000E+00  0.00000000E+00
  0.00000000E+00  0.00000000E+00  0.00000000E+00
  0.00000000E+00  0.00000000E+00  0.00000000E+00
  0.00000000E+00  0.00000000E+00  0.00000000E+00
