# Supplementary material for: Dramatic Enhancement of Rare-Earth Metal–Organic Framework Stability Via Metal Cluster Fluorination
Source: JACS Au. 2022 Aug 9;2(8):1889–98. doi: 10.1021/jacsau.2c00259 (PMC9400048; doi:10.1021/jacsau.2c00259)
Supplement: Supplementary file 2 — au2c00259_si_002.zip [file au2c00259_si_002.zip › jacs_supplement/poscars/empty_stability/uio-66/fluoride/zr/POSCAR]

Poscar                                  
   1.00000000000000     
    14.5988325778962498   -0.0069741389702536    0.0001117104524707
     7.3066035380221965   12.6400152511371342   -0.0002566983882979
     7.3013419100728374    4.2115791709021826   11.9186181796115243
   C    H    O    Zr   F 
    48    24    28     6     4
Direct
  0.9177426680190881  0.4516376517266652  0.0840432046446531
  0.5464040643550147  0.4514690605953385  0.9179737668753138
  0.0841732256164603  0.9179077416168647  0.4515495443949849
  0.4515020186527338  0.5464740331950981  0.0842240093570395
  0.9180496339396955  0.0843254503787983  0.5463967788676001
  0.5465126453317692  0.9179018127290399  0.0842162646179961
  0.0842969365751448  0.4513109935197115  0.5464214530162452
  0.4514378620340017  0.0841420955031179  0.9179692859451393
  0.9179547184791027  0.5464145060983644  0.4514762063436847
  0.9180586738174803  0.4512906319676836  0.5463861711048018
  0.4515232484874868  0.9178455814121081  0.0842248014330904
  0.0841798990724371  0.5464460292555414  0.4515241266885994
  0.5464218154347509  0.0842031390328369  0.9179615446437042
  0.5464876458837502  0.4514323911168732  0.0842217268084845
  0.0842929739740738  0.9180405027100863  0.5464423798766238
  0.4514160424472294  0.5464998189852942  0.9179793069425235
  0.9179427103918401  0.0841952456365071  0.4514958560018180
  0.0840147457254349  0.4516417174073346  0.9177609056653849
  0.5465409360183451  0.9178212942754077  0.4516326571105210
  0.9177479754446114  0.5466431438892897  0.0840437983790366
  0.4514694528519099  0.0841269336370748  0.5466092585543356
  0.6958479824487847  0.0010602416438094  0.3021131119098976
  0.5942506239873688  0.0009262071126095  0.4039886258521235
  0.0010690565734888  0.6958768724636072  0.0011171975902154
  0.0008884943721313  0.5943321031559728  0.0009168735764006
  0.3019472988251835  0.0011011310670537  0.6959146888974538
  0.4037943794212777  0.0009930663670839  0.5942820583779816
  0.0010661510802176  0.3020156837984890  0.0011101202849677
  0.0008856709073104  0.4039471541213881  0.0009126019808333
  0.6956929240159369  0.3018341320398119  0.0012583636454403
  0.5940884578423405  0.4037254966686607  0.0011262075406198
  0.0011241689907146  0.0011154334995611  0.3020275229940583
  0.0010226858291651  0.0010096590262793  0.4038776172356081
  0.3018371568404882  0.6957250583763238  0.0013350357169273
  0.4037540868740764  0.5941472281889772  0.0011406851240922
  0.0013449393091821  0.0013701817848992  0.6956703630796153
  0.0012369685106343  0.0012574896447779  0.5940396344941221
  0.6956967389479134  0.0012900082173029  0.0012565900871638
  0.5941022311056610  0.0011208257725841  0.0011216045440282
  0.0013507902112772  0.3016956066867638  0.6956600768849217
  0.0012407593623510  0.4035499623638030  0.5940291176932334
  0.3018520344755774  0.0011466176617657  0.0013417974768132
  0.4037720463654239  0.0010022345195039  0.0011420205148878
  0.0011318069518136  0.6957863905842763  0.3020033111102552
  0.0010390174021674  0.5941399423403333  0.4038454301898101
  0.5465380931328233  0.0840839756781469  0.4516392442079364
  0.0840114021158489  0.5466513821966911  0.9177652386482988
  0.4514831401441133  0.9178596047103267  0.5466006549417426
  0.4123006292745485  0.8540615997869255  0.1480518480601222
  0.1479526313407407  0.5856982223655302  0.4123026699244130
  0.5855610542407235  0.1480708351912952  0.8542076015230460
  0.5857066129736966  0.4121335997509957  0.1480484650184669
  0.1481803214957009  0.8543412973317508  0.5855948989284298
  0.4121105087618464  0.5857042161151013  0.8542399523403728
  0.8541674627955794  0.1479908604653332  0.4122282775226535
  0.1478881259330225  0.4123547749739359  0.8540261407158243
  0.5857067643932823  0.8541254579189833  0.4122972425328573
  0.8540283530158592  0.5857842907545265  0.1479282498392424
  0.4120952920004919  0.1480310550439020  0.5857368660317377
  0.5856880123969721  0.1479640782754014  0.4122994708500077
  0.1478953735709364  0.5857959022996146  0.8540299022543109
  0.4121287262492005  0.8541909374751440  0.5857216934550613
  0.8540195672749988  0.4123400298774453  0.1479229685028196
  0.5855428295156282  0.4122091092932402  0.8542213185964044
  0.1479478530001197  0.8540952994024194  0.4123398674466523
  0.4122734819867513  0.5856607579971098  0.1480494390092899
  0.8543629442473314  0.1482386109658833  0.5854998361687224
  0.5857198768546658  0.8541682345616607  0.1480505374669528
  0.1481787569748526  0.4119703965837702  0.5855787805347523
  0.4121416514630838  0.1479690919676974  0.8542179929631460
  0.8541759152465599  0.5856575922307813  0.4122144715659589
  0.8543741523617955  0.4119541845824409  0.5854971935896146
  0.7356075509656704  0.0787941846708645  0.2618291705110060
  0.0788098940123766  0.7356352509453326  0.9238898772721663
  0.2617048809201387  0.9238547012429753  0.7356997068296730
  0.9238734633175258  0.2617069015502487  0.0788919153491629
  0.7354978915623569  0.2616231528441699  0.9239756888342547
  0.0788357144063037  0.9238661905806519  0.2617901408261459
  0.2615751461731987  0.7354738733101199  0.0790755604860852
  0.9240391870750745  0.0790246313778036  0.7354969928139240
  0.7354300933319555  0.9241040553890754  0.0790347321230919
  0.0790719583617090  0.2614180882212451  0.7354391683924936
  0.2615357370264856  0.0789128242673910  0.9241473456783154
  0.9239277964206594  0.7355281326445484  0.2617061824195727
  0.9240415661968330  0.2615217963729481  0.7354900350006864
  0.2615872708936711  0.9239191709621293  0.0790832881638649
  0.0788361584822049  0.7355651272426276  0.2617714251598148
  0.7354931796357865  0.0789847282771510  0.9239799170400029
  0.7354236733850257  0.2615005527987941  0.0790393547620979
  0.0790653914316245  0.9241410984170684  0.7354499831133291
  0.2615304783376606  0.7354721663916384  0.9241299677552534
  0.9239374810067921  0.0788906314436522  0.2617113160323832
  0.0788155074665617  0.2617338249240241  0.9238890966386094
  0.7356022869871657  0.9238467027997405  0.2618367903711694
  0.9238771173507396  0.7356033016227590  0.0788883086301251
  0.2616977749009671  0.0787985063290026  0.7357079918132980
  0.0498300835970504  0.0498801477234707  0.0499737209378045
  0.0498644814068795  0.0498162325569053  0.8505791983606314
  0.0498264037554969  0.8503873090137446  0.0499724377985178
  0.8503951631043815  0.0498627875308269  0.0499642304243653
  0.8796220229924628  0.1203568983796180  0.1204427700743282
  0.1203521915368743  0.8796403953131463  0.8797453891539682
  0.8796569769587235  0.1203584972164245  0.8797118742766247
  0.1203111967329931  0.8796400833352701  0.1204701042462469
  0.8796130249018456  0.8796645424550406  0.1204447623024392
  0.1203552465430547  0.1203363469135704  0.8797458155462669
  0.9321176915089272  0.9321037776954809  0.2037393823538743
  0.9320747779588832  0.9321799978824949  0.9321243187333785
  0.2036646014349202  0.9320663799145187  0.9322744704377099
  0.9320813219550400  0.2036980118528459  0.9321232336254182
 
  0.00000000E+00  0.00000000E+00  0.00000000E+00
  0.00000000E+00  0.00000000E+00  0.00000000E+00
  0.00000000E+00  0.00000000E+00  0.00000000E+00
  0.00000000E+00  0.00000000E+00  0.00000000E+00
  0.00000000E+00  0.00000000E+00  0.00000000E+00
  0.00000000E+00  0.00000000E+00  0.00000000E+00
  0.00000000E+00  0.00000000E+00  0.00000000E+00
  0.00000000E+00  0.00000000E+00  0.00000000E+00
  0.00000000E+00  0.00000000E+00  0.00000000E+00
  0.00000000E+00  0.00000000E+00  0.00000000E+00
  0.00000000E+00  0.00000000E+00  0.00000000E+00
  0.00000000E+00  0.00000000E+00  0.00000000E+00
  0.00000000E+00  0.00000000E+00  0.00000000E+00
  0.00000000E+00  0.00000000E+00  0.00000000E+00
  0.00000000E+00  0.00000000E+00  0.00000000E+00
  0.00000000E+00  0.00000000E+00  0.00000000E+00
  0.00000000E+00  0.00000000E+00  0.00000000E+00
  0.00000000E+00  0.00000000E+00  0.00000000E+00
  0.00000000E+00  0.00000000E+00  0.00000000E+00
  0.00000000E+00  0.00000000E+00  0.00000000E+00
  0.00000000E+00  0.00000000E+00  0.00000000E+00
  0.00000000E+00  0.00000000E+00  0.00000000E+00
  0.00000000E+00  0.00000000E+00  0.00000000E+00
  0.00000000E+00  0.00000000E+00  0.00000000E+00
  0.00000000E+00  0.00000000E+00  0.00000000E+00
  0.00000000E+00  0.00000000E+00  0.00000000E+00
  0.00000000E+00  0.00000000E+00  0.00000000E+00
  0.00000000E+00  0.00000000E+00  0.00000000E+00
  0.00000000E+00  0.00000000E+00  0.00000000E+00
  0.00000000E+00  0.00000000E+00  0.00000000E+00
  0.00000000E+00  0.00000000E+00  0.00000000E+00
  0.00000000E+00  0.00000000E+00  0.00000000E+00
  0.00000000E+00  0.00000000E+00  0.00000000E+00
  0.00000000E+00  0.00000000E+00  0.00000000E+00
  0.00000000E+00  0.00000000E+00  0.00000000E+00
  0.00000000E+00  0.00000000E+00  0.00000000E+00
  0.00000000E+00  0.00000000E+00  0.00000000E+00
  0.00000000E+00  0.00000000E+00  0.00000000E+00
  0.00000000E+00  0.00000000E+00  0.00000000E+00
  0.00000000E+00  0.00000000E+00  0.00000000E+00
  0.00000000E+00  0.00000000E+00  0.00000000E+00
  0.00000000E+00  0.00000000E+00  0.00000000E+00
  0.00000000E+00  0.00000000E+00  0.00000000E+00
  0.00000000E+00  0.00000000E+00  0.00000000E+00
  0.00000000E+00  0.00000000E+00  0.00000000E+00
  0.00000000E+00  0.00000000E+00  0.00000000E+00
  0.00000000E+00  0.00000000E+00  0.00000000E+00
  0.00000000E+00  0.00000000E+00  0.00000000E+00
  0.00000000E+00  0.00000000E+00  0.00000000E+00
  0.00000000E+00  0.00000000E+00  0.00000000E+00
  0.00000000E+00  0.00000000E+00  0.00000000E+00
  0.00000000E+00  0.00000000E+00  0.00000000E+00
  0.00000000E+00  0.00000000E+00  0.00000000E+00
  0.00000000E+00  0.00000000E+00  0.00000000E+00
  0.00000000E+00  0.00000000E+00  0.00000000E+00
  0.00000000E+00  0.00000000E+00  0.00000000E+00
  0.00000000E+00  0.00000000E+00  0.00000000E+00
  0.00000000E+00  0.00000000E+00  0.00000000E+00
  0.00000000E+00  0.00000000E+00  0.00000000E+00
  0.00000000E+00  0.00000000E+00  0.00000000E+00
  0.00000000E+00  0.00000000E+00  0.00000000E+00
  0.00000000E+00  0.00000000E+00  0.00000000E+00
  0.00000000E+00  0.00000000E+00  0.00000000E+00
  0.00000000E+00  0.00000000E+00  0.00000000E+00
  0.00000000E+00  0.00000000E+00  0.00000000E+00
  0.00000000E+00  0.00000000E+00  0.00000000E+00
  0.00000000E+00  0.00000000E+00  0.00000000E+00
  0.00000000E+00  0.00000000E+00  0.00000000E+00
  0.00000000E+00  0.00000000E+00  0.00000000E+00
  0.00000000E+00  0.00000000E+00  0.00000000E+00
  0.00000000E+00  0.00000000E+00  0.00000000E+00
  0.00000000E+00  0.00000000E+00  0.00000000E+00
  0.00000000E+00  0.00000000E+00  0.00000000E+00
  0.00000000E+00  0.00000000E+00  0.00000000E+00
  0.00000000E+00  0.00000000E+00  0.00000000E+00
  0.00000000E+00  0.00000000E+00  0.00000000E+00
  0.00000000E+00  0.00000000E+00  0.00000000E+00
  0.00000000E+00  0.00000000E+00  0.00000000E+00
  0.00000000E+00  0.00000000E+00  0.00000000E+00
  0.00000000E+00  0.00000000E+00  0.00000000E+00
  0.00000000E+00  0.00000000E+00  0.00000000E+00
  0.00000000E+00  0.00000000E+00  0.00000000E+00
  0.00000000E+00  0.00000000E+00  0.00000000E+00
  0.00000000E+00  0.00000000E+00  0.00000000E+00
  0.00000000E+00  0.00000000E+00  0.00000000E+00
  0.00000000E+00  0.00000000E+00  0.00000000E+00
  0.00000000E+00  0.00000000E+00  0.00000000E+00
  0.00000000E+00  0.00000000E+00  0.00000000E+00
  0.00000000E+00  0.00000000E+00  0.00000000E+00
  0.00000000E+00  0.00000000E+00  0.00000000E+00
  0.00000000E+00  0.00000000E+00  0.00000000E+00
  0.00000000E+00  0.00000000E+00  0.00000000E+00
  0.00000000E+00  0.00000000E+00  0.00000000E+00
  0.00000000E+00  0.00000000E+00  0.00000000E+00
  0.00000000E+00  0.00000000E+00  0.00000000E+00
  0.00000000E+00  0.00000000E+00  0.00000000E+00
  0.00000000E+00  0.00000000E+00  0.00000000E+00
  0.00000000E+00  0.00000000E+00  0.00000000E+00
  0.00000000E+00  0.00000000E+00  0.00000000E+00
  0.00000000E+00  0.00000000E+00  0.00000000E+00
  0.00000000E+00  0.00000000E+00  0.00000000E+00
  0.00000000E+00  0.00000000E+00  0.00000000E+00
  0.00000000E+00  0.00000000E+00  0.00000000E+00
  0.00000000E+00  0.00000000E+00  0.00000000E+00
  0.00000000E+00  0.00000000E+00  0.00000000E+00
  0.00000000E+00  0.00000000E+00  0.00000000E+00
  0.00000000E+00  0.00000000E+00  0.00000000E+00
  0.00000000E+00  0.00000000E+00  0.00000000E+00
  0.00000000E+00  0.00000000E+00  0.00000000E+00
  0.00000000E+00  0.00000000E+00  0.00000000E+00
