# Supplementary material for: Dramatic Enhancement of Rare-Earth Metal–Organic Framework Stability Via Metal Cluster Fluorination
Source: JACS Au. 2022 Aug 9;2(8):1889–98. doi: 10.1021/jacsau.2c00259 (PMC9400048; doi:10.1021/jacsau.2c00259)
Supplement: Supplementary file 2 — au2c00259_si_002.zip [file au2c00259_si_002.zip › jacs_supplement/poscars/empty_stability/uio-66/fluoride/tb/POSCAR]

Poscar                                  
   1.00000000000000     
    15.0593902949962200   -0.0085284261515058   -0.0005367010937516
     7.5359551910477620   13.0385596343384371   -0.0009512128811622
     7.5307626680834092    4.3435869289992324   12.2958983448478545
   C    H    O    Tb   F 
    48    24    28     6     4
Direct
  0.9199651049535432  0.4532194120509740  0.0815982411623400
  0.5451653867426358  0.4531598256657966  0.9201147722575322
  0.0816429058229493  0.9200381936282855  0.4532055696947072
  0.4531404643133660  0.5451592439792815  0.0817478137294823
  0.9201093974132474  0.0817379798285658  0.5451296422826628
  0.5451796184422392  0.9200872945674764  0.0817306716445787
  0.0817118626593719  0.4531472143055895  0.5451777080344202
  0.4531284238339093  0.0815567538671618  0.9201113729538681
  0.9200825318205340  0.5451492758963689  0.4531823875133738
  0.9200919476842404  0.4531346320634953  0.5452198583168000
  0.4532134481633509  0.9199566975489722  0.0817193083759601
  0.0816978574217822  0.5451738859775167  0.4531492708628275
  0.5450888545977240  0.0816783735296521  0.9201300483284633
  0.5451801712153544  0.4531428595487670  0.0817323940575306
  0.0816997331191507  0.9201353748172417  0.5451700603231417
  0.4531257341258089  0.5451738938173536  0.9201331718795055
  0.9200504361412026  0.0816557416362087  0.4531610067246223
  0.0815658569467369  0.4532151987858152  0.9199978921192468
  0.5451586462891225  0.9200691526354767  0.4531885511484456
  0.9200333022564876  0.5451978474761544  0.0816467100437710
  0.4531370617523112  0.0816851990578981  0.5451962577522929
  0.6888697180300838  0.0026997906671500  0.3058198277769808
  0.5905740321951932  0.0013304264299680  0.4068359414820832
  0.0027172783576236  0.6888573047210942  0.0027247329029028
  0.0013316151027137  0.5905730377262925  0.0013453541600629
  0.3058459381653205  0.0026612849476727  0.6890008619152873
  0.4068307265963854  0.0013087959390235  0.5906583903930729
  0.0025836114842218  0.3058457088348085  0.0026174355953228
  0.0012070399585604  0.4068979890071879  0.0012465082102521
  0.6888155499440334  0.3057398088839010  0.0028309583870303
  0.5905719981512941  0.4068025441691489  0.0013969578389944
  0.0026477437152648  0.0026304570746565  0.3058414589048946
  0.0012909148424880  0.0012735855174865  0.4068805515296662
  0.3056718449372156  0.6887534308121107  0.0029194128968847
  0.4067709609180696  0.5905430007250566  0.0014380001397608
  0.0027779569054211  0.0028885541154969  0.6887828409505613
  0.0013932324933221  0.0014443125393936  0.5905240480638209
  0.6887692950960774  0.0028835581976071  0.0027378263606394
  0.5905103277418616  0.0014159755497029  0.0014011689631127
  0.0028044665695467  0.3057377705688810  0.6888641653008126
  0.0013849699664783  0.4067914014302423  0.5906077199759396
  0.3057737295559309  0.0025235100348870  0.0028500278307395
  0.4068635543250281  0.0011677909388585  0.0013795759289790
  0.0027346456204821  0.6888261225737388  0.3057799173812817
  0.0013494629498230  0.5905574392370475  0.4068274575160028
  0.5451547078343422  0.0816861064390942  0.4531567861732385
  0.0816242048931671  0.5451926359618866  0.9200546381273258
  0.4531529120890408  0.9200582490501404  0.5452404880974234
  0.4146100528127097  0.8585728690745166  0.1436517652937225
  0.1436432779222332  0.5832326801906320  0.4145087545471421
  0.5830743242690249  0.1436967958965220  0.8588366123308179
  0.5832254561574909  0.4145170094421184  0.1436853784948081
  0.1436795440991429  0.8588834841448936  0.5832093583989091
  0.4145001881134612  0.5832141032058923  0.8587615231358976
  0.8587188529443289  0.1435610138865102  0.4144803276138856
  0.1434314148265438  0.4146199395906124  0.8585906156304789
  0.5832034464464244  0.8586700948137002  0.4146023475448567
  0.8587424497837504  0.5832611713548634  0.1435964732825515
  0.4145141002489667  0.1436336649180798  0.5832445039589466
  0.5832035691012091  0.1436364277737379  0.4145149812441948
  0.1435742289242791  0.5832564143971919  0.8587520468434628
  0.4145736239210088  0.8586580705841258  0.5832869159752528
  0.8585554732804211  0.4146284608486932  0.1434696513348527
  0.5831979261215485  0.4145549321814324  0.8587312041488605
  0.1435575652940930  0.8586854501409336  0.4145594462898170
  0.4145141965025602  0.5831874868732744  0.1437111762511711
  0.8588503279510389  0.1437402948339712  0.5831330652207810
  0.5832692071648049  0.8588272795683620  0.1436740615188227
  0.1436721129230638  0.4145240077203622  0.5832110922457683
  0.4144331525950068  0.1434465978967225  0.8587851908442781
  0.8587003093154335  0.5831805678923475  0.4145776850078572
  0.8587235307522578  0.4145073171635309  0.5832624549797383
  0.7255975788960313  0.0784991344531064  0.2680999151977186
  0.0784666056153938  0.7256427788350638  0.9279070883520568
  0.2681408715056737  0.9278207093418852  0.7258430534488767
  0.9278091349061929  0.2680777424122278  0.0784011774904404
  0.7256551967547693  0.2680470944534475  0.9279814725972382
  0.0783696972803552  0.9278110633320076  0.2681307725322341
  0.2679647924695518  0.7254722656716037  0.0787190733602399
  0.9279442428383782  0.0786356946786917  0.7255532691356524
  0.7255526566870752  0.9281101598718103  0.0785129576100067
  0.0786587656428222  0.2679447838882551  0.7255447520910910
  0.2679253680624966  0.0783313044336214  0.9281346957319314
  0.9279507644882190  0.7256051360088787  0.2680213818323903
  0.9279241917517661  0.2680779100118853  0.7257274173475861
  0.2680681480881595  0.9277113941005285  0.0786079099093874
  0.0784941662480252  0.7255921799403008  0.2680942574382342
  0.7255184228629241  0.0786430842141432  0.9279179558227992
  0.7255084689530653  0.2679795038432221  0.0786690542476938
  0.0785480436304683  0.9281295314584964  0.7255620520530904
  0.2679094302277224  0.7255404661480461  0.9281282134433609
  0.9278915736934362  0.0784168605062482  0.2680519650325925
  0.0783442912405080  0.2680960030314643  0.9278291135108062
  0.7256846962749146  0.9278799155545013  0.2681020661126583
  0.9279183541562784  0.7256335146166407  0.0784826639189571
  0.2681314727112746  0.0784580569338998  0.7257265319162342
  0.0514728758010185  0.0514487298768277  0.0515673669937152
  0.0515158725806365  0.0515013115602778  0.8454694343854343
  0.0515102974890539  0.8453729031935473  0.0515752466075904
  0.8453906883290402  0.0515175809578018  0.0515456554932654
  0.8741122610382596  0.1258202653950149  0.1258871637148516
  0.1258467095426186  0.8741458405411482  0.8742143657326410
  0.8741538171607268  0.1258724587343009  0.8741847759195126
  0.1258282089083625  0.8740827553887439  0.1259251291659998
  0.8741465754341444  0.8741654682561059  0.1258617026459873
  0.1258441620639115  0.1258024670620848  0.8742039464946130
  0.9326957305744311  0.9327017077276887  0.2017781044136887
  0.9326805564999820  0.9327487114459579  0.9327086990282131
  0.2017114436327597  0.9326556322923338  0.9328595373161783
  0.9327226303347433  0.2017020046584672  0.9327878588093995
 
  0.00000000E+00  0.00000000E+00  0.00000000E+00
  0.00000000E+00  0.00000000E+00  0.00000000E+00
  0.00000000E+00  0.00000000E+00  0.00000000E+00
  0.00000000E+00  0.00000000E+00  0.00000000E+00
  0.00000000E+00  0.00000000E+00  0.00000000E+00
  0.00000000E+00  0.00000000E+00  0.00000000E+00
  0.00000000E+00  0.00000000E+00  0.00000000E+00
  0.00000000E+00  0.00000000E+00  0.00000000E+00
  0.00000000E+00  0.00000000E+00  0.00000000E+00
  0.00000000E+00  0.00000000E+00  0.00000000E+00
  0.00000000E+00  0.00000000E+00  0.00000000E+00
  0.00000000E+00  0.00000000E+00  0.00000000E+00
  0.00000000E+00  0.00000000E+00  0.00000000E+00
  0.00000000E+00  0.00000000E+00  0.00000000E+00
  0.00000000E+00  0.00000000E+00  0.00000000E+00
  0.00000000E+00  0.00000000E+00  0.00000000E+00
  0.00000000E+00  0.00000000E+00  0.00000000E+00
  0.00000000E+00  0.00000000E+00  0.00000000E+00
  0.00000000E+00  0.00000000E+00  0.00000000E+00
  0.00000000E+00  0.00000000E+00  0.00000000E+00
  0.00000000E+00  0.00000000E+00  0.00000000E+00
  0.00000000E+00  0.00000000E+00  0.00000000E+00
  0.00000000E+00  0.00000000E+00  0.00000000E+00
  0.00000000E+00  0.00000000E+00  0.00000000E+00
  0.00000000E+00  0.00000000E+00  0.00000000E+00
  0.00000000E+00  0.00000000E+00  0.00000000E+00
  0.00000000E+00  0.00000000E+00  0.00000000E+00
  0.00000000E+00  0.00000000E+00  0.00000000E+00
  0.00000000E+00  0.00000000E+00  0.00000000E+00
  0.00000000E+00  0.00000000E+00  0.00000000E+00
  0.00000000E+00  0.00000000E+00  0.00000000E+00
  0.00000000E+00  0.00000000E+00  0.00000000E+00
  0.00000000E+00  0.00000000E+00  0.00000000E+00
  0.00000000E+00  0.00000000E+00  0.00000000E+00
  0.00000000E+00  0.00000000E+00  0.00000000E+00
  0.00000000E+00  0.00000000E+00  0.00000000E+00
  0.00000000E+00  0.00000000E+00  0.00000000E+00
  0.00000000E+00  0.00000000E+00  0.00000000E+00
  0.00000000E+00  0.00000000E+00  0.00000000E+00
  0.00000000E+00  0.00000000E+00  0.00000000E+00
  0.00000000E+00  0.00000000E+00  0.00000000E+00
  0.00000000E+00  0.00000000E+00  0.00000000E+00
  0.00000000E+00  0.00000000E+00  0.00000000E+00
  0.00000000E+00  0.00000000E+00  0.00000000E+00
  0.00000000E+00  0.00000000E+00  0.00000000E+00
  0.00000000E+00  0.00000000E+00  0.00000000E+00
  0.00000000E+00  0.00000000E+00  0.00000000E+00
  0.00000000E+00  0.00000000E+00  0.00000000E+00
  0.00000000E+00  0.00000000E+00  0.00000000E+00
  0.00000000E+00  0.00000000E+00  0.00000000E+00
  0.00000000E+00  0.00000000E+00  0.00000000E+00
  0.00000000E+00  0.00000000E+00  0.00000000E+00
  0.00000000E+00  0.00000000E+00  0.00000000E+00
  0.00000000E+00  0.00000000E+00  0.00000000E+00
  0.00000000E+00  0.00000000E+00  0.00000000E+00
  0.00000000E+00  0.00000000E+00  0.00000000E+00
  0.00000000E+00  0.00000000E+00  0.00000000E+00
  0.00000000E+00  0.00000000E+00  0.00000000E+00
  0.00000000E+00  0.00000000E+00  0.00000000E+00
  0.00000000E+00  0.00000000E+00  0.00000000E+00
  0.00000000E+00  0.00000000E+00  0.00000000E+00
  0.00000000E+00  0.00000000E+00  0.00000000E+00
  0.00000000E+00  0.00000000E+00  0.00000000E+00
  0.00000000E+00  0.00000000E+00  0.00000000E+00
  0.00000000E+00  0.00000000E+00  0.00000000E+00
  0.00000000E+00  0.00000000E+00  0.00000000E+00
  0.00000000E+00  0.00000000E+00  0.00000000E+00
  0.00000000E+00  0.00000000E+00  0.00000000E+00
  0.00000000E+00  0.00000000E+00  0.00000000E+00
  0.00000000E+00  0.00000000E+00  0.00000000E+00
  0.00000000E+00  0.00000000E+00  0.00000000E+00
  0.00000000E+00  0.00000000E+00  0.00000000E+00
  0.00000000E+00  0.00000000E+00  0.00000000E+00
  0.00000000E+00  0.00000000E+00  0.00000000E+00
  0.00000000E+00  0.00000000E+00  0.00000000E+00
  0.00000000E+00  0.00000000E+00  0.00000000E+00
  0.00000000E+00  0.00000000E+00  0.00000000E+00
  0.00000000E+00  0.00000000E+00  0.00000000E+00
  0.00000000E+00  0.00000000E+00  0.00000000E+00
  0.00000000E+00  0.00000000E+00  0.00000000E+00
  0.00000000E+00  0.00000000E+00  0.00000000E+00
  0.00000000E+00  0.00000000E+00  0.00000000E+00
  0.00000000E+00  0.00000000E+00  0.00000000E+00
  0.00000000E+00  0.00000000E+00  0.00000000E+00
  0.00000000E+00  0.00000000E+00  0.00000000E+00
  0.00000000E+00  0.00000000E+00  0.00000000E+00
  0.00000000E+00  0.00000000E+00  0.00000000E+00
  0.00000000E+00  0.00000000E+00  0.00000000E+00
  0.00000000E+00  0.00000000E+00  0.00000000E+00
  0.00000000E+00  0.00000000E+00  0.00000000E+00
  0.00000000E+00  0.00000000E+00  0.00000000E+00
  0.00000000E+00  0.00000000E+00  0.00000000E+00
  0.00000000E+00  0.00000000E+00  0.00000000E+00
  0.00000000E+00  0.00000000E+00  0.00000000E+00
  0.00000000E+00  0.00000000E+00  0.00000000E+00
  0.00000000E+00  0.00000000E+00  0.00000000E+00
  0.00000000E+00  0.00000000E+00  0.00000000E+00
  0.00000000E+00  0.00000000E+00  0.00000000E+00
  0.00000000E+00  0.00000000E+00  0.00000000E+00
  0.00000000E+00  0.00000000E+00  0.00000000E+00
  0.00000000E+00  0.00000000E+00  0.00000000E+00
  0.00000000E+00  0.00000000E+00  0.00000000E+00
  0.00000000E+00  0.00000000E+00  0.00000000E+00
  0.00000000E+00  0.00000000E+00  0.00000000E+00
  0.00000000E+00  0.00000000E+00  0.00000000E+00
  0.00000000E+00  0.00000000E+00  0.00000000E+00
  0.00000000E+00  0.00000000E+00  0.00000000E+00
  0.00000000E+00  0.00000000E+00  0.00000000E+00
  0.00000000E+00  0.00000000E+00  0.00000000E+00
  0.00000000E+00  0.00000000E+00  0.00000000E+00
