# Supplementary material for: Dramatic Enhancement of Rare-Earth Metal–Organic Framework Stability Via Metal Cluster Fluorination
Source: JACS Au. 2022 Aug 9;2(8):1889–98. doi: 10.1021/jacsau.2c00259 (PMC9400048; doi:10.1021/jacsau.2c00259)
Supplement: Supplementary file 2 — au2c00259_si_002.zip [file au2c00259_si_002.zip › jacs_supplement/poscars/empty_stability/uio-66/fluoride/yb/POSCAR]

Poscar                                  
   1.00000000000000     
    14.8608368706945697   -0.0079137726238645    0.0000481613609489
     7.4370280402877453   12.8627383578842895   -0.0026618482789071
     7.4320876214103775    4.2832831549989443   12.1317462000111593
   C    H    O    Yb   F 
    48    24    28     6     4
Direct
  0.9185958135174891  0.4529269324873943  0.0825043954447339
  0.5460789532569837  0.4526507130842675  0.9188054402415929
  0.0825186700014275  0.9188546455420561  0.4526495096067952
  0.4526541936302500  0.5461116178064592  0.0825386137967488
  0.9188629248090666  0.0826696371404241  0.5460502411692045
  0.5458525188720940  0.9188675113406559  0.0827690262066279
  0.0827578700985919  0.4524951385425620  0.5458452090071284
  0.4524598909597097  0.0827119328700854  0.9191034321276356
  0.9190133780286697  0.5457045330620944  0.4525334985923673
  0.9190224682539038  0.4524322715561065  0.5457982176149433
  0.4525717008971693  0.9188585152600750  0.0828096076704272
  0.0827394431346434  0.5457689697242450  0.4525899455456781
  0.5457411475974765  0.0827245288226826  0.9190595115378638
  0.5459622400308685  0.4528666242864911  0.0825703006743279
  0.0825783969623868  0.9187617809689371  0.5459474870731520
  0.4528128209169108  0.5459261888820527  0.9187407633826650
  0.9187587176964223  0.0827264020426296  0.4528030463149996
  0.0823976492161888  0.4527382790220447  0.9187258851192601
  0.5460987585784000  0.9187370593653268  0.4527212021993243
  0.9186722621572841  0.5461807844762615  0.0824685229729860
  0.4526778599720452  0.0824619782538148  0.5461885545738193
  0.6914832100919081  0.0026126746737552  0.3036171129720313
  0.5920351760800349  0.0011143370780417  0.4059168812162072
  0.0025885715167318  0.6915445571055661  0.0023309775560101
  0.0010452897544535  0.5921120139010960  0.0009768238336204
  0.3035825812712762  0.0022958985707864  0.6915642166814324
  0.4058700763194769  0.0009706744053736  0.5921081292467562
  0.0022834670761740  0.3035832386179203  0.0026547238041399
  0.0009284244086001  0.4059023477369320  0.0011134190720185
  0.6914928535149608  0.3035533530299376  0.0026877906512413
  0.5920321607608869  0.4058576764460477  0.0011723383022544
  0.0022812659674532  0.0027406022524641  0.3035912584615608
  0.0010372235844327  0.0012658229276224  0.4058305232134611
  0.3035248473844580  0.6914809539360089  0.0024020127085536
  0.4058225260309392  0.5920189225358333  0.0010681042577913
  0.0026691776097460  0.0023858709464981  0.6915163491923582
  0.0012086476935857  0.0011189433141217  0.5920110991577002
  0.6918295583126699  0.0021211167649832  0.0022010139925248
  0.5919403296036295  0.0011203166396515  0.0012229147375465
  0.0021763362748425  0.3038542438114704  0.6918732991216926
  0.0012059595788038  0.4056890934347910  0.5919672868601737
  0.3038676919849750  0.0020724786425260  0.0023117509761027
  0.4057409197582119  0.0010914014015871  0.0012881026957272
  0.0021486987423384  0.6917943785943315  0.3039464919379744
  0.0011871196508798  0.5918811426128869  0.4057780752369662
  0.5459553315885765  0.0825116704736618  0.4529366735028588
  0.0824421665781393  0.5460322694327797  0.9186386585832192
  0.4528612721055514  0.9186379431225481  0.5460276664703896
  0.4133106010692144  0.8567638488049358  0.1456094004399002
  0.1455259366186366  0.5843432508757893  0.4132832371883340
  0.5842762660458286  0.1455510911613553  0.8570036640185369
  0.5845576984624373  0.4136788337718542  0.1453254593984505
  0.1453761951999720  0.8566457761929407  0.5845004058131954
  0.4135731764874670  0.5844684802157935  0.8566341989385670
  0.8566733489303590  0.1455456804735829  0.4135423551320963
  0.1451661677708239  0.4133860039030695  0.8566650839104510
  0.5847498551684145  0.8566834007246599  0.4133542994901858
  0.8566284084865718  0.5848320658484598  0.1452402022999499
  0.4133076958563569  0.1452234997968478  0.5848534188175613
  0.5845336484350926  0.1452792737983929  0.4137343438459243
  0.1452024107177136  0.5846161336811713  0.8564869247504137
  0.4136537421024279  0.8565121960976829  0.5846001554930009
  0.8564637929790738  0.4137284898618199  0.1452909881015030
  0.5847007807116703  0.4132556559177804  0.8567816943256577
  0.1453178288094013  0.8568363734860552  0.4132403308483423
  0.4132999769791900  0.5847649559994510  0.1453014033205530
  0.8568613926153291  0.1454817508681303  0.5846631482027511
  0.5844525040819251  0.8568005958338818  0.1455351097403747
  0.1455464149359874  0.4132001511258107  0.5844246067739213
  0.4131230366289705  0.1455208331739851  0.8570788253732837
  0.8569752612991897  0.5842410530064830  0.4132141320747559
  0.8569830565653802  0.4131070394882798  0.5843526478614145
  0.7289997469067624  0.0792094393378419  0.2654032384819269
  0.0792033209943995  0.7290286458632601  0.9264578391841106
  0.2653273006989078  0.9264346250285190  0.7290770825645525
  0.9264044717279442  0.2653563042099313  0.0792673230217768
  0.7288090459947789  0.2648121273843503  0.9271969895384458
  0.0791649218526263  0.9272207759602779  0.2648806985367281
  0.2648081299383955  0.7287898375510061  0.0793190802753904
  0.9271484594009135  0.0792739798118814  0.7288580078599664
  0.7293865868711384  0.9262911200155162  0.0788071474365218
  0.0787822669039614  0.2655343903530564  0.7294234855194972
  0.2655046521843744  0.0786793666190056  0.9265052083867408
  0.9263014269934089  0.7293766415193597  0.2656245845710886
  0.9263188520454640  0.2655474249643955  0.7294541384484867
  0.2655801720106959  0.9262127728411758  0.0789006019953189
  0.0787169215282082  0.7293753817126398  0.2656837435106915
  0.7293742014232882  0.0787334000591648  0.9263621661642296
  0.7290010631432189  0.2653731876465237  0.0792813999810491
  0.0792605557907447  0.9264790579881889  0.7290368994686999
  0.2652934382068446  0.7289966354257591  0.9265153492931478
  0.9263681812026636  0.0793298904070421  0.2654015134733332
  0.0792091217648688  0.2648544716458850  0.9271600707512487
  0.7288163613335863  0.9270904698858443  0.2649059231004122
  0.9270908682656569  0.7288347087146175  0.0792683651468625
  0.2648768874569137  0.0791959087229034  0.7288934070701900
  0.0501004399773902  0.0501530717217029  0.0502464570623929
  0.0501643154865383  0.0501249483363933  0.8496108898904610
  0.0501697934591664  0.8495403328069919  0.0501909005273133
  0.8495025470084996  0.0501698680065577  0.0502547035459746
  0.8755453175334327  0.1244505630137290  0.1245048145475100
  0.1244169680162361  0.8755842311767070  0.8756259730727816
  0.8756526022470315  0.1243401926257148  0.8757104775170519
  0.1243391419153157  0.8756321483666824  0.1244589360082854
  0.8756449977453942  0.8756288390080281  0.1244108764922945
  0.1243638168332617  0.1243317119452935  0.8757175278589662
  0.9326682540856773  0.9328245582074616  0.2018666233086186
  0.9328419785084838  0.9326759231253064  0.9327235369870479
  0.2018108290125248  0.9326728946977654  0.9327473313145057
  0.9326725647422132  0.2017886342393640  0.9329147376124934
 
  0.00000000E+00  0.00000000E+00  0.00000000E+00
  0.00000000E+00  0.00000000E+00  0.00000000E+00
  0.00000000E+00  0.00000000E+00  0.00000000E+00
  0.00000000E+00  0.00000000E+00  0.00000000E+00
  0.00000000E+00  0.00000000E+00  0.00000000E+00
  0.00000000E+00  0.00000000E+00  0.00000000E+00
  0.00000000E+00  0.00000000E+00  0.00000000E+00
  0.00000000E+00  0.00000000E+00  0.00000000E+00
  0.00000000E+00  0.00000000E+00  0.00000000E+00
  0.00000000E+00  0.00000000E+00  0.00000000E+00
  0.00000000E+00  0.00000000E+00  0.00000000E+00
  0.00000000E+00  0.00000000E+00  0.00000000E+00
  0.00000000E+00  0.00000000E+00  0.00000000E+00
  0.00000000E+00  0.00000000E+00  0.00000000E+00
  0.00000000E+00  0.00000000E+00  0.00000000E+00
  0.00000000E+00  0.00000000E+00  0.00000000E+00
  0.00000000E+00  0.00000000E+00  0.00000000E+00
  0.00000000E+00  0.00000000E+00  0.00000000E+00
  0.00000000E+00  0.00000000E+00  0.00000000E+00
  0.00000000E+00  0.00000000E+00  0.00000000E+00
  0.00000000E+00  0.00000000E+00  0.00000000E+00
  0.00000000E+00  0.00000000E+00  0.00000000E+00
  0.00000000E+00  0.00000000E+00  0.00000000E+00
  0.00000000E+00  0.00000000E+00  0.00000000E+00
  0.00000000E+00  0.00000000E+00  0.00000000E+00
  0.00000000E+00  0.00000000E+00  0.00000000E+00
  0.00000000E+00  0.00000000E+00  0.00000000E+00
  0.00000000E+00  0.00000000E+00  0.00000000E+00
  0.00000000E+00  0.00000000E+00  0.00000000E+00
  0.00000000E+00  0.00000000E+00  0.00000000E+00
  0.00000000E+00  0.00000000E+00  0.00000000E+00
  0.00000000E+00  0.00000000E+00  0.00000000E+00
  0.00000000E+00  0.00000000E+00  0.00000000E+00
  0.00000000E+00  0.00000000E+00  0.00000000E+00
  0.00000000E+00  0.00000000E+00  0.00000000E+00
  0.00000000E+00  0.00000000E+00  0.00000000E+00
  0.00000000E+00  0.00000000E+00  0.00000000E+00
  0.00000000E+00  0.00000000E+00  0.00000000E+00
  0.00000000E+00  0.00000000E+00  0.00000000E+00
  0.00000000E+00  0.00000000E+00  0.00000000E+00
  0.00000000E+00  0.00000000E+00  0.00000000E+00
  0.00000000E+00  0.00000000E+00  0.00000000E+00
  0.00000000E+00  0.00000000E+00  0.00000000E+00
  0.00000000E+00  0.00000000E+00  0.00000000E+00
  0.00000000E+00  0.00000000E+00  0.00000000E+00
  0.00000000E+00  0.00000000E+00  0.00000000E+00
  0.00000000E+00  0.00000000E+00  0.00000000E+00
  0.00000000E+00  0.00000000E+00  0.00000000E+00
  0.00000000E+00  0.00000000E+00  0.00000000E+00
  0.00000000E+00  0.00000000E+00  0.00000000E+00
  0.00000000E+00  0.00000000E+00  0.00000000E+00
  0.00000000E+00  0.00000000E+00  0.00000000E+00
  0.00000000E+00  0.00000000E+00  0.00000000E+00
  0.00000000E+00  0.00000000E+00  0.00000000E+00
  0.00000000E+00  0.00000000E+00  0.00000000E+00
  0.00000000E+00  0.00000000E+00  0.00000000E+00
  0.00000000E+00  0.00000000E+00  0.00000000E+00
  0.00000000E+00  0.00000000E+00  0.00000000E+00
  0.00000000E+00  0.00000000E+00  0.00000000E+00
  0.00000000E+00  0.00000000E+00  0.00000000E+00
  0.00000000E+00  0.00000000E+00  0.00000000E+00
  0.00000000E+00  0.00000000E+00  0.00000000E+00
  0.00000000E+00  0.00000000E+00  0.00000000E+00
  0.00000000E+00  0.00000000E+00  0.00000000E+00
  0.00000000E+00  0.00000000E+00  0.00000000E+00
  0.00000000E+00  0.00000000E+00  0.00000000E+00
  0.00000000E+00  0.00000000E+00  0.00000000E+00
  0.00000000E+00  0.00000000E+00  0.00000000E+00
  0.00000000E+00  0.00000000E+00  0.00000000E+00
  0.00000000E+00  0.00000000E+00  0.00000000E+00
  0.00000000E+00  0.00000000E+00  0.00000000E+00
  0.00000000E+00  0.00000000E+00  0.00000000E+00
  0.00000000E+00  0.00000000E+00  0.00000000E+00
  0.00000000E+00  0.00000000E+00  0.00000000E+00
  0.00000000E+00  0.00000000E+00  0.00000000E+00
  0.00000000E+00  0.00000000E+00  0.00000000E+00
  0.00000000E+00  0.00000000E+00  0.00000000E+00
  0.00000000E+00  0.00000000E+00  0.00000000E+00
  0.00000000E+00  0.00000000E+00  0.00000000E+00
  0.00000000E+00  0.00000000E+00  0.00000000E+00
  0.00000000E+00  0.00000000E+00  0.00000000E+00
  0.00000000E+00  0.00000000E+00  0.00000000E+00
  0.00000000E+00  0.00000000E+00  0.00000000E+00
  0.00000000E+00  0.00000000E+00  0.00000000E+00
  0.00000000E+00  0.00000000E+00  0.00000000E+00
  0.00000000E+00  0.00000000E+00  0.00000000E+00
  0.00000000E+00  0.00000000E+00  0.00000000E+00
  0.00000000E+00  0.00000000E+00  0.00000000E+00
  0.00000000E+00  0.00000000E+00  0.00000000E+00
  0.00000000E+00  0.00000000E+00  0.00000000E+00
  0.00000000E+00  0.00000000E+00  0.00000000E+00
  0.00000000E+00  0.00000000E+00  0.00000000E+00
  0.00000000E+00  0.00000000E+00  0.00000000E+00
  0.00000000E+00  0.00000000E+00  0.00000000E+00
  0.00000000E+00  0.00000000E+00  0.00000000E+00
  0.00000000E+00  0.00000000E+00  0.00000000E+00
  0.00000000E+00  0.00000000E+00  0.00000000E+00
  0.00000000E+00  0.00000000E+00  0.00000000E+00
  0.00000000E+00  0.00000000E+00  0.00000000E+00
  0.00000000E+00  0.00000000E+00  0.00000000E+00
  0.00000000E+00  0.00000000E+00  0.00000000E+00
  0.00000000E+00  0.00000000E+00  0.00000000E+00
  0.00000000E+00  0.00000000E+00  0.00000000E+00
  0.00000000E+00  0.00000000E+00  0.00000000E+00
  0.00000000E+00  0.00000000E+00  0.00000000E+00
  0.00000000E+00  0.00000000E+00  0.00000000E+00
  0.00000000E+00  0.00000000E+00  0.00000000E+00
  0.00000000E+00  0.00000000E+00  0.00000000E+00
  0.00000000E+00  0.00000000E+00  0.00000000E+00
  0.00000000E+00  0.00000000E+00  0.00000000E+00
