# Supplementary material for: Dramatic Enhancement of Rare-Earth Metal–Organic Framework Stability Via Metal Cluster Fluorination
Source: JACS Au. 2022 Aug 9;2(8):1889–98. doi: 10.1021/jacsau.2c00259 (PMC9400048; doi:10.1021/jacsau.2c00259)
Supplement: Supplementary file 2 — au2c00259_si_002.zip [file au2c00259_si_002.zip › jacs_supplement/poscars/empty_stability/uio-66/hydroxide/eu/POSCAR]

Poscar                                  
   1.00000000000000     
    15.2241731413388965   -0.0073981553888750    0.0023048823537247
     7.6175994584312061   13.1810154156183117    0.0022934635024032
     7.6118353384329200    4.3899901067111289   12.4322433101970073
   C    H    O    Eu
    48    28    32     6
Direct
  0.9224664611773991  0.4521975088242313  0.0820666291715429
  0.5432589014654424  0.4521644875337437  0.9225152040182457
  0.0820817891675539  0.9224489211320280  0.4522204497341257
  0.4521657337095774  0.5432747587386593  0.0821581391227479
  0.9224203851659577  0.0820561714158625  0.5433497143119158
  0.5433291008280408  0.9224330079713555  0.0820376387900135
  0.0821625281876111  0.4521675952248770  0.5432630608125570
  0.4522092885123482  0.0821029513661153  0.9224328138322346
  0.9224824682195547  0.5433057738446482  0.4521999041936802
  0.9224766594619006  0.4521926259155968  0.5432958967384722
  0.4522156677295751  0.9224540782007767  0.0820405333855452
  0.0821627086022332  0.5432771651653180  0.4521818101962272
  0.5433181851122604  0.0820841204094392  0.9224267934073102
  0.5432587640774186  0.4521877855908991  0.0821538652413412
  0.0820641622140145  0.9224273950749118  0.5433390493228007
  0.4521541953712159  0.5432586109669137  0.9225206454808382
  0.9224452877908651  0.0820695106020115  0.4522301239566545
  0.0821028534833285  0.4522161875715073  0.9224522645869651
  0.5433067848267416  0.9224526585156373  0.4521938085594379
  0.9224407935597361  0.5433006578807300  0.0820826929530579
  0.4521861836112500  0.0821195056539052  0.5432906876597990
  0.6869772080511176  0.0026023858459756  0.3079667363628751
  0.5885931535560215  0.0024861390607761  0.4065216962903800
  0.0025243919272995  0.6870025980974725  0.0025851973558833
  0.0024314637780312  0.5886301477943070  0.0024676564129947
  0.3079817432672780  0.0025415908748794  0.6869638287394005
  0.4065332086519000  0.0024634841021864  0.5885867334047699
  0.0026032730820048  0.3079521627921597  0.0025005007762065
  0.0024766610126089  0.4065245175007642  0.0024311948519127
  0.6869573959397804  0.3079743700866406  0.0026209187260866
  0.5885678153021251  0.4065180077739342  0.0025140164100826
  0.0025623481173354  0.0025503826868383  0.3079549048211709
  0.0024584507178436  0.0024471999329176  0.4065347994816627
  0.3079544098373917  0.6869575387115562  0.0026231206913543
  0.4065055856622973  0.5885780199732028  0.0025141970964721
  0.0025313441399907  0.0025132645589967  0.6870351366412190
  0.0024321894050728  0.0024311039759000  0.5886495217463815
  0.6870018151761837  0.0025510826813289  0.0025297363159453
  0.5886361771973417  0.0024390156370600  0.0024231016667516
  0.0026309940014624  0.3079490825190700  0.6869500811357274
  0.0025103098701577  0.4065083075791797  0.5885747780096976
  0.3079568328120965  0.0025774363593555  0.0025149145169309
  0.4065334817365169  0.0024635508093880  0.0024196343015125
  0.0025935783838488  0.6869973333821859  0.3079883157476402
  0.0025064989981347  0.5885928339014674  0.4065315321970315
  0.5432831074892877  0.0821275767303303  0.4521920312004533
  0.0820826868240009  0.5433185982733191  0.9224646660733323
  0.4522133717794001  0.9224334493251849  0.5433029845407082
  0.4143412922705871  0.8614512215010461  0.1431807610095952
  0.1432775887990788  0.5810586573656884  0.4142750531637899
  0.5810702738982082  0.1432205516886129  0.8614402582100159
  0.5810324848337168  0.4142700613498045  0.1432744441095300
  0.1431969631099062  0.8614308504213567  0.5810845992627459
  0.4142591850587274  0.5810298379723320  0.8615281440167768
  0.8614537501327711  0.1432205222788430  0.4143543625910219
  0.1432605015207258  0.4143442794402803  0.8614580674767706
  0.5810912390546105  0.8614545988032639  0.4142954826202694
  0.8614428161681388  0.5810410447900889  0.1432119485470514
  0.4142752753171522  0.1432517539456468  0.5810540951964930
  0.9046338032571939  0.2860989029596509  0.9046593120489398
  0.9046764278106345  0.9046701212861957  0.9046999489844793
  0.2860928762791011  0.9046789354851361  0.9046396530325522
  0.9046682466911748  0.9046286953293652  0.2860963237134042
  0.5810464024851731  0.1432565697500353  0.4142991604197083
  0.1432011512105155  0.5810867533540783  0.8614589996378489
  0.4142940281720561  0.8614527348134651  0.5810681222108123
  0.8614826570448666  0.4143007165355004  0.1432172612094777
  0.5810383213327385  0.4142630946309678  0.8615233997184872
  0.1432381547340437  0.8614564244653483  0.4143456285445471
  0.4142493743205727  0.5810424819913032  0.1432794280826668
  0.8614188569720133  0.1431926110915997  0.5810938481959157
  0.5810890119271227  0.8614161180313963  0.1431500333453440
  0.1432869027580713  0.4142585559298654  0.5810354174554558
  0.4143214099148599  0.1432754689783256  0.8614544383712909
  0.8614547005357016  0.5810984126128010  0.4143359698781740
  0.8614714968902644  0.4143002675547550  0.5810825352421611
  0.7247151139253485  0.0765873571794900  0.2710123177488602
  0.0764961635685554  0.7247750727163063  0.9278414555834978
  0.2709944548975121  0.9277913650540813  0.7247086757969723
  0.9278693355767804  0.2709416814065402  0.0764867633017261
  0.7247203597092673  0.2709832715632952  0.9278673140446903
  0.0765541922102792  0.9278057345396341  0.2709673479955415
  0.2709963323522925  0.7247119703926607  0.0765958863316397
  0.9278025560387755  0.0765033320503544  0.7247905167931317
  0.7247855253672284  0.9278004275309775  0.0764935205904486
  0.0766192374687173  0.2709676819106400  0.7246896966653384
  0.2709957189456104  0.0765667278054226  0.9277558989067409
  0.9278329836818974  0.7247745276929449  0.2710094163691736
  0.9278654601236596  0.2709733661694170  0.7247163795794279
  0.2709572920786814  0.9278370241657493  0.0764983504621534
  0.0765836150944093  0.7247361774580875  0.2710170135450684
  0.7247564762714926  0.0765377367978225  0.9277904690825544
  0.7247191785864261  0.2710180763830178  0.0765854913437293
  0.0764925392133517  0.9277634918167336  0.7248155328091342
  0.2709718981945418  0.7247140536537005  0.9278685021067811
  0.9278240727162741  0.0765474895612834  0.2709660327859636
  0.0765880434315172  0.2709965441221147  0.9277343035992365
  0.7247380696389274  0.9278468650685141  0.2709819221173824
  0.9277847905239751  0.7247580940941357  0.0765690608105883
  0.2710057283547941  0.0765170653211969  0.7247234284159830
  0.0509387949972219  0.0509341742285660  0.0509244944880632
  0.0509212343911399  0.0509223095733050  0.8473498185670372
  0.0509329304717471  0.8473393224279144  0.0509359544030943
  0.8473384532734497  0.0509513948288760  0.0509135271230393
  0.9308783174245396  0.9308890507018520  0.9308941138981897
  0.9308883305983274  0.9308884435400345  0.2074759173607017
  0.2074800214863744  0.9308655583779600  0.9308813018633141
  0.9308896419653130  0.2074874346019035  0.9308693338315898
  0.8734726284914919  0.1265883896148468  0.1265755730459377
  0.1265775834825950  0.8734795156936113  0.8734868859440980
  0.8734801346827076  0.1265911665616772  0.8734755752849923
  0.1265978276834603  0.8734640717309977  0.1265850958810176
  0.8734775112210231  0.8734940534726240  0.1265670652641461
  0.1265833563700429  0.1265765052694427  0.8734499409735812
 
  0.00000000E+00  0.00000000E+00  0.00000000E+00
  0.00000000E+00  0.00000000E+00  0.00000000E+00
  0.00000000E+00  0.00000000E+00  0.00000000E+00
  0.00000000E+00  0.00000000E+00  0.00000000E+00
  0.00000000E+00  0.00000000E+00  0.00000000E+00
  0.00000000E+00  0.00000000E+00  0.00000000E+00
  0.00000000E+00  0.00000000E+00  0.00000000E+00
  0.00000000E+00  0.00000000E+00  0.00000000E+00
  0.00000000E+00  0.00000000E+00  0.00000000E+00
  0.00000000E+00  0.00000000E+00  0.00000000E+00
  0.00000000E+00  0.00000000E+00  0.00000000E+00
  0.00000000E+00  0.00000000E+00  0.00000000E+00
  0.00000000E+00  0.00000000E+00  0.00000000E+00
  0.00000000E+00  0.00000000E+00  0.00000000E+00
  0.00000000E+00  0.00000000E+00  0.00000000E+00
  0.00000000E+00  0.00000000E+00  0.00000000E+00
  0.00000000E+00  0.00000000E+00  0.00000000E+00
  0.00000000E+00  0.00000000E+00  0.00000000E+00
  0.00000000E+00  0.00000000E+00  0.00000000E+00
  0.00000000E+00  0.00000000E+00  0.00000000E+00
  0.00000000E+00  0.00000000E+00  0.00000000E+00
  0.00000000E+00  0.00000000E+00  0.00000000E+00
  0.00000000E+00  0.00000000E+00  0.00000000E+00
  0.00000000E+00  0.00000000E+00  0.00000000E+00
  0.00000000E+00  0.00000000E+00  0.00000000E+00
  0.00000000E+00  0.00000000E+00  0.00000000E+00
  0.00000000E+00  0.00000000E+00  0.00000000E+00
  0.00000000E+00  0.00000000E+00  0.00000000E+00
  0.00000000E+00  0.00000000E+00  0.00000000E+00
  0.00000000E+00  0.00000000E+00  0.00000000E+00
  0.00000000E+00  0.00000000E+00  0.00000000E+00
  0.00000000E+00  0.00000000E+00  0.00000000E+00
  0.00000000E+00  0.00000000E+00  0.00000000E+00
  0.00000000E+00  0.00000000E+00  0.00000000E+00
  0.00000000E+00  0.00000000E+00  0.00000000E+00
  0.00000000E+00  0.00000000E+00  0.00000000E+00
  0.00000000E+00  0.00000000E+00  0.00000000E+00
  0.00000000E+00  0.00000000E+00  0.00000000E+00
  0.00000000E+00  0.00000000E+00  0.00000000E+00
  0.00000000E+00  0.00000000E+00  0.00000000E+00
  0.00000000E+00  0.00000000E+00  0.00000000E+00
  0.00000000E+00  0.00000000E+00  0.00000000E+00
  0.00000000E+00  0.00000000E+00  0.00000000E+00
  0.00000000E+00  0.00000000E+00  0.00000000E+00
  0.00000000E+00  0.00000000E+00  0.00000000E+00
  0.00000000E+00  0.00000000E+00  0.00000000E+00
  0.00000000E+00  0.00000000E+00  0.00000000E+00
  0.00000000E+00  0.00000000E+00  0.00000000E+00
  0.00000000E+00  0.00000000E+00  0.00000000E+00
  0.00000000E+00  0.00000000E+00  0.00000000E+00
  0.00000000E+00  0.00000000E+00  0.00000000E+00
  0.00000000E+00  0.00000000E+00  0.00000000E+00
  0.00000000E+00  0.00000000E+00  0.00000000E+00
  0.00000000E+00  0.00000000E+00  0.00000000E+00
  0.00000000E+00  0.00000000E+00  0.00000000E+00
  0.00000000E+00  0.00000000E+00  0.00000000E+00
  0.00000000E+00  0.00000000E+00  0.00000000E+00
  0.00000000E+00  0.00000000E+00  0.00000000E+00
  0.00000000E+00  0.00000000E+00  0.00000000E+00
  0.00000000E+00  0.00000000E+00  0.00000000E+00
  0.00000000E+00  0.00000000E+00  0.00000000E+00
  0.00000000E+00  0.00000000E+00  0.00000000E+00
  0.00000000E+00  0.00000000E+00  0.00000000E+00
  0.00000000E+00  0.00000000E+00  0.00000000E+00
  0.00000000E+00  0.00000000E+00  0.00000000E+00
  0.00000000E+00  0.00000000E+00  0.00000000E+00
  0.00000000E+00  0.00000000E+00  0.00000000E+00
  0.00000000E+00  0.00000000E+00  0.00000000E+00
  0.00000000E+00  0.00000000E+00  0.00000000E+00
  0.00000000E+00  0.00000000E+00  0.00000000E+00
  0.00000000E+00  0.00000000E+00  0.00000000E+00
  0.00000000E+00  0.00000000E+00  0.00000000E+00
  0.00000000E+00  0.00000000E+00  0.00000000E+00
  0.00000000E+00  0.00000000E+00  0.00000000E+00
  0.00000000E+00  0.00000000E+00  0.00000000E+00
  0.00000000E+00  0.00000000E+00  0.00000000E+00
  0.00000000E+00  0.00000000E+00  0.00000000E+00
  0.00000000E+00  0.00000000E+00  0.00000000E+00
  0.00000000E+00  0.00000000E+00  0.00000000E+00
  0.00000000E+00  0.00000000E+00  0.00000000E+00
  0.00000000E+00  0.00000000E+00  0.00000000E+00
  0.00000000E+00  0.00000000E+00  0.00000000E+00
  0.00000000E+00  0.00000000E+00  0.00000000E+00
  0.00000000E+00  0.00000000E+00  0.00000000E+00
  0.00000000E+00  0.00000000E+00  0.00000000E+00
  0.00000000E+00  0.00000000E+00  0.00000000E+00
  0.00000000E+00  0.00000000E+00  0.00000000E+00
  0.00000000E+00  0.00000000E+00  0.00000000E+00
  0.00000000E+00  0.00000000E+00  0.00000000E+00
  0.00000000E+00  0.00000000E+00  0.00000000E+00
  0.00000000E+00  0.00000000E+00  0.00000000E+00
  0.00000000E+00  0.00000000E+00  0.00000000E+00
  0.00000000E+00  0.00000000E+00  0.00000000E+00
  0.00000000E+00  0.00000000E+00  0.00000000E+00
  0.00000000E+00  0.00000000E+00  0.00000000E+00
  0.00000000E+00  0.00000000E+00  0.00000000E+00
  0.00000000E+00  0.00000000E+00  0.00000000E+00
  0.00000000E+00  0.00000000E+00  0.00000000E+00
  0.00000000E+00  0.00000000E+00  0.00000000E+00
  0.00000000E+00  0.00000000E+00  0.00000000E+00
  0.00000000E+00  0.00000000E+00  0.00000000E+00
  0.00000000E+00  0.00000000E+00  0.00000000E+00
  0.00000000E+00  0.00000000E+00  0.00000000E+00
  0.00000000E+00  0.00000000E+00  0.00000000E+00
  0.00000000E+00  0.00000000E+00  0.00000000E+00
  0.00000000E+00  0.00000000E+00  0.00000000E+00
  0.00000000E+00  0.00000000E+00  0.00000000E+00
  0.00000000E+00  0.00000000E+00  0.00000000E+00
  0.00000000E+00  0.00000000E+00  0.00000000E+00
  0.00000000E+00  0.00000000E+00  0.00000000E+00
  0.00000000E+00  0.00000000E+00  0.00000000E+00
  0.00000000E+00  0.00000000E+00  0.00000000E+00
  0.00000000E+00  0.00000000E+00  0.00000000E+00
  0.00000000E+00  0.00000000E+00  0.00000000E+00
