# Supplementary material for: Dramatic Enhancement of Rare-Earth Metal–Organic Framework Stability Via Metal Cluster Fluorination
Source: JACS Au. 2022 Aug 9;2(8):1889–98. doi: 10.1021/jacsau.2c00259 (PMC9400048; doi:10.1021/jacsau.2c00259)
Supplement: Supplementary file 2 — au2c00259_si_002.zip [file au2c00259_si_002.zip › jacs_supplement/poscars/empty_stability/uio-66/hydroxide/ho/POSCAR]

Poscar                                  
   1.00000000000000     
    15.0309970481426678   -0.0075886248425234    0.0022544469362750
     7.5206944832334841   13.0135128352247911    0.0028044099008950
     7.5151510003662549    4.3346264968670472   12.2747156807129301
   C    H    O    Ho
    48    28    32     6
Direct
  0.9268975530998638  0.4461444511433802  0.0885645049191383
  0.5384258478907374  0.4461334874622662  0.9269408209250054
  0.0886038009197272  0.9269304541499394  0.4461478586459697
  0.4462127219503866  0.5384702991496887  0.0885451625148740
  0.9269464373508167  0.0886262148834829  0.5384117956929126
  0.5383945397350309  0.9269645733764527  0.0885954965299448
  0.0885213059955304  0.4462212996675323  0.5384715834038953
  0.4461229892579668  0.0886051410436373  0.9268851044323483
  0.9269208544354124  0.5383980041404877  0.4461253637662810
  0.9269295743400244  0.4461255926947056  0.5383894096769685
  0.4461382804846354  0.9269199724665909  0.0886000935597299
  0.0885118578053257  0.5385094203963863  0.4461922963499145
  0.5383756520086953  0.0886451795312415  0.9268955526167150
  0.5384950086289580  0.4461932658163736  0.0885459047475465
  0.0886289220341208  0.9269501240540455  0.5384016511686153
  0.4461532775248956  0.5383934709074170  0.9269401389220659
  0.9269167888604070  0.0886175275264987  0.4461553451059101
  0.0885880033107348  0.4461566123043499  0.9268927377787988
  0.5383966247542858  0.9268769877570877  0.4461724303617006
  0.9269193882325667  0.5383951392783408  0.0886010407999024
  0.4462255782345819  0.0885327199736986  0.5384372508190689
  0.6871014859835602  0.0046873537896994  0.3034614301786304
  0.5849511612479285  0.0072884698000981  0.4004511322866234
  0.0047810323915835  0.6870657222020119  0.0047821348150290
  0.0073485863983860  0.5849163322059209  0.0073708903920798
  0.3034968934514754  0.0047176767359117  0.6871181161181587
  0.4004810315475984  0.0073149028141294  0.5849679096792101
  0.0047826845000319  0.3034136376223239  0.0047835731861150
  0.0073339082683296  0.4004422258015762  0.0073179073051804
  0.6871354279445904  0.3035000631508236  0.0047363195572510
  0.5849751626722011  0.4004689217368557  0.0073304531662152
  0.0047429178127797  0.0047567580822672  0.3034799743621957
  0.0073321936891577  0.0073503464727175  0.4004604979690901
  0.3034617327263597  0.6870689683173353  0.0047754333560729
  0.4004586757015394  0.5849500240867349  0.0073441981236600
  0.0047681325445243  0.0047557531846844  0.6871062436677303
  0.0073782476802903  0.0073705582000490  0.5849244610583898
  0.6870807120555232  0.0048022741440542  0.0047152331461591
  0.5849114132066416  0.0074011063858722  0.0073146133865793
  0.0047340494853538  0.3034369359281724  0.6870770273515995
  0.0073261888073030  0.4004494905282601  0.5849441635283469
  0.3034437776965789  0.0047102228179518  0.0048133574799574
  0.4004493472528691  0.0073223299341369  0.0073291657696273
  0.0047362244449197  0.6871096659925702  0.3034525199875476
  0.0073150281384175  0.5849590491019275  0.4004453424910790
  0.5384835758687293  0.0885283257890830  0.4461423563033161
  0.0885910407818681  0.5384203126297465  0.9269333398950189
  0.4461484943874160  0.9268869972859070  0.5384506713415050
  0.4080059470577176  0.8649099531569765  0.1503180097341600
  0.1501810309461111  0.5769777827776396  0.4081350961356524
  0.5768161928952661  0.1503656594991252  0.8648440980993199
  0.5769270628566014  0.4081142635444149  0.1502527968338089
  0.1503762067431939  0.8649485990928923  0.5768035141840886
  0.4080363078664389  0.5767898212533517  0.8649215549482431
  0.8648937664514228  0.1503203377786463  0.4080307179752234
  0.1502655821715587  0.4080726507891688  0.8648402502961401
  0.5767867719401742  0.8648423547369037  0.4080734100785740
  0.8649167500875865  0.5767958319653169  0.1503360002487417
  0.4081676287437806  0.1502389419384594  0.5768578688234803
  0.9044625385281244  0.2866787412103299  0.9044548148171200
  0.9044456427573573  0.9044419851030620  0.9044418292199908
  0.2866698553476354  0.9044285565026022  0.9044867192417372
  0.9044517961830042  0.9044303065938456  0.2866797412582631
  0.5769344143454226  0.1502215006578030  0.4080337639008674
  0.1503234775905197  0.5768372127105382  0.8649325523074486
  0.4080326826738301  0.8648509051047018  0.5769064224670535
  0.8648483155343505  0.4080452775040668  0.1502364509659236
  0.5768189279735214  0.4080160771200536  0.8649384486262424
  0.1503153154873712  0.8648996664033948  0.4080161711027465
  0.4081603810564545  0.5769317857083075  0.1502324255785986
  0.8649672001333679  0.1503535416926235  0.5768225252671041
  0.5767899731249312  0.8650064474657753  0.1503256629686607
  0.1501988283542964  0.4081650057471565  0.5769342409699699
  0.4080175735136000  0.1502966024117612  0.8648209900435246
  0.8649112010361714  0.5767901706372911  0.4080029148503308
  0.8649067408289003  0.4080021553100919  0.5768194289601823
  0.7267817648023163  0.0782029095931482  0.2672876943433619
  0.0783070452853645  0.7267263983979320  0.9277649539923482
  0.2672434990771209  0.9277788318467790  0.7266919654323273
  0.9277877621091706  0.2672247659562167  0.0783338419118961
  0.7267499888903547  0.2672708663278694  0.9277716218027442
  0.0782808920965324  0.9277767382945576  0.2672806048960384
  0.2672718779511771  0.7267267357766529  0.0783071613867119
  0.9277504385737484  0.0782741325056432  0.7267537710749550
  0.7267606305945349  0.9277581496579534  0.0782121073731024
  0.0782482148329451  0.2672294672012014  0.7267601475177569
  0.2671832739418419  0.0782766735655566  0.9278803546976074
  0.9278427763841088  0.7266545036462964  0.2671654612541560
  0.9277794309840425  0.2672162288459260  0.7266465474209596
  0.2673116775363945  0.9276724060964986  0.0783521192842260
  0.0781989375776789  0.7268320210772607  0.2673391128953972
  0.7267199925988016  0.0783509458641940  0.9277338422881869
  0.7267983126326540  0.2673044395362481  0.0782675343945729
  0.0782889954511011  0.9277572611558352  0.7267558213175506
  0.2672226754329345  0.7266591549894331  0.9278306625481139
  0.9277488498608993  0.0782884347667491  0.2672936292859758
  0.0783483341197383  0.2671722000472462  0.9278428704660878
  0.7266758048814828  0.9277412919285528  0.2672315755855066
  0.9278000314288570  0.7266989736338394  0.0783270155067630
  0.2673418808901972  0.0782116835851644  0.7268075371406494
  0.0502674194561318  0.0502549139211120  0.0502657120835178
  0.0502467667571419  0.0502440935814155  0.8492753784634174
  0.0502371208342373  0.8492726728389569  0.0502645221507417
  0.8492593847577967  0.0502443536470078  0.0502629577916980
  0.9309700560681835  0.9309776010066336  0.9309723633570000
  0.9309628809257484  0.9309770159340844  0.2070951881181564
  0.2070922939298632  0.9309583657362731  0.9310041256525323
  0.9309921271399533  0.2070928733609864  0.9309836427157023
  0.8751263202698694  0.1248833025238856  0.1249045881947710
  0.1249066029215059  0.8751092949913616  0.8751302132758886
  0.8751237735636233  0.1249075206343821  0.8751145752117200
  0.1248979589790896  0.8751127432593605  0.1249107343162674
  0.8751080681536120  0.8751059304715473  0.1248980465607099
  0.1249033885399177  0.1248770349154428  0.8751218217479894
 
  0.00000000E+00  0.00000000E+00  0.00000000E+00
  0.00000000E+00  0.00000000E+00  0.00000000E+00
  0.00000000E+00  0.00000000E+00  0.00000000E+00
  0.00000000E+00  0.00000000E+00  0.00000000E+00
  0.00000000E+00  0.00000000E+00  0.00000000E+00
  0.00000000E+00  0.00000000E+00  0.00000000E+00
  0.00000000E+00  0.00000000E+00  0.00000000E+00
  0.00000000E+00  0.00000000E+00  0.00000000E+00
  0.00000000E+00  0.00000000E+00  0.00000000E+00
  0.00000000E+00  0.00000000E+00  0.00000000E+00
  0.00000000E+00  0.00000000E+00  0.00000000E+00
  0.00000000E+00  0.00000000E+00  0.00000000E+00
  0.00000000E+00  0.00000000E+00  0.00000000E+00
  0.00000000E+00  0.00000000E+00  0.00000000E+00
  0.00000000E+00  0.00000000E+00  0.00000000E+00
  0.00000000E+00  0.00000000E+00  0.00000000E+00
  0.00000000E+00  0.00000000E+00  0.00000000E+00
  0.00000000E+00  0.00000000E+00  0.00000000E+00
  0.00000000E+00  0.00000000E+00  0.00000000E+00
  0.00000000E+00  0.00000000E+00  0.00000000E+00
  0.00000000E+00  0.00000000E+00  0.00000000E+00
  0.00000000E+00  0.00000000E+00  0.00000000E+00
  0.00000000E+00  0.00000000E+00  0.00000000E+00
  0.00000000E+00  0.00000000E+00  0.00000000E+00
  0.00000000E+00  0.00000000E+00  0.00000000E+00
  0.00000000E+00  0.00000000E+00  0.00000000E+00
  0.00000000E+00  0.00000000E+00  0.00000000E+00
  0.00000000E+00  0.00000000E+00  0.00000000E+00
  0.00000000E+00  0.00000000E+00  0.00000000E+00
  0.00000000E+00  0.00000000E+00  0.00000000E+00
  0.00000000E+00  0.00000000E+00  0.00000000E+00
  0.00000000E+00  0.00000000E+00  0.00000000E+00
  0.00000000E+00  0.00000000E+00  0.00000000E+00
  0.00000000E+00  0.00000000E+00  0.00000000E+00
  0.00000000E+00  0.00000000E+00  0.00000000E+00
  0.00000000E+00  0.00000000E+00  0.00000000E+00
  0.00000000E+00  0.00000000E+00  0.00000000E+00
  0.00000000E+00  0.00000000E+00  0.00000000E+00
  0.00000000E+00  0.00000000E+00  0.00000000E+00
  0.00000000E+00  0.00000000E+00  0.00000000E+00
  0.00000000E+00  0.00000000E+00  0.00000000E+00
  0.00000000E+00  0.00000000E+00  0.00000000E+00
  0.00000000E+00  0.00000000E+00  0.00000000E+00
  0.00000000E+00  0.00000000E+00  0.00000000E+00
  0.00000000E+00  0.00000000E+00  0.00000000E+00
  0.00000000E+00  0.00000000E+00  0.00000000E+00
  0.00000000E+00  0.00000000E+00  0.00000000E+00
  0.00000000E+00  0.00000000E+00  0.00000000E+00
  0.00000000E+00  0.00000000E+00  0.00000000E+00
  0.00000000E+00  0.00000000E+00  0.00000000E+00
  0.00000000E+00  0.00000000E+00  0.00000000E+00
  0.00000000E+00  0.00000000E+00  0.00000000E+00
  0.00000000E+00  0.00000000E+00  0.00000000E+00
  0.00000000E+00  0.00000000E+00  0.00000000E+00
  0.00000000E+00  0.00000000E+00  0.00000000E+00
  0.00000000E+00  0.00000000E+00  0.00000000E+00
  0.00000000E+00  0.00000000E+00  0.00000000E+00
  0.00000000E+00  0.00000000E+00  0.00000000E+00
  0.00000000E+00  0.00000000E+00  0.00000000E+00
  0.00000000E+00  0.00000000E+00  0.00000000E+00
  0.00000000E+00  0.00000000E+00  0.00000000E+00
  0.00000000E+00  0.00000000E+00  0.00000000E+00
  0.00000000E+00  0.00000000E+00  0.00000000E+00
  0.00000000E+00  0.00000000E+00  0.00000000E+00
  0.00000000E+00  0.00000000E+00  0.00000000E+00
  0.00000000E+00  0.00000000E+00  0.00000000E+00
  0.00000000E+00  0.00000000E+00  0.00000000E+00
  0.00000000E+00  0.00000000E+00  0.00000000E+00
  0.00000000E+00  0.00000000E+00  0.00000000E+00
  0.00000000E+00  0.00000000E+00  0.00000000E+00
  0.00000000E+00  0.00000000E+00  0.00000000E+00
  0.00000000E+00  0.00000000E+00  0.00000000E+00
  0.00000000E+00  0.00000000E+00  0.00000000E+00
  0.00000000E+00  0.00000000E+00  0.00000000E+00
  0.00000000E+00  0.00000000E+00  0.00000000E+00
  0.00000000E+00  0.00000000E+00  0.00000000E+00
  0.00000000E+00  0.00000000E+00  0.00000000E+00
  0.00000000E+00  0.00000000E+00  0.00000000E+00
  0.00000000E+00  0.00000000E+00  0.00000000E+00
  0.00000000E+00  0.00000000E+00  0.00000000E+00
  0.00000000E+00  0.00000000E+00  0.00000000E+00
  0.00000000E+00  0.00000000E+00  0.00000000E+00
  0.00000000E+00  0.00000000E+00  0.00000000E+00
  0.00000000E+00  0.00000000E+00  0.00000000E+00
  0.00000000E+00  0.00000000E+00  0.00000000E+00
  0.00000000E+00  0.00000000E+00  0.00000000E+00
  0.00000000E+00  0.00000000E+00  0.00000000E+00
  0.00000000E+00  0.00000000E+00  0.00000000E+00
  0.00000000E+00  0.00000000E+00  0.00000000E+00
  0.00000000E+00  0.00000000E+00  0.00000000E+00
  0.00000000E+00  0.00000000E+00  0.00000000E+00
  0.00000000E+00  0.00000000E+00  0.00000000E+00
  0.00000000E+00  0.00000000E+00  0.00000000E+00
  0.00000000E+00  0.00000000E+00  0.00000000E+00
  0.00000000E+00  0.00000000E+00  0.00000000E+00
  0.00000000E+00  0.00000000E+00  0.00000000E+00
  0.00000000E+00  0.00000000E+00  0.00000000E+00
  0.00000000E+00  0.00000000E+00  0.00000000E+00
  0.00000000E+00  0.00000000E+00  0.00000000E+00
  0.00000000E+00  0.00000000E+00  0.00000000E+00
  0.00000000E+00  0.00000000E+00  0.00000000E+00
  0.00000000E+00  0.00000000E+00  0.00000000E+00
  0.00000000E+00  0.00000000E+00  0.00000000E+00
  0.00000000E+00  0.00000000E+00  0.00000000E+00
  0.00000000E+00  0.00000000E+00  0.00000000E+00
  0.00000000E+00  0.00000000E+00  0.00000000E+00
  0.00000000E+00  0.00000000E+00  0.00000000E+00
  0.00000000E+00  0.00000000E+00  0.00000000E+00
  0.00000000E+00  0.00000000E+00  0.00000000E+00
  0.00000000E+00  0.00000000E+00  0.00000000E+00
  0.00000000E+00  0.00000000E+00  0.00000000E+00
  0.00000000E+00  0.00000000E+00  0.00000000E+00
  0.00000000E+00  0.00000000E+00  0.00000000E+00
  0.00000000E+00  0.00000000E+00  0.00000000E+00
