# Supplementary material for: Dramatic Enhancement of Rare-Earth Metal–Organic Framework Stability Via Metal Cluster Fluorination
Source: JACS Au. 2022 Aug 9;2(8):1889–98. doi: 10.1021/jacsau.2c00259 (PMC9400048; doi:10.1021/jacsau.2c00259)
Supplement: Supplementary file 2 — au2c00259_si_002.zip [file au2c00259_si_002.zip › jacs_supplement/poscars/empty_stability/uio-66/hydroxide/y/POSCAR_c]

Poscar                                                                          
1.0
       14.6789999008         0.0000000000         0.0000000000
        7.3509899209        12.7057461517         0.0000000000
        7.3394999504         4.2330397792        11.9869159000
    C    H    O   Y
   48   28   32    6
Direct
     0.917634904         0.452587843         0.082905531
     0.546941698         0.452549249         0.917617321
     0.082910299         0.917634904         0.452589929
     0.452565938         0.546909094         0.082905158
     0.917614639         0.082905531         0.546978951
     0.546979249         0.917618036         0.082891822
     0.082899347         0.452563703         0.546927691
     0.452594995         0.082897782         0.917630911
     0.917613864         0.546936512         0.452566087
     0.917621613         0.452553272         0.546940804
     0.452605277         0.917620003         0.082905531
     0.082891822         0.546946287         0.452553272
     0.546969414         0.082897633         0.917614341
     0.546945870         0.452543586         0.082894206
     0.082897782         0.917622566         0.546977758
     0.452561319         0.546915054         0.917629242
     0.917628348         0.082916036         0.452590972
     0.082915515         0.452601850         0.917626858
     0.546933532         0.917621374         0.452553719
     0.917614043         0.546967030         0.082899123
     0.452547014         0.082892418         0.546947062
     0.693733633         0.002071351         0.302145720
     0.593837738         0.000780463         0.404619962
     0.002067551         0.693767607         0.002105474
     0.000766307         0.593892097         0.000780612
     0.302156150         0.002022251         0.693766117
     0.404618323         0.000759006         0.593858480
     0.002118811         0.302170753         0.002077684
     0.000801325         0.404645145         0.000781059
     0.693767905         0.302146912         0.002035514
     0.593861878         0.404608190         0.000767574
     0.002094746         0.002100110         0.302172840
     0.000787467         0.000797972         0.404649615
     0.302137077         0.693704605         0.002085209
     0.404616535         0.593820751         0.000786647
     0.002095565         0.002094150         0.693763018
     0.000776887         0.000779495         0.593886912
     0.693767309         0.002099961         0.002079397
     0.593894243         0.000774652         0.000769883
     0.002075821         0.302139312         0.693741977
     0.000781879         0.404620856         0.593844414
     0.302189529         0.002059579         0.002089754
     0.404653490         0.000773907         0.000783294
     0.002020463         0.693768620         0.302161515
     0.000756025         0.593856514         0.404627413
     0.546923637         0.082902923         0.452561915
     0.082896441         0.546981037         0.917618811
     0.452557147         0.917609870         0.546940088
     0.413735002         0.854037941         0.146620065
     0.146596894         0.585675955         0.413696259
     0.585704803         0.146610826         0.854025841
     0.585683346         0.413688809         0.146599874
     0.146605760         0.854030192         0.585713327
     0.413698792         0.585643291         0.854046464
     0.854046583         0.146626621         0.413725019
     0.146631241         0.413731277         0.854043126
     0.585657477         0.854043484         0.413695812
     0.854018450         0.585705757         0.146610528
     0.413691491         0.146595478         0.585678458
     0.905949116         0.282981187         0.905838549
     0.905749559         0.905699074         0.905625343
     0.282988042         0.905495822         0.905980408
     0.905723929         0.906077147         0.282988191
     0.585650146         0.146607175         0.413707286
     0.146603599         0.585723758         0.854029596
     0.413706839         0.854027808         0.585661471
     0.854055643         0.413712949         0.146614179
     0.585669398         0.413696706         0.854028702
     0.146618575         0.854056418         0.413722336
     0.413704753         0.585642397         0.146613732
     0.854024410         0.146612167         0.585713923
     0.585717678         0.854027033         0.146606058
     0.146612018         0.413707435         0.585652351
     0.413720101         0.146614403         0.854049087
     0.854027212         0.585656703         0.413713992
     0.854044199         0.413694620         0.585663557
     0.733646095         0.079402417         0.261689216
     0.079302877         0.733772874         0.925193071
     0.262006164         0.924936771         0.733958721
     0.925199330         0.261849552         0.079287156
     0.733950496         0.261991113         0.924959123
     0.079304963         0.925172508         0.261858940
     0.261674911         0.733607531         0.079422981
     0.925178647         0.079328433         0.733769894
     0.733765304         0.925189495         0.079321057
     0.079416126         0.261683106         0.733644307
     0.261869371         0.079274416         0.925170302
     0.924939275         0.733949661         0.262008846
     0.925013363         0.261966974         0.733913124
     0.261889040         0.925122857         0.079284102
     0.079364568         0.733664751         0.261696368
     0.733778417         0.079327017         0.925160885
     0.733671129         0.261684746         0.079373732
     0.079326868         0.925173283         0.733774245
     0.261969358         0.733883917         0.925016344
     0.925158203         0.079301089         0.261866093
     0.079319715         0.261868328         0.925140023
     0.733903408         0.925005198         0.261974573
     0.925144315         0.733777821         0.079332978
     0.261685789         0.079372987         0.733658314
     0.049719304         0.049675792         0.049681678
     0.049698964         0.049666852         0.851041317
     0.049649715         0.851014793         0.049719676
     0.851038039         0.049691588         0.049666628
     0.932792068         0.932792664         0.932783604
     0.932820082         0.932888329         0.201695204
     0.201695576         0.932772100         0.932880402
     0.932883739         0.201688796         0.932833672
     0.879799068         0.120269299         0.120242327
     0.120257601         0.879778206         0.879822612
     0.879813373         0.120276228         0.879783571
     0.120248213         0.879764318         0.120285615
     0.879771650         0.879807413         0.120283604
     0.120298952         0.120235920         0.879775226
