# Supplementary material for: Dramatic Enhancement of Rare-Earth Metal–Organic Framework Stability Via Metal Cluster Fluorination
Source: JACS Au. 2022 Aug 9;2(8):1889–98. doi: 10.1021/jacsau.2c00259 (PMC9400048; doi:10.1021/jacsau.2c00259)
Supplement: Supplementary file 2 — au2c00259_si_002.zip [file au2c00259_si_002.zip › jacs_supplement/poscars/empty_stability/uio-66/hydroxide/y/POSCAR]

Poscar                                  
   1.00000000000000     
    15.0782704541393375   -0.0063759924215535    0.0014108889993201
     7.5454194782515565   13.0547622494443214    0.0009526336821512
     7.5384473337732709    4.3474251773829407   12.3110590255758332
   C    H    O    Y 
    48    28    32     6
Direct
  0.9274904667391437  0.4460477411902981  0.0886374278528316
  0.5382105846678836  0.4460136624028113  0.9271730000221415
  0.0885688108886312  0.9274522631904161  0.4460025572133449
  0.4461105683120424  0.5380570847385752  0.0883473709104775
  0.9274564247507524  0.0886615943385354  0.5379873841915175
  0.5380905416610231  0.9274740625570351  0.0885083494494723
  0.0883446100160650  0.4459891272151297  0.5381525037839238
  0.4459811294121871  0.0885355358992330  0.9274067853999014
  0.9271803692395852  0.5381229619465414  0.4461152972590255
  0.9271832897516821  0.4460867639515754  0.5380818700054486
  0.4461306865016659  0.9273664549324482  0.0885560885575391
  0.0883458039945126  0.5380146071490963  0.4461868472035789
  0.5379543222698524  0.0886223927675053  0.9273614445464196
  0.5381339583843774  0.4460860043814219  0.0883574212850120
  0.0886050720464000  0.9274399143215742  0.5379896718664703
  0.4461929653468366  0.5380007591533981  0.9271514735375578
  0.9274267451988025  0.0886573896438269  0.4460011700178874
  0.0886366751262611  0.4460419087167357  0.9274287300310531
  0.5381166578938295  0.9273466668291539  0.4461233776799358
  0.9275197174168375  0.5380277771684598  0.0886393564485446
  0.4460483291227098  0.0885075044968533  0.5381430413616468
  0.6864137944546685  0.0049451314795618  0.3039051888108066
  0.5844831683410341  0.0075381046067815  0.4005513444532458
  0.0050360542631732  0.6863445437814616  0.0049620923872314
  0.0076336021226157  0.5844614364330712  0.0075784576670925
  0.3038828353895048  0.0048882692065037  0.6864774477599095
  0.4005109631634720  0.0075033043447222  0.5845532519227145
  0.0049472037967425  0.3038864416488911  0.0049276684740322
  0.0076022312040355  0.4005122841291091  0.0075808480287949
  0.6864463355911991  0.3038048706132802  0.0048291731757288
  0.5845604020481094  0.4004667981092618  0.0073832652477633
  0.0049036663720747  0.0049821558295068  0.3038139986525438
  0.0075501295627627  0.0076289467934433  0.4004644624249680
  0.3038472030958331  0.6862749540390890  0.0047718886416333
  0.4005576100052365  0.5843988681805520  0.0073528185014487
  0.0050572900634298  0.0049947991412322  0.6862560591390435
  0.0076242784003862  0.0076349610288814  0.5843666123366194
  0.6863150190077042  0.0050836206988269  0.0048386269432895
  0.5844130823619791  0.0076687867331999  0.0074997126115694
  0.0046559900266316  0.3038617818541223  0.6864629818619066
  0.0073380766147656  0.4004678773672851  0.5845214058024201
  0.3039088604137554  0.0047174493818233  0.0049877882640871
  0.4005153323451782  0.0074739099086401  0.0075791440320233
  0.0046929668488703  0.6864970616488703  0.3040745127112792
  0.0073409824003711  0.5844978608722016  0.4006224227026460
  0.5380376259333892  0.0885264793414715  0.4461336908610982
  0.0886419785574722  0.5380290145899373  0.9274308305518868
  0.4461232539595140  0.9273283455330877  0.5381326200314808
  0.4081561985298595  0.8655447228088567  0.1501351432666894
  0.1499187593380833  0.5762440796090534  0.4081864300126267
  0.5761579857359094  0.1502168915076937  0.8655381023581593
  0.5763825675165256  0.4080918301087384  0.1499393551765641
  0.1501398394420043  0.8656260455905180  0.5762776573208187
  0.4082541059102393  0.5762565072282821  0.8652715269889325
  0.8656539374466157  0.1502541573902783  0.4079443675665075
  0.1502422704941151  0.4079753527428822  0.8656711435162242
  0.5763996941916770  0.8655020191487068  0.4081401029934424
  0.8658064119717938  0.5762465877114800  0.1502632235779386
  0.4080114830113957  0.1500666123104914  0.5764120243815636
  0.9044830819990591  0.2873692544669390  0.9042752830486134
  0.9041778827056615  0.9042207918200442  0.9040669335411117
  0.2874059150263226  0.9038964142435850  0.9044908139175083
  0.9041883493074372  0.9045006978542739  0.2874550004895275
  0.5762921017459646  0.1500731237289928  0.4081486595698644
  0.1502314175902027  0.5762622021301763  0.8656513826312975
  0.4081726253041856  0.8654772932443620  0.5763853119565939
  0.8657293150343306  0.4079961217198872  0.1502811386771893
  0.5765422815221278  0.4079761808930590  0.8653566609716163
  0.1501213811731205  0.8656443162921584  0.4079663526454461
  0.4080580083236303  0.5763443059145764  0.1498956719733695
  0.8656745761519442  0.1502374466551676  0.5762495297161513
  0.5763964004398814  0.8656998964850171  0.1500648196179350
  0.1499325932191375  0.4079196031339162  0.5763949456694651
  0.4079158106108545  0.1500757832063482  0.8656310879605529
  0.8653438024568429  0.5764394217617631  0.4081116827744156
  0.8653344944742788  0.4081314681739313  0.5763146846373294
  0.7259824924602859  0.0781797097790140  0.2679152467271245
  0.0782993190495026  0.7258811393012660  0.9281611535177300
  0.2678830539267810  0.9280922380120418  0.7260371994106359
  0.9281895095989192  0.2678368268884679  0.0782631491884878
  0.7259439967412008  0.2676989701117964  0.9281030619348082
  0.0782552005836717  0.9282623528379982  0.2677091900667969
  0.2676623814439374  0.7256957240558423  0.0782044936879739
  0.9282850267980749  0.0782701312966683  0.7258042295317696
  0.7257856190050632  0.9283644882696351  0.0781904316484964
  0.0779059532517700  0.2678075717563626  0.7260570806372096
  0.2676846683418888  0.0780899872094755  0.9283501502997576
  0.9279269447308266  0.7260813300186112  0.2679979069280933
  0.9279039558207084  0.2678312413192104  0.7259159283011244
  0.2680585824078368  0.9277980885075765  0.0781859768662485
  0.0779875856114074  0.7259925928175861  0.2680888045922782
  0.7258608849694664  0.0783388386101720  0.9280482645449146
  0.7259338579489455  0.2677666193377094  0.0781592769993488
  0.0784288404628068  0.9282656035197884  0.7256880205422878
  0.2678594957963554  0.7258483303195717  0.9279431278186762
  0.9280906836402354  0.0782491418560571  0.2678230944801447
  0.0782067364010776  0.2678444987464664  0.9281290772256947
  0.7258794475617520  0.9282460888533287  0.2677698360260990
  0.9283307261006666  0.7258055035139208  0.0783340524629223
  0.2677614919576642  0.0782493440781473  0.7259519411806097
  0.0503578610492398  0.0502016530083725  0.0503819997889559
  0.0502926816495311  0.0502653310545939  0.8492130114210112
  0.0502891706847365  0.8490706476711347  0.0503456666349748
  0.8491878901449521  0.0503073206531192  0.0502893957491331
  0.9306208475920501  0.9305963152831631  0.9305933248864894
  0.9306560753059356  0.9306983450158790  0.2081014415404589
  0.2080609757614993  0.9305417685542801  0.9307626293820466
  0.9306671561787708  0.2080355928969673  0.9307009047544488
  0.8747499822466552  0.1253697873109660  0.1252939501874887
  0.1253329006551928  0.8747085318871428  0.8746742404663113
  0.8747215695605990  0.1253165315217647  0.8746735534876575
  0.1253592896284777  0.8745948062773673  0.1253762312409320
  0.8746544981860591  0.8747532400962897  0.1253326717503090
  0.1252911869872984  0.1252838335856914  0.8747820165121655
 
  0.00000000E+00  0.00000000E+00  0.00000000E+00
  0.00000000E+00  0.00000000E+00  0.00000000E+00
  0.00000000E+00  0.00000000E+00  0.00000000E+00
  0.00000000E+00  0.00000000E+00  0.00000000E+00
  0.00000000E+00  0.00000000E+00  0.00000000E+00
  0.00000000E+00  0.00000000E+00  0.00000000E+00
  0.00000000E+00  0.00000000E+00  0.00000000E+00
  0.00000000E+00  0.00000000E+00  0.00000000E+00
  0.00000000E+00  0.00000000E+00  0.00000000E+00
  0.00000000E+00  0.00000000E+00  0.00000000E+00
  0.00000000E+00  0.00000000E+00  0.00000000E+00
  0.00000000E+00  0.00000000E+00  0.00000000E+00
  0.00000000E+00  0.00000000E+00  0.00000000E+00
  0.00000000E+00  0.00000000E+00  0.00000000E+00
  0.00000000E+00  0.00000000E+00  0.00000000E+00
  0.00000000E+00  0.00000000E+00  0.00000000E+00
  0.00000000E+00  0.00000000E+00  0.00000000E+00
  0.00000000E+00  0.00000000E+00  0.00000000E+00
  0.00000000E+00  0.00000000E+00  0.00000000E+00
  0.00000000E+00  0.00000000E+00  0.00000000E+00
  0.00000000E+00  0.00000000E+00  0.00000000E+00
  0.00000000E+00  0.00000000E+00  0.00000000E+00
  0.00000000E+00  0.00000000E+00  0.00000000E+00
  0.00000000E+00  0.00000000E+00  0.00000000E+00
  0.00000000E+00  0.00000000E+00  0.00000000E+00
  0.00000000E+00  0.00000000E+00  0.00000000E+00
  0.00000000E+00  0.00000000E+00  0.00000000E+00
  0.00000000E+00  0.00000000E+00  0.00000000E+00
  0.00000000E+00  0.00000000E+00  0.00000000E+00
  0.00000000E+00  0.00000000E+00  0.00000000E+00
  0.00000000E+00  0.00000000E+00  0.00000000E+00
  0.00000000E+00  0.00000000E+00  0.00000000E+00
  0.00000000E+00  0.00000000E+00  0.00000000E+00
  0.00000000E+00  0.00000000E+00  0.00000000E+00
  0.00000000E+00  0.00000000E+00  0.00000000E+00
  0.00000000E+00  0.00000000E+00  0.00000000E+00
  0.00000000E+00  0.00000000E+00  0.00000000E+00
  0.00000000E+00  0.00000000E+00  0.00000000E+00
  0.00000000E+00  0.00000000E+00  0.00000000E+00
  0.00000000E+00  0.00000000E+00  0.00000000E+00
  0.00000000E+00  0.00000000E+00  0.00000000E+00
  0.00000000E+00  0.00000000E+00  0.00000000E+00
  0.00000000E+00  0.00000000E+00  0.00000000E+00
  0.00000000E+00  0.00000000E+00  0.00000000E+00
  0.00000000E+00  0.00000000E+00  0.00000000E+00
  0.00000000E+00  0.00000000E+00  0.00000000E+00
  0.00000000E+00  0.00000000E+00  0.00000000E+00
  0.00000000E+00  0.00000000E+00  0.00000000E+00
  0.00000000E+00  0.00000000E+00  0.00000000E+00
  0.00000000E+00  0.00000000E+00  0.00000000E+00
  0.00000000E+00  0.00000000E+00  0.00000000E+00
  0.00000000E+00  0.00000000E+00  0.00000000E+00
  0.00000000E+00  0.00000000E+00  0.00000000E+00
  0.00000000E+00  0.00000000E+00  0.00000000E+00
  0.00000000E+00  0.00000000E+00  0.00000000E+00
  0.00000000E+00  0.00000000E+00  0.00000000E+00
  0.00000000E+00  0.00000000E+00  0.00000000E+00
  0.00000000E+00  0.00000000E+00  0.00000000E+00
  0.00000000E+00  0.00000000E+00  0.00000000E+00
  0.00000000E+00  0.00000000E+00  0.00000000E+00
  0.00000000E+00  0.00000000E+00  0.00000000E+00
  0.00000000E+00  0.00000000E+00  0.00000000E+00
  0.00000000E+00  0.00000000E+00  0.00000000E+00
  0.00000000E+00  0.00000000E+00  0.00000000E+00
  0.00000000E+00  0.00000000E+00  0.00000000E+00
  0.00000000E+00  0.00000000E+00  0.00000000E+00
  0.00000000E+00  0.00000000E+00  0.00000000E+00
  0.00000000E+00  0.00000000E+00  0.00000000E+00
  0.00000000E+00  0.00000000E+00  0.00000000E+00
  0.00000000E+00  0.00000000E+00  0.00000000E+00
  0.00000000E+00  0.00000000E+00  0.00000000E+00
  0.00000000E+00  0.00000000E+00  0.00000000E+00
  0.00000000E+00  0.00000000E+00  0.00000000E+00
  0.00000000E+00  0.00000000E+00  0.00000000E+00
  0.00000000E+00  0.00000000E+00  0.00000000E+00
  0.00000000E+00  0.00000000E+00  0.00000000E+00
  0.00000000E+00  0.00000000E+00  0.00000000E+00
  0.00000000E+00  0.00000000E+00  0.00000000E+00
  0.00000000E+00  0.00000000E+00  0.00000000E+00
  0.00000000E+00  0.00000000E+00  0.00000000E+00
  0.00000000E+00  0.00000000E+00  0.00000000E+00
  0.00000000E+00  0.00000000E+00  0.00000000E+00
  0.00000000E+00  0.00000000E+00  0.00000000E+00
  0.00000000E+00  0.00000000E+00  0.00000000E+00
  0.00000000E+00  0.00000000E+00  0.00000000E+00
  0.00000000E+00  0.00000000E+00  0.00000000E+00
  0.00000000E+00  0.00000000E+00  0.00000000E+00
  0.00000000E+00  0.00000000E+00  0.00000000E+00
  0.00000000E+00  0.00000000E+00  0.00000000E+00
  0.00000000E+00  0.00000000E+00  0.00000000E+00
  0.00000000E+00  0.00000000E+00  0.00000000E+00
  0.00000000E+00  0.00000000E+00  0.00000000E+00
  0.00000000E+00  0.00000000E+00  0.00000000E+00
  0.00000000E+00  0.00000000E+00  0.00000000E+00
  0.00000000E+00  0.00000000E+00  0.00000000E+00
  0.00000000E+00  0.00000000E+00  0.00000000E+00
  0.00000000E+00  0.00000000E+00  0.00000000E+00
  0.00000000E+00  0.00000000E+00  0.00000000E+00
  0.00000000E+00  0.00000000E+00  0.00000000E+00
  0.00000000E+00  0.00000000E+00  0.00000000E+00
  0.00000000E+00  0.00000000E+00  0.00000000E+00
  0.00000000E+00  0.00000000E+00  0.00000000E+00
  0.00000000E+00  0.00000000E+00  0.00000000E+00
  0.00000000E+00  0.00000000E+00  0.00000000E+00
  0.00000000E+00  0.00000000E+00  0.00000000E+00
  0.00000000E+00  0.00000000E+00  0.00000000E+00
  0.00000000E+00  0.00000000E+00  0.00000000E+00
  0.00000000E+00  0.00000000E+00  0.00000000E+00
  0.00000000E+00  0.00000000E+00  0.00000000E+00
  0.00000000E+00  0.00000000E+00  0.00000000E+00
  0.00000000E+00  0.00000000E+00  0.00000000E+00
  0.00000000E+00  0.00000000E+00  0.00000000E+00
  0.00000000E+00  0.00000000E+00  0.00000000E+00
  0.00000000E+00  0.00000000E+00  0.00000000E+00
