# Supplementary material for: Dramatic Enhancement of Rare-Earth Metal–Organic Framework Stability Via Metal Cluster Fluorination
Source: JACS Au. 2022 Aug 9;2(8):1889–98. doi: 10.1021/jacsau.2c00259 (PMC9400048; doi:10.1021/jacsau.2c00259)
Supplement: Supplementary file 2 — au2c00259_si_002.zip [file au2c00259_si_002.zip › jacs_supplement/poscars/empty_stability/uio-66/hydroxide/zr/POSCAR]

Poscar                                  
   1.00000000000000     
    14.6649539315733204   -0.0068131800936476    0.0024061918041134
     7.3380585952569799   12.6971493749230326    0.0024580716253665
     7.3324772540501746    4.2290879223369497   11.9755329663609924
   C    H    O    Zr
    48    28    32     6
Direct
  0.9202000857062897  0.4497927463364819  0.0857215732462763
  0.5442970509004909  0.4497080639943793  0.9202836629235582
  0.0857321143249783  0.9201992778074066  0.4497996915150577
  0.4497275666580323  0.5442917080124365  0.0857910278502593
  0.9202144546288256  0.0857283902319598  0.5443780169219964
  0.5443981554816629  0.9201865401531913  0.0857170778151127
  0.0857876924334263  0.4497121505285959  0.5442999090121016
  0.4497995823943816  0.0857322014379914  0.9201964221025148
  0.9202750223703658  0.5442786915630206  0.4497043782906349
  0.9202887339608554  0.4496820964866770  0.5442949842891500
  0.4497976037962123  0.9202057537028182  0.0857183433934765
  0.0857726906819063  0.5443024382563257  0.4497163094893727
  0.5443844621321561  0.0857144642028781  0.9202166064003585
  0.5443067365475287  0.4497032100977192  0.0857913196140800
  0.0857242816157636  0.9202128252827519  0.5443838667164118
  0.4497161642032392  0.5443088992314535  0.9202800874584360
  0.9202146316451799  0.0857270644073805  0.4497895154441909
  0.0857291720803471  0.4498003650075450  0.9201904647577048
  0.5443015011692344  0.9202705924455582  0.4497317527526389
  0.9201963333730956  0.5443810380818700  0.0857268550489113
  0.4497312823502675  0.0857774605788630  0.5443087811307485
  0.6932891052878457  0.0029261298120850  0.3009676349534201
  0.5916945196510729  0.0031169573178057  0.4021558713146068
  0.0029055043194472  0.6932907017194696  0.0029286139867685
  0.0030536626538843  0.5917497303339415  0.0030688450589281
  0.3009573222836069  0.0029325052034224  0.6932803965956702
  0.4021421596939658  0.0031289585393422  0.5916840446316910
  0.0029219988121578  0.3009806512025335  0.0028974533581259
  0.0030731075710563  0.4022159864675490  0.0030568161276164
  0.6932884619193784  0.3009532513145610  0.0029234714116033
  0.5916852428824553  0.4021402525913664  0.0031278678065559
  0.0029132574533546  0.0028948037541525  0.3009940754672447
  0.0030794749292292  0.0030660179009822  0.4022163963212917
  0.3009649063506913  0.6932932299230682  0.0029336235413004
  0.4021540388924084  0.5916986669882406  0.0031276024166977
  0.0029133776041920  0.0029043485285911  0.6933072438351144
  0.0030645006920462  0.0030698044752959  0.5917526754827144
  0.6933014867117255  0.0028957346097182  0.0029227949426698
  0.5917586613638148  0.0030509826086275  0.0030650207323892
  0.0029361142159085  0.3009460149980859  0.6932801303385382
  0.0031436314134905  0.4021222618153511  0.5916713841527563
  0.3009861523127123  0.0029101625273318  0.0029091697667876
  0.4022167929396868  0.0030800879717371  0.0030579624237259
  0.0029125407267233  0.6932781590516718  0.3009616029795459
  0.0031144622531963  0.5916719586570321  0.4021448301334482
  0.5443244427119812  0.0857788095927837  0.4497201456962058
  0.0857073123618480  0.5443897167726641  0.9202097601351416
  0.4496938992010676  0.9202860641316200  0.5443003740552035
  0.4106966908931395  0.8566946134990684  0.1492047056530562
  0.1492575372559989  0.5834106156734808  0.4106340166750192
  0.5834913813723995  0.1491979177884142  0.8567339176239108
  0.5833869325490023  0.4106042332837064  0.1492940433119762
  0.1492155550874433  0.8567307336681436  0.5834737465239686
  0.4106224357277668  0.5834242168501943  0.8567822280023017
  0.8567032631279833  0.1491904363403014  0.4107099198676924
  0.1492021855435129  0.4107237268331680  0.8566906991484984
  0.5833898585539912  0.8567935421173631  0.4106291396997608
  0.8566981401308605  0.5834695306647091  0.1492051041514370
  0.4106522254158854  0.1492738623257830  0.5833959977235477
  0.9056751536487274  0.2830444746898225  0.9056652783216360
  0.9056788107553224  0.9056708044316920  0.9056952921155194
  0.2830492808435314  0.9056811740523520  0.9056700068085959
  0.9056751769342194  0.9056597719908356  0.2830537725216432
  0.5834278356308370  0.1492698130471464  0.4106436071287926
  0.1491949491221632  0.5834942760860800  0.8567224158395773
  0.4105988282734536  0.8567954005321059  0.5834020858636635
  0.8566904629099530  0.4107002138837614  0.1491829023441441
  0.5833960246064180  0.4106276130830372  0.8567776516741191
  0.1492101419620334  0.8566896967309191  0.4107209174731928
  0.4106482168239087  0.5833739545714385  0.1492828896199390
  0.8567273829957470  0.1492049274828944  0.5834740700831209
  0.5834675760798238  0.8567041013169526  0.1492149774774914
  0.1492695044082299  0.4106457375446742  0.5833944385795304
  0.4107189844003600  0.1492041039470488  0.8567074227206060
  0.8567884256979191  0.5833647972127973  0.4106060436608443
  0.8568055641636867  0.4105712864833251  0.5833938392763355
  0.7335441755358135  0.0796931147720399  0.2617290050598953
  0.0797068682584838  0.7335159545224961  0.9251906303261345
  0.2617279100525652  0.9251354612260868  0.7335533122714396
  0.9251732475388854  0.2616995688640945  0.0796910672947675
  0.7335577673062227  0.2617236489679538  0.9251316877528389
  0.0796977208954380  0.9251426802456643  0.2617208554895536
  0.2617239354216939  0.7335392908165900  0.0797059549772369
  0.9251730304160087  0.0797010055443368  0.7335272057131057
  0.7335161560191075  0.9251539271779085  0.0797213136117656
  0.0797032934278846  0.2617131672983653  0.7335288608399410
  0.2617159683763465  0.0796971219207338  0.9251560798335168
  0.9251222066323348  0.7335457442178238  0.2617334800458372
  0.9251583489401216  0.2616984305668269  0.7335411158964407
  0.2617007753057131  0.9251686058352446  0.0797094274583032
  0.0796946053785040  0.7335157812336168  0.2617257064581396
  0.7335215176348339  0.0797013934758394  0.9251873658892805
  0.7335321758716565  0.2617122704323599  0.0796979425708094
  0.0797156381078884  0.9251698585331013  0.7335235053734036
  0.2617273893244597  0.7335462423090590  0.9251532924545648
  0.9251763672673479  0.0796915946575062  0.2617070572886126
  0.0797135962898441  0.2616996585321841  0.9251540588354511
  0.7335374362481855  0.9251511858130035  0.2617284882267404
  0.9251639035458951  0.7335072401844775  0.0797253651634348
  0.2617171156690274  0.0796974254976933  0.7335317807514218
  0.0499733771887191  0.0499722249050310  0.0499789592546687
  0.0499858125777322  0.0499689011639858  0.8501767645946205
  0.0499793441869454  0.8501610180936834  0.0499977063828772
  0.8501707491519460  0.0499777102751956  0.0499930840497359
  0.9327485863669031  0.9327399072675542  0.9327687902150332
  0.9327488664557428  0.9327412810198442  0.2018400351047815
  0.2018377721721570  0.9327464560063753  0.9327458208760652
  0.9327471135384153  0.2018329251351469  0.9327436108458368
  0.8804430191881000  0.1196146259243294  0.1196225059789325
  0.1196228654034748  0.8804309512890505  0.8804462837317961
  0.8804399859403377  0.1196131959938651  0.8804415877209256
  0.1196278954559724  0.8804302300414862  0.1196223226615075
  0.8804356690121300  0.8804343239548372  0.1196255155421842
  0.1196273093196802  0.1196118014970793  0.8804351217297374
 
  0.00000000E+00  0.00000000E+00  0.00000000E+00
  0.00000000E+00  0.00000000E+00  0.00000000E+00
  0.00000000E+00  0.00000000E+00  0.00000000E+00
  0.00000000E+00  0.00000000E+00  0.00000000E+00
  0.00000000E+00  0.00000000E+00  0.00000000E+00
  0.00000000E+00  0.00000000E+00  0.00000000E+00
  0.00000000E+00  0.00000000E+00  0.00000000E+00
  0.00000000E+00  0.00000000E+00  0.00000000E+00
  0.00000000E+00  0.00000000E+00  0.00000000E+00
  0.00000000E+00  0.00000000E+00  0.00000000E+00
  0.00000000E+00  0.00000000E+00  0.00000000E+00
  0.00000000E+00  0.00000000E+00  0.00000000E+00
  0.00000000E+00  0.00000000E+00  0.00000000E+00
  0.00000000E+00  0.00000000E+00  0.00000000E+00
  0.00000000E+00  0.00000000E+00  0.00000000E+00
  0.00000000E+00  0.00000000E+00  0.00000000E+00
  0.00000000E+00  0.00000000E+00  0.00000000E+00
  0.00000000E+00  0.00000000E+00  0.00000000E+00
  0.00000000E+00  0.00000000E+00  0.00000000E+00
  0.00000000E+00  0.00000000E+00  0.00000000E+00
  0.00000000E+00  0.00000000E+00  0.00000000E+00
  0.00000000E+00  0.00000000E+00  0.00000000E+00
  0.00000000E+00  0.00000000E+00  0.00000000E+00
  0.00000000E+00  0.00000000E+00  0.00000000E+00
  0.00000000E+00  0.00000000E+00  0.00000000E+00
  0.00000000E+00  0.00000000E+00  0.00000000E+00
  0.00000000E+00  0.00000000E+00  0.00000000E+00
  0.00000000E+00  0.00000000E+00  0.00000000E+00
  0.00000000E+00  0.00000000E+00  0.00000000E+00
  0.00000000E+00  0.00000000E+00  0.00000000E+00
  0.00000000E+00  0.00000000E+00  0.00000000E+00
  0.00000000E+00  0.00000000E+00  0.00000000E+00
  0.00000000E+00  0.00000000E+00  0.00000000E+00
  0.00000000E+00  0.00000000E+00  0.00000000E+00
  0.00000000E+00  0.00000000E+00  0.00000000E+00
  0.00000000E+00  0.00000000E+00  0.00000000E+00
  0.00000000E+00  0.00000000E+00  0.00000000E+00
  0.00000000E+00  0.00000000E+00  0.00000000E+00
  0.00000000E+00  0.00000000E+00  0.00000000E+00
  0.00000000E+00  0.00000000E+00  0.00000000E+00
  0.00000000E+00  0.00000000E+00  0.00000000E+00
  0.00000000E+00  0.00000000E+00  0.00000000E+00
  0.00000000E+00  0.00000000E+00  0.00000000E+00
  0.00000000E+00  0.00000000E+00  0.00000000E+00
  0.00000000E+00  0.00000000E+00  0.00000000E+00
  0.00000000E+00  0.00000000E+00  0.00000000E+00
  0.00000000E+00  0.00000000E+00  0.00000000E+00
  0.00000000E+00  0.00000000E+00  0.00000000E+00
  0.00000000E+00  0.00000000E+00  0.00000000E+00
  0.00000000E+00  0.00000000E+00  0.00000000E+00
  0.00000000E+00  0.00000000E+00  0.00000000E+00
  0.00000000E+00  0.00000000E+00  0.00000000E+00
  0.00000000E+00  0.00000000E+00  0.00000000E+00
  0.00000000E+00  0.00000000E+00  0.00000000E+00
  0.00000000E+00  0.00000000E+00  0.00000000E+00
  0.00000000E+00  0.00000000E+00  0.00000000E+00
  0.00000000E+00  0.00000000E+00  0.00000000E+00
  0.00000000E+00  0.00000000E+00  0.00000000E+00
  0.00000000E+00  0.00000000E+00  0.00000000E+00
  0.00000000E+00  0.00000000E+00  0.00000000E+00
  0.00000000E+00  0.00000000E+00  0.00000000E+00
  0.00000000E+00  0.00000000E+00  0.00000000E+00
  0.00000000E+00  0.00000000E+00  0.00000000E+00
  0.00000000E+00  0.00000000E+00  0.00000000E+00
  0.00000000E+00  0.00000000E+00  0.00000000E+00
  0.00000000E+00  0.00000000E+00  0.00000000E+00
  0.00000000E+00  0.00000000E+00  0.00000000E+00
  0.00000000E+00  0.00000000E+00  0.00000000E+00
  0.00000000E+00  0.00000000E+00  0.00000000E+00
  0.00000000E+00  0.00000000E+00  0.00000000E+00
  0.00000000E+00  0.00000000E+00  0.00000000E+00
  0.00000000E+00  0.00000000E+00  0.00000000E+00
  0.00000000E+00  0.00000000E+00  0.00000000E+00
  0.00000000E+00  0.00000000E+00  0.00000000E+00
  0.00000000E+00  0.00000000E+00  0.00000000E+00
  0.00000000E+00  0.00000000E+00  0.00000000E+00
  0.00000000E+00  0.00000000E+00  0.00000000E+00
  0.00000000E+00  0.00000000E+00  0.00000000E+00
  0.00000000E+00  0.00000000E+00  0.00000000E+00
  0.00000000E+00  0.00000000E+00  0.00000000E+00
  0.00000000E+00  0.00000000E+00  0.00000000E+00
  0.00000000E+00  0.00000000E+00  0.00000000E+00
  0.00000000E+00  0.00000000E+00  0.00000000E+00
  0.00000000E+00  0.00000000E+00  0.00000000E+00
  0.00000000E+00  0.00000000E+00  0.00000000E+00
  0.00000000E+00  0.00000000E+00  0.00000000E+00
  0.00000000E+00  0.00000000E+00  0.00000000E+00
  0.00000000E+00  0.00000000E+00  0.00000000E+00
  0.00000000E+00  0.00000000E+00  0.00000000E+00
  0.00000000E+00  0.00000000E+00  0.00000000E+00
  0.00000000E+00  0.00000000E+00  0.00000000E+00
  0.00000000E+00  0.00000000E+00  0.00000000E+00
  0.00000000E+00  0.00000000E+00  0.00000000E+00
  0.00000000E+00  0.00000000E+00  0.00000000E+00
  0.00000000E+00  0.00000000E+00  0.00000000E+00
  0.00000000E+00  0.00000000E+00  0.00000000E+00
  0.00000000E+00  0.00000000E+00  0.00000000E+00
  0.00000000E+00  0.00000000E+00  0.00000000E+00
  0.00000000E+00  0.00000000E+00  0.00000000E+00
  0.00000000E+00  0.00000000E+00  0.00000000E+00
  0.00000000E+00  0.00000000E+00  0.00000000E+00
  0.00000000E+00  0.00000000E+00  0.00000000E+00
  0.00000000E+00  0.00000000E+00  0.00000000E+00
  0.00000000E+00  0.00000000E+00  0.00000000E+00
  0.00000000E+00  0.00000000E+00  0.00000000E+00
  0.00000000E+00  0.00000000E+00  0.00000000E+00
  0.00000000E+00  0.00000000E+00  0.00000000E+00
  0.00000000E+00  0.00000000E+00  0.00000000E+00
  0.00000000E+00  0.00000000E+00  0.00000000E+00
  0.00000000E+00  0.00000000E+00  0.00000000E+00
  0.00000000E+00  0.00000000E+00  0.00000000E+00
  0.00000000E+00  0.00000000E+00  0.00000000E+00
  0.00000000E+00  0.00000000E+00  0.00000000E+00
  0.00000000E+00  0.00000000E+00  0.00000000E+00
