# Supplementary material for: Dramatic Enhancement of Rare-Earth Metal–Organic Framework Stability Via Metal Cluster Fluorination
Source: JACS Au. 2022 Aug 9;2(8):1889–98. doi: 10.1021/jacsau.2c00259 (PMC9400048; doi:10.1021/jacsau.2c00259)
Supplement: Supplementary file 2 — au2c00259_si_002.zip [file au2c00259_si_002.zip › jacs_supplement/poscars/empty_stability/uio-66/hydroxide/tb/POSCAR]

Poscar                                  
   1.00000000000000     
    15.1212489057107611   -0.0067585288181967    0.0025674824332396
     7.5666102552556023   13.0918571067695613    0.0025962477980368
     7.5607721668885519    4.3606607367318606   12.3479712281774514
   C    H    O    Tb
    48    28    32     6
Direct
  0.9215349527983183  0.4522925909751759  0.0822352103967181
  0.5439851917653014  0.4522613727415141  0.9216019684047178
  0.0822447317015629  0.9215484906356554  0.4522733898476468
  0.4522475045800791  0.5439767626769940  0.0823068076182704
  0.9215331271951682  0.0822346042435904  0.5440198599536434
  0.5440548279534887  0.9215050396423066  0.0822299391962081
  0.0823049866116726  0.4522490376498691  0.5439874194350046
  0.4522839158389223  0.0822337236894025  0.9215538847480840
  0.9216044661346112  0.5439861231536632  0.4522734885558402
  0.9216043044075422  0.4522524776525744  0.5440048759948410
  0.4523148844740012  0.9215193421165498  0.0822284258891295
  0.0822980311779583  0.5439912607440325  0.4522529827470291
  0.5440236807422670  0.0822281331176154  0.9215457102091087
  0.5439820779262737  0.4522398356226917  0.0823073766652057
  0.0822406316211429  0.9215366342564273  0.5440115231828665
  0.4522594522399699  0.5439917076039292  0.9216007631524892
  0.9215468283682425  0.0822387470902415  0.4522788499088138
  0.0822314360545908  0.4522712629724639  0.9215562906277296
  0.5440046689054264  0.9215738895516629  0.4522690083966031
  0.9215135224411612  0.5440355182602892  0.0822378542791936
  0.4522485942006822  0.0822712088526875  0.5439881354654392
  0.6884772054857072  0.0023977217269859  0.3068018179679433
  0.5896028516600855  0.0021799752981371  0.4061446248464476
  0.0023752766714755  0.6884839112995984  0.0023814377339345
  0.0021171631519704  0.5896329167476624  0.0021391392814625
  0.3067975382269827  0.0024072296786619  0.6884583767590553
  0.4061431747900889  0.0021704674951779  0.5895936166415263
  0.0023637507676166  0.3068244060093479  0.0023941932726366
  0.0021254059978696  0.4061791620529694  0.0021438133967124
  0.6884720202088103  0.3068052918784503  0.0024205187345199
  0.5895974663310448  0.4061488031317799  0.0021902361536421
  0.0023841043635797  0.0023875828354743  0.3068222837839735
  0.0021423531752091  0.0021415385810549  0.4061751902582186
  0.3068084426460227  0.6884711995943691  0.0024220572062993
  0.4061504606431360  0.5895950245486415  0.0021955106125726
  0.0023890883301781  0.0023885030261555  0.6884690794694761
  0.0021405935975039  0.0021392415451467  0.5896159628977655
  0.6884870930721396  0.0023824993628994  0.0023763892084714
  0.5896404478141946  0.0021241238033056  0.0021376632034579
  0.0024286774324211  0.3067904966702744  0.6884703268814851
  0.0022031132598905  0.4061370997660130  0.5896008761840458
  0.3068347840873009  0.0023636926078182  0.0024000004520414
  0.4061953247408571  0.0021209936586602  0.0021432616344946
  0.0024171313223452  0.6884730476824499  0.3067990948553394
  0.0021919882070636  0.5896007422251928  0.4061508699383621
  0.5439886851639172  0.0822764107102959  0.4522555998715346
  0.0822204797817661  0.5440163264767268  0.9215497047343408
  0.4522639460126578  0.9215708951337777  0.5439937578233583
  0.4141588335811783  0.8601151702677876  0.1437637316330450
  0.1438256864246052  0.5820272442037936  0.4141032106306110
  0.5820307036536849  0.1437778569411122  0.8601161885494516
  0.5820020362585553  0.4140967063500703  0.1438480837477862
  0.1437885714641191  0.8601152729068625  0.5820238226709488
  0.4141178752220541  0.5820023975363476  0.8601886497533553
  0.8601413219825539  0.1437761527123106  0.4141272917328427
  0.1437685114889340  0.4141311497285857  0.8601407469362761
  0.5820034360615289  0.8601602941834435  0.4141254559219148
  0.8600939498725056  0.5820301542974994  0.1437951087351982
  0.4141108220746808  0.1438128706552128  0.5820079625190018
  0.9047157564555155  0.2858876627483464  0.9047074589680156
  0.9047266490705406  0.9047233336643901  0.9047472239136607
  0.2858854146687392  0.9047413401432999  0.9047029143769241
  0.9047274019372435  0.9046819673437523  0.2858836783132297
  0.5820109501923463  0.1438090516451924  0.4141116295306426
  0.1437660448375682  0.5820311398109533  0.8601283299227596
  0.4141176094611318  0.8601659304595135  0.5820074428158222
  0.8601314949074236  0.4141358915203176  0.1437649421741318
  0.5819967796486578  0.4141191530528383  0.8601942802075302
  0.1437895179680803  0.8601380093762867  0.4141200552251887
  0.4141049601744822  0.5819955284308752  0.1438426020883538
  0.8601086498979046  0.1437826926151952  0.5820299346370220
  0.5820510619320549  0.8600773170208039  0.1437838732653123
  0.1438424064148481  0.4141104560144228  0.5820095601231836
  0.4141330017319313  0.1437660604396374  0.8601457035028036
  0.8601921264397029  0.5819933968699140  0.4141365183710528
  0.8602023339848329  0.4141003821995136  0.5820173319271571
  0.7265004805751872  0.0769062877937849  0.2694733874054958
  0.0768852190188528  0.7265078011726667  0.9271810671679434
  0.2694470705695026  0.9272180505635647  0.7264924875721472
  0.9271631722121793  0.2694879660701713  0.0768923973188845
  0.7265149232278021  0.2694666408686870  0.9272215821760027
  0.0768918013513846  0.9271985044289215  0.2694756516042923
  0.2694787630760325  0.7264953392278519  0.0769317286066962
  0.9271842401757384  0.0768919031094800  0.7264970298036334
  0.7265035738588078  0.9271815653781031  0.0768895450150998
  0.0769435577705301  0.2694632911370127  0.7264869693396268
  0.2694796823045351  0.0768792160609518  0.9272137569429213
  0.9272280386355439  0.7265135262023314  0.2694449692964299
  0.9272344176500534  0.2694471046671348  0.7265108074126961
  0.2694911326010431  0.9271688787397722  0.0769026901371696
  0.0769277289796104  0.7264919467669907  0.2694743946212017
  0.7265058809351275  0.0768938519032044  0.9271776317674989
  0.7264868567403471  0.2694757292909389  0.0769344065249934
  0.0768974742332352  0.9271968322453761  0.7264868891016013
  0.2694598029636534  0.7264998517596841  0.9272335482643899
  0.9271949603079206  0.0768854808710802  0.2694769052609300
  0.0768875039955767  0.2694590156704613  0.9272229945935945
  0.7265139517704945  0.9272027318910782  0.2694593220142268
  0.9271783475649540  0.7265022116962107  0.0768910931040571
  0.2694733014841080  0.0769063333133270  0.7264912259207159
  0.0507244948671374  0.0507302522371098  0.0507318178006100
  0.0507160143504638  0.0507229215524981  0.8478990594193329
  0.0507233485821413  0.8478942084337321  0.0507206393696325
  0.8478906491745938  0.0507176070908666  0.0507236658970116
  0.9311039505300058  0.9311021075711258  0.9311071952275534
  0.9311088575382885  0.9310946637452164  0.2067593226634827
  0.2067606539699398  0.9311030138058417  0.9311043344754787
  0.9311093535731986  0.2067644397551076  0.9311059116450988
  0.8744366283278293  0.1255847719104912  0.1255847726386436
  0.1255709799584376  0.8744484271208022  0.8744417288763510
  0.8744430045327313  0.1255689701221518  0.8744533583969536
  0.1255851004227425  0.8744450621926403  0.1255934856877221
  0.8744407939805414  0.8744477841885202  0.1255638535619440
  0.1255894923021791  0.1255834875105254  0.8744457246969076
 
  0.00000000E+00  0.00000000E+00  0.00000000E+00
  0.00000000E+00  0.00000000E+00  0.00000000E+00
  0.00000000E+00  0.00000000E+00  0.00000000E+00
  0.00000000E+00  0.00000000E+00  0.00000000E+00
  0.00000000E+00  0.00000000E+00  0.00000000E+00
  0.00000000E+00  0.00000000E+00  0.00000000E+00
  0.00000000E+00  0.00000000E+00  0.00000000E+00
  0.00000000E+00  0.00000000E+00  0.00000000E+00
  0.00000000E+00  0.00000000E+00  0.00000000E+00
  0.00000000E+00  0.00000000E+00  0.00000000E+00
  0.00000000E+00  0.00000000E+00  0.00000000E+00
  0.00000000E+00  0.00000000E+00  0.00000000E+00
  0.00000000E+00  0.00000000E+00  0.00000000E+00
  0.00000000E+00  0.00000000E+00  0.00000000E+00
  0.00000000E+00  0.00000000E+00  0.00000000E+00
  0.00000000E+00  0.00000000E+00  0.00000000E+00
  0.00000000E+00  0.00000000E+00  0.00000000E+00
  0.00000000E+00  0.00000000E+00  0.00000000E+00
  0.00000000E+00  0.00000000E+00  0.00000000E+00
  0.00000000E+00  0.00000000E+00  0.00000000E+00
  0.00000000E+00  0.00000000E+00  0.00000000E+00
  0.00000000E+00  0.00000000E+00  0.00000000E+00
  0.00000000E+00  0.00000000E+00  0.00000000E+00
  0.00000000E+00  0.00000000E+00  0.00000000E+00
  0.00000000E+00  0.00000000E+00  0.00000000E+00
  0.00000000E+00  0.00000000E+00  0.00000000E+00
  0.00000000E+00  0.00000000E+00  0.00000000E+00
  0.00000000E+00  0.00000000E+00  0.00000000E+00
  0.00000000E+00  0.00000000E+00  0.00000000E+00
  0.00000000E+00  0.00000000E+00  0.00000000E+00
  0.00000000E+00  0.00000000E+00  0.00000000E+00
  0.00000000E+00  0.00000000E+00  0.00000000E+00
  0.00000000E+00  0.00000000E+00  0.00000000E+00
  0.00000000E+00  0.00000000E+00  0.00000000E+00
  0.00000000E+00  0.00000000E+00  0.00000000E+00
  0.00000000E+00  0.00000000E+00  0.00000000E+00
  0.00000000E+00  0.00000000E+00  0.00000000E+00
  0.00000000E+00  0.00000000E+00  0.00000000E+00
  0.00000000E+00  0.00000000E+00  0.00000000E+00
  0.00000000E+00  0.00000000E+00  0.00000000E+00
  0.00000000E+00  0.00000000E+00  0.00000000E+00
  0.00000000E+00  0.00000000E+00  0.00000000E+00
  0.00000000E+00  0.00000000E+00  0.00000000E+00
  0.00000000E+00  0.00000000E+00  0.00000000E+00
  0.00000000E+00  0.00000000E+00  0.00000000E+00
  0.00000000E+00  0.00000000E+00  0.00000000E+00
  0.00000000E+00  0.00000000E+00  0.00000000E+00
  0.00000000E+00  0.00000000E+00  0.00000000E+00
  0.00000000E+00  0.00000000E+00  0.00000000E+00
  0.00000000E+00  0.00000000E+00  0.00000000E+00
  0.00000000E+00  0.00000000E+00  0.00000000E+00
  0.00000000E+00  0.00000000E+00  0.00000000E+00
  0.00000000E+00  0.00000000E+00  0.00000000E+00
  0.00000000E+00  0.00000000E+00  0.00000000E+00
  0.00000000E+00  0.00000000E+00  0.00000000E+00
  0.00000000E+00  0.00000000E+00  0.00000000E+00
  0.00000000E+00  0.00000000E+00  0.00000000E+00
  0.00000000E+00  0.00000000E+00  0.00000000E+00
  0.00000000E+00  0.00000000E+00  0.00000000E+00
  0.00000000E+00  0.00000000E+00  0.00000000E+00
  0.00000000E+00  0.00000000E+00  0.00000000E+00
  0.00000000E+00  0.00000000E+00  0.00000000E+00
  0.00000000E+00  0.00000000E+00  0.00000000E+00
  0.00000000E+00  0.00000000E+00  0.00000000E+00
  0.00000000E+00  0.00000000E+00  0.00000000E+00
  0.00000000E+00  0.00000000E+00  0.00000000E+00
  0.00000000E+00  0.00000000E+00  0.00000000E+00
  0.00000000E+00  0.00000000E+00  0.00000000E+00
  0.00000000E+00  0.00000000E+00  0.00000000E+00
  0.00000000E+00  0.00000000E+00  0.00000000E+00
  0.00000000E+00  0.00000000E+00  0.00000000E+00
  0.00000000E+00  0.00000000E+00  0.00000000E+00
  0.00000000E+00  0.00000000E+00  0.00000000E+00
  0.00000000E+00  0.00000000E+00  0.00000000E+00
  0.00000000E+00  0.00000000E+00  0.00000000E+00
  0.00000000E+00  0.00000000E+00  0.00000000E+00
  0.00000000E+00  0.00000000E+00  0.00000000E+00
  0.00000000E+00  0.00000000E+00  0.00000000E+00
  0.00000000E+00  0.00000000E+00  0.00000000E+00
  0.00000000E+00  0.00000000E+00  0.00000000E+00
  0.00000000E+00  0.00000000E+00  0.00000000E+00
  0.00000000E+00  0.00000000E+00  0.00000000E+00
  0.00000000E+00  0.00000000E+00  0.00000000E+00
  0.00000000E+00  0.00000000E+00  0.00000000E+00
  0.00000000E+00  0.00000000E+00  0.00000000E+00
  0.00000000E+00  0.00000000E+00  0.00000000E+00
  0.00000000E+00  0.00000000E+00  0.00000000E+00
  0.00000000E+00  0.00000000E+00  0.00000000E+00
  0.00000000E+00  0.00000000E+00  0.00000000E+00
  0.00000000E+00  0.00000000E+00  0.00000000E+00
  0.00000000E+00  0.00000000E+00  0.00000000E+00
  0.00000000E+00  0.00000000E+00  0.00000000E+00
  0.00000000E+00  0.00000000E+00  0.00000000E+00
  0.00000000E+00  0.00000000E+00  0.00000000E+00
  0.00000000E+00  0.00000000E+00  0.00000000E+00
  0.00000000E+00  0.00000000E+00  0.00000000E+00
  0.00000000E+00  0.00000000E+00  0.00000000E+00
  0.00000000E+00  0.00000000E+00  0.00000000E+00
  0.00000000E+00  0.00000000E+00  0.00000000E+00
  0.00000000E+00  0.00000000E+00  0.00000000E+00
  0.00000000E+00  0.00000000E+00  0.00000000E+00
  0.00000000E+00  0.00000000E+00  0.00000000E+00
  0.00000000E+00  0.00000000E+00  0.00000000E+00
  0.00000000E+00  0.00000000E+00  0.00000000E+00
  0.00000000E+00  0.00000000E+00  0.00000000E+00
  0.00000000E+00  0.00000000E+00  0.00000000E+00
  0.00000000E+00  0.00000000E+00  0.00000000E+00
  0.00000000E+00  0.00000000E+00  0.00000000E+00
  0.00000000E+00  0.00000000E+00  0.00000000E+00
  0.00000000E+00  0.00000000E+00  0.00000000E+00
  0.00000000E+00  0.00000000E+00  0.00000000E+00
  0.00000000E+00  0.00000000E+00  0.00000000E+00
  0.00000000E+00  0.00000000E+00  0.00000000E+00
  0.00000000E+00  0.00000000E+00  0.00000000E+00
