# Supplementary material for: Dramatic Enhancement of Rare-Earth Metal–Organic Framework Stability Via Metal Cluster Fluorination
Source: JACS Au. 2022 Aug 9;2(8):1889–98. doi: 10.1021/jacsau.2c00259 (PMC9400048; doi:10.1021/jacsau.2c00259)
Supplement: Supplementary file 2 — au2c00259_si_002.zip [file au2c00259_si_002.zip › jacs_supplement/poscars/empty_stability/uio-66/hydroxide/yb/POSCAR]

Poscar                                  
   1.00000000000000     
    14.9162087133404686   -0.0070640620005434    0.0024567865509316
     7.4636657201958396   12.9147267554498466    0.0021211603418170
     7.4580745633103422    4.3011513232984688   12.1811773422436200
   C    H    O    Yb
    48    28    32     6
Direct
  0.9255857351306681  0.4466366117062078  0.0882620363761502
  0.5396715948115883  0.4465952726570129  0.9254067260894380
  0.0883778053060359  0.9256489289099212  0.4465472273972141
  0.4464879510007977  0.5394391459445671  0.0884787711557624
  0.9254396046915315  0.0885080568624526  0.5395961552831351
  0.5395852653622317  0.9255409400525224  0.0884189944111955
  0.0883919150389025  0.4465352346047328  0.5395390641017409
  0.4467054602696086  0.0882485289644220  0.9254039576990420
  0.9253196678854578  0.5396363497013096  0.4467237842995564
  0.9253353614816703  0.4466584173367286  0.5397039152503866
  0.4466575103270722  0.9254456317257108  0.0884201247404567
  0.0883738174963136  0.5395107091123692  0.4465658059190972
  0.5396265483884932  0.0883620969638812  0.9254194935725398
  0.5394808735223257  0.4464816357086835  0.0884629853331596
  0.0883805320027165  0.9256184740114818  0.5395346826470511
  0.4466684787874577  0.5395544235948931  0.9254292305117372
  0.9254500284804751  0.0885507688459797  0.4465904843156272
  0.0885413181242236  0.4466658373032678  0.9253723326629497
  0.5396459657770530  0.9253655749631244  0.4466620492665082
  0.9255447518334373  0.5396236449666001  0.0882866498560053
  0.4464736541007377  0.0883515594168223  0.5395681559650558
  0.6888154299985539  0.0044114564977357  0.3024587922483037
  0.5862812392873281  0.0066199038985215  0.4004634903757143
  0.0044131500686801  0.6888783093100334  0.0043938324236481
  0.0066875517175086  0.5863923436683343  0.0065631562509921
  0.3024780525124403  0.0041928437739309  0.6889156242983044
  0.4004832987277306  0.0064533004702077  0.5864019205957384
  0.0045195667978972  0.3024189136215148  0.0043598574836721
  0.0067773168501365  0.4004994805542927  0.0065077468972885
  0.6889007319687639  0.3024380396190730  0.0043509326369952
  0.5863578890078435  0.4004138875445298  0.0066116149428387
  0.0043847538114369  0.0044953274721606  0.3024280681787866
  0.0066082129588222  0.0068018930196978  0.4004306754890000
  0.3024062470834120  0.6887864667183432  0.0043853074703663
  0.4004191822389683  0.5862598391285659  0.0066433391698689
  0.0043953700606263  0.0043941474944835  0.6888493626269068
  0.0066076181778317  0.0067363011965573  0.5863152385716746
  0.6887952952719044  0.0045048095190321  0.0044259565162902
  0.5863261669441581  0.0066927537884935  0.0066275436990440
  0.0043117110286895  0.3024343785363014  0.6888765977435259
  0.0065443773891875  0.4004748340993607  0.5863851146824113
  0.3025117439546650  0.0041978459469982  0.0044641316794306
  0.4005617434980473  0.0065058949605696  0.0066001163486579
  0.0042875043447114  0.6888962291539424  0.3025247372509914
  0.0065121475649682  0.5863582884411154  0.4005207413854744
  0.5393992106117698  0.0884684472254621  0.4465384786404314
  0.0884805192339076  0.5396714729977798  0.9253928292432815
  0.4466894443632691  0.9252736953268381  0.5396717859558020
  0.4082361963263018  0.8629466289672126  0.1506288060037381
  0.1506547456737015  0.5781626557147882  0.4080299205903122
  0.5783484684191799  0.1505573200774973  0.8628853821507986
  0.5781585408552929  0.4080014486554948  0.1507015184053029
  0.1505833100495944  0.8631320873432687  0.5782434769858532
  0.4083439619760150  0.5783760791511208  0.8628362735576104
  0.8629407052295222  0.1507135272126228  0.4081911430379832
  0.1507383296881855  0.4082675892091652  0.8628586898794118
  0.5784804641974478  0.8628009886425382  0.4082970598764761
  0.8630391061835707  0.5783360002587798  0.1504875814721922
  0.4079422596612041  0.1505688124232361  0.5782909081081501
  0.9047699788124711  0.2864044395428160  0.9046012018296191
  0.9045561243681890  0.9046432065795952  0.9044455033257520
  0.2863908276691969  0.9042260469335140  0.9048093578234433
  0.9045017481687526  0.9048807280095844  0.2864155661575854
  0.5779975804536810  0.1507876257225210  0.4080316238743588
  0.1506878396806096  0.5784103919256680  0.8629570311365012
  0.4083728347620905  0.8626697427121608  0.5784803908200237
  0.8630919891381972  0.4081956097115382  0.1504048626701210
  0.5785205097391294  0.4082722184146840  0.8628036953861677
  0.1505529754712202  0.8631806483721641  0.4080968973249940
  0.4079584845862874  0.5781034402144049  0.1507490817321330
  0.8629385898549584  0.1506670662588614  0.5783561654413402
  0.5783002898760077  0.8631493578211340  0.1506352191047912
  0.1506686433899073  0.4080272607861795  0.5781804633535537
  0.4083488395465647  0.1503282484190674  0.8628371960970458
  0.8627456483202613  0.5784186247921185  0.4083777109019843
  0.8627693201878347  0.4082927133901031  0.5785333170798559
  0.7286970402645132  0.0786536449252140  0.2657782793512691
  0.0786965905485109  0.7287276109053372  0.9270438053752433
  0.2656886260708780  0.9268503721530993  0.7287524944534972
  0.9270854277514998  0.2657349138381188  0.0785999224470029
  0.7287533070460817  0.2656190579026950  0.9270311109165298
  0.0786305375213552  0.9270742960174276  0.2657378110176204
  0.2656461210465633  0.7286625302857581  0.0786518030607645
  0.9270806570481549  0.0786783991167819  0.7287175576608473
  0.7286113692278922  0.9272253715857799  0.0787487251524483
  0.0786194198608378  0.2656109949081415  0.7287149886058422
  0.2657108938245527  0.0784139363409374  0.9271145890532357
  0.9270318211317897  0.7287236595673666  0.2656280394513231
  0.9268917723074327  0.2657352818932512  0.7287624092830596
  0.2657659142664486  0.9268333068507667  0.0788025408364929
  0.0784818391663622  0.7288145292807623  0.2659057928623188
  0.7286896258222731  0.0787309469319689  0.9269855454166473
  0.7288070188130384  0.2657806570651869  0.0785626875831776
  0.0786229940097004  0.9269447609880135  0.7287202724985308
  0.2656753185564679  0.7286827315017410  0.9269911423754359
  0.9270189529240888  0.0787680111256470  0.2656548327201509
  0.0788283862260072  0.2655679135589954  0.9270511662544096
  0.7287170220617849  0.9270476148190480  0.2656828620518600
  0.9270479497429234  0.7287466604090982  0.0786596848079678
  0.2657378308918842  0.0784409927249047  0.7288013731829063
  0.0500597898582549  0.0499817590199290  0.0500634859910910
  0.0500375947025228  0.0499775783741504  0.8500484127636454
  0.0499964499565250  0.8500749108518625  0.0500280199293990
  0.8500892148032326  0.0500348449033404  0.0500101154459751
  0.9312431123405236  0.9313037507978663  0.9312677336374570
  0.9312225359175357  0.9313818792315999  0.2062521059020128
  0.2062231856010888  0.9311566331151124  0.9313796362731487
  0.9313571570506908  0.2062326654433869  0.9312666649350745
  0.8761496373232160  0.1239991067084569  0.1238679549262267
  0.1238841537667976  0.8760959402053768  0.8761333875511081
  0.8761393498205901  0.1239288250018320  0.8761374213644932
  0.1239060943830643  0.8760864346820545  0.1239993460557349
  0.8761108833862162  0.8761682473951757  0.1239054339049074
  0.1239462733813145  0.1238392029755340  0.8761554331148113
 
  0.00000000E+00  0.00000000E+00  0.00000000E+00
  0.00000000E+00  0.00000000E+00  0.00000000E+00
  0.00000000E+00  0.00000000E+00  0.00000000E+00
  0.00000000E+00  0.00000000E+00  0.00000000E+00
  0.00000000E+00  0.00000000E+00  0.00000000E+00
  0.00000000E+00  0.00000000E+00  0.00000000E+00
  0.00000000E+00  0.00000000E+00  0.00000000E+00
  0.00000000E+00  0.00000000E+00  0.00000000E+00
  0.00000000E+00  0.00000000E+00  0.00000000E+00
  0.00000000E+00  0.00000000E+00  0.00000000E+00
  0.00000000E+00  0.00000000E+00  0.00000000E+00
  0.00000000E+00  0.00000000E+00  0.00000000E+00
  0.00000000E+00  0.00000000E+00  0.00000000E+00
  0.00000000E+00  0.00000000E+00  0.00000000E+00
  0.00000000E+00  0.00000000E+00  0.00000000E+00
  0.00000000E+00  0.00000000E+00  0.00000000E+00
  0.00000000E+00  0.00000000E+00  0.00000000E+00
  0.00000000E+00  0.00000000E+00  0.00000000E+00
  0.00000000E+00  0.00000000E+00  0.00000000E+00
  0.00000000E+00  0.00000000E+00  0.00000000E+00
  0.00000000E+00  0.00000000E+00  0.00000000E+00
  0.00000000E+00  0.00000000E+00  0.00000000E+00
  0.00000000E+00  0.00000000E+00  0.00000000E+00
  0.00000000E+00  0.00000000E+00  0.00000000E+00
  0.00000000E+00  0.00000000E+00  0.00000000E+00
  0.00000000E+00  0.00000000E+00  0.00000000E+00
  0.00000000E+00  0.00000000E+00  0.00000000E+00
  0.00000000E+00  0.00000000E+00  0.00000000E+00
  0.00000000E+00  0.00000000E+00  0.00000000E+00
  0.00000000E+00  0.00000000E+00  0.00000000E+00
  0.00000000E+00  0.00000000E+00  0.00000000E+00
  0.00000000E+00  0.00000000E+00  0.00000000E+00
  0.00000000E+00  0.00000000E+00  0.00000000E+00
  0.00000000E+00  0.00000000E+00  0.00000000E+00
  0.00000000E+00  0.00000000E+00  0.00000000E+00
  0.00000000E+00  0.00000000E+00  0.00000000E+00
  0.00000000E+00  0.00000000E+00  0.00000000E+00
  0.00000000E+00  0.00000000E+00  0.00000000E+00
  0.00000000E+00  0.00000000E+00  0.00000000E+00
  0.00000000E+00  0.00000000E+00  0.00000000E+00
  0.00000000E+00  0.00000000E+00  0.00000000E+00
  0.00000000E+00  0.00000000E+00  0.00000000E+00
  0.00000000E+00  0.00000000E+00  0.00000000E+00
  0.00000000E+00  0.00000000E+00  0.00000000E+00
  0.00000000E+00  0.00000000E+00  0.00000000E+00
  0.00000000E+00  0.00000000E+00  0.00000000E+00
  0.00000000E+00  0.00000000E+00  0.00000000E+00
  0.00000000E+00  0.00000000E+00  0.00000000E+00
  0.00000000E+00  0.00000000E+00  0.00000000E+00
  0.00000000E+00  0.00000000E+00  0.00000000E+00
  0.00000000E+00  0.00000000E+00  0.00000000E+00
  0.00000000E+00  0.00000000E+00  0.00000000E+00
  0.00000000E+00  0.00000000E+00  0.00000000E+00
  0.00000000E+00  0.00000000E+00  0.00000000E+00
  0.00000000E+00  0.00000000E+00  0.00000000E+00
  0.00000000E+00  0.00000000E+00  0.00000000E+00
  0.00000000E+00  0.00000000E+00  0.00000000E+00
  0.00000000E+00  0.00000000E+00  0.00000000E+00
  0.00000000E+00  0.00000000E+00  0.00000000E+00
  0.00000000E+00  0.00000000E+00  0.00000000E+00
  0.00000000E+00  0.00000000E+00  0.00000000E+00
  0.00000000E+00  0.00000000E+00  0.00000000E+00
  0.00000000E+00  0.00000000E+00  0.00000000E+00
  0.00000000E+00  0.00000000E+00  0.00000000E+00
  0.00000000E+00  0.00000000E+00  0.00000000E+00
  0.00000000E+00  0.00000000E+00  0.00000000E+00
  0.00000000E+00  0.00000000E+00  0.00000000E+00
  0.00000000E+00  0.00000000E+00  0.00000000E+00
  0.00000000E+00  0.00000000E+00  0.00000000E+00
  0.00000000E+00  0.00000000E+00  0.00000000E+00
  0.00000000E+00  0.00000000E+00  0.00000000E+00
  0.00000000E+00  0.00000000E+00  0.00000000E+00
  0.00000000E+00  0.00000000E+00  0.00000000E+00
  0.00000000E+00  0.00000000E+00  0.00000000E+00
  0.00000000E+00  0.00000000E+00  0.00000000E+00
  0.00000000E+00  0.00000000E+00  0.00000000E+00
  0.00000000E+00  0.00000000E+00  0.00000000E+00
  0.00000000E+00  0.00000000E+00  0.00000000E+00
  0.00000000E+00  0.00000000E+00  0.00000000E+00
  0.00000000E+00  0.00000000E+00  0.00000000E+00
  0.00000000E+00  0.00000000E+00  0.00000000E+00
  0.00000000E+00  0.00000000E+00  0.00000000E+00
  0.00000000E+00  0.00000000E+00  0.00000000E+00
  0.00000000E+00  0.00000000E+00  0.00000000E+00
  0.00000000E+00  0.00000000E+00  0.00000000E+00
  0.00000000E+00  0.00000000E+00  0.00000000E+00
  0.00000000E+00  0.00000000E+00  0.00000000E+00
  0.00000000E+00  0.00000000E+00  0.00000000E+00
  0.00000000E+00  0.00000000E+00  0.00000000E+00
  0.00000000E+00  0.00000000E+00  0.00000000E+00
  0.00000000E+00  0.00000000E+00  0.00000000E+00
  0.00000000E+00  0.00000000E+00  0.00000000E+00
  0.00000000E+00  0.00000000E+00  0.00000000E+00
  0.00000000E+00  0.00000000E+00  0.00000000E+00
  0.00000000E+00  0.00000000E+00  0.00000000E+00
  0.00000000E+00  0.00000000E+00  0.00000000E+00
  0.00000000E+00  0.00000000E+00  0.00000000E+00
  0.00000000E+00  0.00000000E+00  0.00000000E+00
  0.00000000E+00  0.00000000E+00  0.00000000E+00
  0.00000000E+00  0.00000000E+00  0.00000000E+00
  0.00000000E+00  0.00000000E+00  0.00000000E+00
  0.00000000E+00  0.00000000E+00  0.00000000E+00
  0.00000000E+00  0.00000000E+00  0.00000000E+00
  0.00000000E+00  0.00000000E+00  0.00000000E+00
  0.00000000E+00  0.00000000E+00  0.00000000E+00
  0.00000000E+00  0.00000000E+00  0.00000000E+00
  0.00000000E+00  0.00000000E+00  0.00000000E+00
  0.00000000E+00  0.00000000E+00  0.00000000E+00
  0.00000000E+00  0.00000000E+00  0.00000000E+00
  0.00000000E+00  0.00000000E+00  0.00000000E+00
  0.00000000E+00  0.00000000E+00  0.00000000E+00
  0.00000000E+00  0.00000000E+00  0.00000000E+00
  0.00000000E+00  0.00000000E+00  0.00000000E+00
  0.00000000E+00  0.00000000E+00  0.00000000E+00
