# Supplementary material for: Dramatic Enhancement of Rare-Earth Metal–Organic Framework Stability Via Metal Cluster Fluorination
Source: JACS Au. 2022 Aug 9;2(8):1889–98. doi: 10.1021/jacsau.2c00259 (PMC9400048; doi:10.1021/jacsau.2c00259)
Supplement: Supplementary file 2 — au2c00259_si_002.zip [file au2c00259_si_002.zip › jacs_supplement/poscars/empty_stability/dobdc/mixed/eu/double/six/POSCAR]

POSCAR file written by OVITO Basic 3.5.4
   1.00000000000000     
    15.2396173206692165   -0.0174254961948202    0.0726555298408492
    -0.0648779393739514   14.8619207253545564   -0.1618002703186140
     0.2209642606059742   -0.2582997782275236   21.2942061469259301
   C    Eu   H    O    F 
    96    12    61    81     6
Direct
  0.3430157904078683  0.9327530282691257  0.9736353344423065
  0.0614503477013884  0.3860134753161120  0.0333525632711016
  0.4696486398768087  0.1839712429146587  0.0156621567485189
  0.8044818440432735  0.4756435785412165  0.9845448795532050
  0.4364751864065397  0.0920378020825581  0.9977458806120367
  0.8969727015684654  0.4533993572295287  0.0011230252376890
  0.4725199552417294  0.0093597188748831  0.0152224885951142
  0.4240811154589963  0.9311096348625725  0.0040555397616444
  0.9734305222510713  0.5020746318563454  0.9849689862115270
  0.0544075790726524  0.4662381397439148  0.0002474207872183
  0.3579147961386724  0.0929036905840803  0.9653712795315528
  0.9043975686485908  0.3749179091438606  0.0348163435796280
  0.3111445644700908  0.0149742699825026  0.9517253133359134
  0.9843854445539435  0.3412303587073851  0.0527796089685140
  0.2904025587303707  0.8503292697605644  0.9692683037126741
  0.1485662003415129  0.3482980576792585  0.0430431613896545
  0.6686936846760787  0.6816475908291650  0.1326058831913812
  0.3648926624601643  0.3976420659037245  0.1836001042210569
  0.3442707866977486  0.6454274696594240  0.1444453461906932
  0.6883916880091832  0.3572149334952712  0.1545482271678225
  0.7924288185512580  0.7788803031335547  0.1662586071272614
  0.2594765007318784  0.2748100476565298  0.2031640165398443
  0.2290366733521623  0.7552412927830403  0.1815959591849250
  0.8076791944064894  0.2520881862443787  0.1876105946613862
  0.7173384551301822  0.7293405417619283  0.1824164772359467
  0.3055350720591434  0.3487111225229214  0.2270158542725227
  0.2923536604367030  0.6890335373336569  0.1952859242995260
  0.7429067360141346  0.3170730744201293  0.2032127735592368
  0.8539754185802764  0.2118889229117400  0.2347971264381812
  0.1897178762854139  0.8023644175911784  0.2315308907963569
  0.2106883126974282  0.2190852417715092  0.2425961060988371
  0.8410091670110020  0.8241991969758260  0.2120002163577723
  0.6890899740994740  0.7244934667172274  0.2462760282477419
  0.3003235663022465  0.3715424633685842  0.2918202931403613
  0.3106291255871199  0.6680136617525037  0.2573539005596786
  0.7277822057572649  0.3423472650822319  0.2661312303330305
  0.8369490469967005  0.2351851336999005  0.2978180011432912
  0.2089298737260918  0.7825115752446763  0.2937197651183681
  0.2098596109243118  0.2387925501592889  0.3079429557967828
  0.8139225210523691  0.8168347798915292  0.2757830416974869
  0.7740099385407575  0.3021639682196025  0.3132469021729847
  0.2683856531294069  0.7125496715106934  0.3072103018225505
  0.2532553068458796  0.3157444741241804  0.3312918126271285
  0.7391212575333910  0.7675779437587877  0.2919414968238883
  0.8819983068458939  0.1861822310459900  0.3470101851636684
  0.1670459674723759  0.8370961620858139  0.3439799965209360
  0.1659360427881325  0.1786679007488416  0.3522236051606669
  0.8636940338781471  0.8595725514707979  0.3270929252846244
  0.9147990216446544  0.5622341273353584  0.4749724023597039
  0.4143608868256123  0.0139477406954143  0.5193520502766447
  0.0412925336759926  0.3123161846704505  0.5148050641132329
  0.6964512611349463  0.0180706397294159  0.4998875205369870
  0.0009432282085768  0.4013221587676554  0.5024534152725053
  0.6008556175491151  0.0209175687655829  0.5054965032112264
  0.0371225636337513  0.4846196765110022  0.5224925044088735
  0.5501635371269984  0.1010868239943363  0.5050418375123087
  0.9230904144290548  0.4004285944259607  0.4686938217737904
  0.5556097845705068  0.9384195059728739  0.5126440918580997
  0.8795955020165067  0.4790432166283765  0.4541124419299365
  0.4661347976305166  0.9346021820665698  0.5195621581127199
  0.8715772667675168  0.6480744256834825  0.4628393448014805
  0.3212149768810448  0.0145505371739176  0.5252384650633743
  0.1746905062213386  0.8116055323860110  0.6285494295860232
  0.8529792526257935  0.1348507034933419  0.6591388758433681
  0.8325580946541677  0.8214070549309795  0.6400563127214838
  0.1241581713917341  0.1261701080671429  0.6717886473583619
  0.2621796223661548  0.6862715998284301  0.6689945560315635
  0.7473362267363797  0.2534109415694203  0.6901591810972576
  0.7431162469220993  0.6841284136178558  0.6720933464168439
  0.2319557232531793  0.2515440790344385  0.7010329983565953
  0.2199789937144345  0.7687011758687419  0.6801440846675888
  0.7934393358316001  0.1764399147967026  0.7061430411794163
  0.7766753259045984  0.7709249442539061  0.6846115321955395
  0.1766371876282520  0.1789897573056649  0.7179184711618376
  0.2777781792473206  0.2973856428943478  0.7479496132412109
  0.6962444035980369  0.6411070894227180  0.7194358873208699
  0.6917645455208472  0.2967821021320347  0.7332564752983970
  0.3044881170933849  0.6423506253304794  0.7167715443919249
  0.2210669836038690  0.8101384504388776  0.7410139384258159
  0.7835018790122348  0.1400015261996046  0.7669119702810647
  0.7596656467984744  0.8126952043345241  0.7428797972830807
  0.1681866212640699  0.1558053718166263  0.7810742177321544
  0.2689335393475147  0.2744051366388334  0.8109166307921924
  0.6812623542361038  0.6820340197089791  0.7782616864188441
  0.6844132195491994  0.2621722343556101  0.7947483355178306
  0.3041121236866857  0.6833811905032547  0.7778605402838323
  0.2123505469833376  0.2033707378278748  0.8276802995387129
  0.7112988931337938  0.7707501002745545  0.7896568192356312
  0.7297579745529958  0.1847559606674594  0.8105742096292587
  0.2629849305909886  0.7657269937738107  0.7888338148277114
  0.3206904081786348  0.3240844036367037  0.8587343443853612
  0.6409529468471078  0.6274094267175698  0.8286170268350048
  0.6306644282431293  0.3085412261784057  0.8435243363587119
  0.3470445663304247  0.6398267241313675  0.8308910341730282
  0.9929875368249839  0.5632526625216769  0.5087172120252248
  0.4598278871588448  0.0965519786736735  0.5120068590159619
  0.3703141108860777  0.3845831853412705  0.0197194686523972
  0.6357320856712576  0.6161755997302336  0.9844623439596845
  0.6170314907022387  0.3545708315349998  0.9996119622318176
  0.3876771292129959  0.6445214188055104  0.9886439619546152
  0.5196205946707053  0.5024321713278752  0.1314975913725860
  0.0205618255381523  0.0092118616266106  0.3728607031807911
  0.1288457787131421  0.8794063388816937  0.4964311033100017
  0.8809097420080363  0.1335670082660627  0.5009254744747409
  0.8707552881044549  0.8768536088208947  0.4872996544285968
  0.1399766949503558  0.1419077266680944  0.5093315490195991
  0.9973342903920468  0.9643791529509116  0.6304954393776256
  0.4874980545030638  0.4780660817744717  0.8728245193281623
  0.3317686872475321  0.1583139975427841  0.9533423897967168
  0.4478246251856177  0.8661579803304136  0.0203234708426763
  0.8437803663788230  0.3388133576170560  0.0454252266173611
  0.5651393447819117  0.9484351396669481  0.0564170209186798
  0.1155947025855397  0.4994412552742560  0.9857628617030230
  0.0232867976109503  0.6050716001105485  0.9449689870779210
  0.9286274569670567  0.2448257757240455  0.1008115104112406
  0.6838462472639577  0.5003301038885937  0.0776284629217443
  0.5214407901536688  0.7086032747100148  0.0739876443243190
  0.7743502818463526  0.2588668947892714  0.1029011786792182
  0.2434238574878194  0.7338433819658121  0.0945785797296494
  0.4986906373350166  0.3129632286913733  0.0973635450511239
  0.8129046320807092  0.7814031626504985  0.1168923643442952
  0.2625532602442178  0.2587352810094004  0.1528259992193881
  0.1432447689038625  0.8559855725098586  0.2222404470682804
  0.9026153493907287  0.1599312400291453  0.2235556176372384
  0.9351678442025673  0.8985839294979812  0.2357180074905187
  0.1397058772662518  0.1177271292242850  0.2546744272185464
  0.3229476844629531  0.4601423150507316  0.3564972115561673
  0.5910377495915213  0.6556505753814221  0.2240047929333855
  0.6773354825467806  0.3924852098285854  0.2773176767014931
  0.3586478571905545  0.6157192580961777  0.2666069976215297
  0.2489457168703453  0.3298841079235260  0.3820135376826741
  0.7201957256663221  0.7629912743807736  0.3414718732171664
  0.8313353961979004  0.0092225296752133  0.4028407266190968
  0.2497547210524118  0.7316082728762083  0.3937077077775584
  0.7923967383255714  0.2774534511696345  0.3986271474068204
  0.0056423288950285  0.8342923601525669  0.3987885491101011
  0.0188328317798039  0.6287685146699573  0.5245484884355349
  0.4205470187700584  0.1580589058262802  0.5114692187509817
  0.5955715991456714  0.8773216232038905  0.5130517309852110
  0.8976233262405415  0.3352252052784763  0.4524427677166685
  0.5460134316214535  0.2281187123532362  0.4964725322412420
  0.4621784352479779  0.8034241667140307  0.5284470159054138
  0.7858054808749912  0.4177520649747493  0.4020705879384323
  0.1255890287275889  0.5475698085807252  0.5690549981113051
  0.3235205617563182  0.8847051155246817  0.5323836567275322
  0.7813005879543695  0.5818820842489174  0.4217567858394915
  0.9875683279843344  0.7891871279251674  0.5674372202775189
  0.2757562612603408  0.3297363189795064  0.6377697574476784
  0.7388098943128298  0.5805607887595983  0.6176693351784408
  0.2621578640866247  0.6565350566221397  0.6215311276773718
  0.7556360691723398  0.2795074432062066  0.6428726257798232
  0.6723533199974554  0.5718548740813745  0.7122905595275313
  0.3223008096615132  0.3529613371483649  0.7363753262616228
  0.6109075499844820  0.3878461098168984  0.7538408317691960
  0.3710281136939599  0.5468901715811896  0.7456809634414583
  0.1578086013115154  0.9112901261912540  0.7150796315628867
  0.8630262735435252  0.0481101088820637  0.7458190057250036
  0.1249599901509200  0.0994994390929165  0.7928021956758400
  0.7863430192956784  0.8804913511377066  0.7514410274938044
  0.2630688593495165  0.7954008437273004  0.8362637337396350
  0.7228970563918153  0.1598901729154534  0.8583342143443673
  0.2391721263775750  0.2306544896734906  0.9127555014824935
  0.7168033850191051  0.8752774726512200  0.8429565260270024
  0.4745245233637050  0.3069419484100493  0.9232894860972110
  0.3073188791497614  0.4950000987017020  0.9163101357456114
  0.2038535606628429  0.9159835250324377  0.9262455930448468
  0.0941663085935431  0.2495976354159168  0.0850913039323160
  0.1993646524368486  0.0084571675936189  0.4087879556658436
  0.2179741132134296  0.0807844314919706  0.9083427802782040
  0.5498440815952748  0.2050363796914354  0.0126768899283221
  0.3148626443212592  0.7788339954862309  0.9928218096907031
  0.7797843980640877  0.5565182566437556  0.9823350904916310
  0.2164864714767774  0.3860151227648103  0.0236056614200280
  0.2140964241168817  0.8523403848224049  0.9409861334296821
  0.1546260727624897  0.2704252516273797  0.0714848699303090
  0.4067724962183519  0.2374546863935265  0.0312901269199202
  0.7554401593412408  0.4066643971632402  0.9773405887629565
  0.5502735867075188  0.0099052861540159  0.0455038175144651
  0.9652673687671438  0.5791529872850987  0.9528473102447919
  0.2338154345545931  0.0168312710129328  0.9208823284249732
  0.9892473436192475  0.2646637926949325  0.0865058296574475
  0.5060735805718153  0.3701767265224447  0.0764527678825928
  0.5162184089200892  0.6961866127027179  0.0289707768441048
  0.6294721042831881  0.4995527506367807  0.0539772849648656
  0.6932489906084314  0.6859246276595741  0.0757771491686867
  0.3411537584602300  0.4090290390757190  0.1269193400006117
  0.3182392210680547  0.6530623885233240  0.0872304196575371
  0.6960845106782614  0.3241720570021727  0.0976764167964319
  0.2081526530387450  0.7758334359550929  0.1224861778154320
  0.8243422499341335  0.2279287891086952  0.1263864284683152
  0.5995283462711711  0.6359654269845123  0.1498296280470086
  0.4388517370562965  0.4228937057440021  0.2044000536229831
  0.4138413436084178  0.6052399656859677  0.1581334632218017
  0.6373342227600673  0.4206588733218979  0.1705252316893677
  0.1677156185262163  0.1480822756282976  0.2173553191394078
  0.9122354015380054  0.8724724022427139  0.1951104257201948
  0.6161662514824897  0.6799424659232471  0.2644637877084435
  0.3406445444016128  0.4483622343402303  0.3128526500986624
  0.9379186931917616  0.1274324914266387  0.3323374855367689
  0.1192345790934581  0.9023530837840923  0.3296663957072710
  0.1226124977320282  0.1107488580174092  0.3291236778847093
  0.9292630415685608  0.9115747118018547  0.3125197764011816
  0.7571541736001990  0.3254262294844494  0.3749212421098278
  0.2861043491760071  0.6893057744662272  0.3666746059610588
  0.8592000142704137  0.2061661288895706  0.4052809142201141
  0.1814798056183449  0.8155796377751869  0.4022537834337712
  0.1726235343898352  0.1942154677329668  0.4107905301023749
  0.8408646241488142  0.8432604171407689  0.3830856022649627
  0.0090745824274663  0.8786817513590748  0.4331388289962064
  0.8830848822955346  0.0126330634505152  0.4291144403272185
  0.1515897735152265  0.0079786873906471  0.4397064732613174
  0.9050571256513820  0.7211168535222754  0.4797958099673210
  0.1234247003667548  0.3030800268380318  0.5166507538904455
  0.7403820300204984  0.0921524946464913  0.5005765968896796
  0.2750519366202084  0.0849246462807542  0.5261804004056216
  0.7959299858891313  0.6468492530269643  0.4334489658877203
  0.2776348281455725  0.9334261269639441  0.5296035832928396
  0.9887187358051150  0.2449769617026334  0.5205458068660960
  0.7336593864448915  0.9409186962678149  0.4951860132045809
  0.1121911225657968  0.4855943525591329  0.5559947798189384
  0.5910919935809673  0.1816623644552209  0.4968279444885866
  0.8038379104267932  0.4792071625801029  0.4211929732197177
  0.4217385346631204  0.8539931936189262  0.5275868095966416
  0.9997175290145321  0.8497559674657538  0.5529188164172822
  0.1808891579092702  0.7798733640273028  0.5723620902133391
  0.8591572438233968  0.1670061506177447  0.6047354169199011
  0.8177729419960755  0.8173971357184158  0.5819876975542400
  0.1163081884222379  0.1537467556300811  0.6161885414949566
  0.7610299017125328  0.6422112190953939  0.6156234124832523
  0.2409288303094002  0.2744493984941059  0.6399020506772999
  0.1295305108148739  0.8828588420126877  0.6421510005424338
  0.8983287881529947  0.0664609106731575  0.6758662601302277
  0.8940215259948587  0.8691445251646428  0.6651622887628648
  0.0871942280041935  0.0545112020820540  0.6913175802664355
  0.6483227120070580  0.3708962233254880  0.7159092160672671
  0.3438631406337009  0.5628512856788248  0.7042396618379172
  0.1844049499583633  0.8904362480894221  0.7549448251642374
  0.8247825759240115  0.0641422831152667  0.7835465900046188
  0.3764267421758447  0.3808585045147339  0.8398003218948347
  0.5877727150572554  0.5645737782829627  0.8139259084491215
  0.5775073128446451  0.3698076350508259  0.8248391095316663
  0.3887711422521463  0.5661932062767718  0.8178706611451716
  0.2016083321653852  0.1818460380127220  0.8894826455775870
  0.6927059038182932  0.8143077096989302  0.8451765754173834
  0.3062022313414801  0.3065093342942333  0.9172923976152560
  0.6661125373356072  0.6463906955904051  0.8840881593402088
  0.6381840731914252  0.2874725799162263  0.9002919725284002
  0.3407718449844523  0.6741732366418702  0.8856287729391212
  0.4822830632539024  0.3632251383951086  0.9470169143921154
  0.3523651456589221  0.5027273125689007  0.9480039359025838
  0.4477757865392604  0.5197329089537206  0.0391986639938509
  0.0863207486478998  0.0053027993048218  0.5490357961106653
  0.9102131470228016  0.0023419409594609  0.5502379459078597
  0.0156300601625148  0.1006232598475378  0.4597535517214340
  0.5030184772136366  0.6115248358737659  0.9269946680461345
  0.6037020938428270  0.4802363515643862  0.9377548176047128
 
  0.00000000E+00  0.00000000E+00  0.00000000E+00
  0.00000000E+00  0.00000000E+00  0.00000000E+00
  0.00000000E+00  0.00000000E+00  0.00000000E+00
  0.00000000E+00  0.00000000E+00  0.00000000E+00
  0.00000000E+00  0.00000000E+00  0.00000000E+00
  0.00000000E+00  0.00000000E+00  0.00000000E+00
  0.00000000E+00  0.00000000E+00  0.00000000E+00
  0.00000000E+00  0.00000000E+00  0.00000000E+00
  0.00000000E+00  0.00000000E+00  0.00000000E+00
  0.00000000E+00  0.00000000E+00  0.00000000E+00
  0.00000000E+00  0.00000000E+00  0.00000000E+00
  0.00000000E+00  0.00000000E+00  0.00000000E+00
  0.00000000E+00  0.00000000E+00  0.00000000E+00
  0.00000000E+00  0.00000000E+00  0.00000000E+00
  0.00000000E+00  0.00000000E+00  0.00000000E+00
  0.00000000E+00  0.00000000E+00  0.00000000E+00
  0.00000000E+00  0.00000000E+00  0.00000000E+00
  0.00000000E+00  0.00000000E+00  0.00000000E+00
  0.00000000E+00  0.00000000E+00  0.00000000E+00
  0.00000000E+00  0.00000000E+00  0.00000000E+00
  0.00000000E+00  0.00000000E+00  0.00000000E+00
  0.00000000E+00  0.00000000E+00  0.00000000E+00
  0.00000000E+00  0.00000000E+00  0.00000000E+00
  0.00000000E+00  0.00000000E+00  0.00000000E+00
  0.00000000E+00  0.00000000E+00  0.00000000E+00
  0.00000000E+00  0.00000000E+00  0.00000000E+00
  0.00000000E+00  0.00000000E+00  0.00000000E+00
  0.00000000E+00  0.00000000E+00  0.00000000E+00
  0.00000000E+00  0.00000000E+00  0.00000000E+00
  0.00000000E+00  0.00000000E+00  0.00000000E+00
  0.00000000E+00  0.00000000E+00  0.00000000E+00
  0.00000000E+00  0.00000000E+00  0.00000000E+00
  0.00000000E+00  0.00000000E+00  0.00000000E+00
  0.00000000E+00  0.00000000E+00  0.00000000E+00
  0.00000000E+00  0.00000000E+00  0.00000000E+00
  0.00000000E+00  0.00000000E+00  0.00000000E+00
  0.00000000E+00  0.00000000E+00  0.00000000E+00
  0.00000000E+00  0.00000000E+00  0.00000000E+00
  0.00000000E+00  0.00000000E+00  0.00000000E+00
  0.00000000E+00  0.00000000E+00  0.00000000E+00
  0.00000000E+00  0.00000000E+00  0.00000000E+00
  0.00000000E+00  0.00000000E+00  0.00000000E+00
  0.00000000E+00  0.00000000E+00  0.00000000E+00
  0.00000000E+00  0.00000000E+00  0.00000000E+00
  0.00000000E+00  0.00000000E+00  0.00000000E+00
  0.00000000E+00  0.00000000E+00  0.00000000E+00
  0.00000000E+00  0.00000000E+00  0.00000000E+00
  0.00000000E+00  0.00000000E+00  0.00000000E+00
  0.00000000E+00  0.00000000E+00  0.00000000E+00
  0.00000000E+00  0.00000000E+00  0.00000000E+00
  0.00000000E+00  0.00000000E+00  0.00000000E+00
  0.00000000E+00  0.00000000E+00  0.00000000E+00
  0.00000000E+00  0.00000000E+00  0.00000000E+00
  0.00000000E+00  0.00000000E+00  0.00000000E+00
  0.00000000E+00  0.00000000E+00  0.00000000E+00
  0.00000000E+00  0.00000000E+00  0.00000000E+00
  0.00000000E+00  0.00000000E+00  0.00000000E+00
  0.00000000E+00  0.00000000E+00  0.00000000E+00
  0.00000000E+00  0.00000000E+00  0.00000000E+00
  0.00000000E+00  0.00000000E+00  0.00000000E+00
  0.00000000E+00  0.00000000E+00  0.00000000E+00
  0.00000000E+00  0.00000000E+00  0.00000000E+00
  0.00000000E+00  0.00000000E+00  0.00000000E+00
  0.00000000E+00  0.00000000E+00  0.00000000E+00
  0.00000000E+00  0.00000000E+00  0.00000000E+00
  0.00000000E+00  0.00000000E+00  0.00000000E+00
  0.00000000E+00  0.00000000E+00  0.00000000E+00
  0.00000000E+00  0.00000000E+00  0.00000000E+00
  0.00000000E+00  0.00000000E+00  0.00000000E+00
  0.00000000E+00  0.00000000E+00  0.00000000E+00
  0.00000000E+00  0.00000000E+00  0.00000000E+00
  0.00000000E+00  0.00000000E+00  0.00000000E+00
  0.00000000E+00  0.00000000E+00  0.00000000E+00
  0.00000000E+00  0.00000000E+00  0.00000000E+00
  0.00000000E+00  0.00000000E+00  0.00000000E+00
  0.00000000E+00  0.00000000E+00  0.00000000E+00
  0.00000000E+00  0.00000000E+00  0.00000000E+00
  0.00000000E+00  0.00000000E+00  0.00000000E+00
  0.00000000E+00  0.00000000E+00  0.00000000E+00
  0.00000000E+00  0.00000000E+00  0.00000000E+00
  0.00000000E+00  0.00000000E+00  0.00000000E+00
  0.00000000E+00  0.00000000E+00  0.00000000E+00
  0.00000000E+00  0.00000000E+00  0.00000000E+00
  0.00000000E+00  0.00000000E+00  0.00000000E+00
  0.00000000E+00  0.00000000E+00  0.00000000E+00
  0.00000000E+00  0.00000000E+00  0.00000000E+00
  0.00000000E+00  0.00000000E+00  0.00000000E+00
  0.00000000E+00  0.00000000E+00  0.00000000E+00
  0.00000000E+00  0.00000000E+00  0.00000000E+00
  0.00000000E+00  0.00000000E+00  0.00000000E+00
  0.00000000E+00  0.00000000E+00  0.00000000E+00
  0.00000000E+00  0.00000000E+00  0.00000000E+00
  0.00000000E+00  0.00000000E+00  0.00000000E+00
  0.00000000E+00  0.00000000E+00  0.00000000E+00
  0.00000000E+00  0.00000000E+00  0.00000000E+00
  0.00000000E+00  0.00000000E+00  0.00000000E+00
  0.00000000E+00  0.00000000E+00  0.00000000E+00
  0.00000000E+00  0.00000000E+00  0.00000000E+00
  0.00000000E+00  0.00000000E+00  0.00000000E+00
  0.00000000E+00  0.00000000E+00  0.00000000E+00
  0.00000000E+00  0.00000000E+00  0.00000000E+00
  0.00000000E+00  0.00000000E+00  0.00000000E+00
  0.00000000E+00  0.00000000E+00  0.00000000E+00
  0.00000000E+00  0.00000000E+00  0.00000000E+00
  0.00000000E+00  0.00000000E+00  0.00000000E+00
  0.00000000E+00  0.00000000E+00  0.00000000E+00
  0.00000000E+00  0.00000000E+00  0.00000000E+00
  0.00000000E+00  0.00000000E+00  0.00000000E+00
  0.00000000E+00  0.00000000E+00  0.00000000E+00
  0.00000000E+00  0.00000000E+00  0.00000000E+00
  0.00000000E+00  0.00000000E+00  0.00000000E+00
  0.00000000E+00  0.00000000E+00  0.00000000E+00
  0.00000000E+00  0.00000000E+00  0.00000000E+00
  0.00000000E+00  0.00000000E+00  0.00000000E+00
  0.00000000E+00  0.00000000E+00  0.00000000E+00
  0.00000000E+00  0.00000000E+00  0.00000000E+00
  0.00000000E+00  0.00000000E+00  0.00000000E+00
  0.00000000E+00  0.00000000E+00  0.00000000E+00
  0.00000000E+00  0.00000000E+00  0.00000000E+00
  0.00000000E+00  0.00000000E+00  0.00000000E+00
  0.00000000E+00  0.00000000E+00  0.00000000E+00
  0.00000000E+00  0.00000000E+00  0.00000000E+00
  0.00000000E+00  0.00000000E+00  0.00000000E+00
  0.00000000E+00  0.00000000E+00  0.00000000E+00
  0.00000000E+00  0.00000000E+00  0.00000000E+00
  0.00000000E+00  0.00000000E+00  0.00000000E+00
  0.00000000E+00  0.00000000E+00  0.00000000E+00
  0.00000000E+00  0.00000000E+00  0.00000000E+00
  0.00000000E+00  0.00000000E+00  0.00000000E+00
  0.00000000E+00  0.00000000E+00  0.00000000E+00
  0.00000000E+00  0.00000000E+00  0.00000000E+00
  0.00000000E+00  0.00000000E+00  0.00000000E+00
  0.00000000E+00  0.00000000E+00  0.00000000E+00
  0.00000000E+00  0.00000000E+00  0.00000000E+00
  0.00000000E+00  0.00000000E+00  0.00000000E+00
  0.00000000E+00  0.00000000E+00  0.00000000E+00
  0.00000000E+00  0.00000000E+00  0.00000000E+00
  0.00000000E+00  0.00000000E+00  0.00000000E+00
  0.00000000E+00  0.00000000E+00  0.00000000E+00
  0.00000000E+00  0.00000000E+00  0.00000000E+00
  0.00000000E+00  0.00000000E+00  0.00000000E+00
  0.00000000E+00  0.00000000E+00  0.00000000E+00
  0.00000000E+00  0.00000000E+00  0.00000000E+00
  0.00000000E+00  0.00000000E+00  0.00000000E+00
  0.00000000E+00  0.00000000E+00  0.00000000E+00
  0.00000000E+00  0.00000000E+00  0.00000000E+00
  0.00000000E+00  0.00000000E+00  0.00000000E+00
  0.00000000E+00  0.00000000E+00  0.00000000E+00
  0.00000000E+00  0.00000000E+00  0.00000000E+00
  0.00000000E+00  0.00000000E+00  0.00000000E+00
  0.00000000E+00  0.00000000E+00  0.00000000E+00
  0.00000000E+00  0.00000000E+00  0.00000000E+00
  0.00000000E+00  0.00000000E+00  0.00000000E+00
  0.00000000E+00  0.00000000E+00  0.00000000E+00
  0.00000000E+00  0.00000000E+00  0.00000000E+00
  0.00000000E+00  0.00000000E+00  0.00000000E+00
  0.00000000E+00  0.00000000E+00  0.00000000E+00
  0.00000000E+00  0.00000000E+00  0.00000000E+00
  0.00000000E+00  0.00000000E+00  0.00000000E+00
  0.00000000E+00  0.00000000E+00  0.00000000E+00
  0.00000000E+00  0.00000000E+00  0.00000000E+00
  0.00000000E+00  0.00000000E+00  0.00000000E+00
  0.00000000E+00  0.00000000E+00  0.00000000E+00
  0.00000000E+00  0.00000000E+00  0.00000000E+00
  0.00000000E+00  0.00000000E+00  0.00000000E+00
  0.00000000E+00  0.00000000E+00  0.00000000E+00
  0.00000000E+00  0.00000000E+00  0.00000000E+00
  0.00000000E+00  0.00000000E+00  0.00000000E+00
  0.00000000E+00  0.00000000E+00  0.00000000E+00
  0.00000000E+00  0.00000000E+00  0.00000000E+00
  0.00000000E+00  0.00000000E+00  0.00000000E+00
  0.00000000E+00  0.00000000E+00  0.00000000E+00
  0.00000000E+00  0.00000000E+00  0.00000000E+00
  0.00000000E+00  0.00000000E+00  0.00000000E+00
  0.00000000E+00  0.00000000E+00  0.00000000E+00
  0.00000000E+00  0.00000000E+00  0.00000000E+00
  0.00000000E+00  0.00000000E+00  0.00000000E+00
  0.00000000E+00  0.00000000E+00  0.00000000E+00
  0.00000000E+00  0.00000000E+00  0.00000000E+00
  0.00000000E+00  0.00000000E+00  0.00000000E+00
  0.00000000E+00  0.00000000E+00  0.00000000E+00
  0.00000000E+00  0.00000000E+00  0.00000000E+00
  0.00000000E+00  0.00000000E+00  0.00000000E+00
  0.00000000E+00  0.00000000E+00  0.00000000E+00
  0.00000000E+00  0.00000000E+00  0.00000000E+00
  0.00000000E+00  0.00000000E+00  0.00000000E+00
  0.00000000E+00  0.00000000E+00  0.00000000E+00
  0.00000000E+00  0.00000000E+00  0.00000000E+00
  0.00000000E+00  0.00000000E+00  0.00000000E+00
  0.00000000E+00  0.00000000E+00  0.00000000E+00
  0.00000000E+00  0.00000000E+00  0.00000000E+00
  0.00000000E+00  0.00000000E+00  0.00000000E+00
  0.00000000E+00  0.00000000E+00  0.00000000E+00
  0.00000000E+00  0.00000000E+00  0.00000000E+00
  0.00000000E+00  0.00000000E+00  0.00000000E+00
  0.00000000E+00  0.00000000E+00  0.00000000E+00
  0.00000000E+00  0.00000000E+00  0.00000000E+00
  0.00000000E+00  0.00000000E+00  0.00000000E+00
  0.00000000E+00  0.00000000E+00  0.00000000E+00
  0.00000000E+00  0.00000000E+00  0.00000000E+00
  0.00000000E+00  0.00000000E+00  0.00000000E+00
  0.00000000E+00  0.00000000E+00  0.00000000E+00
  0.00000000E+00  0.00000000E+00  0.00000000E+00
  0.00000000E+00  0.00000000E+00  0.00000000E+00
  0.00000000E+00  0.00000000E+00  0.00000000E+00
  0.00000000E+00  0.00000000E+00  0.00000000E+00
  0.00000000E+00  0.00000000E+00  0.00000000E+00
  0.00000000E+00  0.00000000E+00  0.00000000E+00
  0.00000000E+00  0.00000000E+00  0.00000000E+00
  0.00000000E+00  0.00000000E+00  0.00000000E+00
  0.00000000E+00  0.00000000E+00  0.00000000E+00
  0.00000000E+00  0.00000000E+00  0.00000000E+00
  0.00000000E+00  0.00000000E+00  0.00000000E+00
  0.00000000E+00  0.00000000E+00  0.00000000E+00
  0.00000000E+00  0.00000000E+00  0.00000000E+00
  0.00000000E+00  0.00000000E+00  0.00000000E+00
  0.00000000E+00  0.00000000E+00  0.00000000E+00
  0.00000000E+00  0.00000000E+00  0.00000000E+00
  0.00000000E+00  0.00000000E+00  0.00000000E+00
  0.00000000E+00  0.00000000E+00  0.00000000E+00
  0.00000000E+00  0.00000000E+00  0.00000000E+00
  0.00000000E+00  0.00000000E+00  0.00000000E+00
  0.00000000E+00  0.00000000E+00  0.00000000E+00
  0.00000000E+00  0.00000000E+00  0.00000000E+00
  0.00000000E+00  0.00000000E+00  0.00000000E+00
  0.00000000E+00  0.00000000E+00  0.00000000E+00
  0.00000000E+00  0.00000000E+00  0.00000000E+00
  0.00000000E+00  0.00000000E+00  0.00000000E+00
  0.00000000E+00  0.00000000E+00  0.00000000E+00
  0.00000000E+00  0.00000000E+00  0.00000000E+00
  0.00000000E+00  0.00000000E+00  0.00000000E+00
  0.00000000E+00  0.00000000E+00  0.00000000E+00
  0.00000000E+00  0.00000000E+00  0.00000000E+00
  0.00000000E+00  0.00000000E+00  0.00000000E+00
  0.00000000E+00  0.00000000E+00  0.00000000E+00
  0.00000000E+00  0.00000000E+00  0.00000000E+00
  0.00000000E+00  0.00000000E+00  0.00000000E+00
  0.00000000E+00  0.00000000E+00  0.00000000E+00
  0.00000000E+00  0.00000000E+00  0.00000000E+00
  0.00000000E+00  0.00000000E+00  0.00000000E+00
  0.00000000E+00  0.00000000E+00  0.00000000E+00
  0.00000000E+00  0.00000000E+00  0.00000000E+00
  0.00000000E+00  0.00000000E+00  0.00000000E+00
  0.00000000E+00  0.00000000E+00  0.00000000E+00
  0.00000000E+00  0.00000000E+00  0.00000000E+00
  0.00000000E+00  0.00000000E+00  0.00000000E+00
  0.00000000E+00  0.00000000E+00  0.00000000E+00
  0.00000000E+00  0.00000000E+00  0.00000000E+00
  0.00000000E+00  0.00000000E+00  0.00000000E+00
  0.00000000E+00  0.00000000E+00  0.00000000E+00
  0.00000000E+00  0.00000000E+00  0.00000000E+00
  0.00000000E+00  0.00000000E+00  0.00000000E+00
  0.00000000E+00  0.00000000E+00  0.00000000E+00
  0.00000000E+00  0.00000000E+00  0.00000000E+00
  0.00000000E+00  0.00000000E+00  0.00000000E+00
  0.00000000E+00  0.00000000E+00  0.00000000E+00
