# Supplementary material for: Dramatic Enhancement of Rare-Earth Metal–Organic Framework Stability Via Metal Cluster Fluorination
Source: JACS Au. 2022 Aug 9;2(8):1889–98. doi: 10.1021/jacsau.2c00259 (PMC9400048; doi:10.1021/jacsau.2c00259)
Supplement: Supplementary file 2 — au2c00259_si_002.zip [file au2c00259_si_002.zip › jacs_supplement/poscars/empty_stability/dobdc/mixed/eu/double/four/POSCAR]

POSCAR file written by OVITO Basic 3.5.4
   1.00000000000000     
    15.0947058901797320   -0.0365586307541024   -0.0826702802518972
    -0.0821667868660881   15.0952472351516036    0.0215425768571498
     0.0047963106004545    0.0007842347323712   21.4245908839920318
   C    Eu   H    O    F 
    96    12    63    83     4
Direct
  0.3888154752972350  0.9347286994244636  0.9659422047734227
  0.0609465261627065  0.3796475910453339  0.0354387073875608
  0.4927047821970186  0.1873121258185652  0.0191655088185412
  0.8082790132095083  0.4861764691415771  0.9874318444060971
  0.4672191388237580  0.0967881777691543  0.9970965803368851
  0.9001764271377162  0.4616589647877715  0.0070053542996011
  0.5117705017431944  0.0178468836872801  0.0121303889347982
  0.4706638011466595  0.9378305230688493  0.9972132159551517
  0.9792855278841628  0.4979319149737439  0.9832435745502986
  0.0582606463510926  0.4550888645474425  0.9970312829119251
  0.3877908880348405  0.0934419890172039  0.9639013864902088
  0.9034353043193006  0.3896421366419638  0.0474107954705847
  0.3481045250962429  0.0139997488553763  0.9470584557983294
  0.9820907329970809  0.3482850578903379  0.0629029051606008
  0.3439601936525169  0.8493736521386884  0.9585352003327170
  0.1444542481460558  0.3316060233369770  0.0411665392615012
  0.6708254393567833  0.6851210137786445  0.1328157585219746
  0.3549686835340874  0.3763564205694074  0.1722965858793368
  0.3500055506281188  0.6776547375310821  0.1416705539203768
  0.6771201753695579  0.3655195987509836  0.1587904946439755
  0.7840636296101979  0.7982168592774299  0.1640665889196148
  0.2693479959316076  0.2489344567078880  0.2098893877318678
  0.2364821729819668  0.7877208426244042  0.1781080871599396
  0.7979243634749048  0.2619304976021996  0.1943099346328710
  0.7189937867787018  0.7358867718344162  0.1810427880827362
  0.3113978957468270  0.3286491197889227  0.2248927309178876
  0.3014743042805475  0.7228224830274728  0.1917598435664608
  0.7320958125265992  0.3249995814634541  0.2086931090308538
  0.8436694070990893  0.2198394856681624  0.2419758381200409
  0.1962636071846503  0.8312187294430020  0.2275624184554616
  0.2256014565203945  0.1979380522257881  0.2545310303225509
  0.8306951036217410  0.8463915141561873  0.2091187240798063
  0.6998740582140939  0.7209160600362813  0.2453027804029055
  0.3096796436517107  0.3598814924770128  0.2871784733868273
  0.3218097253002117  0.7009012599655302  0.2534431797900913
  0.7166855079683921  0.3471133003297472  0.2710401102763216
  0.8263375799635335  0.2399901976452044  0.3041674773788841
  0.2164906534706787  0.8092400455344214  0.2895458564523404
  0.2244258526504897  0.2287272056644995  0.3169708748203249
  0.8101938962711959  0.8317423710771593  0.2728822952919184
  0.7634711418566309  0.3057298424073892  0.3185748064628910
  0.2793749202478899  0.7418195354361294  0.3028356071219045
  0.2665901769842333  0.3090638143600584  0.3319650432770956
  0.7457178764428374  0.7699276510045689  0.2898644211127580
  0.8708893231842380  0.1878588640292857  0.3536597956973070
  0.1719006570075814  0.8565819181140532  0.3401512623544644
  0.1795174798090066  0.1776899870701347  0.3660533860887601
  0.8560739451031713  0.8791077911189226  0.3239041164799101
  0.9110394927259369  0.5664017015397588  0.4667877481895975
  0.4088924367062141  0.0047665430800049  0.5122743363777091
  0.0069896818154636  0.3139505251393284  0.5269326444837314
  0.6924487465834963  0.0115828251928971  0.4943420898247806
  0.9840712635380418  0.4045514931776686  0.5046904368998958
  0.5964556289897033  0.0141037967669475  0.5026466055402136
  0.0247262124638162  0.4844572752103212  0.5238213557810770
  0.5447826765391399  0.0921964358004407  0.4980658916968205
  0.9103103043075357  0.4071958352763369  0.4653128834371347
  0.5522623632383943  0.9330037383870827  0.5143956262258679
  0.8733025260157820  0.4860955167334721  0.4455733732718414
  0.4621142566593657  0.9283548527336710  0.5201418700068727
  0.8705587019195586  0.6520066299020267  0.4530532727752232
  0.3151856548165518  0.0027177375210207  0.5094679339978150
  0.1590816740663847  0.8088663992769681  0.6295442992682817
  0.8360316907551044  0.1224030447423924  0.6662573016369782
  0.8371507533693249  0.8081112417203179  0.6357956212093880
  0.1538065796072602  0.0963751753596561  0.6694020864657154
  0.2434121448001420  0.6823003861626517  0.6713766435372082
  0.7363159400829811  0.2438242111367301  0.6941195109115668
  0.7402177997814897  0.6796759949949900  0.6731188722172134
  0.2449492822036733  0.2334513701860762  0.6962444263275259
  0.2009791284474453  0.7631103389936713  0.6820398637772357
  0.7812235505303187  0.1675555093415319  0.7127926320815363
  0.7787542939016474  0.7639358684863150  0.6819343371308200
  0.1981669631359886  0.1563713459246698  0.7147619720165020
  0.2864184043314330  0.2850211784578564  0.7416428513062865
  0.6918362458565974  0.6424651568853709  0.7218354594724969
  0.6863944732844726  0.2919806450698830  0.7362378568935157
  0.2851989253847604  0.6368543992784202  0.7194512795260450
  0.2001361716473646  0.8002751077460012  0.7429602292981262
  0.7760129133596596  0.1368181948457346  0.7752472113921132
  0.7646963063820179  0.8086354363028937  0.7379866380761284
  0.1906552728888126  0.1356015717735705  0.7780600613191709
  0.2806710517511790  0.2631516518510222  0.8049062679217851
  0.6796061825324889  0.6862597969150991  0.7785216997928885
  0.6838326645738368  0.2630790997683761  0.7992931655264124
  0.2817225147884819  0.6730015196305015  0.7807366621950144
  0.2304219752416363  0.1884730880086116  0.8232110303207572
  0.7146866260981306  0.7725575838261072  0.7861214857614737
  0.7278950332460496  0.1861983292287446  0.8178455132054611
  0.2393233854793125  0.7530769588350046  0.7915630050857438
  0.3283912283422641  0.3175536053258454  0.8517879229279960
  0.6359017577488553  0.6365455427900795  0.8298827861990409
  0.6368000146458865  0.3151634538694260  0.8467492099442950
  0.3251444297569644  0.6276837734190541  0.8337662708185604
  0.9867708773647819  0.5638955668475363  0.5050669660657346
  0.4535137160774290  0.0864919130697941  0.5022757537788635
  0.3663972028579745  0.3702148653899421  0.0120647057973912
  0.6384242015475546  0.6188358583817748  0.9856563752385138
  0.6218760384689467  0.3625248721646369  0.0010353779791984
  0.3760830826520862  0.6280301152249593  0.9891449599376152
  0.5098763059959847  0.5165889877048051  0.1216668423620153
  0.0170242188798568  0.0179826656683372  0.3785714568167619
  0.1232405543443453  0.8608144881002779  0.4897708633449941
  0.8796340351412602  0.1271663083798587  0.5091772941157040
  0.8647772706224655  0.8737387089110551  0.4845282991330045
  0.1344254384511618  0.1465303126695993  0.5171288646728330
  0.9866558081715046  0.9710637068856138  0.6299557585613740
  0.4873125437964501  0.4795534052425848  0.8715084730148706
  0.3548024434797939  0.1559831252667308  0.9541424927990829
  0.4998833870392584  0.8747135899253512  0.0115450741360699
  0.8406958131574305  0.3631490572520833  0.0645311846278669
  0.6100271367325872  0.9638772527859149  0.0543059026059776
  0.1206953523667614  0.4770078744136574  0.9758945463504456
  0.0332385793647949  0.5849702031489166  0.9299033267322731
  0.9209572939258519  0.2579736501674572  0.1134192952586373
  0.6821285418285810  0.5032257305353843  0.0850644457375613
  0.3348088352626051  0.5103839853847851  0.0959240331622758
  0.5079578365397935  0.6811522852595649  0.0781970959389345
  0.7664965490626944  0.2723296272265543  0.1093986570810300
  0.2493897694865712  0.7671768253937885  0.0923918563093620
  0.4939434164026106  0.3318143129008443  0.0907164575648512
  0.7989636964433395  0.8079021529377131  0.1146076354865233
  0.2701449453814476  0.2267196482794562  0.1613679576472471
  0.1477151973209432  0.8829486797567437  0.2180476814817764
  0.8921103112949693  0.1685805334277173  0.2314228941350823
  0.9181560834864334  0.9295521819525878  0.2321749129039360
  0.1592061872051890  0.0972201004610121  0.2757254123032670
  0.3346946854740173  0.4532174954124109  0.3448967472977560
  0.6154943711338962  0.6345986466413581  0.2254052010182101
  0.6658051020370968  0.3960225346851754  0.2815510001136969
  0.3715123892876750  0.6502067069906421  0.2627222794375789
  0.2635742495437081  0.3313281301488512  0.3806183291037319
  0.7319035465389652  0.7594199827382793  0.3393188132203539
  0.8390518671054421  0.0151720543186832  0.4112857382984428
  0.2613001028363730  0.7541842381458667  0.3885510993289453
  0.7815320961353648  0.2784972231385698  0.4038512117184336
  0.9954175590002105  0.8338483024771589  0.3882807990832536
  0.0136138573440031  0.6272093315553633  0.5219630121453891
  0.4127694305640385  0.1456227632278154  0.4959681734776598
  0.5934509964519665  0.8737722326892118  0.5184773403924902
  0.8807621137357878  0.3439712126501036  0.4514866486521983
  0.5395776207867008  0.2162962564003896  0.4831469680344097
  0.4571296523701566  0.7988385225190999  0.5281042511615255
  0.7775352543828382  0.4255044754461935  0.3975390376551292
  0.1115354743840630  0.5411051151157653  0.5761586185296271
  0.3195890741977320  0.8763318281169554  0.5251939799112331
  0.7788587918553801  0.5907107543500477  0.4087596305644942
  0.9977501765006129  0.1488455954577685  0.6015200852669494
  0.9851249288877536  0.8163126973306125  0.5733962233876875
  0.2697476454108971  0.3178360943702237  0.6318229869318607
  0.7300712928015791  0.5750378646562403  0.6236888413060433
  0.2453720282331036  0.6560266975037491  0.6238696508371423
  0.7414179877135202  0.2654695825091565  0.6455688688332613
  0.6638282127919503  0.5754377478379584  0.7174709275385219
  0.3246091180358395  0.3443483386655128  0.7288447451704099
  0.6109846610304437  0.3862650092885333  0.7547339274807985
  0.3569610121068262  0.5447105948281894  0.7480047048655502
  0.1422435066596806  0.9032477937309193  0.7147519637751505
  0.8530719047975234  0.0437026273276169  0.7566988375310943
  0.1521139827188288  0.0768982246168245  0.7912515169530018
  0.7952655735101134  0.8742459402634577  0.7437537688992759
  0.2385217514604361  0.7795264351301807  0.8390804769640222
  0.7248410171766464  0.1659245751290809  0.8668176886936774
  0.2547484214457397  0.2208023884825905  0.9070942815290735
  0.7261983251041761  0.8782480702444730  0.8342659062240807
  0.4877562864102826  0.3068325348386549  0.9177996239716174
  0.3183263970809559  0.4858950340830073  0.9055832731300077
  0.2468240502597240  0.9102923405968932  0.9216660683595969
  0.0855599946866802  0.2465576037623892  0.0923996878892310
  0.1783980427778091  0.0173113720566170  0.4572917102542868
  0.2469202181336420  0.0727937445778845  0.9047181627441749
  0.5721873093556362  0.2140386357584689  0.0195530779079232
  0.3788167226610245  0.7794985746938620  0.9768989751020574
  0.7838252564609982  0.5660440071099739  0.9837639071374985
  0.2125225625661603  0.3574912902871371  0.0137955196440579
  0.2636319512534689  0.8473122763129421  0.9338095586407317
  0.1462308716587041  0.2577280558874336  0.0741414233889016
  0.4259148453908956  0.2334787626772921  0.0349301167984416
  0.7592316846851359  0.4187638283336680  0.9780569436248223
  0.5897847689923124  0.0233185317085517  0.0436431244762857
  0.9742123788624654  0.5693967565389341  0.9449382418849670
  0.2693945584643258  0.0107202517631765  0.9161326275911725
  0.9834621045281601  0.2759744505103968  0.1009138798576664
  0.5028629669557294  0.3868365317943869  0.0673317393281130
  0.5084247658980586  0.6407499457235211  0.0426110420007708
  0.6341323578273811  0.5035822460350435  0.0544648380805484
  0.3731254456849190  0.5115806769530326  0.0593995675219581
  0.6847106889196588  0.6983220802344875  0.0749581164588085
  0.3303206257562979  0.3537466649611295  0.1176519157081661
  0.3221155223615164  0.6880696962402671  0.0847184123314135
  0.6907768968496878  0.3361497096642925  0.1024243076164220
  0.2140347269661329  0.8087598412050169  0.1190464747795862
  0.8165224208666251  0.2404521611310027  0.1339779981347091
  0.6136387562157771  0.6270562232850871  0.1525538747643995
  0.4136707150971338  0.4353873119277553  0.1835679855631547
  0.4168141003821464  0.6315189560632612  0.1559209226282358
  0.6215596415635399  0.4241843090199500  0.1721082923138929
  0.1866655704474204  0.1216793431017668  0.2365110587043607
  0.8936278626888193  0.9052739926437102  0.1918928367687226
  0.6395580502816363  0.6613834548950410  0.2652610713163025
  0.3481145307744839  0.4393894687242840  0.3014775839149194
  0.9265721992742527  0.1303607828148135  0.3380579508957715
  0.1216109595670833  0.9210380349665058  0.3295604208094413
  0.1349040074138737  0.1082222932754380  0.3487761550662681
  0.9197638336655999  0.9339880622136369  0.3104310917461579
  0.7475906577600199  0.3274868244219673  0.3795326174842947
  0.3001336982860086  0.7164623886914763  0.3616027496473450
  0.8469164441871486  0.2033808920662115  0.4107422602582069
  0.1873389391736244  0.8280384555664385  0.3972548340739430
  0.1860055888891381  0.2010610984478450  0.4226656927860523
  0.8314002761258585  0.8627642690282884  0.3791375960782061
  0.0042865176400427  0.8707063680879699  0.4250899809263222
  0.8915320263654749  0.0128103991329824  0.4381345320416902
  0.1152509487910688  0.0038898989632200  0.4673767209668750
  0.9045253528617856  0.7229003137043296  0.4713852295630805
  0.0869223189592236  0.2898568966062563  0.5350418906970491
  0.7370894196387608  0.0838543309323805  0.4937386694942993
  0.2677471765777230  0.0694073334006961  0.4973944136656952
  0.7953419580463020  0.6535283830198565  0.4210643156823033
  0.2718033230371739  0.9220407424470558  0.5167366387036080
  0.9404109560680641  0.2634574819568896  0.5350675160502381
  0.7277839987350493  0.9350163966677818  0.4874114261072417
  0.0964534321329421  0.4811192174188501  0.5624455722758219
  0.5855176044450627  0.1714348451277696  0.4874354113762713
  0.8000931935655701  0.4878448561521637  0.4083286393222277
  0.4180076664041631  0.8494058907282672  0.5332733743808283
  0.0092155116716912  0.0998376741044159  0.5727089995121024
  0.9973312200040853  0.8678714320206603  0.5468785995149609
  0.1628869277946998  0.7753412321948105  0.5745498769579873
  0.8364766101862924  0.1510248423294476  0.6110085433604355
  0.8226447804892721  0.8001061794654615  0.5780411586928395
  0.1801494866061987  0.0965006309289623  0.6131190070921587
  0.7546718049905924  0.6347197271825952  0.6189741909490080
  0.2468572417001280  0.2572393868528003  0.6347359217321632
  0.1199323586024575  0.8829426107251618  0.6398918972846085
  0.8841237409089943  0.0560219651019821  0.6847267274448575
  0.9016179373036431  0.8541088768993282  0.6590298553987232
  0.0909822293451519  0.0474752260846606  0.6896231357919990
  0.6438783125050358  0.3653108316810942  0.7165430837109090
  0.3270944891293089  0.5603934947067244  0.7070329007790851
  0.1640809658214984  0.8794310824511464  0.7557580838506736
  0.8171296853006678  0.0619562338460959  0.7940846762928692
  0.3800436101433949  0.3780460738986517  0.8331967957987978
  0.5832731991050180  0.5733801698501502  0.8159878105500774
  0.5850324816192789  0.3775131628485728  0.8267963918467377
  0.3772293333191425  0.5630702037989156  0.8197819043810401
  0.2211231816310753  0.1682944750050492  0.8849957515199831
  0.6993694681694573  0.8194153161617537  0.8391172814135962
  0.3141653336293539  0.2990887107048246  0.9101053117708710
  0.6572665355095999  0.6586338461498212  0.8853504881662173
  0.6483125145956449  0.2975301451907292  0.9037517010922712
  0.3103007919448333  0.6523172958354569  0.8890835684743060
  0.4872629910721770  0.3599588676776425  0.9435521101520575
  0.3586260326287784  0.4898207486030334  0.9412115036709159
  0.8764591227550202  0.9877372219569931  0.5582886209496426
  0.0136684470564782  0.1380683744409675  0.4525652729167925
  0.4942308795631935  0.6110599554568342  0.9287119668498534
  0.6012818395050983  0.4878548161687656  0.9400851668905688
 
  0.00000000E+00  0.00000000E+00  0.00000000E+00
  0.00000000E+00  0.00000000E+00  0.00000000E+00
  0.00000000E+00  0.00000000E+00  0.00000000E+00
  0.00000000E+00  0.00000000E+00  0.00000000E+00
  0.00000000E+00  0.00000000E+00  0.00000000E+00
  0.00000000E+00  0.00000000E+00  0.00000000E+00
  0.00000000E+00  0.00000000E+00  0.00000000E+00
  0.00000000E+00  0.00000000E+00  0.00000000E+00
  0.00000000E+00  0.00000000E+00  0.00000000E+00
  0.00000000E+00  0.00000000E+00  0.00000000E+00
  0.00000000E+00  0.00000000E+00  0.00000000E+00
  0.00000000E+00  0.00000000E+00  0.00000000E+00
  0.00000000E+00  0.00000000E+00  0.00000000E+00
  0.00000000E+00  0.00000000E+00  0.00000000E+00
  0.00000000E+00  0.00000000E+00  0.00000000E+00
  0.00000000E+00  0.00000000E+00  0.00000000E+00
  0.00000000E+00  0.00000000E+00  0.00000000E+00
  0.00000000E+00  0.00000000E+00  0.00000000E+00
  0.00000000E+00  0.00000000E+00  0.00000000E+00
  0.00000000E+00  0.00000000E+00  0.00000000E+00
  0.00000000E+00  0.00000000E+00  0.00000000E+00
  0.00000000E+00  0.00000000E+00  0.00000000E+00
  0.00000000E+00  0.00000000E+00  0.00000000E+00
  0.00000000E+00  0.00000000E+00  0.00000000E+00
  0.00000000E+00  0.00000000E+00  0.00000000E+00
  0.00000000E+00  0.00000000E+00  0.00000000E+00
  0.00000000E+00  0.00000000E+00  0.00000000E+00
  0.00000000E+00  0.00000000E+00  0.00000000E+00
  0.00000000E+00  0.00000000E+00  0.00000000E+00
  0.00000000E+00  0.00000000E+00  0.00000000E+00
  0.00000000E+00  0.00000000E+00  0.00000000E+00
  0.00000000E+00  0.00000000E+00  0.00000000E+00
  0.00000000E+00  0.00000000E+00  0.00000000E+00
  0.00000000E+00  0.00000000E+00  0.00000000E+00
  0.00000000E+00  0.00000000E+00  0.00000000E+00
  0.00000000E+00  0.00000000E+00  0.00000000E+00
  0.00000000E+00  0.00000000E+00  0.00000000E+00
  0.00000000E+00  0.00000000E+00  0.00000000E+00
  0.00000000E+00  0.00000000E+00  0.00000000E+00
  0.00000000E+00  0.00000000E+00  0.00000000E+00
  0.00000000E+00  0.00000000E+00  0.00000000E+00
  0.00000000E+00  0.00000000E+00  0.00000000E+00
  0.00000000E+00  0.00000000E+00  0.00000000E+00
  0.00000000E+00  0.00000000E+00  0.00000000E+00
  0.00000000E+00  0.00000000E+00  0.00000000E+00
  0.00000000E+00  0.00000000E+00  0.00000000E+00
  0.00000000E+00  0.00000000E+00  0.00000000E+00
  0.00000000E+00  0.00000000E+00  0.00000000E+00
  0.00000000E+00  0.00000000E+00  0.00000000E+00
  0.00000000E+00  0.00000000E+00  0.00000000E+00
  0.00000000E+00  0.00000000E+00  0.00000000E+00
  0.00000000E+00  0.00000000E+00  0.00000000E+00
  0.00000000E+00  0.00000000E+00  0.00000000E+00
  0.00000000E+00  0.00000000E+00  0.00000000E+00
  0.00000000E+00  0.00000000E+00  0.00000000E+00
  0.00000000E+00  0.00000000E+00  0.00000000E+00
  0.00000000E+00  0.00000000E+00  0.00000000E+00
  0.00000000E+00  0.00000000E+00  0.00000000E+00
  0.00000000E+00  0.00000000E+00  0.00000000E+00
  0.00000000E+00  0.00000000E+00  0.00000000E+00
  0.00000000E+00  0.00000000E+00  0.00000000E+00
  0.00000000E+00  0.00000000E+00  0.00000000E+00
  0.00000000E+00  0.00000000E+00  0.00000000E+00
  0.00000000E+00  0.00000000E+00  0.00000000E+00
  0.00000000E+00  0.00000000E+00  0.00000000E+00
  0.00000000E+00  0.00000000E+00  0.00000000E+00
  0.00000000E+00  0.00000000E+00  0.00000000E+00
  0.00000000E+00  0.00000000E+00  0.00000000E+00
  0.00000000E+00  0.00000000E+00  0.00000000E+00
  0.00000000E+00  0.00000000E+00  0.00000000E+00
  0.00000000E+00  0.00000000E+00  0.00000000E+00
  0.00000000E+00  0.00000000E+00  0.00000000E+00
  0.00000000E+00  0.00000000E+00  0.00000000E+00
  0.00000000E+00  0.00000000E+00  0.00000000E+00
  0.00000000E+00  0.00000000E+00  0.00000000E+00
  0.00000000E+00  0.00000000E+00  0.00000000E+00
  0.00000000E+00  0.00000000E+00  0.00000000E+00
  0.00000000E+00  0.00000000E+00  0.00000000E+00
  0.00000000E+00  0.00000000E+00  0.00000000E+00
  0.00000000E+00  0.00000000E+00  0.00000000E+00
  0.00000000E+00  0.00000000E+00  0.00000000E+00
  0.00000000E+00  0.00000000E+00  0.00000000E+00
  0.00000000E+00  0.00000000E+00  0.00000000E+00
  0.00000000E+00  0.00000000E+00  0.00000000E+00
  0.00000000E+00  0.00000000E+00  0.00000000E+00
  0.00000000E+00  0.00000000E+00  0.00000000E+00
  0.00000000E+00  0.00000000E+00  0.00000000E+00
  0.00000000E+00  0.00000000E+00  0.00000000E+00
  0.00000000E+00  0.00000000E+00  0.00000000E+00
  0.00000000E+00  0.00000000E+00  0.00000000E+00
  0.00000000E+00  0.00000000E+00  0.00000000E+00
  0.00000000E+00  0.00000000E+00  0.00000000E+00
  0.00000000E+00  0.00000000E+00  0.00000000E+00
  0.00000000E+00  0.00000000E+00  0.00000000E+00
  0.00000000E+00  0.00000000E+00  0.00000000E+00
  0.00000000E+00  0.00000000E+00  0.00000000E+00
  0.00000000E+00  0.00000000E+00  0.00000000E+00
  0.00000000E+00  0.00000000E+00  0.00000000E+00
  0.00000000E+00  0.00000000E+00  0.00000000E+00
  0.00000000E+00  0.00000000E+00  0.00000000E+00
  0.00000000E+00  0.00000000E+00  0.00000000E+00
  0.00000000E+00  0.00000000E+00  0.00000000E+00
  0.00000000E+00  0.00000000E+00  0.00000000E+00
  0.00000000E+00  0.00000000E+00  0.00000000E+00
  0.00000000E+00  0.00000000E+00  0.00000000E+00
  0.00000000E+00  0.00000000E+00  0.00000000E+00
  0.00000000E+00  0.00000000E+00  0.00000000E+00
  0.00000000E+00  0.00000000E+00  0.00000000E+00
  0.00000000E+00  0.00000000E+00  0.00000000E+00
  0.00000000E+00  0.00000000E+00  0.00000000E+00
  0.00000000E+00  0.00000000E+00  0.00000000E+00
  0.00000000E+00  0.00000000E+00  0.00000000E+00
  0.00000000E+00  0.00000000E+00  0.00000000E+00
  0.00000000E+00  0.00000000E+00  0.00000000E+00
  0.00000000E+00  0.00000000E+00  0.00000000E+00
  0.00000000E+00  0.00000000E+00  0.00000000E+00
  0.00000000E+00  0.00000000E+00  0.00000000E+00
  0.00000000E+00  0.00000000E+00  0.00000000E+00
  0.00000000E+00  0.00000000E+00  0.00000000E+00
  0.00000000E+00  0.00000000E+00  0.00000000E+00
  0.00000000E+00  0.00000000E+00  0.00000000E+00
  0.00000000E+00  0.00000000E+00  0.00000000E+00
  0.00000000E+00  0.00000000E+00  0.00000000E+00
  0.00000000E+00  0.00000000E+00  0.00000000E+00
  0.00000000E+00  0.00000000E+00  0.00000000E+00
  0.00000000E+00  0.00000000E+00  0.00000000E+00
  0.00000000E+00  0.00000000E+00  0.00000000E+00
  0.00000000E+00  0.00000000E+00  0.00000000E+00
  0.00000000E+00  0.00000000E+00  0.00000000E+00
  0.00000000E+00  0.00000000E+00  0.00000000E+00
  0.00000000E+00  0.00000000E+00  0.00000000E+00
  0.00000000E+00  0.00000000E+00  0.00000000E+00
  0.00000000E+00  0.00000000E+00  0.00000000E+00
  0.00000000E+00  0.00000000E+00  0.00000000E+00
  0.00000000E+00  0.00000000E+00  0.00000000E+00
  0.00000000E+00  0.00000000E+00  0.00000000E+00
  0.00000000E+00  0.00000000E+00  0.00000000E+00
  0.00000000E+00  0.00000000E+00  0.00000000E+00
  0.00000000E+00  0.00000000E+00  0.00000000E+00
  0.00000000E+00  0.00000000E+00  0.00000000E+00
  0.00000000E+00  0.00000000E+00  0.00000000E+00
  0.00000000E+00  0.00000000E+00  0.00000000E+00
  0.00000000E+00  0.00000000E+00  0.00000000E+00
  0.00000000E+00  0.00000000E+00  0.00000000E+00
  0.00000000E+00  0.00000000E+00  0.00000000E+00
  0.00000000E+00  0.00000000E+00  0.00000000E+00
  0.00000000E+00  0.00000000E+00  0.00000000E+00
  0.00000000E+00  0.00000000E+00  0.00000000E+00
  0.00000000E+00  0.00000000E+00  0.00000000E+00
  0.00000000E+00  0.00000000E+00  0.00000000E+00
  0.00000000E+00  0.00000000E+00  0.00000000E+00
  0.00000000E+00  0.00000000E+00  0.00000000E+00
  0.00000000E+00  0.00000000E+00  0.00000000E+00
  0.00000000E+00  0.00000000E+00  0.00000000E+00
  0.00000000E+00  0.00000000E+00  0.00000000E+00
  0.00000000E+00  0.00000000E+00  0.00000000E+00
  0.00000000E+00  0.00000000E+00  0.00000000E+00
  0.00000000E+00  0.00000000E+00  0.00000000E+00
  0.00000000E+00  0.00000000E+00  0.00000000E+00
  0.00000000E+00  0.00000000E+00  0.00000000E+00
  0.00000000E+00  0.00000000E+00  0.00000000E+00
  0.00000000E+00  0.00000000E+00  0.00000000E+00
  0.00000000E+00  0.00000000E+00  0.00000000E+00
  0.00000000E+00  0.00000000E+00  0.00000000E+00
  0.00000000E+00  0.00000000E+00  0.00000000E+00
  0.00000000E+00  0.00000000E+00  0.00000000E+00
  0.00000000E+00  0.00000000E+00  0.00000000E+00
  0.00000000E+00  0.00000000E+00  0.00000000E+00
  0.00000000E+00  0.00000000E+00  0.00000000E+00
  0.00000000E+00  0.00000000E+00  0.00000000E+00
  0.00000000E+00  0.00000000E+00  0.00000000E+00
  0.00000000E+00  0.00000000E+00  0.00000000E+00
  0.00000000E+00  0.00000000E+00  0.00000000E+00
  0.00000000E+00  0.00000000E+00  0.00000000E+00
  0.00000000E+00  0.00000000E+00  0.00000000E+00
  0.00000000E+00  0.00000000E+00  0.00000000E+00
  0.00000000E+00  0.00000000E+00  0.00000000E+00
  0.00000000E+00  0.00000000E+00  0.00000000E+00
  0.00000000E+00  0.00000000E+00  0.00000000E+00
  0.00000000E+00  0.00000000E+00  0.00000000E+00
  0.00000000E+00  0.00000000E+00  0.00000000E+00
  0.00000000E+00  0.00000000E+00  0.00000000E+00
  0.00000000E+00  0.00000000E+00  0.00000000E+00
  0.00000000E+00  0.00000000E+00  0.00000000E+00
  0.00000000E+00  0.00000000E+00  0.00000000E+00
  0.00000000E+00  0.00000000E+00  0.00000000E+00
  0.00000000E+00  0.00000000E+00  0.00000000E+00
  0.00000000E+00  0.00000000E+00  0.00000000E+00
  0.00000000E+00  0.00000000E+00  0.00000000E+00
  0.00000000E+00  0.00000000E+00  0.00000000E+00
  0.00000000E+00  0.00000000E+00  0.00000000E+00
  0.00000000E+00  0.00000000E+00  0.00000000E+00
  0.00000000E+00  0.00000000E+00  0.00000000E+00
  0.00000000E+00  0.00000000E+00  0.00000000E+00
  0.00000000E+00  0.00000000E+00  0.00000000E+00
  0.00000000E+00  0.00000000E+00  0.00000000E+00
  0.00000000E+00  0.00000000E+00  0.00000000E+00
  0.00000000E+00  0.00000000E+00  0.00000000E+00
  0.00000000E+00  0.00000000E+00  0.00000000E+00
  0.00000000E+00  0.00000000E+00  0.00000000E+00
  0.00000000E+00  0.00000000E+00  0.00000000E+00
  0.00000000E+00  0.00000000E+00  0.00000000E+00
  0.00000000E+00  0.00000000E+00  0.00000000E+00
  0.00000000E+00  0.00000000E+00  0.00000000E+00
  0.00000000E+00  0.00000000E+00  0.00000000E+00
  0.00000000E+00  0.00000000E+00  0.00000000E+00
  0.00000000E+00  0.00000000E+00  0.00000000E+00
  0.00000000E+00  0.00000000E+00  0.00000000E+00
  0.00000000E+00  0.00000000E+00  0.00000000E+00
  0.00000000E+00  0.00000000E+00  0.00000000E+00
  0.00000000E+00  0.00000000E+00  0.00000000E+00
  0.00000000E+00  0.00000000E+00  0.00000000E+00
  0.00000000E+00  0.00000000E+00  0.00000000E+00
  0.00000000E+00  0.00000000E+00  0.00000000E+00
  0.00000000E+00  0.00000000E+00  0.00000000E+00
  0.00000000E+00  0.00000000E+00  0.00000000E+00
  0.00000000E+00  0.00000000E+00  0.00000000E+00
  0.00000000E+00  0.00000000E+00  0.00000000E+00
  0.00000000E+00  0.00000000E+00  0.00000000E+00
  0.00000000E+00  0.00000000E+00  0.00000000E+00
  0.00000000E+00  0.00000000E+00  0.00000000E+00
  0.00000000E+00  0.00000000E+00  0.00000000E+00
  0.00000000E+00  0.00000000E+00  0.00000000E+00
  0.00000000E+00  0.00000000E+00  0.00000000E+00
  0.00000000E+00  0.00000000E+00  0.00000000E+00
  0.00000000E+00  0.00000000E+00  0.00000000E+00
  0.00000000E+00  0.00000000E+00  0.00000000E+00
  0.00000000E+00  0.00000000E+00  0.00000000E+00
  0.00000000E+00  0.00000000E+00  0.00000000E+00
  0.00000000E+00  0.00000000E+00  0.00000000E+00
  0.00000000E+00  0.00000000E+00  0.00000000E+00
  0.00000000E+00  0.00000000E+00  0.00000000E+00
  0.00000000E+00  0.00000000E+00  0.00000000E+00
  0.00000000E+00  0.00000000E+00  0.00000000E+00
  0.00000000E+00  0.00000000E+00  0.00000000E+00
  0.00000000E+00  0.00000000E+00  0.00000000E+00
  0.00000000E+00  0.00000000E+00  0.00000000E+00
  0.00000000E+00  0.00000000E+00  0.00000000E+00
  0.00000000E+00  0.00000000E+00  0.00000000E+00
  0.00000000E+00  0.00000000E+00  0.00000000E+00
  0.00000000E+00  0.00000000E+00  0.00000000E+00
  0.00000000E+00  0.00000000E+00  0.00000000E+00
  0.00000000E+00  0.00000000E+00  0.00000000E+00
  0.00000000E+00  0.00000000E+00  0.00000000E+00
  0.00000000E+00  0.00000000E+00  0.00000000E+00
  0.00000000E+00  0.00000000E+00  0.00000000E+00
  0.00000000E+00  0.00000000E+00  0.00000000E+00
  0.00000000E+00  0.00000000E+00  0.00000000E+00
  0.00000000E+00  0.00000000E+00  0.00000000E+00
  0.00000000E+00  0.00000000E+00  0.00000000E+00
  0.00000000E+00  0.00000000E+00  0.00000000E+00
  0.00000000E+00  0.00000000E+00  0.00000000E+00
  0.00000000E+00  0.00000000E+00  0.00000000E+00
  0.00000000E+00  0.00000000E+00  0.00000000E+00
  0.00000000E+00  0.00000000E+00  0.00000000E+00
  0.00000000E+00  0.00000000E+00  0.00000000E+00
  0.00000000E+00  0.00000000E+00  0.00000000E+00
  0.00000000E+00  0.00000000E+00  0.00000000E+00
