# Supplementary material for: Dramatic Enhancement of Rare-Earth Metal–Organic Framework Stability Via Metal Cluster Fluorination
Source: JACS Au. 2022 Aug 9;2(8):1889–98. doi: 10.1021/jacsau.2c00259 (PMC9400048; doi:10.1021/jacsau.2c00259)
Supplement: Supplementary file 2 — au2c00259_si_002.zip [file au2c00259_si_002.zip › jacs_supplement/poscars/empty_stability/dobdc/mixed/eu/double/eight/POSCAR]

POSCAR file written by OVITO Basic 3.5.4
   1.00000000000000     
    15.1655445615676197    0.0537771902742800   -0.0506296473858230
     0.0057218924325518   15.0576774243131073   -0.1051506042579323
     0.0496775868100617   -0.1793213349061960   21.2657913926084170
   C    Eu   H    O    F 
    96    12    59    79     8
Direct
  0.3937435476438438  0.9307674408597109  0.9651146035839133
  0.0624679960013452  0.3859714695639624  0.0328426675195885
  0.8072879689232693  0.4873910691840493  0.9859228528787085
  0.4974863828535163  0.1847782176869757  0.0141960431307666
  0.5143155911223047  0.0140784260788536  0.0132269124063527
  0.4726051902546473  0.9339586666585262  0.9996350750688237
  0.8997445114173246  0.4645986134528215  0.0047041887715835
  0.4738596503294872  0.0928995569748423  0.9928627264893137
  0.3574084560618758  0.0095127535554766  0.9411123107904729
  0.9848521807608392  0.3536122552949124  0.0605747907582455
  0.1470353335997530  0.3392748312958744  0.0382108694498129
  0.3466480189353405  0.8467799737665942  0.9599297594091851
  0.3983168076033792  0.0890943194976686  0.9557820741802061
  0.9053397620103496  0.3932726893532816  0.0452687876190438
  0.0574207142744996  0.4606675395289770  0.9942628129605993
  0.9774656887777482  0.5017749363594675  0.9805271960453368
  0.7111388207904028  0.7375997745165250  0.1830190412304020
  0.3104362540254186  0.3297797628366723  0.2229786425271030
  0.7342269332242992  0.3264822406371763  0.2079450545036252
  0.2923456087200051  0.7088565522634482  0.1952807196897766
  0.2114349696245128  0.2075203427936785  0.2461896641208270
  0.8206435184934833  0.8493949110979884  0.2108092978696661
  0.1870517106273724  0.8186769612958784  0.2317073006050805
  0.8455381672924673  0.2214428234390766  0.2415515675710012
  0.7722196425585253  0.8024704072328674  0.1656659567395309
  0.2596590703057586  0.2573552211599051  0.2038417140639410
  0.8012466901746009  0.2636758506370143  0.1934284567652611
  0.2270257544866539  0.7735830748449715  0.1817527094734928
  0.3423300841127812  0.6640785759149495  0.1442994646891265
  0.6801060134370189  0.3665648312460945  0.1577935099141143
  0.3585725567621907  0.3764307651425369  0.1722555109197259
  0.6632563025748510  0.6862014737491080  0.1345386096976711
  0.9059544053946169  0.5647160705666678  0.4733847813695391
  0.4104636603867178  0.0103254272399624  0.5220929500731657
  0.6922634658710862  0.0159698424807857  0.4994781155692607
  0.0191422694395840  0.3106454186012542  0.5173938846241839
  0.0274078135747331  0.4820559866786169  0.5208692188546138
  0.5453392787463400  0.0975647806991731  0.5097336517359707
  0.5965873606697798  0.0183155149661829  0.5056517716562325
  0.9860948553973969  0.4017992176348884  0.5028650042338541
  0.8646403941729091  0.6511453876991453  0.4615439601323885
  0.3174790566028420  0.0101369397128863  0.5291443487743877
  0.8517443890910528  0.1281374682898004  0.6639297600889194
  0.1729634057399636  0.8077435453913324  0.6243820739985182
  0.8664042928630593  0.4842651986913395  0.4539090860621187
  0.4628836922677806  0.9319346364834402  0.5176490173903261
  0.5522471425830062  0.9362346442389011  0.5096112663945576
  0.9067739306644924  0.4048842242646629  0.4697990830966177
  0.7617884529902454  0.3075529234271954  0.3187438615456131
  0.2706148996770210  0.7310086547414016  0.3074271828714856
  0.7454726220187311  0.7664757662694583  0.2925376387079339
  0.2673695746018723  0.3034420690745563  0.3302203550721643
  0.1706477062452834  0.1774052233815908  0.3579871915932102
  0.8573228030190592  0.8736805982362483  0.3260700030439736
  0.1644189225081192  0.8497750659276164  0.3446088153664135
  0.8688013878455436  0.1897445031923866  0.3538792231046983
  0.8255269116436494  0.2415037823828854  0.3042279066348073
  0.2080806705560434  0.7986622330201882  0.2940453689586491
  0.8066204476604000  0.8302726170366412  0.2751627436171376
  0.2167777902767440  0.2301473877297155  0.3109410736929590
  0.3128051200613555  0.6880895220790251  0.2574423803107990
  0.7163944567461371  0.3488479607068200  0.2707256952885118
  0.3133665287028293  0.3544090506813546  0.2874956227811083
  0.6973584248548335  0.7192039118268454  0.2478033953042242
  0.8303617871634756  0.8173062471393777  0.6400644141311957
  0.1212797004899642  0.1162508990292253  0.6720485969197796
  0.7496253483021462  0.2501343603733375  0.6913964792066096
  0.2521756180285664  0.6797760385515019  0.6687641470925527
  0.2110435465242233  0.7622281475075638  0.6785610267041520
  0.7948166368366287  0.1737836665714099  0.7099740813161972
  0.2296052741983132  0.2414970339156781  0.6963100813651337
  0.7382515245508188  0.6845903113638272  0.6736011504947896
  0.6963666217130182  0.2972267839875400  0.7333472491462558
  0.2897005257182741  0.6336047098184778  0.7181492811719679
  0.7867278799633652  0.1419908629410429  0.7721423830290277
  0.2073535549370433  0.8007291769485718  0.7399620349817368
  0.2787374416945312  0.2877415780518788  0.7412793368615880
  0.6901043529807822  0.6447588334452945  0.7211303992540863
  0.1795193820754193  0.1674419544496644  0.7151828390649939
  0.7733719328553619  0.7696616216666570  0.6849738634851477
  0.7356009263725340  0.1906165969842348  0.8146527593858934
  0.2426669197628541  0.7531838900423367  0.7897740658179089
  0.6327363569927726  0.6350440158924826  0.8295758762703187
  0.3312627223432045  0.3142947405697925  0.8509284936412200
  0.9860628050852043  0.5618246337667472  0.5063446680603718
  0.4550729310982149  0.0925673668535367  0.5179671890209718
  0.3244658916980185  0.6261391059653576  0.8339636390131702
  0.6399151985790681  0.3174395833339290  0.8437000936528420
  0.6910100474245056  0.2672443638273592  0.7961476566358172
  0.2838930153639865  0.6713079823018475  0.7798701911070367
  0.7071443564908151  0.7737408210452656  0.7894624282341454
  0.2283522078040860  0.1894296749134909  0.8228370070602935
  0.2786611163647734  0.2631720442297265  0.8043733238339783
  0.6751678464504565  0.6868548922490376  0.7791750697372350
  0.1808258860744800  0.1419675155635289  0.7781063468875402
  0.7566577803713628  0.8125891642757423  0.7424262374015385
  0.3695473762115000  0.3679261013430022  0.0118681582737352
  0.6360425874973714  0.6186371492038916  0.9864941720473368
  0.3748793965738102  0.6259281562772259  0.9896907858307600
  0.6235443352395862  0.3622300612672333  0.9998844146341384
  0.1243464536241063  0.8817047545561820  0.4984527000975021
  0.8749338146445567  0.1308535402414392  0.5051615616857248
  0.0143884174042839  0.0161087207228761  0.3760255038081723
  0.5102694267965049  0.5150013576942882  0.1237458145126524
  0.8661331341707026  0.8762926880384398  0.4869165643002944
  0.1380575057157287  0.1396776851477171  0.5122421264685713
  0.4868735321467170  0.4784271633951818  0.8705892059293916
  0.9929234829417126  0.9601722727683182  0.6314497205945173
  0.3687474864495641  0.1518030504045811  0.9415148386830268
  0.4980400604160593  0.8714810056542461  0.0183900443334650
  0.6057796198688905  0.9616957207229504  0.0631994812950012
  0.8437609360418108  0.3659100415280179  0.0627875138121539
  0.2570465680311358  0.2402922508937877  0.1537869821298656
  0.1384390811819642  0.8706068304615471  0.2223904209121486
  0.9077554001364874  0.9322554744743812  0.2332176184255204
  0.8949869077687893  0.1703300791657938  0.2310330595602323
  0.6155995916327939  0.6312242810297519  0.2279183872006456
  0.3479741780827652  0.4385045929768054  0.3507517728645766
  0.1334075917407702  0.1150541258320601  0.2625478867218263
  0.7722649433039166  0.2738320164499370  0.1076938755957357
  0.2405169379889998  0.7518905789997063  0.0952625282377184
  0.7832589427174099  0.8146482645429387  0.1157263984355623
  0.5000333147495439  0.3302464124403741  0.0941825133021439
  0.9268575358711288  0.2630239735067050  0.1116730383125457
  0.6808206849861946  0.5035327338115536  0.0856829342056074
  0.0287097762309756  0.5892163558597474  0.9271151772294388
  0.1189008174930066  0.4835318302149787  0.9729287457971694
  0.6646613859183930  0.3977250604561320  0.2810673123645770
  0.3626630430992037  0.6371933297853474  0.2664848242253512
  0.7367138123908887  0.7523558909047523  0.3423899096765197
  0.2686903192965033  0.3200070820099157  0.3806283165077176
  0.0017157038914632  0.8391236755935836  0.3985674026302775
  0.0153935264315948  0.6252192490144353  0.5211679563098457
  0.7769240654752636  0.2809617780425313  0.4046063981096211
  0.2524510370116531  0.7475197460286367  0.3939904646783390
  0.4583592760828239  0.8016002908152373  0.5137627053695439
  0.7697936827395111  0.4253279624540482  0.4050337488475364
  0.3213179234807200  0.8813812254956943  0.5285981265724615
  0.1213846992126051  0.5394750386309894  0.5655840252484410
  0.8767872905203689  0.3416416985433628  0.4562758362940471
  0.5399252482310004  0.2236630766455647  0.5079245673641495
  0.5929568426024616  0.8759792064608405  0.5069248597584135
  0.4151329545687119  0.1532726410554233  0.5209774758144761
  0.6172770794659428  0.3901012722038004  0.7516561834265119
  0.3571785471998652  0.5391330363476641  0.7480649755364581
  0.8639867442027978  0.0476755423595847  0.7534585046737305
  0.1548339872721627  0.9073102476086561  0.7113701038703439
  0.2400568568822692  0.7808670801364528  0.8376055333876735
  0.7301611933668113  0.1696118031845160  0.8634851852550725
  0.7847336570849777  0.8788592447961534  0.7502457877358424
  0.1415951090886267  0.0845076000558507  0.7914811143560883
  0.2563031079111795  0.6525289365545817  0.6208840900790520
  0.7568832245192354  0.2726016360320926  0.6430696419373731
  0.3185500301679483  0.3451591739244151  0.7281190072683259
  0.6648615136216591  0.5770069944088405  0.7147586708205509
  0.2603847111304773  0.3225757592528424  0.6314991662832128
  0.7330866194168877  0.5810229591237857  0.6209028663500504
  0.9833618545000959  0.7882179279838084  0.5670732281470450
  0.7699118735837303  0.5898720000087820  0.4212144560132316
  0.2612567342504875  0.2158667018045719  0.9069661139969938
  0.7148678131296009  0.8779702291820541  0.8411284614206451
  0.3150688535516153  0.4840919098719212  0.9055940702456056
  0.4886414567439132  0.3071388631804055  0.9166277483667784
  0.1921641652832733  0.0119701839335136  0.4121461500883328
  0.2566610642288012  0.0683238808464139  0.8986002033096057
  0.0903065107989889  0.2532961062123675  0.0893048052707144
  0.2539027148087882  0.9085236123682208  0.9188681824600096
  0.4097035227675363  0.6196778879416200  0.1584424991169939
  0.6241191108652799  0.4255750009168224  0.1716909477577602
  0.8798623102307275  0.9105485425446034  0.1929455349671230
  0.1623008994103543  0.1397880140531171  0.2239301703783312
  0.9253898879211206  0.1319921779843725  0.3394251100080581
  0.1140710138055496  0.9136650921048144  0.3307098576717564
  0.3595506378714504  0.4277287890349939  0.3061196656801641
  0.6407707476025664  0.6573485033325568  0.2680841750814125
  0.8439075442769379  0.2068299065280002  0.4115616382731062
  0.1796756784700122  0.8266284069502206  0.4027802393225244
  0.8407719265086371  0.8515441914536197  0.3819713185076452
  0.1839586224232335  0.1920829611795796  0.4161136751867431
  0.7432433985730711  0.3294007101560794  0.3801527892131062
  0.2909668380650601  0.7081247102904911  0.3669329183781969
  0.9176828274782309  0.9303479577766396  0.3113747000736069
  0.1179225321924520  0.1159811713450836  0.3371884664435854
  0.2745738569209593  0.9297702877899070  0.5297727884986045
  0.9595542727772823  0.2534114707488015  0.5283241501926099
  0.1042471903106588  0.4789991669715121  0.5537327243468795
  0.7304252197013525  0.9401542964193510  0.4932099118191431
  0.4192782748387955  0.8516592689061184  0.5231016468997041
  0.7891248554695167  0.4865988235064833  0.4213939427650431
  0.5855401139789720  0.1778058391949457  0.5049254588352099
  0.1006063238917676  0.2926652681382151  0.5160225683527315
  0.7354286899423528  0.0890283195595316  0.5018171346388129
  0.7873811638021877  0.6530101486690825  0.4327738382379778
  0.2703306094077078  0.0793851938970249  0.5343955069147484
  0.1454811296104026  0.0111063234166551  0.4435852805623242
  0.9003320277759528  0.7221022504620862  0.4782526126823967
  0.0048383892284178  0.8828180439756110  0.4328234696132824
  0.3823691233410429  0.3741606702659723  0.8320124021471145
  0.5810022221509712  0.5720712507378209  0.8144584972989364
  0.3750584675538562  0.5591642419744716  0.8204014634968999
  0.5867595982867826  0.3785972577713679  0.8237194108791073
  0.3210617077537705  0.2941076053244416  0.9096383588995138
  0.6545267431786286  0.6556348332823063  0.8857968178184592
  0.6893375535376975  0.8186384146733872  0.8440572744596579
  0.2258853356838415  0.1650690882999797  0.8844738508508740
  0.4894739178399377  0.3611568237135572  0.9424384763185927
  0.3544898523170588  0.4885971315505699  0.9417379244224691
  0.3094606823793740  0.6526776501611664  0.8897035507015616
  0.6496628942921845  0.2990645903356892  0.9009310170174558
  0.1328062685752016  0.8827173602044169  0.6342347728473854
  0.8964402848622299  0.0597042923473481  0.6818944301471177
  0.0879567931869829  0.0446410204062389  0.6926529525677125
  0.8931311447772927  0.8628948468396729  0.6654154226738882
  0.1726195475417001  0.8815459165483404  0.7525635239930750
  0.8274462086650516  0.0669737345890198  0.7909536497107155
  0.3298286274303095  0.5551058001917824  0.7062701215080835
  0.6530849855180918  0.3703921989043124  0.7138662708267063
  0.8151228858190365  0.8132979153862010  0.5818232146288054
  0.1048289855361944  0.1454733356515376  0.6175276240719327
  0.2300626466165809  0.2657189751263047  0.6349203136101664
  0.7559077303488735  0.6414045182745909  0.6180884375318456
  0.1801040933278912  0.7747448791398881  0.5689393687176292
  0.8562875720904657  0.1575831024749945  0.6087560350067776
  0.9953692613371103  0.8482226333849709  0.5529348353641552
  0.2676953625646377  0.8458934458742959  0.9338622320935883
  0.1502551577685622  0.2651608603405435  0.0705448594472671
  0.7598679889333297  0.4192452885778906  0.9766676913007331
  0.4292679974817872  0.2307546012108617  0.0286217807230997
  0.7806895272477306  0.5671586959966675  0.9828515134081854
  0.2144642779921853  0.3659957918700130  0.0111175613338688
  0.3783098706507104  0.7770210836848861  0.9815453455841237
  0.5758953206470920  0.2124179944491331  0.0151005276328107
  0.6748181911501518  0.7005974790238909  0.0762206949938573
  0.3338795056701329  0.3581615630777222  0.1162637609795638
  0.6944583986407693  0.3366571974151071  0.1007919759155627
  0.3151528757351159  0.6740850013861817  0.0867202974963348
  0.6107433721708873  0.6254056401699017  0.1545121130053673
  0.4212959677855252  0.4288659673363853  0.1861094725040786
  0.8222661312966437  0.2429678175928061  0.1325889212559304
  0.2042289448226668  0.7934729995570606  0.1223724900387353
  0.5056965276843925  0.3827771147933845  0.0682164421402547
  0.6337701330234182  0.5037341903965284  0.0544221993595428
  0.2811187015849299  0.0060518078391780  0.9075858643952159
  0.9883072288830093  0.2819939709216612  0.0988170362372855
  0.9703229863224863  0.5724357280100421  0.9419675116905992
  0.5886763796000736  0.0204252565229623  0.0484789825265324
  0.5058055862468933  0.6300557106176328  0.0431682806560474
  0.3911401360317655  0.5082664675891664  0.0544392511883203
  0.8870773728502641  0.0131424407182124  0.4365078644628042
  0.0717259123518872  0.0059139739220413  0.5466034766447763
  0.8984954782129293  0.9973406610173967  0.5544917962858946
  0.0114151211799367  0.1180841764322409  0.4590734025299241
  0.4915690919521083  0.6135005378119871  0.9275867258977257
  0.5996371146679067  0.4880638252441685  0.9397096826518521
 
  0.00000000E+00  0.00000000E+00  0.00000000E+00
  0.00000000E+00  0.00000000E+00  0.00000000E+00
  0.00000000E+00  0.00000000E+00  0.00000000E+00
  0.00000000E+00  0.00000000E+00  0.00000000E+00
  0.00000000E+00  0.00000000E+00  0.00000000E+00
  0.00000000E+00  0.00000000E+00  0.00000000E+00
  0.00000000E+00  0.00000000E+00  0.00000000E+00
  0.00000000E+00  0.00000000E+00  0.00000000E+00
  0.00000000E+00  0.00000000E+00  0.00000000E+00
  0.00000000E+00  0.00000000E+00  0.00000000E+00
  0.00000000E+00  0.00000000E+00  0.00000000E+00
  0.00000000E+00  0.00000000E+00  0.00000000E+00
  0.00000000E+00  0.00000000E+00  0.00000000E+00
  0.00000000E+00  0.00000000E+00  0.00000000E+00
  0.00000000E+00  0.00000000E+00  0.00000000E+00
  0.00000000E+00  0.00000000E+00  0.00000000E+00
  0.00000000E+00  0.00000000E+00  0.00000000E+00
  0.00000000E+00  0.00000000E+00  0.00000000E+00
  0.00000000E+00  0.00000000E+00  0.00000000E+00
  0.00000000E+00  0.00000000E+00  0.00000000E+00
  0.00000000E+00  0.00000000E+00  0.00000000E+00
  0.00000000E+00  0.00000000E+00  0.00000000E+00
  0.00000000E+00  0.00000000E+00  0.00000000E+00
  0.00000000E+00  0.00000000E+00  0.00000000E+00
  0.00000000E+00  0.00000000E+00  0.00000000E+00
  0.00000000E+00  0.00000000E+00  0.00000000E+00
  0.00000000E+00  0.00000000E+00  0.00000000E+00
  0.00000000E+00  0.00000000E+00  0.00000000E+00
  0.00000000E+00  0.00000000E+00  0.00000000E+00
  0.00000000E+00  0.00000000E+00  0.00000000E+00
  0.00000000E+00  0.00000000E+00  0.00000000E+00
  0.00000000E+00  0.00000000E+00  0.00000000E+00
  0.00000000E+00  0.00000000E+00  0.00000000E+00
  0.00000000E+00  0.00000000E+00  0.00000000E+00
  0.00000000E+00  0.00000000E+00  0.00000000E+00
  0.00000000E+00  0.00000000E+00  0.00000000E+00
  0.00000000E+00  0.00000000E+00  0.00000000E+00
  0.00000000E+00  0.00000000E+00  0.00000000E+00
  0.00000000E+00  0.00000000E+00  0.00000000E+00
  0.00000000E+00  0.00000000E+00  0.00000000E+00
  0.00000000E+00  0.00000000E+00  0.00000000E+00
  0.00000000E+00  0.00000000E+00  0.00000000E+00
  0.00000000E+00  0.00000000E+00  0.00000000E+00
  0.00000000E+00  0.00000000E+00  0.00000000E+00
  0.00000000E+00  0.00000000E+00  0.00000000E+00
  0.00000000E+00  0.00000000E+00  0.00000000E+00
  0.00000000E+00  0.00000000E+00  0.00000000E+00
  0.00000000E+00  0.00000000E+00  0.00000000E+00
  0.00000000E+00  0.00000000E+00  0.00000000E+00
  0.00000000E+00  0.00000000E+00  0.00000000E+00
  0.00000000E+00  0.00000000E+00  0.00000000E+00
  0.00000000E+00  0.00000000E+00  0.00000000E+00
  0.00000000E+00  0.00000000E+00  0.00000000E+00
  0.00000000E+00  0.00000000E+00  0.00000000E+00
  0.00000000E+00  0.00000000E+00  0.00000000E+00
  0.00000000E+00  0.00000000E+00  0.00000000E+00
  0.00000000E+00  0.00000000E+00  0.00000000E+00
  0.00000000E+00  0.00000000E+00  0.00000000E+00
  0.00000000E+00  0.00000000E+00  0.00000000E+00
  0.00000000E+00  0.00000000E+00  0.00000000E+00
  0.00000000E+00  0.00000000E+00  0.00000000E+00
  0.00000000E+00  0.00000000E+00  0.00000000E+00
  0.00000000E+00  0.00000000E+00  0.00000000E+00
  0.00000000E+00  0.00000000E+00  0.00000000E+00
  0.00000000E+00  0.00000000E+00  0.00000000E+00
  0.00000000E+00  0.00000000E+00  0.00000000E+00
  0.00000000E+00  0.00000000E+00  0.00000000E+00
  0.00000000E+00  0.00000000E+00  0.00000000E+00
  0.00000000E+00  0.00000000E+00  0.00000000E+00
  0.00000000E+00  0.00000000E+00  0.00000000E+00
  0.00000000E+00  0.00000000E+00  0.00000000E+00
  0.00000000E+00  0.00000000E+00  0.00000000E+00
  0.00000000E+00  0.00000000E+00  0.00000000E+00
  0.00000000E+00  0.00000000E+00  0.00000000E+00
  0.00000000E+00  0.00000000E+00  0.00000000E+00
  0.00000000E+00  0.00000000E+00  0.00000000E+00
  0.00000000E+00  0.00000000E+00  0.00000000E+00
  0.00000000E+00  0.00000000E+00  0.00000000E+00
  0.00000000E+00  0.00000000E+00  0.00000000E+00
  0.00000000E+00  0.00000000E+00  0.00000000E+00
  0.00000000E+00  0.00000000E+00  0.00000000E+00
  0.00000000E+00  0.00000000E+00  0.00000000E+00
  0.00000000E+00  0.00000000E+00  0.00000000E+00
  0.00000000E+00  0.00000000E+00  0.00000000E+00
  0.00000000E+00  0.00000000E+00  0.00000000E+00
  0.00000000E+00  0.00000000E+00  0.00000000E+00
  0.00000000E+00  0.00000000E+00  0.00000000E+00
  0.00000000E+00  0.00000000E+00  0.00000000E+00
  0.00000000E+00  0.00000000E+00  0.00000000E+00
  0.00000000E+00  0.00000000E+00  0.00000000E+00
  0.00000000E+00  0.00000000E+00  0.00000000E+00
  0.00000000E+00  0.00000000E+00  0.00000000E+00
  0.00000000E+00  0.00000000E+00  0.00000000E+00
  0.00000000E+00  0.00000000E+00  0.00000000E+00
  0.00000000E+00  0.00000000E+00  0.00000000E+00
  0.00000000E+00  0.00000000E+00  0.00000000E+00
  0.00000000E+00  0.00000000E+00  0.00000000E+00
  0.00000000E+00  0.00000000E+00  0.00000000E+00
  0.00000000E+00  0.00000000E+00  0.00000000E+00
  0.00000000E+00  0.00000000E+00  0.00000000E+00
  0.00000000E+00  0.00000000E+00  0.00000000E+00
  0.00000000E+00  0.00000000E+00  0.00000000E+00
  0.00000000E+00  0.00000000E+00  0.00000000E+00
  0.00000000E+00  0.00000000E+00  0.00000000E+00
  0.00000000E+00  0.00000000E+00  0.00000000E+00
  0.00000000E+00  0.00000000E+00  0.00000000E+00
  0.00000000E+00  0.00000000E+00  0.00000000E+00
  0.00000000E+00  0.00000000E+00  0.00000000E+00
  0.00000000E+00  0.00000000E+00  0.00000000E+00
  0.00000000E+00  0.00000000E+00  0.00000000E+00
  0.00000000E+00  0.00000000E+00  0.00000000E+00
  0.00000000E+00  0.00000000E+00  0.00000000E+00
  0.00000000E+00  0.00000000E+00  0.00000000E+00
  0.00000000E+00  0.00000000E+00  0.00000000E+00
  0.00000000E+00  0.00000000E+00  0.00000000E+00
  0.00000000E+00  0.00000000E+00  0.00000000E+00
  0.00000000E+00  0.00000000E+00  0.00000000E+00
  0.00000000E+00  0.00000000E+00  0.00000000E+00
  0.00000000E+00  0.00000000E+00  0.00000000E+00
  0.00000000E+00  0.00000000E+00  0.00000000E+00
  0.00000000E+00  0.00000000E+00  0.00000000E+00
  0.00000000E+00  0.00000000E+00  0.00000000E+00
  0.00000000E+00  0.00000000E+00  0.00000000E+00
  0.00000000E+00  0.00000000E+00  0.00000000E+00
  0.00000000E+00  0.00000000E+00  0.00000000E+00
  0.00000000E+00  0.00000000E+00  0.00000000E+00
  0.00000000E+00  0.00000000E+00  0.00000000E+00
  0.00000000E+00  0.00000000E+00  0.00000000E+00
  0.00000000E+00  0.00000000E+00  0.00000000E+00
  0.00000000E+00  0.00000000E+00  0.00000000E+00
  0.00000000E+00  0.00000000E+00  0.00000000E+00
  0.00000000E+00  0.00000000E+00  0.00000000E+00
  0.00000000E+00  0.00000000E+00  0.00000000E+00
  0.00000000E+00  0.00000000E+00  0.00000000E+00
  0.00000000E+00  0.00000000E+00  0.00000000E+00
  0.00000000E+00  0.00000000E+00  0.00000000E+00
  0.00000000E+00  0.00000000E+00  0.00000000E+00
  0.00000000E+00  0.00000000E+00  0.00000000E+00
  0.00000000E+00  0.00000000E+00  0.00000000E+00
  0.00000000E+00  0.00000000E+00  0.00000000E+00
  0.00000000E+00  0.00000000E+00  0.00000000E+00
  0.00000000E+00  0.00000000E+00  0.00000000E+00
  0.00000000E+00  0.00000000E+00  0.00000000E+00
  0.00000000E+00  0.00000000E+00  0.00000000E+00
  0.00000000E+00  0.00000000E+00  0.00000000E+00
  0.00000000E+00  0.00000000E+00  0.00000000E+00
  0.00000000E+00  0.00000000E+00  0.00000000E+00
  0.00000000E+00  0.00000000E+00  0.00000000E+00
  0.00000000E+00  0.00000000E+00  0.00000000E+00
  0.00000000E+00  0.00000000E+00  0.00000000E+00
  0.00000000E+00  0.00000000E+00  0.00000000E+00
  0.00000000E+00  0.00000000E+00  0.00000000E+00
  0.00000000E+00  0.00000000E+00  0.00000000E+00
  0.00000000E+00  0.00000000E+00  0.00000000E+00
  0.00000000E+00  0.00000000E+00  0.00000000E+00
  0.00000000E+00  0.00000000E+00  0.00000000E+00
  0.00000000E+00  0.00000000E+00  0.00000000E+00
  0.00000000E+00  0.00000000E+00  0.00000000E+00
  0.00000000E+00  0.00000000E+00  0.00000000E+00
  0.00000000E+00  0.00000000E+00  0.00000000E+00
  0.00000000E+00  0.00000000E+00  0.00000000E+00
  0.00000000E+00  0.00000000E+00  0.00000000E+00
  0.00000000E+00  0.00000000E+00  0.00000000E+00
  0.00000000E+00  0.00000000E+00  0.00000000E+00
  0.00000000E+00  0.00000000E+00  0.00000000E+00
  0.00000000E+00  0.00000000E+00  0.00000000E+00
  0.00000000E+00  0.00000000E+00  0.00000000E+00
  0.00000000E+00  0.00000000E+00  0.00000000E+00
  0.00000000E+00  0.00000000E+00  0.00000000E+00
  0.00000000E+00  0.00000000E+00  0.00000000E+00
  0.00000000E+00  0.00000000E+00  0.00000000E+00
  0.00000000E+00  0.00000000E+00  0.00000000E+00
  0.00000000E+00  0.00000000E+00  0.00000000E+00
  0.00000000E+00  0.00000000E+00  0.00000000E+00
  0.00000000E+00  0.00000000E+00  0.00000000E+00
  0.00000000E+00  0.00000000E+00  0.00000000E+00
  0.00000000E+00  0.00000000E+00  0.00000000E+00
  0.00000000E+00  0.00000000E+00  0.00000000E+00
  0.00000000E+00  0.00000000E+00  0.00000000E+00
  0.00000000E+00  0.00000000E+00  0.00000000E+00
  0.00000000E+00  0.00000000E+00  0.00000000E+00
  0.00000000E+00  0.00000000E+00  0.00000000E+00
  0.00000000E+00  0.00000000E+00  0.00000000E+00
  0.00000000E+00  0.00000000E+00  0.00000000E+00
  0.00000000E+00  0.00000000E+00  0.00000000E+00
  0.00000000E+00  0.00000000E+00  0.00000000E+00
  0.00000000E+00  0.00000000E+00  0.00000000E+00
  0.00000000E+00  0.00000000E+00  0.00000000E+00
  0.00000000E+00  0.00000000E+00  0.00000000E+00
  0.00000000E+00  0.00000000E+00  0.00000000E+00
  0.00000000E+00  0.00000000E+00  0.00000000E+00
  0.00000000E+00  0.00000000E+00  0.00000000E+00
  0.00000000E+00  0.00000000E+00  0.00000000E+00
  0.00000000E+00  0.00000000E+00  0.00000000E+00
  0.00000000E+00  0.00000000E+00  0.00000000E+00
  0.00000000E+00  0.00000000E+00  0.00000000E+00
  0.00000000E+00  0.00000000E+00  0.00000000E+00
  0.00000000E+00  0.00000000E+00  0.00000000E+00
  0.00000000E+00  0.00000000E+00  0.00000000E+00
  0.00000000E+00  0.00000000E+00  0.00000000E+00
  0.00000000E+00  0.00000000E+00  0.00000000E+00
  0.00000000E+00  0.00000000E+00  0.00000000E+00
  0.00000000E+00  0.00000000E+00  0.00000000E+00
  0.00000000E+00  0.00000000E+00  0.00000000E+00
  0.00000000E+00  0.00000000E+00  0.00000000E+00
  0.00000000E+00  0.00000000E+00  0.00000000E+00
  0.00000000E+00  0.00000000E+00  0.00000000E+00
  0.00000000E+00  0.00000000E+00  0.00000000E+00
  0.00000000E+00  0.00000000E+00  0.00000000E+00
  0.00000000E+00  0.00000000E+00  0.00000000E+00
  0.00000000E+00  0.00000000E+00  0.00000000E+00
  0.00000000E+00  0.00000000E+00  0.00000000E+00
  0.00000000E+00  0.00000000E+00  0.00000000E+00
  0.00000000E+00  0.00000000E+00  0.00000000E+00
  0.00000000E+00  0.00000000E+00  0.00000000E+00
  0.00000000E+00  0.00000000E+00  0.00000000E+00
  0.00000000E+00  0.00000000E+00  0.00000000E+00
  0.00000000E+00  0.00000000E+00  0.00000000E+00
  0.00000000E+00  0.00000000E+00  0.00000000E+00
  0.00000000E+00  0.00000000E+00  0.00000000E+00
  0.00000000E+00  0.00000000E+00  0.00000000E+00
  0.00000000E+00  0.00000000E+00  0.00000000E+00
  0.00000000E+00  0.00000000E+00  0.00000000E+00
  0.00000000E+00  0.00000000E+00  0.00000000E+00
  0.00000000E+00  0.00000000E+00  0.00000000E+00
  0.00000000E+00  0.00000000E+00  0.00000000E+00
  0.00000000E+00  0.00000000E+00  0.00000000E+00
  0.00000000E+00  0.00000000E+00  0.00000000E+00
  0.00000000E+00  0.00000000E+00  0.00000000E+00
  0.00000000E+00  0.00000000E+00  0.00000000E+00
  0.00000000E+00  0.00000000E+00  0.00000000E+00
  0.00000000E+00  0.00000000E+00  0.00000000E+00
  0.00000000E+00  0.00000000E+00  0.00000000E+00
  0.00000000E+00  0.00000000E+00  0.00000000E+00
  0.00000000E+00  0.00000000E+00  0.00000000E+00
  0.00000000E+00  0.00000000E+00  0.00000000E+00
  0.00000000E+00  0.00000000E+00  0.00000000E+00
  0.00000000E+00  0.00000000E+00  0.00000000E+00
  0.00000000E+00  0.00000000E+00  0.00000000E+00
  0.00000000E+00  0.00000000E+00  0.00000000E+00
  0.00000000E+00  0.00000000E+00  0.00000000E+00
  0.00000000E+00  0.00000000E+00  0.00000000E+00
  0.00000000E+00  0.00000000E+00  0.00000000E+00
  0.00000000E+00  0.00000000E+00  0.00000000E+00
  0.00000000E+00  0.00000000E+00  0.00000000E+00
  0.00000000E+00  0.00000000E+00  0.00000000E+00
  0.00000000E+00  0.00000000E+00  0.00000000E+00
  0.00000000E+00  0.00000000E+00  0.00000000E+00
  0.00000000E+00  0.00000000E+00  0.00000000E+00
  0.00000000E+00  0.00000000E+00  0.00000000E+00
  0.00000000E+00  0.00000000E+00  0.00000000E+00
  0.00000000E+00  0.00000000E+00  0.00000000E+00
  0.00000000E+00  0.00000000E+00  0.00000000E+00
  0.00000000E+00  0.00000000E+00  0.00000000E+00
