# Supplementary material for: Dramatic Enhancement of Rare-Earth Metal–Organic Framework Stability Via Metal Cluster Fluorination
Source: JACS Au. 2022 Aug 9;2(8):1889–98. doi: 10.1021/jacsau.2c00259 (PMC9400048; doi:10.1021/jacsau.2c00259)
Supplement: Supplementary file 2 — au2c00259_si_002.zip [file au2c00259_si_002.zip › jacs_supplement/poscars/empty_stability/dobdc/mixed/eu/double/fourteen/POSCAR]

POSCAR file written by OVITO Basic 3.5.4
   1.00000000000000     
    15.1343245781399034    0.0516426024345121   -0.1695012445925167
     0.0045090873246160   14.9799713373255141    0.0175050128424028
    -0.1164084568733487   -0.0051613056736086   21.2242983158247966
   C    Eu   H    O    F 
    96    12    53    73    14
Direct
  0.3939104756722358  0.9287983233939627  0.9640007906771615
  0.0772677185149035  0.4242833181650241  0.0194206112499842
  0.8028348903777669  0.4868217908703514  0.9975090903566510
  0.4971531102503306  0.1833390753215483  0.0128733396692553
  0.5161329313161787  0.0121522224264083  0.0111463081591197
  0.4745746150950012  0.9316454781795045  0.9975135442640095
  0.8991567015958495  0.4738028179371412  0.0085956067705908
  0.4739939181995254  0.0915303815049384  0.9913340274438127
  0.3554986479277318  0.0083747775709000  0.9409683356680318
  0.0110838588300908  0.3655165019053257  0.0394624782296162
  0.1694159737854548  0.3984142394186989  0.0168809694906855
  0.3477198071528491  0.8440098982549102  0.9586751642689251
  0.3968366011521525  0.0881650030544421  0.9549287113876161
  0.9237887538186413  0.3905558729492071  0.0332045011607605
  0.0531149480444455  0.5093637450219290  0.9972884581758024
  0.9651102820387081  0.5357574879481319  0.9922925630508956
  0.7119523395973033  0.7319379286739363  0.1837543047211412
  0.3032389671216293  0.3257818288769840  0.2216002513790158
  0.7303226967809522  0.3278724554519528  0.2110613250760949
  0.2886198812228002  0.7086924037230631  0.1934946485245774
  0.2102364173921956  0.1981536939380746  0.2457701666982999
  0.8214062333114640  0.8446062079376233  0.2111533595938795
  0.1864111764714380  0.8202053556612796  0.2305390413503829
  0.8405543844425196  0.2189867992582464  0.2434986557259862
  0.7725323744316697  0.7975035725272832  0.1661227390004996
  0.2562880886642276  0.2500777082172689  0.2031202883610490
  0.7958805031363241  0.2640369826232671  0.1952114919865622
  0.2251094416626032  0.7763233846746616  0.1802346303554501
  0.3378399536291496  0.6643667709256533  0.1427605746126943
  0.6729125599972008  0.3684223798973463  0.1615568835383456
  0.3518767548733663  0.3727208470630785  0.1711780345215388
  0.6615027404616640  0.6826899434000211  0.1351917465235815
  0.9094887281451705  0.5593306338464998  0.4797805810311075
  0.4107173573084850  0.0086967875229007  0.5086075671777550
  0.6955579725463252  0.0120980676371190  0.4934645502751209
  0.0355206076840702  0.3101907866340383  0.5247081040121984
  0.0299874211703539  0.4799448062403755  0.5331770274718934
  0.5472180174726731  0.0954581635851852  0.4987193555171459
  0.5986915420140164  0.0159024806826054  0.4982149580964403
  0.9936949161324122  0.3983829418477569  0.5120406058086715
  0.8682933161388888  0.6455793207243232  0.4641189051163295
  0.3161209658598665  0.0088128528622349  0.5114516372333995
  0.8487994275431561  0.1291840134566016  0.6665355362179142
  0.1626733358772157  0.8047439144659592  0.6236405416828461
  0.8728926354228506  0.4775984244976996  0.4592949440769871
  0.4634276214953914  0.9301777416879915  0.5085994994303604
  0.5535103728308357  0.9340022898606932  0.5032359388447887
  0.9157062178083777  0.3985550232284467  0.4760678958443236
  0.7621518529029245  0.3054672403632352  0.3217999071591393
  0.2676071093824959  0.7252386549488818  0.3057482852382378
  0.7479754290657752  0.7599380206584598  0.2934214275141898
  0.2593767064960275  0.2997891755798747  0.3286228107227558
  0.1696049741010057  0.1687123735471587  0.3577985160866675
  0.8562631880348590  0.8720745358191095  0.3265148450682176
  0.1655939699579108  0.8453613137476097  0.3442460880982523
  0.8657167406676578  0.1816884971308639  0.3556603506327889
  0.8233295899462547  0.2377520146368184  0.3064520388585521
  0.2068483311615879  0.7958790025852522  0.2929476274835849
  0.8079312464986046  0.8252977521632587  0.2757827203608869
  0.2132855635892099  0.2229680799280729  0.3100877981878085
  0.3084731674282253  0.6837762823339162  0.2554616372897627
  0.7156841396287277  0.3492089398064735  0.2741959739218558
  0.3035031348051191  0.3524733820126755  0.2855423021101231
  0.7000320914407254  0.7119867319460766  0.2486970899416505
  0.8394505689766660  0.8074215344235753  0.6403070834875493
  0.1432419641571343  0.1026092610178395  0.6721520049926824
  0.7449776022707013  0.2501406518511473  0.6928594621871014
  0.2374296075656872  0.6742528656158839  0.6700868301677758
  0.1977090972969577  0.7580399088003347  0.6789464777738772
  0.7921528116182941  0.1741985400179686  0.7122360987349339
  0.2335211071071868  0.2400366287409099  0.6997434690177471
  0.7403539376406698  0.6809712146141891  0.6769526672814621
  0.6921327471114367  0.2967871695652633  0.7344860262577342
  0.2767050320054310  0.6281133524921927  0.7198441401496751
  0.7860945411506179  0.1427096687013290  0.7751421578343880
  0.1958755084847397  0.7965022915212288  0.7399979140127328
  0.2778440713930692  0.2896122375175736  0.7456166610259061
  0.6900777614186282  0.6457184119180113  0.7251921301167528
  0.1876364880256745  0.1622396397319221  0.7181010726382979
  0.7812365138096027  0.7641557978514371  0.6865792278541605
  0.7353949747032047  0.1910851987829361  0.8173444436479116
  0.2317482098863977  0.7481570270297127  0.7904985678370053
  0.6312123465342907  0.6424489628417334  0.8327342904729420
  0.3282208477470974  0.3177534356365399  0.8556113789075113
  0.9870299576342418  0.5589282752580544  0.5167633583974691
  0.4560101226114597  0.0908718359546015  0.5037729256804511
  0.3193081965458830  0.6221394667468658  0.8350167828653881
  0.6385056516937055  0.3180478938878508  0.8452535810108159
  0.6889577221942673  0.2673111935239660  0.7980580483448421
  0.2729765432498610  0.6659821919490767  0.7812972666828131
  0.7161372693343111  0.7755961444374506  0.7907405015365825
  0.2260675876815768  0.1909660947925573  0.8274064603954017
  0.2758517782117877  0.2657445678016188  0.8091124210903899
  0.6780927220441626  0.6904814404797150  0.7821797198571616
  0.1836852325410945  0.1396735907039428  0.7819241712329799
  0.7680937041128644  0.8096167522984530  0.7430578156490100
  0.3693533740716930  0.3674366770998034  0.0123468842594292
  0.6291629603218780  0.6189088429705407  0.9878972211529629
  0.3698437131028243  0.6223047507824191  0.9902953109097368
  0.6206465276934310  0.3606407610840918  0.0025408854148239
  0.1258645284812232  0.8664254984363069  0.4927746181198884
  0.8854839177391582  0.1230847148031984  0.5099720818582938
  0.0127598973687384  0.0107020777441633  0.3755720212269438
  0.5059849477361311  0.5134581036241528  0.1262908863718337
  0.8638863947112227  0.8690987380801047  0.4880665256833510
  0.1309745042818946  0.1456180922167789  0.5125651035089760
  0.4879410486784153  0.4792600490657932  0.8702211024879816
  0.9882024728286183  0.9648784599950417  0.6324868593826594
  0.3665801223692782  0.1514628989254732  0.9408835002786091
  0.5015824124502544  0.8684556568226256  0.0155680576035451
  0.6100383085338166  0.9586810356148234  0.0602398965197253
  0.8712605469180801  0.3443133757939023  0.0459015711077697
  0.2568102758794168  0.2310812659015511  0.1534502668488926
  0.1392777466142405  0.8743743556629013  0.2215425421815667
  0.9070678300039603  0.9298607617772845  0.2330156661893312
  0.8875990687562947  0.1660138514728331  0.2323626765328868
  0.6184380734386608  0.6232708893808763  0.2287713720171070
  0.3325280268733479  0.4404614372963067  0.3474331175489951
  0.1386996226238608  0.1000761669396368  0.2632031416956906
  0.7649758199595595  0.2771587101973765  0.1103033369562993
  0.2378009703797090  0.7574917995025814  0.0935110773063386
  0.7822145239185474  0.8107714114693607  0.1160348984429405
  0.4989699993051318  0.3274781721890392  0.0980949405666180
  0.9847612943005615  0.2508171812172435  0.0785460705275867
  0.9939966240576297  0.6507083649843750  0.9596303760050233
  0.1059635498925147  0.5536181877907396  0.9817493427564088
  0.6651157016789142  0.3989814259436031  0.2850602406824194
  0.3568392543475980  0.6306181212601203  0.2641763611903798
  0.7395654151215112  0.7456411723107550  0.3434501559712615
  0.2589662671302264  0.3175403239277941  0.3787506396220053
  0.0125727924499799  0.6234408329710348  0.5330677182299368
  0.7802617993200940  0.2750227212046781  0.4077602929278257
  0.2512523625468006  0.7362214248429098  0.3926601961635043
  0.4568315255303546  0.7993338297609682  0.5026551008116940
  0.7769997290619699  0.4173147972954538  0.4080224949656568
  0.3229218589116272  0.8793241467604389  0.5142623536237707
  0.1171076251339542  0.5392679713008448  0.5842935315030715
  0.8897348127465960  0.3344452766903530  0.4597129814411929
  0.5430675090575505  0.2222651466742320  0.4924742765208734
  0.5937773106447537  0.8730700045347533  0.5032143197632379
  0.4161485704225143  0.1521101096044433  0.5033410450828413
  0.6118632538666091  0.3886740150421772  0.7516559559585261
  0.3501177557019020  0.5364854626145714  0.7497135687988248
  0.8643761719489973  0.0489287359227717  0.7578215901455891
  0.1483210631301546  0.9070099813041566  0.7102000077458399
  0.2312929021488230  0.7763430134960032  0.8380362883558163
  0.7317588211034973  0.1699618093091075  0.8665756862851737
  0.8004498711161077  0.8744124502382178  0.7494089652911455
  0.1463188154794537  0.0803010545052061  0.7950324202576553
  0.2413325323105440  0.6473660546546540  0.6223337618779894
  0.7501540491473122  0.2726707502900112  0.6440780232446315
  0.3158961663452118  0.3487760504168023  0.7326415295183040
  0.6600613094090590  0.5794771834414618  0.7202839102812320
  0.2556045402970497  0.3266992424789663  0.6356135975080903
  0.7275152854577556  0.5761445807907748  0.6267417411911893
  0.7753256614320847  0.5818847222218579  0.4228744094352095
  0.2547289143827953  0.2192938185077509  0.9123072952917894
  0.7303543309248965  0.8815111554042119  0.8395654006340010
  0.2517644641930161  0.0688266493726388  0.9021382095778918
  0.1401070836056988  0.2786020230865915  0.0427877964201642
  0.2517224449555968  0.9065099913274537  0.9196150258664346
  0.4047780287440546  0.6188210132874303  0.1579190286281431
  0.6158688167836743  0.4257980374731503  0.1765043260188435
  0.8796653088607798  0.9069076195527543  0.1927506560848045
  0.1660108092967860  0.1262800896748644  0.2243982998095788
  0.9161645655402140  0.1194827276566244  0.3391291758599948
  0.1177695893028599  0.9126223845548935  0.3336207968951541
  0.3453877168928940  0.4290227923850694  0.3032311291118859
  0.6445858976580539  0.6485411590867827  0.2690210489827223
  0.8459527221374259  0.1986717946065397  0.4140025666271256
  0.1820686552368329  0.8171442890708320  0.4021702435806631
  0.8374614709425430  0.8543838695636552  0.3829068340652100
  0.1817182207258483  0.1858714774153682  0.4156352815705731
  0.7467840721483441  0.3255490924210136  0.3839361333052196
  0.2881970276820454  0.6975106540788687  0.3648527516104565
  0.9161072206209369  0.9293710085474061  0.3111225472151418
  0.1204052160030002  0.1036850684973771  0.3378153252925102
  0.2741849903238531  0.9265729084767074  0.5136149755250585
  0.9853000031828785  0.2428548730445996  0.5339434595982482
  0.1040848874570557  0.4785295642296532  0.5702135232962959
  0.7298998271875305  0.9341621426749569  0.4865518667219106
  0.4197341565113106  0.8493497939715269  0.5153592083996941
  0.7969908052143850  0.4791110289439544  0.4243356093289208
  0.5882655776091070  0.1755419265352316  0.4931891281852288
  0.1188603136188320  0.3014415091387335  0.5230672401680607
  0.7415056600973742  0.0832940989792732  0.4967045150964964
  0.7915705958720949  0.6459904261087033  0.4334757173937263
  0.2689778771053071  0.0773900575851698  0.5117580235708630
  0.9037416232764031  0.7175254625721621  0.4791896249867449
  0.3825757707887405  0.3741318664365707  0.8361269146989088
  0.5793934666146399  0.5792715104125961  0.8173868244396090
  0.3761403626473552  0.5616587848377748  0.8203003865249627
  0.5843394032554983  0.3786072615573133  0.8237303173019583
  0.3146358677170866  0.3001611422644359  0.9147178468244803
  0.6493093697701156  0.6659277951951310  0.8892360362099510
  0.7018011870363097  0.8234062046070463  0.8440568683211893
  0.2208304484079449  0.1677980405781554  0.8896766969046297
  0.3040370944374970  0.6458853656439985  0.8910221230688506
  0.6502414759129422  0.3017237341156189  0.9029737493201324
  0.1283957467600274  0.8836643516405331  0.6290078021410608
  0.8942501683676412  0.0603512519939073  0.6854970545685788
  0.0893084182823358  0.0441981470891548  0.6926945225033734
  0.9042326731817312  0.8525046172923751  0.6640061893105127
  0.1628531034976461  0.8785414434471335  0.7515453106707639
  0.8285214361209086  0.0680326797921893  0.7951384944479187
  0.3176940491721680  0.5498267161012080  0.7086458839968302
  0.6471227461766489  0.3694540291814263  0.7138870343251469
  0.8231240805965285  0.8006808534922243  0.5821205332477106
  0.1614730424220028  0.1105793758754743  0.6143674861573061
  0.2330102321218916  0.2657858704440343  0.6383166196229126
  0.7541179164412171  0.6351300897447416  0.6224715914343406
  0.1681824798126073  0.7678648821619447  0.5691716482687639
  0.8531315447935484  0.1589508508455992  0.6108868946007675
  0.2671825733002891  0.8431151297420314  0.9336751103632750
  0.1921242262342062  0.3128196990319125  0.0267659062999854
  0.7589354268666995  0.4148289097212157  0.9946418247780500
  0.4287203920108453  0.2290922139839964  0.0264939717927248
  0.7700022574711269  0.5645457933784002  0.9917775256595434
  0.2299776248231709  0.4506893923148709  0.0035089263580019
  0.3815078458860626  0.7734065807205397  0.9789720007523854
  0.5757528083518437  0.2109550337732244  0.0154732357216645
  0.6708071173208907  0.6997010905393992  0.0768571700336906
  0.3297417058151950  0.3520103773577148  0.1147976019272150
  0.6839856436485618  0.3392014970438026  0.1047560231010323
  0.3103039229272326  0.6759321440761568  0.0848889850202568
  0.6085358573875439  0.6219750685060390  0.1550815013079188
  0.4129052512577687  0.4269928305428792  0.1857567917403742
  0.8140782708014456  0.2442353872971168  0.1348143623817890
  0.2031678468585838  0.7996413466458350  0.1206297767716578
  0.5023340867231667  0.3796570898975062  0.0707248423005638
  0.2768373140481586  0.0057418449289486  0.9089983712187362
  0.0359443920601450  0.2836297530183884  0.0630843462422206
  0.9409901201773607  0.6169902950608730  0.9698003855639357
  0.5918868576685767  0.0180375833783017  0.0458527931223784
  0.4999670756847792  0.6319373912484778  0.0453706505457419
  0.3862097577389250  0.5066525659787686  0.0574021204303818
  0.9020815533408353  0.0042337815745910  0.4462313053055595
  0.0161448192380362  0.0632005392102926  0.5553246525831952
  0.8721985849174203  0.9844926779172098  0.5637887629126652
  0.0123486176921475  0.1312110937574715  0.4452946517842804
  0.4902291629951705  0.6119287363296309  0.9302709154295385
  0.6081199036237379  0.4865409785875769  0.9358236830392030
  0.1182631704699233  0.0043500042781517  0.4613776767844868
  0.0066611732155266  0.8724381494082394  0.4303021375882921
  0.4894902502670178  0.3679594885123265  0.9466468859549479
  0.3740813571582038  0.4874403176416848  0.9413654151831494
  0.9986388995110431  0.8713398694167509  0.5463007543936911
  0.6149916805054829  0.5020282396803921  0.0522247554748674
 
  0.00000000E+00  0.00000000E+00  0.00000000E+00
  0.00000000E+00  0.00000000E+00  0.00000000E+00
  0.00000000E+00  0.00000000E+00  0.00000000E+00
  0.00000000E+00  0.00000000E+00  0.00000000E+00
  0.00000000E+00  0.00000000E+00  0.00000000E+00
  0.00000000E+00  0.00000000E+00  0.00000000E+00
  0.00000000E+00  0.00000000E+00  0.00000000E+00
  0.00000000E+00  0.00000000E+00  0.00000000E+00
  0.00000000E+00  0.00000000E+00  0.00000000E+00
  0.00000000E+00  0.00000000E+00  0.00000000E+00
  0.00000000E+00  0.00000000E+00  0.00000000E+00
  0.00000000E+00  0.00000000E+00  0.00000000E+00
  0.00000000E+00  0.00000000E+00  0.00000000E+00
  0.00000000E+00  0.00000000E+00  0.00000000E+00
  0.00000000E+00  0.00000000E+00  0.00000000E+00
  0.00000000E+00  0.00000000E+00  0.00000000E+00
  0.00000000E+00  0.00000000E+00  0.00000000E+00
  0.00000000E+00  0.00000000E+00  0.00000000E+00
  0.00000000E+00  0.00000000E+00  0.00000000E+00
  0.00000000E+00  0.00000000E+00  0.00000000E+00
  0.00000000E+00  0.00000000E+00  0.00000000E+00
  0.00000000E+00  0.00000000E+00  0.00000000E+00
  0.00000000E+00  0.00000000E+00  0.00000000E+00
  0.00000000E+00  0.00000000E+00  0.00000000E+00
  0.00000000E+00  0.00000000E+00  0.00000000E+00
  0.00000000E+00  0.00000000E+00  0.00000000E+00
  0.00000000E+00  0.00000000E+00  0.00000000E+00
  0.00000000E+00  0.00000000E+00  0.00000000E+00
  0.00000000E+00  0.00000000E+00  0.00000000E+00
  0.00000000E+00  0.00000000E+00  0.00000000E+00
  0.00000000E+00  0.00000000E+00  0.00000000E+00
  0.00000000E+00  0.00000000E+00  0.00000000E+00
  0.00000000E+00  0.00000000E+00  0.00000000E+00
  0.00000000E+00  0.00000000E+00  0.00000000E+00
  0.00000000E+00  0.00000000E+00  0.00000000E+00
  0.00000000E+00  0.00000000E+00  0.00000000E+00
  0.00000000E+00  0.00000000E+00  0.00000000E+00
  0.00000000E+00  0.00000000E+00  0.00000000E+00
  0.00000000E+00  0.00000000E+00  0.00000000E+00
  0.00000000E+00  0.00000000E+00  0.00000000E+00
  0.00000000E+00  0.00000000E+00  0.00000000E+00
  0.00000000E+00  0.00000000E+00  0.00000000E+00
  0.00000000E+00  0.00000000E+00  0.00000000E+00
  0.00000000E+00  0.00000000E+00  0.00000000E+00
  0.00000000E+00  0.00000000E+00  0.00000000E+00
  0.00000000E+00  0.00000000E+00  0.00000000E+00
  0.00000000E+00  0.00000000E+00  0.00000000E+00
  0.00000000E+00  0.00000000E+00  0.00000000E+00
  0.00000000E+00  0.00000000E+00  0.00000000E+00
  0.00000000E+00  0.00000000E+00  0.00000000E+00
  0.00000000E+00  0.00000000E+00  0.00000000E+00
  0.00000000E+00  0.00000000E+00  0.00000000E+00
  0.00000000E+00  0.00000000E+00  0.00000000E+00
  0.00000000E+00  0.00000000E+00  0.00000000E+00
  0.00000000E+00  0.00000000E+00  0.00000000E+00
  0.00000000E+00  0.00000000E+00  0.00000000E+00
  0.00000000E+00  0.00000000E+00  0.00000000E+00
  0.00000000E+00  0.00000000E+00  0.00000000E+00
  0.00000000E+00  0.00000000E+00  0.00000000E+00
  0.00000000E+00  0.00000000E+00  0.00000000E+00
  0.00000000E+00  0.00000000E+00  0.00000000E+00
  0.00000000E+00  0.00000000E+00  0.00000000E+00
  0.00000000E+00  0.00000000E+00  0.00000000E+00
  0.00000000E+00  0.00000000E+00  0.00000000E+00
  0.00000000E+00  0.00000000E+00  0.00000000E+00
  0.00000000E+00  0.00000000E+00  0.00000000E+00
  0.00000000E+00  0.00000000E+00  0.00000000E+00
  0.00000000E+00  0.00000000E+00  0.00000000E+00
  0.00000000E+00  0.00000000E+00  0.00000000E+00
  0.00000000E+00  0.00000000E+00  0.00000000E+00
  0.00000000E+00  0.00000000E+00  0.00000000E+00
  0.00000000E+00  0.00000000E+00  0.00000000E+00
  0.00000000E+00  0.00000000E+00  0.00000000E+00
  0.00000000E+00  0.00000000E+00  0.00000000E+00
  0.00000000E+00  0.00000000E+00  0.00000000E+00
  0.00000000E+00  0.00000000E+00  0.00000000E+00
  0.00000000E+00  0.00000000E+00  0.00000000E+00
  0.00000000E+00  0.00000000E+00  0.00000000E+00
  0.00000000E+00  0.00000000E+00  0.00000000E+00
  0.00000000E+00  0.00000000E+00  0.00000000E+00
  0.00000000E+00  0.00000000E+00  0.00000000E+00
  0.00000000E+00  0.00000000E+00  0.00000000E+00
  0.00000000E+00  0.00000000E+00  0.00000000E+00
  0.00000000E+00  0.00000000E+00  0.00000000E+00
  0.00000000E+00  0.00000000E+00  0.00000000E+00
  0.00000000E+00  0.00000000E+00  0.00000000E+00
  0.00000000E+00  0.00000000E+00  0.00000000E+00
  0.00000000E+00  0.00000000E+00  0.00000000E+00
  0.00000000E+00  0.00000000E+00  0.00000000E+00
  0.00000000E+00  0.00000000E+00  0.00000000E+00
  0.00000000E+00  0.00000000E+00  0.00000000E+00
  0.00000000E+00  0.00000000E+00  0.00000000E+00
  0.00000000E+00  0.00000000E+00  0.00000000E+00
  0.00000000E+00  0.00000000E+00  0.00000000E+00
  0.00000000E+00  0.00000000E+00  0.00000000E+00
  0.00000000E+00  0.00000000E+00  0.00000000E+00
  0.00000000E+00  0.00000000E+00  0.00000000E+00
  0.00000000E+00  0.00000000E+00  0.00000000E+00
  0.00000000E+00  0.00000000E+00  0.00000000E+00
  0.00000000E+00  0.00000000E+00  0.00000000E+00
  0.00000000E+00  0.00000000E+00  0.00000000E+00
  0.00000000E+00  0.00000000E+00  0.00000000E+00
  0.00000000E+00  0.00000000E+00  0.00000000E+00
  0.00000000E+00  0.00000000E+00  0.00000000E+00
  0.00000000E+00  0.00000000E+00  0.00000000E+00
  0.00000000E+00  0.00000000E+00  0.00000000E+00
  0.00000000E+00  0.00000000E+00  0.00000000E+00
  0.00000000E+00  0.00000000E+00  0.00000000E+00
  0.00000000E+00  0.00000000E+00  0.00000000E+00
  0.00000000E+00  0.00000000E+00  0.00000000E+00
  0.00000000E+00  0.00000000E+00  0.00000000E+00
  0.00000000E+00  0.00000000E+00  0.00000000E+00
  0.00000000E+00  0.00000000E+00  0.00000000E+00
  0.00000000E+00  0.00000000E+00  0.00000000E+00
  0.00000000E+00  0.00000000E+00  0.00000000E+00
  0.00000000E+00  0.00000000E+00  0.00000000E+00
  0.00000000E+00  0.00000000E+00  0.00000000E+00
  0.00000000E+00  0.00000000E+00  0.00000000E+00
  0.00000000E+00  0.00000000E+00  0.00000000E+00
  0.00000000E+00  0.00000000E+00  0.00000000E+00
  0.00000000E+00  0.00000000E+00  0.00000000E+00
  0.00000000E+00  0.00000000E+00  0.00000000E+00
  0.00000000E+00  0.00000000E+00  0.00000000E+00
  0.00000000E+00  0.00000000E+00  0.00000000E+00
  0.00000000E+00  0.00000000E+00  0.00000000E+00
  0.00000000E+00  0.00000000E+00  0.00000000E+00
  0.00000000E+00  0.00000000E+00  0.00000000E+00
  0.00000000E+00  0.00000000E+00  0.00000000E+00
  0.00000000E+00  0.00000000E+00  0.00000000E+00
  0.00000000E+00  0.00000000E+00  0.00000000E+00
  0.00000000E+00  0.00000000E+00  0.00000000E+00
  0.00000000E+00  0.00000000E+00  0.00000000E+00
  0.00000000E+00  0.00000000E+00  0.00000000E+00
  0.00000000E+00  0.00000000E+00  0.00000000E+00
  0.00000000E+00  0.00000000E+00  0.00000000E+00
  0.00000000E+00  0.00000000E+00  0.00000000E+00
  0.00000000E+00  0.00000000E+00  0.00000000E+00
  0.00000000E+00  0.00000000E+00  0.00000000E+00
  0.00000000E+00  0.00000000E+00  0.00000000E+00
  0.00000000E+00  0.00000000E+00  0.00000000E+00
  0.00000000E+00  0.00000000E+00  0.00000000E+00
  0.00000000E+00  0.00000000E+00  0.00000000E+00
  0.00000000E+00  0.00000000E+00  0.00000000E+00
  0.00000000E+00  0.00000000E+00  0.00000000E+00
  0.00000000E+00  0.00000000E+00  0.00000000E+00
  0.00000000E+00  0.00000000E+00  0.00000000E+00
  0.00000000E+00  0.00000000E+00  0.00000000E+00
  0.00000000E+00  0.00000000E+00  0.00000000E+00
  0.00000000E+00  0.00000000E+00  0.00000000E+00
  0.00000000E+00  0.00000000E+00  0.00000000E+00
  0.00000000E+00  0.00000000E+00  0.00000000E+00
  0.00000000E+00  0.00000000E+00  0.00000000E+00
  0.00000000E+00  0.00000000E+00  0.00000000E+00
  0.00000000E+00  0.00000000E+00  0.00000000E+00
  0.00000000E+00  0.00000000E+00  0.00000000E+00
  0.00000000E+00  0.00000000E+00  0.00000000E+00
  0.00000000E+00  0.00000000E+00  0.00000000E+00
  0.00000000E+00  0.00000000E+00  0.00000000E+00
  0.00000000E+00  0.00000000E+00  0.00000000E+00
  0.00000000E+00  0.00000000E+00  0.00000000E+00
  0.00000000E+00  0.00000000E+00  0.00000000E+00
  0.00000000E+00  0.00000000E+00  0.00000000E+00
  0.00000000E+00  0.00000000E+00  0.00000000E+00
  0.00000000E+00  0.00000000E+00  0.00000000E+00
  0.00000000E+00  0.00000000E+00  0.00000000E+00
  0.00000000E+00  0.00000000E+00  0.00000000E+00
  0.00000000E+00  0.00000000E+00  0.00000000E+00
  0.00000000E+00  0.00000000E+00  0.00000000E+00
  0.00000000E+00  0.00000000E+00  0.00000000E+00
  0.00000000E+00  0.00000000E+00  0.00000000E+00
  0.00000000E+00  0.00000000E+00  0.00000000E+00
  0.00000000E+00  0.00000000E+00  0.00000000E+00
  0.00000000E+00  0.00000000E+00  0.00000000E+00
  0.00000000E+00  0.00000000E+00  0.00000000E+00
  0.00000000E+00  0.00000000E+00  0.00000000E+00
  0.00000000E+00  0.00000000E+00  0.00000000E+00
  0.00000000E+00  0.00000000E+00  0.00000000E+00
  0.00000000E+00  0.00000000E+00  0.00000000E+00
  0.00000000E+00  0.00000000E+00  0.00000000E+00
  0.00000000E+00  0.00000000E+00  0.00000000E+00
  0.00000000E+00  0.00000000E+00  0.00000000E+00
  0.00000000E+00  0.00000000E+00  0.00000000E+00
  0.00000000E+00  0.00000000E+00  0.00000000E+00
  0.00000000E+00  0.00000000E+00  0.00000000E+00
  0.00000000E+00  0.00000000E+00  0.00000000E+00
  0.00000000E+00  0.00000000E+00  0.00000000E+00
  0.00000000E+00  0.00000000E+00  0.00000000E+00
  0.00000000E+00  0.00000000E+00  0.00000000E+00
  0.00000000E+00  0.00000000E+00  0.00000000E+00
  0.00000000E+00  0.00000000E+00  0.00000000E+00
  0.00000000E+00  0.00000000E+00  0.00000000E+00
  0.00000000E+00  0.00000000E+00  0.00000000E+00
  0.00000000E+00  0.00000000E+00  0.00000000E+00
  0.00000000E+00  0.00000000E+00  0.00000000E+00
  0.00000000E+00  0.00000000E+00  0.00000000E+00
  0.00000000E+00  0.00000000E+00  0.00000000E+00
  0.00000000E+00  0.00000000E+00  0.00000000E+00
  0.00000000E+00  0.00000000E+00  0.00000000E+00
  0.00000000E+00  0.00000000E+00  0.00000000E+00
  0.00000000E+00  0.00000000E+00  0.00000000E+00
  0.00000000E+00  0.00000000E+00  0.00000000E+00
  0.00000000E+00  0.00000000E+00  0.00000000E+00
  0.00000000E+00  0.00000000E+00  0.00000000E+00
  0.00000000E+00  0.00000000E+00  0.00000000E+00
  0.00000000E+00  0.00000000E+00  0.00000000E+00
  0.00000000E+00  0.00000000E+00  0.00000000E+00
  0.00000000E+00  0.00000000E+00  0.00000000E+00
  0.00000000E+00  0.00000000E+00  0.00000000E+00
  0.00000000E+00  0.00000000E+00  0.00000000E+00
  0.00000000E+00  0.00000000E+00  0.00000000E+00
  0.00000000E+00  0.00000000E+00  0.00000000E+00
  0.00000000E+00  0.00000000E+00  0.00000000E+00
  0.00000000E+00  0.00000000E+00  0.00000000E+00
  0.00000000E+00  0.00000000E+00  0.00000000E+00
  0.00000000E+00  0.00000000E+00  0.00000000E+00
  0.00000000E+00  0.00000000E+00  0.00000000E+00
  0.00000000E+00  0.00000000E+00  0.00000000E+00
  0.00000000E+00  0.00000000E+00  0.00000000E+00
  0.00000000E+00  0.00000000E+00  0.00000000E+00
  0.00000000E+00  0.00000000E+00  0.00000000E+00
  0.00000000E+00  0.00000000E+00  0.00000000E+00
  0.00000000E+00  0.00000000E+00  0.00000000E+00
  0.00000000E+00  0.00000000E+00  0.00000000E+00
  0.00000000E+00  0.00000000E+00  0.00000000E+00
  0.00000000E+00  0.00000000E+00  0.00000000E+00
  0.00000000E+00  0.00000000E+00  0.00000000E+00
  0.00000000E+00  0.00000000E+00  0.00000000E+00
  0.00000000E+00  0.00000000E+00  0.00000000E+00
  0.00000000E+00  0.00000000E+00  0.00000000E+00
  0.00000000E+00  0.00000000E+00  0.00000000E+00
  0.00000000E+00  0.00000000E+00  0.00000000E+00
  0.00000000E+00  0.00000000E+00  0.00000000E+00
  0.00000000E+00  0.00000000E+00  0.00000000E+00
  0.00000000E+00  0.00000000E+00  0.00000000E+00
  0.00000000E+00  0.00000000E+00  0.00000000E+00
  0.00000000E+00  0.00000000E+00  0.00000000E+00
  0.00000000E+00  0.00000000E+00  0.00000000E+00
  0.00000000E+00  0.00000000E+00  0.00000000E+00
  0.00000000E+00  0.00000000E+00  0.00000000E+00
  0.00000000E+00  0.00000000E+00  0.00000000E+00
  0.00000000E+00  0.00000000E+00  0.00000000E+00
  0.00000000E+00  0.00000000E+00  0.00000000E+00
  0.00000000E+00  0.00000000E+00  0.00000000E+00
  0.00000000E+00  0.00000000E+00  0.00000000E+00
  0.00000000E+00  0.00000000E+00  0.00000000E+00
  0.00000000E+00  0.00000000E+00  0.00000000E+00
  0.00000000E+00  0.00000000E+00  0.00000000E+00
  0.00000000E+00  0.00000000E+00  0.00000000E+00
