# Supplementary material for: Dramatic Enhancement of Rare-Earth Metal–Organic Framework Stability Via Metal Cluster Fluorination
Source: JACS Au. 2022 Aug 9;2(8):1889–98. doi: 10.1021/jacsau.2c00259 (PMC9400048; doi:10.1021/jacsau.2c00259)
Supplement: Supplementary file 2 — au2c00259_si_002.zip [file au2c00259_si_002.zip › jacs_supplement/poscars/empty_stability/dobdc/mixed/eu/double/twelve/POSCAR]

POSCAR file written by OVITO Basic 3.5.4
   1.00000000000000     
    15.1793583279224347    0.0614329355879940   -0.1457972272291842
     0.0140592309321363   14.9782775091323028   -0.0034975221119057
    -0.0833371970655612   -0.0348752646110530   21.2249643223602540
   C    Eu   H    O    F 
    96    12    55    75    12
Direct
  0.3945029515280041  0.9289788733404833  0.9639447126902922
  0.0780322938240303  0.4223278212123347  0.0155250487435552
  0.8041061001321523  0.4849404847327961  0.9932832801873630
  0.4965897174075025  0.1836617735201997  0.0136275166593762
  0.5156630318771676  0.0125352105171714  0.0115325885021136
  0.4746007597716329  0.9319389200527297  0.9976689040845983
  0.9001132237133760  0.4710460876213602  0.0032347439556446
  0.4736799350007033  0.0918766369210999  0.9917262034701011
  0.3562109728576530  0.0085089801215759  0.9409686375022730
  0.0117770834416078  0.3628073662068729  0.0340777233337448
  0.1701958023526871  0.3976311488869158  0.0148283145443813
  0.3488067372675161  0.8440486721944538  0.9582685466383651
  0.3970845063776594  0.0884022537822204  0.9551583828782810
  0.9247541048470467  0.3873070753171959  0.0271049491289403
  0.0537975171142691  0.5073894096831921  0.9934948542464923
  0.9660094097309511  0.5332259325870297  0.9876724312539409
  0.7079711933262374  0.7345254334026379  0.1849010617058866
  0.3021257014167489  0.3272021968242171  0.2209773539161120
  0.7265965574263404  0.3257633155496720  0.2129173673584148
  0.2861804352482338  0.7091138114731876  0.1917125206798147
  0.2065719165933970  0.2015529520188934  0.2440133031069109
  0.8198602512035578  0.8443998257025385  0.2118821496175300
  0.1822309437887526  0.8193047415513846  0.2284367595256427
  0.8364953098525305  0.2171123220254572  0.2453990922020282
  0.7703319195375116  0.7979729787111083  0.1670014688292483
  0.2533782020015565  0.2532329153021848  0.2017706789334213
  0.7917029285106238  0.2613747592781053  0.1970117427481597
  0.2215220158962197  0.7753785243169347  0.1782530650536955
  0.3365998228958276  0.6655023203025578  0.1411063004842035
  0.6707969264378235  0.3671286132882585  0.1632535097184089
  0.3514854982523232  0.3737543040740121  0.1707618651348000
  0.6579683176982627  0.6847921584519057  0.1365141083182309
  0.9092715362555452  0.5587479367538819  0.4802939626615981
  0.4129255989360914  0.0109416875125348  0.5128158086774448
  0.6969783634973439  0.0124221538760096  0.4969118408888775
  0.0355146328176374  0.3095940839563340  0.5245077358776769
  0.0287637812112678  0.4790291339933006  0.5338535311220767
  0.5492578471020693  0.0964666230892561  0.5002781302311092
  0.6004028948447484  0.0167635833937041  0.5024961088558513
  0.9926688558527985  0.3975623573476028  0.5124766517629169
  0.8687833372741878  0.6452359870117093  0.4642952716522188
  0.3186399106969802  0.0118276856127508  0.5149356404918564
  0.8510696032668292  0.1269130296393399  0.6682790280841857
  0.1663617435533382  0.8082125445000443  0.6243046809893542
  0.8725064910886360  0.4770596698153469  0.4599641200359272
  0.4653106392912179  0.9322840646180381  0.5159336762002766
  0.5552113576407649  0.9354723835746412  0.5103572126601392
  0.9150696125296136  0.3978199619330098  0.4765533873999601
  0.7585640595817864  0.3047978590968299  0.3236418423552223
  0.2648888757843793  0.7267084381813476  0.3039504746024804
  0.7434922258997432  0.7634067626004963  0.2945058428829981
  0.2589398694729539  0.2999459860610187  0.3279744534955711
  0.1680810425487138  0.1696214933583278  0.3559300952919529
  0.8549339223433705  0.8720976445156623  0.3270851001058048
  0.1620756504292444  0.8467163934623656  0.3419316360604654
  0.8630115038261295  0.1820114970571396  0.3574399743160015
  0.8196670320641388  0.2370100391951482  0.3082655070568805
  0.2032423196415607  0.7962545235709371  0.2909259100841055
  0.8054163795268110  0.8263729637933892  0.2765741511165132
  0.2110622168208494  0.2247080794543876  0.3086581559801402
  0.3063902772756038  0.6853140619701321  0.2537357876509247
  0.7119635198960381  0.3479017476233111  0.2760623066501324
  0.3035786876731024  0.3525355922300406  0.2852559563048018
  0.6943949349237144  0.7165303926251738  0.2499675485335047
  0.8407147363102041  0.8059376533502416  0.6399443363855539
  0.1416714355496467  0.1046325589252390  0.6719100473952011
  0.7480575950775119  0.2491037031171857  0.6938277917151368
  0.2430309283001932  0.6778835563343790  0.6691367724318340
  0.2015311814291820  0.7605410519238447  0.6791240395906755
  0.7934378153450083  0.1721844214813117  0.7132556615681267
  0.2334895201426193  0.2408399664776937  0.6993620574990302
  0.7437607337349732  0.6775493134997674  0.6755882184779693
  0.6947218463367122  0.2961647174362696  0.7350501758702777
  0.2818007365998128  0.6306697227090083  0.7184383034777255
  0.7848140227452802  0.1398299859556431  0.7757157937777848
  0.1976812286532592  0.7970776443920542  0.7407630131748135
  0.2785869473988996  0.2896470717593402  0.7451787153014777
  0.6932369227913782  0.6413373964502753  0.7233248388651603
  0.1870227004253593  0.1635731927443018  0.7177490762614767
  0.7826971036017127  0.7615138739988296  0.6856805307259748
  0.7337748164839653  0.1886892003251717  0.8175644630931984
  0.2335696173338562  0.7479147341855565  0.7906806549062040
  0.6330851010694616  0.6373536082175022  0.8307953472881593
  0.3295234645858329  0.3170289452216082  0.8550423203587556
  0.9863292581215077  0.5581571194251538  0.5173654640227738
  0.4582915655686080  0.0925632786832367  0.5052413572693695
  0.3211262203649170  0.6215005967145757  0.8340145843874396
  0.6391287227240454  0.3173644700162654  0.8454125274365509
  0.6893921919662631  0.2659482745286539  0.7982900439710434
  0.2760636779267500  0.6665936864402511  0.7804579289081559
  0.7154162456794069  0.7718416694459123  0.7891930748732889
  0.2267265160294158  0.1911516578744781  0.8269222588135534
  0.2768605975728988  0.2654718407576269  0.8085714120642535
  0.6794601462825014  0.6859489198000972  0.7802559589988931
  0.1834670799757490  0.1406768176212339  0.7814877872085262
  0.7675126687660594  0.8069084297649169  0.7420389638716358
  0.3693578272690488  0.3676013233199740  0.0118336026179477
  0.6304171760745731  0.6186625001408643  0.9877344083864799
  0.3707625359949915  0.6222205104329177  0.9890947569347261
  0.6204978643571266  0.3611346149377113  0.0029604915970367
  0.1257355735540671  0.8698783122952918  0.4922205860678730
  0.8867117526036594  0.1227288913454743  0.5110632099637584
  0.0111953154187177  0.0119132671933357  0.3751360961409418
  0.5049631711453628  0.5144881343741119  0.1256324608402508
  0.8649358671325800  0.8691061273067575  0.4883649868954336
  0.1309169725445543  0.1449104888006261  0.5119280248092224
  0.4884047292694333  0.4781775859161641  0.8697950940425017
  0.9889827424803173  0.9637411156173741  0.6327511644921486
  0.3669194115043410  0.1516733909498456  0.9411069862910892
  0.5015599761627954  0.8687791583844913  0.0156504325233016
  0.6088988649382046  0.9593076062278598  0.0608756947684341
  0.8722356134299289  0.3407905396783590  0.0390122711579579
  0.2531278293185721  0.2354326232183510  0.1518400116136220
  0.1343113610724203  0.8725988496875701  0.2193230756352378
  0.9072126510979217  0.9274875309823329  0.2336067281139265
  0.8835732342071054  0.1641070581205639  0.2343401818326640
  0.6103663956490237  0.6303289067878737  0.2304540325133146
  0.3352472114205725  0.4382928851872734  0.3480925157715475
  0.1335305352870861  0.1045201264913302  0.2606247589465553
  0.7620388691553188  0.2743691118948632  0.1119820697570972
  0.2351383425507763  0.7560086815199440  0.0916102119101083
  0.7811023388719320  0.8097949005343068  0.1168597453550717
  0.4972892767992789  0.3284012422298801  0.0969871368636674
  0.9860027882840683  0.2477633598513336  0.0728579096334130
  0.6760727913981697  0.4998164235054290  0.0849823533778178
  0.9951396713450364  0.6482171430810411  0.9555195470677020
  0.1065707258320998  0.5522712869131894  0.9790514164979029
  0.6617292898141613  0.3980831116903332  0.2868500173348778
  0.3557844319654180  0.6333158309688116  0.2626048105141550
  0.7343118616504469  0.7501828954958825  0.3445903494840223
  0.2596623693692237  0.3163361045280766  0.3783662212476671
  0.0118410157666418  0.6226692638479108  0.5336656556817374
  0.7774464077952743  0.2753818103289589  0.4096723642266582
  0.2492883458349269  0.7394629944092088  0.3909144907986644
  0.4610132711790840  0.8014636686708698  0.5214121179862587
  0.7760468385101831  0.4170286840076045  0.4093201183402897
  0.3231122811233504  0.8826543453490672  0.5234146413340994
  0.1154205871952243  0.5379052287901303  0.5853198309726011
  0.8891966028058391  0.3337857649650857  0.4599579483145391
  0.5455054162397843  0.2225911379443346  0.4890097933674795
  0.5952774277930573  0.8744244295820920  0.5122395428257249
  0.4185936981449316  0.1537834243808121  0.5023797303248543
  0.6153956680170438  0.3890781997251480  0.7520534405087815
  0.3550521076241040  0.5388453137995981  0.7476674737534310
  0.8620498638196068  0.0449552543719562  0.7587579084085192
  0.1475207145696942  0.9065327691793499  0.7121401954751576
  0.2316908823644468  0.7746445908692223  0.8386682522154274
  0.7284736774748382  0.1672437218051002  0.8665900154258068
  0.7983052896098926  0.8723549814696270  0.7487167550536782
  0.1456555867624658  0.0817226701300413  0.7945817373617245
  0.2480408560352529  0.6524693742458041  0.6209749773633106
  0.7552209894243944  0.2721482737087157  0.6453489590669435
  0.3170627455114996  0.3484412501787233  0.7322825764880037
  0.6647214211870960  0.5745139038451441  0.7180461933696023
  0.2570787234365994  0.3270926979711462  0.6354413141469806
  0.7339767460161539  0.5724628370801170  0.6251528876078467
  0.7756858607611292  0.5817070536022797  0.4236525915271159
  0.2559511628876692  0.2191383880424809  0.9117302711193105
  0.7261922016256648  0.8780640589522974  0.8383081450524230
  0.1823943749831543  0.0189305913526425  0.4282690685531705
  0.2530959921300564  0.0686865144397828  0.9016673277144989
  0.1416241077845299  0.2774284387298422  0.0401392443141049
  0.2530724516435114  0.9063891694298505  0.9193550448695902
  0.4039220008065385  0.6210644518241111  0.1563636592274378
  0.6149797602476923  0.4262269773483283  0.1776630007199813
  0.8799026464067978  0.9045549258045256  0.1933207730408526
  0.1605814346786758  0.1313347716611375  0.2219702411019497
  0.9138156180262698  0.1203342668187304  0.3404976852734976
  0.1136429386427196  0.9131373188249086  0.3303563115018235
  0.3473253386014008  0.4275665682714092  0.3036348093894645
  0.6366442504239558  0.6557206178219417  0.2706017082486838
  0.8439129130608123  0.1993326379143809  0.4159092222863734
  0.1795418442117693  0.8208453504067421  0.4002363123876336
  0.8367013127751335  0.8542862860101863  0.3835852888760272
  0.1823545550432755  0.1841846194819539  0.4139716670743994
  0.7438642858496891  0.3256251536030987  0.3858526656845100
  0.2858762449900141  0.7002488844123889  0.3631430279508265
  0.9150540517035211  0.9285237777876603  0.3114228255478366
  0.1180752976608943  0.1054226085576317  0.3355874163779617
  0.2756578453298886  0.9303334665036118  0.5189463309290758
  0.9866803253588827  0.2419540509871965  0.5358553384804381
  0.1022725942595812  0.4772465433981381  0.5711148399771986
  0.7308931643990633  0.9343804258528223  0.4895288585664446
  0.4214164372438916  0.8525668391646093  0.5254977171994213
  0.7968577389483542  0.4787993705697957  0.4251516937613644
  0.5904511580924776  0.1758268068231743  0.4918334936135551
  0.1183623767688502  0.3017454639593709  0.5202797111954993
  0.7428755173222186  0.0835544610756500  0.4999102368074730
  0.7923022373958943  0.6458240284615826  0.4338384253109808
  0.2721610069010723  0.0811133454337849  0.5120075256006302
  0.1296745558030352  0.0068463011189195  0.4528287780760465
  0.9047009210984456  0.7170579350185307  0.4788243103581351
  0.3840191993210595  0.3729583871661575  0.8354870089242468
  0.5804401687939560  0.5750663166176508  0.8152687079229466
  0.3775073834918814  0.5606721143776454  0.8191510986639514
  0.5857745297670789  0.3782471442377826  0.8237080183879684
  0.3157425700774326  0.2996344750628523  0.9141112673015854
  0.6524358602479339  0.6594494655037053  0.8872182674893878
  0.6988342549819393  0.8193939095678928  0.8424311824384247
  0.2219649041229488  0.1677073328572902  0.8891197059122931
  0.3050577099321998  0.6446770103756592  0.8900812809575385
  0.6504577507652627  0.3014250833587511  0.9031051566277597
  0.1283621518275524  0.8851097711289313  0.6313793822255604
  0.8945060406350578  0.0570814339088344  0.6873750517222845
  0.0877214495607390  0.0466311853855927  0.6925464721375576
  0.9046339966394115  0.8514650472623444  0.6639859010597462
  0.1628414335152399  0.8781388055859338  0.7533154465107970
  0.8252648177573647  0.0641998899388625  0.7956785213476394
  0.3241063851637236  0.5533537384380764  0.7062997927806549
  0.6514449902241637  0.3698097858837315  0.7145815860580100
  0.8246452484214899  0.7997651146931588  0.5817036412778052
  0.1591939177152142  0.1129373407083989  0.6139995790836110
  0.2328196757671250  0.2668914764075581  0.6380493341449807
  0.7595661151821602  0.6318804795100874  0.6211771920564431
  0.1752717426131198  0.7742336696574341  0.5692632294978779
  0.8584941257690133  0.1572321104024610  0.6129702008756084
  0.2685833885132354  0.8430313007695176  0.9333148089841998
  0.1937600664826533  0.3122870326174692  0.0253364931816691
  0.7594266264489988  0.4132909795708102  0.9917609028567327
  0.4281445892131615  0.2292563334442761  0.0274508606073738
  0.7718253338455980  0.5630899941985490  0.9880494249219751
  0.2305612806671107  0.4505366946422029  0.0024844758496556
  0.3827852357705623  0.7734481646241065  0.9781638352547617
  0.5748747737097233  0.2111778264971846  0.0165364083752593
  0.6692916211682132  0.6993656075917229  0.0780477893646889
  0.3295215107590792  0.3532684851888703  0.1143675631028103
  0.6829848613375589  0.3385289743706821  0.1062085595047364
  0.3096328792394516  0.6767525829376595  0.0831787053230642
  0.6037953371277567  0.6256173763254580  0.1568926481514836
  0.4126736335580574  0.4273556477175191  0.1855927313310204
  0.8098633463271909  0.2406043831397753  0.1368010078386774
  0.1992742234240268  0.7975135976270664  0.1185820558589867
  0.5013588095226638  0.3808632735891351  0.0700284755708509
  0.6251334113946783  0.5032225980343057  0.0566255329893792
  0.2781235744953747  0.0056869099545622  0.9087522907440828
  0.0368209613650023  0.2809301124504628  0.0575755154121751
  0.9421337484376906  0.6145073930982434  0.9652611923438030
  0.5908945938720578  0.0186097026436869  0.0464221001411573
  0.5003431489720924  0.6295709654368764  0.0438486372392504
  0.3853576619119892  0.5072814461603841  0.0568709359636728
  0.9004645012572752  0.0050309446409145  0.4461327088037521
  0.0196856967918748  0.0558403766016937  0.5516273944910992
  0.8739726771603316  0.9841167717286936  0.5643910848926836
  0.0109673794053862  0.1326036643198236  0.4454944458474799
  0.4906805450544738  0.6131078533888399  0.9285187290238568
  0.6041430892321529  0.4862165782053864  0.9379926725254109
  0.0054402614443774  0.8753158750600463  0.4312632294092467
  0.4894701242613024  0.3658637650431658  0.9461233400134788
  0.3751286201892725  0.4870312998179074  0.9407983593540479
  0.9999199484800840  0.8684909158237630  0.5470670729684528
 
  0.00000000E+00  0.00000000E+00  0.00000000E+00
  0.00000000E+00  0.00000000E+00  0.00000000E+00
  0.00000000E+00  0.00000000E+00  0.00000000E+00
  0.00000000E+00  0.00000000E+00  0.00000000E+00
  0.00000000E+00  0.00000000E+00  0.00000000E+00
  0.00000000E+00  0.00000000E+00  0.00000000E+00
  0.00000000E+00  0.00000000E+00  0.00000000E+00
  0.00000000E+00  0.00000000E+00  0.00000000E+00
  0.00000000E+00  0.00000000E+00  0.00000000E+00
  0.00000000E+00  0.00000000E+00  0.00000000E+00
  0.00000000E+00  0.00000000E+00  0.00000000E+00
  0.00000000E+00  0.00000000E+00  0.00000000E+00
  0.00000000E+00  0.00000000E+00  0.00000000E+00
  0.00000000E+00  0.00000000E+00  0.00000000E+00
  0.00000000E+00  0.00000000E+00  0.00000000E+00
  0.00000000E+00  0.00000000E+00  0.00000000E+00
  0.00000000E+00  0.00000000E+00  0.00000000E+00
  0.00000000E+00  0.00000000E+00  0.00000000E+00
  0.00000000E+00  0.00000000E+00  0.00000000E+00
  0.00000000E+00  0.00000000E+00  0.00000000E+00
  0.00000000E+00  0.00000000E+00  0.00000000E+00
  0.00000000E+00  0.00000000E+00  0.00000000E+00
  0.00000000E+00  0.00000000E+00  0.00000000E+00
  0.00000000E+00  0.00000000E+00  0.00000000E+00
  0.00000000E+00  0.00000000E+00  0.00000000E+00
  0.00000000E+00  0.00000000E+00  0.00000000E+00
  0.00000000E+00  0.00000000E+00  0.00000000E+00
  0.00000000E+00  0.00000000E+00  0.00000000E+00
  0.00000000E+00  0.00000000E+00  0.00000000E+00
  0.00000000E+00  0.00000000E+00  0.00000000E+00
  0.00000000E+00  0.00000000E+00  0.00000000E+00
  0.00000000E+00  0.00000000E+00  0.00000000E+00
  0.00000000E+00  0.00000000E+00  0.00000000E+00
  0.00000000E+00  0.00000000E+00  0.00000000E+00
  0.00000000E+00  0.00000000E+00  0.00000000E+00
  0.00000000E+00  0.00000000E+00  0.00000000E+00
  0.00000000E+00  0.00000000E+00  0.00000000E+00
  0.00000000E+00  0.00000000E+00  0.00000000E+00
  0.00000000E+00  0.00000000E+00  0.00000000E+00
  0.00000000E+00  0.00000000E+00  0.00000000E+00
  0.00000000E+00  0.00000000E+00  0.00000000E+00
  0.00000000E+00  0.00000000E+00  0.00000000E+00
  0.00000000E+00  0.00000000E+00  0.00000000E+00
  0.00000000E+00  0.00000000E+00  0.00000000E+00
  0.00000000E+00  0.00000000E+00  0.00000000E+00
  0.00000000E+00  0.00000000E+00  0.00000000E+00
  0.00000000E+00  0.00000000E+00  0.00000000E+00
  0.00000000E+00  0.00000000E+00  0.00000000E+00
  0.00000000E+00  0.00000000E+00  0.00000000E+00
  0.00000000E+00  0.00000000E+00  0.00000000E+00
  0.00000000E+00  0.00000000E+00  0.00000000E+00
  0.00000000E+00  0.00000000E+00  0.00000000E+00
  0.00000000E+00  0.00000000E+00  0.00000000E+00
  0.00000000E+00  0.00000000E+00  0.00000000E+00
  0.00000000E+00  0.00000000E+00  0.00000000E+00
  0.00000000E+00  0.00000000E+00  0.00000000E+00
  0.00000000E+00  0.00000000E+00  0.00000000E+00
  0.00000000E+00  0.00000000E+00  0.00000000E+00
  0.00000000E+00  0.00000000E+00  0.00000000E+00
  0.00000000E+00  0.00000000E+00  0.00000000E+00
  0.00000000E+00  0.00000000E+00  0.00000000E+00
  0.00000000E+00  0.00000000E+00  0.00000000E+00
  0.00000000E+00  0.00000000E+00  0.00000000E+00
  0.00000000E+00  0.00000000E+00  0.00000000E+00
  0.00000000E+00  0.00000000E+00  0.00000000E+00
  0.00000000E+00  0.00000000E+00  0.00000000E+00
  0.00000000E+00  0.00000000E+00  0.00000000E+00
  0.00000000E+00  0.00000000E+00  0.00000000E+00
  0.00000000E+00  0.00000000E+00  0.00000000E+00
  0.00000000E+00  0.00000000E+00  0.00000000E+00
  0.00000000E+00  0.00000000E+00  0.00000000E+00
  0.00000000E+00  0.00000000E+00  0.00000000E+00
  0.00000000E+00  0.00000000E+00  0.00000000E+00
  0.00000000E+00  0.00000000E+00  0.00000000E+00
  0.00000000E+00  0.00000000E+00  0.00000000E+00
  0.00000000E+00  0.00000000E+00  0.00000000E+00
  0.00000000E+00  0.00000000E+00  0.00000000E+00
  0.00000000E+00  0.00000000E+00  0.00000000E+00
  0.00000000E+00  0.00000000E+00  0.00000000E+00
  0.00000000E+00  0.00000000E+00  0.00000000E+00
  0.00000000E+00  0.00000000E+00  0.00000000E+00
  0.00000000E+00  0.00000000E+00  0.00000000E+00
  0.00000000E+00  0.00000000E+00  0.00000000E+00
  0.00000000E+00  0.00000000E+00  0.00000000E+00
  0.00000000E+00  0.00000000E+00  0.00000000E+00
  0.00000000E+00  0.00000000E+00  0.00000000E+00
  0.00000000E+00  0.00000000E+00  0.00000000E+00
  0.00000000E+00  0.00000000E+00  0.00000000E+00
  0.00000000E+00  0.00000000E+00  0.00000000E+00
  0.00000000E+00  0.00000000E+00  0.00000000E+00
  0.00000000E+00  0.00000000E+00  0.00000000E+00
  0.00000000E+00  0.00000000E+00  0.00000000E+00
  0.00000000E+00  0.00000000E+00  0.00000000E+00
  0.00000000E+00  0.00000000E+00  0.00000000E+00
  0.00000000E+00  0.00000000E+00  0.00000000E+00
  0.00000000E+00  0.00000000E+00  0.00000000E+00
  0.00000000E+00  0.00000000E+00  0.00000000E+00
  0.00000000E+00  0.00000000E+00  0.00000000E+00
  0.00000000E+00  0.00000000E+00  0.00000000E+00
  0.00000000E+00  0.00000000E+00  0.00000000E+00
  0.00000000E+00  0.00000000E+00  0.00000000E+00
  0.00000000E+00  0.00000000E+00  0.00000000E+00
  0.00000000E+00  0.00000000E+00  0.00000000E+00
  0.00000000E+00  0.00000000E+00  0.00000000E+00
  0.00000000E+00  0.00000000E+00  0.00000000E+00
  0.00000000E+00  0.00000000E+00  0.00000000E+00
  0.00000000E+00  0.00000000E+00  0.00000000E+00
  0.00000000E+00  0.00000000E+00  0.00000000E+00
  0.00000000E+00  0.00000000E+00  0.00000000E+00
  0.00000000E+00  0.00000000E+00  0.00000000E+00
  0.00000000E+00  0.00000000E+00  0.00000000E+00
  0.00000000E+00  0.00000000E+00  0.00000000E+00
  0.00000000E+00  0.00000000E+00  0.00000000E+00
  0.00000000E+00  0.00000000E+00  0.00000000E+00
  0.00000000E+00  0.00000000E+00  0.00000000E+00
  0.00000000E+00  0.00000000E+00  0.00000000E+00
  0.00000000E+00  0.00000000E+00  0.00000000E+00
  0.00000000E+00  0.00000000E+00  0.00000000E+00
  0.00000000E+00  0.00000000E+00  0.00000000E+00
  0.00000000E+00  0.00000000E+00  0.00000000E+00
  0.00000000E+00  0.00000000E+00  0.00000000E+00
  0.00000000E+00  0.00000000E+00  0.00000000E+00
  0.00000000E+00  0.00000000E+00  0.00000000E+00
  0.00000000E+00  0.00000000E+00  0.00000000E+00
  0.00000000E+00  0.00000000E+00  0.00000000E+00
  0.00000000E+00  0.00000000E+00  0.00000000E+00
  0.00000000E+00  0.00000000E+00  0.00000000E+00
  0.00000000E+00  0.00000000E+00  0.00000000E+00
  0.00000000E+00  0.00000000E+00  0.00000000E+00
  0.00000000E+00  0.00000000E+00  0.00000000E+00
  0.00000000E+00  0.00000000E+00  0.00000000E+00
  0.00000000E+00  0.00000000E+00  0.00000000E+00
  0.00000000E+00  0.00000000E+00  0.00000000E+00
  0.00000000E+00  0.00000000E+00  0.00000000E+00
  0.00000000E+00  0.00000000E+00  0.00000000E+00
  0.00000000E+00  0.00000000E+00  0.00000000E+00
  0.00000000E+00  0.00000000E+00  0.00000000E+00
  0.00000000E+00  0.00000000E+00  0.00000000E+00
  0.00000000E+00  0.00000000E+00  0.00000000E+00
  0.00000000E+00  0.00000000E+00  0.00000000E+00
  0.00000000E+00  0.00000000E+00  0.00000000E+00
  0.00000000E+00  0.00000000E+00  0.00000000E+00
  0.00000000E+00  0.00000000E+00  0.00000000E+00
  0.00000000E+00  0.00000000E+00  0.00000000E+00
  0.00000000E+00  0.00000000E+00  0.00000000E+00
  0.00000000E+00  0.00000000E+00  0.00000000E+00
  0.00000000E+00  0.00000000E+00  0.00000000E+00
  0.00000000E+00  0.00000000E+00  0.00000000E+00
  0.00000000E+00  0.00000000E+00  0.00000000E+00
  0.00000000E+00  0.00000000E+00  0.00000000E+00
  0.00000000E+00  0.00000000E+00  0.00000000E+00
  0.00000000E+00  0.00000000E+00  0.00000000E+00
  0.00000000E+00  0.00000000E+00  0.00000000E+00
  0.00000000E+00  0.00000000E+00  0.00000000E+00
  0.00000000E+00  0.00000000E+00  0.00000000E+00
  0.00000000E+00  0.00000000E+00  0.00000000E+00
  0.00000000E+00  0.00000000E+00  0.00000000E+00
  0.00000000E+00  0.00000000E+00  0.00000000E+00
  0.00000000E+00  0.00000000E+00  0.00000000E+00
  0.00000000E+00  0.00000000E+00  0.00000000E+00
  0.00000000E+00  0.00000000E+00  0.00000000E+00
  0.00000000E+00  0.00000000E+00  0.00000000E+00
  0.00000000E+00  0.00000000E+00  0.00000000E+00
  0.00000000E+00  0.00000000E+00  0.00000000E+00
  0.00000000E+00  0.00000000E+00  0.00000000E+00
  0.00000000E+00  0.00000000E+00  0.00000000E+00
  0.00000000E+00  0.00000000E+00  0.00000000E+00
  0.00000000E+00  0.00000000E+00  0.00000000E+00
  0.00000000E+00  0.00000000E+00  0.00000000E+00
  0.00000000E+00  0.00000000E+00  0.00000000E+00
  0.00000000E+00  0.00000000E+00  0.00000000E+00
  0.00000000E+00  0.00000000E+00  0.00000000E+00
  0.00000000E+00  0.00000000E+00  0.00000000E+00
  0.00000000E+00  0.00000000E+00  0.00000000E+00
  0.00000000E+00  0.00000000E+00  0.00000000E+00
  0.00000000E+00  0.00000000E+00  0.00000000E+00
  0.00000000E+00  0.00000000E+00  0.00000000E+00
  0.00000000E+00  0.00000000E+00  0.00000000E+00
  0.00000000E+00  0.00000000E+00  0.00000000E+00
  0.00000000E+00  0.00000000E+00  0.00000000E+00
  0.00000000E+00  0.00000000E+00  0.00000000E+00
  0.00000000E+00  0.00000000E+00  0.00000000E+00
  0.00000000E+00  0.00000000E+00  0.00000000E+00
  0.00000000E+00  0.00000000E+00  0.00000000E+00
  0.00000000E+00  0.00000000E+00  0.00000000E+00
  0.00000000E+00  0.00000000E+00  0.00000000E+00
  0.00000000E+00  0.00000000E+00  0.00000000E+00
  0.00000000E+00  0.00000000E+00  0.00000000E+00
  0.00000000E+00  0.00000000E+00  0.00000000E+00
  0.00000000E+00  0.00000000E+00  0.00000000E+00
  0.00000000E+00  0.00000000E+00  0.00000000E+00
  0.00000000E+00  0.00000000E+00  0.00000000E+00
  0.00000000E+00  0.00000000E+00  0.00000000E+00
  0.00000000E+00  0.00000000E+00  0.00000000E+00
  0.00000000E+00  0.00000000E+00  0.00000000E+00
  0.00000000E+00  0.00000000E+00  0.00000000E+00
  0.00000000E+00  0.00000000E+00  0.00000000E+00
  0.00000000E+00  0.00000000E+00  0.00000000E+00
  0.00000000E+00  0.00000000E+00  0.00000000E+00
  0.00000000E+00  0.00000000E+00  0.00000000E+00
  0.00000000E+00  0.00000000E+00  0.00000000E+00
  0.00000000E+00  0.00000000E+00  0.00000000E+00
  0.00000000E+00  0.00000000E+00  0.00000000E+00
  0.00000000E+00  0.00000000E+00  0.00000000E+00
  0.00000000E+00  0.00000000E+00  0.00000000E+00
  0.00000000E+00  0.00000000E+00  0.00000000E+00
  0.00000000E+00  0.00000000E+00  0.00000000E+00
  0.00000000E+00  0.00000000E+00  0.00000000E+00
  0.00000000E+00  0.00000000E+00  0.00000000E+00
  0.00000000E+00  0.00000000E+00  0.00000000E+00
  0.00000000E+00  0.00000000E+00  0.00000000E+00
  0.00000000E+00  0.00000000E+00  0.00000000E+00
  0.00000000E+00  0.00000000E+00  0.00000000E+00
  0.00000000E+00  0.00000000E+00  0.00000000E+00
  0.00000000E+00  0.00000000E+00  0.00000000E+00
  0.00000000E+00  0.00000000E+00  0.00000000E+00
  0.00000000E+00  0.00000000E+00  0.00000000E+00
  0.00000000E+00  0.00000000E+00  0.00000000E+00
  0.00000000E+00  0.00000000E+00  0.00000000E+00
  0.00000000E+00  0.00000000E+00  0.00000000E+00
  0.00000000E+00  0.00000000E+00  0.00000000E+00
  0.00000000E+00  0.00000000E+00  0.00000000E+00
  0.00000000E+00  0.00000000E+00  0.00000000E+00
  0.00000000E+00  0.00000000E+00  0.00000000E+00
  0.00000000E+00  0.00000000E+00  0.00000000E+00
  0.00000000E+00  0.00000000E+00  0.00000000E+00
  0.00000000E+00  0.00000000E+00  0.00000000E+00
  0.00000000E+00  0.00000000E+00  0.00000000E+00
  0.00000000E+00  0.00000000E+00  0.00000000E+00
  0.00000000E+00  0.00000000E+00  0.00000000E+00
  0.00000000E+00  0.00000000E+00  0.00000000E+00
  0.00000000E+00  0.00000000E+00  0.00000000E+00
  0.00000000E+00  0.00000000E+00  0.00000000E+00
  0.00000000E+00  0.00000000E+00  0.00000000E+00
  0.00000000E+00  0.00000000E+00  0.00000000E+00
  0.00000000E+00  0.00000000E+00  0.00000000E+00
  0.00000000E+00  0.00000000E+00  0.00000000E+00
  0.00000000E+00  0.00000000E+00  0.00000000E+00
  0.00000000E+00  0.00000000E+00  0.00000000E+00
  0.00000000E+00  0.00000000E+00  0.00000000E+00
  0.00000000E+00  0.00000000E+00  0.00000000E+00
  0.00000000E+00  0.00000000E+00  0.00000000E+00
  0.00000000E+00  0.00000000E+00  0.00000000E+00
  0.00000000E+00  0.00000000E+00  0.00000000E+00
  0.00000000E+00  0.00000000E+00  0.00000000E+00
  0.00000000E+00  0.00000000E+00  0.00000000E+00
  0.00000000E+00  0.00000000E+00  0.00000000E+00
  0.00000000E+00  0.00000000E+00  0.00000000E+00
  0.00000000E+00  0.00000000E+00  0.00000000E+00
  0.00000000E+00  0.00000000E+00  0.00000000E+00
