# Supplementary material for: Dramatic Enhancement of Rare-Earth Metal–Organic Framework Stability Via Metal Cluster Fluorination
Source: JACS Au. 2022 Aug 9;2(8):1889–98. doi: 10.1021/jacsau.2c00259 (PMC9400048; doi:10.1021/jacsau.2c00259)
Supplement: Supplementary file 2 — au2c00259_si_002.zip [file au2c00259_si_002.zip › jacs_supplement/poscars/empty_stability/dobdc/mixed/eu/double/two/POSCAR]

POSCAR file written by OVITO Basic 3.5.4
   1.00000000000000     
    15.3698683292335048   -0.0206560269355510    0.0147093453469777
    -0.0676362858634937   15.0844947743355320    0.0235390383743421
     0.1393819309175107    0.0039268212775069   21.5262135381786202
   C    Eu   H    O    F 
    96    12    66    86     2
Direct
  0.3766463803348543  0.9347608358167250  0.9693466380951392
  0.0617459356126346  0.3821151788190207  0.0344919628770128
  0.4861048041281251  0.1861556160783877  0.0161629128098610
  0.8084582075174040  0.4781938575720588  0.9887578437432083
  0.4590586267065575  0.0953899026769633  0.9958784763007813
  0.8997977611202188  0.4561522127014186  0.0064589112887887
  0.4980782958893286  0.0157536081423828  0.0149381696983966
  0.4551516003820453  0.9365866265834057  0.0022020464770875
  0.9762219975999500  0.4987169506531117  0.9851364658618067
  0.0557752377585601  0.4596660309033211  0.9986023784270088
  0.3833911921119224  0.0932286450189466  0.9608881677537155
  0.9061030984876126  0.3812960047198928  0.0437710573584056
  0.3416705320608386  0.0143690259533500  0.9464236987889834
  0.9850511108286142  0.3441242190327003  0.0593263293175283
  0.3292998184479572  0.8508587079459247  0.9648100724671167
  0.1469205944516858  0.3397809636816902  0.0406187068236221
  0.6744542242928802  0.6734730927100330  0.1374926297057257
  0.3555176595447520  0.3756178275849820  0.1732858775858332
  0.3581635942065304  0.6734906825150944  0.1498362258135160
  0.6772637595994908  0.3583088016823268  0.1566566719122733
  0.7862711922219461  0.7846111522224746  0.1683312273808895
  0.2580833902006390  0.2555545078470089  0.2053869937394381
  0.2419637638709986  0.7797509447044391  0.1848459547824604
  0.7981320838905290  0.2561840551447432  0.1905508761355605
  0.7211494130876872  0.7237940269045566  0.1856151690249987
  0.3087409648796964  0.3274619228206603  0.2240093996455172
  0.3087260861295746  0.7184380847142648  0.1995074311676177
  0.7324734074757444  0.3182704252387154  0.2055814132754890
  0.8433516112401875  0.2143747012659887  0.2377634093728886
  0.1980360638180301  0.8212474351234746  0.2334174452770696
  0.2102791467866041  0.2045464750919734  0.2474979975769287
  0.8319107771364287  0.8326633856867929  0.2128476495414233
  0.7005200038171893  0.7102597813154361  0.2495889530065938
  0.3118709732480553  0.3505012807598646  0.2876927795439812
  0.3284552705108581  0.6994070245674138  0.2613622416947976
  0.7175387718440334  0.3406486649555305  0.2676955523868614
  0.8263153718049736  0.2345714003858603  0.2998012823277350
  0.2172637597330862  0.8017674459341819  0.2953120931876541
  0.2157471949117635  0.2255810816933774  0.3114545877002683
  0.8107348328257302  0.8189108712835562  0.2764534265600815
  0.7644215821634006  0.3003103935698235  0.3146494632182169
  0.2830775331099815  0.7393400670160162  0.3097925984233143
  0.2660320236974272  0.2984522838228258  0.3301863439818007
  0.7458207068243539  0.7587288533413172  0.2936998519802074
  0.8705018009118746  0.1827903795019878  0.3489962221481093
  0.1677774563041510  0.8472178140221303  0.3446788632912288
  0.1703611167353998  0.1707571018269221  0.3582413283870025
  0.8567537302088297  0.8656607219681973  0.3267111222134531
  0.9104490694252618  0.5627217303232754  0.4600874806050754
  0.4159170508858665  0.0002613530713376  0.5036893782681204
  0.0096320561549490  0.3086043419865661  0.5102157391584043
  0.6945480336839864  0.0102915061214404  0.4902442283526867
  0.9889081517652230  0.4007962206785862  0.4888692170327076
  0.5973045522683691  0.0115802935210283  0.4931587657130407
  0.0249956949507535  0.4798643319192450  0.5120927824573442
  0.5469618481030167  0.0895230906541684  0.4891474819769286
  0.9181384990114552  0.4045807274131548  0.4489707517689681
  0.5560946302111560  0.9297611882280563  0.5015834701051887
  0.8778315557141028  0.4836088323169534  0.4342305868859810
  0.4667773586687360  0.9233172490085693  0.5067472148014573
  0.8653174249816686  0.6475006550530935  0.4530223704272345
  0.3208311561291666  0.9995334859211624  0.5081165157359564
  0.1483729178749442  0.8109462304624557  0.6446526051396333
  0.8362499212194692  0.1326005679247544  0.6614067676369544
  0.8323710250367640  0.8226597243768552  0.6397428704574608
  0.1547412372923134  0.1207176017042713  0.6685001956964456
  0.2578503003273980  0.7002438111236131  0.6781911795007858
  0.7324221663228485  0.2491927245813770  0.6910145567953236
  0.7397657409444065  0.6916794978349401  0.6776490320993034
  0.2417528164911147  0.2567206332710086  0.7007498211067613
  0.1973419879904412  0.7656235232786344  0.6939086936926415
  0.7832702545416197  0.1774173693092038  0.7091751075382930
  0.7786967632758888  0.7752406888983998  0.6871685937712897
  0.1947829245559305  0.1786969702583008  0.7163869141970736
  0.2838250325893696  0.3031373925564793  0.7475606016303473
  0.6932817961551834  0.6529244362773667  0.7264002047607363
  0.6816855462673956  0.2948264247436327  0.7338591853619079
  0.3053065827498784  0.6563371871331611  0.7234911575520826
  0.1837809616226380  0.7886224553862320  0.7573717020304400
  0.7837994692162837  0.1487658969563626  0.7719913251887007
  0.7681579384877537  0.8168083714267098  0.7445845594716758
  0.1878344782174892  0.1525371494132486  0.7785268452115730
  0.2790025976597477  0.2756295257417563  0.8093813502999438
  0.6837354648246077  0.6939636465578758  0.7842092122142788
  0.6836348571123381  0.2675261611318618  0.7970052220809833
  0.2919336308955707  0.6801271220089689  0.7867685528295354
  0.2287320763686509  0.2003108992169302  0.8251316927253711
  0.7206757675128372  0.7788490672561892  0.7931233973559415
  0.7341441133832163  0.1952677424217200  0.8151412989627573
  0.2319420143251207  0.7452640999279083  0.8025827013880757
  0.3283707624285839  0.3254103284222296  0.8567923979476291
  0.6394560316544826  0.6430572093571030  0.8345398375998840
  0.6339567402976130  0.3158725258353954  0.8448124911825943
  0.3410926420277960  0.6370594225737847  0.8371427629504140
  0.9846047622019327  0.5595292833682706  0.4975986346475807
  0.4569893742876303  0.0822901998796297  0.4949891874915551
  0.3678895561660980  0.3734258118701774  0.0136638900663328
  0.6406839924881638  0.6154521136056914  0.9884773848836801
  0.6199130077870976  0.3596383496374571  0.0007550929930247
  0.3833943835161548  0.6316784373990458  0.9947873886826173
  0.5118137134040737  0.5116498054625822  0.1244656478786510
  0.0118255662017646  0.0098266611377653  0.3743651637650345
  0.1214956044327593  0.8711338353482034  0.4976059743710053
  0.8802753930102654  0.1261573955849684  0.5056075170907164
  0.8681355921160332  0.8709745407446619  0.4876364610816140
  0.1306840242813649  0.1279030341828431  0.5111523826718170
  0.9929764731730870  0.9796777357871846  0.6262100612683312
  0.4923680795875782  0.4833406691293689  0.8742598192176914
  0.3548017463585325  0.1565220666096252  0.9477601178859416
  0.4798626305548623  0.8734179911930298  0.0198243142385408
  0.8456171342982088  0.3496312277620106  0.0587796616561391
  0.5896490413389799  0.9608082388245833  0.0610198905289678
  0.1165234573336704  0.4870410421430833  0.9794169519600757
  0.0264080484078093  0.5932023640077446  0.9366811134169311
  0.9279418408898650  0.2509120364376045  0.1081959610985308
  0.6775062715909996  0.4959592059624001  0.0850726891947247
  0.3402166676228759  0.5121201960131216  0.0976949996265049
  0.5139066880572187  0.6809552140208694  0.0848598741468294
  0.7678337553990389  0.2663614635975691  0.1063616348713907
  0.2586291311329205  0.7593495175639333  0.0997948172665204
  0.4924452935271475  0.3273691588151522  0.0917584767872697
  0.8018277719066518  0.7934394600288854  0.1190331468366850
  0.2553460820090905  0.2398216877281101  0.1559281059410722
  0.1471347096053677  0.8693056532639858  0.2231600565346241
  0.8914938681812501  0.1634725897652203  0.2269146185081397
  0.9185157697585637  0.9146349635234614  0.2349730071542311
  0.1334860115743766  0.1112468416266381  0.2643986399892455
  0.3467767943611832  0.4328595552291006  0.3499781689309032
  0.6162781203052319  0.6255895391644302  0.2298785744896463
  0.6672242601551304  0.3893549220133679  0.2785409163552117
  0.3796896664377840  0.6515488408447752  0.2713269671953569
  0.2674330847241606  0.3136248722864607  0.3799987266606522
  0.7316435401215102  0.7489041709814899  0.3430459546522471
  0.8346238854105437  0.0063341975296538  0.4076547463302873
  0.2594463646343570  0.7533758492951321  0.3944430761524487
  0.7841057203072594  0.2755513698615744  0.3995297332278156
  0.0023513797239474  0.8316995116236043  0.3973050139231589
  0.0072149106323209  0.6221035842862790  0.5178993207984419
  0.4154409616373371  0.1409933557736949  0.4925110098560594
  0.5981138493427096  0.8713682667984983  0.5040099285267132
  0.8915521415350938  0.3417856788327782  0.4322973403842099
  0.5414435804138265  0.2143459603274991  0.4757751346163559
  0.4637186334866996  0.7931317737296695  0.5095758016097491
  0.7819801564195146  0.4234662413037356  0.3894823858640422
  0.1063094166954457  0.5339012982980904  0.5676995457195133
  0.3281909506680947  0.8720073485037503  0.5136043565647341
  0.7779820065885659  0.5862284946550247  0.4071555821859008
  0.9918929993359242  0.1691673743718525  0.5955980639208889
  0.1588953969347031  0.0093152952143427  0.5922193860731895
  0.9838650476350423  0.8127247392805046  0.5837291642672184
  0.2726185642686190  0.3443831428583835  0.6405645775954838
  0.8257129987366483  0.9883723479941295  0.5844613602020132
  0.7254051106757728  0.5896225203609688  0.6266209647208001
  0.2678001855800005  0.6836569458879680  0.6292185674162027
  0.7331519032876841  0.2691974332696034  0.6421869632657504
  0.6638109633496185  0.5869510639337179  0.7210374570591114
  0.3225852923303947  0.3625966335147695  0.7369036793712453
  0.6012919430610495  0.3836068534978239  0.7531202227039628
  0.3892545631176674  0.5736226556713646  0.7469287551490069
  0.0992004224702399  0.8708701806036885  0.7354459289342898
  0.8641524111710339  0.0602355042276912  0.7517291493803526
  0.1496576746863809  0.0929839928390948  0.7894902055487307
  0.7996361463249784  0.8815810504439625  0.7509315265125593
  0.2232569447908404  0.7627086973756434  0.8515304247552749
  0.7344191757464387  0.1759419663412913  0.8641160683630815
  0.2547556819968335  0.2237323336154518  0.9094224815831069
  0.7375404615063843  0.8811210206104150  0.8434463231215688
  0.6706024102299466  0.4741508307530395  0.9093212607746679
  0.4878613711908599  0.3126757271308804  0.9189433554420603
  0.3225857631724196  0.4924620994540803  0.9098266792876260
  0.2386817811776751  0.9120751930366069  0.9232685532602787
  0.0923219056910867  0.2470525681137588  0.0878274450623451
  0.1777989378024856  0.0081939326489859  0.4105151794874615
  0.2455679624176739  0.0748882341678154  0.9029067913005733
  0.5645351211448002  0.2112791371946656  0.0151680103247003
  0.3592921588833136  0.7813098746692049  0.9871620741119784
  0.7830439301060821  0.5576892560684215  0.9846776762145737
  0.2136664608083478  0.3721668200144705  0.0163795436176173
  0.2520353109170799  0.8498930167167345  0.9385714235521263
  0.1515375588197472  0.2636276299544065  0.0709112726002772
  0.4211877225847545  0.2336515792288409  0.0321110564583478
  0.7610714038051185  0.4096727501885340  0.9808942040878250
  0.5726995044484582  0.0203040915204511  0.0481545239883019
  0.9687303101314200  0.5725070433810018  0.9495544339463322
  0.2662509175211198  0.0124306414070574  0.9138948831511229
  0.9884448321098276  0.2698745343852664  0.0954075320047210
  0.5027642583132064  0.3824750254303808  0.0689072834942763
  0.5133550441490797  0.6442897663663132  0.0475140400118619
  0.6306138237271028  0.4980043920320725  0.0548427683830752
  0.3806865420083838  0.5131141544522109  0.0625522174436597
  0.6905524874556050  0.6857501230461693  0.0801710869306618
  0.3310088986776023  0.3577530694076856  0.1182781093140406
  0.3315501336656723  0.6840124202363498  0.0932419493436427
  0.6901987951777357  0.3292469291242313  0.1004585826181739
  0.2205343626017040  0.7991705184219526  0.1259199021909865
  0.8172676221536150  0.2354993645913268  0.1304105732107317
  0.6163468389015989  0.6169765582772229  0.1570576491432121
  0.4161904695544507  0.4303149599553961  0.1860248256568084
  0.4238636462648984  0.6274094611985390  0.1636501935304864
  0.6223413792879882  0.4165038648268080  0.1710915730353975
  0.1614784391074480  0.1373492501209341  0.2257749232217492
  0.8946339896579971  0.8902448881331821  0.1950042179499718
  0.6393699225447449  0.6523682087572809  0.2695065186861072
  0.3582676170953434  0.4231769642016872  0.3058470828964133
  0.9247152799025002  0.1247803372513872  0.3333380548016436
  0.1142066714332159  0.9068837260657148  0.3305632648326124
  0.1192356582470282  0.1089925617478613  0.3373018821199736
  0.9192025156396539  0.9201328618656177  0.3115658727027721
  0.7497902983873388  0.3236855427587884  0.3753050610526429
  0.3027000190609286  0.7181447264174565  0.3691517359990186
  0.8478781044896380  0.2000161358825068  0.4059503054947413
  0.1823409964771301  0.8227992816107417  0.4020827868512811
  0.1833961781367179  0.1835596010254008  0.4154651974860570
  0.8339458464866283  0.8500396644163075  0.3821530029196012
  0.0034803140116111  0.8731098403507360  0.4320030600798646
  0.8859242490438675  0.0089177876892208  0.4339680476045444
  0.1334106983225212  0.0023279667599212  0.4428768548547311
  0.8950325856824293  0.7171596109262310  0.4753197680139820
  0.0863359641941841  0.2797686040016814  0.5143788616099840
  0.7348263134645450  0.0833426633749994  0.4941664100593997
  0.2777687881611541  0.0678815661906143  0.5078483345474680
  0.7903164097709166  0.6481390603943140  0.4232510377680399
  0.2815609790159996  0.9192979291931280  0.5117890090884529
  0.9406147149216153  0.2643208225474964  0.5219398860976838
  0.7288992546731237  0.9341861666492903  0.4851451226954495
  0.0944049317383460  0.4750386334840044  0.5508616629188552
  0.5861129727079017  0.1687906719886243  0.4790794154278615
  0.8053416107326257  0.4857372474333275  0.3982274600950788
  0.4247909670837799  0.8433010126615272  0.5157944915988537
  0.0048329946333752  0.1149274422875735  0.5727739157620135
  0.9935319601942751  0.8562965201994928  0.5508456950154610
  0.1171025189178607  0.9856308792308823  0.5619214198707567
  0.8767701154720058  0.9903573731676261  0.5573389803217808
  0.1644368016904352  0.7943691088804599  0.5874483263785137
  0.8294470333010224  0.1572486804622244  0.6054953295233645
  0.8145028756040844  0.8131165485323777  0.5827175336674628
  0.1847667160389150  0.1282083031787806  0.6131573050073698
  0.7508961879289728  0.6488263272692976  0.6223756071584745
  0.2445315069350968  0.2861038747353319  0.6410317435450068
  0.0900700359001405  0.8665674643737802  0.6625390841168297
  0.8874846723171217  0.0696949761798678  0.6793360352672906
  0.8933302712326920  0.8721802188619208  0.6606712799247632
  0.0964623470739454  0.0652649445802211  0.6849804591485977
  0.6333658142053693  0.3638243712146618  0.7144136741306042
  0.3623181365498738  0.5930942395829746  0.7063630177298279
  0.1268706105525368  0.8508839173310392  0.7755569934964370
  0.8308141169561907  0.0782256992648414  0.7904434191463992
  0.3797911524284956  0.3860000854269074  0.8391452876075505
  0.5887803001261389  0.5797794797253104  0.8196965107746195
  0.5801611757930161  0.3761347689267396  0.8256318047629776
  0.3963886437388524  0.5770616069789867  0.8207570430979558
  0.2211966332776996  0.1741277781606172  0.8858386150561728
  0.7094569506104591  0.8230310034525132  0.8476337763867718
  0.3155885902816493  0.3029425709935509  0.9144132877369628
  0.6581361882109320  0.6645751206197730  0.8902097336230099
  0.6452550682352154  0.2979723563114973  0.9014753238467108
  0.3274944928296293  0.6591124915963320  0.8930352872742660
  0.4876070320636927  0.3644937364057057  0.9459416631685897
  0.3626612879229114  0.4958859416524604  0.9446270061052218
  0.6175660578141731  0.4849209519144040  0.9332741014033061
  0.0103775809934419  0.1186496822100764  0.4509107944430681
  0.5019683321750392  0.6062966526081937  0.9375294875645039
 
  0.00000000E+00  0.00000000E+00  0.00000000E+00
  0.00000000E+00  0.00000000E+00  0.00000000E+00
  0.00000000E+00  0.00000000E+00  0.00000000E+00
  0.00000000E+00  0.00000000E+00  0.00000000E+00
  0.00000000E+00  0.00000000E+00  0.00000000E+00
  0.00000000E+00  0.00000000E+00  0.00000000E+00
  0.00000000E+00  0.00000000E+00  0.00000000E+00
  0.00000000E+00  0.00000000E+00  0.00000000E+00
  0.00000000E+00  0.00000000E+00  0.00000000E+00
  0.00000000E+00  0.00000000E+00  0.00000000E+00
  0.00000000E+00  0.00000000E+00  0.00000000E+00
  0.00000000E+00  0.00000000E+00  0.00000000E+00
  0.00000000E+00  0.00000000E+00  0.00000000E+00
  0.00000000E+00  0.00000000E+00  0.00000000E+00
  0.00000000E+00  0.00000000E+00  0.00000000E+00
  0.00000000E+00  0.00000000E+00  0.00000000E+00
  0.00000000E+00  0.00000000E+00  0.00000000E+00
  0.00000000E+00  0.00000000E+00  0.00000000E+00
  0.00000000E+00  0.00000000E+00  0.00000000E+00
  0.00000000E+00  0.00000000E+00  0.00000000E+00
  0.00000000E+00  0.00000000E+00  0.00000000E+00
  0.00000000E+00  0.00000000E+00  0.00000000E+00
  0.00000000E+00  0.00000000E+00  0.00000000E+00
  0.00000000E+00  0.00000000E+00  0.00000000E+00
  0.00000000E+00  0.00000000E+00  0.00000000E+00
  0.00000000E+00  0.00000000E+00  0.00000000E+00
  0.00000000E+00  0.00000000E+00  0.00000000E+00
  0.00000000E+00  0.00000000E+00  0.00000000E+00
  0.00000000E+00  0.00000000E+00  0.00000000E+00
  0.00000000E+00  0.00000000E+00  0.00000000E+00
  0.00000000E+00  0.00000000E+00  0.00000000E+00
  0.00000000E+00  0.00000000E+00  0.00000000E+00
  0.00000000E+00  0.00000000E+00  0.00000000E+00
  0.00000000E+00  0.00000000E+00  0.00000000E+00
  0.00000000E+00  0.00000000E+00  0.00000000E+00
  0.00000000E+00  0.00000000E+00  0.00000000E+00
  0.00000000E+00  0.00000000E+00  0.00000000E+00
  0.00000000E+00  0.00000000E+00  0.00000000E+00
  0.00000000E+00  0.00000000E+00  0.00000000E+00
  0.00000000E+00  0.00000000E+00  0.00000000E+00
  0.00000000E+00  0.00000000E+00  0.00000000E+00
  0.00000000E+00  0.00000000E+00  0.00000000E+00
  0.00000000E+00  0.00000000E+00  0.00000000E+00
  0.00000000E+00  0.00000000E+00  0.00000000E+00
  0.00000000E+00  0.00000000E+00  0.00000000E+00
  0.00000000E+00  0.00000000E+00  0.00000000E+00
  0.00000000E+00  0.00000000E+00  0.00000000E+00
  0.00000000E+00  0.00000000E+00  0.00000000E+00
  0.00000000E+00  0.00000000E+00  0.00000000E+00
  0.00000000E+00  0.00000000E+00  0.00000000E+00
  0.00000000E+00  0.00000000E+00  0.00000000E+00
  0.00000000E+00  0.00000000E+00  0.00000000E+00
  0.00000000E+00  0.00000000E+00  0.00000000E+00
  0.00000000E+00  0.00000000E+00  0.00000000E+00
  0.00000000E+00  0.00000000E+00  0.00000000E+00
  0.00000000E+00  0.00000000E+00  0.00000000E+00
  0.00000000E+00  0.00000000E+00  0.00000000E+00
  0.00000000E+00  0.00000000E+00  0.00000000E+00
  0.00000000E+00  0.00000000E+00  0.00000000E+00
  0.00000000E+00  0.00000000E+00  0.00000000E+00
  0.00000000E+00  0.00000000E+00  0.00000000E+00
  0.00000000E+00  0.00000000E+00  0.00000000E+00
  0.00000000E+00  0.00000000E+00  0.00000000E+00
  0.00000000E+00  0.00000000E+00  0.00000000E+00
  0.00000000E+00  0.00000000E+00  0.00000000E+00
  0.00000000E+00  0.00000000E+00  0.00000000E+00
  0.00000000E+00  0.00000000E+00  0.00000000E+00
  0.00000000E+00  0.00000000E+00  0.00000000E+00
  0.00000000E+00  0.00000000E+00  0.00000000E+00
  0.00000000E+00  0.00000000E+00  0.00000000E+00
  0.00000000E+00  0.00000000E+00  0.00000000E+00
  0.00000000E+00  0.00000000E+00  0.00000000E+00
  0.00000000E+00  0.00000000E+00  0.00000000E+00
  0.00000000E+00  0.00000000E+00  0.00000000E+00
  0.00000000E+00  0.00000000E+00  0.00000000E+00
  0.00000000E+00  0.00000000E+00  0.00000000E+00
  0.00000000E+00  0.00000000E+00  0.00000000E+00
  0.00000000E+00  0.00000000E+00  0.00000000E+00
  0.00000000E+00  0.00000000E+00  0.00000000E+00
  0.00000000E+00  0.00000000E+00  0.00000000E+00
  0.00000000E+00  0.00000000E+00  0.00000000E+00
  0.00000000E+00  0.00000000E+00  0.00000000E+00
  0.00000000E+00  0.00000000E+00  0.00000000E+00
  0.00000000E+00  0.00000000E+00  0.00000000E+00
  0.00000000E+00  0.00000000E+00  0.00000000E+00
  0.00000000E+00  0.00000000E+00  0.00000000E+00
  0.00000000E+00  0.00000000E+00  0.00000000E+00
  0.00000000E+00  0.00000000E+00  0.00000000E+00
  0.00000000E+00  0.00000000E+00  0.00000000E+00
  0.00000000E+00  0.00000000E+00  0.00000000E+00
  0.00000000E+00  0.00000000E+00  0.00000000E+00
  0.00000000E+00  0.00000000E+00  0.00000000E+00
  0.00000000E+00  0.00000000E+00  0.00000000E+00
  0.00000000E+00  0.00000000E+00  0.00000000E+00
  0.00000000E+00  0.00000000E+00  0.00000000E+00
  0.00000000E+00  0.00000000E+00  0.00000000E+00
  0.00000000E+00  0.00000000E+00  0.00000000E+00
  0.00000000E+00  0.00000000E+00  0.00000000E+00
  0.00000000E+00  0.00000000E+00  0.00000000E+00
  0.00000000E+00  0.00000000E+00  0.00000000E+00
  0.00000000E+00  0.00000000E+00  0.00000000E+00
  0.00000000E+00  0.00000000E+00  0.00000000E+00
  0.00000000E+00  0.00000000E+00  0.00000000E+00
  0.00000000E+00  0.00000000E+00  0.00000000E+00
  0.00000000E+00  0.00000000E+00  0.00000000E+00
  0.00000000E+00  0.00000000E+00  0.00000000E+00
  0.00000000E+00  0.00000000E+00  0.00000000E+00
  0.00000000E+00  0.00000000E+00  0.00000000E+00
  0.00000000E+00  0.00000000E+00  0.00000000E+00
  0.00000000E+00  0.00000000E+00  0.00000000E+00
  0.00000000E+00  0.00000000E+00  0.00000000E+00
  0.00000000E+00  0.00000000E+00  0.00000000E+00
  0.00000000E+00  0.00000000E+00  0.00000000E+00
  0.00000000E+00  0.00000000E+00  0.00000000E+00
  0.00000000E+00  0.00000000E+00  0.00000000E+00
  0.00000000E+00  0.00000000E+00  0.00000000E+00
  0.00000000E+00  0.00000000E+00  0.00000000E+00
  0.00000000E+00  0.00000000E+00  0.00000000E+00
  0.00000000E+00  0.00000000E+00  0.00000000E+00
  0.00000000E+00  0.00000000E+00  0.00000000E+00
  0.00000000E+00  0.00000000E+00  0.00000000E+00
  0.00000000E+00  0.00000000E+00  0.00000000E+00
  0.00000000E+00  0.00000000E+00  0.00000000E+00
  0.00000000E+00  0.00000000E+00  0.00000000E+00
  0.00000000E+00  0.00000000E+00  0.00000000E+00
  0.00000000E+00  0.00000000E+00  0.00000000E+00
  0.00000000E+00  0.00000000E+00  0.00000000E+00
  0.00000000E+00  0.00000000E+00  0.00000000E+00
  0.00000000E+00  0.00000000E+00  0.00000000E+00
  0.00000000E+00  0.00000000E+00  0.00000000E+00
  0.00000000E+00  0.00000000E+00  0.00000000E+00
  0.00000000E+00  0.00000000E+00  0.00000000E+00
  0.00000000E+00  0.00000000E+00  0.00000000E+00
  0.00000000E+00  0.00000000E+00  0.00000000E+00
  0.00000000E+00  0.00000000E+00  0.00000000E+00
  0.00000000E+00  0.00000000E+00  0.00000000E+00
  0.00000000E+00  0.00000000E+00  0.00000000E+00
  0.00000000E+00  0.00000000E+00  0.00000000E+00
  0.00000000E+00  0.00000000E+00  0.00000000E+00
  0.00000000E+00  0.00000000E+00  0.00000000E+00
  0.00000000E+00  0.00000000E+00  0.00000000E+00
  0.00000000E+00  0.00000000E+00  0.00000000E+00
  0.00000000E+00  0.00000000E+00  0.00000000E+00
  0.00000000E+00  0.00000000E+00  0.00000000E+00
  0.00000000E+00  0.00000000E+00  0.00000000E+00
  0.00000000E+00  0.00000000E+00  0.00000000E+00
  0.00000000E+00  0.00000000E+00  0.00000000E+00
  0.00000000E+00  0.00000000E+00  0.00000000E+00
  0.00000000E+00  0.00000000E+00  0.00000000E+00
  0.00000000E+00  0.00000000E+00  0.00000000E+00
  0.00000000E+00  0.00000000E+00  0.00000000E+00
  0.00000000E+00  0.00000000E+00  0.00000000E+00
  0.00000000E+00  0.00000000E+00  0.00000000E+00
  0.00000000E+00  0.00000000E+00  0.00000000E+00
  0.00000000E+00  0.00000000E+00  0.00000000E+00
  0.00000000E+00  0.00000000E+00  0.00000000E+00
  0.00000000E+00  0.00000000E+00  0.00000000E+00
  0.00000000E+00  0.00000000E+00  0.00000000E+00
  0.00000000E+00  0.00000000E+00  0.00000000E+00
  0.00000000E+00  0.00000000E+00  0.00000000E+00
  0.00000000E+00  0.00000000E+00  0.00000000E+00
  0.00000000E+00  0.00000000E+00  0.00000000E+00
  0.00000000E+00  0.00000000E+00  0.00000000E+00
  0.00000000E+00  0.00000000E+00  0.00000000E+00
  0.00000000E+00  0.00000000E+00  0.00000000E+00
  0.00000000E+00  0.00000000E+00  0.00000000E+00
  0.00000000E+00  0.00000000E+00  0.00000000E+00
  0.00000000E+00  0.00000000E+00  0.00000000E+00
  0.00000000E+00  0.00000000E+00  0.00000000E+00
  0.00000000E+00  0.00000000E+00  0.00000000E+00
  0.00000000E+00  0.00000000E+00  0.00000000E+00
  0.00000000E+00  0.00000000E+00  0.00000000E+00
  0.00000000E+00  0.00000000E+00  0.00000000E+00
  0.00000000E+00  0.00000000E+00  0.00000000E+00
  0.00000000E+00  0.00000000E+00  0.00000000E+00
  0.00000000E+00  0.00000000E+00  0.00000000E+00
  0.00000000E+00  0.00000000E+00  0.00000000E+00
  0.00000000E+00  0.00000000E+00  0.00000000E+00
  0.00000000E+00  0.00000000E+00  0.00000000E+00
  0.00000000E+00  0.00000000E+00  0.00000000E+00
  0.00000000E+00  0.00000000E+00  0.00000000E+00
  0.00000000E+00  0.00000000E+00  0.00000000E+00
  0.00000000E+00  0.00000000E+00  0.00000000E+00
  0.00000000E+00  0.00000000E+00  0.00000000E+00
  0.00000000E+00  0.00000000E+00  0.00000000E+00
  0.00000000E+00  0.00000000E+00  0.00000000E+00
  0.00000000E+00  0.00000000E+00  0.00000000E+00
  0.00000000E+00  0.00000000E+00  0.00000000E+00
  0.00000000E+00  0.00000000E+00  0.00000000E+00
  0.00000000E+00  0.00000000E+00  0.00000000E+00
  0.00000000E+00  0.00000000E+00  0.00000000E+00
  0.00000000E+00  0.00000000E+00  0.00000000E+00
  0.00000000E+00  0.00000000E+00  0.00000000E+00
  0.00000000E+00  0.00000000E+00  0.00000000E+00
  0.00000000E+00  0.00000000E+00  0.00000000E+00
  0.00000000E+00  0.00000000E+00  0.00000000E+00
  0.00000000E+00  0.00000000E+00  0.00000000E+00
  0.00000000E+00  0.00000000E+00  0.00000000E+00
  0.00000000E+00  0.00000000E+00  0.00000000E+00
  0.00000000E+00  0.00000000E+00  0.00000000E+00
  0.00000000E+00  0.00000000E+00  0.00000000E+00
  0.00000000E+00  0.00000000E+00  0.00000000E+00
  0.00000000E+00  0.00000000E+00  0.00000000E+00
  0.00000000E+00  0.00000000E+00  0.00000000E+00
  0.00000000E+00  0.00000000E+00  0.00000000E+00
  0.00000000E+00  0.00000000E+00  0.00000000E+00
  0.00000000E+00  0.00000000E+00  0.00000000E+00
  0.00000000E+00  0.00000000E+00  0.00000000E+00
  0.00000000E+00  0.00000000E+00  0.00000000E+00
  0.00000000E+00  0.00000000E+00  0.00000000E+00
  0.00000000E+00  0.00000000E+00  0.00000000E+00
  0.00000000E+00  0.00000000E+00  0.00000000E+00
  0.00000000E+00  0.00000000E+00  0.00000000E+00
  0.00000000E+00  0.00000000E+00  0.00000000E+00
  0.00000000E+00  0.00000000E+00  0.00000000E+00
  0.00000000E+00  0.00000000E+00  0.00000000E+00
  0.00000000E+00  0.00000000E+00  0.00000000E+00
  0.00000000E+00  0.00000000E+00  0.00000000E+00
  0.00000000E+00  0.00000000E+00  0.00000000E+00
  0.00000000E+00  0.00000000E+00  0.00000000E+00
  0.00000000E+00  0.00000000E+00  0.00000000E+00
  0.00000000E+00  0.00000000E+00  0.00000000E+00
  0.00000000E+00  0.00000000E+00  0.00000000E+00
  0.00000000E+00  0.00000000E+00  0.00000000E+00
  0.00000000E+00  0.00000000E+00  0.00000000E+00
  0.00000000E+00  0.00000000E+00  0.00000000E+00
  0.00000000E+00  0.00000000E+00  0.00000000E+00
  0.00000000E+00  0.00000000E+00  0.00000000E+00
  0.00000000E+00  0.00000000E+00  0.00000000E+00
  0.00000000E+00  0.00000000E+00  0.00000000E+00
  0.00000000E+00  0.00000000E+00  0.00000000E+00
  0.00000000E+00  0.00000000E+00  0.00000000E+00
  0.00000000E+00  0.00000000E+00  0.00000000E+00
  0.00000000E+00  0.00000000E+00  0.00000000E+00
  0.00000000E+00  0.00000000E+00  0.00000000E+00
  0.00000000E+00  0.00000000E+00  0.00000000E+00
  0.00000000E+00  0.00000000E+00  0.00000000E+00
  0.00000000E+00  0.00000000E+00  0.00000000E+00
  0.00000000E+00  0.00000000E+00  0.00000000E+00
  0.00000000E+00  0.00000000E+00  0.00000000E+00
  0.00000000E+00  0.00000000E+00  0.00000000E+00
  0.00000000E+00  0.00000000E+00  0.00000000E+00
  0.00000000E+00  0.00000000E+00  0.00000000E+00
  0.00000000E+00  0.00000000E+00  0.00000000E+00
  0.00000000E+00  0.00000000E+00  0.00000000E+00
  0.00000000E+00  0.00000000E+00  0.00000000E+00
  0.00000000E+00  0.00000000E+00  0.00000000E+00
  0.00000000E+00  0.00000000E+00  0.00000000E+00
  0.00000000E+00  0.00000000E+00  0.00000000E+00
  0.00000000E+00  0.00000000E+00  0.00000000E+00
  0.00000000E+00  0.00000000E+00  0.00000000E+00
  0.00000000E+00  0.00000000E+00  0.00000000E+00
  0.00000000E+00  0.00000000E+00  0.00000000E+00
  0.00000000E+00  0.00000000E+00  0.00000000E+00
  0.00000000E+00  0.00000000E+00  0.00000000E+00
  0.00000000E+00  0.00000000E+00  0.00000000E+00
  0.00000000E+00  0.00000000E+00  0.00000000E+00
  0.00000000E+00  0.00000000E+00  0.00000000E+00
  0.00000000E+00  0.00000000E+00  0.00000000E+00
  0.00000000E+00  0.00000000E+00  0.00000000E+00
  0.00000000E+00  0.00000000E+00  0.00000000E+00
  0.00000000E+00  0.00000000E+00  0.00000000E+00
