# Supplementary material for: Dramatic Enhancement of Rare-Earth Metal–Organic Framework Stability Via Metal Cluster Fluorination
Source: JACS Au. 2022 Aug 9;2(8):1889–98. doi: 10.1021/jacsau.2c00259 (PMC9400048; doi:10.1021/jacsau.2c00259)
Supplement: Supplementary file 2 — au2c00259_si_002.zip [file au2c00259_si_002.zip › jacs_supplement/poscars/empty_stability/dobdc/mixed/eu/double/ten/POSCAR]

POSCAR file written by OVITO Basic 3.5.4
   1.00000000000000     
    15.1934429784660310    0.0257098777110788   -0.0209936312009448
    -0.0226338487567191   15.0503890834267491   -0.1560386318628723
     0.0911120782003181   -0.2505616153094404   21.2591555395977920
   C    Eu   H    O    F 
    96    12    57    77    10
Direct
  0.3905799004468875  0.9294106744413781  0.9667555784692325
  0.0633577421305844  0.3876127220818475  0.0321342382668988
  0.8077956330818381  0.4861077698098697  0.9865740739112070
  0.4999430425225881  0.1839421002279522  0.0082030935696196
  0.5133773146356262  0.0130719429009929  0.0118775838712395
  0.4695661659532533  0.9331445858030776  0.0008002874311899
  0.9001531400405369  0.4640661871752059  0.0049250806600512
  0.4754037932416750  0.0911822363169321  0.9888805118640462
  0.3566235360102965  0.0072108878456518  0.9402776009117559
  0.9858838098139486  0.3516398248879327  0.0577585572508568
  0.1485216978038011  0.3426666599618287  0.0368769348799631
  0.3412966285362629  0.8463299658450012  0.9644487271216988
  0.4002364920335211  0.0864686714025495  0.9517555860420188
  0.9061906335936385  0.3900507347702700  0.0426729831380754
  0.0578053901647095  0.4647341727502479  0.9964105590182086
  0.9775835712277896  0.5049428086087886  0.9833356820355021
  0.7165552945111884  0.7317737515427609  0.1839826076611288
  0.3086345591247550  0.3290181994745538  0.2218989726179785
  0.7364610407841568  0.3236979151182027  0.2049051928518182
  0.2878566920188561  0.7012870678492646  0.1970748549634891
  0.2098956120776165  0.2064366564166704  0.2449252894242591
  0.8247904813325420  0.8455736080872072  0.2107822970827158
  0.1823693064433130  0.8114563088491380  0.2328675942183480
  0.8472766248352670  0.2191340679578957  0.2386800154161577
  0.7758533656352995  0.7980727539257373  0.1661077614641613
  0.2583682997561780  0.2560431403148016  0.2026400137300968
  0.8031042107662216  0.2606111625942518  0.1904574697682122
  0.2236272336788687  0.7664851451204484  0.1831147396892092
  0.3400996533616478  0.6576237457543996  0.1465252280750278
  0.6825036167162821  0.3636573549053779  0.1549560610978986
  0.3582458036647651  0.3744425344670148  0.1714728432722623
  0.6669210034362365  0.6812309443138318  0.1358482037162005
  0.9084501530798477  0.5661416043078233  0.4717482979226943
  0.4111523694442809  0.0114521655663609  0.5220042537589933
  0.6926097913349807  0.0136281230677326  0.4995644190367372
  0.0185156459862341  0.3116850369704451  0.5156318238161290
  0.0273105258616368  0.4832074470722318  0.5208272470455313
  0.5466908425280934  0.0961758732090772  0.5054809155973103
  0.5971549410271706  0.0164349467483333  0.5052849519678659
  0.9868993619938067  0.4030860828585361  0.5009528060907442
  0.8673441558776815  0.6526444273677683  0.4605673955284644
  0.3185004938139997  0.0130648323934821  0.5296125773184883
  0.8469076263529018  0.1279157372291095  0.6619806040772573
  0.1672525798064299  0.8138990395286640  0.6340381582775905
  0.8699969319873020  0.4857957064843106  0.4503285811664455
  0.4626937564018547  0.9324707406982640  0.5210872304969030
  0.5520018273571949  0.9352490687889414  0.5128339933858896
  0.9096028031481680  0.4062651465453229  0.4660160127343360
  0.7640482883000104  0.3065039213288543  0.3157800199158132
  0.2616964876264447  0.7222530311251703  0.3090109541720167
  0.7542515904185692  0.7598893514849152  0.2930564398502327
  0.2640350416167649  0.3043575962037437  0.3289840558457229
  0.1690448468283208  0.1770625515593949  0.3567035317941460
  0.8630828405267934  0.8714008738154106  0.3255657440888484
  0.1575021697427417  0.8433364494396187  0.3457166440933861
  0.8709937356722506  0.1900462763474238  0.3515115084444105
  0.8275499843971588  0.2402256383130563  0.3014652381545275
  0.2007440485276035  0.7907663139556718  0.2953490002903010
  0.8131426780790889  0.8255802670478971  0.2752083132154581
  0.2145409839730874  0.2300380157466151  0.3096660468357868
  0.3054756286798437  0.6796989072879427  0.2593397131190187
  0.7188366760910370  0.3469469243411254  0.2677015145702129
  0.3101834765122291  0.3551247897012217  0.2862707124070383
  0.7057386080133980  0.7119164580542119  0.2487561064836541
  0.8300330184428333  0.8195510120601810  0.6391798009569811
  0.1189784206585855  0.1251072594612026  0.6715614971660457
  0.7453433083790770  0.2502891273879868  0.6889979606311556
  0.2543430620622900  0.6878574920061737  0.6727408259822525
  0.2082996982290055  0.7667061936887976  0.6858526632479283
  0.7891783850556422  0.1736083106232016  0.7076263608011146
  0.2322734036635552  0.2456800491825959  0.6970556790700400
  0.7359961659510930  0.6881354029969273  0.6730952310229128
  0.6915656545783335  0.2976380410910338  0.7306331141638864
  0.2944342799032427  0.6408438614629830  0.7202984140303741
  0.7791849628019634  0.1416876366285322  0.7695537082841994
  0.2021533248722562  0.8007104532355243  0.7486899634854680
  0.2827592445458791  0.2897046173207514  0.7424977161562012
  0.6884874871751592  0.6487209565263683  0.7211515155783843
  0.1790678022719661  0.1734624657957440  0.7152797456072690
  0.7726855453523527  0.7728069327695763  0.6844118467729672
  0.7278312513488387  0.1907867484497956  0.8118659179073831
  0.2406569227988911  0.7525022650082249  0.7964480465773107
  0.6330357333920844  0.6394040601230913  0.8303339854176812
  0.3346107294110965  0.3148815831989396  0.8523157136666555
  0.9867696347045580  0.5631043139528913  0.5063955892544030
  0.4565439499633257  0.0927225393911115  0.5139565487688884
  0.3292435368439826  0.6284388687861338  0.8356652078130224
  0.6343448542954420  0.3190750018071640  0.8409100829531155
  0.6846626107567104  0.2677285662341191  0.7933041892420363
  0.2865399427575142  0.6741736701737651  0.7832825264653067
  0.7088968698589753  0.7774514796602219  0.7899407375472265
  0.2298099619872360  0.1913266193474286  0.8229168162239091
  0.2820127182058130  0.2641764996413372  0.8052306657573709
  0.6755264090522175  0.6908393191555788  0.7797222810246183
  0.1797114597104326  0.1468623276410241  0.7778917694343477
  0.7578340005907052  0.8157999276841039  0.7423468107242570
  0.3707277848734449  0.3669886123866419  0.0116367610794370
  0.6369340127935530  0.6179805527344939  0.9864718848296192
  0.3768802636312287  0.6255080700550195  0.9919883492405788
  0.6238034509957373  0.3617195368955635  0.9981127835536157
  0.1268603244295079  0.8826483080583074  0.4985801170150097
  0.8738094202556468  0.1323278802887629  0.5030569403177552
  0.0143305797489006  0.0159898027002328  0.3751716332907193
  0.5114199277271254  0.5127317035042083  0.1243886667401526
  0.8671059554485225  0.8772540067830903  0.4862803852930639
  0.1394418938188906  0.1406265848518444  0.5118089032192756
  0.4884353944961433  0.4805954496279483  0.8706490490305114
  0.9916587708516289  0.9643024563945914  0.6312576986132257
  0.3731641317189514  0.1487788099270517  0.9350728908594306
  0.4932721508073641  0.8714989671617204  0.0214257645813660
  0.6027296771995054  0.9620854598168833  0.0636404148187708
  0.8447789435186976  0.3600652400638111  0.0581802808183767
  0.2565757640733679  0.2382080172217158  0.1525851458552978
  0.1348954993771230  0.8639448019994802  0.2232094050391424
  0.9096221290722823  0.9314010286693915  0.2324271057843816
  0.8964994339194661  0.1678956282699744  0.2281005190796321
  0.6241105888271363  0.6231410891205300  0.2294997939786825
  0.3424603534482245  0.4415570152491028  0.3490935453015709
  0.1325865139352302  0.1132145410501266  0.2611793305927748
  0.7744272525791374  0.2697126247820449  0.1046470158830175
  0.2399431181834117  0.7456959158010932  0.0966401972239410
  0.7845709661588387  0.8113916054172208  0.1161216526481113
  0.5027317141381928  0.3275149159653452  0.0958075937676455
  0.9286981749822374  0.2587221032529854  0.1070769109704841
  0.6790457003832699  0.5015236770083931  0.0838757247469246
  0.0287179336707695  0.5979802646006860  0.9349836714754574
  0.1192402359974665  0.4905782595880481  0.9768007384941058
  0.6675702420817089  0.3961800942613323  0.2781044075349399
  0.3545053313761954  0.6284833855917356  0.2687390978211184
  0.7471793957067518  0.7453349663340703  0.3429403562502316
  0.2645053815210758  0.3217136687443798  0.3793601510947582
  0.0150925648920506  0.6264710420641890  0.5227129111598217
  0.7788255301471665  0.2819189526266896  0.4018375019886520
  0.2413265456572447  0.7382686711926922  0.3954749361360044
  0.4582146202997919  0.8028977160611106  0.5294109892503585
  0.7740474859245339  0.4267599951978056  0.4008023889465449
  0.3197646658784379  0.8846135771959425  0.5361339348625975
  0.1190103544955932  0.5398646806065344  0.5685558167448477
  0.8802441978913222  0.3430347110883218  0.4511743461694877
  0.5422992313085047  0.2214835064197729  0.4963300382443236
  0.5919459163676066  0.8745676122502886  0.5126088424772917
  0.4173043785406989  0.1538148215820385  0.5140053516682741
  0.6133393525179969  0.3911335327607333  0.7487268980145103
  0.3660842091337884  0.5480034588405260  0.7467622466373456
  0.8555480073009036  0.0468008614260640  0.7510191248224558
  0.1406284924955443  0.9024005169345131  0.7236056008146079
  0.2364971804740392  0.7766902804332716  0.8452520342702101
  0.7211284517392613  0.1699040769071587  0.8605786925846317
  0.7868483209723109  0.8818118883417583  0.7501801899800640
  0.1381658954753391  0.0907958262915187  0.7908117503732797
  0.2598999779196163  0.6640649418662292  0.6239055868967540
  0.7541377077090488  0.2728326749509762  0.6408867825342597
  0.3242876585909471  0.3462739243083561  0.7300249403722958
  0.6620175010602765  0.5813070733598877  0.7147161832039259
  0.2683233251042410  0.3256090314465112  0.6333108793626039
  0.7280708390017665  0.5847388523015056  0.6198164759826312
  0.9871720480434831  0.7916484526588121  0.5690897114554332
  0.7744483808019851  0.5913330963298407  0.4178128972030848
  0.2637325944344013  0.2147869415336743  0.9072585701564364
  0.7188888532572690  0.8818653344463314  0.8418243194596400
  0.3139104291824850  0.4842466587253753  0.9073362316916302
  0.1942229473672086  0.0124736993931407  0.4113877208731580
  0.2568992523147671  0.0658790045526132  0.8978769543027951
  0.0924506709895496  0.2525064671793160  0.0846233577635473
  0.2495894611009035  0.9075676413975700  0.9226582491061421
  0.4080506909270625  0.6148538586510455  0.1608064411833610
  0.6266643825995146  0.4225417240511860  0.1694747990592802
  0.8817764703983428  0.9085604995066774  0.1923548728037687
  0.1614815577819897  0.1379669113178750  0.2225998289481623
  0.9286417928419866  0.1331188667395153  0.3376759472582407
  0.1104709091649170  0.9090690894251381  0.3320436856046314
  0.3551943746573230  0.4295513781260780  0.3046669224670566
  0.6512097049165178  0.6482930985389643  0.2693700201242351
  0.8453541177743205  0.2077368261221295  0.4090990447976708
  0.1714378119270705  0.8201771274139276  0.4040275400859841
  0.8483663472629246  0.8497064798040554  0.3817334707794657
  0.1817001680886818  0.1925846699803415  0.4148086613741953
  0.7456682197731155  0.3299049743161788  0.3771233214658380
  0.2795449112914952  0.6983188732471319  0.3685543856699098
  0.9201972270475736  0.9308408192633095  0.3100537201394644
  0.1174874978399103  0.1143315171167458  0.3359057943138737
  0.2739638675623439  0.9333645328770075  0.5336633887318740
  0.9578829862861511  0.2553180016892043  0.5261399250005567
  0.1023821794655575  0.4796413794503280  0.5552925030098095
  0.7307935791230520  0.9376622698277686  0.4943312499310295
  0.4179883906479702  0.8534080035447928  0.5298906423047427
  0.7943086231855645  0.4882278064765018  0.4163583897605392
  0.5875407629435472  0.1753528180119162  0.4963241670320855
  0.0995475564045520  0.2929378547986161  0.5146243960637875
  0.7358102284409540  0.0867959393071160  0.5015431346820449
  0.7912031495090162  0.6543509308834956  0.4307186402457219
  0.2726428937055090  0.0832582340945791  0.5323248810445449
  0.1473647345848619  0.0106054971943550  0.4427238304373944
  0.9018879984546544  0.7234499341485900  0.4791298686186138
  0.3847939384560632  0.3757441484497690  0.8338748754361660
  0.5806887069754367  0.5767091345865509  0.8151608302112976
  0.3807648323133606  0.5630604662706915  0.8202689617555023
  0.5826985443659964  0.3807616856552727  0.8207508469970008
  0.3240861465206493  0.2942404062994513  0.9107366922742415
  0.6550484024059031  0.6600807821989676  0.8865902176832563
  0.6929878111443060  0.8226160845614530  0.8449550243250741
  0.2277025484090203  0.1651450311976959  0.8841147481170637
  0.3553277654322429  0.4889580943047491  0.9421595742276381
  0.3148621604279569  0.6533547383944907  0.8920215098497408
  0.6439421943417400  0.3020120863638454  0.8981716461313880
  0.1212458453114635  0.8836615061495934  0.6484049643591021
  0.8895044714069300  0.0587075553840748  0.6801208973329906
  0.0804716071898000  0.0562087124374528  0.6920206807915434
  0.8934927582930143  0.8643807929671325  0.6643093845960024
  0.1622397877392245  0.8779475872542193  0.7642966000231795
  0.8185397028166363  0.0663238372664310  0.7883942738641920
  0.3389530989791893  0.5657579558655499  0.7054909431121530
  0.6494343821192174  0.3709936705598480  0.7110517879529894
  0.8147060633615268  0.8156240037307541  0.5809312881691469
  0.1066690439204621  0.1542158850160931  0.6166116421211498
  0.2341306752506895  0.2708373661080046  0.6359822746285388
  0.7515426284451863  0.6449466673729631  0.6170142756964125
  0.1775525648423226  0.7872197082922341  0.5770748862682993
  0.8543817046857072  0.1577995943064749  0.6071486375860928
  0.9973839451261384  0.8500742485599631  0.5516108312233072
  0.2619799401176692  0.8457808467907100  0.9393779543195961
  0.1524468442440181  0.2667986121752151  0.0668534039646858
  0.7606008068020245  0.4174528306614604  0.9775217960078919
  0.4318452372717942  0.2309375866090022  0.0207496102197808
  0.7809872768443569  0.5656913830224184  0.9836309175912348
  0.2158932367371307  0.3724886571923349  0.0113919764482802
  0.3714014690492036  0.7770398681227562  0.9873316398345011
  0.5783714126980186  0.2110871172480415  0.0102538010131354
  0.6771257188679982  0.6963330228260460  0.0775686086544027
  0.3339008992160117  0.3562663712460790  0.1152954645858699
  0.6967336743496375  0.3340416454604167  0.0977237874159016
  0.3139517627948436  0.6674549469639430  0.0888300527287385
  0.6142388495076361  0.6205273794587498  0.1560221424894266
  0.4218969778631987  0.4255629180957854  0.1857320969576222
  0.8237918171266330  0.2389699933903984  0.1295121722067947
  0.2033065307307922  0.7873336604950367  0.1236078306050885
  0.5068900547609161  0.3786950675021075  0.0686519930287446
  0.6317986444377723  0.5020405001506418  0.0529164251402605
  0.2798723827301615  0.0036651878154785  0.9074866894185405
  0.9897578909234142  0.2780517078983422  0.0937633357017944
  0.9702859890174977  0.5782928320545864  0.9478087003315920
  0.5874573540189090  0.0200975808939603  0.0471170074003382
  0.5072044074994579  0.6314307997185651  0.0456733710415236
  0.3953518451551687  0.5063596007376105  0.0544937199803712
  0.8836878392552734  0.0144201708221559  0.4331821658997086
  0.0822895889675550  0.0063400043714594  0.5511649820343365
  0.9037717018013041  0.9999705026772361  0.5509442802028630
  0.0118111094246274  0.1138120510839968  0.4612304127745901
  0.4949131097547408  0.6127378381091617  0.9306028093375147
  0.6068746637342173  0.4878484729075865  0.9353561258477470
  0.0054642460375049  0.8980179312998402  0.4393193453540221
  0.4902006822290019  0.3742671202694439  0.9461638737117610
 
  0.00000000E+00  0.00000000E+00  0.00000000E+00
  0.00000000E+00  0.00000000E+00  0.00000000E+00
  0.00000000E+00  0.00000000E+00  0.00000000E+00
  0.00000000E+00  0.00000000E+00  0.00000000E+00
  0.00000000E+00  0.00000000E+00  0.00000000E+00
  0.00000000E+00  0.00000000E+00  0.00000000E+00
  0.00000000E+00  0.00000000E+00  0.00000000E+00
  0.00000000E+00  0.00000000E+00  0.00000000E+00
  0.00000000E+00  0.00000000E+00  0.00000000E+00
  0.00000000E+00  0.00000000E+00  0.00000000E+00
  0.00000000E+00  0.00000000E+00  0.00000000E+00
  0.00000000E+00  0.00000000E+00  0.00000000E+00
  0.00000000E+00  0.00000000E+00  0.00000000E+00
  0.00000000E+00  0.00000000E+00  0.00000000E+00
  0.00000000E+00  0.00000000E+00  0.00000000E+00
  0.00000000E+00  0.00000000E+00  0.00000000E+00
  0.00000000E+00  0.00000000E+00  0.00000000E+00
  0.00000000E+00  0.00000000E+00  0.00000000E+00
  0.00000000E+00  0.00000000E+00  0.00000000E+00
  0.00000000E+00  0.00000000E+00  0.00000000E+00
  0.00000000E+00  0.00000000E+00  0.00000000E+00
  0.00000000E+00  0.00000000E+00  0.00000000E+00
  0.00000000E+00  0.00000000E+00  0.00000000E+00
  0.00000000E+00  0.00000000E+00  0.00000000E+00
  0.00000000E+00  0.00000000E+00  0.00000000E+00
  0.00000000E+00  0.00000000E+00  0.00000000E+00
  0.00000000E+00  0.00000000E+00  0.00000000E+00
  0.00000000E+00  0.00000000E+00  0.00000000E+00
  0.00000000E+00  0.00000000E+00  0.00000000E+00
  0.00000000E+00  0.00000000E+00  0.00000000E+00
  0.00000000E+00  0.00000000E+00  0.00000000E+00
  0.00000000E+00  0.00000000E+00  0.00000000E+00
  0.00000000E+00  0.00000000E+00  0.00000000E+00
  0.00000000E+00  0.00000000E+00  0.00000000E+00
  0.00000000E+00  0.00000000E+00  0.00000000E+00
  0.00000000E+00  0.00000000E+00  0.00000000E+00
  0.00000000E+00  0.00000000E+00  0.00000000E+00
  0.00000000E+00  0.00000000E+00  0.00000000E+00
  0.00000000E+00  0.00000000E+00  0.00000000E+00
  0.00000000E+00  0.00000000E+00  0.00000000E+00
  0.00000000E+00  0.00000000E+00  0.00000000E+00
  0.00000000E+00  0.00000000E+00  0.00000000E+00
  0.00000000E+00  0.00000000E+00  0.00000000E+00
  0.00000000E+00  0.00000000E+00  0.00000000E+00
  0.00000000E+00  0.00000000E+00  0.00000000E+00
  0.00000000E+00  0.00000000E+00  0.00000000E+00
  0.00000000E+00  0.00000000E+00  0.00000000E+00
  0.00000000E+00  0.00000000E+00  0.00000000E+00
  0.00000000E+00  0.00000000E+00  0.00000000E+00
  0.00000000E+00  0.00000000E+00  0.00000000E+00
  0.00000000E+00  0.00000000E+00  0.00000000E+00
  0.00000000E+00  0.00000000E+00  0.00000000E+00
  0.00000000E+00  0.00000000E+00  0.00000000E+00
  0.00000000E+00  0.00000000E+00  0.00000000E+00
  0.00000000E+00  0.00000000E+00  0.00000000E+00
  0.00000000E+00  0.00000000E+00  0.00000000E+00
  0.00000000E+00  0.00000000E+00  0.00000000E+00
  0.00000000E+00  0.00000000E+00  0.00000000E+00
  0.00000000E+00  0.00000000E+00  0.00000000E+00
  0.00000000E+00  0.00000000E+00  0.00000000E+00
  0.00000000E+00  0.00000000E+00  0.00000000E+00
  0.00000000E+00  0.00000000E+00  0.00000000E+00
  0.00000000E+00  0.00000000E+00  0.00000000E+00
  0.00000000E+00  0.00000000E+00  0.00000000E+00
  0.00000000E+00  0.00000000E+00  0.00000000E+00
  0.00000000E+00  0.00000000E+00  0.00000000E+00
  0.00000000E+00  0.00000000E+00  0.00000000E+00
  0.00000000E+00  0.00000000E+00  0.00000000E+00
  0.00000000E+00  0.00000000E+00  0.00000000E+00
  0.00000000E+00  0.00000000E+00  0.00000000E+00
  0.00000000E+00  0.00000000E+00  0.00000000E+00
  0.00000000E+00  0.00000000E+00  0.00000000E+00
  0.00000000E+00  0.00000000E+00  0.00000000E+00
  0.00000000E+00  0.00000000E+00  0.00000000E+00
  0.00000000E+00  0.00000000E+00  0.00000000E+00
  0.00000000E+00  0.00000000E+00  0.00000000E+00
  0.00000000E+00  0.00000000E+00  0.00000000E+00
  0.00000000E+00  0.00000000E+00  0.00000000E+00
  0.00000000E+00  0.00000000E+00  0.00000000E+00
  0.00000000E+00  0.00000000E+00  0.00000000E+00
  0.00000000E+00  0.00000000E+00  0.00000000E+00
  0.00000000E+00  0.00000000E+00  0.00000000E+00
  0.00000000E+00  0.00000000E+00  0.00000000E+00
  0.00000000E+00  0.00000000E+00  0.00000000E+00
  0.00000000E+00  0.00000000E+00  0.00000000E+00
  0.00000000E+00  0.00000000E+00  0.00000000E+00
  0.00000000E+00  0.00000000E+00  0.00000000E+00
  0.00000000E+00  0.00000000E+00  0.00000000E+00
  0.00000000E+00  0.00000000E+00  0.00000000E+00
  0.00000000E+00  0.00000000E+00  0.00000000E+00
  0.00000000E+00  0.00000000E+00  0.00000000E+00
  0.00000000E+00  0.00000000E+00  0.00000000E+00
  0.00000000E+00  0.00000000E+00  0.00000000E+00
  0.00000000E+00  0.00000000E+00  0.00000000E+00
  0.00000000E+00  0.00000000E+00  0.00000000E+00
  0.00000000E+00  0.00000000E+00  0.00000000E+00
  0.00000000E+00  0.00000000E+00  0.00000000E+00
  0.00000000E+00  0.00000000E+00  0.00000000E+00
  0.00000000E+00  0.00000000E+00  0.00000000E+00
  0.00000000E+00  0.00000000E+00  0.00000000E+00
  0.00000000E+00  0.00000000E+00  0.00000000E+00
  0.00000000E+00  0.00000000E+00  0.00000000E+00
  0.00000000E+00  0.00000000E+00  0.00000000E+00
  0.00000000E+00  0.00000000E+00  0.00000000E+00
  0.00000000E+00  0.00000000E+00  0.00000000E+00
  0.00000000E+00  0.00000000E+00  0.00000000E+00
  0.00000000E+00  0.00000000E+00  0.00000000E+00
  0.00000000E+00  0.00000000E+00  0.00000000E+00
  0.00000000E+00  0.00000000E+00  0.00000000E+00
  0.00000000E+00  0.00000000E+00  0.00000000E+00
  0.00000000E+00  0.00000000E+00  0.00000000E+00
  0.00000000E+00  0.00000000E+00  0.00000000E+00
  0.00000000E+00  0.00000000E+00  0.00000000E+00
  0.00000000E+00  0.00000000E+00  0.00000000E+00
  0.00000000E+00  0.00000000E+00  0.00000000E+00
  0.00000000E+00  0.00000000E+00  0.00000000E+00
  0.00000000E+00  0.00000000E+00  0.00000000E+00
  0.00000000E+00  0.00000000E+00  0.00000000E+00
  0.00000000E+00  0.00000000E+00  0.00000000E+00
  0.00000000E+00  0.00000000E+00  0.00000000E+00
  0.00000000E+00  0.00000000E+00  0.00000000E+00
  0.00000000E+00  0.00000000E+00  0.00000000E+00
  0.00000000E+00  0.00000000E+00  0.00000000E+00
  0.00000000E+00  0.00000000E+00  0.00000000E+00
  0.00000000E+00  0.00000000E+00  0.00000000E+00
  0.00000000E+00  0.00000000E+00  0.00000000E+00
  0.00000000E+00  0.00000000E+00  0.00000000E+00
  0.00000000E+00  0.00000000E+00  0.00000000E+00
  0.00000000E+00  0.00000000E+00  0.00000000E+00
  0.00000000E+00  0.00000000E+00  0.00000000E+00
  0.00000000E+00  0.00000000E+00  0.00000000E+00
  0.00000000E+00  0.00000000E+00  0.00000000E+00
  0.00000000E+00  0.00000000E+00  0.00000000E+00
  0.00000000E+00  0.00000000E+00  0.00000000E+00
  0.00000000E+00  0.00000000E+00  0.00000000E+00
  0.00000000E+00  0.00000000E+00  0.00000000E+00
  0.00000000E+00  0.00000000E+00  0.00000000E+00
  0.00000000E+00  0.00000000E+00  0.00000000E+00
  0.00000000E+00  0.00000000E+00  0.00000000E+00
  0.00000000E+00  0.00000000E+00  0.00000000E+00
  0.00000000E+00  0.00000000E+00  0.00000000E+00
  0.00000000E+00  0.00000000E+00  0.00000000E+00
  0.00000000E+00  0.00000000E+00  0.00000000E+00
  0.00000000E+00  0.00000000E+00  0.00000000E+00
  0.00000000E+00  0.00000000E+00  0.00000000E+00
  0.00000000E+00  0.00000000E+00  0.00000000E+00
  0.00000000E+00  0.00000000E+00  0.00000000E+00
  0.00000000E+00  0.00000000E+00  0.00000000E+00
  0.00000000E+00  0.00000000E+00  0.00000000E+00
  0.00000000E+00  0.00000000E+00  0.00000000E+00
  0.00000000E+00  0.00000000E+00  0.00000000E+00
  0.00000000E+00  0.00000000E+00  0.00000000E+00
  0.00000000E+00  0.00000000E+00  0.00000000E+00
  0.00000000E+00  0.00000000E+00  0.00000000E+00
  0.00000000E+00  0.00000000E+00  0.00000000E+00
  0.00000000E+00  0.00000000E+00  0.00000000E+00
  0.00000000E+00  0.00000000E+00  0.00000000E+00
  0.00000000E+00  0.00000000E+00  0.00000000E+00
  0.00000000E+00  0.00000000E+00  0.00000000E+00
  0.00000000E+00  0.00000000E+00  0.00000000E+00
  0.00000000E+00  0.00000000E+00  0.00000000E+00
  0.00000000E+00  0.00000000E+00  0.00000000E+00
  0.00000000E+00  0.00000000E+00  0.00000000E+00
  0.00000000E+00  0.00000000E+00  0.00000000E+00
  0.00000000E+00  0.00000000E+00  0.00000000E+00
  0.00000000E+00  0.00000000E+00  0.00000000E+00
  0.00000000E+00  0.00000000E+00  0.00000000E+00
  0.00000000E+00  0.00000000E+00  0.00000000E+00
  0.00000000E+00  0.00000000E+00  0.00000000E+00
  0.00000000E+00  0.00000000E+00  0.00000000E+00
  0.00000000E+00  0.00000000E+00  0.00000000E+00
  0.00000000E+00  0.00000000E+00  0.00000000E+00
  0.00000000E+00  0.00000000E+00  0.00000000E+00
  0.00000000E+00  0.00000000E+00  0.00000000E+00
  0.00000000E+00  0.00000000E+00  0.00000000E+00
  0.00000000E+00  0.00000000E+00  0.00000000E+00
  0.00000000E+00  0.00000000E+00  0.00000000E+00
  0.00000000E+00  0.00000000E+00  0.00000000E+00
  0.00000000E+00  0.00000000E+00  0.00000000E+00
  0.00000000E+00  0.00000000E+00  0.00000000E+00
  0.00000000E+00  0.00000000E+00  0.00000000E+00
  0.00000000E+00  0.00000000E+00  0.00000000E+00
  0.00000000E+00  0.00000000E+00  0.00000000E+00
  0.00000000E+00  0.00000000E+00  0.00000000E+00
  0.00000000E+00  0.00000000E+00  0.00000000E+00
  0.00000000E+00  0.00000000E+00  0.00000000E+00
  0.00000000E+00  0.00000000E+00  0.00000000E+00
  0.00000000E+00  0.00000000E+00  0.00000000E+00
  0.00000000E+00  0.00000000E+00  0.00000000E+00
  0.00000000E+00  0.00000000E+00  0.00000000E+00
  0.00000000E+00  0.00000000E+00  0.00000000E+00
  0.00000000E+00  0.00000000E+00  0.00000000E+00
  0.00000000E+00  0.00000000E+00  0.00000000E+00
  0.00000000E+00  0.00000000E+00  0.00000000E+00
  0.00000000E+00  0.00000000E+00  0.00000000E+00
  0.00000000E+00  0.00000000E+00  0.00000000E+00
  0.00000000E+00  0.00000000E+00  0.00000000E+00
  0.00000000E+00  0.00000000E+00  0.00000000E+00
  0.00000000E+00  0.00000000E+00  0.00000000E+00
  0.00000000E+00  0.00000000E+00  0.00000000E+00
  0.00000000E+00  0.00000000E+00  0.00000000E+00
  0.00000000E+00  0.00000000E+00  0.00000000E+00
  0.00000000E+00  0.00000000E+00  0.00000000E+00
  0.00000000E+00  0.00000000E+00  0.00000000E+00
  0.00000000E+00  0.00000000E+00  0.00000000E+00
  0.00000000E+00  0.00000000E+00  0.00000000E+00
  0.00000000E+00  0.00000000E+00  0.00000000E+00
  0.00000000E+00  0.00000000E+00  0.00000000E+00
  0.00000000E+00  0.00000000E+00  0.00000000E+00
  0.00000000E+00  0.00000000E+00  0.00000000E+00
  0.00000000E+00  0.00000000E+00  0.00000000E+00
  0.00000000E+00  0.00000000E+00  0.00000000E+00
  0.00000000E+00  0.00000000E+00  0.00000000E+00
  0.00000000E+00  0.00000000E+00  0.00000000E+00
  0.00000000E+00  0.00000000E+00  0.00000000E+00
  0.00000000E+00  0.00000000E+00  0.00000000E+00
  0.00000000E+00  0.00000000E+00  0.00000000E+00
  0.00000000E+00  0.00000000E+00  0.00000000E+00
  0.00000000E+00  0.00000000E+00  0.00000000E+00
  0.00000000E+00  0.00000000E+00  0.00000000E+00
  0.00000000E+00  0.00000000E+00  0.00000000E+00
  0.00000000E+00  0.00000000E+00  0.00000000E+00
  0.00000000E+00  0.00000000E+00  0.00000000E+00
  0.00000000E+00  0.00000000E+00  0.00000000E+00
  0.00000000E+00  0.00000000E+00  0.00000000E+00
  0.00000000E+00  0.00000000E+00  0.00000000E+00
  0.00000000E+00  0.00000000E+00  0.00000000E+00
  0.00000000E+00  0.00000000E+00  0.00000000E+00
  0.00000000E+00  0.00000000E+00  0.00000000E+00
  0.00000000E+00  0.00000000E+00  0.00000000E+00
  0.00000000E+00  0.00000000E+00  0.00000000E+00
  0.00000000E+00  0.00000000E+00  0.00000000E+00
  0.00000000E+00  0.00000000E+00  0.00000000E+00
  0.00000000E+00  0.00000000E+00  0.00000000E+00
  0.00000000E+00  0.00000000E+00  0.00000000E+00
  0.00000000E+00  0.00000000E+00  0.00000000E+00
  0.00000000E+00  0.00000000E+00  0.00000000E+00
  0.00000000E+00  0.00000000E+00  0.00000000E+00
  0.00000000E+00  0.00000000E+00  0.00000000E+00
  0.00000000E+00  0.00000000E+00  0.00000000E+00
  0.00000000E+00  0.00000000E+00  0.00000000E+00
  0.00000000E+00  0.00000000E+00  0.00000000E+00
  0.00000000E+00  0.00000000E+00  0.00000000E+00
  0.00000000E+00  0.00000000E+00  0.00000000E+00
  0.00000000E+00  0.00000000E+00  0.00000000E+00
  0.00000000E+00  0.00000000E+00  0.00000000E+00
  0.00000000E+00  0.00000000E+00  0.00000000E+00
  0.00000000E+00  0.00000000E+00  0.00000000E+00
  0.00000000E+00  0.00000000E+00  0.00000000E+00
  0.00000000E+00  0.00000000E+00  0.00000000E+00
  0.00000000E+00  0.00000000E+00  0.00000000E+00
  0.00000000E+00  0.00000000E+00  0.00000000E+00
