# Supplementary material for: Dramatic Enhancement of Rare-Earth Metal–Organic Framework Stability Via Metal Cluster Fluorination
Source: JACS Au. 2022 Aug 9;2(8):1889–98. doi: 10.1021/jacsau.2c00259 (PMC9400048; doi:10.1021/jacsau.2c00259)
Supplement: Supplementary file 2 — au2c00259_si_002.zip [file au2c00259_si_002.zip › jacs_supplement/poscars/empty_stability/dobdc/mixed/eu/single/five/POSCAR]

POSCAR file written by OVITO Basic 3.5.4
   1.00000000000000     
    15.3973365756298932   -0.0457759728250548    0.0514149206200784
    -0.0922832634504520   14.9806797577070707   -0.0723313053960654
     0.1901070807297464   -0.1308276199999327   21.4245822725060613
   C    Eu   H    O    F 
    96    12    63    83     5
Direct
  0.3565434481709246  0.9350737345170046  0.9718105290758672
  0.0606445255092822  0.3879495038230587  0.0337473354739686
  0.4764413521926087  0.1875135281337847  0.0109565968583070
  0.8033396799019883  0.4775747966024397  0.9936398894949718
  0.4464755377505227  0.0951958981128342  0.9937680144276300
  0.8957613987613655  0.4556535471365493  0.0074519018213195
  0.4824738016163295  0.0144287541837826  0.0138194958958735
  0.4359796480338858  0.9356681296294127  0.0033144190901453
  0.9704855615653329  0.5041513442241339  0.9888597265745815
  0.0515261085166330  0.4682838531060369  0.0014010099179416
  0.3702287394470574  0.0936531280710113  0.9596912986091297
  0.9052547499104051  0.3773248925827559  0.0406607334931550
  0.3247892056768009  0.0153736443042760  0.9476415829748746
  0.9854275244215671  0.3432396789278300  0.0553831771029820
  0.3052744746417488  0.8525326791798733  0.9692029596026686
  0.1477588600819075  0.3508114171740644  0.0405262294590045
  0.6759830289605091  0.6748724269664805  0.1340822195318125
  0.3528649378765252  0.3907889227051342  0.1786110848622542
  0.3568974031474639  0.6590005148115452  0.1479979992523113
  0.6815004875836550  0.3538180813491820  0.1545979442901881
  0.7940698897495366  0.7784986538412966  0.1662684451972396
  0.2527689715817729  0.2688180323422813  0.2054581789660261
  0.2395150990204797  0.7641723218571741  0.1837734106048572
  0.8007838835145691  0.2492743849775962  0.1870163354639587
  0.7230951780225041  0.7243502131412001  0.1830405951181291
  0.3021260812369491  0.3411191528425448  0.2264784396719932
  0.3061916589110183  0.7029285368554881  0.1981452859636192
  0.7366282613832382  0.3130232903241250  0.2028413822725810
  0.8459075570617713  0.2073927270192542  0.2340409773608414
  0.1975325002626747  0.8085742095545712  0.2327507342053181
  0.2080878439332707  0.2130796949662823  0.2466985700963491
  0.8405367543920335  0.8259987571257952  0.2112622841323102
  0.6968767409914705  0.7173359517525100  0.2467414622784858
  0.3052846252523693  0.3615058265729090  0.2911109397599674
  0.3265122454253628  0.6855049504564477  0.2601982330221375
  0.7221736166768835  0.3361810387802251  0.2653807863699029
  0.8293925109878089  0.2286239337979197  0.2966100621863816
  0.2180002641424963  0.7914634852563367  0.2948276359779953
  0.2152105175782708  0.2304928701486304  0.3115349813327057
  0.8145998162641135  0.8176473959737294  0.2747442400414002
  0.7680994311761893  0.2951452563834849  0.3121662364093893
  0.2823984312376808  0.7276660918000246  0.3090665139287694
  0.2625791695919304  0.3051121500766953  0.3324459997641753
  0.7437303660168411  0.7641663979651909  0.2914777888203091
  0.8744421849696380  0.1786652101861179  0.3459241710832117
  0.1719630658300062  0.8415588195165782  0.3445809420307384
  0.1746440480792231  0.1705765095400267  0.3574995648714747
  0.8614112972193553  0.8636829067661793  0.3254598737651264
  0.9125674267272714  0.5613649418800506  0.4583713131387768
  0.4198906802017603  0.0003627729744977  0.5040824551833580
  0.0121344047639340  0.3101257309207597  0.5147840406372879
  0.6982832948249609  0.0100914514731514  0.4889316887507391
  0.9905691524072111  0.4010351996415693  0.4911720188787143
  0.6011313072731923  0.0112989578121656  0.4923565927115447
  0.0263164575962449  0.4822187146192860  0.5127802057230326
  0.5507662558877939  0.0888364695868589  0.4849423857300366
  0.9202786363004165  0.4017175023881094  0.4508813696816247
  0.5599625313165930  0.9299252088372469  0.5046785477113858
  0.8806270955724855  0.4801966413676411  0.4337387687428347
  0.4707499452827832  0.9236829520638921  0.5104944048251596
  0.8674229200550556  0.6458578357993190  0.4493744417919245
  0.3248904701277908  0.9997172083968096  0.5090327037285505
  0.1506325178108554  0.8092928009874996  0.6446349032294307
  0.8378204823068884  0.1310831762261344  0.6633396531256395
  0.8338369794357661  0.8202884192103141  0.6386137801711484
  0.1544354484204860  0.1222970729593271  0.6711917613866092
  0.2616034866213326  0.6996156206335371  0.6764583262619794
  0.7316804911573485  0.2464089337991169  0.6927862554109225
  0.7421505526971615  0.6876719094693655  0.6759969376056745
  0.2409513299529493  0.2599834221424544  0.7044209443512628
  0.2019702689112890  0.7659395706536714  0.6931957668897866
  0.7824567600332770  0.1748139590163547  0.7110504461122744
  0.7797927379278420  0.7726021578319973  0.6858501308171085
  0.1924530075890232  0.1823091925578879  0.7196321786453552
  0.2825319270064881  0.3068319145752838  0.7519468472346063
  0.6957272876466192  0.6484643686634257  0.7247679936076921
  0.6791422954033237  0.2916549855031576  0.7354929834658464
  0.3109044475457097  0.6571220866025129  0.7210885609463276
  0.1912622953979266  0.7914298486379749  0.7569783460716053
  0.7809062418631001  0.1458209514930502  0.7738655641983598
  0.7680242652885525  0.8152929485985183  0.7434884041827701
  0.1826526155860506  0.1577851503726677  0.7820878492521928
  0.2753347281822016  0.2805351831204348  0.8140666516625359
  0.6851478137672942  0.6905975010740804  0.7828520504786383
  0.6791204507633850  0.2641867004815239  0.7987564520944375
  0.3010852746535804  0.6841450271351093  0.7845985291677877
  0.2225895792383241  0.2064488925212231  0.8293813784176294
  0.7205635653003313  0.7769554020918150  0.7920240484237766
  0.7294693284997962  0.1919398260204872  0.8169636217337057
  0.2419398510756210  0.7502185964308623  0.8014172735924205
  0.3250907571144737  0.3301146305925684  0.8620950458641232
  0.6419816418156614  0.6393802629752372  0.8335222525840749
  0.6281209212865804  0.3130048271677595  0.8465036790748925
  0.3518810898240119  0.6425862357880945  0.8343759427936419
  0.9858679299355870  0.5611298828539475  0.4965470956960516
  0.4609444682593917  0.0818834395344652  0.4913903394318524
  0.3677983549002946  0.3826917089754502  0.0185593858926723
  0.6396575158526261  0.6166057652848167  0.9866265738589988
  0.6153675327354549  0.3578122612870374  0.0012474225344477
  0.3903857856281761  0.6426188615512061  0.9926869435536361
  0.5185715145121392  0.5041008087904686  0.1327119052738155
  0.0175457158195300  0.0073655263746204  0.3741942200507964
  0.1249047854604370  0.8694784277025960  0.4978964049454859
  0.8843492768106955  0.1260172968569506  0.5060714618865347
  0.8714540511845428  0.8699544630194538  0.4869846420131196
  0.1342751798748765  0.1281066363960051  0.5119373598069501
  0.9950681571079443  0.9787765613525039  0.6270633048696865
  0.4922147691444607  0.4833013678900571  0.8741011520722068
  0.3447525664391549  0.1576715304747296  0.9450986628552300
  0.4593042841033821  0.8720946133571061  0.0214244667676624
  0.8459898312785938  0.3415889197328710  0.0537484419743492
  0.5733364437488220  0.9570651547823630  0.0582414857898783
  0.1111548578430472  0.5015316137741763  0.9850378250152261
  0.0176776194602937  0.6065796945170590  0.9471758673818300
  0.9322493857154086  0.2449287826872606  0.1015780053719695
  0.5230947411852398  0.7038732552835327  0.0781201056554508
  0.7693561226491781  0.2574644807042574  0.1026406250534464
  0.2536137822677844  0.7415190336953685  0.0978832581602944
  0.4970828155143039  0.3164575825079794  0.0990021585893501
  0.8132286638366324  0.7825977485171052  0.1170627726047542
  0.2496639960249993  0.2552307240214873  0.1553067757897821
  0.1474925935080478  0.8574493286640532  0.2226180154822188
  0.8935889692989463  0.1558450899347790  0.2226816249125534
  0.9308557273317675  0.9039274380688838  0.2343287304656343
  0.1364335504337291  0.1142471114921619  0.2617275042284533
  0.3364283726120547  0.4447230442955075  0.3553688697087409
  0.6054264341607478  0.6408693536341161  0.2256853758051349
  0.6727588127316295  0.3859487754984201  0.2767521644002429
  0.3774012335142416  0.6374516808568771  0.2701440338303556
  0.2645478992857377  0.3175544889757731  0.3829611419346364
  0.7258670774424800  0.7587582704557008  0.3408015183149686
  0.0161451064660127  0.1811038046489912  0.4194155604625394
  0.8404856960398490  0.0033429145425430  0.4080443103296929
  0.2612034898692812  0.7457048084323006  0.3943128177712651
  0.7880526976097357  0.2706691899242415  0.3971909475630468
  0.0066319428770640  0.8280930821231038  0.3965529457750350
  0.0078006610677974  0.6255219980810551  0.5157497254325420
  0.4195118548725176  0.1404073953871006  0.4862665886475455
  0.6017756062659316  0.8715940237504753  0.5094040780288509
  0.8935678251030481  0.3374493627713662  0.4355810800533746
  0.5454754129819435  0.2127133844249371  0.4657747135889281
  0.4687093549531767  0.7939320356267388  0.5226068165764062
  0.7860433898626411  0.4173196255189424  0.3880378732790675
  0.1072003971704234  0.5402930310656231  0.5674840180090044
  0.3316346634234932  0.8719416043693542  0.5186298108294807
  0.7821257834725159  0.5819105529579858  0.4028675911499136
  0.9936076666326414  0.1691261948478839  0.5937949535822682
  0.1608662306388098  0.0123146075870579  0.5934322040949525
  0.9858980755675404  0.8115207474743329  0.5835153992945692
  0.2753995163067557  0.3464526571777569  0.6442551543343455
  0.8280497035034244  0.9886685223071368  0.5852939086260918
  0.7305190875624277  0.5837870109443841  0.6245141458139400
  0.2690482956736844  0.6808778989690438  0.6272113527949514
  0.7340903104660512  0.2668638425362460  0.6439815557203445
  0.6676051292220038  0.5812927286252858  0.7192745884922971
  0.3229372601921057  0.3655940012690877  0.7415474077844593
  0.5982828595135388  0.3807640341588510  0.7543409880484049
  0.3933395332091862  0.5724201096287018  0.7434260482677786
  0.1047104145493449  0.8720791438830275  0.7365135820101116
  0.8630639083349791  0.0581156671480656  0.7538330777706364
  0.1432230917550612  0.0985723452743343  0.7926249865792840
  0.7985838907164293  0.8810938193140032  0.7500926725653372
  0.2349709050297619  0.7695041918209284  0.8505778584647956
  0.7283054696947531  0.1723764135272674  0.8659851944579273
  0.2466274329457789  0.2306042243294826  0.9145672167067929
  0.7352224295852281  0.8810177927657108  0.8428456935473392
  0.3125410442692456  0.4985220798845234  0.9162018723836027
  0.2179721818169256  0.9154962943113887  0.9258066857918408
  0.0965190044259998  0.2508049560052115  0.0826935526072390
  0.1809135140569751  0.0075095532258658  0.4110177073395320
  0.2306782136190009  0.0791206202384700  0.9059266712126970
  0.5555535753496557  0.2100785542274224  0.0113774944150151
  0.3308416053921732  0.7824249810197088  0.9934240220768444
  0.7793465867042428  0.5574886953438423  0.9883830432497689
  0.2136999091959879  0.3892467974028122  0.0196872736898541
  0.2288353279592172  0.8532202074699313  0.9421169275117620
  0.1553463460011812  0.2724322904897249  0.0679167656992874
  0.4127128583510853  0.2392281839026111  0.0234029153615793
  0.7536251658995070  0.4094305344922162  0.9906127912818761
  0.5581388068992013  0.0173414136658323  0.0456751601002736
  0.9606770226606756  0.5812172696129494  0.9573666102576368
  0.2486765114059040  0.0154933992315094  0.9160933254024002
  0.9915911951035525  0.2662219035120472  0.0884929454694543
  0.5023814923711569  0.3726294376118346  0.0767207916062134
  0.5199207734392175  0.6858416559593579  0.0343255666392537
  0.6964578643773649  0.6834807780846575  0.0771623760044875
  0.3266802747467850  0.3867312794290214  0.1224611416894206
  0.3286112376873049  0.6654530339653491  0.0915853266784268
  0.6891596116176615  0.3223284630015897  0.0983723910139815
  0.2167658194865680  0.7820033122759540  0.1248121744036794
  0.8186663449059139  0.2275516346686999  0.1263060040632524
  0.6119768876691580  0.6238043000427282  0.1522902453241812
  0.4214567239306248  0.4317509600815725  0.1954639711504171
  0.4264495009258980  0.6194348218404997  0.1609771948293783
  0.6298878617417216  0.4150440755839497  0.1707522410784605
  0.1612302574784508  0.1446073881161567  0.2234285885843619
  0.9084059719075483  0.8778534877337236  0.1940060454182344
  0.6285250067161314  0.6672391773694315  0.2656824333580587
  0.3487796952028219  0.4360221807185667  0.3109296914348221
  0.9300096087229477  0.1213935759869571  0.3302246647718974
  0.1209811234964135  0.9033848902344346  0.3304784306721302
  0.1259330072989684  0.1064984320112430  0.3356212471948581
  0.9265659465032456  0.9152288790877847  0.3106629405892463
  0.7532097641967397  0.3187902411607126  0.3732583028618706
  0.3024083975604555  0.7077940878147260  0.3686006312671779
  0.8524375050220385  0.1975250659400842  0.4033909857015701
  0.1869145631500473  0.8188467555276517  0.4023273715154545
  0.1886936295662238  0.1823189012227147  0.4150941171818090
  0.8364522108844241  0.8505564373622292  0.3809760214795048
  0.0077872707943811  0.8704792021219561  0.4313728467116604
  0.0154329686285806  0.1297159462593171  0.4468832099013440
  0.8918165433536487  0.0074830872830773  0.4341806492898286
  0.1369063559423012  0.0009037726954944  0.4438222209797971
  0.8963190254934972  0.7167526578738403  0.4716775924520746
  0.0890103251125609  0.2818464564646774  0.5175777967120183
  0.7387998843880226  0.0837723145790861  0.4920411455571028
  0.2819843744361563  0.0683755913179382  0.5074513901281534
  0.7939251942297929  0.6451139798700041  0.4181225444901742
  0.2854205294290111  0.9191735381769988  0.5146004915209943
  0.9437662494429944  0.2657919110328422  0.5289715739219645
  0.7323167998893183  0.9333053347922302  0.4843740920882667
  0.0954289059292250  0.4800333227610381  0.5517192785285161
  0.5899594094927068  0.1673824448862717  0.4709434042361380
  0.8094780606767529  0.4804065595963394  0.3966680481017448
  0.4287898326918551  0.8441801363572026  0.5230435073654007
  0.0081369485734015  0.1128038844484109  0.5728588122224565
  0.9960694597222357  0.8549471303307712  0.5505792468498640
  0.1204280276443725  0.9847026192527721  0.5632691772576806
  0.8789591430886290  0.9900354689741704  0.5578226088360552
  0.1656055897936142  0.7913768115498954  0.5869760151625556
  0.8328777852807718  0.1564206919197773  0.6074260741991964
  0.8164526731730533  0.8105325152956269  0.5812303876106739
  0.1863500926369497  0.1281203148578456  0.6159549790648811
  0.7547494892518785  0.6439602051156257  0.6203924324766774
  0.2459760877812371  0.2883801664441776  0.6444330334021231
  0.0918894647379034  0.8643401492279352  0.6634018915428683
  0.8891345200329681  0.0684641353995445  0.6813315115456575
  0.8946096721796053  0.8701963262857006  0.6601185339776308
  0.0960374801711978  0.0663628984374895  0.6872487786680210
  0.6313531022861767  0.3607069082396421  0.7157487993844427
  0.3662254838421788  0.5920896315701825  0.7031302254741902
  0.1347213895204575  0.8541235871908057  0.7761280351606601
  0.8280128090701595  0.0753814085458799  0.7923547534039344
  0.3782752651948229  0.3893331789220582  0.8441506976096633
  0.5909208036561253  0.5755164472901697  0.8192192474075384
  0.5749672377201804  0.3729706757307838  0.8269171051336315
  0.4017426485428999  0.5772162611887879  0.8180511519777198
  0.2120888036500688  0.1818508039783353  0.8903603584199260
  0.7079494241139557  0.8220755447165189  0.8467783576665653
  0.3108620815113667  0.3099639507801157  0.9199054456685829
  0.6618225518279530  0.6619543444389606  0.8892060536198372
  0.6377216416486107  0.2958368552746222  0.9035103775526849
  0.3442358807219037  0.6708851801050315  0.8899818655545673
  0.3556560573682290  0.5039259394604585  0.9489516005649321
  0.6119462074679944  0.5003322297086825  0.0501215452491408
  0.4282629173840888  0.5190125384176127  0.0504519573632010
  0.5058673700833083  0.6069080399255711  0.9342986087804306
  0.4852995269859051  0.3812061193531804  0.9527610755215221
  0.6147688202046240  0.4823601872157397  0.9345565782971548
 
  0.00000000E+00  0.00000000E+00  0.00000000E+00
  0.00000000E+00  0.00000000E+00  0.00000000E+00
  0.00000000E+00  0.00000000E+00  0.00000000E+00
  0.00000000E+00  0.00000000E+00  0.00000000E+00
  0.00000000E+00  0.00000000E+00  0.00000000E+00
  0.00000000E+00  0.00000000E+00  0.00000000E+00
  0.00000000E+00  0.00000000E+00  0.00000000E+00
  0.00000000E+00  0.00000000E+00  0.00000000E+00
  0.00000000E+00  0.00000000E+00  0.00000000E+00
  0.00000000E+00  0.00000000E+00  0.00000000E+00
  0.00000000E+00  0.00000000E+00  0.00000000E+00
  0.00000000E+00  0.00000000E+00  0.00000000E+00
  0.00000000E+00  0.00000000E+00  0.00000000E+00
  0.00000000E+00  0.00000000E+00  0.00000000E+00
  0.00000000E+00  0.00000000E+00  0.00000000E+00
  0.00000000E+00  0.00000000E+00  0.00000000E+00
  0.00000000E+00  0.00000000E+00  0.00000000E+00
  0.00000000E+00  0.00000000E+00  0.00000000E+00
  0.00000000E+00  0.00000000E+00  0.00000000E+00
  0.00000000E+00  0.00000000E+00  0.00000000E+00
  0.00000000E+00  0.00000000E+00  0.00000000E+00
  0.00000000E+00  0.00000000E+00  0.00000000E+00
  0.00000000E+00  0.00000000E+00  0.00000000E+00
  0.00000000E+00  0.00000000E+00  0.00000000E+00
  0.00000000E+00  0.00000000E+00  0.00000000E+00
  0.00000000E+00  0.00000000E+00  0.00000000E+00
  0.00000000E+00  0.00000000E+00  0.00000000E+00
  0.00000000E+00  0.00000000E+00  0.00000000E+00
  0.00000000E+00  0.00000000E+00  0.00000000E+00
  0.00000000E+00  0.00000000E+00  0.00000000E+00
  0.00000000E+00  0.00000000E+00  0.00000000E+00
  0.00000000E+00  0.00000000E+00  0.00000000E+00
  0.00000000E+00  0.00000000E+00  0.00000000E+00
  0.00000000E+00  0.00000000E+00  0.00000000E+00
  0.00000000E+00  0.00000000E+00  0.00000000E+00
  0.00000000E+00  0.00000000E+00  0.00000000E+00
  0.00000000E+00  0.00000000E+00  0.00000000E+00
  0.00000000E+00  0.00000000E+00  0.00000000E+00
  0.00000000E+00  0.00000000E+00  0.00000000E+00
  0.00000000E+00  0.00000000E+00  0.00000000E+00
  0.00000000E+00  0.00000000E+00  0.00000000E+00
  0.00000000E+00  0.00000000E+00  0.00000000E+00
  0.00000000E+00  0.00000000E+00  0.00000000E+00
  0.00000000E+00  0.00000000E+00  0.00000000E+00
  0.00000000E+00  0.00000000E+00  0.00000000E+00
  0.00000000E+00  0.00000000E+00  0.00000000E+00
  0.00000000E+00  0.00000000E+00  0.00000000E+00
  0.00000000E+00  0.00000000E+00  0.00000000E+00
  0.00000000E+00  0.00000000E+00  0.00000000E+00
  0.00000000E+00  0.00000000E+00  0.00000000E+00
  0.00000000E+00  0.00000000E+00  0.00000000E+00
  0.00000000E+00  0.00000000E+00  0.00000000E+00
  0.00000000E+00  0.00000000E+00  0.00000000E+00
  0.00000000E+00  0.00000000E+00  0.00000000E+00
  0.00000000E+00  0.00000000E+00  0.00000000E+00
  0.00000000E+00  0.00000000E+00  0.00000000E+00
  0.00000000E+00  0.00000000E+00  0.00000000E+00
  0.00000000E+00  0.00000000E+00  0.00000000E+00
  0.00000000E+00  0.00000000E+00  0.00000000E+00
  0.00000000E+00  0.00000000E+00  0.00000000E+00
  0.00000000E+00  0.00000000E+00  0.00000000E+00
  0.00000000E+00  0.00000000E+00  0.00000000E+00
  0.00000000E+00  0.00000000E+00  0.00000000E+00
  0.00000000E+00  0.00000000E+00  0.00000000E+00
  0.00000000E+00  0.00000000E+00  0.00000000E+00
  0.00000000E+00  0.00000000E+00  0.00000000E+00
  0.00000000E+00  0.00000000E+00  0.00000000E+00
  0.00000000E+00  0.00000000E+00  0.00000000E+00
  0.00000000E+00  0.00000000E+00  0.00000000E+00
  0.00000000E+00  0.00000000E+00  0.00000000E+00
  0.00000000E+00  0.00000000E+00  0.00000000E+00
  0.00000000E+00  0.00000000E+00  0.00000000E+00
  0.00000000E+00  0.00000000E+00  0.00000000E+00
  0.00000000E+00  0.00000000E+00  0.00000000E+00
  0.00000000E+00  0.00000000E+00  0.00000000E+00
  0.00000000E+00  0.00000000E+00  0.00000000E+00
  0.00000000E+00  0.00000000E+00  0.00000000E+00
  0.00000000E+00  0.00000000E+00  0.00000000E+00
  0.00000000E+00  0.00000000E+00  0.00000000E+00
  0.00000000E+00  0.00000000E+00  0.00000000E+00
  0.00000000E+00  0.00000000E+00  0.00000000E+00
  0.00000000E+00  0.00000000E+00  0.00000000E+00
  0.00000000E+00  0.00000000E+00  0.00000000E+00
  0.00000000E+00  0.00000000E+00  0.00000000E+00
  0.00000000E+00  0.00000000E+00  0.00000000E+00
  0.00000000E+00  0.00000000E+00  0.00000000E+00
  0.00000000E+00  0.00000000E+00  0.00000000E+00
  0.00000000E+00  0.00000000E+00  0.00000000E+00
  0.00000000E+00  0.00000000E+00  0.00000000E+00
  0.00000000E+00  0.00000000E+00  0.00000000E+00
  0.00000000E+00  0.00000000E+00  0.00000000E+00
  0.00000000E+00  0.00000000E+00  0.00000000E+00
  0.00000000E+00  0.00000000E+00  0.00000000E+00
  0.00000000E+00  0.00000000E+00  0.00000000E+00
  0.00000000E+00  0.00000000E+00  0.00000000E+00
  0.00000000E+00  0.00000000E+00  0.00000000E+00
  0.00000000E+00  0.00000000E+00  0.00000000E+00
  0.00000000E+00  0.00000000E+00  0.00000000E+00
  0.00000000E+00  0.00000000E+00  0.00000000E+00
  0.00000000E+00  0.00000000E+00  0.00000000E+00
  0.00000000E+00  0.00000000E+00  0.00000000E+00
  0.00000000E+00  0.00000000E+00  0.00000000E+00
  0.00000000E+00  0.00000000E+00  0.00000000E+00
  0.00000000E+00  0.00000000E+00  0.00000000E+00
  0.00000000E+00  0.00000000E+00  0.00000000E+00
  0.00000000E+00  0.00000000E+00  0.00000000E+00
  0.00000000E+00  0.00000000E+00  0.00000000E+00
  0.00000000E+00  0.00000000E+00  0.00000000E+00
  0.00000000E+00  0.00000000E+00  0.00000000E+00
  0.00000000E+00  0.00000000E+00  0.00000000E+00
  0.00000000E+00  0.00000000E+00  0.00000000E+00
  0.00000000E+00  0.00000000E+00  0.00000000E+00
  0.00000000E+00  0.00000000E+00  0.00000000E+00
  0.00000000E+00  0.00000000E+00  0.00000000E+00
  0.00000000E+00  0.00000000E+00  0.00000000E+00
  0.00000000E+00  0.00000000E+00  0.00000000E+00
  0.00000000E+00  0.00000000E+00  0.00000000E+00
  0.00000000E+00  0.00000000E+00  0.00000000E+00
  0.00000000E+00  0.00000000E+00  0.00000000E+00
  0.00000000E+00  0.00000000E+00  0.00000000E+00
  0.00000000E+00  0.00000000E+00  0.00000000E+00
  0.00000000E+00  0.00000000E+00  0.00000000E+00
  0.00000000E+00  0.00000000E+00  0.00000000E+00
  0.00000000E+00  0.00000000E+00  0.00000000E+00
  0.00000000E+00  0.00000000E+00  0.00000000E+00
  0.00000000E+00  0.00000000E+00  0.00000000E+00
  0.00000000E+00  0.00000000E+00  0.00000000E+00
  0.00000000E+00  0.00000000E+00  0.00000000E+00
  0.00000000E+00  0.00000000E+00  0.00000000E+00
  0.00000000E+00  0.00000000E+00  0.00000000E+00
  0.00000000E+00  0.00000000E+00  0.00000000E+00
  0.00000000E+00  0.00000000E+00  0.00000000E+00
  0.00000000E+00  0.00000000E+00  0.00000000E+00
  0.00000000E+00  0.00000000E+00  0.00000000E+00
  0.00000000E+00  0.00000000E+00  0.00000000E+00
  0.00000000E+00  0.00000000E+00  0.00000000E+00
  0.00000000E+00  0.00000000E+00  0.00000000E+00
  0.00000000E+00  0.00000000E+00  0.00000000E+00
  0.00000000E+00  0.00000000E+00  0.00000000E+00
  0.00000000E+00  0.00000000E+00  0.00000000E+00
  0.00000000E+00  0.00000000E+00  0.00000000E+00
  0.00000000E+00  0.00000000E+00  0.00000000E+00
  0.00000000E+00  0.00000000E+00  0.00000000E+00
  0.00000000E+00  0.00000000E+00  0.00000000E+00
  0.00000000E+00  0.00000000E+00  0.00000000E+00
  0.00000000E+00  0.00000000E+00  0.00000000E+00
  0.00000000E+00  0.00000000E+00  0.00000000E+00
  0.00000000E+00  0.00000000E+00  0.00000000E+00
  0.00000000E+00  0.00000000E+00  0.00000000E+00
  0.00000000E+00  0.00000000E+00  0.00000000E+00
  0.00000000E+00  0.00000000E+00  0.00000000E+00
  0.00000000E+00  0.00000000E+00  0.00000000E+00
  0.00000000E+00  0.00000000E+00  0.00000000E+00
  0.00000000E+00  0.00000000E+00  0.00000000E+00
  0.00000000E+00  0.00000000E+00  0.00000000E+00
  0.00000000E+00  0.00000000E+00  0.00000000E+00
  0.00000000E+00  0.00000000E+00  0.00000000E+00
  0.00000000E+00  0.00000000E+00  0.00000000E+00
  0.00000000E+00  0.00000000E+00  0.00000000E+00
  0.00000000E+00  0.00000000E+00  0.00000000E+00
  0.00000000E+00  0.00000000E+00  0.00000000E+00
  0.00000000E+00  0.00000000E+00  0.00000000E+00
  0.00000000E+00  0.00000000E+00  0.00000000E+00
  0.00000000E+00  0.00000000E+00  0.00000000E+00
  0.00000000E+00  0.00000000E+00  0.00000000E+00
  0.00000000E+00  0.00000000E+00  0.00000000E+00
  0.00000000E+00  0.00000000E+00  0.00000000E+00
  0.00000000E+00  0.00000000E+00  0.00000000E+00
  0.00000000E+00  0.00000000E+00  0.00000000E+00
  0.00000000E+00  0.00000000E+00  0.00000000E+00
  0.00000000E+00  0.00000000E+00  0.00000000E+00
  0.00000000E+00  0.00000000E+00  0.00000000E+00
  0.00000000E+00  0.00000000E+00  0.00000000E+00
  0.00000000E+00  0.00000000E+00  0.00000000E+00
  0.00000000E+00  0.00000000E+00  0.00000000E+00
  0.00000000E+00  0.00000000E+00  0.00000000E+00
  0.00000000E+00  0.00000000E+00  0.00000000E+00
  0.00000000E+00  0.00000000E+00  0.00000000E+00
  0.00000000E+00  0.00000000E+00  0.00000000E+00
  0.00000000E+00  0.00000000E+00  0.00000000E+00
  0.00000000E+00  0.00000000E+00  0.00000000E+00
  0.00000000E+00  0.00000000E+00  0.00000000E+00
  0.00000000E+00  0.00000000E+00  0.00000000E+00
  0.00000000E+00  0.00000000E+00  0.00000000E+00
  0.00000000E+00  0.00000000E+00  0.00000000E+00
  0.00000000E+00  0.00000000E+00  0.00000000E+00
  0.00000000E+00  0.00000000E+00  0.00000000E+00
  0.00000000E+00  0.00000000E+00  0.00000000E+00
  0.00000000E+00  0.00000000E+00  0.00000000E+00
  0.00000000E+00  0.00000000E+00  0.00000000E+00
  0.00000000E+00  0.00000000E+00  0.00000000E+00
  0.00000000E+00  0.00000000E+00  0.00000000E+00
  0.00000000E+00  0.00000000E+00  0.00000000E+00
  0.00000000E+00  0.00000000E+00  0.00000000E+00
  0.00000000E+00  0.00000000E+00  0.00000000E+00
  0.00000000E+00  0.00000000E+00  0.00000000E+00
  0.00000000E+00  0.00000000E+00  0.00000000E+00
  0.00000000E+00  0.00000000E+00  0.00000000E+00
  0.00000000E+00  0.00000000E+00  0.00000000E+00
  0.00000000E+00  0.00000000E+00  0.00000000E+00
  0.00000000E+00  0.00000000E+00  0.00000000E+00
  0.00000000E+00  0.00000000E+00  0.00000000E+00
  0.00000000E+00  0.00000000E+00  0.00000000E+00
  0.00000000E+00  0.00000000E+00  0.00000000E+00
  0.00000000E+00  0.00000000E+00  0.00000000E+00
  0.00000000E+00  0.00000000E+00  0.00000000E+00
  0.00000000E+00  0.00000000E+00  0.00000000E+00
  0.00000000E+00  0.00000000E+00  0.00000000E+00
  0.00000000E+00  0.00000000E+00  0.00000000E+00
  0.00000000E+00  0.00000000E+00  0.00000000E+00
  0.00000000E+00  0.00000000E+00  0.00000000E+00
  0.00000000E+00  0.00000000E+00  0.00000000E+00
  0.00000000E+00  0.00000000E+00  0.00000000E+00
  0.00000000E+00  0.00000000E+00  0.00000000E+00
  0.00000000E+00  0.00000000E+00  0.00000000E+00
  0.00000000E+00  0.00000000E+00  0.00000000E+00
  0.00000000E+00  0.00000000E+00  0.00000000E+00
  0.00000000E+00  0.00000000E+00  0.00000000E+00
  0.00000000E+00  0.00000000E+00  0.00000000E+00
  0.00000000E+00  0.00000000E+00  0.00000000E+00
  0.00000000E+00  0.00000000E+00  0.00000000E+00
  0.00000000E+00  0.00000000E+00  0.00000000E+00
  0.00000000E+00  0.00000000E+00  0.00000000E+00
  0.00000000E+00  0.00000000E+00  0.00000000E+00
  0.00000000E+00  0.00000000E+00  0.00000000E+00
  0.00000000E+00  0.00000000E+00  0.00000000E+00
  0.00000000E+00  0.00000000E+00  0.00000000E+00
  0.00000000E+00  0.00000000E+00  0.00000000E+00
  0.00000000E+00  0.00000000E+00  0.00000000E+00
  0.00000000E+00  0.00000000E+00  0.00000000E+00
  0.00000000E+00  0.00000000E+00  0.00000000E+00
  0.00000000E+00  0.00000000E+00  0.00000000E+00
  0.00000000E+00  0.00000000E+00  0.00000000E+00
  0.00000000E+00  0.00000000E+00  0.00000000E+00
  0.00000000E+00  0.00000000E+00  0.00000000E+00
  0.00000000E+00  0.00000000E+00  0.00000000E+00
  0.00000000E+00  0.00000000E+00  0.00000000E+00
  0.00000000E+00  0.00000000E+00  0.00000000E+00
  0.00000000E+00  0.00000000E+00  0.00000000E+00
  0.00000000E+00  0.00000000E+00  0.00000000E+00
  0.00000000E+00  0.00000000E+00  0.00000000E+00
  0.00000000E+00  0.00000000E+00  0.00000000E+00
  0.00000000E+00  0.00000000E+00  0.00000000E+00
  0.00000000E+00  0.00000000E+00  0.00000000E+00
  0.00000000E+00  0.00000000E+00  0.00000000E+00
  0.00000000E+00  0.00000000E+00  0.00000000E+00
  0.00000000E+00  0.00000000E+00  0.00000000E+00
  0.00000000E+00  0.00000000E+00  0.00000000E+00
  0.00000000E+00  0.00000000E+00  0.00000000E+00
  0.00000000E+00  0.00000000E+00  0.00000000E+00
  0.00000000E+00  0.00000000E+00  0.00000000E+00
  0.00000000E+00  0.00000000E+00  0.00000000E+00
  0.00000000E+00  0.00000000E+00  0.00000000E+00
  0.00000000E+00  0.00000000E+00  0.00000000E+00
  0.00000000E+00  0.00000000E+00  0.00000000E+00
  0.00000000E+00  0.00000000E+00  0.00000000E+00
  0.00000000E+00  0.00000000E+00  0.00000000E+00
  0.00000000E+00  0.00000000E+00  0.00000000E+00
  0.00000000E+00  0.00000000E+00  0.00000000E+00
