# Supplementary material for: Dramatic Enhancement of Rare-Earth Metal–Organic Framework Stability Via Metal Cluster Fluorination
Source: JACS Au. 2022 Aug 9;2(8):1889–98. doi: 10.1021/jacsau.2c00259 (PMC9400048; doi:10.1021/jacsau.2c00259)
Supplement: Supplementary file 2 — au2c00259_si_002.zip [file au2c00259_si_002.zip › jacs_supplement/poscars/empty_stability/dobdc/mixed/eu/single/seven/POSCAR]

POSCAR file written by OVITO Basic 3.5.4
   1.00000000000000     
    15.4333321446007865    0.0032620454371588   -0.0144544098839797
    -0.0447274892651968   15.1067195237656549    0.0071437973226671
     0.0996853090443216   -0.0190568301134784   21.3229736127328771
   C    Eu   H    O    F 
    96    12    61    81     7
Direct
  0.3896700619155951  0.9328398213050946  0.9669187845131830
  0.0724631668356750  0.4066671812208682  0.0210932515380406
  0.4892296875591811  0.1869428922214738  0.0150089629341892
  0.8046001128791360  0.4742562920567295  0.9966290526524730
  0.4654229388477802  0.0953062442805859  0.9954696826727343
  0.8991987142879196  0.4583192845372039  0.0063128200542693
  0.5063370470402901  0.0171861834757792  0.0155534389086611
  0.4669641241472533  0.9368619321038878  0.0013003735069717
  0.9664103524986629  0.5157397708267055  0.9867161823243151
  0.0519440552358787  0.4883607470661602  0.9939950598559122
  0.3910509196802465  0.0910194610352377  0.9590638037395536
  0.9199919674410424  0.3779548881295653  0.0345265384768467
  0.3520566758532766  0.0113006283635642  0.9441386013500619
  0.0048771896512463  0.3518881530299112  0.0426801762165709
  0.3465656678886901  0.8474315292792980  0.9603039479527382
  0.1634782616752659  0.3795259574639118  0.0228351222508749
  0.6685469320063717  0.6755065859828946  0.1363692842242585
  0.3523248280761280  0.3772706130715093  0.1723065442732192
  0.3527327401072853  0.6685961123023034  0.1472649154039232
  0.6685127760050094  0.3618807539232947  0.1596574314747130
  0.7790361541773834  0.7885593704570368  0.1657902850032826
  0.2526155041016338  0.2590258820618487  0.2033431258197993
  0.2391544351498567  0.7783584103441754  0.1820001322221785
  0.7898191973619433  0.2588349466764086  0.1901888846834296
  0.7162047767790227  0.7264421282015761  0.1840821740366607
  0.3034014259548456  0.3303290756449968  0.2226070339403705
  0.3030038866915916  0.7142876416981920  0.1968854082216609
  0.7257579555129468  0.3217299546787942  0.2074015741841109
  0.8359602679594005  0.2159983249250246  0.2371538546039460
  0.1965350974508695  0.8212723609434747  0.2309038781047832
  0.2061388948826774  0.2070066850461885  0.2455973764713164
  0.8260034710719566  0.8363508476633044  0.2101413877454803
  0.6994009975915390  0.7113612628797199  0.2489352425073648
  0.3071444069762350  0.3524455496404428  0.2870805359852184
  0.3209800675482768  0.6937561219471959  0.2593589381552661
  0.7131056017857915  0.3434398092753455  0.2704268446009763
  0.8211030595451163  0.2354446285057676  0.3001838708513063
  0.2142649940292998  0.8005848677499188  0.2935097894652188
  0.2129934228705821  0.2267053685198448  0.3103306087754021
  0.8081523939160036  0.8214095038141238  0.2746185957733474
  0.7604167123356120  0.3015214246954088  0.3167252640756431
  0.2770274323555810  0.7351717264967519  0.3081931962376956
  0.2626868287529973  0.2994396298047945  0.3296837578174490
  0.7454521550103621  0.7600878584017465  0.2928658555700991
  0.8668549597925690  0.1833772097825701  0.3487107486438532
  0.1666689953530636  0.8478341703129217  0.3433962179056280
  0.1695522158319989  0.1708055533601893  0.3574149293107638
  0.8555185760478778  0.8677329240194638  0.3249066532960541
  0.9095571210821092  0.5617786879135735  0.4615735020616540
  0.4165623176446971  0.0000534580512621  0.5045534608281272
  0.0075731736864455  0.3082933009149542  0.5155982806852961
  0.6946282914130393  0.0092323259118032  0.4904088707668706
  0.9860768260496755  0.3998586465623504  0.4932644579492518
  0.5975655412870182  0.0105398391676204  0.4935469091075930
  0.0241129863465375  0.4792538130031687  0.5142234284513236
  0.5468279402180229  0.0874046359786433  0.4850144346646132
  0.9140206665051593  0.4031984621480262  0.4542287119551318
  0.5568096690426856  0.9300679267266716  0.5066544329068492
  0.8749152678633081  0.4822496057672652  0.4377638082212343
  0.4677874663684420  0.9240617022772781  0.5120920313049808
  0.8658706046405413  0.6470631017326696  0.4529614731644003
  0.3216984508173866  0.9995049308643260  0.5089478851063305
  0.1457353815904767  0.8070532435147655  0.6462328384803300
  0.8366701267008594  0.1295585896622882  0.6644708818305745
  0.8337759044047104  0.8200267751808354  0.6405875426183627
  0.1537962287579333  0.1185338812870356  0.6719557525231536
  0.2553174646388854  0.6960520170864370  0.6787009128133050
  0.7321977008814855  0.2456407094960582  0.6928939647823427
  0.7426468017288883  0.6879752476550109  0.6775834084714845
  0.2378724535677108  0.2564618151906330  0.7037375582206238
  0.1929664827061188  0.7588650797452914  0.6955158244512631
  0.7827456100004895  0.1742007595074213  0.7120412749086640
  0.7806717054535923  0.7715721400136601  0.6879645085794834
  0.1932138223466424  0.1777248406277607  0.7199245792684934
  0.2811055266278686  0.3030345960414920  0.7504267547674388
  0.6963458564636937  0.6483882018036979  0.7262257105264283
  0.6812345732198963  0.2919461565196571  0.7354535983841899
  0.3026112093634552  0.6508215768688501  0.7238496485360173
  0.1764178120627591  0.7770347512318594  0.7599504681419234
  0.7824797943667647  0.1463397061561977  0.7755562500152493
  0.7695538524956618  0.8123095162796190  0.7461688072079227
  0.1890268202528063  0.1514374752168663  0.7826482182938861
  0.2794454111255646  0.2752032290213293  0.8128009151127742
  0.6862617739459367  0.6887101356275664  0.7848115647616396
  0.6826207922388932  0.2656856259452098  0.7993907761535297
  0.2865834315748330  0.6700702199465880  0.7882008241364247
  0.2308737359787756  0.1994242281312850  0.8291288754085784
  0.7223479824665731  0.7735501424118283  0.7946104107606260
  0.7325357468967510  0.1934723192299330  0.8184614256732416
  0.2239968217501342  0.7319922475803509  0.8050573440429574
  0.3305692738403962  0.3248018485402824  0.8599460307097644
  0.6422115280972420  0.6376334136451760  0.8351007599622804
  0.6339017350436080  0.3158728404789173  0.8470750836171277
  0.3374049851741248  0.6277469100110125  0.8383741321590890
  0.9845085230036617  0.5588333367149261  0.4985100979594890
  0.4572124867016569  0.0807215813875146  0.4911440490066212
  0.3708958377966169  0.3732816932665557  0.0144152452883048
  0.6397687580281683  0.6121924435825292  0.9894592153227961
  0.6181885535914873  0.3583167920996502  0.0029460081321133
  0.3849234289606969  0.6283719440714037  0.9935503550125020
  0.5097846258208847  0.5127739108320952  0.1276695047739764
  0.0106472926700150  0.0102133993200439  0.3739262430304038
  0.1215583285266462  0.8712902499540931  0.4981787777370386
  0.8803031937142336  0.1251799208799937  0.5068166682957482
  0.8686008856558161  0.8704687167643712  0.4875615820115087
  0.1300709406980189  0.1272565200252771  0.5120537932324183
  0.9931415455970409  0.9780361032377343  0.6281824137852752
  0.4934249121305214  0.4814493794621839  0.8731385046956746
  0.3617012494040566  0.1534414066018357  0.9449332840502080
  0.4932466935466877  0.8744824808995375  0.0191277265813170
  0.8669747680454023  0.3344976630646173  0.0494137344658370
  0.5971123149030433  0.9651946461821552  0.0644315287912889
  0.1057194329290070  0.5295969807533538  0.9771266702930035
  0.9986746579921402  0.6243876874905681  0.9465445268994799
  0.9725974621608557  0.2422879122221246  0.0852195441505259
  0.7571294892447327  0.2699842593860353  0.1063835101676887
  0.2566437485895960  0.7582041577379925  0.0961833377673287
  0.4964115588049154  0.3305453408847754  0.0994951698423279
  0.7920413960957617  0.7983508436341822  0.1158185685470841
  0.2502098445813061  0.2437245711140719  0.1532993509139544
  0.1479167812550912  0.8716075407093129  0.2204981426636863
  0.8828656549248635  0.1645366907262158  0.2251070677871283
  0.9123863588400454  0.9185307503347104  0.2315872877662599
  0.1314443857701164  0.1125885424375781  0.2624020682368595
  0.3419550768816180  0.4341754748891731  0.3504719837087720
  0.6179831887142697  0.6240925676326725  0.2302373458399032
  0.6638440377944050  0.3926158362425127  0.2824413808366870
  0.3699488201559618  0.6436834807138752  0.2695655286547165
  0.2650007867864019  0.3135695088391515  0.3801292094054745
  0.7339193210775221  0.7492202630142515  0.3428585099651400
  0.0096376951761243  0.1806438381614086  0.4197552234821345
  0.8350872690523303  0.0060441923371286  0.4081514364383949
  0.2544283104463148  0.7501750248611145  0.3936397413216994
  0.7817531598578782  0.2750578075793157  0.4019408093731371
  0.0022798288597343  0.8309064861470290  0.3970454712330280
  0.0087440219603181  0.6218237495820134  0.5171916775211898
  0.4156740360687365  0.1388140174339654  0.4850768389593441
  0.5987320527444737  0.8720942592371443  0.5121392541586758
  0.8855396569342560  0.3403814995563010  0.4394267439918877
  0.5411501665089062  0.2099433421415569  0.4636678795251186
  0.4662505437155815  0.7953367734565191  0.5246172597290411
  0.7786498710389296  0.4218529086771170  0.3932796407343204
  0.1083627464777450  0.5345478695751780  0.5672367963983618
  0.3290634650800257  0.8727383157829891  0.5191449299055151
  0.7769390305454351  0.5855835191073950  0.4086217482789536
  0.9906095623027653  0.1676410669914290  0.5944075380782863
  0.1580076667593460  0.0119408268443593  0.5937952624663367
  0.9847694469976815  0.8120725161061628  0.5842631201546098
  0.2640291245569770  0.3446322203034029  0.6424843689790407
  0.8259016251578544  0.9875985878421787  0.5859204665181892
  0.7298775243587059  0.5864880875205500  0.6252629613686835
  0.2675908232019211  0.6833573759551328  0.6289549624124930
  0.7336424206845393  0.2651395809464177  0.6435489556062421
  0.6677017663041411  0.5823925005447776  0.7201100786067300
  0.3184354574551591  0.3628506693567246  0.7391164427338737
  0.6019270012101359  0.3818486295373376  0.7537323257433428
  0.3901654667252004  0.5714929786603591  0.7460010937867807
  0.0919388379747872  0.8597065054476900  0.7386457379052160
  0.8633356808427806  0.0579622419523460  0.7561606089299246
  0.1523748260005746  0.0914551822150074  0.7941728329036835
  0.8001739229728884  0.8771606966428251  0.7531628573058669
  0.2138227441074818  0.7465561188245218  0.8547595546397488
  0.7323951096074950  0.1749486576228989  0.8680336175008634
  0.2581614909369776  0.2217407150493642  0.9141919936632021
  0.7375838829887797  0.8754193537586588  0.8461103137786026
  0.2534460488227097  0.9060649965097198  0.9194652634873748
  0.1283314515242466  0.2651427968570346  0.0533708975144478
  0.1747761783072974  0.0082570846483776  0.4103423521103977
  0.2538209786300385  0.0700582982841880  0.9028220893293550
  0.5669966229481389  0.2126152278275413  0.0169003087742823
  0.3799449812358660  0.7783069028979952  0.9810521922483559
  0.7758110936506171  0.5524808562416155  0.9918447992620258
  0.2239701258521336  0.4297892521189937  0.0080689878093452
  0.2695781536705297  0.8441629036121867  0.9338022724224260
  0.1821865295241096  0.2965625100786156  0.0387041874169753
  0.4230078035197380  0.2343759465622171  0.0273144898296280
  0.7587611848157465  0.4045842557279045  0.9947937800439846
  0.5790076816335485  0.0239790221019476  0.0507843804254549
  0.9457635540687122  0.5936175660523659  0.9593707127384761
  0.2769697292348852  0.0078212562023054  0.9109732466236196
  0.0250249535670335  0.2725359985241766  0.0701872732554065
  0.5011752051331371  0.3814291908382046  0.0715417377124297
  0.6812026313632842  0.6896076159118749  0.0781445778387919
  0.3293507848346735  0.3594283257045987  0.1162728420771018
  0.3288918015994042  0.6805658014181688  0.0893768198660752
  0.6777962503067911  0.3318877592150287  0.1031083116074285
  0.2195743611479699  0.7990607339494247  0.1222357404127621
  0.8061037813762866  0.2383446406974699  0.1296078382329284
  0.6145652806286321  0.6166778531891737  0.1567253493444483
  0.4142823579659378  0.4287152024853071  0.1864978834236197
  0.4161360169450319  0.6212372569376399  0.1626539506011042
  0.6139341476099318  0.4196429702585576  0.1756138998159926
  0.1578783437019240  0.1398514381116485  0.2234024805039496
  0.8869890624117076  0.8948612195774786  0.1914689789669239
  0.6413549585724780  0.6515503630003820  0.2699280120848115
  0.3529778634407919  0.4249395632373734  0.3058294887146076
  0.9217638303703737  0.1263771070034920  0.3321724374955082
  0.1145942557161206  0.9088496521739557  0.3292939083548632
  0.1187618050813128  0.1090177104928074  0.3361353052126219
  0.9167601330024198  0.9225778209158193  0.3092340500577393
  0.7471941099742736  0.3237146363070238  0.3784602081209485
  0.2952956770166111  0.7124220066717939  0.3680096875628891
  0.8461220763253294  0.1999585749642776  0.4067765584442142
  0.1813141379642715  0.8234519776932814  0.4013832976078717
  0.1832099076394158  0.1834366453920424  0.4151920024371734
  0.8346623657129939  0.8511912435577358  0.3810428251279347
  0.0036584736580778  0.8735564523703445  0.4313358985904401
  0.0102509059697695  0.1293304392547441  0.4474094194969780
  0.8864046584566196  0.0082178888012763  0.4346494200484088
  0.1318063562481200  0.0022155350590012  0.4437396449223954
  0.8970587445516287  0.7169945155565713  0.4737416654456723
  0.0843442557156706  0.2796191025938199  0.5180686807616084
  0.7346482625508770  0.0821533920939643  0.4940449464839034
  0.2784337206043332  0.0675720765731214  0.5068907017734716
  0.7906481323360737  0.6478586200310446  0.4234389958593283
  0.2826952909050391  0.9195747241472318  0.5144898601401593
  0.9395884564870158  0.2640019072546380  0.5290670765851218
  0.7289833776433383  0.9331040113351960  0.4855464987857516
  0.0948447550368670  0.4751003711964046  0.5520824383706042
  0.5856431190813538  0.1650257936496189  0.4701692886085382
  0.8019874709693298  0.4842101934131975  0.4021622784578796
  0.4263482718914560  0.8453425769319693  0.5254781422248129
  0.0052585646661996  0.1117223977649076  0.5739053256782185
  0.9938727891072503  0.8558037622406616  0.5512450269635067
  0.1171868965385556  0.9842283737092075  0.5639412308373437
  0.8767402700985301  0.9890822247323356  0.5586734256321435
  0.1631996679196703  0.7928425872371037  0.5884484507760632
  0.8306011711334236  0.1543240050832395  0.6080723488383484
  0.8161056641547333  0.8108021040431481  0.5829176750621059
  0.1847788313436638  0.1240303004285153  0.6163227465493435
  0.7544516003543364  0.6459351156203823  0.6215445265685204
  0.2373279871819349  0.2859411346101055  0.6435283426253520
  0.0877346502585397  0.8624138999493525  0.6648071890248914
  0.8878701318159372  0.0669440216972461  0.6829770398411270
  0.8937490457761967  0.8698405262045625  0.6622661702174568
  0.0956117321913794  0.0637837007330191  0.6886835625434813
  0.6336180814108801  0.3608627117975374  0.7149531634375137
  0.3624132187090581  0.5911330626895079  0.7054547651501295
  0.1174495394622568  0.8366055675354858  0.7791152064767743
  0.8294833588072805  0.0761505996202416  0.7948484237744182
  0.3839814893429576  0.3821362677902016  0.8414392047624304
  0.5906632279342929  0.5755898428425539  0.8199980672769627
  0.5810640106244236  0.3761890331304585  0.8269151048775356
  0.3972676862148035  0.5734659283901422  0.8208542359913835
  0.2261251876620562  0.1718454807087397  0.8902707163092174
  0.7102803190651983  0.8171343860988713  0.8498371268716980
  0.3168409462506148  0.3045136607391683  0.9184104723597883
  0.6617769243189855  0.6581174887671608  0.8914584523098341
  0.6454340209849079  0.2996290604526735  0.9043907689781747
  0.3220832716858126  0.6466968875988712  0.8952274929380764
  0.5115855952260304  0.6309053176001669  0.0477165606761858
  0.6188350622100813  0.4974933182201298  0.0536892160083653
  0.3906307571693048  0.5116731979234075  0.0598442105929067
  0.5028393173153844  0.6117496649987899  0.9337132911204407
  0.4897546533442139  0.3722609442456317  0.9490524708702495
  0.3778419039421337  0.4936303901499883  0.9452993798398097
  0.6123530406231694  0.4830300966674486  0.9373181331730578
 
  0.00000000E+00  0.00000000E+00  0.00000000E+00
  0.00000000E+00  0.00000000E+00  0.00000000E+00
  0.00000000E+00  0.00000000E+00  0.00000000E+00
  0.00000000E+00  0.00000000E+00  0.00000000E+00
  0.00000000E+00  0.00000000E+00  0.00000000E+00
  0.00000000E+00  0.00000000E+00  0.00000000E+00
  0.00000000E+00  0.00000000E+00  0.00000000E+00
  0.00000000E+00  0.00000000E+00  0.00000000E+00
  0.00000000E+00  0.00000000E+00  0.00000000E+00
  0.00000000E+00  0.00000000E+00  0.00000000E+00
  0.00000000E+00  0.00000000E+00  0.00000000E+00
  0.00000000E+00  0.00000000E+00  0.00000000E+00
  0.00000000E+00  0.00000000E+00  0.00000000E+00
  0.00000000E+00  0.00000000E+00  0.00000000E+00
  0.00000000E+00  0.00000000E+00  0.00000000E+00
  0.00000000E+00  0.00000000E+00  0.00000000E+00
  0.00000000E+00  0.00000000E+00  0.00000000E+00
  0.00000000E+00  0.00000000E+00  0.00000000E+00
  0.00000000E+00  0.00000000E+00  0.00000000E+00
  0.00000000E+00  0.00000000E+00  0.00000000E+00
  0.00000000E+00  0.00000000E+00  0.00000000E+00
  0.00000000E+00  0.00000000E+00  0.00000000E+00
  0.00000000E+00  0.00000000E+00  0.00000000E+00
  0.00000000E+00  0.00000000E+00  0.00000000E+00
  0.00000000E+00  0.00000000E+00  0.00000000E+00
  0.00000000E+00  0.00000000E+00  0.00000000E+00
  0.00000000E+00  0.00000000E+00  0.00000000E+00
  0.00000000E+00  0.00000000E+00  0.00000000E+00
  0.00000000E+00  0.00000000E+00  0.00000000E+00
  0.00000000E+00  0.00000000E+00  0.00000000E+00
  0.00000000E+00  0.00000000E+00  0.00000000E+00
  0.00000000E+00  0.00000000E+00  0.00000000E+00
  0.00000000E+00  0.00000000E+00  0.00000000E+00
  0.00000000E+00  0.00000000E+00  0.00000000E+00
  0.00000000E+00  0.00000000E+00  0.00000000E+00
  0.00000000E+00  0.00000000E+00  0.00000000E+00
  0.00000000E+00  0.00000000E+00  0.00000000E+00
  0.00000000E+00  0.00000000E+00  0.00000000E+00
  0.00000000E+00  0.00000000E+00  0.00000000E+00
  0.00000000E+00  0.00000000E+00  0.00000000E+00
  0.00000000E+00  0.00000000E+00  0.00000000E+00
  0.00000000E+00  0.00000000E+00  0.00000000E+00
  0.00000000E+00  0.00000000E+00  0.00000000E+00
  0.00000000E+00  0.00000000E+00  0.00000000E+00
  0.00000000E+00  0.00000000E+00  0.00000000E+00
  0.00000000E+00  0.00000000E+00  0.00000000E+00
  0.00000000E+00  0.00000000E+00  0.00000000E+00
  0.00000000E+00  0.00000000E+00  0.00000000E+00
  0.00000000E+00  0.00000000E+00  0.00000000E+00
  0.00000000E+00  0.00000000E+00  0.00000000E+00
  0.00000000E+00  0.00000000E+00  0.00000000E+00
  0.00000000E+00  0.00000000E+00  0.00000000E+00
  0.00000000E+00  0.00000000E+00  0.00000000E+00
  0.00000000E+00  0.00000000E+00  0.00000000E+00
  0.00000000E+00  0.00000000E+00  0.00000000E+00
  0.00000000E+00  0.00000000E+00  0.00000000E+00
  0.00000000E+00  0.00000000E+00  0.00000000E+00
  0.00000000E+00  0.00000000E+00  0.00000000E+00
  0.00000000E+00  0.00000000E+00  0.00000000E+00
  0.00000000E+00  0.00000000E+00  0.00000000E+00
  0.00000000E+00  0.00000000E+00  0.00000000E+00
  0.00000000E+00  0.00000000E+00  0.00000000E+00
  0.00000000E+00  0.00000000E+00  0.00000000E+00
  0.00000000E+00  0.00000000E+00  0.00000000E+00
  0.00000000E+00  0.00000000E+00  0.00000000E+00
  0.00000000E+00  0.00000000E+00  0.00000000E+00
  0.00000000E+00  0.00000000E+00  0.00000000E+00
  0.00000000E+00  0.00000000E+00  0.00000000E+00
  0.00000000E+00  0.00000000E+00  0.00000000E+00
  0.00000000E+00  0.00000000E+00  0.00000000E+00
  0.00000000E+00  0.00000000E+00  0.00000000E+00
  0.00000000E+00  0.00000000E+00  0.00000000E+00
  0.00000000E+00  0.00000000E+00  0.00000000E+00
  0.00000000E+00  0.00000000E+00  0.00000000E+00
  0.00000000E+00  0.00000000E+00  0.00000000E+00
  0.00000000E+00  0.00000000E+00  0.00000000E+00
  0.00000000E+00  0.00000000E+00  0.00000000E+00
  0.00000000E+00  0.00000000E+00  0.00000000E+00
  0.00000000E+00  0.00000000E+00  0.00000000E+00
  0.00000000E+00  0.00000000E+00  0.00000000E+00
  0.00000000E+00  0.00000000E+00  0.00000000E+00
  0.00000000E+00  0.00000000E+00  0.00000000E+00
  0.00000000E+00  0.00000000E+00  0.00000000E+00
  0.00000000E+00  0.00000000E+00  0.00000000E+00
  0.00000000E+00  0.00000000E+00  0.00000000E+00
  0.00000000E+00  0.00000000E+00  0.00000000E+00
  0.00000000E+00  0.00000000E+00  0.00000000E+00
  0.00000000E+00  0.00000000E+00  0.00000000E+00
  0.00000000E+00  0.00000000E+00  0.00000000E+00
  0.00000000E+00  0.00000000E+00  0.00000000E+00
  0.00000000E+00  0.00000000E+00  0.00000000E+00
  0.00000000E+00  0.00000000E+00  0.00000000E+00
  0.00000000E+00  0.00000000E+00  0.00000000E+00
  0.00000000E+00  0.00000000E+00  0.00000000E+00
  0.00000000E+00  0.00000000E+00  0.00000000E+00
  0.00000000E+00  0.00000000E+00  0.00000000E+00
  0.00000000E+00  0.00000000E+00  0.00000000E+00
  0.00000000E+00  0.00000000E+00  0.00000000E+00
  0.00000000E+00  0.00000000E+00  0.00000000E+00
  0.00000000E+00  0.00000000E+00  0.00000000E+00
  0.00000000E+00  0.00000000E+00  0.00000000E+00
  0.00000000E+00  0.00000000E+00  0.00000000E+00
  0.00000000E+00  0.00000000E+00  0.00000000E+00
  0.00000000E+00  0.00000000E+00  0.00000000E+00
  0.00000000E+00  0.00000000E+00  0.00000000E+00
  0.00000000E+00  0.00000000E+00  0.00000000E+00
  0.00000000E+00  0.00000000E+00  0.00000000E+00
  0.00000000E+00  0.00000000E+00  0.00000000E+00
  0.00000000E+00  0.00000000E+00  0.00000000E+00
  0.00000000E+00  0.00000000E+00  0.00000000E+00
  0.00000000E+00  0.00000000E+00  0.00000000E+00
  0.00000000E+00  0.00000000E+00  0.00000000E+00
  0.00000000E+00  0.00000000E+00  0.00000000E+00
  0.00000000E+00  0.00000000E+00  0.00000000E+00
  0.00000000E+00  0.00000000E+00  0.00000000E+00
  0.00000000E+00  0.00000000E+00  0.00000000E+00
  0.00000000E+00  0.00000000E+00  0.00000000E+00
  0.00000000E+00  0.00000000E+00  0.00000000E+00
  0.00000000E+00  0.00000000E+00  0.00000000E+00
  0.00000000E+00  0.00000000E+00  0.00000000E+00
  0.00000000E+00  0.00000000E+00  0.00000000E+00
  0.00000000E+00  0.00000000E+00  0.00000000E+00
  0.00000000E+00  0.00000000E+00  0.00000000E+00
  0.00000000E+00  0.00000000E+00  0.00000000E+00
  0.00000000E+00  0.00000000E+00  0.00000000E+00
  0.00000000E+00  0.00000000E+00  0.00000000E+00
  0.00000000E+00  0.00000000E+00  0.00000000E+00
  0.00000000E+00  0.00000000E+00  0.00000000E+00
  0.00000000E+00  0.00000000E+00  0.00000000E+00
  0.00000000E+00  0.00000000E+00  0.00000000E+00
  0.00000000E+00  0.00000000E+00  0.00000000E+00
  0.00000000E+00  0.00000000E+00  0.00000000E+00
  0.00000000E+00  0.00000000E+00  0.00000000E+00
  0.00000000E+00  0.00000000E+00  0.00000000E+00
  0.00000000E+00  0.00000000E+00  0.00000000E+00
  0.00000000E+00  0.00000000E+00  0.00000000E+00
  0.00000000E+00  0.00000000E+00  0.00000000E+00
  0.00000000E+00  0.00000000E+00  0.00000000E+00
  0.00000000E+00  0.00000000E+00  0.00000000E+00
  0.00000000E+00  0.00000000E+00  0.00000000E+00
  0.00000000E+00  0.00000000E+00  0.00000000E+00
  0.00000000E+00  0.00000000E+00  0.00000000E+00
  0.00000000E+00  0.00000000E+00  0.00000000E+00
  0.00000000E+00  0.00000000E+00  0.00000000E+00
  0.00000000E+00  0.00000000E+00  0.00000000E+00
  0.00000000E+00  0.00000000E+00  0.00000000E+00
  0.00000000E+00  0.00000000E+00  0.00000000E+00
  0.00000000E+00  0.00000000E+00  0.00000000E+00
  0.00000000E+00  0.00000000E+00  0.00000000E+00
  0.00000000E+00  0.00000000E+00  0.00000000E+00
  0.00000000E+00  0.00000000E+00  0.00000000E+00
  0.00000000E+00  0.00000000E+00  0.00000000E+00
  0.00000000E+00  0.00000000E+00  0.00000000E+00
  0.00000000E+00  0.00000000E+00  0.00000000E+00
  0.00000000E+00  0.00000000E+00  0.00000000E+00
  0.00000000E+00  0.00000000E+00  0.00000000E+00
  0.00000000E+00  0.00000000E+00  0.00000000E+00
  0.00000000E+00  0.00000000E+00  0.00000000E+00
  0.00000000E+00  0.00000000E+00  0.00000000E+00
  0.00000000E+00  0.00000000E+00  0.00000000E+00
  0.00000000E+00  0.00000000E+00  0.00000000E+00
  0.00000000E+00  0.00000000E+00  0.00000000E+00
  0.00000000E+00  0.00000000E+00  0.00000000E+00
  0.00000000E+00  0.00000000E+00  0.00000000E+00
  0.00000000E+00  0.00000000E+00  0.00000000E+00
  0.00000000E+00  0.00000000E+00  0.00000000E+00
  0.00000000E+00  0.00000000E+00  0.00000000E+00
  0.00000000E+00  0.00000000E+00  0.00000000E+00
  0.00000000E+00  0.00000000E+00  0.00000000E+00
  0.00000000E+00  0.00000000E+00  0.00000000E+00
  0.00000000E+00  0.00000000E+00  0.00000000E+00
  0.00000000E+00  0.00000000E+00  0.00000000E+00
  0.00000000E+00  0.00000000E+00  0.00000000E+00
  0.00000000E+00  0.00000000E+00  0.00000000E+00
  0.00000000E+00  0.00000000E+00  0.00000000E+00
  0.00000000E+00  0.00000000E+00  0.00000000E+00
  0.00000000E+00  0.00000000E+00  0.00000000E+00
  0.00000000E+00  0.00000000E+00  0.00000000E+00
  0.00000000E+00  0.00000000E+00  0.00000000E+00
  0.00000000E+00  0.00000000E+00  0.00000000E+00
  0.00000000E+00  0.00000000E+00  0.00000000E+00
  0.00000000E+00  0.00000000E+00  0.00000000E+00
  0.00000000E+00  0.00000000E+00  0.00000000E+00
  0.00000000E+00  0.00000000E+00  0.00000000E+00
  0.00000000E+00  0.00000000E+00  0.00000000E+00
  0.00000000E+00  0.00000000E+00  0.00000000E+00
  0.00000000E+00  0.00000000E+00  0.00000000E+00
  0.00000000E+00  0.00000000E+00  0.00000000E+00
  0.00000000E+00  0.00000000E+00  0.00000000E+00
  0.00000000E+00  0.00000000E+00  0.00000000E+00
  0.00000000E+00  0.00000000E+00  0.00000000E+00
  0.00000000E+00  0.00000000E+00  0.00000000E+00
  0.00000000E+00  0.00000000E+00  0.00000000E+00
  0.00000000E+00  0.00000000E+00  0.00000000E+00
  0.00000000E+00  0.00000000E+00  0.00000000E+00
  0.00000000E+00  0.00000000E+00  0.00000000E+00
  0.00000000E+00  0.00000000E+00  0.00000000E+00
  0.00000000E+00  0.00000000E+00  0.00000000E+00
  0.00000000E+00  0.00000000E+00  0.00000000E+00
  0.00000000E+00  0.00000000E+00  0.00000000E+00
  0.00000000E+00  0.00000000E+00  0.00000000E+00
  0.00000000E+00  0.00000000E+00  0.00000000E+00
  0.00000000E+00  0.00000000E+00  0.00000000E+00
  0.00000000E+00  0.00000000E+00  0.00000000E+00
  0.00000000E+00  0.00000000E+00  0.00000000E+00
  0.00000000E+00  0.00000000E+00  0.00000000E+00
  0.00000000E+00  0.00000000E+00  0.00000000E+00
  0.00000000E+00  0.00000000E+00  0.00000000E+00
  0.00000000E+00  0.00000000E+00  0.00000000E+00
  0.00000000E+00  0.00000000E+00  0.00000000E+00
  0.00000000E+00  0.00000000E+00  0.00000000E+00
  0.00000000E+00  0.00000000E+00  0.00000000E+00
  0.00000000E+00  0.00000000E+00  0.00000000E+00
  0.00000000E+00  0.00000000E+00  0.00000000E+00
  0.00000000E+00  0.00000000E+00  0.00000000E+00
  0.00000000E+00  0.00000000E+00  0.00000000E+00
  0.00000000E+00  0.00000000E+00  0.00000000E+00
  0.00000000E+00  0.00000000E+00  0.00000000E+00
  0.00000000E+00  0.00000000E+00  0.00000000E+00
  0.00000000E+00  0.00000000E+00  0.00000000E+00
  0.00000000E+00  0.00000000E+00  0.00000000E+00
  0.00000000E+00  0.00000000E+00  0.00000000E+00
  0.00000000E+00  0.00000000E+00  0.00000000E+00
  0.00000000E+00  0.00000000E+00  0.00000000E+00
  0.00000000E+00  0.00000000E+00  0.00000000E+00
  0.00000000E+00  0.00000000E+00  0.00000000E+00
  0.00000000E+00  0.00000000E+00  0.00000000E+00
  0.00000000E+00  0.00000000E+00  0.00000000E+00
  0.00000000E+00  0.00000000E+00  0.00000000E+00
  0.00000000E+00  0.00000000E+00  0.00000000E+00
  0.00000000E+00  0.00000000E+00  0.00000000E+00
  0.00000000E+00  0.00000000E+00  0.00000000E+00
  0.00000000E+00  0.00000000E+00  0.00000000E+00
  0.00000000E+00  0.00000000E+00  0.00000000E+00
  0.00000000E+00  0.00000000E+00  0.00000000E+00
  0.00000000E+00  0.00000000E+00  0.00000000E+00
  0.00000000E+00  0.00000000E+00  0.00000000E+00
  0.00000000E+00  0.00000000E+00  0.00000000E+00
  0.00000000E+00  0.00000000E+00  0.00000000E+00
  0.00000000E+00  0.00000000E+00  0.00000000E+00
  0.00000000E+00  0.00000000E+00  0.00000000E+00
  0.00000000E+00  0.00000000E+00  0.00000000E+00
  0.00000000E+00  0.00000000E+00  0.00000000E+00
  0.00000000E+00  0.00000000E+00  0.00000000E+00
  0.00000000E+00  0.00000000E+00  0.00000000E+00
  0.00000000E+00  0.00000000E+00  0.00000000E+00
  0.00000000E+00  0.00000000E+00  0.00000000E+00
  0.00000000E+00  0.00000000E+00  0.00000000E+00
  0.00000000E+00  0.00000000E+00  0.00000000E+00
  0.00000000E+00  0.00000000E+00  0.00000000E+00
  0.00000000E+00  0.00000000E+00  0.00000000E+00
  0.00000000E+00  0.00000000E+00  0.00000000E+00
  0.00000000E+00  0.00000000E+00  0.00000000E+00
  0.00000000E+00  0.00000000E+00  0.00000000E+00
  0.00000000E+00  0.00000000E+00  0.00000000E+00
  0.00000000E+00  0.00000000E+00  0.00000000E+00
  0.00000000E+00  0.00000000E+00  0.00000000E+00
