# Supplementary material for: Dramatic Enhancement of Rare-Earth Metal–Organic Framework Stability Via Metal Cluster Fluorination
Source: JACS Au. 2022 Aug 9;2(8):1889–98. doi: 10.1021/jacsau.2c00259 (PMC9400048; doi:10.1021/jacsau.2c00259)
Supplement: Supplementary file 2 — au2c00259_si_002.zip [file au2c00259_si_002.zip › jacs_supplement/poscars/empty_stability/dobdc/mixed/eu/single/six/POSCAR]

POSCAR file written by OVITO Basic 3.5.4
   1.00000000000000     
    15.4583918496945714    0.0008915057586429    0.0002687835606081
    -0.0471081767378555   15.0672961631586855   -0.0018263921532893
     0.1201920402495356   -0.0316208928009376   21.3515122958061845
   C    Eu   H    O    F 
    96    12    62    82     6
Direct
  0.3731899295962080  0.9347693456532511  0.9691521405241303
  0.0720393311018057  0.4041770370955433  0.0194198452500416
  0.4824023616242030  0.1867930037443273  0.0139914173918427
  0.8034369088941489  0.4687042528288785  0.9984736576607602
  0.4555936192294467  0.0953844032220559  0.9951364069559574
  0.8981828673877530  0.4526472458800725  0.0060979455710282
  0.4946949108371186  0.0157549024470427  0.0143804787376069
  0.4518220096424059  0.9365330233069926  0.0017483572464343
  0.9640217285947585  0.5122218012235535  0.9871225131478099
  0.0499296828930369  0.4865500867651704  0.9939720793273850
  0.3799116502065942  0.0931488539589367  0.9603821044450740
  0.9205267829300112  0.3712830058654149  0.0323991706299509
  0.3379110367901248  0.0144693963650724  0.9464469457016449
  0.0058485183743073  0.3466174242950188  0.0395989925165665
  0.3264466639713604  0.8508352529934200  0.9642236751609730
  0.1635751199310107  0.3799348947224672  0.0212846103450559
  0.6741861147611772  0.6720133618462825  0.1369168995096075
  0.3482732900713899  0.3826411473329756  0.1725198662368257
  0.3548770100548992  0.6683679946176113  0.1481129172019351
  0.6665048456676317  0.3590122944899505  0.1600681805812840
  0.7886151546483831  0.7796522647312614  0.1674323357981891
  0.2493052821034425  0.2631961749369083  0.2029907446567165
  0.2377046547115782  0.7733755423272726  0.1831163531589937
  0.7859763719658233  0.2536329335435923  0.1898575899248911
  0.7216380756069327  0.7218594130505025  0.1851727067638222
  0.3004814827637716  0.3341250163269507  0.2225969616428074
  0.3037694440800891  0.7116254268081761  0.1979917205861668
  0.7233809113137681  0.3179980257294233  0.2074171996281962
  0.8326628528739803  0.2109356933825239  0.2365331671903448
  0.1951952885147961  0.8165963142314823  0.2319942903570080
  0.2042744902378075  0.2095502412324066  0.2450765821798768
  0.8345517384656773  0.8279112750028474  0.2119991085095521
  0.6994529652277564  0.7115985345117934  0.2495631198408290
  0.3060401737327467  0.3542172928544929  0.2872748916815340
  0.3230312785040823  0.6924946388432929  0.2603698098162255
  0.7124639697356301  0.3409365158628148  0.2703744241471497
  0.8197936878909502  0.2319319845519701  0.2995017429497082
  0.2145521861673529  0.7977043246521660  0.2944651933707547
  0.2125843430694303  0.2275211489936382  0.3098939195782293
  0.8116069873301583  0.8176343262353498  0.2760394207999397
  0.7602152599537462  0.2991162765329776  0.3162926643658182
  0.2785428952791520  0.7335440173702352  0.3091552481704412
  0.2626188634176003  0.2999083047419902  0.3296009086377012
  0.7449096079974993  0.7604318829751548  0.2937299559931574
  0.8670000541838405  0.1811808713418372  0.3479266578085785
  0.1675427330220813  0.8458006216112324  0.3442607587250066
  0.1700633116130845  0.1705112978642731  0.3567927233655581
  0.8574967348106171  0.8652050235820425  0.3263637746688204
  0.9104574724213421  0.5618539466953223  0.4599296928683287
  0.4179088209202888  0.0001767760357652  0.5045801302808641
  0.0082132922194589  0.3087038497015868  0.5150812661847795
  0.6958366522010806  0.0086568981463131  0.4911586587496188
  0.9868754017645927  0.4001263868214124  0.4922232722157318
  0.5988780521623269  0.0099893858664046  0.4939330468230594
  0.0239759959950376  0.4798664255637419  0.5136605793721571
  0.5483878974189409  0.0866924598456791  0.4837345130677093
  0.9159198053664355  0.4029508252636589  0.4524093877108442
  0.5578505720525300  0.9299180069137449  0.5083267525366537
  0.8769418334638885  0.4820006859449961  0.4355539495951106
  0.4688991541513445  0.9241921062823124  0.5135254002352667
  0.8662337722467441  0.6469352029792503  0.4514197821102570
  0.3231200221775765  0.9999352922672315  0.5088994433819636
  0.1486814891962496  0.8085080590875577  0.6460498803687216
  0.8387052466140545  0.1304318088302239  0.6647511120475400
  0.8360365801693206  0.8201451591846833  0.6412410299717237
  0.1540746188591271  0.1219522215306128  0.6713123346565126
  0.2598908126176056  0.6986255491817985  0.6770623906092865
  0.7334528780114624  0.2457276589925854  0.6937245039671538
  0.7443109926063798  0.6883026211236611  0.6780526012462715
  0.2394671058829800  0.2594308360679918  0.7032251658789548
  0.1979567407683476  0.7616370782892474  0.6946422269420651
  0.7848334083208712  0.1747400331751905  0.7125580268653593
  0.7827367343948595  0.7719038347238012  0.6885500686907591
  0.1929183652104669  0.1815761183376594  0.7192649301880607
  0.2820496813709070  0.3060278645547498  0.7501859465186413
  0.6981392577998875  0.6486383948340730  0.7266936582301682
  0.6817754679179586  0.2911568507868623  0.7363656194646495
  0.3088697432463405  0.6542251503170604  0.7214953170853420
  0.1837441303854419  0.7810243738200953  0.7591133403492520
  0.7850175320795785  0.1466999281653045  0.7759459311826262
  0.7718546549687559  0.8126730961088171  0.7467676547369209
  0.1861386768440028  0.1565763276688372  0.7820844632857131
  0.2777867709833686  0.2793404607140673  0.8126499620223129
  0.6882217448702974  0.6889729983961672  0.7852855328416197
  0.6831980773910260  0.2644650113086371  0.8001310212948241
  0.2954157205310324  0.6749942222259335  0.7857984343578792
  0.2270821421446811  0.2048164014292766  0.8288112694944871
  0.7245179843755523  0.7739215429222739  0.7951503542966236
  0.7342739743948030  0.1929079483568827  0.8189184653870569
  0.2334238388493546  0.7371970319566259  0.8034669050133871
  0.3290671536939200  0.3282499335998708  0.8599858777019875
  0.6441578453587411  0.6377064340086420  0.8355213907743391
  0.6327467702642124  0.3131728081611271  0.8477432196558397
  0.3476172459054965  0.6331251125579129  0.8352464780380728
  0.9843959710173138  0.5593990611967428  0.4976351377763422
  0.4588804506998372  0.0804265829511550  0.4898869324819159
  0.3691625856033696  0.3771500954253568  0.0145404689634816
  0.6405689225845848  0.6116382228590496  0.9894560985079508
  0.6154780723074964  0.3561887338627514  0.0032396527275793
  0.3878596056703287  0.6334638742474112  0.9933472239369436
  0.5104697665831992  0.5107756471238076  0.1288868848347207
  0.0119128157835817  0.0095230323413915  0.3743245960819621
  0.1228943572340739  0.8712363753059122  0.4984627533335910
  0.8812303823120047  0.1253381853131401  0.5068957353705201
  0.8700674219951523  0.8702525480296472  0.4884519333324135
  0.1311366685792663  0.1277261546300110  0.5117322678398111
  0.9949043728560554  0.9788171858244326  0.6283161757843700
  0.4947218661485380  0.4814126972108639  0.8733052735893381
  0.3520908379658678  0.1565990186447337  0.9467813696946052
  0.4768956397227839  0.8732322085949704  0.0190558649612314
  0.8682585571584625  0.3263861790921183  0.0466983187453209
  0.5864959002754802  0.9607101771449322  0.0601479048639462
  0.1028531597066689  0.5297764592761141  0.9782031726589437
  0.9945300790461999  0.6227577394878168  0.9488542036204706
  0.9769596689846054  0.2338933204742020  0.0796815848592090
  0.5166445225953424  0.6867788707703326  0.0846732084358166
  0.7523837063921306  0.2646062430801521  0.1063743277035840
  0.2538624118354207  0.7519419373050340  0.0973431447777102
  0.4933269121607182  0.3258001778736457  0.0996233404320890
  0.8052658248831008  0.7858736694506376  0.1177852809958608
  0.2456192041790501  0.2493767451798590  0.1528286468869666
  0.1454561395606220  0.8657581305076718  0.2216189877431916
  0.8788537548296986  0.1588292388436301  0.2242231571531335
  0.9220569894865491  0.9084677702552568  0.2340664086716302
  0.1305609054188395  0.1139850762500103  0.2616169257569965
  0.3425025517466977  0.4339669708925840  0.3514604009526678
  0.6133802547143006  0.6292964644594861  0.2300554777583912
  0.6643698554563144  0.3912496067036813  0.2826664629414637
  0.3735774807230285  0.6441229187055697  0.2706064473265286
  0.2659701724996069  0.3127546477613876  0.3801232016388241
  0.7294641141468787  0.7532596990478098  0.3434511697538980
  0.0099280135785378  0.1810703322599210  0.4196411172131178
  0.8366136721347530  0.0042852466396894  0.4086017027043809
  0.2566014061257960  0.7494007215194856  0.3945661624454857
  0.7837552803688510  0.2742954110758546  0.4012845155993503
  0.0041697999694179  0.8306438405371352  0.3974326587479240
  0.0076532300321333  0.6226659602919753  0.5167370591386984
  0.4176022879865897  0.1385202018968812  0.4827261702446677
  0.5994890684195440  0.8719192746829378  0.5149485799487650
  0.8882578897472087  0.3397983829299704  0.4371890574956581
  0.5431699528008807  0.2085241290945561  0.4596164917627874
  0.4674978843451854  0.7959815321129184  0.5297815387597566
  0.7812354764675788  0.4211254884534057  0.3910382621757265
  0.1065497201185082  0.5354244738838503  0.5678166994774401
  0.3300578584938663  0.8730739559992244  0.5207607552141198
  0.7791189926080335  0.5850166745030450  0.4058349516222535
  0.9919220698804523  0.1680494234406140  0.5938856590305903
  0.1599584791848727  0.0118689990140339  0.5941421385871379
  0.9867057923203220  0.8127522825823306  0.5851136304356572
  0.2700272701515445  0.3461648135609394  0.6420466374755733
  0.8273771620088368  0.9880523849732157  0.5864793437505682
  0.7308308757855784  0.5868120731663495  0.6255844476290520
  0.2700553440203493  0.6848313446936203  0.6272620757087140
  0.7345311536841947  0.2654147814170997  0.6444822242952739
  0.6693726921068262  0.5825180441461129  0.7205960541343828
  0.3211861281405746  0.3647969607314039  0.7390060440115178
  0.6010844022543722  0.3797894235589752  0.7547796199597059
  0.3957753180159855  0.5736029897007384  0.7428499674353262
  0.0977512796604714  0.8626365478326719  0.7388936485956208
  0.8667064483143037  0.0591157899821511  0.7562414699171711
  0.1481459205204914  0.0972691109884138  0.7934315228486710
  0.8028475188562965  0.8774817745250516  0.7538603877545214
  0.2248475383115434  0.7525986314715851  0.8531706882511259
  0.7340726788143428  0.1739373641091646  0.8683340383682960
  0.2528108681707479  0.2281252040847903  0.9139456161213388
  0.7399010115287012  0.8760892877011912  0.8465502126881717
  0.2356049549565498  0.9119163613614347  0.9227006145417107
  0.1317865737707322  0.2628950937029302  0.0490231982687277
  0.1760245343397813  0.0086244293763755  0.4106232246713546
  0.2420860798857944  0.0764937327893449  0.9048029344757893
  0.5606952035557811  0.2103829112008810  0.0156568642069317
  0.3566390843730503  0.7810694458141612  0.9862904749588850
  0.7753382174083185  0.5472098157552665  0.9941185706494196
  0.2225480478408173  0.4329599135866360  0.0082621813082540
  0.2495762463464786  0.8497456673535240  0.9377617099024320
  0.1847792408905562  0.2967623409749649  0.0355130267463935
  0.4176272422341398  0.2364373128681976  0.0262159224861804
  0.7570797571034475  0.3990474988570867  0.9981201641473447
  0.5693044671584175  0.0202590953606929  0.0473792937436883
  0.9420802629527074  0.5907046253723109  0.9610833616262937
  0.2620666595184247  0.0133942039880353  0.9144893153047207
  0.0281976475299714  0.2663438008367578  0.0650371143703481
  0.4987934512816423  0.3785624634816571  0.0735297494203806
  0.5151246955713376  0.6546116627000131  0.0449941370368308
  0.6915293692826552  0.6828181481074793  0.0792497652596822
  0.3243926232177117  0.3672888552942766  0.1164784670767389
  0.3286139044884067  0.6771777509283297  0.0909071961352765
  0.6739731906534843  0.3285118979917030  0.1036711405258046
  0.2163303639127250  0.7922850858384223  0.1235629944358863
  0.8005182564842883  0.2318535879756496  0.1293915671907087
  0.6138279973105227  0.6185935186214380  0.1562822636565286
  0.4107329568848712  0.4333517334720725  0.1871350531494826
  0.4229907737461645  0.6269283517226114  0.1624178983616247
  0.6138064793881597  0.4187526120885110  0.1763175624815645
  0.1558424135847218  0.1425304786180845  0.2227008475775420
  0.8991706668254480  0.8825210766539655  0.1938644536373673
  0.6364655767413154  0.6565658738643734  0.2697915277296019
  0.3524086089975214  0.4262049627428510  0.3065834685415254
  0.9218727196254619  0.1240334720377163  0.3313991705745138
  0.1156507086982828  0.9069319267655800  0.3301014337706718
  0.1195001091966077  0.1084872611811178  0.3354819905408704
  0.9203201449383158  0.9183549294755977  0.3108421660605742
  0.7488489732661492  0.3228263137941738  0.3778816070467386
  0.2977853932600212  0.7119962579957217  0.3689022965629718
  0.8476090066101420  0.1991808157642012  0.4060049250002962
  0.1826433596631247  0.8221020190961070  0.4021914693550812
  0.1842728588481677  0.1826321475676664  0.4144613309576144
  0.8340475146328075  0.8515341366381364  0.3822636196133260
  0.0048627611490701  0.8728111061277843  0.4320897311809873
  0.0111728961259843  0.1295644028909777  0.4471431719507919
  0.8876880019667723  0.0078927588922326  0.4351017005885751
  0.1327668276959884  0.0021346505805084  0.4437451739398313
  0.8962728164396339  0.7169497494393866  0.4731827743279169
  0.0848360916942781  0.2799860206297922  0.5176130777706618
  0.7357926235635759  0.0818297795179674  0.4946525252845291
  0.2799414952256427  0.0681372313589890  0.5061699668232293
  0.7919045459324892  0.6474604334790470  0.4210790305279630
  0.2839941811159719  0.9199557405556007  0.5151333255237205
  0.9402590938918962  0.2645961539472808  0.5289050376548516
  0.7301706523479012  0.9323096795956474  0.4869091803095884
  0.0936602821962751  0.4758807407484085  0.5522535755352322
  0.5874130927872585  0.1637217864767351  0.4672280625523086
  0.8050433447676681  0.4836911461761346  0.3991140919855312
  0.4273414715652990  0.8457627849074569  0.5278897115299443
  0.0061787345970075  0.1119843259372288  0.5732141753060844
  0.9955679207347785  0.8559706181224058  0.5517094505844895
  0.1192260180796154  0.9849722205308282  0.5640895375966650
  0.8781954873787754  0.9893691034682135  0.5592571650411102
  0.1647021902130064  0.7933767171786954  0.5881794464294643
  0.8320233719771508  0.1549187784335615  0.6084155899806802
  0.8184231473619263  0.8106417082328150  0.5836828188779393
  0.1848262154230653  0.1277408268741738  0.6156965072896483
  0.7556649016322368  0.6462974559446835  0.6219383042641979
  0.2416546536638648  0.2881429168340901  0.6429262697135911
  0.0905960081223682  0.8636261308071127  0.6650141961519651
  0.8904398960368738  0.0681559387940354  0.6830423856074646
  0.8960740722324587  0.8700156253609492  0.6627549609510694
  0.0963973654357773  0.0664898584352258  0.6880575299000995
  0.6332341733130775  0.3594507716698345  0.7160037437600835
  0.3678317561075986  0.5938396028218449  0.7025821456399086
  0.1250185559633223  0.8405743512349204  0.7789154656020756
  0.8329510569695273  0.0770284544909501  0.7950239366261158
  0.3840170322901955  0.3841844602145699  0.8416550308864714
  0.5934820283709428  0.5748487677698151  0.8204176512510415
  0.5797753930299265  0.3733063673877055  0.8275734110112367
  0.4040519691074707  0.5751593331783411  0.8174570308713243
  0.2195334038717576  0.1788300744766005  0.8900919498540816
  0.7127401872843748  0.8176141051256423  0.8503914434156954
  0.3140960290862864  0.3086889871730065  0.9183408262651156
  0.6627352656569698  0.6590507659700933  0.8918018845712297
  0.6427038847954378  0.2959070654712050  0.9049933682975393
  0.3362762321571466  0.6558284472382425  0.8917234789430637
  0.6126138029755808  0.4965546326118471  0.0524337323239479
  0.3984485317306010  0.5149350175360254  0.0581838946591304
  0.5060432754265136  0.6058166973552446  0.9356578016013799
  0.4880197103598078  0.3748476089194099  0.9503085100306379
  0.3750800913932508  0.4972850342191109  0.9447081004474640
  0.6158559016199234  0.4800987873286147  0.9364496684582662
 
  0.00000000E+00  0.00000000E+00  0.00000000E+00
  0.00000000E+00  0.00000000E+00  0.00000000E+00
  0.00000000E+00  0.00000000E+00  0.00000000E+00
  0.00000000E+00  0.00000000E+00  0.00000000E+00
  0.00000000E+00  0.00000000E+00  0.00000000E+00
  0.00000000E+00  0.00000000E+00  0.00000000E+00
  0.00000000E+00  0.00000000E+00  0.00000000E+00
  0.00000000E+00  0.00000000E+00  0.00000000E+00
  0.00000000E+00  0.00000000E+00  0.00000000E+00
  0.00000000E+00  0.00000000E+00  0.00000000E+00
  0.00000000E+00  0.00000000E+00  0.00000000E+00
  0.00000000E+00  0.00000000E+00  0.00000000E+00
  0.00000000E+00  0.00000000E+00  0.00000000E+00
  0.00000000E+00  0.00000000E+00  0.00000000E+00
  0.00000000E+00  0.00000000E+00  0.00000000E+00
  0.00000000E+00  0.00000000E+00  0.00000000E+00
  0.00000000E+00  0.00000000E+00  0.00000000E+00
  0.00000000E+00  0.00000000E+00  0.00000000E+00
  0.00000000E+00  0.00000000E+00  0.00000000E+00
  0.00000000E+00  0.00000000E+00  0.00000000E+00
  0.00000000E+00  0.00000000E+00  0.00000000E+00
  0.00000000E+00  0.00000000E+00  0.00000000E+00
  0.00000000E+00  0.00000000E+00  0.00000000E+00
  0.00000000E+00  0.00000000E+00  0.00000000E+00
  0.00000000E+00  0.00000000E+00  0.00000000E+00
  0.00000000E+00  0.00000000E+00  0.00000000E+00
  0.00000000E+00  0.00000000E+00  0.00000000E+00
  0.00000000E+00  0.00000000E+00  0.00000000E+00
  0.00000000E+00  0.00000000E+00  0.00000000E+00
  0.00000000E+00  0.00000000E+00  0.00000000E+00
  0.00000000E+00  0.00000000E+00  0.00000000E+00
  0.00000000E+00  0.00000000E+00  0.00000000E+00
  0.00000000E+00  0.00000000E+00  0.00000000E+00
  0.00000000E+00  0.00000000E+00  0.00000000E+00
  0.00000000E+00  0.00000000E+00  0.00000000E+00
  0.00000000E+00  0.00000000E+00  0.00000000E+00
  0.00000000E+00  0.00000000E+00  0.00000000E+00
  0.00000000E+00  0.00000000E+00  0.00000000E+00
  0.00000000E+00  0.00000000E+00  0.00000000E+00
  0.00000000E+00  0.00000000E+00  0.00000000E+00
  0.00000000E+00  0.00000000E+00  0.00000000E+00
  0.00000000E+00  0.00000000E+00  0.00000000E+00
  0.00000000E+00  0.00000000E+00  0.00000000E+00
  0.00000000E+00  0.00000000E+00  0.00000000E+00
  0.00000000E+00  0.00000000E+00  0.00000000E+00
  0.00000000E+00  0.00000000E+00  0.00000000E+00
  0.00000000E+00  0.00000000E+00  0.00000000E+00
  0.00000000E+00  0.00000000E+00  0.00000000E+00
  0.00000000E+00  0.00000000E+00  0.00000000E+00
  0.00000000E+00  0.00000000E+00  0.00000000E+00
  0.00000000E+00  0.00000000E+00  0.00000000E+00
  0.00000000E+00  0.00000000E+00  0.00000000E+00
  0.00000000E+00  0.00000000E+00  0.00000000E+00
  0.00000000E+00  0.00000000E+00  0.00000000E+00
  0.00000000E+00  0.00000000E+00  0.00000000E+00
  0.00000000E+00  0.00000000E+00  0.00000000E+00
  0.00000000E+00  0.00000000E+00  0.00000000E+00
  0.00000000E+00  0.00000000E+00  0.00000000E+00
  0.00000000E+00  0.00000000E+00  0.00000000E+00
  0.00000000E+00  0.00000000E+00  0.00000000E+00
  0.00000000E+00  0.00000000E+00  0.00000000E+00
  0.00000000E+00  0.00000000E+00  0.00000000E+00
  0.00000000E+00  0.00000000E+00  0.00000000E+00
  0.00000000E+00  0.00000000E+00  0.00000000E+00
  0.00000000E+00  0.00000000E+00  0.00000000E+00
  0.00000000E+00  0.00000000E+00  0.00000000E+00
  0.00000000E+00  0.00000000E+00  0.00000000E+00
  0.00000000E+00  0.00000000E+00  0.00000000E+00
  0.00000000E+00  0.00000000E+00  0.00000000E+00
  0.00000000E+00  0.00000000E+00  0.00000000E+00
  0.00000000E+00  0.00000000E+00  0.00000000E+00
  0.00000000E+00  0.00000000E+00  0.00000000E+00
  0.00000000E+00  0.00000000E+00  0.00000000E+00
  0.00000000E+00  0.00000000E+00  0.00000000E+00
  0.00000000E+00  0.00000000E+00  0.00000000E+00
  0.00000000E+00  0.00000000E+00  0.00000000E+00
  0.00000000E+00  0.00000000E+00  0.00000000E+00
  0.00000000E+00  0.00000000E+00  0.00000000E+00
  0.00000000E+00  0.00000000E+00  0.00000000E+00
  0.00000000E+00  0.00000000E+00  0.00000000E+00
  0.00000000E+00  0.00000000E+00  0.00000000E+00
  0.00000000E+00  0.00000000E+00  0.00000000E+00
  0.00000000E+00  0.00000000E+00  0.00000000E+00
  0.00000000E+00  0.00000000E+00  0.00000000E+00
  0.00000000E+00  0.00000000E+00  0.00000000E+00
  0.00000000E+00  0.00000000E+00  0.00000000E+00
  0.00000000E+00  0.00000000E+00  0.00000000E+00
  0.00000000E+00  0.00000000E+00  0.00000000E+00
  0.00000000E+00  0.00000000E+00  0.00000000E+00
  0.00000000E+00  0.00000000E+00  0.00000000E+00
  0.00000000E+00  0.00000000E+00  0.00000000E+00
  0.00000000E+00  0.00000000E+00  0.00000000E+00
  0.00000000E+00  0.00000000E+00  0.00000000E+00
  0.00000000E+00  0.00000000E+00  0.00000000E+00
  0.00000000E+00  0.00000000E+00  0.00000000E+00
  0.00000000E+00  0.00000000E+00  0.00000000E+00
  0.00000000E+00  0.00000000E+00  0.00000000E+00
  0.00000000E+00  0.00000000E+00  0.00000000E+00
  0.00000000E+00  0.00000000E+00  0.00000000E+00
  0.00000000E+00  0.00000000E+00  0.00000000E+00
  0.00000000E+00  0.00000000E+00  0.00000000E+00
  0.00000000E+00  0.00000000E+00  0.00000000E+00
  0.00000000E+00  0.00000000E+00  0.00000000E+00
  0.00000000E+00  0.00000000E+00  0.00000000E+00
  0.00000000E+00  0.00000000E+00  0.00000000E+00
  0.00000000E+00  0.00000000E+00  0.00000000E+00
  0.00000000E+00  0.00000000E+00  0.00000000E+00
  0.00000000E+00  0.00000000E+00  0.00000000E+00
  0.00000000E+00  0.00000000E+00  0.00000000E+00
  0.00000000E+00  0.00000000E+00  0.00000000E+00
  0.00000000E+00  0.00000000E+00  0.00000000E+00
  0.00000000E+00  0.00000000E+00  0.00000000E+00
  0.00000000E+00  0.00000000E+00  0.00000000E+00
  0.00000000E+00  0.00000000E+00  0.00000000E+00
  0.00000000E+00  0.00000000E+00  0.00000000E+00
  0.00000000E+00  0.00000000E+00  0.00000000E+00
  0.00000000E+00  0.00000000E+00  0.00000000E+00
  0.00000000E+00  0.00000000E+00  0.00000000E+00
  0.00000000E+00  0.00000000E+00  0.00000000E+00
  0.00000000E+00  0.00000000E+00  0.00000000E+00
  0.00000000E+00  0.00000000E+00  0.00000000E+00
  0.00000000E+00  0.00000000E+00  0.00000000E+00
  0.00000000E+00  0.00000000E+00  0.00000000E+00
  0.00000000E+00  0.00000000E+00  0.00000000E+00
  0.00000000E+00  0.00000000E+00  0.00000000E+00
  0.00000000E+00  0.00000000E+00  0.00000000E+00
  0.00000000E+00  0.00000000E+00  0.00000000E+00
  0.00000000E+00  0.00000000E+00  0.00000000E+00
  0.00000000E+00  0.00000000E+00  0.00000000E+00
  0.00000000E+00  0.00000000E+00  0.00000000E+00
  0.00000000E+00  0.00000000E+00  0.00000000E+00
  0.00000000E+00  0.00000000E+00  0.00000000E+00
  0.00000000E+00  0.00000000E+00  0.00000000E+00
  0.00000000E+00  0.00000000E+00  0.00000000E+00
  0.00000000E+00  0.00000000E+00  0.00000000E+00
  0.00000000E+00  0.00000000E+00  0.00000000E+00
  0.00000000E+00  0.00000000E+00  0.00000000E+00
  0.00000000E+00  0.00000000E+00  0.00000000E+00
  0.00000000E+00  0.00000000E+00  0.00000000E+00
  0.00000000E+00  0.00000000E+00  0.00000000E+00
  0.00000000E+00  0.00000000E+00  0.00000000E+00
  0.00000000E+00  0.00000000E+00  0.00000000E+00
  0.00000000E+00  0.00000000E+00  0.00000000E+00
  0.00000000E+00  0.00000000E+00  0.00000000E+00
  0.00000000E+00  0.00000000E+00  0.00000000E+00
  0.00000000E+00  0.00000000E+00  0.00000000E+00
  0.00000000E+00  0.00000000E+00  0.00000000E+00
  0.00000000E+00  0.00000000E+00  0.00000000E+00
  0.00000000E+00  0.00000000E+00  0.00000000E+00
  0.00000000E+00  0.00000000E+00  0.00000000E+00
  0.00000000E+00  0.00000000E+00  0.00000000E+00
  0.00000000E+00  0.00000000E+00  0.00000000E+00
  0.00000000E+00  0.00000000E+00  0.00000000E+00
  0.00000000E+00  0.00000000E+00  0.00000000E+00
  0.00000000E+00  0.00000000E+00  0.00000000E+00
  0.00000000E+00  0.00000000E+00  0.00000000E+00
  0.00000000E+00  0.00000000E+00  0.00000000E+00
  0.00000000E+00  0.00000000E+00  0.00000000E+00
  0.00000000E+00  0.00000000E+00  0.00000000E+00
  0.00000000E+00  0.00000000E+00  0.00000000E+00
  0.00000000E+00  0.00000000E+00  0.00000000E+00
  0.00000000E+00  0.00000000E+00  0.00000000E+00
  0.00000000E+00  0.00000000E+00  0.00000000E+00
  0.00000000E+00  0.00000000E+00  0.00000000E+00
  0.00000000E+00  0.00000000E+00  0.00000000E+00
  0.00000000E+00  0.00000000E+00  0.00000000E+00
  0.00000000E+00  0.00000000E+00  0.00000000E+00
  0.00000000E+00  0.00000000E+00  0.00000000E+00
  0.00000000E+00  0.00000000E+00  0.00000000E+00
  0.00000000E+00  0.00000000E+00  0.00000000E+00
  0.00000000E+00  0.00000000E+00  0.00000000E+00
  0.00000000E+00  0.00000000E+00  0.00000000E+00
  0.00000000E+00  0.00000000E+00  0.00000000E+00
  0.00000000E+00  0.00000000E+00  0.00000000E+00
  0.00000000E+00  0.00000000E+00  0.00000000E+00
  0.00000000E+00  0.00000000E+00  0.00000000E+00
  0.00000000E+00  0.00000000E+00  0.00000000E+00
  0.00000000E+00  0.00000000E+00  0.00000000E+00
  0.00000000E+00  0.00000000E+00  0.00000000E+00
  0.00000000E+00  0.00000000E+00  0.00000000E+00
  0.00000000E+00  0.00000000E+00  0.00000000E+00
  0.00000000E+00  0.00000000E+00  0.00000000E+00
  0.00000000E+00  0.00000000E+00  0.00000000E+00
  0.00000000E+00  0.00000000E+00  0.00000000E+00
  0.00000000E+00  0.00000000E+00  0.00000000E+00
  0.00000000E+00  0.00000000E+00  0.00000000E+00
  0.00000000E+00  0.00000000E+00  0.00000000E+00
  0.00000000E+00  0.00000000E+00  0.00000000E+00
  0.00000000E+00  0.00000000E+00  0.00000000E+00
  0.00000000E+00  0.00000000E+00  0.00000000E+00
  0.00000000E+00  0.00000000E+00  0.00000000E+00
  0.00000000E+00  0.00000000E+00  0.00000000E+00
  0.00000000E+00  0.00000000E+00  0.00000000E+00
  0.00000000E+00  0.00000000E+00  0.00000000E+00
  0.00000000E+00  0.00000000E+00  0.00000000E+00
  0.00000000E+00  0.00000000E+00  0.00000000E+00
  0.00000000E+00  0.00000000E+00  0.00000000E+00
  0.00000000E+00  0.00000000E+00  0.00000000E+00
  0.00000000E+00  0.00000000E+00  0.00000000E+00
  0.00000000E+00  0.00000000E+00  0.00000000E+00
  0.00000000E+00  0.00000000E+00  0.00000000E+00
  0.00000000E+00  0.00000000E+00  0.00000000E+00
  0.00000000E+00  0.00000000E+00  0.00000000E+00
  0.00000000E+00  0.00000000E+00  0.00000000E+00
  0.00000000E+00  0.00000000E+00  0.00000000E+00
  0.00000000E+00  0.00000000E+00  0.00000000E+00
  0.00000000E+00  0.00000000E+00  0.00000000E+00
  0.00000000E+00  0.00000000E+00  0.00000000E+00
  0.00000000E+00  0.00000000E+00  0.00000000E+00
  0.00000000E+00  0.00000000E+00  0.00000000E+00
  0.00000000E+00  0.00000000E+00  0.00000000E+00
  0.00000000E+00  0.00000000E+00  0.00000000E+00
  0.00000000E+00  0.00000000E+00  0.00000000E+00
  0.00000000E+00  0.00000000E+00  0.00000000E+00
  0.00000000E+00  0.00000000E+00  0.00000000E+00
  0.00000000E+00  0.00000000E+00  0.00000000E+00
  0.00000000E+00  0.00000000E+00  0.00000000E+00
  0.00000000E+00  0.00000000E+00  0.00000000E+00
  0.00000000E+00  0.00000000E+00  0.00000000E+00
  0.00000000E+00  0.00000000E+00  0.00000000E+00
  0.00000000E+00  0.00000000E+00  0.00000000E+00
  0.00000000E+00  0.00000000E+00  0.00000000E+00
  0.00000000E+00  0.00000000E+00  0.00000000E+00
  0.00000000E+00  0.00000000E+00  0.00000000E+00
  0.00000000E+00  0.00000000E+00  0.00000000E+00
  0.00000000E+00  0.00000000E+00  0.00000000E+00
  0.00000000E+00  0.00000000E+00  0.00000000E+00
  0.00000000E+00  0.00000000E+00  0.00000000E+00
  0.00000000E+00  0.00000000E+00  0.00000000E+00
  0.00000000E+00  0.00000000E+00  0.00000000E+00
  0.00000000E+00  0.00000000E+00  0.00000000E+00
  0.00000000E+00  0.00000000E+00  0.00000000E+00
  0.00000000E+00  0.00000000E+00  0.00000000E+00
  0.00000000E+00  0.00000000E+00  0.00000000E+00
  0.00000000E+00  0.00000000E+00  0.00000000E+00
  0.00000000E+00  0.00000000E+00  0.00000000E+00
  0.00000000E+00  0.00000000E+00  0.00000000E+00
  0.00000000E+00  0.00000000E+00  0.00000000E+00
  0.00000000E+00  0.00000000E+00  0.00000000E+00
  0.00000000E+00  0.00000000E+00  0.00000000E+00
  0.00000000E+00  0.00000000E+00  0.00000000E+00
  0.00000000E+00  0.00000000E+00  0.00000000E+00
  0.00000000E+00  0.00000000E+00  0.00000000E+00
  0.00000000E+00  0.00000000E+00  0.00000000E+00
  0.00000000E+00  0.00000000E+00  0.00000000E+00
  0.00000000E+00  0.00000000E+00  0.00000000E+00
  0.00000000E+00  0.00000000E+00  0.00000000E+00
  0.00000000E+00  0.00000000E+00  0.00000000E+00
  0.00000000E+00  0.00000000E+00  0.00000000E+00
  0.00000000E+00  0.00000000E+00  0.00000000E+00
  0.00000000E+00  0.00000000E+00  0.00000000E+00
  0.00000000E+00  0.00000000E+00  0.00000000E+00
  0.00000000E+00  0.00000000E+00  0.00000000E+00
  0.00000000E+00  0.00000000E+00  0.00000000E+00
  0.00000000E+00  0.00000000E+00  0.00000000E+00
  0.00000000E+00  0.00000000E+00  0.00000000E+00
  0.00000000E+00  0.00000000E+00  0.00000000E+00
  0.00000000E+00  0.00000000E+00  0.00000000E+00
