# Supplementary material for: Dramatic Enhancement of Rare-Earth Metal–Organic Framework Stability Via Metal Cluster Fluorination
Source: JACS Au. 2022 Aug 9;2(8):1889–98. doi: 10.1021/jacsau.2c00259 (PMC9400048; doi:10.1021/jacsau.2c00259)
Supplement: Supplementary file 2 — au2c00259_si_002.zip [file au2c00259_si_002.zip › jacs_supplement/poscars/empty_stability/dobdc/mixed/eu/single/one/POSCAR]

POSCAR file written by OVITO Basic 3.5.4
   1.00000000000000     
    15.3728267865839978   -0.0265325861510470    0.0202155360134010
    -0.0734586819038855   15.0798180143483922    0.0093888660203085
     0.1468442500955890   -0.0160638812842294   21.5330009390140766
   C    Eu   H    O    F 
    96    12    67    87     1
Direct
  0.3742412359776653  0.9355342632653879  0.9703264831319838
  0.0609001354640348  0.3825336256165540  0.0341669562508094
  0.4846787501269484  0.1869617634554404  0.0168420432135430
  0.8078841204116924  0.4775795892510603  0.9873486497528586
  0.4572086648652273  0.0961278387586100  0.9967901396870559
  0.8990512587336927  0.4556591191034968  0.0052653331468686
  0.4961355840427960  0.0164087627496943  0.0156392981101359
  0.4528401279168529  0.9372910021728853  0.0030228112170743
  0.9754991162223964  0.4984450133484913  0.9842261484679669
  0.0550260669870513  0.4598623245085151  0.9981189470482369
  0.3813275275421441  0.0940137767765556  0.9620995194921438
  0.9051885000271417  0.3809570417875156  0.0426411645670673
  0.3394245112231805  0.0152119095868420  0.9475393408284090
  0.9840834506099596  0.3442337614719057  0.0586046511370902
  0.3267154772553934  0.8516526469173878  0.9656165924502399
  0.1462755849240593  0.3408266576523836  0.0408942896700242
  0.6766000714636758  0.6736868536718374  0.1365971083504181
  0.3565168589099823  0.3770024393852157  0.1733116928412505
  0.3606993925937982  0.6746273721847529  0.1504824959954603
  0.6768448969321503  0.3579800765895866  0.1556030901528390
  0.7883837648227702  0.7850140940215086  0.1675726047392528
  0.2615003271315559  0.2549063395691697  0.2056561881262696
  0.2451925801532022  0.7813006593527818  0.1858776647165370
  0.7965705513048214  0.2545737055680826  0.1892995571144110
  0.7231534368193934  0.7242194371572114  0.1847280432161828
  0.3112865036953535  0.3276048159077098  0.2241335130300529
  0.3113013190097596  0.7192835086646204  0.2003450712230772
  0.7313406483900774  0.3170805426570508  0.2044738637017760
  0.8413551814187379  0.2123505727530223  0.2364314790987579
  0.2014494808941970  0.8227696178795409  0.2345787324101557
  0.2149801230116656  0.2030067421067202  0.2479585297517616
  0.8337256116242281  0.8333447530870337  0.2121520543899563
  0.7021647185368012  0.7110047479160567  0.2486490555885668
  0.3150512481854717  0.3504535263156834  0.2878495443307351
  0.3305816601878884  0.6995929202898893  0.2621314785590626
  0.7161389728968932  0.3393101866455274  0.2665765393221958
  0.8243277679828991  0.2327249401464410  0.2984842902210563
  0.2201566318226431  0.8026091059791768  0.2963860662407092
  0.2205641081166593  0.2243101942617369  0.3118761100832378
  0.8120323224296068  0.8199920833755910  0.2756938191819511
  0.7626636422997193  0.2986586561898519  0.3134572143725721
  0.2852839713086117  0.7394673577243805  0.3106728332495588
  0.2702103010172420  0.2978402622908404  0.3304662634569378
  0.7469945185623037  0.7598833572705769  0.2928117183071101
  0.8695732728626572  0.1822452573456693  0.3476231439890805
  0.1706669924969726  0.8479767752959927  0.3458453914661981
  0.1752049789861216  0.1698421998617737  0.3587696412104361
  0.8578023576588686  0.8670554650193212  0.3259887042061371
  0.9088344506936313  0.5619664183635052  0.4594999822339985
  0.4170068640097592  0.0001617426475066  0.5044261910936745
  0.0083253506636080  0.3096842329862155  0.5140102739426193
  0.6955490028773188  0.0100597328926446  0.4889895072774854
  0.9867267054756024  0.4009968699123241  0.4912562381091944
  0.5983469064769166  0.0113941245236024  0.4927625812180745
  0.0232961325992921  0.4809534607548516  0.5127497190798883
  0.5479886932415919  0.0893198374248210  0.4889308704722406
  0.9156036266376201  0.4033119030687212  0.4516278416957926
  0.5571494879040118  0.9296513967552907  0.5017932507653670
  0.8759483046210670  0.4819718028269933  0.4350574817054106
  0.4678958707764592  0.9232650958009935  0.5075336646950686
  0.8640029942089598  0.6466923966644411  0.4511070348303196
  0.3218738111879983  0.9994036516772499  0.5090138879344304
  0.1478857111405292  0.8102816340121933  0.6451246111564080
  0.8355338850423106  0.1306897242049608  0.6617249744856798
  0.8323888664064538  0.8207791976685598  0.6387536292439389
  0.1528073475762671  0.1202698363112060  0.6698592333385410
  0.2577659013061828  0.7001171256605336  0.6784980703996615
  0.7306117920995677  0.2463601235851438  0.6910714704529616
  0.7394491218561063  0.6900599579923835  0.6769161244082511
  0.2382893815293666  0.2576263585161368  0.7016543752904126
  0.1972215033197814  0.7654390150303448  0.6942884528467993
  0.7815977783788266  0.1748640766455068  0.7093380449743176
  0.7782776323026787  0.7738083199991795  0.6861389782758427
  0.1920858077708163  0.1792346702694780  0.7175393945402393
  0.2808868651809356  0.3041620645192582  0.7481885354770921
  0.6928406971009790  0.6517469324158853  0.7257446955974212
  0.6793787661457589  0.2918604372336865  0.7337703424696995
  0.3054585578532709  0.6565496532126348  0.7237163040113886
  0.1838437873237524  0.7887490911809510  0.7577052998985282
  0.7818196793439475  0.1463999271129083  0.7721477161718747
  0.7673042063397073  0.8161053940764192  0.7432868216611734
  0.1857860646485306  0.1530725091110730  0.7796378595009862
  0.2769556682263779  0.2765279215354470  0.8099859436786352
  0.6829583214607841  0.6934902014590185  0.7833165874759378
  0.6812549066163639  0.2649829055323513  0.7969508587011078
  0.2923748974646388  0.6807355138493282  0.7869746462541716
  0.2269022489460959  0.2011597929501188  0.8260211309516916
  0.7195439825440552  0.7786665817709534  0.7918450002143995
  0.7318954751018319  0.1929146798014896  0.8151819857285387
  0.2322794412347538  0.7457872407531682  0.8028361660808024
  0.3270090897730096  0.3262112028444047  0.8570708892540471
  0.6388097668957218  0.6430445037826588  0.8338705704850211
  0.6320923229712988  0.3140566781353089  0.8447124557001552
  0.3417841764457933  0.6380155356812399  0.8372298105278755
  0.9829510151036213  0.5600814566091032  0.4970074340403072
  0.4580726425919709  0.0821262667695643  0.4952868314184301
  0.3673332312497385  0.3748718274500806  0.0137255371172710
  0.6412467170707457  0.6157992358683890  0.9876625038071426
  0.6191500046855573  0.3597936437000201  0.0000929801337549
  0.3842158127358798  0.6330889361563831  0.9948983566728655
  0.5129248955345788  0.5126580362239674  0.1240210538884152
  0.0134422597612032  0.0101050298707787  0.3748562600390276
  0.1223827039029741  0.8711795811605663  0.4984188476133368
  0.8811530171619276  0.1260892228975895  0.5055332896042793
  0.8689879979266509  0.8704565555883537  0.4871866408998810
  0.1312702244234270  0.1283468755447783  0.5115977899053964
  0.9926876899211944  0.9789116173543428  0.6262984691574880
  0.4919154231552400  0.4833289091117697  0.8740009760353502
  0.3528142015312083  0.1573668200918932  0.9491595116994584
  0.4774389769335955  0.8741083333306036  0.0206039014168914
  0.8446388226093359  0.3491459224984220  0.0573975338622038
  0.5879091640960787  0.9613096801698304  0.0612851973711937
  0.1158520499553859  0.4875538684401552  0.9792893986931158
  0.0257599129139871  0.5927996793989367  0.9357236679088714
  0.9269354252097485  0.2508764741971330  0.1073011456498264
  0.6781650511071295  0.4968334096292880  0.0841016783915070
  0.3411819078092681  0.5134987466866316  0.0977258366623546
  0.5155001970415464  0.6824835102183863  0.0845723970957640
  0.7668127097882041  0.2657170085916453  0.1051365438915904
  0.2620974422848388  0.7615797119991727  0.1007575523964545
  0.4922047564437811  0.3281432302301063  0.0909280493663670
  0.8042824559524916  0.7935188677808740  0.1183205709416151
  0.2581300879416468  0.2393996820664654  0.1561662227677726
  0.1510827819235175  0.8714101329092836  0.2245059644471311
  0.8893981594149452  0.1613681707430688  0.2255313938204778
  0.9201660564247417  0.9153912663160201  0.2345534007668262
  0.1392626518716595  0.1087668659160230  0.2649912159500692
  0.3498249094989185  0.4332431287729865  0.3500505687641259
  0.6181854928602499  0.6260227535102971  0.2289024122830309
  0.6660906312808633  0.3883045033703599  0.2774623425670952
  0.3813909388913371  0.6512736542462583  0.2719472458527309
  0.2717831869932891  0.3131741343082275  0.3802620741843997
  0.7324376249343977  0.7502960183892838  0.3421082682154297
  0.0126653127657165  0.1818839856250722  0.4192096575136217
  0.8369411479278103  0.0050318117576524  0.4084713804171917
  0.2612870977438450  0.7530821427765078  0.3953130157911652
  0.7827751633625499  0.2741851912506323  0.3982655813823960
  0.0043315660883748  0.8308636841224472  0.3973311071643469
  0.0058052963361434  0.6234069429152216  0.5161359753388072
  0.4165922148157452  0.1408243496468995  0.4927753913160875
  0.5991302025444056  0.8712647439166031  0.5042090268788494
  0.8881984596306818  0.3400243632985041  0.4363968038375051
  0.5424139147451412  0.2141235659483527  0.4756044372874863
  0.4649734944603028  0.7931676270925598  0.5110122722676106
  0.7808264629457675  0.4210313993369538  0.3894449046655973
  0.1055300348008509  0.5369212672416015  0.5668126865633047
  0.3292019846118816  0.8718997672656604  0.5149775975125215
  0.7769039398878413  0.5843664790463372  0.4057060119811544
  0.9907875410249442  0.1687281679211581  0.5927754299056659
  0.1585782327153782  0.0120899531646082  0.5927981678932339
  0.9836910146731290  0.8129471448851908  0.5839617383380533
  0.2673258334038953  0.3455624888261060  0.6412211912563520
  0.8252545918584204  0.9883858772170827  0.5843758373003198
  0.7258075920087088  0.5872308291641978  0.6263817756201027
  0.2675036039564948  0.6833106680589093  0.6295320750343314
  0.7316855009009624  0.2664290616820130  0.6422928187111144
  0.6636040937846736  0.5855779223113698  0.7206647350740779
  0.3193650460675072  0.3637724485438407  0.7373728324425997
  0.5990090865601084  0.3807695828170372  0.7528820755066792
  0.3892540053532728  0.5737986137859347  0.7470517356589391
  0.0987769801440271  0.8705097763781857  0.7359662139828965
  0.8630448806804116  0.0585780381310329  0.7520729467487235
  0.1480878190657444  0.0932372038595402  0.7906949129799938
  0.7987222753055443  0.8809893499796394  0.7494582650453954
  0.2237597791954897  0.7635819354843869  0.8517468064671231
  0.7323925519567754  0.1740004384715566  0.8641909461064262
  0.2538637929983954  0.2249488964704477  0.9100954044891379
  0.7359507645442186  0.8816754124889895  0.8417090431311931
  0.6702702348227317  0.4737055594196761  0.9086615850902175
  0.4863381301107011  0.3130553019205413  0.9186501675496953
  0.3221258977654592  0.4940018304873669  0.9099502890226253
  0.2363636879958375  0.9130969170575344  0.9241462738518972
  0.0917062688131689  0.2481512631466022  0.0880731652014624
  0.1767105690572046  0.0090655475007967  0.4113998505729147
  0.2437146992924563  0.0760480286912807  0.9039758055403163
  0.5632071033666665  0.2117527335092904  0.0156034024743658
  0.3565517616588464  0.7820308810551309  0.9878617069240926
  0.7827963037774119  0.5571461859401242  0.9829371358325605
  0.2130560872099214  0.3734380454993044  0.0168791163715882
  0.2495382938287359  0.8508338848369068  0.9393388148817775
  0.1510299323432257  0.2650407060283461  0.0715520998838625
  0.4200543016434681  0.2349109545767628  0.0328288943484208
  0.7603814886763658  0.4090754617349910  0.9795988655619009
  0.5709645082738060  0.0208294939720321  0.0485633688076377
  0.9680795962974336  0.5719884151847410  0.9485062805833688
  0.2639588405204114  0.0134886848731793  0.9151415605079199
  0.9874432948842654  0.2702189651641079  0.0948636034251130
  0.5024698982672777  0.3835531566533819  0.0684609744686274
  0.5146404983258539  0.6459676860333968  0.0471191018261981
  0.6311051746487694  0.4983976735313243  0.0540276041775742
  0.3815358990980906  0.5147228143595668  0.0625066873444448
  0.6927111001948791  0.6857913896417779  0.0792940858747717
  0.3302895003120148  0.3604162020833253  0.1185384420108637
  0.3341913192034510  0.6855642881721083  0.0939792314276318
  0.6898292452942516  0.3291779828856459  0.0993373875365907
  0.2242624444609661  0.8015215994457401  0.1270435052594589
  0.8159403973888804  0.2343424990572502  0.1291292654923020
  0.6185404488372177  0.6171063544962800  0.1561561614806822
  0.4176080803755846  0.4313396664362554  0.1858281634603339
  0.4263930895185155  0.6284845089259331  0.1640654269529550
  0.6224571838656194  0.4165700147612618  0.1702317128966856
  0.1671051791046942  0.1349476388142031  0.2264001105214410
  0.8967106814777880  0.8907810956735533  0.1944816412743280
  0.6410250378394555  0.6530391738790439  0.2685283914648806
  0.3607828580569284  0.4237441959200686  0.3058304908489933
  0.9252775748695016  0.1254483790520381  0.3320989995794206
  0.1174826534587042  0.9079358432112273  0.3318231764802535
  0.1239326764664013  0.1078640924995559  0.3379945023267770
  0.9202667712713800  0.9215408534108965  0.3109553973356021
  0.7481596373162326  0.3220915583080757  0.3741280169175870
  0.3042738481191774  0.7175527739804528  0.3699476266821163
  0.8475862483452967  0.2000641815286898  0.4047245230291414
  0.1848189585407664  0.8232023954492428  0.4031646471012419
  0.1874769856289954  0.1836896950091294  0.4160088265499668
  0.8346452292393600  0.8516415859702088  0.3813688986685351
  0.0048584976924460  0.8727478002773277  0.4317977466412384
  0.0119927859252738  0.1306874788937390  0.4467971485022602
  0.8883792596698941  0.0084512441836313  0.4345965036173091
  0.1333968122148573  0.0024733317495022  0.4444724898393129
  0.8937893631329051  0.7168329297780081  0.4726738836983569
  0.0853379475318401  0.2813071376735620  0.5168393115126977
  0.7359601474137437  0.0831820336534919  0.4918634227785930
  0.2788137255401474  0.0677144200621788  0.5085085026506319
  0.7893129988333482  0.6466940782947510  0.4210364627102603
  0.2826256221151575  0.9191406319972019  0.5130367770156350
  0.9398741862640028  0.2653254011743612  0.5275563587507990
  0.7298189595200341  0.9338409624366153  0.4841638662418573
  0.0931115262768988  0.4774422138199750  0.5511380956814801
  0.5871051968511334  0.1685759052659865  0.4785022173208982
  0.8039570929771997  0.4833335367232012  0.3986539086345074
  0.4260086601127123  0.8433150744139105  0.5171335413319783
  0.0052634425754382  0.1128382000780942  0.5722678323722461
  0.9937723906325912  0.8555725741783262  0.5505627926847476
  0.1176975172884573  0.9851052498200915  0.5629804524350467
  0.8763102441581390  0.9898352357076105  0.5572400925809861
  0.1640539890010421  0.7935440865677554  0.5879608241769425
  0.8294533779550548  0.1556495033382289  0.6059264539553596
  0.8150274111627814  0.8108686255850431  0.5816827484087421
  0.1843014740067656  0.1262811264458736  0.6148385479326279
  0.7509560853352818  0.6465748233783314  0.6218706690072637
  0.2398149512168650  0.2869746009869857  0.6419512501337332
  0.0891854151246874  0.8654636884241308  0.6630155126954738
  0.8869147032940540  0.0680614364978134  0.6797751817548554
  0.8932038947053224  0.8704093787093448  0.6598251297074342
  0.0941620613386954  0.0652025582787604  0.6862509573684707
  0.6309422342923371  0.3606003540721198  0.7141884383602966
  0.3623276554912108  0.5931898667850435  0.7065167009664121
  0.1268504482987333  0.8509402943076702  0.7759689071483132
  0.8292323127881236  0.0762572317765638  0.7906867684570732
  0.3786000495752771  0.3865329763365121  0.8392030413965907
  0.5883322461677407  0.5793934722131647  0.8193029109738516
  0.5786393306580440  0.3745524232232663  0.8255687757153564
  0.3965477384511411  0.5774956481481442  0.8207981178480040
  0.2199688560543075  0.1751993978728049  0.8867555547215532
  0.7077561925217120  0.8236257451827559  0.8460319162888368
  0.3145983105415444  0.3040127456494861  0.9147628394738497
  0.6573873697676356  0.6652388511027697  0.8894410610209308
  0.6436640656694476  0.2966684522846397  0.9013874085028202
  0.3288392888111006  0.6606904322644012  0.8930882505616030
  0.4866036754578841  0.3648166379557753  0.9457758272043748
  0.3622195987732091  0.4971434273937523  0.9447252153048702
  0.6172768797796807  0.4849145106393250  0.9325715040883795
  0.5023010877904257  0.6062034115501888  0.9375582653724838
 
  0.00000000E+00  0.00000000E+00  0.00000000E+00
  0.00000000E+00  0.00000000E+00  0.00000000E+00
  0.00000000E+00  0.00000000E+00  0.00000000E+00
  0.00000000E+00  0.00000000E+00  0.00000000E+00
  0.00000000E+00  0.00000000E+00  0.00000000E+00
  0.00000000E+00  0.00000000E+00  0.00000000E+00
  0.00000000E+00  0.00000000E+00  0.00000000E+00
  0.00000000E+00  0.00000000E+00  0.00000000E+00
  0.00000000E+00  0.00000000E+00  0.00000000E+00
  0.00000000E+00  0.00000000E+00  0.00000000E+00
  0.00000000E+00  0.00000000E+00  0.00000000E+00
  0.00000000E+00  0.00000000E+00  0.00000000E+00
  0.00000000E+00  0.00000000E+00  0.00000000E+00
  0.00000000E+00  0.00000000E+00  0.00000000E+00
  0.00000000E+00  0.00000000E+00  0.00000000E+00
  0.00000000E+00  0.00000000E+00  0.00000000E+00
  0.00000000E+00  0.00000000E+00  0.00000000E+00
  0.00000000E+00  0.00000000E+00  0.00000000E+00
  0.00000000E+00  0.00000000E+00  0.00000000E+00
  0.00000000E+00  0.00000000E+00  0.00000000E+00
  0.00000000E+00  0.00000000E+00  0.00000000E+00
  0.00000000E+00  0.00000000E+00  0.00000000E+00
  0.00000000E+00  0.00000000E+00  0.00000000E+00
  0.00000000E+00  0.00000000E+00  0.00000000E+00
  0.00000000E+00  0.00000000E+00  0.00000000E+00
  0.00000000E+00  0.00000000E+00  0.00000000E+00
  0.00000000E+00  0.00000000E+00  0.00000000E+00
  0.00000000E+00  0.00000000E+00  0.00000000E+00
  0.00000000E+00  0.00000000E+00  0.00000000E+00
  0.00000000E+00  0.00000000E+00  0.00000000E+00
  0.00000000E+00  0.00000000E+00  0.00000000E+00
  0.00000000E+00  0.00000000E+00  0.00000000E+00
  0.00000000E+00  0.00000000E+00  0.00000000E+00
  0.00000000E+00  0.00000000E+00  0.00000000E+00
  0.00000000E+00  0.00000000E+00  0.00000000E+00
  0.00000000E+00  0.00000000E+00  0.00000000E+00
  0.00000000E+00  0.00000000E+00  0.00000000E+00
  0.00000000E+00  0.00000000E+00  0.00000000E+00
  0.00000000E+00  0.00000000E+00  0.00000000E+00
  0.00000000E+00  0.00000000E+00  0.00000000E+00
  0.00000000E+00  0.00000000E+00  0.00000000E+00
  0.00000000E+00  0.00000000E+00  0.00000000E+00
  0.00000000E+00  0.00000000E+00  0.00000000E+00
  0.00000000E+00  0.00000000E+00  0.00000000E+00
  0.00000000E+00  0.00000000E+00  0.00000000E+00
  0.00000000E+00  0.00000000E+00  0.00000000E+00
  0.00000000E+00  0.00000000E+00  0.00000000E+00
  0.00000000E+00  0.00000000E+00  0.00000000E+00
  0.00000000E+00  0.00000000E+00  0.00000000E+00
  0.00000000E+00  0.00000000E+00  0.00000000E+00
  0.00000000E+00  0.00000000E+00  0.00000000E+00
  0.00000000E+00  0.00000000E+00  0.00000000E+00
  0.00000000E+00  0.00000000E+00  0.00000000E+00
  0.00000000E+00  0.00000000E+00  0.00000000E+00
  0.00000000E+00  0.00000000E+00  0.00000000E+00
  0.00000000E+00  0.00000000E+00  0.00000000E+00
  0.00000000E+00  0.00000000E+00  0.00000000E+00
  0.00000000E+00  0.00000000E+00  0.00000000E+00
  0.00000000E+00  0.00000000E+00  0.00000000E+00
  0.00000000E+00  0.00000000E+00  0.00000000E+00
  0.00000000E+00  0.00000000E+00  0.00000000E+00
  0.00000000E+00  0.00000000E+00  0.00000000E+00
  0.00000000E+00  0.00000000E+00  0.00000000E+00
  0.00000000E+00  0.00000000E+00  0.00000000E+00
  0.00000000E+00  0.00000000E+00  0.00000000E+00
  0.00000000E+00  0.00000000E+00  0.00000000E+00
  0.00000000E+00  0.00000000E+00  0.00000000E+00
  0.00000000E+00  0.00000000E+00  0.00000000E+00
  0.00000000E+00  0.00000000E+00  0.00000000E+00
  0.00000000E+00  0.00000000E+00  0.00000000E+00
  0.00000000E+00  0.00000000E+00  0.00000000E+00
  0.00000000E+00  0.00000000E+00  0.00000000E+00
  0.00000000E+00  0.00000000E+00  0.00000000E+00
  0.00000000E+00  0.00000000E+00  0.00000000E+00
  0.00000000E+00  0.00000000E+00  0.00000000E+00
  0.00000000E+00  0.00000000E+00  0.00000000E+00
  0.00000000E+00  0.00000000E+00  0.00000000E+00
  0.00000000E+00  0.00000000E+00  0.00000000E+00
  0.00000000E+00  0.00000000E+00  0.00000000E+00
  0.00000000E+00  0.00000000E+00  0.00000000E+00
  0.00000000E+00  0.00000000E+00  0.00000000E+00
  0.00000000E+00  0.00000000E+00  0.00000000E+00
  0.00000000E+00  0.00000000E+00  0.00000000E+00
  0.00000000E+00  0.00000000E+00  0.00000000E+00
  0.00000000E+00  0.00000000E+00  0.00000000E+00
  0.00000000E+00  0.00000000E+00  0.00000000E+00
  0.00000000E+00  0.00000000E+00  0.00000000E+00
  0.00000000E+00  0.00000000E+00  0.00000000E+00
  0.00000000E+00  0.00000000E+00  0.00000000E+00
  0.00000000E+00  0.00000000E+00  0.00000000E+00
  0.00000000E+00  0.00000000E+00  0.00000000E+00
  0.00000000E+00  0.00000000E+00  0.00000000E+00
  0.00000000E+00  0.00000000E+00  0.00000000E+00
  0.00000000E+00  0.00000000E+00  0.00000000E+00
  0.00000000E+00  0.00000000E+00  0.00000000E+00
  0.00000000E+00  0.00000000E+00  0.00000000E+00
  0.00000000E+00  0.00000000E+00  0.00000000E+00
  0.00000000E+00  0.00000000E+00  0.00000000E+00
  0.00000000E+00  0.00000000E+00  0.00000000E+00
  0.00000000E+00  0.00000000E+00  0.00000000E+00
  0.00000000E+00  0.00000000E+00  0.00000000E+00
  0.00000000E+00  0.00000000E+00  0.00000000E+00
  0.00000000E+00  0.00000000E+00  0.00000000E+00
  0.00000000E+00  0.00000000E+00  0.00000000E+00
  0.00000000E+00  0.00000000E+00  0.00000000E+00
  0.00000000E+00  0.00000000E+00  0.00000000E+00
  0.00000000E+00  0.00000000E+00  0.00000000E+00
  0.00000000E+00  0.00000000E+00  0.00000000E+00
  0.00000000E+00  0.00000000E+00  0.00000000E+00
  0.00000000E+00  0.00000000E+00  0.00000000E+00
  0.00000000E+00  0.00000000E+00  0.00000000E+00
  0.00000000E+00  0.00000000E+00  0.00000000E+00
  0.00000000E+00  0.00000000E+00  0.00000000E+00
  0.00000000E+00  0.00000000E+00  0.00000000E+00
  0.00000000E+00  0.00000000E+00  0.00000000E+00
  0.00000000E+00  0.00000000E+00  0.00000000E+00
  0.00000000E+00  0.00000000E+00  0.00000000E+00
  0.00000000E+00  0.00000000E+00  0.00000000E+00
  0.00000000E+00  0.00000000E+00  0.00000000E+00
  0.00000000E+00  0.00000000E+00  0.00000000E+00
  0.00000000E+00  0.00000000E+00  0.00000000E+00
  0.00000000E+00  0.00000000E+00  0.00000000E+00
  0.00000000E+00  0.00000000E+00  0.00000000E+00
  0.00000000E+00  0.00000000E+00  0.00000000E+00
  0.00000000E+00  0.00000000E+00  0.00000000E+00
  0.00000000E+00  0.00000000E+00  0.00000000E+00
  0.00000000E+00  0.00000000E+00  0.00000000E+00
  0.00000000E+00  0.00000000E+00  0.00000000E+00
  0.00000000E+00  0.00000000E+00  0.00000000E+00
  0.00000000E+00  0.00000000E+00  0.00000000E+00
  0.00000000E+00  0.00000000E+00  0.00000000E+00
  0.00000000E+00  0.00000000E+00  0.00000000E+00
  0.00000000E+00  0.00000000E+00  0.00000000E+00
  0.00000000E+00  0.00000000E+00  0.00000000E+00
  0.00000000E+00  0.00000000E+00  0.00000000E+00
  0.00000000E+00  0.00000000E+00  0.00000000E+00
  0.00000000E+00  0.00000000E+00  0.00000000E+00
  0.00000000E+00  0.00000000E+00  0.00000000E+00
  0.00000000E+00  0.00000000E+00  0.00000000E+00
  0.00000000E+00  0.00000000E+00  0.00000000E+00
  0.00000000E+00  0.00000000E+00  0.00000000E+00
  0.00000000E+00  0.00000000E+00  0.00000000E+00
  0.00000000E+00  0.00000000E+00  0.00000000E+00
  0.00000000E+00  0.00000000E+00  0.00000000E+00
  0.00000000E+00  0.00000000E+00  0.00000000E+00
  0.00000000E+00  0.00000000E+00  0.00000000E+00
  0.00000000E+00  0.00000000E+00  0.00000000E+00
  0.00000000E+00  0.00000000E+00  0.00000000E+00
  0.00000000E+00  0.00000000E+00  0.00000000E+00
  0.00000000E+00  0.00000000E+00  0.00000000E+00
  0.00000000E+00  0.00000000E+00  0.00000000E+00
  0.00000000E+00  0.00000000E+00  0.00000000E+00
  0.00000000E+00  0.00000000E+00  0.00000000E+00
  0.00000000E+00  0.00000000E+00  0.00000000E+00
  0.00000000E+00  0.00000000E+00  0.00000000E+00
  0.00000000E+00  0.00000000E+00  0.00000000E+00
  0.00000000E+00  0.00000000E+00  0.00000000E+00
  0.00000000E+00  0.00000000E+00  0.00000000E+00
  0.00000000E+00  0.00000000E+00  0.00000000E+00
  0.00000000E+00  0.00000000E+00  0.00000000E+00
  0.00000000E+00  0.00000000E+00  0.00000000E+00
  0.00000000E+00  0.00000000E+00  0.00000000E+00
  0.00000000E+00  0.00000000E+00  0.00000000E+00
  0.00000000E+00  0.00000000E+00  0.00000000E+00
  0.00000000E+00  0.00000000E+00  0.00000000E+00
  0.00000000E+00  0.00000000E+00  0.00000000E+00
  0.00000000E+00  0.00000000E+00  0.00000000E+00
  0.00000000E+00  0.00000000E+00  0.00000000E+00
  0.00000000E+00  0.00000000E+00  0.00000000E+00
  0.00000000E+00  0.00000000E+00  0.00000000E+00
  0.00000000E+00  0.00000000E+00  0.00000000E+00
  0.00000000E+00  0.00000000E+00  0.00000000E+00
  0.00000000E+00  0.00000000E+00  0.00000000E+00
  0.00000000E+00  0.00000000E+00  0.00000000E+00
  0.00000000E+00  0.00000000E+00  0.00000000E+00
  0.00000000E+00  0.00000000E+00  0.00000000E+00
  0.00000000E+00  0.00000000E+00  0.00000000E+00
  0.00000000E+00  0.00000000E+00  0.00000000E+00
  0.00000000E+00  0.00000000E+00  0.00000000E+00
  0.00000000E+00  0.00000000E+00  0.00000000E+00
  0.00000000E+00  0.00000000E+00  0.00000000E+00
  0.00000000E+00  0.00000000E+00  0.00000000E+00
  0.00000000E+00  0.00000000E+00  0.00000000E+00
  0.00000000E+00  0.00000000E+00  0.00000000E+00
  0.00000000E+00  0.00000000E+00  0.00000000E+00
  0.00000000E+00  0.00000000E+00  0.00000000E+00
  0.00000000E+00  0.00000000E+00  0.00000000E+00
  0.00000000E+00  0.00000000E+00  0.00000000E+00
  0.00000000E+00  0.00000000E+00  0.00000000E+00
  0.00000000E+00  0.00000000E+00  0.00000000E+00
  0.00000000E+00  0.00000000E+00  0.00000000E+00
  0.00000000E+00  0.00000000E+00  0.00000000E+00
  0.00000000E+00  0.00000000E+00  0.00000000E+00
  0.00000000E+00  0.00000000E+00  0.00000000E+00
  0.00000000E+00  0.00000000E+00  0.00000000E+00
  0.00000000E+00  0.00000000E+00  0.00000000E+00
  0.00000000E+00  0.00000000E+00  0.00000000E+00
  0.00000000E+00  0.00000000E+00  0.00000000E+00
  0.00000000E+00  0.00000000E+00  0.00000000E+00
  0.00000000E+00  0.00000000E+00  0.00000000E+00
  0.00000000E+00  0.00000000E+00  0.00000000E+00
  0.00000000E+00  0.00000000E+00  0.00000000E+00
  0.00000000E+00  0.00000000E+00  0.00000000E+00
  0.00000000E+00  0.00000000E+00  0.00000000E+00
  0.00000000E+00  0.00000000E+00  0.00000000E+00
  0.00000000E+00  0.00000000E+00  0.00000000E+00
  0.00000000E+00  0.00000000E+00  0.00000000E+00
  0.00000000E+00  0.00000000E+00  0.00000000E+00
  0.00000000E+00  0.00000000E+00  0.00000000E+00
  0.00000000E+00  0.00000000E+00  0.00000000E+00
  0.00000000E+00  0.00000000E+00  0.00000000E+00
  0.00000000E+00  0.00000000E+00  0.00000000E+00
  0.00000000E+00  0.00000000E+00  0.00000000E+00
  0.00000000E+00  0.00000000E+00  0.00000000E+00
  0.00000000E+00  0.00000000E+00  0.00000000E+00
  0.00000000E+00  0.00000000E+00  0.00000000E+00
  0.00000000E+00  0.00000000E+00  0.00000000E+00
  0.00000000E+00  0.00000000E+00  0.00000000E+00
  0.00000000E+00  0.00000000E+00  0.00000000E+00
  0.00000000E+00  0.00000000E+00  0.00000000E+00
  0.00000000E+00  0.00000000E+00  0.00000000E+00
  0.00000000E+00  0.00000000E+00  0.00000000E+00
  0.00000000E+00  0.00000000E+00  0.00000000E+00
  0.00000000E+00  0.00000000E+00  0.00000000E+00
  0.00000000E+00  0.00000000E+00  0.00000000E+00
  0.00000000E+00  0.00000000E+00  0.00000000E+00
  0.00000000E+00  0.00000000E+00  0.00000000E+00
  0.00000000E+00  0.00000000E+00  0.00000000E+00
  0.00000000E+00  0.00000000E+00  0.00000000E+00
  0.00000000E+00  0.00000000E+00  0.00000000E+00
  0.00000000E+00  0.00000000E+00  0.00000000E+00
  0.00000000E+00  0.00000000E+00  0.00000000E+00
  0.00000000E+00  0.00000000E+00  0.00000000E+00
  0.00000000E+00  0.00000000E+00  0.00000000E+00
  0.00000000E+00  0.00000000E+00  0.00000000E+00
  0.00000000E+00  0.00000000E+00  0.00000000E+00
  0.00000000E+00  0.00000000E+00  0.00000000E+00
  0.00000000E+00  0.00000000E+00  0.00000000E+00
  0.00000000E+00  0.00000000E+00  0.00000000E+00
  0.00000000E+00  0.00000000E+00  0.00000000E+00
  0.00000000E+00  0.00000000E+00  0.00000000E+00
  0.00000000E+00  0.00000000E+00  0.00000000E+00
  0.00000000E+00  0.00000000E+00  0.00000000E+00
  0.00000000E+00  0.00000000E+00  0.00000000E+00
  0.00000000E+00  0.00000000E+00  0.00000000E+00
  0.00000000E+00  0.00000000E+00  0.00000000E+00
  0.00000000E+00  0.00000000E+00  0.00000000E+00
  0.00000000E+00  0.00000000E+00  0.00000000E+00
  0.00000000E+00  0.00000000E+00  0.00000000E+00
  0.00000000E+00  0.00000000E+00  0.00000000E+00
  0.00000000E+00  0.00000000E+00  0.00000000E+00
  0.00000000E+00  0.00000000E+00  0.00000000E+00
  0.00000000E+00  0.00000000E+00  0.00000000E+00
  0.00000000E+00  0.00000000E+00  0.00000000E+00
  0.00000000E+00  0.00000000E+00  0.00000000E+00
  0.00000000E+00  0.00000000E+00  0.00000000E+00
  0.00000000E+00  0.00000000E+00  0.00000000E+00
  0.00000000E+00  0.00000000E+00  0.00000000E+00
  0.00000000E+00  0.00000000E+00  0.00000000E+00
  0.00000000E+00  0.00000000E+00  0.00000000E+00
  0.00000000E+00  0.00000000E+00  0.00000000E+00
  0.00000000E+00  0.00000000E+00  0.00000000E+00
  0.00000000E+00  0.00000000E+00  0.00000000E+00
