# Supplementary material for: Dramatic Enhancement of Rare-Earth Metal–Organic Framework Stability Via Metal Cluster Fluorination
Source: JACS Au. 2022 Aug 9;2(8):1889–98. doi: 10.1021/jacsau.2c00259 (PMC9400048; doi:10.1021/jacsau.2c00259)
Supplement: Supplementary file 2 — au2c00259_si_002.zip [file au2c00259_si_002.zip › jacs_supplement/poscars/empty_stability/dobdc/mixed/eu/single/three/POSCAR]

POSCAR file written by OVITO Basic 3.5.4
   1.00000000000000     
    15.3964644627565317   -0.0477147556032563    0.0509656170956527
    -0.0940598482018019   14.9956167630176669   -0.0703870328368477
     0.1894905722337466   -0.1283558222878880   21.4376658000271156
   C    Eu   H    O    F 
    96    12    65    85     3
Direct
  0.3514606813395176  0.9363532383511526  0.9744825898555334
  0.0612873644390319  0.3876897007792195  0.0361876537929220
  0.4716872285584017  0.1882853464758796  0.0149888486000620
  0.8052013316572797  0.4770632037112463  0.9928217115265312
  0.4406108221403002  0.0963920029898873  0.9980139719186738
  0.8972128509744053  0.4562576585380853  0.0087372031308277
  0.4781119717523978  0.0153184016335786  0.0157416623528235
  0.4317802446049939  0.9366477914439457  0.0048122001847730
  0.9724726257475140  0.5042637268004100  0.9906200030445191
  0.0531289533839754  0.4679374091271242  0.0036975411662823
  0.3628102860547244  0.0953769509305147  0.9657873146788347
  0.9057917328669021  0.3783427639314496  0.0424548916522980
  0.3180954062174095  0.0171231957804068  0.9524422681761493
  0.9855646238098501  0.3437567253623897  0.0576704926722655
  0.3014072904326781  0.8531671082749952  0.9704578790815503
  0.1480175415252845  0.3495674774124993  0.0428833636136190
  0.6765535933037512  0.6745553369361943  0.1338708842462211
  0.3565613477339866  0.3929647863484291  0.1808517723578973
  0.3559046353913189  0.6570649013593339  0.1480515005703040
  0.6836460664068227  0.3553754929679087  0.1546635626843482
  0.7956518968347837  0.7768214918655190  0.1660330278844597
  0.2561997063252619  0.2702369407190375  0.2062399752064010
  0.2396073709154862  0.7635881209720665  0.1835767034412044
  0.8014587279386518  0.2494751624737432  0.1872460268844591
  0.7237974533619962  0.7239583822450655  0.1827809314791509
  0.3045634256299508  0.3427981822010295  0.2278346659033730
  0.3049212418449088  0.7009418931289630  0.1980563052495086
  0.7379570743804393  0.3137838664508550  0.2030325261893822
  0.8461705556378050  0.2071102697811540  0.2341894736454648
  0.1981333156215541  0.8084969459394316  0.2324764134095716
  0.2109878869949355  0.2141761079416611  0.2470357489015811
  0.8421193551169495  0.8244870259098249  0.2108926774154867
  0.6967421093331723  0.7183316989291342  0.2463555093436511
  0.3061001159187953  0.3631445342223714  0.2924591707019104
  0.3239637559709294  0.6822820745256664  0.2601119827798115
  0.7233411076933649  0.3366854322476556  0.2655444623363294
  0.8297656331059642  0.2283610214954876  0.2967141264095261
  0.2175642226683863  0.7903723918340546  0.2945666255123740
  0.2165927202995377  0.2315464746416751  0.3119117074600126
  0.8155161041760834  0.8173360146182773  0.2742527252680560
  0.7688394616907104  0.2951357930603606  0.3122842041927925
  0.2801790984537504  0.7248282341064680  0.3089040731385495
  0.2629578347011048  0.3064862538633975  0.3333314566968610
  0.7438396814829815  0.7650292716141962  0.2909953410441304
  0.8748716970347061  0.1783527115301382  0.3458696253242124
  0.1724238737823569  0.8412362257508832  0.3442408836087978
  0.1756519601330808  0.1712733140939733  0.3574335518648368
  0.8625117656671648  0.8633336411592012  0.3248204792609215
  0.9130488336882863  0.5610819600953221  0.4585975863741183
  0.4205443248559391  0.9998628228683089  0.5039301569102577
  0.0126437088046316  0.3097020483177175  0.5146657989500625
  0.6989279144399774  0.0094780061204744  0.4881144638418533
  0.9908808977384140  0.4007050084147252  0.4913885474753670
  0.6017654022035117  0.0106799588296127  0.4916773862570025
  0.0269842586366025  0.4818061554934090  0.5127286942089171
  0.5514263068257108  0.0882048149534427  0.4845591786212182
  0.9201645264021323  0.4015040920779427  0.4515067168899165
  0.5605728188389705  0.9293740889492526  0.5039320120999307
  0.8805284692142266  0.4799471830265816  0.4344248418433097
  0.4713824268612470  0.9231725433279578  0.5099653775146535
  0.8684377912372909  0.6457114226191223  0.4492070870271050
  0.3255559300942750  0.9993696632570561  0.5090254454422549
  0.1514019847795680  0.8094397580673203  0.6437993373753343
  0.8386900413931002  0.1310851745434505  0.6621803296753441
  0.8342828098980704  0.8196714093717503  0.6373258706660039
  0.1536460012256669  0.1210897400158828  0.6711920592515597
  0.2616385446100011  0.6995649655325167  0.6763120073590514
  0.7316564139254780  0.2453746527625285  0.6918994670467953
  0.7411834210790076  0.6876771124333345  0.6739011492363787
  0.2379136337433820  0.2600142084729669  0.7042283300833461
  0.2028966264105136  0.7668599151098050  0.6925473248427565
  0.7835199739571195  0.1746278318878751  0.7100378556945586
  0.7799495920720787  0.7718801034742953  0.6842606560581217
  0.1906005994735906  0.1817286637661724  0.7196254516605549
  0.2789526509592548  0.3075535832632497  0.7515920888065608
  0.6948380617448962  0.6483811141862930  0.7226298838298462
  0.6784596540947234  0.2895948156195729  0.7346981108091413
  0.3107639064975558  0.6575093089407318  0.7211956167402320
  0.1931435699806627  0.7940123096271421  0.7560408474758589
  0.7827219120994329  0.1455646705271221  0.7728204215767036
  0.7688967784363996  0.8139422904436060  0.7421106096975905
  0.1810522312723037  0.1573067197729898  0.7820796371156717
  0.2721388422998672  0.2813486666672347  0.8137195218258526
  0.6850949142798584  0.6898189134823909  0.7809904849168205
  0.6791355261783707  0.2620986598570951  0.7979078882918174
  0.3018059112462410  0.6859868156706241  0.7844310885481178
  0.2202737231829417  0.2067407277676665  0.8292791543427711
  0.7212809801112527  0.7756427778436006  0.7905423101178215
  0.7308357950285966  0.1908507050389971  0.8159932466391098
  0.2437254720756457  0.7532246807779401  0.8007041248578659
  0.3222362433785477  0.3310338842629292  0.8614450723622795
  0.6421790749426464  0.6384078361590113  0.8316307718837379
  0.6272279482941769  0.3094273854101246  0.8457608213596615
  0.3526750574940465  0.6447115965467134  0.8343139732353038
  0.9866745802421448  0.5607196420350533  0.4964612289928212
  0.4616201179425303  0.0813175141525377  0.4912917655820550
  0.3681564638297914  0.3855475491588294  0.0197029179038992
  0.6399556098510999  0.6170062132460217  0.9855567609336120
  0.6155412910207900  0.3584083061162957  0.0010895932397545
  0.3909405761383837  0.6444466331290215  0.9923782711677234
  0.5196907541025695  0.5042135879448537  0.1330018745245027
  0.0187013847752482  0.0074833272622996  0.3735336402693790
  0.1255801157074856  0.8694266436017131  0.4973038734039150
  0.8850409357579636  0.1254642200129794  0.5052225967922936
  0.8722536724242858  0.8697471921699389  0.4860031613603937
  0.1349824553272825  0.1278201189371586  0.5115830072127068
  0.9953914766862937  0.9780866315511929  0.6260853935968385
  0.4919011924921151  0.4828770369864159  0.8738444704986321
  0.3356150548355004  0.1595991399423724  0.9535580764121221
  0.4562735779542777  0.8727039722451977  0.0213452077764344
  0.8461405434665963  0.3429621936805418  0.0550438382592802
  0.5712847051316032  0.9571252022372789  0.0569891827665288
  0.1132122408286662  0.5004937791574307  0.9875267070188016
  0.0208053142274025  0.6061679694675703  0.9490676612673568
  0.9311040803290709  0.2455683470089554  0.1031858076892007
  0.5255650319166918  0.7080276966468588  0.0760537367508789
  0.7701199463662221  0.2585977924682723  0.1029380412150189
  0.2544088553134429  0.7414827461874651  0.0977304628017635
  0.4968311448218756  0.3172412740260029  0.0985563874744670
  0.8154223128030722  0.7798709154113155  0.1169287635145011
  0.2541655686814224  0.2565488776074005  0.1560938271595020
  0.1493740924446598  0.8586483256352793  0.2223213026638433
  0.8934984015730123  0.1552835616321886  0.2228183625416378
  0.9330208770210930  0.9017866364284046  0.2338363684040914
  0.1395936135165741  0.1149248409142842  0.2613484841771836
  0.3347437475783082  0.4473847273977043  0.3566978103586038
  0.6041128288676347  0.6433479143519634  0.2253548945661379
  0.6743565280549007  0.3868305423341596  0.2769238149740119
  0.3737543742769489  0.6330758718181428  0.2701048906508348
  0.2636890417514266  0.3189528433473043  0.3838321831160130
  0.7254459802014139  0.7604821539133937  0.3402489997021547
  0.0173405542026401  0.1808480107928645  0.4190261401699615
  0.8414877628527577  0.0032493460050134  0.4071091752841269
  0.2589247835751891  0.7429129355419377  0.3940650526937617
  0.7886299237580801  0.2704771525577954  0.3972543822151593
  0.0072801942184526  0.8283283208506802  0.3958920918688520
  0.0090889301704493  0.6250673733367833  0.5153405827532396
  0.4201954265085206  0.1398235356215594  0.4864023331823901
  0.6023932627034867  0.8710632793874709  0.5084202694129445
  0.8932217975068113  0.3373056902498632  0.4364317099562314
  0.5460214608390288  0.2119094239259383  0.4653249327997315
  0.4691681796749307  0.7934659376592634  0.5217043445352516
  0.7859187316083478  0.4170930149451664  0.3887368620040803
  0.1085606777604866  0.5399483402010503  0.5667953196811482
  0.3321510517222492  0.8716765801165280  0.5184385532249109
  0.7823742654197190  0.5818395037403050  0.4034230058783592
  0.9938423553292921  0.1685497108633243  0.5929276328252016
  0.1608177480730575  0.0125307551057858  0.5929359727645576
  0.9865540292693353  0.8109168915486080  0.5825266774751441
  0.2706186471770877  0.3467604287692438  0.6437916648988704
  0.8281815130803878  0.9879771709139220  0.5842196165908220
  0.7275482941679385  0.5849864863445688  0.6216990089876546
  0.2684725588917729  0.6796179979091761  0.6272851463788527
  0.7333536352484629  0.2656170806349039  0.6430705426890100
  0.6659755893325681  0.5816166390368736  0.7169505533941205
  0.3186872372489447  0.3667207150313772  0.7411287998166927
  0.5954288130104786  0.3764608865826347  0.7536150051868660
  0.3922703626050250  0.5724425878659929  0.7442219092827003
  0.1069927910439219  0.8747808999035982  0.7351142449709585
  0.8652745378467941  0.0586094813793707  0.7524568260340629
  0.1425383390481372  0.0975456510029105  0.7927042868072647
  0.8002786107113948  0.8792195115954584  0.7489726536881207
  0.2372134001687201  0.7735339849843328  0.8496667690572366
  0.7299833496104071  0.1711443337370184  0.8649576200169591
  0.2448189693272766  0.2318879228946003  0.9141522251290084
  0.7374461754810255  0.8788530305391475  0.8417683167248668
  0.6716672963976507  0.4725445217970119  0.9050471795729607
  0.4761172663748141  0.3171546039667916  0.9253794144693401
  0.3109286024520301  0.5002452718207380  0.9169074175784289
  0.2130857363536620  0.9160449463199427  0.9280657317397498
  0.0958555444145262  0.2508777215468641  0.0858454972473410
  0.1818501732164819  0.0075093956840959  0.4104175329391424
  0.2252178948509211  0.0807066956364437  0.9091795570386481
  0.5508905231836678  0.2105299143830734  0.0124774620735408
  0.3279674512248221  0.7827716690540427  0.9935568742300021
  0.7805360334806863  0.5565524916292759  0.9863722538500497
  0.2141945988977767  0.3867581276420609  0.0214081225807874
  0.2250472406345523  0.8534935135697026  0.9431918647585178
  0.1548645316612749  0.2716654023602558  0.0708643450611532
  0.4088086362056202  0.2402618662572564  0.0292755763344275
  0.7566302279526127  0.4080600610085057  0.9885145908712829
  0.5550942247159583  0.0176847932913304  0.0459308346095497
  0.9635204968431594  0.5811018746694288  0.9587560885694657
  0.2415198426648573  0.0174975160393629  0.9215318908645571
  0.9908912882132057  0.2668043955294195  0.0908063866885485
  0.5037879617741012  0.3739573811516905  0.0772367606463646
  0.5209306241917844  0.6897208675932731  0.0324368018310111
  0.6979860000001992  0.6815946059266054  0.0771005076625286
  0.3298601458647141  0.3933299257827869  0.1248398201576890
  0.3288391094977001  0.6648601821428386  0.0914258818361304
  0.6913349453732067  0.3239256262497463  0.0984803346777383
  0.2178457488518575  0.7822800209264358  0.1245841410558697
  0.8191512571176176  0.2277685904060434  0.1265454464944327
  0.6111701651054773  0.6252848368825781  0.1520569780367325
  0.4269703459336540  0.4298055688905222  0.1984150202021837
  0.4244927901256688  0.6162508996281844  0.1614489727895929
  0.6327514085852499  0.4171539315520931  0.1707032432018210
  0.1651717380221243  0.1452906181756575  0.2233535406841582
  0.9107912114092613  0.8752208135731578  0.1936420806899690
  0.6274504751681960  0.6696348896313253  0.2652794563868639
  0.3483883572940556  0.4382411364607393  0.3125238476795644
  0.9303876150349382  0.1211533652966992  0.3300589045775624
  0.1225161213257735  0.9039342909739148  0.3301523624002840
  0.1272169247362882  0.1072364421376548  0.3352332964279583
  0.9279291638595524  0.9145253312682229  0.3100657511091782
  0.7539304377510803  0.3186066723410264  0.3733707084586015
  0.2990410917561519  0.7038021205398195  0.3683981868593733
  0.8530572748837741  0.1971617483624826  0.4033357449596053
  0.1870105413475756  0.8183327605546467  0.4019663980166399
  0.1891302287488088  0.1827205037668946  0.4151177322076549
  0.8373927290708210  0.8504870992790501  0.3803063060271583
  0.0086708795169486  0.8707906196149509  0.4306091123615232
  0.0163245540615193  0.1294043423812212  0.4463934773309504
  0.8926708685089295  0.0072471949156920  0.4333904252863263
  0.1379887311982415  0.0009409864019077  0.4433173710004752
  0.8980714705425399  0.7166416481238045  0.4708380753457391
  0.0895660935586804  0.2815890428368633  0.5175056129856586
  0.7394238450321069  0.0830910618040619  0.4913829771667935
  0.2827263735974341  0.0680185661485169  0.5075433060064398
  0.7946986986688742  0.6450717912908672  0.4182446526924792
  0.2859967158142993  0.9189291018358148  0.5145190985499610
  0.9443337914194174  0.2650711567211417  0.5285240249269947
  0.7329630127277866  0.9327997606593357  0.4833882613234195
  0.0963548044954123  0.4796298708358222  0.5514347603624756
  0.5905779216459734  0.1667365169078110  0.4706186634527896
  0.8089733823163812  0.4801664101851060  0.3977898675566252
  0.4293713991669605  0.8437592797741402  0.5225121582851671
  0.0086845361070900  0.1122323295378607  0.5722035406644252
  0.9966408721521773  0.8544896994216202  0.5497168050522987
  0.1208423971584125  0.9844719181570980  0.5625908191474380
  0.8793112120951108  0.9895623210814719  0.5569844201439693
  0.1661164014173266  0.7908463824270342  0.5862547581630295
  0.8333449407365023  0.1563291370427109  0.6063415203056408
  0.8170813347492754  0.8101493496368661  0.5799421003498324
  0.1863444498435882  0.1265938362061760  0.6161937715952917
  0.7527164274528531  0.6447623045304169  0.6179612505563838
  0.2422466239495478  0.2882021537353339  0.6442078108223726
  0.0926878024385118  0.8645977665502897  0.6623402508103382
  0.8900546000400880  0.0685485954742617  0.6800858895808517
  0.8949761034639891  0.8694339989215223  0.6590508831087192
  0.0953345017272298  0.0650510784444194  0.6870937553403138
  0.6290391759930571  0.3573842833508323  0.7150554847857364
  0.3651695593375379  0.5915120374786014  0.7037355546981985
  0.1375280717668517  0.8577885012809148  0.7747005653075405
  0.8306333199051394  0.0758197657850701  0.7911876196264060
  0.3753541093778523  0.3902023960835663  0.8432666009527736
  0.5920119262510468  0.5738131590010198  0.8172519189273473
  0.5729649261498935  0.3687067051986403  0.8264226999710118
  0.4016226924405970  0.5786758863061223  0.8182725573064857
  0.2099095977411096  0.1828541516243618  0.8903345040189805
  0.7094733699726277  0.8202735957098142  0.8455116327969847
  0.3092806529377299  0.3102667662064889  0.9193612716302013
  0.6617915870736795  0.6611718954592476  0.8873141298161968
  0.6373176410373702  0.2919592772073756  0.9027573548343781
  0.3459414243854368  0.6739780308838235  0.8897074265434881
  0.4830339277210953  0.3721903832875739  0.9495857039182027
  0.3534135896088983  0.5062318384372588  0.9500176301561325
  0.6201722351543495  0.4811245505252728  0.9312314905804939
  0.6119458919713949  0.5012601166792834  0.0495179116396969
  0.4323534482256832  0.5207225215384312  0.0488409048516516
  0.5059218142629121  0.6052516487837778  0.9346131763934409
 
  0.00000000E+00  0.00000000E+00  0.00000000E+00
  0.00000000E+00  0.00000000E+00  0.00000000E+00
  0.00000000E+00  0.00000000E+00  0.00000000E+00
  0.00000000E+00  0.00000000E+00  0.00000000E+00
  0.00000000E+00  0.00000000E+00  0.00000000E+00
  0.00000000E+00  0.00000000E+00  0.00000000E+00
  0.00000000E+00  0.00000000E+00  0.00000000E+00
  0.00000000E+00  0.00000000E+00  0.00000000E+00
  0.00000000E+00  0.00000000E+00  0.00000000E+00
  0.00000000E+00  0.00000000E+00  0.00000000E+00
  0.00000000E+00  0.00000000E+00  0.00000000E+00
  0.00000000E+00  0.00000000E+00  0.00000000E+00
  0.00000000E+00  0.00000000E+00  0.00000000E+00
  0.00000000E+00  0.00000000E+00  0.00000000E+00
  0.00000000E+00  0.00000000E+00  0.00000000E+00
  0.00000000E+00  0.00000000E+00  0.00000000E+00
  0.00000000E+00  0.00000000E+00  0.00000000E+00
  0.00000000E+00  0.00000000E+00  0.00000000E+00
  0.00000000E+00  0.00000000E+00  0.00000000E+00
  0.00000000E+00  0.00000000E+00  0.00000000E+00
  0.00000000E+00  0.00000000E+00  0.00000000E+00
  0.00000000E+00  0.00000000E+00  0.00000000E+00
  0.00000000E+00  0.00000000E+00  0.00000000E+00
  0.00000000E+00  0.00000000E+00  0.00000000E+00
  0.00000000E+00  0.00000000E+00  0.00000000E+00
  0.00000000E+00  0.00000000E+00  0.00000000E+00
  0.00000000E+00  0.00000000E+00  0.00000000E+00
  0.00000000E+00  0.00000000E+00  0.00000000E+00
  0.00000000E+00  0.00000000E+00  0.00000000E+00
  0.00000000E+00  0.00000000E+00  0.00000000E+00
  0.00000000E+00  0.00000000E+00  0.00000000E+00
  0.00000000E+00  0.00000000E+00  0.00000000E+00
  0.00000000E+00  0.00000000E+00  0.00000000E+00
  0.00000000E+00  0.00000000E+00  0.00000000E+00
  0.00000000E+00  0.00000000E+00  0.00000000E+00
  0.00000000E+00  0.00000000E+00  0.00000000E+00
  0.00000000E+00  0.00000000E+00  0.00000000E+00
  0.00000000E+00  0.00000000E+00  0.00000000E+00
  0.00000000E+00  0.00000000E+00  0.00000000E+00
  0.00000000E+00  0.00000000E+00  0.00000000E+00
  0.00000000E+00  0.00000000E+00  0.00000000E+00
  0.00000000E+00  0.00000000E+00  0.00000000E+00
  0.00000000E+00  0.00000000E+00  0.00000000E+00
  0.00000000E+00  0.00000000E+00  0.00000000E+00
  0.00000000E+00  0.00000000E+00  0.00000000E+00
  0.00000000E+00  0.00000000E+00  0.00000000E+00
  0.00000000E+00  0.00000000E+00  0.00000000E+00
  0.00000000E+00  0.00000000E+00  0.00000000E+00
  0.00000000E+00  0.00000000E+00  0.00000000E+00
  0.00000000E+00  0.00000000E+00  0.00000000E+00
  0.00000000E+00  0.00000000E+00  0.00000000E+00
  0.00000000E+00  0.00000000E+00  0.00000000E+00
  0.00000000E+00  0.00000000E+00  0.00000000E+00
  0.00000000E+00  0.00000000E+00  0.00000000E+00
  0.00000000E+00  0.00000000E+00  0.00000000E+00
  0.00000000E+00  0.00000000E+00  0.00000000E+00
  0.00000000E+00  0.00000000E+00  0.00000000E+00
  0.00000000E+00  0.00000000E+00  0.00000000E+00
  0.00000000E+00  0.00000000E+00  0.00000000E+00
  0.00000000E+00  0.00000000E+00  0.00000000E+00
  0.00000000E+00  0.00000000E+00  0.00000000E+00
  0.00000000E+00  0.00000000E+00  0.00000000E+00
  0.00000000E+00  0.00000000E+00  0.00000000E+00
  0.00000000E+00  0.00000000E+00  0.00000000E+00
  0.00000000E+00  0.00000000E+00  0.00000000E+00
  0.00000000E+00  0.00000000E+00  0.00000000E+00
  0.00000000E+00  0.00000000E+00  0.00000000E+00
  0.00000000E+00  0.00000000E+00  0.00000000E+00
  0.00000000E+00  0.00000000E+00  0.00000000E+00
  0.00000000E+00  0.00000000E+00  0.00000000E+00
  0.00000000E+00  0.00000000E+00  0.00000000E+00
  0.00000000E+00  0.00000000E+00  0.00000000E+00
  0.00000000E+00  0.00000000E+00  0.00000000E+00
  0.00000000E+00  0.00000000E+00  0.00000000E+00
  0.00000000E+00  0.00000000E+00  0.00000000E+00
  0.00000000E+00  0.00000000E+00  0.00000000E+00
  0.00000000E+00  0.00000000E+00  0.00000000E+00
  0.00000000E+00  0.00000000E+00  0.00000000E+00
  0.00000000E+00  0.00000000E+00  0.00000000E+00
  0.00000000E+00  0.00000000E+00  0.00000000E+00
  0.00000000E+00  0.00000000E+00  0.00000000E+00
  0.00000000E+00  0.00000000E+00  0.00000000E+00
  0.00000000E+00  0.00000000E+00  0.00000000E+00
  0.00000000E+00  0.00000000E+00  0.00000000E+00
  0.00000000E+00  0.00000000E+00  0.00000000E+00
  0.00000000E+00  0.00000000E+00  0.00000000E+00
  0.00000000E+00  0.00000000E+00  0.00000000E+00
  0.00000000E+00  0.00000000E+00  0.00000000E+00
  0.00000000E+00  0.00000000E+00  0.00000000E+00
  0.00000000E+00  0.00000000E+00  0.00000000E+00
  0.00000000E+00  0.00000000E+00  0.00000000E+00
  0.00000000E+00  0.00000000E+00  0.00000000E+00
  0.00000000E+00  0.00000000E+00  0.00000000E+00
  0.00000000E+00  0.00000000E+00  0.00000000E+00
  0.00000000E+00  0.00000000E+00  0.00000000E+00
  0.00000000E+00  0.00000000E+00  0.00000000E+00
  0.00000000E+00  0.00000000E+00  0.00000000E+00
  0.00000000E+00  0.00000000E+00  0.00000000E+00
  0.00000000E+00  0.00000000E+00  0.00000000E+00
  0.00000000E+00  0.00000000E+00  0.00000000E+00
  0.00000000E+00  0.00000000E+00  0.00000000E+00
  0.00000000E+00  0.00000000E+00  0.00000000E+00
  0.00000000E+00  0.00000000E+00  0.00000000E+00
  0.00000000E+00  0.00000000E+00  0.00000000E+00
  0.00000000E+00  0.00000000E+00  0.00000000E+00
  0.00000000E+00  0.00000000E+00  0.00000000E+00
  0.00000000E+00  0.00000000E+00  0.00000000E+00
  0.00000000E+00  0.00000000E+00  0.00000000E+00
  0.00000000E+00  0.00000000E+00  0.00000000E+00
  0.00000000E+00  0.00000000E+00  0.00000000E+00
  0.00000000E+00  0.00000000E+00  0.00000000E+00
  0.00000000E+00  0.00000000E+00  0.00000000E+00
  0.00000000E+00  0.00000000E+00  0.00000000E+00
  0.00000000E+00  0.00000000E+00  0.00000000E+00
  0.00000000E+00  0.00000000E+00  0.00000000E+00
  0.00000000E+00  0.00000000E+00  0.00000000E+00
  0.00000000E+00  0.00000000E+00  0.00000000E+00
  0.00000000E+00  0.00000000E+00  0.00000000E+00
  0.00000000E+00  0.00000000E+00  0.00000000E+00
  0.00000000E+00  0.00000000E+00  0.00000000E+00
  0.00000000E+00  0.00000000E+00  0.00000000E+00
  0.00000000E+00  0.00000000E+00  0.00000000E+00
  0.00000000E+00  0.00000000E+00  0.00000000E+00
  0.00000000E+00  0.00000000E+00  0.00000000E+00
  0.00000000E+00  0.00000000E+00  0.00000000E+00
  0.00000000E+00  0.00000000E+00  0.00000000E+00
  0.00000000E+00  0.00000000E+00  0.00000000E+00
  0.00000000E+00  0.00000000E+00  0.00000000E+00
  0.00000000E+00  0.00000000E+00  0.00000000E+00
  0.00000000E+00  0.00000000E+00  0.00000000E+00
  0.00000000E+00  0.00000000E+00  0.00000000E+00
  0.00000000E+00  0.00000000E+00  0.00000000E+00
  0.00000000E+00  0.00000000E+00  0.00000000E+00
  0.00000000E+00  0.00000000E+00  0.00000000E+00
  0.00000000E+00  0.00000000E+00  0.00000000E+00
  0.00000000E+00  0.00000000E+00  0.00000000E+00
  0.00000000E+00  0.00000000E+00  0.00000000E+00
  0.00000000E+00  0.00000000E+00  0.00000000E+00
  0.00000000E+00  0.00000000E+00  0.00000000E+00
  0.00000000E+00  0.00000000E+00  0.00000000E+00
  0.00000000E+00  0.00000000E+00  0.00000000E+00
  0.00000000E+00  0.00000000E+00  0.00000000E+00
  0.00000000E+00  0.00000000E+00  0.00000000E+00
  0.00000000E+00  0.00000000E+00  0.00000000E+00
  0.00000000E+00  0.00000000E+00  0.00000000E+00
  0.00000000E+00  0.00000000E+00  0.00000000E+00
  0.00000000E+00  0.00000000E+00  0.00000000E+00
  0.00000000E+00  0.00000000E+00  0.00000000E+00
  0.00000000E+00  0.00000000E+00  0.00000000E+00
  0.00000000E+00  0.00000000E+00  0.00000000E+00
  0.00000000E+00  0.00000000E+00  0.00000000E+00
  0.00000000E+00  0.00000000E+00  0.00000000E+00
  0.00000000E+00  0.00000000E+00  0.00000000E+00
  0.00000000E+00  0.00000000E+00  0.00000000E+00
  0.00000000E+00  0.00000000E+00  0.00000000E+00
  0.00000000E+00  0.00000000E+00  0.00000000E+00
  0.00000000E+00  0.00000000E+00  0.00000000E+00
  0.00000000E+00  0.00000000E+00  0.00000000E+00
  0.00000000E+00  0.00000000E+00  0.00000000E+00
  0.00000000E+00  0.00000000E+00  0.00000000E+00
  0.00000000E+00  0.00000000E+00  0.00000000E+00
  0.00000000E+00  0.00000000E+00  0.00000000E+00
  0.00000000E+00  0.00000000E+00  0.00000000E+00
  0.00000000E+00  0.00000000E+00  0.00000000E+00
  0.00000000E+00  0.00000000E+00  0.00000000E+00
  0.00000000E+00  0.00000000E+00  0.00000000E+00
  0.00000000E+00  0.00000000E+00  0.00000000E+00
  0.00000000E+00  0.00000000E+00  0.00000000E+00
  0.00000000E+00  0.00000000E+00  0.00000000E+00
  0.00000000E+00  0.00000000E+00  0.00000000E+00
  0.00000000E+00  0.00000000E+00  0.00000000E+00
  0.00000000E+00  0.00000000E+00  0.00000000E+00
  0.00000000E+00  0.00000000E+00  0.00000000E+00
  0.00000000E+00  0.00000000E+00  0.00000000E+00
  0.00000000E+00  0.00000000E+00  0.00000000E+00
  0.00000000E+00  0.00000000E+00  0.00000000E+00
  0.00000000E+00  0.00000000E+00  0.00000000E+00
  0.00000000E+00  0.00000000E+00  0.00000000E+00
  0.00000000E+00  0.00000000E+00  0.00000000E+00
  0.00000000E+00  0.00000000E+00  0.00000000E+00
  0.00000000E+00  0.00000000E+00  0.00000000E+00
  0.00000000E+00  0.00000000E+00  0.00000000E+00
  0.00000000E+00  0.00000000E+00  0.00000000E+00
  0.00000000E+00  0.00000000E+00  0.00000000E+00
  0.00000000E+00  0.00000000E+00  0.00000000E+00
  0.00000000E+00  0.00000000E+00  0.00000000E+00
  0.00000000E+00  0.00000000E+00  0.00000000E+00
  0.00000000E+00  0.00000000E+00  0.00000000E+00
  0.00000000E+00  0.00000000E+00  0.00000000E+00
  0.00000000E+00  0.00000000E+00  0.00000000E+00
  0.00000000E+00  0.00000000E+00  0.00000000E+00
  0.00000000E+00  0.00000000E+00  0.00000000E+00
  0.00000000E+00  0.00000000E+00  0.00000000E+00
  0.00000000E+00  0.00000000E+00  0.00000000E+00
  0.00000000E+00  0.00000000E+00  0.00000000E+00
  0.00000000E+00  0.00000000E+00  0.00000000E+00
  0.00000000E+00  0.00000000E+00  0.00000000E+00
  0.00000000E+00  0.00000000E+00  0.00000000E+00
  0.00000000E+00  0.00000000E+00  0.00000000E+00
  0.00000000E+00  0.00000000E+00  0.00000000E+00
  0.00000000E+00  0.00000000E+00  0.00000000E+00
  0.00000000E+00  0.00000000E+00  0.00000000E+00
  0.00000000E+00  0.00000000E+00  0.00000000E+00
  0.00000000E+00  0.00000000E+00  0.00000000E+00
  0.00000000E+00  0.00000000E+00  0.00000000E+00
  0.00000000E+00  0.00000000E+00  0.00000000E+00
  0.00000000E+00  0.00000000E+00  0.00000000E+00
  0.00000000E+00  0.00000000E+00  0.00000000E+00
  0.00000000E+00  0.00000000E+00  0.00000000E+00
  0.00000000E+00  0.00000000E+00  0.00000000E+00
  0.00000000E+00  0.00000000E+00  0.00000000E+00
  0.00000000E+00  0.00000000E+00  0.00000000E+00
  0.00000000E+00  0.00000000E+00  0.00000000E+00
  0.00000000E+00  0.00000000E+00  0.00000000E+00
  0.00000000E+00  0.00000000E+00  0.00000000E+00
  0.00000000E+00  0.00000000E+00  0.00000000E+00
  0.00000000E+00  0.00000000E+00  0.00000000E+00
  0.00000000E+00  0.00000000E+00  0.00000000E+00
  0.00000000E+00  0.00000000E+00  0.00000000E+00
  0.00000000E+00  0.00000000E+00  0.00000000E+00
  0.00000000E+00  0.00000000E+00  0.00000000E+00
  0.00000000E+00  0.00000000E+00  0.00000000E+00
  0.00000000E+00  0.00000000E+00  0.00000000E+00
  0.00000000E+00  0.00000000E+00  0.00000000E+00
  0.00000000E+00  0.00000000E+00  0.00000000E+00
  0.00000000E+00  0.00000000E+00  0.00000000E+00
  0.00000000E+00  0.00000000E+00  0.00000000E+00
  0.00000000E+00  0.00000000E+00  0.00000000E+00
  0.00000000E+00  0.00000000E+00  0.00000000E+00
  0.00000000E+00  0.00000000E+00  0.00000000E+00
  0.00000000E+00  0.00000000E+00  0.00000000E+00
  0.00000000E+00  0.00000000E+00  0.00000000E+00
  0.00000000E+00  0.00000000E+00  0.00000000E+00
  0.00000000E+00  0.00000000E+00  0.00000000E+00
  0.00000000E+00  0.00000000E+00  0.00000000E+00
  0.00000000E+00  0.00000000E+00  0.00000000E+00
  0.00000000E+00  0.00000000E+00  0.00000000E+00
  0.00000000E+00  0.00000000E+00  0.00000000E+00
  0.00000000E+00  0.00000000E+00  0.00000000E+00
  0.00000000E+00  0.00000000E+00  0.00000000E+00
  0.00000000E+00  0.00000000E+00  0.00000000E+00
  0.00000000E+00  0.00000000E+00  0.00000000E+00
  0.00000000E+00  0.00000000E+00  0.00000000E+00
  0.00000000E+00  0.00000000E+00  0.00000000E+00
  0.00000000E+00  0.00000000E+00  0.00000000E+00
  0.00000000E+00  0.00000000E+00  0.00000000E+00
  0.00000000E+00  0.00000000E+00  0.00000000E+00
  0.00000000E+00  0.00000000E+00  0.00000000E+00
  0.00000000E+00  0.00000000E+00  0.00000000E+00
  0.00000000E+00  0.00000000E+00  0.00000000E+00
  0.00000000E+00  0.00000000E+00  0.00000000E+00
  0.00000000E+00  0.00000000E+00  0.00000000E+00
  0.00000000E+00  0.00000000E+00  0.00000000E+00
  0.00000000E+00  0.00000000E+00  0.00000000E+00
  0.00000000E+00  0.00000000E+00  0.00000000E+00
  0.00000000E+00  0.00000000E+00  0.00000000E+00
  0.00000000E+00  0.00000000E+00  0.00000000E+00
  0.00000000E+00  0.00000000E+00  0.00000000E+00
  0.00000000E+00  0.00000000E+00  0.00000000E+00
  0.00000000E+00  0.00000000E+00  0.00000000E+00
  0.00000000E+00  0.00000000E+00  0.00000000E+00
