# Supplementary material for: Dramatic Enhancement of Rare-Earth Metal–Organic Framework Stability Via Metal Cluster Fluorination
Source: JACS Au. 2022 Aug 9;2(8):1889–98. doi: 10.1021/jacsau.2c00259 (PMC9400048; doi:10.1021/jacsau.2c00259)
Supplement: Supplementary file 2 — au2c00259_si_002.zip [file au2c00259_si_002.zip › jacs_supplement/poscars/empty_stability/dobdc/mixed/eu/single/four/POSCAR]

POSCAR file written by OVITO Basic 3.5.4
   1.00000000000000     
    15.3988235832217413   -0.0464943130388208    0.0660256567302298
    -0.0929534279758394   14.9990576052201803   -0.0616719126333748
     0.2102112231256295   -0.1159208682541435   21.4206687986508122
   C    Eu   H    O    F 
    96    12    64    84     4
Direct
  0.3521491180225524  0.9360797137717043  0.9735898895872594
  0.0603735448353362  0.3876534850671476  0.0326795729894087
  0.4712059006524214  0.1878208496513807  0.0157688485085359
  0.8030154359670547  0.4771970845084468  0.9927259836610958
  0.4404827336525656  0.0960658082409722  0.9982867384300178
  0.8954524272255640  0.4552366237921532  0.0064332070989721
  0.4781978515142740  0.0148937955964001  0.0156199675130253
  0.4322324320715438  0.9362340400290421  0.0041307321605260
  0.9701868295065026  0.5041430635132684  0.9883109135049821
  0.0512295446743423  0.4682761557805577  0.0007206409064793
  0.3628751799305547  0.0952161471458339  0.9658964121862468
  0.9049511366989265  0.3765770302836700  0.0392020552759504
  0.3186322168172140  0.0169870082233956  0.9519086854157877
  0.9851052357480015  0.3426032458961856  0.0539951953138527
  0.3022969029719889  0.8528692994251799  0.9692369249270172
  0.1475331883967499  0.3506409751596564  0.0394438793308893
  0.6755115194631145  0.6750422943114458  0.1344117979696051
  0.3531500531101059  0.3939977598028079  0.1792801022434674
  0.3556875193169518  0.6576804169423482  0.1472743054502601
  0.6813874216028424  0.3543930450066242  0.1554463953407108
  0.7940028882511072  0.7779155321799038  0.1664573717357669
  0.2524629454548162  0.2716754568592208  0.2048901905255960
  0.2388440771197580  0.7635509129761502  0.1828102494089237
  0.8008049458852327  0.2501466016928120  0.1875067407803641
  0.7228973159201146  0.7240037704592694  0.1833426228914448
  0.3012119879509925  0.3439307316866618  0.2263618025376104
  0.3048661455492265  0.7017646060906344  0.1973324097284745
  0.7367740754486931  0.3138390071565169  0.2035341537960846
  0.8458509225347868  0.2080436549492504  0.2344065774361539
  0.1972669118313206  0.8084333937682402  0.2317307412222434
  0.2076379350659394  0.2154602184862000  0.2459003906940680
  0.8403956216408091  0.8254056292224519  0.2113578918617307
  0.6966638463261816  0.7169749605058229  0.2470898081456028
  0.3033790666192289  0.3640097242132541  0.2910415611042438
  0.3247819062173960  0.6841395756913613  0.2594298239051298
  0.7223551706424658  0.3368338386340497  0.2661105588865809
  0.8293741010255857  0.2290687477742708  0.2970216869899573
  0.2173486225554768  0.7911434198405516  0.2938612521219852
  0.2140027024673330  0.2323999459924195  0.3108004739026313
  0.8143779408811227  0.8171868377855915  0.2748833996546267
  0.7682649107858808  0.2955939431761365  0.3127750179626005
  0.2809959327492564  0.7267234025651135  0.3082563250125219
  0.2605854876068037  0.3071790407730148  0.3320884682463259
  0.7434867701949841  0.7637691982337529  0.2917434131642196
  0.8743526869463025  0.1787749163617605  0.3461430825308440
  0.1716963713408362  0.8416666107982067  0.3435493174982014
  0.1738725220843662  0.1716553635468472  0.3565033769000294
  0.8611520843041376  0.8633081782979843  0.3254791230799938
  0.9129002508550030  0.5610250060804276  0.4586392787791667
  0.4205210655951035  0.0008431574269991  0.5045716806624299
  0.0123155691656862  0.3094869785136751  0.5144857595341321
  0.6989107623993434  0.0100453901621265  0.4897520397237543
  0.9906027510687849  0.4005158788265675  0.4912434058105362
  0.6018025379380134  0.0115484842205049  0.4934526100431285
  0.0267177937192500  0.4815026974585095  0.5126207749809808
  0.5515792344570158  0.0888043944369770  0.4849126580938474
  0.9199252345637987  0.4014787330046801  0.4514106128555042
  0.5605464564029319  0.9306370458242199  0.5067925799631183
  0.8804010346278233  0.4800058524029538  0.4343911426383826
  0.4712902236500369  0.9244941538528195  0.5123315949187770
  0.8682158496295074  0.6456840880413708  0.4494837601447870
  0.3254681814455154  0.0001119796487998  0.5086632740728092
  0.1521429731428725  0.8089220131821264  0.6434041280824658
  0.8398511880307282  0.1308224708641674  0.6633889609343839
  0.8353043587077238  0.8191000454869268  0.6385497640561866
  0.1545740077893214  0.1210312630184092  0.6706217320217434
  0.2622160262240669  0.6984989735498459  0.6755797844626272
  0.7357443269358228  0.2475665353051966  0.6937008673246439
  0.7438105766572463  0.6862029230275937  0.6757189153539116
  0.2391757452503782  0.2598750376182863  0.7033170450935486
  0.2033998377782353  0.7656568563381470  0.6920259497657213
  0.7858547438025596  0.1753440684883643  0.7115530537597223
  0.7816758698739079  0.7708445608610930  0.6858278479937781
  0.1915608427406994  0.1818227228689580  0.7189039599450240
  0.2803065381538659  0.3073643945878644  0.7506083309787144
  0.6978641928293285  0.6463910195762352  0.7245682977426142
  0.6837588260293472  0.2929044227704765  0.7367197277961353
  0.3112876656092567  0.6561422988103800  0.7203800033490495
  0.1933603731017541  0.7921007022527391  0.7556756721886586
  0.7845960340382803  0.1460712830868829  0.7743445074836259
  0.7704805046021974  0.8126547444739316  0.7437956825103456
  0.1818464183592141  0.1576089789765049  0.7814845039928997
  0.2734186010482134  0.2813055975338941  0.8128533044118598
  0.6878565208613736  0.6876443299632982  0.7829657604078477
  0.6833516827004971  0.2646089235960360  0.7998257724251943
  0.3022459547996235  0.6841789663716327  0.7837267408645374
  0.2212651574292224  0.2069158030302276  0.8285931110783977
  0.7234266178694355  0.7737256986331644  0.7923834725670105
  0.7334312822624725  0.1920524037632703  0.8176773122024485
  0.2439371118457530  0.7510808423731703  0.8002120355158624
  0.3236696417432512  0.3308268174906459  0.8604748745871831
  0.6449198274338457  0.6360940621779037  0.8336441883112116
  0.6312956539779151  0.3120124436532237  0.8476333092543413
  0.3529352409516306  0.6428810031454759  0.8336533107353858
  0.9864587862037695  0.5604927304339284  0.4964773041440012
  0.4617045801399655  0.0819674027340369  0.4910402582462581
  0.3679618163610527  0.3850806880398707  0.0187609080223439
  0.6395701012642192  0.6161397499119374  0.9871243107979097
  0.6147457961184273  0.3572697617891052  0.0021389242194516
  0.3913584808929329  0.6441116310700039  0.9916889731368315
  0.5188756863033461  0.5042374517106083  0.1331262408225555
  0.0177028441122289  0.0074580424928072  0.3734757522038166
  0.1255172208714441  0.8695779043170546  0.4969527889721945
  0.8849634947568816  0.1253739895358805  0.5059186997718328
  0.8719691237793654  0.8696084666467598  0.4868022864558839
  0.1347306447424756  0.1278086483299887  0.5110533134918143
  0.9959494178454946  0.9778284748320019  0.6264621043362197
  0.4923691405942492  0.4827649909688887  0.8743391862132981
  0.3354856120082275  0.1594969825467558  0.9540577272927706
  0.4568566333592727  0.8721830765277048  0.0203780572392418
  0.8456884442852157  0.3404871125715232  0.0518824079711209
  0.5713133130028183  0.9564682817183368  0.0567247415149907
  0.1108632088450463  0.5018148343860958  0.9846030223037090
  0.0173701460604434  0.6074385411738561  0.9476390934607224
  0.9319172176335684  0.2447003227678337  0.1006512375386492
  0.5238356815991025  0.7064757859712287  0.0769572809899586
  0.7690399955936797  0.2588719163357567  0.1033063677328840
  0.2533037132543257  0.7407171873703220  0.0969493625065425
  0.4952965637189308  0.3175014816902006  0.0989633117077560
  0.8132110926330043  0.7819333642931952  0.1172205465056422
  0.2500674025069216  0.2582457193650640  0.1546902881676786
  0.1478396278943777  0.8578505364299573  0.2215255713990274
  0.8933882838711256  0.1564639483990362  0.2229394643790670
  0.9307017978335708  0.9032154329901374  0.2342695618279933
  0.1365872483609962  0.1160574543610906  0.2605150832146492
  0.3330198932969992  0.4474181566345052  0.3554380722743815
  0.6048092469245461  0.6411198871300670  0.2261821530112371
  0.6730217091047734  0.3865895004239164  0.2775859142571520
  0.3751394609032701  0.6356178584538554  0.2694750195082349
  0.2619937427216925  0.3192413092665447  0.3826549986677321
  0.7255135458062583  0.7584066381134917  0.3410922520335404
  0.0163024903873321  0.1806370107196500  0.4190094028160800
  0.8407791031845022  0.0032689624309228  0.4077879424331599
  0.2600234438850038  0.7452281242103425  0.3934956832937004
  0.7883080341838351  0.2708165825223929  0.3977671016588218
  0.0068531334602540  0.8284597941214500  0.3960327416139151
  0.0088442151773478  0.6247328889471717  0.5154380137377856
  0.4203345697087570  0.1402194429766368  0.4848669805504997
  0.6023388331005464  0.8725180537200998  0.5123432702678272
  0.8929130962962617  0.3373900963816041  0.4362862193840442
  0.5465910843498705  0.2119229986318203  0.4637537856876008
  0.4692678249097781  0.7953442742758909  0.5263313768125428
  0.7856514310759763  0.4174121502011872  0.3889361534228968
  0.1082127307975327  0.5392415698919351  0.5668256322298291
  0.3320931145799477  0.8726776832246017  0.5193975469776930
  0.7824162593698745  0.5820582412716817  0.4034508238306884
  0.9942194489636904  0.1683439531656887  0.5934516429282510
  0.1610858277492895  0.0125281353678233  0.5924066790177633
  0.9870236808974724  0.8107083307170768  0.5828669053841011
  0.2726214057123642  0.3461430320874683  0.6426147320864288
  0.8288570306756640  0.9879575638762077  0.5852816905033507
  0.7313775532029965  0.5832302031750203  0.6237378174888306
  0.2691972626194712  0.6789862709447974  0.6264444682060670
  0.7379809807387687  0.2681802442477661  0.6449018230425025
  0.6696542848505445  0.5793768857108930  0.7188869186587610
  0.3202986489179835  0.3662823689690953  0.7399131372689709
  0.6030314269137023  0.3819121643743912  0.7559523682672378
  0.3928328859393773  0.5709263773330306  0.7432002709546097
  0.1072387195871300  0.8730023586497495  0.7350692204994047
  0.8657999227139257  0.0578217881238743  0.7537789384781632
  0.1430079971486293  0.0981057840353117  0.7922824227713789
  0.8010908263751872  0.8782910227544320  0.7506018058226616
  0.2373588872774164  0.7710590229617438  0.8492614427042824
  0.7320577049430099  0.1719073590073563  0.8666028460060673
  0.2458591033902522  0.2319192963098686  0.9134489824166110
  0.7386009605868651  0.8770445548093591  0.8436065175817333
  0.4758048254266214  0.3147433161686592  0.9247496209878250
  0.3130076136194475  0.5002176012565656  0.9158476741536461
  0.2141683059627795  0.9158059480999086  0.9267801371954292
  0.0962975384650946  0.2507063720821705  0.0818094892671368
  0.1815154438310316  0.0079058058715802  0.4098680791760785
  0.2260556608249686  0.0807079105227615  0.9084970839695572
  0.5504937787235562  0.2099704707047323  0.0140413653629494
  0.3289218442473043  0.7824345944466771  0.9922496870830884
  0.7791871250944382  0.5571782263396798  0.9879999178452508
  0.2135593243445300  0.3889272690642684  0.0185092324581078
  0.2261273892976590  0.8532158961095391  0.9418388623928209
  0.1551174093539913  0.2723984840458868  0.0669958092864817
  0.4081577538243195  0.2398115371011684  0.0296145610489447
  0.7533089224436296  0.4092286903207025  0.9892378184063162
  0.5549470272702237  0.0171110608249663  0.0459903452052544
  0.9603876175878341  0.5816340761040451  0.9573587854203822
  0.2423163704249021  0.0174651845880547  0.9207937969255511
  0.9911950334046224  0.2653787989858998  0.0868600586731816
  0.5020499560902252  0.3740501929577817  0.0773362553352754
  0.5204248196839316  0.6888265198127499  0.0331227072990856
  0.6963216384488362  0.6833053867256922  0.0774898669819919
  0.3268266728948461  0.3939937289355484  0.1231704855919773
  0.3282456494506505  0.6645614977566439  0.0906692739188699
  0.6888683914778611  0.3227929689203179  0.0992591061940900
  0.2165845950175083  0.7814563282042570  0.1237596957838818
  0.8184866062579559  0.2287111182823125  0.1267251286011444
  0.6107427808446744  0.6249343384996422  0.1526166349417082
  0.4232264714401524  0.4312036116464171  0.1969490564097924
  0.4246977733076562  0.6175493826256329  0.1605515605629151
  0.6296691837108170  0.4153449813004144  0.1717391961717212
  0.1615507794041662  0.1467703275328347  0.2223634807569965
  0.9083398315802640  0.8771174913160777  0.1939857441018660
  0.6282642506235732  0.6669877964547553  0.2661632646817793
  0.3459870384629156  0.4388428494917562  0.3110613494445928
  0.9295817632531111  0.1213375945166391  0.3301802832340783
  0.1210029168558364  0.9036527773372001  0.3294395406800277
  0.1255172624451930  0.1075472408061771  0.3344856666001306
  0.9262573010135071  0.9148664122457788  0.3105365839174397
  0.7534652069012608  0.3189336945838974  0.3739457228920813
  0.3006495830718166  0.7066449845299232  0.3677977516562336
  0.8527113283068388  0.1975005652923230  0.4037159601000724
  0.1866970066200508  0.8190874480520449  0.4013298325535715
  0.1880620776367934  0.1827783461035679  0.4141332782093201
  0.8361940640008427  0.8502417384957681  0.3810703161027220
  0.0081261132394275  0.8708378394370655  0.4307898055481161
  0.0157543328793608  0.1291848626133714  0.4464160697993904
  0.8920532031368822  0.0071436065241173  0.4339210156384183
  0.1374690292450467  0.0010182302248083  0.4426843567652838
  0.8976147515667918  0.7164695168405615  0.4714016101448451
  0.0892201664780004  0.2812922054892582  0.5170648074860296
  0.7394964818903276  0.0835982439508172  0.4926053028478137
  0.2825322763950737  0.0686089091171738  0.5062322691145908
  0.7946242768284719  0.6451946751522897  0.4184412266770607
  0.2859808592065747  0.9196756680427072  0.5142396539481879
  0.9440350022139654  0.2649577145926685  0.5286133280831748
  0.7327693088154490  0.9332918364705947  0.4851636245568187
  0.0960744977955486  0.4790769963084003  0.5512426084537623
  0.5909731903111606  0.1668881317167319  0.4700774133133621
  0.8089503824758637  0.4804089487937659  0.3977342688561123
  0.4292448322547955  0.8454123811769989  0.5258467783713954
  0.0089275576146832  0.1122014423345519  0.5724768688417683
  0.9968968639937188  0.8543123861164190  0.5499792705419466
  0.1209090991398654  0.9844867658804475  0.5622545638231671
  0.8797098195796025  0.9893623434394669  0.5576815673422146
  0.1669994501110352  0.7909123306045629  0.5857347098542860
  0.8340589070064155  0.1557883228667123  0.6074429688213385
  0.8176215363050972  0.8098104971616777  0.5811976646228487
  0.1870410639417059  0.1264769726064827  0.6154631708768932
  0.7556807362356395  0.6433378677868475  0.6197639078094923
  0.2439179104796878  0.2877744255633203  0.6431650957333659
  0.0935716105482598  0.8640896923812065  0.6621904042582614
  0.8907563270951044  0.0677570244749504  0.6810837747583918
  0.8960045816780422  0.8690100719458655  0.6599870294954968
  0.0964248544978830  0.0649607958662628  0.6868418998618750
  0.6364739586804404  0.3624583146677693  0.7173567585143701
  0.3657664620376124  0.5902314672420133  0.7027896919262062
  0.1375863355809912  0.8555496448887610  0.7746376379449131
  0.8313210805182365  0.0753394445219371  0.7925441315921447
  0.3771896337509091  0.3896804359813544  0.8422115564754691
  0.5938674934132635  0.5723627123168882  0.8193754280100052
  0.5777845170893343  0.3718157265733453  0.8282942115749208
  0.4021211366483897  0.5769622746768590  0.8176733684792552
  0.2109337092200789  0.1829719623523687  0.8897246613370058
  0.7113255511000389  0.8181560308428217  0.8474511630940356
  0.3104504034470423  0.3101784320695771  0.9184603165544942
  0.6649754720199326  0.6583073987703045  0.8892806122679815
  0.6397889470126827  0.2930517671506720  0.9045527626055758
  0.3456534059996770  0.6720431261603750  0.8890619338532701
  0.4835492128082279  0.3697108595591274  0.9488101830931370
  0.3560032735665146  0.5054930718412578  0.9486381665805013
  0.6147321121482108  0.5001958853717525  0.0517963328848481
  0.4333086461605191  0.5203068375177935  0.0479013054846789
  0.5066668288728522  0.6082191448753633  0.9330718852168260
  0.6116930954662010  0.4819685145520225  0.9370338505835534
 
  0.00000000E+00  0.00000000E+00  0.00000000E+00
  0.00000000E+00  0.00000000E+00  0.00000000E+00
  0.00000000E+00  0.00000000E+00  0.00000000E+00
  0.00000000E+00  0.00000000E+00  0.00000000E+00
  0.00000000E+00  0.00000000E+00  0.00000000E+00
  0.00000000E+00  0.00000000E+00  0.00000000E+00
  0.00000000E+00  0.00000000E+00  0.00000000E+00
  0.00000000E+00  0.00000000E+00  0.00000000E+00
  0.00000000E+00  0.00000000E+00  0.00000000E+00
  0.00000000E+00  0.00000000E+00  0.00000000E+00
  0.00000000E+00  0.00000000E+00  0.00000000E+00
  0.00000000E+00  0.00000000E+00  0.00000000E+00
  0.00000000E+00  0.00000000E+00  0.00000000E+00
  0.00000000E+00  0.00000000E+00  0.00000000E+00
  0.00000000E+00  0.00000000E+00  0.00000000E+00
  0.00000000E+00  0.00000000E+00  0.00000000E+00
  0.00000000E+00  0.00000000E+00  0.00000000E+00
  0.00000000E+00  0.00000000E+00  0.00000000E+00
  0.00000000E+00  0.00000000E+00  0.00000000E+00
  0.00000000E+00  0.00000000E+00  0.00000000E+00
  0.00000000E+00  0.00000000E+00  0.00000000E+00
  0.00000000E+00  0.00000000E+00  0.00000000E+00
  0.00000000E+00  0.00000000E+00  0.00000000E+00
  0.00000000E+00  0.00000000E+00  0.00000000E+00
  0.00000000E+00  0.00000000E+00  0.00000000E+00
  0.00000000E+00  0.00000000E+00  0.00000000E+00
  0.00000000E+00  0.00000000E+00  0.00000000E+00
  0.00000000E+00  0.00000000E+00  0.00000000E+00
  0.00000000E+00  0.00000000E+00  0.00000000E+00
  0.00000000E+00  0.00000000E+00  0.00000000E+00
  0.00000000E+00  0.00000000E+00  0.00000000E+00
  0.00000000E+00  0.00000000E+00  0.00000000E+00
  0.00000000E+00  0.00000000E+00  0.00000000E+00
  0.00000000E+00  0.00000000E+00  0.00000000E+00
  0.00000000E+00  0.00000000E+00  0.00000000E+00
  0.00000000E+00  0.00000000E+00  0.00000000E+00
  0.00000000E+00  0.00000000E+00  0.00000000E+00
  0.00000000E+00  0.00000000E+00  0.00000000E+00
  0.00000000E+00  0.00000000E+00  0.00000000E+00
  0.00000000E+00  0.00000000E+00  0.00000000E+00
  0.00000000E+00  0.00000000E+00  0.00000000E+00
  0.00000000E+00  0.00000000E+00  0.00000000E+00
  0.00000000E+00  0.00000000E+00  0.00000000E+00
  0.00000000E+00  0.00000000E+00  0.00000000E+00
  0.00000000E+00  0.00000000E+00  0.00000000E+00
  0.00000000E+00  0.00000000E+00  0.00000000E+00
  0.00000000E+00  0.00000000E+00  0.00000000E+00
  0.00000000E+00  0.00000000E+00  0.00000000E+00
  0.00000000E+00  0.00000000E+00  0.00000000E+00
  0.00000000E+00  0.00000000E+00  0.00000000E+00
  0.00000000E+00  0.00000000E+00  0.00000000E+00
  0.00000000E+00  0.00000000E+00  0.00000000E+00
  0.00000000E+00  0.00000000E+00  0.00000000E+00
  0.00000000E+00  0.00000000E+00  0.00000000E+00
  0.00000000E+00  0.00000000E+00  0.00000000E+00
  0.00000000E+00  0.00000000E+00  0.00000000E+00
  0.00000000E+00  0.00000000E+00  0.00000000E+00
  0.00000000E+00  0.00000000E+00  0.00000000E+00
  0.00000000E+00  0.00000000E+00  0.00000000E+00
  0.00000000E+00  0.00000000E+00  0.00000000E+00
  0.00000000E+00  0.00000000E+00  0.00000000E+00
  0.00000000E+00  0.00000000E+00  0.00000000E+00
  0.00000000E+00  0.00000000E+00  0.00000000E+00
  0.00000000E+00  0.00000000E+00  0.00000000E+00
  0.00000000E+00  0.00000000E+00  0.00000000E+00
  0.00000000E+00  0.00000000E+00  0.00000000E+00
  0.00000000E+00  0.00000000E+00  0.00000000E+00
  0.00000000E+00  0.00000000E+00  0.00000000E+00
  0.00000000E+00  0.00000000E+00  0.00000000E+00
  0.00000000E+00  0.00000000E+00  0.00000000E+00
  0.00000000E+00  0.00000000E+00  0.00000000E+00
  0.00000000E+00  0.00000000E+00  0.00000000E+00
  0.00000000E+00  0.00000000E+00  0.00000000E+00
  0.00000000E+00  0.00000000E+00  0.00000000E+00
  0.00000000E+00  0.00000000E+00  0.00000000E+00
  0.00000000E+00  0.00000000E+00  0.00000000E+00
  0.00000000E+00  0.00000000E+00  0.00000000E+00
  0.00000000E+00  0.00000000E+00  0.00000000E+00
  0.00000000E+00  0.00000000E+00  0.00000000E+00
  0.00000000E+00  0.00000000E+00  0.00000000E+00
  0.00000000E+00  0.00000000E+00  0.00000000E+00
  0.00000000E+00  0.00000000E+00  0.00000000E+00
  0.00000000E+00  0.00000000E+00  0.00000000E+00
  0.00000000E+00  0.00000000E+00  0.00000000E+00
  0.00000000E+00  0.00000000E+00  0.00000000E+00
  0.00000000E+00  0.00000000E+00  0.00000000E+00
  0.00000000E+00  0.00000000E+00  0.00000000E+00
  0.00000000E+00  0.00000000E+00  0.00000000E+00
  0.00000000E+00  0.00000000E+00  0.00000000E+00
  0.00000000E+00  0.00000000E+00  0.00000000E+00
  0.00000000E+00  0.00000000E+00  0.00000000E+00
  0.00000000E+00  0.00000000E+00  0.00000000E+00
  0.00000000E+00  0.00000000E+00  0.00000000E+00
  0.00000000E+00  0.00000000E+00  0.00000000E+00
  0.00000000E+00  0.00000000E+00  0.00000000E+00
  0.00000000E+00  0.00000000E+00  0.00000000E+00
  0.00000000E+00  0.00000000E+00  0.00000000E+00
  0.00000000E+00  0.00000000E+00  0.00000000E+00
  0.00000000E+00  0.00000000E+00  0.00000000E+00
  0.00000000E+00  0.00000000E+00  0.00000000E+00
  0.00000000E+00  0.00000000E+00  0.00000000E+00
  0.00000000E+00  0.00000000E+00  0.00000000E+00
  0.00000000E+00  0.00000000E+00  0.00000000E+00
  0.00000000E+00  0.00000000E+00  0.00000000E+00
  0.00000000E+00  0.00000000E+00  0.00000000E+00
  0.00000000E+00  0.00000000E+00  0.00000000E+00
  0.00000000E+00  0.00000000E+00  0.00000000E+00
  0.00000000E+00  0.00000000E+00  0.00000000E+00
  0.00000000E+00  0.00000000E+00  0.00000000E+00
  0.00000000E+00  0.00000000E+00  0.00000000E+00
  0.00000000E+00  0.00000000E+00  0.00000000E+00
  0.00000000E+00  0.00000000E+00  0.00000000E+00
  0.00000000E+00  0.00000000E+00  0.00000000E+00
  0.00000000E+00  0.00000000E+00  0.00000000E+00
  0.00000000E+00  0.00000000E+00  0.00000000E+00
  0.00000000E+00  0.00000000E+00  0.00000000E+00
  0.00000000E+00  0.00000000E+00  0.00000000E+00
  0.00000000E+00  0.00000000E+00  0.00000000E+00
  0.00000000E+00  0.00000000E+00  0.00000000E+00
  0.00000000E+00  0.00000000E+00  0.00000000E+00
  0.00000000E+00  0.00000000E+00  0.00000000E+00
  0.00000000E+00  0.00000000E+00  0.00000000E+00
  0.00000000E+00  0.00000000E+00  0.00000000E+00
  0.00000000E+00  0.00000000E+00  0.00000000E+00
  0.00000000E+00  0.00000000E+00  0.00000000E+00
  0.00000000E+00  0.00000000E+00  0.00000000E+00
  0.00000000E+00  0.00000000E+00  0.00000000E+00
  0.00000000E+00  0.00000000E+00  0.00000000E+00
  0.00000000E+00  0.00000000E+00  0.00000000E+00
  0.00000000E+00  0.00000000E+00  0.00000000E+00
  0.00000000E+00  0.00000000E+00  0.00000000E+00
  0.00000000E+00  0.00000000E+00  0.00000000E+00
  0.00000000E+00  0.00000000E+00  0.00000000E+00
  0.00000000E+00  0.00000000E+00  0.00000000E+00
  0.00000000E+00  0.00000000E+00  0.00000000E+00
  0.00000000E+00  0.00000000E+00  0.00000000E+00
  0.00000000E+00  0.00000000E+00  0.00000000E+00
  0.00000000E+00  0.00000000E+00  0.00000000E+00
  0.00000000E+00  0.00000000E+00  0.00000000E+00
  0.00000000E+00  0.00000000E+00  0.00000000E+00
  0.00000000E+00  0.00000000E+00  0.00000000E+00
  0.00000000E+00  0.00000000E+00  0.00000000E+00
  0.00000000E+00  0.00000000E+00  0.00000000E+00
  0.00000000E+00  0.00000000E+00  0.00000000E+00
  0.00000000E+00  0.00000000E+00  0.00000000E+00
  0.00000000E+00  0.00000000E+00  0.00000000E+00
  0.00000000E+00  0.00000000E+00  0.00000000E+00
  0.00000000E+00  0.00000000E+00  0.00000000E+00
  0.00000000E+00  0.00000000E+00  0.00000000E+00
  0.00000000E+00  0.00000000E+00  0.00000000E+00
  0.00000000E+00  0.00000000E+00  0.00000000E+00
  0.00000000E+00  0.00000000E+00  0.00000000E+00
  0.00000000E+00  0.00000000E+00  0.00000000E+00
  0.00000000E+00  0.00000000E+00  0.00000000E+00
  0.00000000E+00  0.00000000E+00  0.00000000E+00
  0.00000000E+00  0.00000000E+00  0.00000000E+00
  0.00000000E+00  0.00000000E+00  0.00000000E+00
  0.00000000E+00  0.00000000E+00  0.00000000E+00
  0.00000000E+00  0.00000000E+00  0.00000000E+00
  0.00000000E+00  0.00000000E+00  0.00000000E+00
  0.00000000E+00  0.00000000E+00  0.00000000E+00
  0.00000000E+00  0.00000000E+00  0.00000000E+00
  0.00000000E+00  0.00000000E+00  0.00000000E+00
  0.00000000E+00  0.00000000E+00  0.00000000E+00
  0.00000000E+00  0.00000000E+00  0.00000000E+00
  0.00000000E+00  0.00000000E+00  0.00000000E+00
  0.00000000E+00  0.00000000E+00  0.00000000E+00
  0.00000000E+00  0.00000000E+00  0.00000000E+00
  0.00000000E+00  0.00000000E+00  0.00000000E+00
  0.00000000E+00  0.00000000E+00  0.00000000E+00
  0.00000000E+00  0.00000000E+00  0.00000000E+00
  0.00000000E+00  0.00000000E+00  0.00000000E+00
  0.00000000E+00  0.00000000E+00  0.00000000E+00
  0.00000000E+00  0.00000000E+00  0.00000000E+00
  0.00000000E+00  0.00000000E+00  0.00000000E+00
  0.00000000E+00  0.00000000E+00  0.00000000E+00
  0.00000000E+00  0.00000000E+00  0.00000000E+00
  0.00000000E+00  0.00000000E+00  0.00000000E+00
  0.00000000E+00  0.00000000E+00  0.00000000E+00
  0.00000000E+00  0.00000000E+00  0.00000000E+00
  0.00000000E+00  0.00000000E+00  0.00000000E+00
  0.00000000E+00  0.00000000E+00  0.00000000E+00
  0.00000000E+00  0.00000000E+00  0.00000000E+00
  0.00000000E+00  0.00000000E+00  0.00000000E+00
  0.00000000E+00  0.00000000E+00  0.00000000E+00
  0.00000000E+00  0.00000000E+00  0.00000000E+00
  0.00000000E+00  0.00000000E+00  0.00000000E+00
  0.00000000E+00  0.00000000E+00  0.00000000E+00
  0.00000000E+00  0.00000000E+00  0.00000000E+00
  0.00000000E+00  0.00000000E+00  0.00000000E+00
  0.00000000E+00  0.00000000E+00  0.00000000E+00
  0.00000000E+00  0.00000000E+00  0.00000000E+00
  0.00000000E+00  0.00000000E+00  0.00000000E+00
  0.00000000E+00  0.00000000E+00  0.00000000E+00
  0.00000000E+00  0.00000000E+00  0.00000000E+00
  0.00000000E+00  0.00000000E+00  0.00000000E+00
  0.00000000E+00  0.00000000E+00  0.00000000E+00
  0.00000000E+00  0.00000000E+00  0.00000000E+00
  0.00000000E+00  0.00000000E+00  0.00000000E+00
  0.00000000E+00  0.00000000E+00  0.00000000E+00
  0.00000000E+00  0.00000000E+00  0.00000000E+00
  0.00000000E+00  0.00000000E+00  0.00000000E+00
  0.00000000E+00  0.00000000E+00  0.00000000E+00
  0.00000000E+00  0.00000000E+00  0.00000000E+00
  0.00000000E+00  0.00000000E+00  0.00000000E+00
  0.00000000E+00  0.00000000E+00  0.00000000E+00
  0.00000000E+00  0.00000000E+00  0.00000000E+00
  0.00000000E+00  0.00000000E+00  0.00000000E+00
  0.00000000E+00  0.00000000E+00  0.00000000E+00
  0.00000000E+00  0.00000000E+00  0.00000000E+00
  0.00000000E+00  0.00000000E+00  0.00000000E+00
  0.00000000E+00  0.00000000E+00  0.00000000E+00
  0.00000000E+00  0.00000000E+00  0.00000000E+00
  0.00000000E+00  0.00000000E+00  0.00000000E+00
  0.00000000E+00  0.00000000E+00  0.00000000E+00
  0.00000000E+00  0.00000000E+00  0.00000000E+00
  0.00000000E+00  0.00000000E+00  0.00000000E+00
  0.00000000E+00  0.00000000E+00  0.00000000E+00
  0.00000000E+00  0.00000000E+00  0.00000000E+00
  0.00000000E+00  0.00000000E+00  0.00000000E+00
  0.00000000E+00  0.00000000E+00  0.00000000E+00
  0.00000000E+00  0.00000000E+00  0.00000000E+00
  0.00000000E+00  0.00000000E+00  0.00000000E+00
  0.00000000E+00  0.00000000E+00  0.00000000E+00
  0.00000000E+00  0.00000000E+00  0.00000000E+00
  0.00000000E+00  0.00000000E+00  0.00000000E+00
  0.00000000E+00  0.00000000E+00  0.00000000E+00
  0.00000000E+00  0.00000000E+00  0.00000000E+00
  0.00000000E+00  0.00000000E+00  0.00000000E+00
  0.00000000E+00  0.00000000E+00  0.00000000E+00
  0.00000000E+00  0.00000000E+00  0.00000000E+00
  0.00000000E+00  0.00000000E+00  0.00000000E+00
  0.00000000E+00  0.00000000E+00  0.00000000E+00
  0.00000000E+00  0.00000000E+00  0.00000000E+00
  0.00000000E+00  0.00000000E+00  0.00000000E+00
  0.00000000E+00  0.00000000E+00  0.00000000E+00
  0.00000000E+00  0.00000000E+00  0.00000000E+00
  0.00000000E+00  0.00000000E+00  0.00000000E+00
  0.00000000E+00  0.00000000E+00  0.00000000E+00
  0.00000000E+00  0.00000000E+00  0.00000000E+00
  0.00000000E+00  0.00000000E+00  0.00000000E+00
  0.00000000E+00  0.00000000E+00  0.00000000E+00
  0.00000000E+00  0.00000000E+00  0.00000000E+00
  0.00000000E+00  0.00000000E+00  0.00000000E+00
  0.00000000E+00  0.00000000E+00  0.00000000E+00
  0.00000000E+00  0.00000000E+00  0.00000000E+00
  0.00000000E+00  0.00000000E+00  0.00000000E+00
  0.00000000E+00  0.00000000E+00  0.00000000E+00
  0.00000000E+00  0.00000000E+00  0.00000000E+00
  0.00000000E+00  0.00000000E+00  0.00000000E+00
  0.00000000E+00  0.00000000E+00  0.00000000E+00
  0.00000000E+00  0.00000000E+00  0.00000000E+00
  0.00000000E+00  0.00000000E+00  0.00000000E+00
  0.00000000E+00  0.00000000E+00  0.00000000E+00
  0.00000000E+00  0.00000000E+00  0.00000000E+00
  0.00000000E+00  0.00000000E+00  0.00000000E+00
  0.00000000E+00  0.00000000E+00  0.00000000E+00
  0.00000000E+00  0.00000000E+00  0.00000000E+00
  0.00000000E+00  0.00000000E+00  0.00000000E+00
  0.00000000E+00  0.00000000E+00  0.00000000E+00
