# Supplementary material for: Dramatic Enhancement of Rare-Earth Metal–Organic Framework Stability Via Metal Cluster Fluorination
Source: JACS Au. 2022 Aug 9;2(8):1889–98. doi: 10.1021/jacsau.2c00259 (PMC9400048; doi:10.1021/jacsau.2c00259)
Supplement: Supplementary file 2 — au2c00259_si_002.zip [file au2c00259_si_002.zip › jacs_supplement/poscars/empty_stability/dobdc/mixed/eu/single/eight/POSCAR]

POSCAR file written by OVITO Basic 3.5.4
   1.00000000000000     
    15.3390299800247369   -0.0154804184844654   -0.0081800971535678
    -0.0628333063496406   15.0924787464261829    0.0110256700250894
     0.1077957166531608   -0.0136847277312620   21.3710449995348881
   C    Eu   H    O    F 
    96    12    60    80     8
Direct
  0.4019061007136955  0.9317694023168315  0.9677217844237305
  0.0638410863560850  0.3988797501100763  0.0319100569056587
  0.4988969213849970  0.1887616377398871  0.0144398718086478
  0.8055737707110211  0.4877446155227929  0.9891752512645411
  0.4755700490760830  0.0962007358065549  0.9961134750506773
  0.8984986061185509  0.4679445697498821  0.0047675040131665
  0.5175200503306812  0.0186726127108798  0.0165360460338277
  0.4791805213210338  0.9374296549856709  0.0024765586299011
  0.9735336341712326  0.5123865264289904  0.9825569107235665
  0.0547704136894183  0.4760719928001080  0.9958265530765189
  0.4010853792077924  0.0902838663916299  0.9595230222700835
  0.9079118289716703  0.3932785100660254  0.0420261211261987
  0.3632536524768071  0.0096394895657070  0.9446346743272613
  0.9882991751430552  0.3583081964385855  0.0568319579903545
  0.3595882201045129  0.8456192169058667  0.9606715317758656
  0.1506240774976177  0.3595873175437987  0.0387948450229985
  0.6651727534042422  0.6795717081583064  0.1354690359509689
  0.3629846182033987  0.3707917060130654  0.1732070869496098
  0.3529927480631869  0.6677616780974205  0.1477671355863563
  0.6768429083167717  0.3626016621610262  0.1546252978451577
  0.7764355105223899  0.7927609557801034  0.1649459056422984
  0.2630800870091718  0.2525495822657788  0.2051225555583542
  0.2401904621043442  0.7782069081866041  0.1834344541730744
  0.8002679434980209  0.2630054530762322  0.1884573491615669
  0.7136392486298249  0.7298711882144957  0.1831335112599177
  0.3145146265387382  0.3239269602818382  0.2239361045464463
  0.3038139421251316  0.7133206040783691  0.1977253868311166
  0.7329651666015025  0.3233306196783303  0.2037963076366793
  0.8446882836000711  0.2199014211638683  0.2358820122044989
  0.1979017132644074  0.8209576959746485  0.2325472953378878
  0.2148646348034688  0.2019619588083046  0.2474375622808651
  0.8243743790300329  0.8398449135472248  0.2092422942408234
  0.6978100341705655  0.7133720973819848  0.2478260008427355
  0.3176687115837282  0.3472541318639912  0.2880923369977992
  0.3217903277382703  0.6918264819610300  0.2599423396072851
  0.7160856327927121  0.3432794813494979  0.2664903624350714
  0.8256259428948596  0.2375466957165955  0.2984552557307509
  0.2156555410035139  0.7993190664780343  0.2948195669009905
  0.2204723694260977  0.2232553048324633  0.3118542519608170
  0.8076887847020231  0.8231780244123428  0.2735348979424401
  0.7625915167062871  0.3021288547439340  0.3137219381049476
  0.2780683826120338  0.7330837797887710  0.3089812196989925
  0.2713083305372805  0.2958057655467314  0.3307878131378956
  0.7450394629355799  0.7611628215533699  0.2917067105785947
  0.8695002012371447  0.1848776951879998  0.3475622086041241
  0.1682475925117259  0.8466065891684735  0.3447815275209720
  0.1744572860064437  0.1694025323431561  0.3589451052301413
  0.8563469311775833  0.8683926833335107  0.3237563235934786
  0.9093519644317425  0.5617164317655465  0.4613035427615202
  0.4154847814767564  0.9988229218183093  0.5026864169341110
  0.0078179584795350  0.3085659139698222  0.5155831375107169
  0.6940551761281029  0.0099301321689111  0.4860838301073755
  0.9862750189322540  0.4000196277265147  0.4930279957714063
  0.5967105312437511  0.0107473117752122  0.4895779466725401
  0.0241102003721707  0.4795210151107838  0.5143613874917961
  0.5457082120229089  0.0881826450954222  0.4846502390734670
  0.9142270637059227  0.4030830742249520  0.4536642254311829
  0.5562273015943475  0.9290228091938815  0.4997528026910274
  0.8749665834144551  0.4820939087549903  0.4371755309003404
  0.4669359953722676  0.9222717407888439  0.5061274890138279
  0.8655465078207669  0.6469536430923810  0.4525042195799642
  0.3204676792779537  0.9978997193784949  0.5091280010461290
  0.1420311197082569  0.8065640040230804  0.6473121238070760
  0.8333337148369253  0.1306813618084277  0.6621709134951459
  0.8288104576087818  0.8204530377110473  0.6384435439944909
  0.1517628420060220  0.1178633299889285  0.6723820432291063
  0.2472020760687954  0.6918116581692786  0.6814648794424016
  0.7318043467014519  0.2497559396231068  0.6912103256416131
  0.7363726711735978  0.6892211070428971  0.6764820764695614
  0.2347922365083335  0.2560928207416993  0.7052763941242546
  0.1868909597782675  0.7573230091197729  0.6972532076159013
  0.7810695935205132  0.1769931223718686  0.7099407758257001
  0.7743039522964992  0.7733319444618800  0.6858365223911420
  0.1918685771946258  0.1757894129586148  0.7207646868698845
  0.2787335596150271  0.3020456609641400  0.7519243321182145
  0.6895698738082103  0.6506971690603294  0.7254091047576097
  0.6821321594694680  0.2971196758247743  0.7340413323826738
  0.2927382211439920  0.6458410622187287  0.7271571678864532
  0.1703807910591735  0.7773755794683268  0.7613089795458592
  0.7810671919486083  0.1490894954920421  0.7733241319170858
  0.7624457473547110  0.8157837557000533  0.7432100647755462
  0.1901124784838757  0.1469099295328604  0.7828302317727633
  0.2794630410114323  0.2717873513827129  0.8135923312452036
  0.6787639950740925  0.6926548639969994  0.7832345577960353
  0.6837551325962252  0.2706577860919097  0.7977696009865554
  0.2771778846096282  0.6671740309967689  0.7911174989512446
  0.2328277786700923  0.1941929222974039  0.8293167024303969
  0.7147099499243694  0.7780632055889285  0.7919206630747766
  0.7326027420768071  0.1974030146997947  0.8164748544678346
  0.2163348590760066  0.7316812110616269  0.8070245812664751
  0.3308583836020702  0.3212448268812835  0.8606102928283192
  0.6350212949460499  0.6421571156405648  0.8340511247345930
  0.6360383573979078  0.3214366407379927  0.8456338551188054
  0.3274136774651879  0.6247501041744314  0.8414812586659437
  0.9842831579753408  0.5590347490308929  0.4986121713535212
  0.4558005030019956  0.0806759011838309  0.4918225373395657
  0.3709591932821539  0.3692374885735745  0.0150743705739416
  0.6372419809097423  0.6173485304465061  0.9880558563580237
  0.6224518839174280  0.3629573203530683  0.0003653211906638
  0.3801290154052737  0.6260698049212507  0.9945650796308527
  0.5114657122099047  0.5128635053522856  0.1258592172124793
  0.0121914816588102  0.0102472893664824  0.3738996380535724
  0.1208704430350451  0.8702624757732949  0.4989031630716312
  0.8796992548076119  0.1257323275017725  0.5053744949717682
  0.8675788255633066  0.8704417917733380  0.4862946174774407
  0.1301315464365871  0.1271151615751549  0.5127719554479313
  0.9903071134457591  0.9780778560317955  0.6274030582188459
  0.4896567642571199  0.4819748682669243  0.8735272648855599
  0.3709295512157311  0.1521187857097885  0.9447986896332949
  0.5066354969799463  0.8756173218309300  0.0204737481931403
  0.8486078896812188  0.3603085954071119  0.0581408322473251
  0.6095984099423646  0.9684697455485818  0.0654458154356021
  0.1143804577879166  0.5056405181384491  0.9762784922385705
  0.0202674867207975  0.6071226058392156  0.9325480364135004
  0.9340723399444713  0.2632209075134497  0.1056493549810895
  0.7714469907055417  0.2742200280051890  0.1034835507240075
  0.2567661720594145  0.7591314697630551  0.0976266072362719
  0.7887967511324021  0.8035510084762052  0.1150713617836843
  0.2604853339197035  0.2365826322765585  0.1553261409115692
  0.1496019512747111  0.8719578850239529  0.2224737293064862
  0.8937122818492895  0.1699078611006186  0.2247168531514276
  0.9115091797075507  0.9220770555771409  0.2306723349413886
  0.1376654588993915  0.1090711429847744  0.2643539532494046
  0.3528674786486761  0.4295120216281703  0.3509429492663187
  0.6153181700260646  0.6263811062087896  0.2292804696377786
  0.6643854942377558  0.3905094081539318  0.2775517395810141
  0.3705254163045524  0.6411312574960277  0.2697545968909552
  0.2727653058263400  0.3112229322546298  0.3809501998513056
  0.7344756856094463  0.7490205117106115  0.3415618665554874
  0.0123008716880406  0.1812277709825096  0.4191879533096312
  0.8349401379673935  0.0066040991464860  0.4075095185360098
  0.2552656850878705  0.7474071463967178  0.3943308931872380
  0.7808358606181756  0.2751014851884364  0.3990272015553487
  0.0018171952860939  0.8301861085373829  0.3972284378437436
  0.0082433870870204  0.6221186248041519  0.5175232669942105
  0.4137357201556497  0.1390131455732444  0.4889817937605088
  0.5987818480909155  0.8710199229270259  0.5025558756304562
  0.8858790875815288  0.3401344835491500  0.4385913319122849
  0.5392032788123657  0.2123335400474105  0.4687733059563257
  0.4650956734121721  0.7923976851365779  0.5115279083286097
  0.7787636484103828  0.4220236193612124  0.3915015854734136
  0.1079248124959378  0.5347611209263334  0.5681852171520987
  0.3283275787138322  0.8705821613008169  0.5152567245654183
  0.7767575392282922  0.5855663541418323  0.4074247837351663
  0.9893644822460388  0.1680838209267463  0.5935524374807244
  0.1571519346118890  0.0103534435526527  0.5944630265872561
  0.9812813645326841  0.8119955670000039  0.5840658559196896
  0.2572010589212681  0.3470909135431128  0.6452167977627710
  0.8232067105088987  0.9885311006355266  0.5844303667236588
  0.7248184573411365  0.5859781291073389  0.6257507825083621
  0.2597533404544308  0.6777949024944405  0.6320424526939306
  0.7330659148189937  0.2691835200620218  0.6419517879082406
  0.6613520377853277  0.5841462500009058  0.7202395442203340
  0.3146362539860164  0.3632310088459363  0.7411561044896899
  0.6038477973579148  0.3882053285771860  0.7528580557039177
  0.3786629770341392  0.5649139478518990  0.7501051842619404
  0.0885523841568343  0.8624908935433169  0.7388353200995539
  0.8601433680626300  0.0589451193178476  0.7535921722879664
  0.1546970099588876  0.0856901269808645  0.7938716115272584
  0.7933570153334841  0.8808515493713784  0.7495233877590195
  0.2065117691441571  0.7479590790293784  0.8563851127059579
  0.7327196360363004  0.1788577215187814  0.8659324854161454
  0.2620925391142848  0.2151139379026006  0.9140379228369326
  0.7302810670704645  0.8809763611379182  0.8423717842449960
  0.2662958692303476  0.9037199771455278  0.9191551148292589
  0.0977226391675998  0.2640100070577773  0.0845254436916960
  0.1755363298925019  0.0075654227310764  0.4115006423201919
  0.2631496558975144  0.0660816031897298  0.9025282711773528
  0.5768503923459321  0.2156574235731412  0.0151712808179099
  0.3931854420736300  0.7764768120939962  0.9815244441087785
  0.7782090194077966  0.5666073486049754  0.9847487390578280
  0.2175088698086398  0.3945165754270477  0.0162382698962347
  0.2827538397123490  0.8416547821382920  0.9334038709188093
  0.1568346559419709  0.2827789349464354  0.0682890539667866
  0.4322007026511372  0.2359238672576538  0.0262263877262612
  0.7585458687630009  0.4188449780910730  0.9836382424761112
  0.5904138588592289  0.0269199876094746  0.0517740031811655
  0.9633697131804553  0.5855793056443446  0.9466669240214216
  0.2883706650121880  0.0045130694095192  0.9109186756654282
  0.9939888664608389  0.2838681269780707  0.0927999824420098
  0.6763260066671677  0.6950133753595154  0.0773838101964728
  0.3409414567601914  0.3507551191614624  0.1175695408512709
  0.3283443058648103  0.6804496688334964  0.0901943406179626
  0.6908852028484560  0.3343718577913251  0.0980591722059430
  0.2203170923355700  0.8000125504648850  0.1240693155518429
  0.8215696712788159  0.2448712457406543  0.1278532978729601
  0.6118459887108401  0.6195838299577829  0.1559304986019399
  0.4227763591940885  0.4258568181345908  0.1866679698911540
  0.4165094075388751  0.6196770876228399  0.1624225586283217
  0.6193440275449973  0.4178017491232993  0.1694177209039438
  0.1657997384882535  0.1348967761111624  0.2255083905037978
  0.8851235363119372  0.8992160571965542  0.1906932090311102
  0.6395863659620673  0.6531752947998157  0.2688295505881655
  0.3646545607253628  0.4195061305574797  0.3065763638296772
  0.9248483855704706  0.1277706488403680  0.3316809409024799
  0.1167351883047942  0.9083078791898913  0.3307003161961788
  0.1226172018545526  0.1080124706463437  0.3377748317582814
  0.9175977920061698  0.9239262586047516  0.3082586334706221
  0.7463175641880540  0.3234311438483672  0.3750122959520539
  0.2960965038579815  0.7095839901446226  0.3686060927177266
  0.8464493563313766  0.2009953070942743  0.4050969142148304
  0.1824430985613219  0.8216936789941016  0.4025732432203810
  0.1867706547834089  0.1829853715371712  0.4166698516302603
  0.8364111610818128  0.8501506436249073  0.3797155108280990
  0.0038756614417110  0.8731653434749873  0.4312170513754197
  0.0109798442562479  0.1301477007667913  0.4470480746002252
  0.8869724182443264  0.0084849475544004  0.4335224626500320
  0.1322136302870121  0.0015961805615348  0.4448206160108370
  0.8966554849218937  0.7168744941989047  0.4736050415000079
  0.0849689811966456  0.2799667438805358  0.5183154186779078
  0.7341696774003168  0.0830416670352179  0.4898345167815563
  0.2772612305985618  0.0661528137724545  0.5096275887955670
  0.7903703119782008  0.6478244162744033  0.4223857933451001
  0.2814295822327253  0.9176514001421125  0.5138962954551332
  0.9392160739087103  0.2643211927769329  0.5290583139304772
  0.7286306227803934  0.9338839794479838  0.4809059527363289
  0.0947880608452607  0.4754027508198320  0.5525435833073047
  0.5842593595036405  0.1671404331908448  0.4725436485222616
  0.8020621184128061  0.4841114488193909  0.4011387210995707
  0.4255996226570034  0.8423714103471198  0.5168373028774198
  0.0036263336195788  0.1117806502265921  0.5734293021749579
  0.9918658414925687  0.8554114396491954  0.5510643641991351
  0.1160813392945457  0.9837357125566086  0.5642806749488045
  0.8741523216551670  0.9893211063931844  0.5570038165115108
  0.1606673531296750  0.7918729937062636  0.5898947359395450
  0.8266674965966914  0.1546977708716568  0.6057660966439897
  0.8116927022323708  0.8107806214627118  0.5808301269881966
  0.1830758065529068  0.1245825745121607  0.6169940318863851
  0.7491121835547645  0.6456220942632740  0.6212496329154504
  0.2315944489223654  0.2876909997129715  0.6457801162169687
  0.0846948686692670  0.8633681312503683  0.6651056754373883
  0.8838895071206991  0.0672778590264400  0.6805778939493692
  0.8896132202137252  0.8697673275241797  0.6601617730110192
  0.0928804416547493  0.0629436923215962  0.6885455786490695
  0.6355038464585618  0.3672418740127270  0.7140891675417436
  0.3505117104188145  0.5834567830221857  0.7094894208867757
  0.1132595381191663  0.8395277910207000  0.7795362610867969
  0.8267711845630856  0.0777899239179689  0.7923359174539186
  0.3828504960476522  0.3803972825376150  0.8420495461301414
  0.5842047523222718  0.5786964495676727  0.8196930889855309
  0.5823694415653904  0.3814244220903689  0.8260772684343394
  0.3876252355435170  0.5705128731137492  0.8241922427570216
  0.2308018217625971  0.1647088927796929  0.8899746668437842
  0.7023299048216245  0.8228483412943035  0.8464706708569949
  0.3188205848984254  0.2995030583524709  0.9188753768246372
  0.6542351376192030  0.6642686620465525  0.8900423088419771
  0.6493302072760869  0.3057058538788979  0.9027342141793682
  0.3116793505448143  0.6433963625847099  0.8983131494042453
  0.5048994979045673  0.3919485743119111  0.0637713082485405
  0.5088320791028309  0.6261338529023064  0.0471509374391488
  0.6268061335789596  0.5017864700509733  0.0537486455828571
  0.3849492583480796  0.5088078996523322  0.0617608150071547
  0.4965169963645124  0.6132878242551101  0.9331915593617524
  0.4906255918180804  0.3705989787174673  0.9477126509215168
  0.3736093540811396  0.4901566840600893  0.9472292222783310
  0.6075465437659986  0.4884865538680430  0.9377371370897336
 
  0.00000000E+00  0.00000000E+00  0.00000000E+00
  0.00000000E+00  0.00000000E+00  0.00000000E+00
  0.00000000E+00  0.00000000E+00  0.00000000E+00
  0.00000000E+00  0.00000000E+00  0.00000000E+00
  0.00000000E+00  0.00000000E+00  0.00000000E+00
  0.00000000E+00  0.00000000E+00  0.00000000E+00
  0.00000000E+00  0.00000000E+00  0.00000000E+00
  0.00000000E+00  0.00000000E+00  0.00000000E+00
  0.00000000E+00  0.00000000E+00  0.00000000E+00
  0.00000000E+00  0.00000000E+00  0.00000000E+00
  0.00000000E+00  0.00000000E+00  0.00000000E+00
  0.00000000E+00  0.00000000E+00  0.00000000E+00
  0.00000000E+00  0.00000000E+00  0.00000000E+00
  0.00000000E+00  0.00000000E+00  0.00000000E+00
  0.00000000E+00  0.00000000E+00  0.00000000E+00
  0.00000000E+00  0.00000000E+00  0.00000000E+00
  0.00000000E+00  0.00000000E+00  0.00000000E+00
  0.00000000E+00  0.00000000E+00  0.00000000E+00
  0.00000000E+00  0.00000000E+00  0.00000000E+00
  0.00000000E+00  0.00000000E+00  0.00000000E+00
  0.00000000E+00  0.00000000E+00  0.00000000E+00
  0.00000000E+00  0.00000000E+00  0.00000000E+00
  0.00000000E+00  0.00000000E+00  0.00000000E+00
  0.00000000E+00  0.00000000E+00  0.00000000E+00
  0.00000000E+00  0.00000000E+00  0.00000000E+00
  0.00000000E+00  0.00000000E+00  0.00000000E+00
  0.00000000E+00  0.00000000E+00  0.00000000E+00
  0.00000000E+00  0.00000000E+00  0.00000000E+00
  0.00000000E+00  0.00000000E+00  0.00000000E+00
  0.00000000E+00  0.00000000E+00  0.00000000E+00
  0.00000000E+00  0.00000000E+00  0.00000000E+00
  0.00000000E+00  0.00000000E+00  0.00000000E+00
  0.00000000E+00  0.00000000E+00  0.00000000E+00
  0.00000000E+00  0.00000000E+00  0.00000000E+00
  0.00000000E+00  0.00000000E+00  0.00000000E+00
  0.00000000E+00  0.00000000E+00  0.00000000E+00
  0.00000000E+00  0.00000000E+00  0.00000000E+00
  0.00000000E+00  0.00000000E+00  0.00000000E+00
  0.00000000E+00  0.00000000E+00  0.00000000E+00
  0.00000000E+00  0.00000000E+00  0.00000000E+00
  0.00000000E+00  0.00000000E+00  0.00000000E+00
  0.00000000E+00  0.00000000E+00  0.00000000E+00
  0.00000000E+00  0.00000000E+00  0.00000000E+00
  0.00000000E+00  0.00000000E+00  0.00000000E+00
  0.00000000E+00  0.00000000E+00  0.00000000E+00
  0.00000000E+00  0.00000000E+00  0.00000000E+00
  0.00000000E+00  0.00000000E+00  0.00000000E+00
  0.00000000E+00  0.00000000E+00  0.00000000E+00
  0.00000000E+00  0.00000000E+00  0.00000000E+00
  0.00000000E+00  0.00000000E+00  0.00000000E+00
  0.00000000E+00  0.00000000E+00  0.00000000E+00
  0.00000000E+00  0.00000000E+00  0.00000000E+00
  0.00000000E+00  0.00000000E+00  0.00000000E+00
  0.00000000E+00  0.00000000E+00  0.00000000E+00
  0.00000000E+00  0.00000000E+00  0.00000000E+00
  0.00000000E+00  0.00000000E+00  0.00000000E+00
  0.00000000E+00  0.00000000E+00  0.00000000E+00
  0.00000000E+00  0.00000000E+00  0.00000000E+00
  0.00000000E+00  0.00000000E+00  0.00000000E+00
  0.00000000E+00  0.00000000E+00  0.00000000E+00
  0.00000000E+00  0.00000000E+00  0.00000000E+00
  0.00000000E+00  0.00000000E+00  0.00000000E+00
  0.00000000E+00  0.00000000E+00  0.00000000E+00
  0.00000000E+00  0.00000000E+00  0.00000000E+00
  0.00000000E+00  0.00000000E+00  0.00000000E+00
  0.00000000E+00  0.00000000E+00  0.00000000E+00
  0.00000000E+00  0.00000000E+00  0.00000000E+00
  0.00000000E+00  0.00000000E+00  0.00000000E+00
  0.00000000E+00  0.00000000E+00  0.00000000E+00
  0.00000000E+00  0.00000000E+00  0.00000000E+00
  0.00000000E+00  0.00000000E+00  0.00000000E+00
  0.00000000E+00  0.00000000E+00  0.00000000E+00
  0.00000000E+00  0.00000000E+00  0.00000000E+00
  0.00000000E+00  0.00000000E+00  0.00000000E+00
  0.00000000E+00  0.00000000E+00  0.00000000E+00
  0.00000000E+00  0.00000000E+00  0.00000000E+00
  0.00000000E+00  0.00000000E+00  0.00000000E+00
  0.00000000E+00  0.00000000E+00  0.00000000E+00
  0.00000000E+00  0.00000000E+00  0.00000000E+00
  0.00000000E+00  0.00000000E+00  0.00000000E+00
  0.00000000E+00  0.00000000E+00  0.00000000E+00
  0.00000000E+00  0.00000000E+00  0.00000000E+00
  0.00000000E+00  0.00000000E+00  0.00000000E+00
  0.00000000E+00  0.00000000E+00  0.00000000E+00
  0.00000000E+00  0.00000000E+00  0.00000000E+00
  0.00000000E+00  0.00000000E+00  0.00000000E+00
  0.00000000E+00  0.00000000E+00  0.00000000E+00
  0.00000000E+00  0.00000000E+00  0.00000000E+00
  0.00000000E+00  0.00000000E+00  0.00000000E+00
  0.00000000E+00  0.00000000E+00  0.00000000E+00
  0.00000000E+00  0.00000000E+00  0.00000000E+00
  0.00000000E+00  0.00000000E+00  0.00000000E+00
  0.00000000E+00  0.00000000E+00  0.00000000E+00
  0.00000000E+00  0.00000000E+00  0.00000000E+00
  0.00000000E+00  0.00000000E+00  0.00000000E+00
  0.00000000E+00  0.00000000E+00  0.00000000E+00
  0.00000000E+00  0.00000000E+00  0.00000000E+00
  0.00000000E+00  0.00000000E+00  0.00000000E+00
  0.00000000E+00  0.00000000E+00  0.00000000E+00
  0.00000000E+00  0.00000000E+00  0.00000000E+00
  0.00000000E+00  0.00000000E+00  0.00000000E+00
  0.00000000E+00  0.00000000E+00  0.00000000E+00
  0.00000000E+00  0.00000000E+00  0.00000000E+00
  0.00000000E+00  0.00000000E+00  0.00000000E+00
  0.00000000E+00  0.00000000E+00  0.00000000E+00
  0.00000000E+00  0.00000000E+00  0.00000000E+00
  0.00000000E+00  0.00000000E+00  0.00000000E+00
  0.00000000E+00  0.00000000E+00  0.00000000E+00
  0.00000000E+00  0.00000000E+00  0.00000000E+00
  0.00000000E+00  0.00000000E+00  0.00000000E+00
  0.00000000E+00  0.00000000E+00  0.00000000E+00
  0.00000000E+00  0.00000000E+00  0.00000000E+00
  0.00000000E+00  0.00000000E+00  0.00000000E+00
  0.00000000E+00  0.00000000E+00  0.00000000E+00
  0.00000000E+00  0.00000000E+00  0.00000000E+00
  0.00000000E+00  0.00000000E+00  0.00000000E+00
  0.00000000E+00  0.00000000E+00  0.00000000E+00
  0.00000000E+00  0.00000000E+00  0.00000000E+00
  0.00000000E+00  0.00000000E+00  0.00000000E+00
  0.00000000E+00  0.00000000E+00  0.00000000E+00
  0.00000000E+00  0.00000000E+00  0.00000000E+00
  0.00000000E+00  0.00000000E+00  0.00000000E+00
  0.00000000E+00  0.00000000E+00  0.00000000E+00
  0.00000000E+00  0.00000000E+00  0.00000000E+00
  0.00000000E+00  0.00000000E+00  0.00000000E+00
  0.00000000E+00  0.00000000E+00  0.00000000E+00
  0.00000000E+00  0.00000000E+00  0.00000000E+00
  0.00000000E+00  0.00000000E+00  0.00000000E+00
  0.00000000E+00  0.00000000E+00  0.00000000E+00
  0.00000000E+00  0.00000000E+00  0.00000000E+00
  0.00000000E+00  0.00000000E+00  0.00000000E+00
  0.00000000E+00  0.00000000E+00  0.00000000E+00
  0.00000000E+00  0.00000000E+00  0.00000000E+00
  0.00000000E+00  0.00000000E+00  0.00000000E+00
  0.00000000E+00  0.00000000E+00  0.00000000E+00
  0.00000000E+00  0.00000000E+00  0.00000000E+00
  0.00000000E+00  0.00000000E+00  0.00000000E+00
  0.00000000E+00  0.00000000E+00  0.00000000E+00
  0.00000000E+00  0.00000000E+00  0.00000000E+00
  0.00000000E+00  0.00000000E+00  0.00000000E+00
  0.00000000E+00  0.00000000E+00  0.00000000E+00
  0.00000000E+00  0.00000000E+00  0.00000000E+00
  0.00000000E+00  0.00000000E+00  0.00000000E+00
  0.00000000E+00  0.00000000E+00  0.00000000E+00
  0.00000000E+00  0.00000000E+00  0.00000000E+00
  0.00000000E+00  0.00000000E+00  0.00000000E+00
  0.00000000E+00  0.00000000E+00  0.00000000E+00
  0.00000000E+00  0.00000000E+00  0.00000000E+00
  0.00000000E+00  0.00000000E+00  0.00000000E+00
  0.00000000E+00  0.00000000E+00  0.00000000E+00
  0.00000000E+00  0.00000000E+00  0.00000000E+00
  0.00000000E+00  0.00000000E+00  0.00000000E+00
  0.00000000E+00  0.00000000E+00  0.00000000E+00
  0.00000000E+00  0.00000000E+00  0.00000000E+00
  0.00000000E+00  0.00000000E+00  0.00000000E+00
  0.00000000E+00  0.00000000E+00  0.00000000E+00
  0.00000000E+00  0.00000000E+00  0.00000000E+00
  0.00000000E+00  0.00000000E+00  0.00000000E+00
  0.00000000E+00  0.00000000E+00  0.00000000E+00
  0.00000000E+00  0.00000000E+00  0.00000000E+00
  0.00000000E+00  0.00000000E+00  0.00000000E+00
  0.00000000E+00  0.00000000E+00  0.00000000E+00
  0.00000000E+00  0.00000000E+00  0.00000000E+00
  0.00000000E+00  0.00000000E+00  0.00000000E+00
  0.00000000E+00  0.00000000E+00  0.00000000E+00
  0.00000000E+00  0.00000000E+00  0.00000000E+00
  0.00000000E+00  0.00000000E+00  0.00000000E+00
  0.00000000E+00  0.00000000E+00  0.00000000E+00
  0.00000000E+00  0.00000000E+00  0.00000000E+00
  0.00000000E+00  0.00000000E+00  0.00000000E+00
  0.00000000E+00  0.00000000E+00  0.00000000E+00
  0.00000000E+00  0.00000000E+00  0.00000000E+00
  0.00000000E+00  0.00000000E+00  0.00000000E+00
  0.00000000E+00  0.00000000E+00  0.00000000E+00
  0.00000000E+00  0.00000000E+00  0.00000000E+00
  0.00000000E+00  0.00000000E+00  0.00000000E+00
  0.00000000E+00  0.00000000E+00  0.00000000E+00
  0.00000000E+00  0.00000000E+00  0.00000000E+00
  0.00000000E+00  0.00000000E+00  0.00000000E+00
  0.00000000E+00  0.00000000E+00  0.00000000E+00
  0.00000000E+00  0.00000000E+00  0.00000000E+00
  0.00000000E+00  0.00000000E+00  0.00000000E+00
  0.00000000E+00  0.00000000E+00  0.00000000E+00
  0.00000000E+00  0.00000000E+00  0.00000000E+00
  0.00000000E+00  0.00000000E+00  0.00000000E+00
  0.00000000E+00  0.00000000E+00  0.00000000E+00
  0.00000000E+00  0.00000000E+00  0.00000000E+00
  0.00000000E+00  0.00000000E+00  0.00000000E+00
  0.00000000E+00  0.00000000E+00  0.00000000E+00
  0.00000000E+00  0.00000000E+00  0.00000000E+00
  0.00000000E+00  0.00000000E+00  0.00000000E+00
  0.00000000E+00  0.00000000E+00  0.00000000E+00
  0.00000000E+00  0.00000000E+00  0.00000000E+00
  0.00000000E+00  0.00000000E+00  0.00000000E+00
  0.00000000E+00  0.00000000E+00  0.00000000E+00
  0.00000000E+00  0.00000000E+00  0.00000000E+00
  0.00000000E+00  0.00000000E+00  0.00000000E+00
  0.00000000E+00  0.00000000E+00  0.00000000E+00
  0.00000000E+00  0.00000000E+00  0.00000000E+00
  0.00000000E+00  0.00000000E+00  0.00000000E+00
  0.00000000E+00  0.00000000E+00  0.00000000E+00
  0.00000000E+00  0.00000000E+00  0.00000000E+00
  0.00000000E+00  0.00000000E+00  0.00000000E+00
  0.00000000E+00  0.00000000E+00  0.00000000E+00
  0.00000000E+00  0.00000000E+00  0.00000000E+00
  0.00000000E+00  0.00000000E+00  0.00000000E+00
  0.00000000E+00  0.00000000E+00  0.00000000E+00
  0.00000000E+00  0.00000000E+00  0.00000000E+00
  0.00000000E+00  0.00000000E+00  0.00000000E+00
  0.00000000E+00  0.00000000E+00  0.00000000E+00
  0.00000000E+00  0.00000000E+00  0.00000000E+00
  0.00000000E+00  0.00000000E+00  0.00000000E+00
  0.00000000E+00  0.00000000E+00  0.00000000E+00
  0.00000000E+00  0.00000000E+00  0.00000000E+00
  0.00000000E+00  0.00000000E+00  0.00000000E+00
  0.00000000E+00  0.00000000E+00  0.00000000E+00
  0.00000000E+00  0.00000000E+00  0.00000000E+00
  0.00000000E+00  0.00000000E+00  0.00000000E+00
  0.00000000E+00  0.00000000E+00  0.00000000E+00
  0.00000000E+00  0.00000000E+00  0.00000000E+00
  0.00000000E+00  0.00000000E+00  0.00000000E+00
  0.00000000E+00  0.00000000E+00  0.00000000E+00
  0.00000000E+00  0.00000000E+00  0.00000000E+00
  0.00000000E+00  0.00000000E+00  0.00000000E+00
  0.00000000E+00  0.00000000E+00  0.00000000E+00
  0.00000000E+00  0.00000000E+00  0.00000000E+00
  0.00000000E+00  0.00000000E+00  0.00000000E+00
  0.00000000E+00  0.00000000E+00  0.00000000E+00
  0.00000000E+00  0.00000000E+00  0.00000000E+00
  0.00000000E+00  0.00000000E+00  0.00000000E+00
  0.00000000E+00  0.00000000E+00  0.00000000E+00
  0.00000000E+00  0.00000000E+00  0.00000000E+00
  0.00000000E+00  0.00000000E+00  0.00000000E+00
  0.00000000E+00  0.00000000E+00  0.00000000E+00
  0.00000000E+00  0.00000000E+00  0.00000000E+00
  0.00000000E+00  0.00000000E+00  0.00000000E+00
  0.00000000E+00  0.00000000E+00  0.00000000E+00
  0.00000000E+00  0.00000000E+00  0.00000000E+00
  0.00000000E+00  0.00000000E+00  0.00000000E+00
  0.00000000E+00  0.00000000E+00  0.00000000E+00
  0.00000000E+00  0.00000000E+00  0.00000000E+00
  0.00000000E+00  0.00000000E+00  0.00000000E+00
  0.00000000E+00  0.00000000E+00  0.00000000E+00
  0.00000000E+00  0.00000000E+00  0.00000000E+00
  0.00000000E+00  0.00000000E+00  0.00000000E+00
  0.00000000E+00  0.00000000E+00  0.00000000E+00
  0.00000000E+00  0.00000000E+00  0.00000000E+00
  0.00000000E+00  0.00000000E+00  0.00000000E+00
  0.00000000E+00  0.00000000E+00  0.00000000E+00
  0.00000000E+00  0.00000000E+00  0.00000000E+00
  0.00000000E+00  0.00000000E+00  0.00000000E+00
  0.00000000E+00  0.00000000E+00  0.00000000E+00
  0.00000000E+00  0.00000000E+00  0.00000000E+00
  0.00000000E+00  0.00000000E+00  0.00000000E+00
  0.00000000E+00  0.00000000E+00  0.00000000E+00
  0.00000000E+00  0.00000000E+00  0.00000000E+00
