# Supplementary material for: Dramatic Enhancement of Rare-Earth Metal–Organic Framework Stability Via Metal Cluster Fluorination
Source: JACS Au. 2022 Aug 9;2(8):1889–98. doi: 10.1021/jacsau.2c00259 (PMC9400048; doi:10.1021/jacsau.2c00259)
Supplement: Supplementary file 2 — au2c00259_si_002.zip [file au2c00259_si_002.zip › jacs_supplement/poscars/empty_stability/dobdc/mixed/eu/single/two/POSCAR]

POSCAR file written by OVITO Basic 3.5.4
   1.00000000000000     
    15.3594380157625547   -0.0266620625838633    0.0035134179080393
    -0.0734477305690912   15.0789217967361164    0.0120475015381268
     0.1239741334032746   -0.0123747385521430   21.5142339037516486
   C    Eu   H    O    F 
    96    12    66    86     2
Direct
  0.3741171408873796  0.9345607260490808  0.9705220846272183
  0.0622499420409688  0.3820678420226138  0.0350828690313909
  0.4853544366768335  0.1862565338587559  0.0151907438126471
  0.8080504642333067  0.4782874281656909  0.9919481904832920
  0.4578191109112532  0.0951269670467911  0.9958318460307446
  0.8998644143449589  0.4567030959498081  0.0087943702569914
  0.4967140775170920  0.0155471616264696  0.0150980302081019
  0.4530959177109281  0.9364105266010857  0.0030163226513856
  0.9760293556456794  0.4987788867860248  0.9864747361468452
  0.0558245236413638  0.4596626403851312  0.9992853228680992
  0.3817061684945556  0.0928683784018267  0.9612215452812912
  0.9067678002227911  0.3821994773625627  0.0462739392194175
  0.3393649599369382  0.0140626326398037  0.9472920240506794
  0.9858617631555114  0.3443332414349851  0.0605645785442923
  0.3261445834184014  0.8508732847235825  0.9665277835439379
  0.1475491288674834  0.3398603631131435  0.0408974036895642
  0.6800246103425288  0.6716929239079175  0.1346624907639262
  0.3576383084100289  0.3772900523475433  0.1739758977347592
  0.3625382391453328  0.6737168609111528  0.1517386769122833
  0.6770644870518736  0.3584855421626841  0.1543186345664588
  0.7915857182410909  0.7833830493457132  0.1660522373606310
  0.2630949076867795  0.2547748734096836  0.2062187817205429
  0.2472678110995492  0.7809785123164270  0.1866891182068171
  0.7967163184808742  0.2545841330673010  0.1883060177351444
  0.7270544322294155  0.7216905906631949  0.1830187028847091
  0.3127105767400060  0.3275990279301851  0.2248123530458368
  0.3131531777679561  0.7187227586485084  0.2014508015452292
  0.7319683323755803  0.3176944879579627  0.2032845864940389
  0.8415300715701199  0.2123498184358563  0.2355645041182550
  0.2032251842985488  0.8225206378056744  0.2351968251113108
  0.2165607142824781  0.2027703688390985  0.2484581692668227
  0.8365254514455380  0.8319417846468957  0.2108413679993548
  0.7065988471899970  0.7076141344697385  0.2469387234644035
  0.3162582996966706  0.3505330134575042  0.2885810585982122
  0.3318849211459124  0.6988573563880224  0.2634020005975587
  0.7170316549330699  0.3400542530699287  0.2654099457219037
  0.8247040091939819  0.2328912160247007  0.2976397984239718
  0.2213772951002600  0.8021929403035670  0.2971471017781374
  0.2217568557003225  0.2242654670867645  0.3124263854624571
  0.8149211582925300  0.8181574870202863  0.2743723538428400
  0.7631888619806277  0.2990350459069951  0.3124567484021579
  0.2862315476838257  0.7387592939423503  0.3117519619194001
  0.2713001214428182  0.2978872707348580  0.3311370437939781
  0.7507443044844839  0.7569565833703968  0.2913032253248867
  0.8698819164696481  0.1823867374536652  0.3468966965255635
  0.1717401454153769  0.8478684824441955  0.3464299839687432
  0.1757895503614463  0.1700971543760842  0.3592121113854191
  0.8593626605447172  0.8662196470092336  0.3249036127483859
  0.9073538331619709  0.5623164316983618  0.4593897822107525
  0.4162355966643604  0.0001354037857404  0.5034015159108821
  0.0070799692411937  0.3099919399489917  0.5138133649421679
  0.6947850790408765  0.0098937637137397  0.4870639675220559
  0.9854584386245858  0.4013451699948473  0.4910782171186011
  0.5975160853359822  0.0110088587687578  0.4906616316781817
  0.0216942192315766  0.4812644648101987  0.5130052264708631
  0.5469998082808223  0.0886233400241885  0.4850532053459713
  0.9145707607409620  0.4037327765158270  0.4510491389784806
  0.5565081276971564  0.9296119761623451  0.5015478301420899
  0.8747592852678977  0.4824029668382470  0.4345522209807458
  0.4672177730775191  0.9233912045298751  0.5077664048695124
  0.8621624118677248  0.6468525189308858  0.4511414727678610
  0.3211952456675064  0.9996866088420358  0.5093524734555399
  0.1470489441469960  0.8104855971116086  0.6455987264544166
  0.8341703068916432  0.1304235695041436  0.6611866083299318
  0.8303848824738517  0.8219551442490430  0.6381577743809671
  0.1510551453768759  0.1205065811524872  0.6707225216476659
  0.2569720238039298  0.7001998631856978  0.6789111513494251
  0.7298195636102743  0.2465342551042730  0.6906724679584001
  0.7353249396333572  0.6929975460917425  0.6768327456719052
  0.2349035737666137  0.2590241945744909  0.7025008556483889
  0.1964733897888340  0.7655135322027542  0.6948145360446722
  0.7806870807332597  0.1748656614672372  0.7089181732116770
  0.7757982439657762  0.7760493106275359  0.6858379351729372
  0.1896782338312171  0.1800490066284841  0.7184536781536529
  0.2780850527742800  0.3055890217083071  0.7488542967583405
  0.6892910884930841  0.6552882341056240  0.7261399348296596
  0.6787419228337838  0.2919926984589371  0.7334274372807089
  0.3049700142157125  0.6565773359120913  0.7240811661481580
  0.1832761449740165  0.7886875617055067  0.7583012892451201
  0.7810117489473489  0.1462064089074616  0.7717548517930668
  0.7668510864601736  0.8182011225657866  0.7432354184045887
  0.1843745701970957  0.1536165369235838  0.7805755264614526
  0.2755245198352668  0.2774296888942604  0.8106432473339276
  0.6814245211386255  0.6968307537273040  0.7839970799745405
  0.6807041472647412  0.2649349735322726  0.7966274961610932
  0.2923315746015035  0.6808246610705586  0.7874092644958126
  0.2259706859976180  0.2017344186437533  0.8268625586488018
  0.7196866244893252  0.7813627818384162  0.7923410005097967
  0.7312942036169365  0.1927234673445166  0.8148754764922120
  0.2321488870153076  0.7457746162353315  0.8033613277211431
  0.3269587638166242  0.3264480679545601  0.8574539368644396
  0.6373659116834030  0.6466292020934020  0.8346556575879159
  0.6316946679379554  0.3139943223708195  0.8443714665610729
  0.3423897991448308  0.6384028077139472  0.8376173329291425
  0.9813620013173374  0.5604085909288418  0.4972122627430076
  0.4571125610998196  0.0816754847283180  0.4920441551163408
  0.3683725189865930  0.3747961368387575  0.0144388765396121
  0.6420356751817125  0.6152397699641138  0.9869214311034442
  0.6194578483738536  0.3589311168210246  0.9995764672298993
  0.3853843656200492  0.6330146968414818  0.9958277389422331
  0.5148229955380348  0.5119982765550711  0.1247975956972816
  0.0137343062132494  0.0102271782389117  0.3745923490628559
  0.1219408316409520  0.8714037074398192  0.4987221271526264
  0.8803073253931782  0.1261090552750092  0.5048297896629039
  0.8683651386197209  0.8706232936308954  0.4863670011176258
  0.1306090395877019  0.1288022165337801  0.5120512562736339
  0.9916559033005339  0.9790051573035842  0.6261285372488062
  0.4921630231819536  0.4835828113204970  0.8740907055316344
  0.3533716782261389  0.1561659206406251  0.9478949398110694
  0.4777234553615272  0.8733339391062227  0.0208499783987248
  0.8464433946422184  0.3513527616231009  0.0624382051793577
  0.5888254198958730  0.9608660564745672  0.0609706045107877
  0.1163317026590078  0.4870245083591493  0.9796925669711962
  0.0255841023473589  0.5927859041914437  0.9372917362487375
  0.9288436099440265  0.2498072303124965  0.1078553436813018
  0.3438303131255783  0.5134321724851790  0.0984994987760962
  0.5185189806190016  0.6846331477528161  0.0844766263482361
  0.7666187864619854  0.2648831756959538  0.1040019105343327
  0.2642714395045905  0.7610305254718933  0.1015600755804138
  0.4951162698014591  0.3271493540858577  0.0936054457521199
  0.8072079603787303  0.7925986516400022  0.1167998685550664
  0.2598447680257250  0.2391942816798098  0.1566950068914488
  0.1530072035109005  0.8712670198072536  0.2248277461806959
  0.8893655918370210  0.1611134504410149  0.2247156775339957
  0.9218791529628053  0.9152415613172356  0.2334613153543982
  0.1407123445706678  0.1085682585825532  0.2653417431889886
  0.3503616945810809  0.4338319068610598  0.3507531483888671
  0.6236004735248100  0.6217596298687583  0.2268439310754218
  0.6673311634942199  0.3894699242954942  0.2761750918641115
  0.3824665284375502  0.6503008639355038  0.2734802264722314
  0.2723955409382524  0.3134323903392484  0.3809445046783699
  0.7361520349462640  0.7471060387239554  0.3405920748955439
  0.0120909318249145  0.1818040491631073  0.4191222303609533
  0.8369260018586303  0.0050441020821354  0.4071860069425167
  0.2616753845420680  0.7524401753494919  0.3963670432168633
  0.7827869006898938  0.2743118899475911  0.3973874997799175
  0.0042671082946629  0.8309935649714087  0.3969941878125499
  0.0039183772345232  0.6236872547376240  0.5166438623240752
  0.4154704599418613  0.1401899292487391  0.4884960651297648
  0.5985882482720806  0.8713794725931714  0.5050208094323593
  0.8874467858689592  0.3404565065491041  0.4354955032609013
  0.5411959952578932  0.2126032061211514  0.4682309203867658
  0.4645771620554932  0.7935211563731278  0.5146453318108225
  0.7800357546140282  0.4213389588386067  0.3884755706609034
  0.1033937001469610  0.5372853499847975  0.5676134854603315
  0.3284517452676126  0.8723257387950775  0.5167219099144319
  0.7751425137599870  0.5845560228816737  0.4053856555323086
  0.9894452332254302  0.1691209336045592  0.5928275624968634
  0.1574431899892331  0.0126963731400768  0.5932354615482414
  0.9826319898544620  0.8131681717883209  0.5839981040206941
  0.2618628676129963  0.3474028887062179  0.6418002466916566
  0.8243263463006886  0.9885044809297546  0.5834613901632409
  0.7190384713754520  0.5906272109541431  0.6261798056717793
  0.2665442678575256  0.6835206737493411  0.6298806910302087
  0.7307530869649103  0.2665831141941932  0.6418441805211881
  0.6588498048711749  0.5896500533857416  0.7212571120328459
  0.3161419286757725  0.3654278675252963  0.7378678052858767
  0.5983057872205915  0.3808130264379623  0.7524733160002537
  0.3888597333691420  0.5737147991098153  0.7473042631755996
  0.0980578671393105  0.8704597177337232  0.7364925524397716
  0.8617902383725373  0.0580552321433096  0.7515291883887184
  0.1473270976198453  0.0933892869025555  0.7917753878903360
  0.7996378726957528  0.8824348223752140  0.7492525872336215
  0.2238601653769252  0.7634181795262994  0.8523414412492381
  0.7316502161828821  0.1735352359901669  0.8638905149059499
  0.2544835996380058  0.2246356308219769  0.9108674651506962
  0.7392964298588713  0.8838564864703928  0.8422217558886640
  0.6720643328744850  0.4739023035536811  0.9040408390283681
  0.4851081755309631  0.3144648321725451  0.9191633534391315
  0.3214470813723189  0.4943238665459771  0.9107599611009231
  0.2354728072727208  0.9120528856847223  0.9249262331256356
  0.0932699999263074  0.2466837903080786  0.0878199085106966
  0.1766557411485358  0.0093008468222639  0.4117786813316317
  0.2433042469988073  0.0749372040800083  0.9041795416900248
  0.5639405286604332  0.2111749589154894  0.0134492555639467
  0.3558779880170100  0.7814482099284725  0.9892221711958653
  0.7827396881751379  0.5576247791210481  0.9863971864890042
  0.2141868759722462  0.3725777272859147  0.0167245023023853
  0.2486817145204019  0.8499729446739944  0.9404508661695468
  0.1524654608432416  0.2635893733927068  0.0710207125090463
  0.4207277842265625  0.2342754444201041  0.0308834813783112
  0.7603452703149364  0.4096596313418275  0.9857851823932012
  0.5717651362011772  0.0202430322540033  0.0479477225272642
  0.9680712560074398  0.5723895417506808  0.9508045330505404
  0.2635456624932638  0.0123323366790466  0.9150336984282507
  0.9894473954292984  0.2696331882241906  0.0962233379593005
  0.5038138078547735  0.3814814958858102  0.0696572969782523
  0.5163748857758621  0.6476271785049469  0.0473002796122118
  0.3839079412995504  0.5144025029843206  0.0631149849311519
  0.6951110483044249  0.6852003818896110  0.0773809874143326
  0.3312973938695410  0.3605407674156650  0.1191532075296270
  0.3359751954072442  0.6846583060655473  0.0951393662275456
  0.6890872217535199  0.3287699707516196  0.0982906480155063
  0.2266135657146442  0.8012880447298727  0.1277208459703655
  0.8156805801237856  0.2335960596271292  0.1281654787288788
  0.6220512496575324  0.6150065040533000  0.1539716900151168
  0.4185297267333121  0.4319953508277335  0.1864746642008455
  0.4280206234590437  0.6271704696496434  0.1654346240114813
  0.6224911812814057  0.4166520085661439  0.1691228213290915
  0.1688643067533558  0.1345929218996975  0.2267890567614751
  0.8987792265094177  0.8903555643359462  0.1933272998131380
  0.6464112997789752  0.6484774315387428  0.2666511927281500
  0.3617865355627886  0.4239888147100699  0.3066070474123053
  0.9258194838113184  0.1256898565233374  0.3315460797346210
  0.1188698571548464  0.9081074259773378  0.3321411353180780
  0.1245741337539568  0.1081137780221356  0.3382295729236908
  0.9213922363419110  0.9214417548185972  0.3102024433571839
  0.7483696532583034  0.3223399522867085  0.3731593884960769
  0.3046482377224448  0.7166757576492958  0.3711745453814840
  0.8476569289108798  0.2000658927768283  0.4040034065399125
  0.1854054381681539  0.8230444235199073  0.4038846334306012
  0.1874608975821075  0.1842266815633329  0.4165483047611342
  0.8355704388385816  0.8510238184907867  0.3802181242621680
  0.0048039244944300  0.8727898784571720  0.4315356364843069
  0.0116858704006574  0.1306353627513498  0.4467771303208822
  0.8880761584339482  0.0085244907205202  0.4337392050576963
  0.1333588243298231  0.0027925044490010  0.4448624853926113
  0.8918219095798467  0.7169393867635456  0.4729595873207716
  0.0841713855913430  0.2817039780595684  0.5168994146246826
  0.7350573833979094  0.0830722472225794  0.4905050247738825
  0.2782655023510651  0.0681161673652688  0.5090980596475351
  0.7872838906342476  0.6467732505427943  0.4211064284675430
  0.2818654787574337  0.9195642001448719  0.5144797266631710
  0.9385696200477661  0.2654829346069748  0.5270513632211140
  0.7291776533358346  0.9337623287960999  0.4821090710626725
  0.0912555957460267  0.4777830299392880  0.5518381499468271
  0.5859892902176440  0.1673227807472432  0.4724484561506964
  0.8028828783238976  0.4837607591481599  0.3978751271341086
  0.4254111870819919  0.8438555321889530  0.5191886622945198
  0.0041846953764679  0.1132869600420594  0.5723640115893415
  0.9929414160763570  0.8554108698505997  0.5503612841103859
  0.1166781916597646  0.9854891087931519  0.5632738088164215
  0.8755240625520175  0.9899051203851639  0.5564788512954661
  0.1632777613638972  0.7938437338771878  0.5884036547435676
  0.8279279262730219  0.1553543778539565  0.6053447334603238
  0.8125659061079767  0.8123354545804157  0.5810844136216301
  0.1831622026715149  0.1261168577323243  0.6158418533716037
  0.7448901358052503  0.6496486311090557  0.6215461615457840
  0.2349285410886157  0.2885444906261199  0.6427887858739449
  0.0883558908180422  0.8656645062129984  0.6634508709381015
  0.8852966638703829  0.0675006143359361  0.6792929642146993
  0.8923617539791897  0.8702592097048832  0.6592179333980687
  0.0923964839177503  0.0653597470829721  0.6869542815186902
  0.6303328930873696  0.3608252377129216  0.7138180664554342
  0.3617642911901802  0.5931931241253119  0.7067578993743717
  0.1261871018828610  0.8507836880672844  0.7765575672667053
  0.8282142053934665  0.0757872777042507  0.7902402520742138
  0.3786404755823113  0.3866225226056865  0.8393605289449839
  0.5875300009614259  0.5823963346131110  0.8202388030918885
  0.5780850994581642  0.3744905859085825  0.8252995951697486
  0.3967065196156617  0.5775315731340672  0.8210093676447748
  0.2201250285369667  0.1751738179405427  0.8875579854606092
  0.7103470042753102  0.8261981905404663  0.8467959748903608
  0.3158619574244553  0.3036319887967182  0.9151765854679715
  0.6553598374362989  0.6695944495513613  0.8903794481561774
  0.6436891848228684  0.2966070421821955  0.9011112210295082
  0.3306047146271225  0.6616357959813218  0.8935002815105734
  0.4872243108068025  0.3664455150004601  0.9460772721551202
  0.3621004233156990  0.4973553530909861  0.9452997103501607
  0.6214982187747087  0.4843268191668221  0.9305696216098753
  0.6187278071743110  0.4981054492306773  0.0488699667658946
  0.5031485154310850  0.6039808803096758  0.9385832278501091
 
  0.00000000E+00  0.00000000E+00  0.00000000E+00
  0.00000000E+00  0.00000000E+00  0.00000000E+00
  0.00000000E+00  0.00000000E+00  0.00000000E+00
  0.00000000E+00  0.00000000E+00  0.00000000E+00
  0.00000000E+00  0.00000000E+00  0.00000000E+00
  0.00000000E+00  0.00000000E+00  0.00000000E+00
  0.00000000E+00  0.00000000E+00  0.00000000E+00
  0.00000000E+00  0.00000000E+00  0.00000000E+00
  0.00000000E+00  0.00000000E+00  0.00000000E+00
  0.00000000E+00  0.00000000E+00  0.00000000E+00
  0.00000000E+00  0.00000000E+00  0.00000000E+00
  0.00000000E+00  0.00000000E+00  0.00000000E+00
  0.00000000E+00  0.00000000E+00  0.00000000E+00
  0.00000000E+00  0.00000000E+00  0.00000000E+00
  0.00000000E+00  0.00000000E+00  0.00000000E+00
  0.00000000E+00  0.00000000E+00  0.00000000E+00
  0.00000000E+00  0.00000000E+00  0.00000000E+00
  0.00000000E+00  0.00000000E+00  0.00000000E+00
  0.00000000E+00  0.00000000E+00  0.00000000E+00
  0.00000000E+00  0.00000000E+00  0.00000000E+00
  0.00000000E+00  0.00000000E+00  0.00000000E+00
  0.00000000E+00  0.00000000E+00  0.00000000E+00
  0.00000000E+00  0.00000000E+00  0.00000000E+00
  0.00000000E+00  0.00000000E+00  0.00000000E+00
  0.00000000E+00  0.00000000E+00  0.00000000E+00
  0.00000000E+00  0.00000000E+00  0.00000000E+00
  0.00000000E+00  0.00000000E+00  0.00000000E+00
  0.00000000E+00  0.00000000E+00  0.00000000E+00
  0.00000000E+00  0.00000000E+00  0.00000000E+00
  0.00000000E+00  0.00000000E+00  0.00000000E+00
  0.00000000E+00  0.00000000E+00  0.00000000E+00
  0.00000000E+00  0.00000000E+00  0.00000000E+00
  0.00000000E+00  0.00000000E+00  0.00000000E+00
  0.00000000E+00  0.00000000E+00  0.00000000E+00
  0.00000000E+00  0.00000000E+00  0.00000000E+00
  0.00000000E+00  0.00000000E+00  0.00000000E+00
  0.00000000E+00  0.00000000E+00  0.00000000E+00
  0.00000000E+00  0.00000000E+00  0.00000000E+00
  0.00000000E+00  0.00000000E+00  0.00000000E+00
  0.00000000E+00  0.00000000E+00  0.00000000E+00
  0.00000000E+00  0.00000000E+00  0.00000000E+00
  0.00000000E+00  0.00000000E+00  0.00000000E+00
  0.00000000E+00  0.00000000E+00  0.00000000E+00
  0.00000000E+00  0.00000000E+00  0.00000000E+00
  0.00000000E+00  0.00000000E+00  0.00000000E+00
  0.00000000E+00  0.00000000E+00  0.00000000E+00
  0.00000000E+00  0.00000000E+00  0.00000000E+00
  0.00000000E+00  0.00000000E+00  0.00000000E+00
  0.00000000E+00  0.00000000E+00  0.00000000E+00
  0.00000000E+00  0.00000000E+00  0.00000000E+00
  0.00000000E+00  0.00000000E+00  0.00000000E+00
  0.00000000E+00  0.00000000E+00  0.00000000E+00
  0.00000000E+00  0.00000000E+00  0.00000000E+00
  0.00000000E+00  0.00000000E+00  0.00000000E+00
  0.00000000E+00  0.00000000E+00  0.00000000E+00
  0.00000000E+00  0.00000000E+00  0.00000000E+00
  0.00000000E+00  0.00000000E+00  0.00000000E+00
  0.00000000E+00  0.00000000E+00  0.00000000E+00
  0.00000000E+00  0.00000000E+00  0.00000000E+00
  0.00000000E+00  0.00000000E+00  0.00000000E+00
  0.00000000E+00  0.00000000E+00  0.00000000E+00
  0.00000000E+00  0.00000000E+00  0.00000000E+00
  0.00000000E+00  0.00000000E+00  0.00000000E+00
  0.00000000E+00  0.00000000E+00  0.00000000E+00
  0.00000000E+00  0.00000000E+00  0.00000000E+00
  0.00000000E+00  0.00000000E+00  0.00000000E+00
  0.00000000E+00  0.00000000E+00  0.00000000E+00
  0.00000000E+00  0.00000000E+00  0.00000000E+00
  0.00000000E+00  0.00000000E+00  0.00000000E+00
  0.00000000E+00  0.00000000E+00  0.00000000E+00
  0.00000000E+00  0.00000000E+00  0.00000000E+00
  0.00000000E+00  0.00000000E+00  0.00000000E+00
  0.00000000E+00  0.00000000E+00  0.00000000E+00
  0.00000000E+00  0.00000000E+00  0.00000000E+00
  0.00000000E+00  0.00000000E+00  0.00000000E+00
  0.00000000E+00  0.00000000E+00  0.00000000E+00
  0.00000000E+00  0.00000000E+00  0.00000000E+00
  0.00000000E+00  0.00000000E+00  0.00000000E+00
  0.00000000E+00  0.00000000E+00  0.00000000E+00
  0.00000000E+00  0.00000000E+00  0.00000000E+00
  0.00000000E+00  0.00000000E+00  0.00000000E+00
  0.00000000E+00  0.00000000E+00  0.00000000E+00
  0.00000000E+00  0.00000000E+00  0.00000000E+00
  0.00000000E+00  0.00000000E+00  0.00000000E+00
  0.00000000E+00  0.00000000E+00  0.00000000E+00
  0.00000000E+00  0.00000000E+00  0.00000000E+00
  0.00000000E+00  0.00000000E+00  0.00000000E+00
  0.00000000E+00  0.00000000E+00  0.00000000E+00
  0.00000000E+00  0.00000000E+00  0.00000000E+00
  0.00000000E+00  0.00000000E+00  0.00000000E+00
  0.00000000E+00  0.00000000E+00  0.00000000E+00
  0.00000000E+00  0.00000000E+00  0.00000000E+00
  0.00000000E+00  0.00000000E+00  0.00000000E+00
  0.00000000E+00  0.00000000E+00  0.00000000E+00
  0.00000000E+00  0.00000000E+00  0.00000000E+00
  0.00000000E+00  0.00000000E+00  0.00000000E+00
  0.00000000E+00  0.00000000E+00  0.00000000E+00
  0.00000000E+00  0.00000000E+00  0.00000000E+00
  0.00000000E+00  0.00000000E+00  0.00000000E+00
  0.00000000E+00  0.00000000E+00  0.00000000E+00
  0.00000000E+00  0.00000000E+00  0.00000000E+00
  0.00000000E+00  0.00000000E+00  0.00000000E+00
  0.00000000E+00  0.00000000E+00  0.00000000E+00
  0.00000000E+00  0.00000000E+00  0.00000000E+00
  0.00000000E+00  0.00000000E+00  0.00000000E+00
  0.00000000E+00  0.00000000E+00  0.00000000E+00
  0.00000000E+00  0.00000000E+00  0.00000000E+00
  0.00000000E+00  0.00000000E+00  0.00000000E+00
  0.00000000E+00  0.00000000E+00  0.00000000E+00
  0.00000000E+00  0.00000000E+00  0.00000000E+00
  0.00000000E+00  0.00000000E+00  0.00000000E+00
  0.00000000E+00  0.00000000E+00  0.00000000E+00
  0.00000000E+00  0.00000000E+00  0.00000000E+00
  0.00000000E+00  0.00000000E+00  0.00000000E+00
  0.00000000E+00  0.00000000E+00  0.00000000E+00
  0.00000000E+00  0.00000000E+00  0.00000000E+00
  0.00000000E+00  0.00000000E+00  0.00000000E+00
  0.00000000E+00  0.00000000E+00  0.00000000E+00
  0.00000000E+00  0.00000000E+00  0.00000000E+00
  0.00000000E+00  0.00000000E+00  0.00000000E+00
  0.00000000E+00  0.00000000E+00  0.00000000E+00
  0.00000000E+00  0.00000000E+00  0.00000000E+00
  0.00000000E+00  0.00000000E+00  0.00000000E+00
  0.00000000E+00  0.00000000E+00  0.00000000E+00
  0.00000000E+00  0.00000000E+00  0.00000000E+00
  0.00000000E+00  0.00000000E+00  0.00000000E+00
  0.00000000E+00  0.00000000E+00  0.00000000E+00
  0.00000000E+00  0.00000000E+00  0.00000000E+00
  0.00000000E+00  0.00000000E+00  0.00000000E+00
  0.00000000E+00  0.00000000E+00  0.00000000E+00
  0.00000000E+00  0.00000000E+00  0.00000000E+00
  0.00000000E+00  0.00000000E+00  0.00000000E+00
  0.00000000E+00  0.00000000E+00  0.00000000E+00
  0.00000000E+00  0.00000000E+00  0.00000000E+00
  0.00000000E+00  0.00000000E+00  0.00000000E+00
  0.00000000E+00  0.00000000E+00  0.00000000E+00
  0.00000000E+00  0.00000000E+00  0.00000000E+00
  0.00000000E+00  0.00000000E+00  0.00000000E+00
  0.00000000E+00  0.00000000E+00  0.00000000E+00
  0.00000000E+00  0.00000000E+00  0.00000000E+00
  0.00000000E+00  0.00000000E+00  0.00000000E+00
  0.00000000E+00  0.00000000E+00  0.00000000E+00
  0.00000000E+00  0.00000000E+00  0.00000000E+00
  0.00000000E+00  0.00000000E+00  0.00000000E+00
  0.00000000E+00  0.00000000E+00  0.00000000E+00
  0.00000000E+00  0.00000000E+00  0.00000000E+00
  0.00000000E+00  0.00000000E+00  0.00000000E+00
  0.00000000E+00  0.00000000E+00  0.00000000E+00
  0.00000000E+00  0.00000000E+00  0.00000000E+00
  0.00000000E+00  0.00000000E+00  0.00000000E+00
  0.00000000E+00  0.00000000E+00  0.00000000E+00
  0.00000000E+00  0.00000000E+00  0.00000000E+00
  0.00000000E+00  0.00000000E+00  0.00000000E+00
  0.00000000E+00  0.00000000E+00  0.00000000E+00
  0.00000000E+00  0.00000000E+00  0.00000000E+00
  0.00000000E+00  0.00000000E+00  0.00000000E+00
  0.00000000E+00  0.00000000E+00  0.00000000E+00
  0.00000000E+00  0.00000000E+00  0.00000000E+00
  0.00000000E+00  0.00000000E+00  0.00000000E+00
  0.00000000E+00  0.00000000E+00  0.00000000E+00
  0.00000000E+00  0.00000000E+00  0.00000000E+00
  0.00000000E+00  0.00000000E+00  0.00000000E+00
  0.00000000E+00  0.00000000E+00  0.00000000E+00
  0.00000000E+00  0.00000000E+00  0.00000000E+00
  0.00000000E+00  0.00000000E+00  0.00000000E+00
  0.00000000E+00  0.00000000E+00  0.00000000E+00
  0.00000000E+00  0.00000000E+00  0.00000000E+00
  0.00000000E+00  0.00000000E+00  0.00000000E+00
  0.00000000E+00  0.00000000E+00  0.00000000E+00
  0.00000000E+00  0.00000000E+00  0.00000000E+00
  0.00000000E+00  0.00000000E+00  0.00000000E+00
  0.00000000E+00  0.00000000E+00  0.00000000E+00
  0.00000000E+00  0.00000000E+00  0.00000000E+00
  0.00000000E+00  0.00000000E+00  0.00000000E+00
  0.00000000E+00  0.00000000E+00  0.00000000E+00
  0.00000000E+00  0.00000000E+00  0.00000000E+00
  0.00000000E+00  0.00000000E+00  0.00000000E+00
  0.00000000E+00  0.00000000E+00  0.00000000E+00
  0.00000000E+00  0.00000000E+00  0.00000000E+00
  0.00000000E+00  0.00000000E+00  0.00000000E+00
  0.00000000E+00  0.00000000E+00  0.00000000E+00
  0.00000000E+00  0.00000000E+00  0.00000000E+00
  0.00000000E+00  0.00000000E+00  0.00000000E+00
  0.00000000E+00  0.00000000E+00  0.00000000E+00
  0.00000000E+00  0.00000000E+00  0.00000000E+00
  0.00000000E+00  0.00000000E+00  0.00000000E+00
  0.00000000E+00  0.00000000E+00  0.00000000E+00
  0.00000000E+00  0.00000000E+00  0.00000000E+00
  0.00000000E+00  0.00000000E+00  0.00000000E+00
  0.00000000E+00  0.00000000E+00  0.00000000E+00
  0.00000000E+00  0.00000000E+00  0.00000000E+00
  0.00000000E+00  0.00000000E+00  0.00000000E+00
  0.00000000E+00  0.00000000E+00  0.00000000E+00
  0.00000000E+00  0.00000000E+00  0.00000000E+00
  0.00000000E+00  0.00000000E+00  0.00000000E+00
  0.00000000E+00  0.00000000E+00  0.00000000E+00
  0.00000000E+00  0.00000000E+00  0.00000000E+00
  0.00000000E+00  0.00000000E+00  0.00000000E+00
  0.00000000E+00  0.00000000E+00  0.00000000E+00
  0.00000000E+00  0.00000000E+00  0.00000000E+00
  0.00000000E+00  0.00000000E+00  0.00000000E+00
  0.00000000E+00  0.00000000E+00  0.00000000E+00
  0.00000000E+00  0.00000000E+00  0.00000000E+00
  0.00000000E+00  0.00000000E+00  0.00000000E+00
  0.00000000E+00  0.00000000E+00  0.00000000E+00
  0.00000000E+00  0.00000000E+00  0.00000000E+00
  0.00000000E+00  0.00000000E+00  0.00000000E+00
  0.00000000E+00  0.00000000E+00  0.00000000E+00
  0.00000000E+00  0.00000000E+00  0.00000000E+00
  0.00000000E+00  0.00000000E+00  0.00000000E+00
  0.00000000E+00  0.00000000E+00  0.00000000E+00
  0.00000000E+00  0.00000000E+00  0.00000000E+00
  0.00000000E+00  0.00000000E+00  0.00000000E+00
  0.00000000E+00  0.00000000E+00  0.00000000E+00
  0.00000000E+00  0.00000000E+00  0.00000000E+00
  0.00000000E+00  0.00000000E+00  0.00000000E+00
  0.00000000E+00  0.00000000E+00  0.00000000E+00
  0.00000000E+00  0.00000000E+00  0.00000000E+00
  0.00000000E+00  0.00000000E+00  0.00000000E+00
  0.00000000E+00  0.00000000E+00  0.00000000E+00
  0.00000000E+00  0.00000000E+00  0.00000000E+00
  0.00000000E+00  0.00000000E+00  0.00000000E+00
  0.00000000E+00  0.00000000E+00  0.00000000E+00
  0.00000000E+00  0.00000000E+00  0.00000000E+00
  0.00000000E+00  0.00000000E+00  0.00000000E+00
  0.00000000E+00  0.00000000E+00  0.00000000E+00
  0.00000000E+00  0.00000000E+00  0.00000000E+00
  0.00000000E+00  0.00000000E+00  0.00000000E+00
  0.00000000E+00  0.00000000E+00  0.00000000E+00
  0.00000000E+00  0.00000000E+00  0.00000000E+00
  0.00000000E+00  0.00000000E+00  0.00000000E+00
  0.00000000E+00  0.00000000E+00  0.00000000E+00
  0.00000000E+00  0.00000000E+00  0.00000000E+00
  0.00000000E+00  0.00000000E+00  0.00000000E+00
  0.00000000E+00  0.00000000E+00  0.00000000E+00
  0.00000000E+00  0.00000000E+00  0.00000000E+00
  0.00000000E+00  0.00000000E+00  0.00000000E+00
  0.00000000E+00  0.00000000E+00  0.00000000E+00
  0.00000000E+00  0.00000000E+00  0.00000000E+00
  0.00000000E+00  0.00000000E+00  0.00000000E+00
  0.00000000E+00  0.00000000E+00  0.00000000E+00
  0.00000000E+00  0.00000000E+00  0.00000000E+00
  0.00000000E+00  0.00000000E+00  0.00000000E+00
  0.00000000E+00  0.00000000E+00  0.00000000E+00
  0.00000000E+00  0.00000000E+00  0.00000000E+00
  0.00000000E+00  0.00000000E+00  0.00000000E+00
  0.00000000E+00  0.00000000E+00  0.00000000E+00
  0.00000000E+00  0.00000000E+00  0.00000000E+00
  0.00000000E+00  0.00000000E+00  0.00000000E+00
  0.00000000E+00  0.00000000E+00  0.00000000E+00
  0.00000000E+00  0.00000000E+00  0.00000000E+00
  0.00000000E+00  0.00000000E+00  0.00000000E+00
  0.00000000E+00  0.00000000E+00  0.00000000E+00
  0.00000000E+00  0.00000000E+00  0.00000000E+00
  0.00000000E+00  0.00000000E+00  0.00000000E+00
  0.00000000E+00  0.00000000E+00  0.00000000E+00
  0.00000000E+00  0.00000000E+00  0.00000000E+00
  0.00000000E+00  0.00000000E+00  0.00000000E+00
  0.00000000E+00  0.00000000E+00  0.00000000E+00
  0.00000000E+00  0.00000000E+00  0.00000000E+00
  0.00000000E+00  0.00000000E+00  0.00000000E+00
  0.00000000E+00  0.00000000E+00  0.00000000E+00
