# Supplementary material for: Dramatic Enhancement of Rare-Earth Metal–Organic Framework Stability Via Metal Cluster Fluorination
Source: JACS Au. 2022 Aug 9;2(8):1889–98. doi: 10.1021/jacsau.2c00259 (PMC9400048; doi:10.1021/jacsau.2c00259)
Supplement: Supplementary file 2 — au2c00259_si_002.zip [file au2c00259_si_002.zip › jacs_supplement/poscars/empty_stability/dobdc/mixed/ho/double/six/POSCAR]

POSCAR file written by OVITO Basic 3.5.4
   1.00000000000000     
    14.9433715791771302   -0.0111555779618539    0.0103264014263848
    -0.0577471110357074   14.7218102860424693   -0.0852630609831246
     0.1310387221072924   -0.1462064248298883   21.1527582641602478
   C    Ho   H    O    F 
    96    12    61    81     6
Direct
  0.3483147621182301  0.9335441334067806  0.9740863808830190
  0.0642854427078615  0.3866076644489150  0.0344979836282145
  0.4738474198601920  0.1885101888265666  0.0151126683771663
  0.8032672184071492  0.4814000990260437  0.9867883188021950
  0.4419083335005952  0.0950560928468042  0.9976162597587749
  0.8973591534371550  0.4589631096818937  0.0044400904583340
  0.4801438894029139  0.0120107698393144  0.0154531516832383
  0.4316013712287770  0.9324650913466231  0.0044877183839362
  0.9755396943152105  0.5072412980056681  0.9877590615357943
  0.0578285117335125  0.4688168539040934  0.0019179957032561
  0.3614280526349282  0.0951649545534103  0.9649596950903776
  0.9043646778282852  0.3792571003009272  0.0385596293307623
  0.3144865449593484  0.0161609351690032  0.9516320403723573
  0.9857278304715723  0.3429598162643839  0.0554276233355415
  0.2951452366945915  0.8502432115448465  0.9704524938497335
  0.1522175845733064  0.3451899661202892  0.0414776181986444
  0.6680067518061635  0.6819734407696143  0.1313407844108222
  0.3634085839535520  0.3963511678029501  0.1795750345435396
  0.3435531606666358  0.6441644623571481  0.1416249264363151
  0.6855449264105111  0.3593263716092797  0.1563033552544163
  0.7928800441039670  0.7816546760819100  0.1655915941228080
  0.2593711954339616  0.2703919584436024  0.2011819374695215
  0.2276926926228005  0.7559387528936223  0.1795901525514040
  0.8039708437423241  0.2494888888568863  0.1905970661219934
  0.7167807412665971  0.7306166536323032  0.1814556901953594
  0.3065639040030277  0.3451167980087158  0.2245102433782426
  0.2931494996666719  0.6893587505974141  0.1929227853975610
  0.7384584837533992  0.3153599282641730  0.2060469693811270
  0.8490634958808051  0.2058012046881255  0.2383707737891823
  0.1905245972340861  0.8045020987588051  0.2299819010978422
  0.2119545436309586  0.2129674736221963  0.2414825242743715
  0.8413684474266589  0.8279902767922797  0.2118453897469816
  0.6873108172098102  0.7254141331229718  0.2454967602103554
  0.3045135791025685  0.3666605463472401  0.2898757759420010
  0.3155386230734402  0.6692499332421670  0.2551432302001941
  0.7210698481685521  0.3375262930007805  0.2695335653133920
  0.8301190599478644  0.2263304870263448  0.3017375658532296
  0.2136229987696918  0.7852463079929145  0.2925027236336813
  0.2151845514340934  0.2309280120656909  0.3072604448064352
  0.8127131676611468  0.8206789190825182  0.2757277453178631
  0.7662419291361419  0.2936194605778012  0.3171933666665577
  0.2752570732661308  0.7147882856319924  0.3056098986558591
  0.2600063866618050  0.3083454074547294  0.3302658908687192
  0.7369303905804752  0.7701254219725029  0.2915863403374570
  0.8743213145178045  0.1728798908301250  0.3510385111869428
  0.1737403252993076  0.8402911752468423  0.3433820028880297
  0.1754018737029422  0.1679392591072411  0.3525476580973947
  0.8618501800114291  0.8644028457247289  0.3277849919670069
  0.9059088519185616  0.5570109507077620  0.4738700624019805
  0.4151912644176477  0.0129804582403182  0.5148046558208385
  0.0387117470352003  0.3082230107284732  0.5166785969251478
  0.7031205172943649  0.0132061433604238  0.4955215491784808
  0.9947215895197760  0.3964078689278335  0.5043733750238277
  0.6054594815326353  0.0181544857802061  0.5026702920908726
  0.0316605644293727  0.4809128328786404  0.5229665893772660
  0.5543336310240777  0.0990059286254083  0.4982781697679903
  0.9140385686724576  0.3935516091119548  0.4715977830647401
  0.5589379364393491  0.9361212884407148  0.5138033761625802
  0.8692431652816838  0.4723751865327742  0.4554086147828593
  0.4676350527242937  0.9332962638043397  0.5202867413219552
  0.8623829537408810  0.6432467318778416  0.4593888796600261
  0.3197113570944041  0.0139868995447014  0.5176054864389640
  0.1704374789800760  0.8194301855304508  0.6271985852308629
  0.8488257012215691  0.1296411166959096  0.6618194262782032
  0.8443532430103905  0.8100466763652860  0.6381787491075885
  0.1358640160002813  0.1246336527107738  0.6663348374697649
  0.2581956031137181  0.6922613515393902  0.6692337943984503
  0.7439370684413384  0.2529648831219901  0.6911245400699514
  0.7462613974006091  0.6785239466747229  0.6739210882336250
  0.2364152523420618  0.2560191784312656  0.6991123166854832
  0.2137600022912951  0.7747868424737474  0.6801156238037780
  0.7898869500518033  0.1746221569203881  0.7084226163037672
  0.7856611146883025  0.7643153050979791  0.6844544182428351
  0.1820025427753633  0.1803454136406047  0.7149400877774568
  0.2808649322938910  0.3024491330398630  0.7472048653627770
  0.6965497096031409  0.6400551251967022  0.7226420888076180
  0.6897280331827309  0.2994517812158298  0.7341985108559415
  0.3008698817520454  0.6473201758131829  0.7177672401068912
  0.2120056520093771  0.8144251674935920  0.7417414282634938
  0.7810393617992567  0.1403653556787375  0.7707202274688161
  0.7713534130759453  0.8096774625028166  0.7419531374092955
  0.1709784789881023  0.1568485959899512  0.7785146160932057
  0.2711491255324887  0.2778650412921337  0.8102916504726626
  0.6838319535213683  0.6845948080302729  0.7806701414299174
  0.6837671149305907  0.2670071487905363  0.7970553236981858
  0.2979210938677648  0.6866549041719993  0.7796293255813428
  0.2137277100714551  0.2053375360582869  0.8262079423670604
  0.7196341915894833  0.7726175481490464  0.7899648738403144
  0.7289565258014158  0.1884512489079372  0.8142523664348834
  0.2535835076197285  0.7684032770610079  0.7905494945673995
  0.3230009798630630  0.3277010619529986  0.8587867781122543
  0.6390432716727966  0.6338470045418828  0.8321386996466094
  0.6314729518764263  0.3162231489712983  0.8459213477526738
  0.3424847073442246  0.6422048181353803  0.8332409287810507
  0.9862222441522398  0.5595654143658044  0.5076779071840286
  0.4619444791776696  0.0953695148972886  0.5041652799231312
  0.3724031082929462  0.3862970487888442  0.0187715541445356
  0.6325251951003453  0.6185473441155817  0.9854377678352327
  0.6166967375952485  0.3610011680374587  0.0005142041847554
  0.3855341218425178  0.6428472332025814  0.9888720969478099
  0.5202563542090484  0.5037586186400943  0.1293376940775767
  0.0216810318744965  0.0073274867448854  0.3746995618001321
  0.1291603761609180  0.8703904368479171  0.4903533615581591
  0.8933888219194241  0.1207755942118741  0.5065480181271953
  0.8725901907273974  0.8695695349372053  0.4869504564306373
  0.1351914844516002  0.1445465440514398  0.5061254006968626
  0.9910913286401787  0.9702022205629295  0.6276639004845536
  0.4869640622849583  0.4826318371680684  0.8746490245937605
  0.3339535190284165  0.1610062342828062  0.9526905765373685
  0.4567404220471003  0.8668576434171693  0.0208033440241177
  0.8422005050997664  0.3438500648182252  0.0496721377522574
  0.5763166831628630  0.9517419757857318  0.0570356366052362
  0.1204622879525336  0.5009643920651573  0.9865184990613874
  0.0268545618653469  0.6115427749144633  0.9477190296709668
  0.9288498072220365  0.2449327391734630  0.1035721608134426
  0.6843428796881851  0.5044452060057032  0.0774449614241472
  0.5182455310199858  0.7086658460557695  0.0736901937805304
  0.7723833984576713  0.2600830452721544  0.1048145938658667
  0.2375492103921604  0.7322851685042815  0.0921081656790650
  0.5011244061185270  0.3159547439383666  0.0982781613868223
  0.8142605421092886  0.7842474325802681  0.1160984782751425
  0.2603899778308187  0.2554791830321381  0.1504375952958626
  0.1425800379041741  0.8585557594502775  0.2208781242715070
  0.8980870597443606  0.1529853499449666  0.2272063500954158
  0.9367686554329003  0.9034930175353155  0.2364102594405422
  0.1403846647078661  0.1099735266629381  0.2544408727244473
  0.3297686012673801  0.4542747960316112  0.3551168450699723
  0.5888750722632574  0.6535818232868529  0.2231373808621226
  0.6697627336843104  0.3881604277077609  0.2805730717682172
  0.3652061055503767  0.6167295732643151  0.2640804483347548
  0.2588356744534532  0.3208879823515266  0.3814764851334104
  0.7169860303048748  0.7657323463549839  0.3412483317297248
  0.8453812426293815  0.0082954570560309  0.4129688697490910
  0.2617140919237059  0.7339237344968922  0.3929359908330707
  0.7829146538751405  0.2637900022309996  0.4033171260648901
  0.0058470068825225  0.8263860415640050  0.3910480856164822
  0.0119662114520835  0.6263417452402310  0.5223527616514293
  0.4220440348624180  0.1571885459014050  0.4996212081696085
  0.5992283984110458  0.8743741352729001  0.5172531004652288
  0.8876739702314356  0.3271732143920135  0.4570871800511705
  0.5514611866509930  0.2259887527237108  0.4823500216309126
  0.4627036585048266  0.8015857334048683  0.5335583853327098
  0.7732611243350186  0.4079756812328898  0.4055695232581935
  0.1218413904561709  0.5447670736462091  0.5698316361246655
  0.3220529704837335  0.8833483454586354  0.5297007328151285
  0.7687839170407998  0.5758221394383727  0.4204067624506014
  0.9944693245612022  0.8069769906359796  0.5727824460213438
  0.2784981346332903  0.3403003628079910  0.6380564231932395
  0.7356162527185878  0.5721966423731538  0.6220940598981569
  0.2603085770121598  0.6637315132582153  0.6212640801494751
  0.7513401209148889  0.2775130640829904  0.6427949905633853
  0.6681763170169708  0.5715018553215209  0.7172804915535543
  0.3251503755216369  0.3598142077790426  0.7363626156691054
  0.6093302225549300  0.3933898755031924  0.7538627300263733
  0.3713012902893922  0.5521785224383691  0.7470959076222804
  0.1500049471118408  0.9181758049469110  0.7142216991990148
  0.8597300423674323  0.0452555651649381  0.7512036799899426
  0.1275266740531848  0.0991142283933926  0.7895657814689987
  0.8025588957692298  0.8765758732271876  0.7488124537170590
  0.2514640963531719  0.7965990241391256  0.8385915473568197
  0.7232396215031508  0.1652413112787881  0.8630223968501295
  0.2393101537273082  0.2320658345972911  0.9122515850381356
  0.7308537665452135  0.8803103514359457  0.8402961605158940
  0.4751512312496646  0.3125607919956506  0.9241108537406141
  0.3029275265019869  0.4958708495848042  0.9176306966531697
  0.2051743462083677  0.9162767600953612  0.9276238086575550
  0.0965156989538000  0.2451741267533241  0.0833906478762698
  0.1901633371962723  0.0153568794964717  0.4240819653470573
  0.2181688501307380  0.0818899052211104  0.9077825034999530
  0.5552204091897125  0.2117250469292806  0.0125261496320961
  0.3211590733578539  0.7782224848522010  0.9944349462689196
  0.7772477436815295  0.5627125313940747  0.9832307671155758
  0.2210678443569047  0.3823338158054590  0.0207231587807600
  0.2164783949751928  0.8519251148308058  0.9426655870722521
  0.1578569749339522  0.2647728633303848  0.0682429040838198
  0.4084487307776103  0.2410988215056692  0.0296982833564975
  0.7539953993963044  0.4111465656129370  0.9799806679751439
  0.5598149122290564  0.0135718163395067  0.0458722498122539
  0.9675401511703980  0.5860271125588428  0.9559256872128933
  0.2351500277962684  0.0173230300838993  0.9206699292225232
  0.9905327062070329  0.2648019576124773  0.0890084533704715
  0.5067587426717967  0.3733347412497182  0.0762103146415237
  0.5135247617562251  0.6952806070031817  0.0285369989454203
  0.6284409730682446  0.5027727414926397  0.0538890564386409
  0.6919029834266551  0.6875725225186951  0.0740052878298110
  0.3367081915053813  0.4053106495249197  0.1227101126351445
  0.3140582657932708  0.6497542380129524  0.0844362787120758
  0.6939520931770154  0.3278155270360093  0.0988870085920249
  0.2030631948233131  0.7752181807458536  0.1202057147606181
  0.8225435768848761  0.2276660402814388  0.1289970227969065
  0.5989274237617175  0.6339595630270710  0.1488757681468944
  0.4382555322750523  0.4256640724897465  0.1994586749094457
  0.4155455344359152  0.6047199696418547  0.1551074825642817
  0.6350833617816625  0.4245765698165722  0.1720359629190688
  0.1671308368821296  0.1416280391596145  0.2167254392880079
  0.9138432018399136  0.8773034389904477  0.1954206388658850
  0.6136743368141286  0.6793428005394538  0.2636885914560604
  0.3452112848227524  0.4444339670071821  0.3106545994154424
  0.9274910525389682  0.1112464516411604  0.3336340799212696
  0.1250995366153327  0.9071939946122507  0.3307642636157113
  0.1266106125059529  0.1018002368964008  0.3306725119021963
  0.9306135599339035  0.9149780160319543  0.3138626491173636
  0.7475709780433680  0.3133293164476360  0.3794427825835553
  0.2973500857003261  0.6916747554875424  0.3651079025252618
  0.8529637440067389  0.1909995879317249  0.4097913378469747
  0.1910530679955424  0.8170526203959751  0.4020916694670269
  0.1921279300908574  0.1786503003782046  0.4108613887295563
  0.8357784202291179  0.8502306218183506  0.3837661769556320
  0.0112816133366656  0.8647585849870689  0.4286735036857259
  0.8995692669678865  0.0045749641034913  0.4383768063875167
  0.1366439591550583  0.0044858039926799  0.4498693936703829
  0.8977052320373158  0.7172193435989229  0.4741457096822586
  0.1225962997390409  0.3001771218767160  0.5103255970484682
  0.7500513729819500  0.0863437156235928  0.4962444822824064
  0.2730100088599707  0.0843837215349320  0.5142430585238675
  0.7845975828501924  0.6416031885411637  0.4301189446688125
  0.2750322258432298  0.9316149445558020  0.5228607697259616
  0.9889607692487924  0.2398901166020580  0.5305504519492679
  0.7373149548367941  0.9338084955206493  0.4884403404905384
  0.1086142179062413  0.4822578808692070  0.5568087338791314
  0.5968625671723394  0.1789687017702029  0.4865248922625415
  0.7910596965467412  0.4711453458240690  0.4229902215035314
  0.4220952375260139  0.8532310719617147  0.5329676113763246
  0.0038942777033245  0.8618590103786959  0.5480827068385385
  0.1758763721803941  0.7846251870381870  0.5713885685048437
  0.8571232584071519  0.1601709942224151  0.6064691297448365
  0.8287393585357726  0.8028556645252520  0.5798497771341398
  0.1519118110967521  0.1409223658574525  0.6086818922331196
  0.7613565065232553  0.6330338058525853  0.6182542818559118
  0.2448874106668822  0.2831648944689865  0.6382936596155934
  0.1281251945843822  0.8944913661731776  0.6378896904351775
  0.8927751361830378  0.0592439945113705  0.6805021961367248
  0.9097520321383690  0.8567445712386759  0.6617848466084453
  0.0824868255091626  0.0618118812631941  0.6843354021304725
  0.6461215755327619  0.3746781969462615  0.7156862642759202
  0.3432986969965044  0.5685033464943942  0.7052054668562477
  0.1730015644327940  0.8946420423151052  0.7552304110513296
  0.8220259084334117  0.0635434983425540  0.7891099008883163
  0.3790477894368030  0.3863194141864131  0.8401660063958273
  0.5848788856380573  0.5703142173467086  0.8175886530409368
  0.5774059872728756  0.3783669848870266  0.8264680949386670
  0.3884342366403095  0.5703914818096674  0.8198844711019055
  0.2013077052394482  0.1832693459416069  0.8883702732648321
  0.7034113698108996  0.8201542307677885  0.8443318177008053
  0.3086776353704214  0.3084116366619601  0.9175173264888957
  0.6615419393831051  0.6561376247654406  0.8882073875480719
  0.6410391743903925  0.2962171359017724  0.9033229414272217
  0.3336685086825879  0.6745328392671160  0.8885855094054658
  0.4836276708643963  0.3691564213415520  0.9477562893378448
  0.3496244716503092  0.5039074125153631  0.9491025621242681
  0.4464367092280818  0.5207152975324195  0.0392234446986362
  0.0275428602806949  0.0508764810810388  0.5443916883108191
  0.8787160334017585  0.9871162942527039  0.5608063626875148
  0.0193422471492024  0.1310798361430268  0.4407668945696694
  0.4989724534971448  0.6128925685854794  0.9281223758010190
  0.6042522574531004  0.4857309677417776  0.9379183946352668
 
  0.00000000E+00  0.00000000E+00  0.00000000E+00
  0.00000000E+00  0.00000000E+00  0.00000000E+00
  0.00000000E+00  0.00000000E+00  0.00000000E+00
  0.00000000E+00  0.00000000E+00  0.00000000E+00
  0.00000000E+00  0.00000000E+00  0.00000000E+00
  0.00000000E+00  0.00000000E+00  0.00000000E+00
  0.00000000E+00  0.00000000E+00  0.00000000E+00
  0.00000000E+00  0.00000000E+00  0.00000000E+00
  0.00000000E+00  0.00000000E+00  0.00000000E+00
  0.00000000E+00  0.00000000E+00  0.00000000E+00
  0.00000000E+00  0.00000000E+00  0.00000000E+00
  0.00000000E+00  0.00000000E+00  0.00000000E+00
  0.00000000E+00  0.00000000E+00  0.00000000E+00
  0.00000000E+00  0.00000000E+00  0.00000000E+00
  0.00000000E+00  0.00000000E+00  0.00000000E+00
  0.00000000E+00  0.00000000E+00  0.00000000E+00
  0.00000000E+00  0.00000000E+00  0.00000000E+00
  0.00000000E+00  0.00000000E+00  0.00000000E+00
  0.00000000E+00  0.00000000E+00  0.00000000E+00
  0.00000000E+00  0.00000000E+00  0.00000000E+00
  0.00000000E+00  0.00000000E+00  0.00000000E+00
  0.00000000E+00  0.00000000E+00  0.00000000E+00
  0.00000000E+00  0.00000000E+00  0.00000000E+00
  0.00000000E+00  0.00000000E+00  0.00000000E+00
  0.00000000E+00  0.00000000E+00  0.00000000E+00
  0.00000000E+00  0.00000000E+00  0.00000000E+00
  0.00000000E+00  0.00000000E+00  0.00000000E+00
  0.00000000E+00  0.00000000E+00  0.00000000E+00
  0.00000000E+00  0.00000000E+00  0.00000000E+00
  0.00000000E+00  0.00000000E+00  0.00000000E+00
  0.00000000E+00  0.00000000E+00  0.00000000E+00
  0.00000000E+00  0.00000000E+00  0.00000000E+00
  0.00000000E+00  0.00000000E+00  0.00000000E+00
  0.00000000E+00  0.00000000E+00  0.00000000E+00
  0.00000000E+00  0.00000000E+00  0.00000000E+00
  0.00000000E+00  0.00000000E+00  0.00000000E+00
  0.00000000E+00  0.00000000E+00  0.00000000E+00
  0.00000000E+00  0.00000000E+00  0.00000000E+00
  0.00000000E+00  0.00000000E+00  0.00000000E+00
  0.00000000E+00  0.00000000E+00  0.00000000E+00
  0.00000000E+00  0.00000000E+00  0.00000000E+00
  0.00000000E+00  0.00000000E+00  0.00000000E+00
  0.00000000E+00  0.00000000E+00  0.00000000E+00
  0.00000000E+00  0.00000000E+00  0.00000000E+00
  0.00000000E+00  0.00000000E+00  0.00000000E+00
  0.00000000E+00  0.00000000E+00  0.00000000E+00
  0.00000000E+00  0.00000000E+00  0.00000000E+00
  0.00000000E+00  0.00000000E+00  0.00000000E+00
  0.00000000E+00  0.00000000E+00  0.00000000E+00
  0.00000000E+00  0.00000000E+00  0.00000000E+00
  0.00000000E+00  0.00000000E+00  0.00000000E+00
  0.00000000E+00  0.00000000E+00  0.00000000E+00
  0.00000000E+00  0.00000000E+00  0.00000000E+00
  0.00000000E+00  0.00000000E+00  0.00000000E+00
  0.00000000E+00  0.00000000E+00  0.00000000E+00
  0.00000000E+00  0.00000000E+00  0.00000000E+00
  0.00000000E+00  0.00000000E+00  0.00000000E+00
  0.00000000E+00  0.00000000E+00  0.00000000E+00
  0.00000000E+00  0.00000000E+00  0.00000000E+00
  0.00000000E+00  0.00000000E+00  0.00000000E+00
  0.00000000E+00  0.00000000E+00  0.00000000E+00
  0.00000000E+00  0.00000000E+00  0.00000000E+00
  0.00000000E+00  0.00000000E+00  0.00000000E+00
  0.00000000E+00  0.00000000E+00  0.00000000E+00
  0.00000000E+00  0.00000000E+00  0.00000000E+00
  0.00000000E+00  0.00000000E+00  0.00000000E+00
  0.00000000E+00  0.00000000E+00  0.00000000E+00
  0.00000000E+00  0.00000000E+00  0.00000000E+00
  0.00000000E+00  0.00000000E+00  0.00000000E+00
  0.00000000E+00  0.00000000E+00  0.00000000E+00
  0.00000000E+00  0.00000000E+00  0.00000000E+00
  0.00000000E+00  0.00000000E+00  0.00000000E+00
  0.00000000E+00  0.00000000E+00  0.00000000E+00
  0.00000000E+00  0.00000000E+00  0.00000000E+00
  0.00000000E+00  0.00000000E+00  0.00000000E+00
  0.00000000E+00  0.00000000E+00  0.00000000E+00
  0.00000000E+00  0.00000000E+00  0.00000000E+00
  0.00000000E+00  0.00000000E+00  0.00000000E+00
  0.00000000E+00  0.00000000E+00  0.00000000E+00
  0.00000000E+00  0.00000000E+00  0.00000000E+00
  0.00000000E+00  0.00000000E+00  0.00000000E+00
  0.00000000E+00  0.00000000E+00  0.00000000E+00
  0.00000000E+00  0.00000000E+00  0.00000000E+00
  0.00000000E+00  0.00000000E+00  0.00000000E+00
  0.00000000E+00  0.00000000E+00  0.00000000E+00
  0.00000000E+00  0.00000000E+00  0.00000000E+00
  0.00000000E+00  0.00000000E+00  0.00000000E+00
  0.00000000E+00  0.00000000E+00  0.00000000E+00
  0.00000000E+00  0.00000000E+00  0.00000000E+00
  0.00000000E+00  0.00000000E+00  0.00000000E+00
  0.00000000E+00  0.00000000E+00  0.00000000E+00
  0.00000000E+00  0.00000000E+00  0.00000000E+00
  0.00000000E+00  0.00000000E+00  0.00000000E+00
  0.00000000E+00  0.00000000E+00  0.00000000E+00
  0.00000000E+00  0.00000000E+00  0.00000000E+00
  0.00000000E+00  0.00000000E+00  0.00000000E+00
  0.00000000E+00  0.00000000E+00  0.00000000E+00
  0.00000000E+00  0.00000000E+00  0.00000000E+00
  0.00000000E+00  0.00000000E+00  0.00000000E+00
  0.00000000E+00  0.00000000E+00  0.00000000E+00
  0.00000000E+00  0.00000000E+00  0.00000000E+00
  0.00000000E+00  0.00000000E+00  0.00000000E+00
  0.00000000E+00  0.00000000E+00  0.00000000E+00
  0.00000000E+00  0.00000000E+00  0.00000000E+00
  0.00000000E+00  0.00000000E+00  0.00000000E+00
  0.00000000E+00  0.00000000E+00  0.00000000E+00
  0.00000000E+00  0.00000000E+00  0.00000000E+00
  0.00000000E+00  0.00000000E+00  0.00000000E+00
  0.00000000E+00  0.00000000E+00  0.00000000E+00
  0.00000000E+00  0.00000000E+00  0.00000000E+00
  0.00000000E+00  0.00000000E+00  0.00000000E+00
  0.00000000E+00  0.00000000E+00  0.00000000E+00
  0.00000000E+00  0.00000000E+00  0.00000000E+00
  0.00000000E+00  0.00000000E+00  0.00000000E+00
  0.00000000E+00  0.00000000E+00  0.00000000E+00
  0.00000000E+00  0.00000000E+00  0.00000000E+00
  0.00000000E+00  0.00000000E+00  0.00000000E+00
  0.00000000E+00  0.00000000E+00  0.00000000E+00
  0.00000000E+00  0.00000000E+00  0.00000000E+00
  0.00000000E+00  0.00000000E+00  0.00000000E+00
  0.00000000E+00  0.00000000E+00  0.00000000E+00
  0.00000000E+00  0.00000000E+00  0.00000000E+00
  0.00000000E+00  0.00000000E+00  0.00000000E+00
  0.00000000E+00  0.00000000E+00  0.00000000E+00
  0.00000000E+00  0.00000000E+00  0.00000000E+00
  0.00000000E+00  0.00000000E+00  0.00000000E+00
  0.00000000E+00  0.00000000E+00  0.00000000E+00
  0.00000000E+00  0.00000000E+00  0.00000000E+00
  0.00000000E+00  0.00000000E+00  0.00000000E+00
  0.00000000E+00  0.00000000E+00  0.00000000E+00
  0.00000000E+00  0.00000000E+00  0.00000000E+00
  0.00000000E+00  0.00000000E+00  0.00000000E+00
  0.00000000E+00  0.00000000E+00  0.00000000E+00
  0.00000000E+00  0.00000000E+00  0.00000000E+00
  0.00000000E+00  0.00000000E+00  0.00000000E+00
  0.00000000E+00  0.00000000E+00  0.00000000E+00
  0.00000000E+00  0.00000000E+00  0.00000000E+00
  0.00000000E+00  0.00000000E+00  0.00000000E+00
  0.00000000E+00  0.00000000E+00  0.00000000E+00
  0.00000000E+00  0.00000000E+00  0.00000000E+00
  0.00000000E+00  0.00000000E+00  0.00000000E+00
  0.00000000E+00  0.00000000E+00  0.00000000E+00
  0.00000000E+00  0.00000000E+00  0.00000000E+00
  0.00000000E+00  0.00000000E+00  0.00000000E+00
  0.00000000E+00  0.00000000E+00  0.00000000E+00
  0.00000000E+00  0.00000000E+00  0.00000000E+00
  0.00000000E+00  0.00000000E+00  0.00000000E+00
  0.00000000E+00  0.00000000E+00  0.00000000E+00
  0.00000000E+00  0.00000000E+00  0.00000000E+00
  0.00000000E+00  0.00000000E+00  0.00000000E+00
  0.00000000E+00  0.00000000E+00  0.00000000E+00
  0.00000000E+00  0.00000000E+00  0.00000000E+00
  0.00000000E+00  0.00000000E+00  0.00000000E+00
  0.00000000E+00  0.00000000E+00  0.00000000E+00
  0.00000000E+00  0.00000000E+00  0.00000000E+00
  0.00000000E+00  0.00000000E+00  0.00000000E+00
  0.00000000E+00  0.00000000E+00  0.00000000E+00
  0.00000000E+00  0.00000000E+00  0.00000000E+00
  0.00000000E+00  0.00000000E+00  0.00000000E+00
  0.00000000E+00  0.00000000E+00  0.00000000E+00
  0.00000000E+00  0.00000000E+00  0.00000000E+00
  0.00000000E+00  0.00000000E+00  0.00000000E+00
  0.00000000E+00  0.00000000E+00  0.00000000E+00
  0.00000000E+00  0.00000000E+00  0.00000000E+00
  0.00000000E+00  0.00000000E+00  0.00000000E+00
  0.00000000E+00  0.00000000E+00  0.00000000E+00
  0.00000000E+00  0.00000000E+00  0.00000000E+00
  0.00000000E+00  0.00000000E+00  0.00000000E+00
  0.00000000E+00  0.00000000E+00  0.00000000E+00
  0.00000000E+00  0.00000000E+00  0.00000000E+00
  0.00000000E+00  0.00000000E+00  0.00000000E+00
  0.00000000E+00  0.00000000E+00  0.00000000E+00
  0.00000000E+00  0.00000000E+00  0.00000000E+00
  0.00000000E+00  0.00000000E+00  0.00000000E+00
  0.00000000E+00  0.00000000E+00  0.00000000E+00
  0.00000000E+00  0.00000000E+00  0.00000000E+00
  0.00000000E+00  0.00000000E+00  0.00000000E+00
  0.00000000E+00  0.00000000E+00  0.00000000E+00
  0.00000000E+00  0.00000000E+00  0.00000000E+00
  0.00000000E+00  0.00000000E+00  0.00000000E+00
  0.00000000E+00  0.00000000E+00  0.00000000E+00
  0.00000000E+00  0.00000000E+00  0.00000000E+00
  0.00000000E+00  0.00000000E+00  0.00000000E+00
  0.00000000E+00  0.00000000E+00  0.00000000E+00
  0.00000000E+00  0.00000000E+00  0.00000000E+00
  0.00000000E+00  0.00000000E+00  0.00000000E+00
  0.00000000E+00  0.00000000E+00  0.00000000E+00
  0.00000000E+00  0.00000000E+00  0.00000000E+00
  0.00000000E+00  0.00000000E+00  0.00000000E+00
  0.00000000E+00  0.00000000E+00  0.00000000E+00
  0.00000000E+00  0.00000000E+00  0.00000000E+00
  0.00000000E+00  0.00000000E+00  0.00000000E+00
  0.00000000E+00  0.00000000E+00  0.00000000E+00
  0.00000000E+00  0.00000000E+00  0.00000000E+00
  0.00000000E+00  0.00000000E+00  0.00000000E+00
  0.00000000E+00  0.00000000E+00  0.00000000E+00
  0.00000000E+00  0.00000000E+00  0.00000000E+00
  0.00000000E+00  0.00000000E+00  0.00000000E+00
  0.00000000E+00  0.00000000E+00  0.00000000E+00
  0.00000000E+00  0.00000000E+00  0.00000000E+00
  0.00000000E+00  0.00000000E+00  0.00000000E+00
  0.00000000E+00  0.00000000E+00  0.00000000E+00
  0.00000000E+00  0.00000000E+00  0.00000000E+00
  0.00000000E+00  0.00000000E+00  0.00000000E+00
  0.00000000E+00  0.00000000E+00  0.00000000E+00
  0.00000000E+00  0.00000000E+00  0.00000000E+00
  0.00000000E+00  0.00000000E+00  0.00000000E+00
  0.00000000E+00  0.00000000E+00  0.00000000E+00
  0.00000000E+00  0.00000000E+00  0.00000000E+00
  0.00000000E+00  0.00000000E+00  0.00000000E+00
  0.00000000E+00  0.00000000E+00  0.00000000E+00
  0.00000000E+00  0.00000000E+00  0.00000000E+00
  0.00000000E+00  0.00000000E+00  0.00000000E+00
  0.00000000E+00  0.00000000E+00  0.00000000E+00
  0.00000000E+00  0.00000000E+00  0.00000000E+00
  0.00000000E+00  0.00000000E+00  0.00000000E+00
  0.00000000E+00  0.00000000E+00  0.00000000E+00
  0.00000000E+00  0.00000000E+00  0.00000000E+00
  0.00000000E+00  0.00000000E+00  0.00000000E+00
  0.00000000E+00  0.00000000E+00  0.00000000E+00
  0.00000000E+00  0.00000000E+00  0.00000000E+00
  0.00000000E+00  0.00000000E+00  0.00000000E+00
  0.00000000E+00  0.00000000E+00  0.00000000E+00
  0.00000000E+00  0.00000000E+00  0.00000000E+00
  0.00000000E+00  0.00000000E+00  0.00000000E+00
  0.00000000E+00  0.00000000E+00  0.00000000E+00
  0.00000000E+00  0.00000000E+00  0.00000000E+00
  0.00000000E+00  0.00000000E+00  0.00000000E+00
  0.00000000E+00  0.00000000E+00  0.00000000E+00
  0.00000000E+00  0.00000000E+00  0.00000000E+00
  0.00000000E+00  0.00000000E+00  0.00000000E+00
  0.00000000E+00  0.00000000E+00  0.00000000E+00
  0.00000000E+00  0.00000000E+00  0.00000000E+00
  0.00000000E+00  0.00000000E+00  0.00000000E+00
  0.00000000E+00  0.00000000E+00  0.00000000E+00
  0.00000000E+00  0.00000000E+00  0.00000000E+00
  0.00000000E+00  0.00000000E+00  0.00000000E+00
  0.00000000E+00  0.00000000E+00  0.00000000E+00
  0.00000000E+00  0.00000000E+00  0.00000000E+00
  0.00000000E+00  0.00000000E+00  0.00000000E+00
  0.00000000E+00  0.00000000E+00  0.00000000E+00
  0.00000000E+00  0.00000000E+00  0.00000000E+00
  0.00000000E+00  0.00000000E+00  0.00000000E+00
  0.00000000E+00  0.00000000E+00  0.00000000E+00
  0.00000000E+00  0.00000000E+00  0.00000000E+00
  0.00000000E+00  0.00000000E+00  0.00000000E+00
  0.00000000E+00  0.00000000E+00  0.00000000E+00
  0.00000000E+00  0.00000000E+00  0.00000000E+00
  0.00000000E+00  0.00000000E+00  0.00000000E+00
  0.00000000E+00  0.00000000E+00  0.00000000E+00
  0.00000000E+00  0.00000000E+00  0.00000000E+00
  0.00000000E+00  0.00000000E+00  0.00000000E+00
  0.00000000E+00  0.00000000E+00  0.00000000E+00
  0.00000000E+00  0.00000000E+00  0.00000000E+00
  0.00000000E+00  0.00000000E+00  0.00000000E+00
  0.00000000E+00  0.00000000E+00  0.00000000E+00
