# Supplementary material for: Dramatic Enhancement of Rare-Earth Metal–Organic Framework Stability Via Metal Cluster Fluorination
Source: JACS Au. 2022 Aug 9;2(8):1889–98. doi: 10.1021/jacsau.2c00259 (PMC9400048; doi:10.1021/jacsau.2c00259)
Supplement: Supplementary file 2 — au2c00259_si_002.zip [file au2c00259_si_002.zip › jacs_supplement/poscars/empty_stability/dobdc/mixed/ho/double/four/POSCAR]

POSCAR file written by OVITO Basic 3.5.4
   1.00000000000000     
    14.9677131444879610   -0.0289475578516711   -0.0663608298867288
    -0.0746665574944170   14.9360586439416831    0.0271135448649002
     0.0260823632826961    0.0089004268521258   21.2292845485442960
   C    Ho   H    O    F 
    96    12    63    83     4
Direct
  0.3855626062259745  0.9319181687730946  0.9669115472256777
  0.0640468569281296  0.3849692279748069  0.0344486668792285
  0.4931131855356270  0.1883665523978166  0.0141827158669301
  0.8058970470368152  0.4871634905047060  0.9890927354957029
  0.4677865310653004  0.0959261262205331  0.9936239875793476
  0.8993446385464097  0.4644027058198006  0.0079916055450866
  0.5117884141699562  0.0161808317967456  0.0101871279796768
  0.4688765693162011  0.9353045755685727  0.9973952626146456
  0.9782036990854834  0.5063666069305199  0.9866744707937940
  0.0591539514526929  0.4645700343378039  0.9992605899253775
  0.3873399481246338  0.0920779149384856  0.9606927295138874
  0.9048580584326800  0.3882887732484761  0.0455156842718765
  0.3455733346274101  0.0118505789625232  0.9462311647866315
  0.9852740723221913  0.3481802015738680  0.0601632951969151
  0.3386665422456403  0.8462051624927227  0.9624686091983961
  0.1496609437552721  0.3385936184412941  0.0381822046810427
  0.6682659160655788  0.6791075952976513  0.1345809005632432
  0.3570628428613958  0.3739891909396391  0.1698194105249442
  0.3514675068955668  0.6715712562190106  0.1435992025844897
  0.6750774670421578  0.3616009034802161  0.1560232453648283
  0.7835280589354880  0.7911697580233437  0.1667601029185803
  0.2617254699952198  0.2502956204011753  0.2045037577288653
  0.2363012271059972  0.7823920236566977  0.1800121284286362
  0.7971879751716600  0.2563031764038968  0.1914304368702346
  0.7159444638943384  0.7302013908309704  0.1835706782644735
  0.3094201351520312  0.3269297755851142  0.2217626568028663
  0.3033626778300729  0.7183794218843147  0.1940845679445218
  0.7305646225829676  0.3198739129904524  0.2060487016610395
  0.8426389393824678  0.2131038222656230  0.2396340047483463
  0.1955749838999097  0.8267979646578638  0.2296725637686095
  0.2139406634316643  0.1995155258398711  0.2480740723080714
  0.8304676818010677  0.8393111844244530  0.2124059422455105
  0.6940203415460928  0.7169378796632344  0.2482207333649527
  0.3093300944316297  0.3553018945335680  0.2853626335460433
  0.3258169522695056  0.6987954411376762  0.2564464542814733
  0.7146106075479608  0.3416355185149200  0.2690155277006951
  0.8245155128106205  0.2326967403554789  0.3025141863555092
  0.2176949007256184  0.8069511599007058  0.2923474153803198
  0.2157134244045338  0.2265149325111864  0.3119536290531784
  0.8079484830941865  0.8257511848289596  0.2766529771387809
  0.7612849397786121  0.2994224058045631  0.3170434647017260
  0.2831883525594847  0.7409431798536090  0.3061259583884777
  0.2630827501017023  0.3040099532350524  0.3292550363089148
  0.7404001485082929  0.7657763201725345  0.2934078807382932
  0.8682367328028633  0.1788942994568785  0.3524354852784981
  0.1719373709524774  0.8548784935241684  0.3429402582910015
  0.1704131613668167  0.1731954476466058  0.3604587158222685
  0.8554120118032102  0.8716680192186672  0.3283293755848362
  0.9062618343979096  0.5647615435911248  0.4678130257315445
  0.4086301403643589  0.0046548532049329  0.5104717976927873
  0.0060622653142630  0.3080087560778892  0.5214311193307424
  0.6950248099817600  0.0055435990906005  0.4939607865114297
  0.9828015239110002  0.4004456400000933  0.5010666215843358
  0.5978122927603025  0.0094746652454347  0.5005998897738735
  0.0230490764598699  0.4805415110318947  0.5221057911306417
  0.5472342283187501  0.0888283935194352  0.4923096524428772
  0.9079682262951891  0.4042585649940023  0.4619482336199354
  0.5517052957327593  0.9292299447263588  0.5148365849620262
  0.8689964323990722  0.4843244463752541  0.4446530447402424
  0.4605572746979902  0.9267040639781996  0.5204705708506836
  0.8639770756112100  0.6513834093956063  0.4566998676687106
  0.3138030136531000  0.0057133500820825  0.5100245090682805
  0.1574660438283360  0.8169327871382208  0.6336647053449553
  0.8372204566145811  0.1276063206908873  0.6626543838092189
  0.8411687063852895  0.8123034320172735  0.6389468156663867
  0.1515993346255868  0.1074077474074926  0.6656580706592266
  0.2511883938662649  0.6924906717788417  0.6723617347246673
  0.7360023333198669  0.2500228343452662  0.6911497616889619
  0.7418143762711793  0.6837817388953980  0.6768196173619785
  0.2515943608850932  0.2391570691694724  0.6948004151080838
  0.2026277139762627  0.7703246026750890  0.6851523909745367
  0.7832922162238987  0.1740776444174514  0.7099880816595885
  0.7821775836817082  0.7682616785707026  0.6857540067504004
  0.1988926221635694  0.1641455388355340  0.7123962908887194
  0.2938589032880401  0.2887621645118728  0.7416548144013717
  0.6925707189464774  0.6468151764476886  0.7260380247718956
  0.6864160155514867  0.2988884601621038  0.7341260337341780
  0.2948727165576273  0.6460806150576914  0.7199843719434966
  0.1978487387500252  0.8034193093851911  0.7478605438832844
  0.7808988676995696  0.1445340106025341  0.7735187763172462
  0.7690902195172526  0.8132193254422475  0.7425699735577851
  0.1885983576488854  0.1428422961422910  0.7761557937760699
  0.2847435042761646  0.2666571217305389  0.8052271916247520
  0.6811404612520704  0.6909097869255021  0.7834124803659961
  0.6861492371404125  0.2707612068232379  0.7980457423483571
  0.2869984649374189  0.6776411795564314  0.7829902374165201
  0.2305505303193414  0.1930519433631375  0.8225857131056742
  0.7181861230246227  0.7773843957717617  0.7912366736204319
  0.7326348740460489  0.1943174385280102  0.8167544887589600
  0.2388433373711294  0.7548530785600036  0.7958412479204071
  0.3326254678160936  0.3206194756098881  0.8530115884614560
  0.6359711474497232  0.6409827994884481  0.8349890513776472
  0.6383847277982184  0.3225115848338120  0.8463499234271978
  0.3311951219036260  0.6307315037802539  0.8357937098198533
  0.9834095093944342  0.5612233786392267  0.5055311764301464
  0.4551134123997969  0.0852977052303174  0.4969942902984457
  0.3703372331299093  0.3718929202318577  0.0109049179924412
  0.6361991171577301  0.6170248571247399  0.9880852308215964
  0.6208034728356964  0.3645437650625780  0.0000585774578923
  0.3786564205764691  0.6265086869672984  0.9909033187901599
  0.5098128025444169  0.5129891073675878  0.1204093650798370
  0.0136727196269035  0.0121654551974828  0.3785130723240755
  0.1233400335610710  0.8640076743016039  0.4904667607916338
  0.8801400740753849  0.1219042069267289  0.5073694908667790
  0.8679205025626757  0.8719306976817123  0.4878267271569285
  0.1317163409937976  0.1414830507000033  0.5111911250971204
  0.9857308140284786  0.9754861317953711  0.6296862069537568
  0.4888818013971417  0.4825895358957695  0.8737985488664535
  0.3549848109345604  0.1553406193519962  0.9495632912256156
  0.4975666084248402  0.8717783141746054  0.0132452957583666
  0.8423144364851751  0.3576216397452541  0.0608046952818313
  0.6107812963239851  0.9619089751372414  0.0529767741099363
  0.1216551212535393  0.4908786560169460  0.9795416303002753
  0.0306390064547699  0.6019491030935953  0.9384992979512603
  0.9259921638054891  0.2528557474044675  0.1084728859079434
  0.6804266457875272  0.5014191855650694  0.0850860995875848
  0.3357371448302686  0.5104514525388240  0.0944110219708278
  0.5076429357699297  0.6792987058186881  0.0807960170667883
  0.7665409778384671  0.2671128035036219  0.1056432763220982
  0.2483320749500777  0.7595806830039251  0.0936839901675484
  0.4951107250961542  0.3309878550172130  0.0908450303390822
  0.8004344588377066  0.7995812756144645  0.1170007787782552
  0.2616961689801158  0.2304633778792962  0.1549984293555084
  0.1449718934376492  0.8774066801736780  0.2198185904673053
  0.8915201741976091  0.1612622332961777  0.2289457195171849
  0.9203360724052345  0.9212286566977710  0.2357812706771725
  0.1409873354297346  0.1009328014113322  0.2671104432433822
  0.3403072456608243  0.4443201235533110  0.3461766781802993
  0.6076994554064115  0.6309448756413261  0.2279304524547427
  0.6631678140958854  0.3910047199836910  0.2796319757699379
  0.3772271831474612  0.6488961602058083  0.2660124556249528
  0.2620584143055638  0.3232830024475248  0.3790754632131623
  0.7249655224532745  0.7563355560540472  0.3432467135624577
  0.8389580439985878  0.0089341671766547  0.4135295380172792
  0.2666810059819227  0.7557410043770858  0.3927720034670372
  0.7780893383096199  0.2721713277335738  0.4033137848393338
  0.9974545025705766  0.8285583778288483  0.3906603326347877
  0.0097235986609761  0.6246766495472471  0.5239545537122297
  0.4150614669172654  0.1453653628342479  0.4888290945316456
  0.5921289133837604  0.8689032399922141  0.5210582267880355
  0.8787609449751912  0.3407419212103164  0.4467479013785933
  0.5440820369649941  0.2124583314840010  0.4707427792824888
  0.4541080086951581  0.7975178988933749  0.5375451869514691
  0.7725148264702639  0.4235633174318423  0.3968127155157006
  0.1104294839548245  0.5358613034281561  0.5758644753091531
  0.3148049806636166  0.8787471370714783  0.5299940419410163
  0.7705735037929387  0.5905241306225122  0.4125127571859863
  0.0036765657606495  0.1444748058081302  0.5965179486431325
  0.9928371024075417  0.8232120591975871  0.5761427619383639
  0.2896705949784177  0.3211905448536569  0.6313042811013005
  0.7290831995966727  0.5784578484015555  0.6268826060617130
  0.2558367027402753  0.6689905054127792  0.6237373755134357
  0.7389764209851393  0.2707738687318013  0.6417890491759408
  0.6632131501012353  0.5795986591671323  0.7215400438775603
  0.3356166006919636  0.3469367633844271  0.7297072847674642
  0.6091537318921425  0.3931102350722924  0.7533704619384025
  0.3712363915944366  0.5549827784732457  0.7469158651210819
  0.1325495862066504  0.9041095282713698  0.7220111008321908
  0.8598172067448644  0.0514186732122113  0.7549308557537131
  0.1460989100537660  0.0856851992162717  0.7886498712052159
  0.8011027113870384  0.8789030678296044  0.7485027871380794
  0.2346409996217531  0.7779873378535456  0.8445899543854622
  0.7312408862071393  0.1745438402727828  0.8663740962275668
  0.2539494084987410  0.2224279216480980  0.9078388322569708
  0.7321093830211254  0.8835358484383136  0.8401495157862442
  0.4883081708790797  0.3104745593834366  0.9171313142631803
  0.3184533595769565  0.4875041915322882  0.9073795736133832
  0.2400174563410786  0.9077988515176116  0.9261263108432942
  0.0924534020597818  0.2454183210786596  0.0851462106905885
  0.1779323668075889  0.0146452495414096  0.4440986605384012
  0.2435118491737569  0.0715895238550885  0.9044807677098916
  0.5729536611201240  0.2163194215568893  0.0142623556651102
  0.3734074335548172  0.7756915304833569  0.9816756848128421
  0.7797123593514144  0.5674421931698816  0.9850421349938330
  0.2179201167641409  0.3697590668844768  0.0126252697244951
  0.2564075710693743  0.8446158258750955  0.9397294611160092
  0.1531310354227244  0.2603320744355528  0.0671717240762391
  0.4249339190714778  0.2347829637812424  0.0288522834141816
  0.7574336672999706  0.4181087397268826  0.9806693961635276
  0.5909175929376573  0.0218447024014168  0.0412968426072453
  0.9713035487153761  0.5820792783352005  0.9516870149011396
  0.2653647098851621  0.0088732359364414  0.9160468974469609
  0.9882757256626888  0.2720791551141204  0.0955924462597224
  0.5039235931915798  0.3854704965784279  0.0660800789104954
  0.5081671606329934  0.6406911197231082  0.0437452919179719
  0.6317558322650356  0.5023353655468199  0.0545299828043468
  0.3770672071238081  0.5102471881490871  0.0590255618649280
  0.6837143860241284  0.6923225369646175  0.0763231201634795
  0.3340532769588478  0.3514503342863762  0.1142585007932340
  0.3223841770156142  0.6809349605164527  0.0862307711947423
  0.6885950371265892  0.3326637253817637  0.0989585967485667
  0.2121647949579000  0.8015678690637102  0.1203911390894348
  0.8167928242091378  0.2354328833696471  0.1305054218222494
  0.6100165223751759  0.6207745340509803  0.1541640547977323
  0.4171639267038501  0.4321925934341735  0.1823023769310979
  0.4189952948895055  0.6250800160059669  0.1579079669605221
  0.6192454393177655  0.4208967436547582  0.1702882916162523
  0.1689838323111843  0.1267287528685017  0.2279137030109837
  0.8958703002046917  0.8967135932382675  0.1951263285033136
  0.6308424673489625  0.6589866137370066  0.2680267396775875
  0.3529365906296178  0.4321773492345145  0.3019272125692183
  0.9228350275931945  0.1192795683097927  0.3363675508833310
  0.1189037425960038  0.9179329506280567  0.3314726030166000
  0.1226679448649222  0.1054413348377210  0.3420291751951439
  0.9207702253141150  0.9259183230640815  0.3143592527891670
  0.7445943636920092  0.3215255636240144  0.3784735128041206
  0.3061078408870017  0.7179582984853994  0.3655857669949683
  0.8446465347330161  0.1949880604750334  0.4100886879860113
  0.1891044933186450  0.8286668598596947  0.4011055288917547
  0.1808508120691812  0.1927745413337334  0.4180776428568933
  0.8311065737247674  0.8550871783420178  0.3841581884595726
  0.0052711463827251  0.8652559705050535  0.4281361664412486
  0.8928663131612993  0.0066248085420355  0.4395849240820695
  0.1178689261768398  0.0025664845913482  0.4613480687140097
  0.8985732206441099  0.7223931360764126  0.4758509042711623
  0.0865144071166029  0.2828151141769908  0.5288380491726272
  0.7400083082731683  0.0785160733099346  0.4926641076240799
  0.2680070127530243  0.0743328166498216  0.4985253780009344
  0.7867861389118076  0.6534167545658960  0.4262661357997715
  0.2680880949669273  0.9256815007798735  0.5199319328452461
  0.9386072870730402  0.2572445299395341  0.5288653861131110
  0.7305461240034674  0.9277988365676322  0.4892352947866030
  0.0958626478418765  0.4759341256758560  0.5604310056599502
  0.5896382276965468  0.1669707318214506  0.4778049732791700
  0.7941532199094752  0.4864982357126024  0.4081032913420728
  0.4143432464289205  0.8489292272813458  0.5359146863868034
  0.0091033543365953  0.0946422190344407  0.5667368951441176
  0.0006239320383301  0.8745928057961692  0.5478294019081389
  0.1632092275186849  0.7872173745934177  0.5769711697134454
  0.8349376235659136  0.1535550837649282  0.6062199442977914
  0.8271928806493065  0.8025497561845967  0.5807347568622561
  0.1769802603379347  0.1109914204935123  0.6085546716330370
  0.7551501366750699  0.6382358099076413  0.6220561228674271
  0.2588193748449044  0.2633698245723153  0.6331864860250178
  0.1128258930988721  0.8878799589899842  0.6468300371763505
  0.8878014079748269  0.0623179745694671  0.6819216581574636
  0.9056138246331571  0.8599627678023012  0.6618471147925291
  0.0874789649938066  0.0578984237644420  0.6850176161090147
  0.6416145006534393  0.3720405968035436  0.7144453228515673
  0.3426308509024167  0.5728430697360736  0.7054815500469829
  0.1560856024416211  0.8798581378219197  0.7629677958338235
  0.8244194875212116  0.0703109187886497  0.7929719290746888
  0.3852092926051611  0.3817091727086606  0.8346115967439260
  0.5835511634600721  0.5769983727271182  0.8204689409188859
  0.5847485903117047  0.3845959032234560  0.8266221407270962
  0.3855235564834558  0.5673416214274312  0.8207331997434224
  0.2192759459522406  0.1714263106030458  0.8846996953447075
  0.7038670350433165  0.8246320085677681  0.8449114657731727
  0.3173698149329738  0.3015014202383099  0.9117060397553942
  0.6560186685776515  0.6637066400330625  0.8911862425936476
  0.6509386810787490  0.3043993125651028  0.9037134927619235
  0.3146683853446390  0.6531268750157366  0.8919939235305208
  0.4892969863721532  0.3638954033155599  0.9433267792468669
  0.3611626831116723  0.4913266009666728  0.9419968756641453
  0.8742386471407713  0.9866600415249920  0.5601925433633852
  0.0112239631303197  0.1326533560397039  0.4487089541191409
  0.4943570686949030  0.6111287813398576  0.9312622897742244
  0.6030361183813895  0.4896005929659850  0.9400004702000118
 
  0.00000000E+00  0.00000000E+00  0.00000000E+00
  0.00000000E+00  0.00000000E+00  0.00000000E+00
  0.00000000E+00  0.00000000E+00  0.00000000E+00
  0.00000000E+00  0.00000000E+00  0.00000000E+00
  0.00000000E+00  0.00000000E+00  0.00000000E+00
  0.00000000E+00  0.00000000E+00  0.00000000E+00
  0.00000000E+00  0.00000000E+00  0.00000000E+00
  0.00000000E+00  0.00000000E+00  0.00000000E+00
  0.00000000E+00  0.00000000E+00  0.00000000E+00
  0.00000000E+00  0.00000000E+00  0.00000000E+00
  0.00000000E+00  0.00000000E+00  0.00000000E+00
  0.00000000E+00  0.00000000E+00  0.00000000E+00
  0.00000000E+00  0.00000000E+00  0.00000000E+00
  0.00000000E+00  0.00000000E+00  0.00000000E+00
  0.00000000E+00  0.00000000E+00  0.00000000E+00
  0.00000000E+00  0.00000000E+00  0.00000000E+00
  0.00000000E+00  0.00000000E+00  0.00000000E+00
  0.00000000E+00  0.00000000E+00  0.00000000E+00
  0.00000000E+00  0.00000000E+00  0.00000000E+00
  0.00000000E+00  0.00000000E+00  0.00000000E+00
  0.00000000E+00  0.00000000E+00  0.00000000E+00
  0.00000000E+00  0.00000000E+00  0.00000000E+00
  0.00000000E+00  0.00000000E+00  0.00000000E+00
  0.00000000E+00  0.00000000E+00  0.00000000E+00
  0.00000000E+00  0.00000000E+00  0.00000000E+00
  0.00000000E+00  0.00000000E+00  0.00000000E+00
  0.00000000E+00  0.00000000E+00  0.00000000E+00
  0.00000000E+00  0.00000000E+00  0.00000000E+00
  0.00000000E+00  0.00000000E+00  0.00000000E+00
  0.00000000E+00  0.00000000E+00  0.00000000E+00
  0.00000000E+00  0.00000000E+00  0.00000000E+00
  0.00000000E+00  0.00000000E+00  0.00000000E+00
  0.00000000E+00  0.00000000E+00  0.00000000E+00
  0.00000000E+00  0.00000000E+00  0.00000000E+00
  0.00000000E+00  0.00000000E+00  0.00000000E+00
  0.00000000E+00  0.00000000E+00  0.00000000E+00
  0.00000000E+00  0.00000000E+00  0.00000000E+00
  0.00000000E+00  0.00000000E+00  0.00000000E+00
  0.00000000E+00  0.00000000E+00  0.00000000E+00
  0.00000000E+00  0.00000000E+00  0.00000000E+00
  0.00000000E+00  0.00000000E+00  0.00000000E+00
  0.00000000E+00  0.00000000E+00  0.00000000E+00
  0.00000000E+00  0.00000000E+00  0.00000000E+00
  0.00000000E+00  0.00000000E+00  0.00000000E+00
  0.00000000E+00  0.00000000E+00  0.00000000E+00
  0.00000000E+00  0.00000000E+00  0.00000000E+00
  0.00000000E+00  0.00000000E+00  0.00000000E+00
  0.00000000E+00  0.00000000E+00  0.00000000E+00
  0.00000000E+00  0.00000000E+00  0.00000000E+00
  0.00000000E+00  0.00000000E+00  0.00000000E+00
  0.00000000E+00  0.00000000E+00  0.00000000E+00
  0.00000000E+00  0.00000000E+00  0.00000000E+00
  0.00000000E+00  0.00000000E+00  0.00000000E+00
  0.00000000E+00  0.00000000E+00  0.00000000E+00
  0.00000000E+00  0.00000000E+00  0.00000000E+00
  0.00000000E+00  0.00000000E+00  0.00000000E+00
  0.00000000E+00  0.00000000E+00  0.00000000E+00
  0.00000000E+00  0.00000000E+00  0.00000000E+00
  0.00000000E+00  0.00000000E+00  0.00000000E+00
  0.00000000E+00  0.00000000E+00  0.00000000E+00
  0.00000000E+00  0.00000000E+00  0.00000000E+00
  0.00000000E+00  0.00000000E+00  0.00000000E+00
  0.00000000E+00  0.00000000E+00  0.00000000E+00
  0.00000000E+00  0.00000000E+00  0.00000000E+00
  0.00000000E+00  0.00000000E+00  0.00000000E+00
  0.00000000E+00  0.00000000E+00  0.00000000E+00
  0.00000000E+00  0.00000000E+00  0.00000000E+00
  0.00000000E+00  0.00000000E+00  0.00000000E+00
  0.00000000E+00  0.00000000E+00  0.00000000E+00
  0.00000000E+00  0.00000000E+00  0.00000000E+00
  0.00000000E+00  0.00000000E+00  0.00000000E+00
  0.00000000E+00  0.00000000E+00  0.00000000E+00
  0.00000000E+00  0.00000000E+00  0.00000000E+00
  0.00000000E+00  0.00000000E+00  0.00000000E+00
  0.00000000E+00  0.00000000E+00  0.00000000E+00
  0.00000000E+00  0.00000000E+00  0.00000000E+00
  0.00000000E+00  0.00000000E+00  0.00000000E+00
  0.00000000E+00  0.00000000E+00  0.00000000E+00
  0.00000000E+00  0.00000000E+00  0.00000000E+00
  0.00000000E+00  0.00000000E+00  0.00000000E+00
  0.00000000E+00  0.00000000E+00  0.00000000E+00
  0.00000000E+00  0.00000000E+00  0.00000000E+00
  0.00000000E+00  0.00000000E+00  0.00000000E+00
  0.00000000E+00  0.00000000E+00  0.00000000E+00
  0.00000000E+00  0.00000000E+00  0.00000000E+00
  0.00000000E+00  0.00000000E+00  0.00000000E+00
  0.00000000E+00  0.00000000E+00  0.00000000E+00
  0.00000000E+00  0.00000000E+00  0.00000000E+00
  0.00000000E+00  0.00000000E+00  0.00000000E+00
  0.00000000E+00  0.00000000E+00  0.00000000E+00
  0.00000000E+00  0.00000000E+00  0.00000000E+00
  0.00000000E+00  0.00000000E+00  0.00000000E+00
  0.00000000E+00  0.00000000E+00  0.00000000E+00
  0.00000000E+00  0.00000000E+00  0.00000000E+00
  0.00000000E+00  0.00000000E+00  0.00000000E+00
  0.00000000E+00  0.00000000E+00  0.00000000E+00
  0.00000000E+00  0.00000000E+00  0.00000000E+00
  0.00000000E+00  0.00000000E+00  0.00000000E+00
  0.00000000E+00  0.00000000E+00  0.00000000E+00
  0.00000000E+00  0.00000000E+00  0.00000000E+00
  0.00000000E+00  0.00000000E+00  0.00000000E+00
  0.00000000E+00  0.00000000E+00  0.00000000E+00
  0.00000000E+00  0.00000000E+00  0.00000000E+00
  0.00000000E+00  0.00000000E+00  0.00000000E+00
  0.00000000E+00  0.00000000E+00  0.00000000E+00
  0.00000000E+00  0.00000000E+00  0.00000000E+00
  0.00000000E+00  0.00000000E+00  0.00000000E+00
  0.00000000E+00  0.00000000E+00  0.00000000E+00
  0.00000000E+00  0.00000000E+00  0.00000000E+00
  0.00000000E+00  0.00000000E+00  0.00000000E+00
  0.00000000E+00  0.00000000E+00  0.00000000E+00
  0.00000000E+00  0.00000000E+00  0.00000000E+00
  0.00000000E+00  0.00000000E+00  0.00000000E+00
  0.00000000E+00  0.00000000E+00  0.00000000E+00
  0.00000000E+00  0.00000000E+00  0.00000000E+00
  0.00000000E+00  0.00000000E+00  0.00000000E+00
  0.00000000E+00  0.00000000E+00  0.00000000E+00
  0.00000000E+00  0.00000000E+00  0.00000000E+00
  0.00000000E+00  0.00000000E+00  0.00000000E+00
  0.00000000E+00  0.00000000E+00  0.00000000E+00
  0.00000000E+00  0.00000000E+00  0.00000000E+00
  0.00000000E+00  0.00000000E+00  0.00000000E+00
  0.00000000E+00  0.00000000E+00  0.00000000E+00
  0.00000000E+00  0.00000000E+00  0.00000000E+00
  0.00000000E+00  0.00000000E+00  0.00000000E+00
  0.00000000E+00  0.00000000E+00  0.00000000E+00
  0.00000000E+00  0.00000000E+00  0.00000000E+00
  0.00000000E+00  0.00000000E+00  0.00000000E+00
  0.00000000E+00  0.00000000E+00  0.00000000E+00
  0.00000000E+00  0.00000000E+00  0.00000000E+00
  0.00000000E+00  0.00000000E+00  0.00000000E+00
  0.00000000E+00  0.00000000E+00  0.00000000E+00
  0.00000000E+00  0.00000000E+00  0.00000000E+00
  0.00000000E+00  0.00000000E+00  0.00000000E+00
  0.00000000E+00  0.00000000E+00  0.00000000E+00
  0.00000000E+00  0.00000000E+00  0.00000000E+00
  0.00000000E+00  0.00000000E+00  0.00000000E+00
  0.00000000E+00  0.00000000E+00  0.00000000E+00
  0.00000000E+00  0.00000000E+00  0.00000000E+00
  0.00000000E+00  0.00000000E+00  0.00000000E+00
  0.00000000E+00  0.00000000E+00  0.00000000E+00
  0.00000000E+00  0.00000000E+00  0.00000000E+00
  0.00000000E+00  0.00000000E+00  0.00000000E+00
  0.00000000E+00  0.00000000E+00  0.00000000E+00
  0.00000000E+00  0.00000000E+00  0.00000000E+00
  0.00000000E+00  0.00000000E+00  0.00000000E+00
  0.00000000E+00  0.00000000E+00  0.00000000E+00
  0.00000000E+00  0.00000000E+00  0.00000000E+00
  0.00000000E+00  0.00000000E+00  0.00000000E+00
  0.00000000E+00  0.00000000E+00  0.00000000E+00
  0.00000000E+00  0.00000000E+00  0.00000000E+00
  0.00000000E+00  0.00000000E+00  0.00000000E+00
  0.00000000E+00  0.00000000E+00  0.00000000E+00
  0.00000000E+00  0.00000000E+00  0.00000000E+00
  0.00000000E+00  0.00000000E+00  0.00000000E+00
  0.00000000E+00  0.00000000E+00  0.00000000E+00
  0.00000000E+00  0.00000000E+00  0.00000000E+00
  0.00000000E+00  0.00000000E+00  0.00000000E+00
  0.00000000E+00  0.00000000E+00  0.00000000E+00
  0.00000000E+00  0.00000000E+00  0.00000000E+00
  0.00000000E+00  0.00000000E+00  0.00000000E+00
  0.00000000E+00  0.00000000E+00  0.00000000E+00
  0.00000000E+00  0.00000000E+00  0.00000000E+00
  0.00000000E+00  0.00000000E+00  0.00000000E+00
  0.00000000E+00  0.00000000E+00  0.00000000E+00
  0.00000000E+00  0.00000000E+00  0.00000000E+00
  0.00000000E+00  0.00000000E+00  0.00000000E+00
  0.00000000E+00  0.00000000E+00  0.00000000E+00
  0.00000000E+00  0.00000000E+00  0.00000000E+00
  0.00000000E+00  0.00000000E+00  0.00000000E+00
  0.00000000E+00  0.00000000E+00  0.00000000E+00
  0.00000000E+00  0.00000000E+00  0.00000000E+00
  0.00000000E+00  0.00000000E+00  0.00000000E+00
  0.00000000E+00  0.00000000E+00  0.00000000E+00
  0.00000000E+00  0.00000000E+00  0.00000000E+00
  0.00000000E+00  0.00000000E+00  0.00000000E+00
  0.00000000E+00  0.00000000E+00  0.00000000E+00
  0.00000000E+00  0.00000000E+00  0.00000000E+00
  0.00000000E+00  0.00000000E+00  0.00000000E+00
  0.00000000E+00  0.00000000E+00  0.00000000E+00
  0.00000000E+00  0.00000000E+00  0.00000000E+00
  0.00000000E+00  0.00000000E+00  0.00000000E+00
  0.00000000E+00  0.00000000E+00  0.00000000E+00
  0.00000000E+00  0.00000000E+00  0.00000000E+00
  0.00000000E+00  0.00000000E+00  0.00000000E+00
  0.00000000E+00  0.00000000E+00  0.00000000E+00
  0.00000000E+00  0.00000000E+00  0.00000000E+00
  0.00000000E+00  0.00000000E+00  0.00000000E+00
  0.00000000E+00  0.00000000E+00  0.00000000E+00
  0.00000000E+00  0.00000000E+00  0.00000000E+00
  0.00000000E+00  0.00000000E+00  0.00000000E+00
  0.00000000E+00  0.00000000E+00  0.00000000E+00
  0.00000000E+00  0.00000000E+00  0.00000000E+00
  0.00000000E+00  0.00000000E+00  0.00000000E+00
  0.00000000E+00  0.00000000E+00  0.00000000E+00
  0.00000000E+00  0.00000000E+00  0.00000000E+00
  0.00000000E+00  0.00000000E+00  0.00000000E+00
  0.00000000E+00  0.00000000E+00  0.00000000E+00
  0.00000000E+00  0.00000000E+00  0.00000000E+00
  0.00000000E+00  0.00000000E+00  0.00000000E+00
  0.00000000E+00  0.00000000E+00  0.00000000E+00
  0.00000000E+00  0.00000000E+00  0.00000000E+00
  0.00000000E+00  0.00000000E+00  0.00000000E+00
  0.00000000E+00  0.00000000E+00  0.00000000E+00
  0.00000000E+00  0.00000000E+00  0.00000000E+00
  0.00000000E+00  0.00000000E+00  0.00000000E+00
  0.00000000E+00  0.00000000E+00  0.00000000E+00
  0.00000000E+00  0.00000000E+00  0.00000000E+00
  0.00000000E+00  0.00000000E+00  0.00000000E+00
  0.00000000E+00  0.00000000E+00  0.00000000E+00
  0.00000000E+00  0.00000000E+00  0.00000000E+00
  0.00000000E+00  0.00000000E+00  0.00000000E+00
  0.00000000E+00  0.00000000E+00  0.00000000E+00
  0.00000000E+00  0.00000000E+00  0.00000000E+00
  0.00000000E+00  0.00000000E+00  0.00000000E+00
  0.00000000E+00  0.00000000E+00  0.00000000E+00
  0.00000000E+00  0.00000000E+00  0.00000000E+00
  0.00000000E+00  0.00000000E+00  0.00000000E+00
  0.00000000E+00  0.00000000E+00  0.00000000E+00
  0.00000000E+00  0.00000000E+00  0.00000000E+00
  0.00000000E+00  0.00000000E+00  0.00000000E+00
  0.00000000E+00  0.00000000E+00  0.00000000E+00
  0.00000000E+00  0.00000000E+00  0.00000000E+00
  0.00000000E+00  0.00000000E+00  0.00000000E+00
  0.00000000E+00  0.00000000E+00  0.00000000E+00
  0.00000000E+00  0.00000000E+00  0.00000000E+00
  0.00000000E+00  0.00000000E+00  0.00000000E+00
  0.00000000E+00  0.00000000E+00  0.00000000E+00
  0.00000000E+00  0.00000000E+00  0.00000000E+00
  0.00000000E+00  0.00000000E+00  0.00000000E+00
  0.00000000E+00  0.00000000E+00  0.00000000E+00
  0.00000000E+00  0.00000000E+00  0.00000000E+00
  0.00000000E+00  0.00000000E+00  0.00000000E+00
  0.00000000E+00  0.00000000E+00  0.00000000E+00
  0.00000000E+00  0.00000000E+00  0.00000000E+00
  0.00000000E+00  0.00000000E+00  0.00000000E+00
  0.00000000E+00  0.00000000E+00  0.00000000E+00
  0.00000000E+00  0.00000000E+00  0.00000000E+00
  0.00000000E+00  0.00000000E+00  0.00000000E+00
  0.00000000E+00  0.00000000E+00  0.00000000E+00
  0.00000000E+00  0.00000000E+00  0.00000000E+00
  0.00000000E+00  0.00000000E+00  0.00000000E+00
  0.00000000E+00  0.00000000E+00  0.00000000E+00
  0.00000000E+00  0.00000000E+00  0.00000000E+00
  0.00000000E+00  0.00000000E+00  0.00000000E+00
  0.00000000E+00  0.00000000E+00  0.00000000E+00
  0.00000000E+00  0.00000000E+00  0.00000000E+00
  0.00000000E+00  0.00000000E+00  0.00000000E+00
  0.00000000E+00  0.00000000E+00  0.00000000E+00
  0.00000000E+00  0.00000000E+00  0.00000000E+00
  0.00000000E+00  0.00000000E+00  0.00000000E+00
  0.00000000E+00  0.00000000E+00  0.00000000E+00
  0.00000000E+00  0.00000000E+00  0.00000000E+00
  0.00000000E+00  0.00000000E+00  0.00000000E+00
  0.00000000E+00  0.00000000E+00  0.00000000E+00
  0.00000000E+00  0.00000000E+00  0.00000000E+00
  0.00000000E+00  0.00000000E+00  0.00000000E+00
  0.00000000E+00  0.00000000E+00  0.00000000E+00
