# Supplementary material for: Dramatic Enhancement of Rare-Earth Metal–Organic Framework Stability Via Metal Cluster Fluorination
Source: JACS Au. 2022 Aug 9;2(8):1889–98. doi: 10.1021/jacsau.2c00259 (PMC9400048; doi:10.1021/jacsau.2c00259)
Supplement: Supplementary file 2 — au2c00259_si_002.zip [file au2c00259_si_002.zip › jacs_supplement/poscars/empty_stability/dobdc/mixed/ho/double/eight/POSCAR]

POSCAR file written by OVITO Basic 3.5.4
   1.00000000000000     
    14.8613693614368660    0.0289306767238470   -0.0758231968484929
    -0.0171278173235537   14.8711532818335641    0.0157090099590959
     0.0121397692579048   -0.0066133483235339   21.1883593988863836
   C    Ho   H    O    F 
    96    12    59    79     8
Direct
  0.3997264194201824  0.9290971255401529  0.9665165748319045
  0.0664944468505106  0.3859261171820412  0.0337742030884412
  0.8079048501208110  0.4927248506184626  0.9881931676947957
  0.5022406916099166  0.1873670108980376  0.0141387092979005
  0.5233367445304256  0.0147355340006983  0.0127166345195502
  0.4817371772086962  0.9330822651504577 -0.0004812246589365
  0.9019577698297894  0.4695876541124769  0.0076758542519965
  0.4795362612445369  0.0941455068126096  0.9933682651616625
  0.3599845901239987  0.0086571792731837  0.9434553600687137
  0.9873175869120541  0.3531311550567457  0.0618642188557506
  0.1515320664493113  0.3364518791578943  0.0372405391072360
  0.3528793908369239  0.8433750278679889  0.9621491601185680
  0.4008167559473017  0.0896033602392579  0.9576928144261444
  0.9068442856019026  0.3953972482743239  0.0475577148011186
  0.0624368085978299  0.4638986374269892  0.9964899903472895
  0.9815300999876287  0.5076981225575564  0.9838542970394533
  0.7069224341078817  0.7376016501677731  0.1829449047158469
  0.3098142196543987  0.3263531340825456  0.2201736565021726
  0.7313887712455566  0.3221549016007793  0.2089148834403661
  0.2932162485213190  0.7074769275289088  0.1916936402988116
  0.2131161664018397  0.1986066273943682  0.2435095518188973
  0.8223017435741918  0.8463481510937233  0.2117332129558604
  0.1900973148845478  0.8209680120753565  0.2288848669157083
  0.8419650442220927  0.2124254309575122  0.2429936165308949
  0.7735969044986180  0.7996473088928528  0.1659990052803542
  0.2616386976243691  0.2507303855953593  0.2011287589348797
  0.7987479716032940  0.2580372330415687  0.1945532685185926
  0.2283356821354495  0.7751260829602403  0.1785087133554509
  0.3419121914623480  0.6611586301673108  0.1405662156248376
  0.6782685907878140  0.3658090493654921  0.1580576744398526
  0.3594281683023951  0.3741376757597519  0.1694295884463987
  0.6596975548697995  0.6853913298001367  0.1340330481683257
  0.8987289349418086  0.5584605462880823  0.4759124740192586
  0.4095370825577619  0.0113235801649483  0.5131428584616933
  0.6981956325206030  0.0111807805278259  0.4933626650436275
  0.0293606396733101  0.3078692919206086  0.5179813472270560
  0.0246495286733245  0.4792635613689000  0.5252507328027423
  0.5486709376094114  0.0966471458536504  0.4968162037873407
  0.6000112474536703  0.0161046594692347  0.4996275977399496
  0.9864152981610632  0.3966488258591500  0.5063189170420792
  0.8559692795686800  0.6450162489453120  0.4612459595192779
  0.3136849636192828  0.0127077275829862  0.5168657526040851
  0.8444574666020456  0.1286475499722169  0.6621732404501108
  0.1636234595268190  0.8191310057491950  0.6297033247898227
  0.8607734314432373  0.4755775444893177  0.4572186191076016
  0.4622242689756424  0.9318186324855053  0.5164656285170706
  0.5537770026983811  0.9345273574462754  0.5094057613390983
  0.9050341175582334  0.3963690416950048  0.4733127214390466
  0.7574804248184973  0.2981015453679424  0.3203785214295873
  0.2749759162222852  0.7286284138820479  0.3042701543110018
  0.7353508714256244  0.7696937376470429  0.2931949509698084
  0.2636578676264044  0.2991107181451968  0.3273051304290339
  0.1715164272485371  0.1666716184701971  0.3553901841981386
  0.8531277927262341  0.8733279157448779  0.3278223007026376
  0.1702374438160414  0.8494741655590951  0.3425367465853018
  0.8640013813719672  0.1753420534189463  0.3554963978246476
  0.8212417691213350  0.2308176239609835  0.3058335380580975
  0.2124736427504993  0.7988064921235294  0.2913919103789021
  0.8023439669194287  0.8303450489111658  0.2762654021324396
  0.2159050861664985  0.2224778432684201  0.3080877746153566
  0.3152342992690170  0.6849587271673925  0.2537979784877520
  0.7124736179351148  0.3424134861717458  0.2720033828449812
  0.3095905017534953  0.3524081020001681  0.2844199820642331
  0.6872932581251455  0.7222396915329953  0.2478665402529827
  0.8410723590910063  0.8101757559829921  0.6383966623350137
  0.1345144860347813  0.1213971884203894  0.6666161044466902
  0.7436735576386019  0.2544916297887430  0.6905912991563957
  0.2473607595381400  0.6892581695317864  0.6723992813221127
  0.2031302530567275  0.7711075943391845  0.6832361480204453
  0.7887953475222274  0.1758902757698016  0.7087389294529458
  0.2317060227986673  0.2539924023402519  0.6980904434614510
  0.7421283654961688  0.6817276657053760  0.6766232839359342
  0.6928354236293885  0.3032168882254793  0.7336020130928024
  0.2871299474426199  0.6413553568706638  0.7213511200231292
  0.7824682755237155  0.1437290616669303  0.7717526675980060
  0.1982476029979906  0.8066993598842798  0.7454528228936889
  0.2797275326653129  0.2987021206994664  0.7448660903767650
  0.6919822065729450  0.6454556875632818  0.7257175432696711
  0.1831257321141627  0.1753230972143589  0.7144690405997605
  0.7818977156026501  0.7666903319332286  0.6853510355034146
  0.7339997053945274  0.1941215357891924  0.8152089913570757
  0.2353794212122072  0.7569432721895250  0.7948604193371304
  0.6335614388805701  0.6415807986653065  0.8343663194154241
  0.3333589803232946  0.3182704930779103  0.8545005718243455
  0.9798607834956402  0.5584027796810425  0.5099978725077680
  0.4560132887029280  0.0932050356972696  0.5034530666681747
  0.3230939477329726  0.6290317065952727  0.8374149438935539
  0.6415617624468996  0.3248454586921624  0.8458292858693311
  0.6897943187998462  0.2729313703909824  0.7971424241387778
  0.2799983387185107  0.6759969280354649  0.7838406402393824
  0.7162655759637981  0.7776441403125877  0.7904453552324655
  0.2275861291877405  0.1933614340675784  0.8239596438139238
  0.2791701950221429  0.2693198177401184  0.8073782089773692
  0.6794344558771644  0.6908250666596948  0.7827620430125393
  0.1810890557829529  0.1469612137535693  0.7774550560770593
  0.7679009605616758  0.8128421051961915  0.7418148667523058
  0.3733936337075647  0.3683214579992730  0.0115919646274630
  0.6350393703382022  0.6200629965470579  0.9880639125338900
  0.3749247295767859  0.6236118263397920  0.9897604423874451
  0.6249092669823735  0.3668462514334182  0.0004376184507956
  0.1247622695683561  0.8696153953054756  0.4898995547317072
  0.8864724154187428  0.1202086410330948  0.5077702523694060
  0.0138634986814572  0.0096846012580677  0.3757893637620516
  0.5103760614203109  0.5132531862462253  0.1213909303871649
  0.8671550417667667  0.8695108644231586  0.4869058708092854
  0.1282008940093088  0.1448972778148370  0.5074999102784837
  0.4875528891199494  0.4828754168103625  0.8737988426109515
  0.9865202542349427  0.9705615160363481  0.6283593894877719
  0.3688521571974553  0.1529136204491640  0.9444122191267093
  0.5097890874223763  0.8698257542417356  0.0174940887671715
  0.6199369522168214  0.9621363565997350  0.0606908317732839
  0.8437297091620376  0.3676671290040304  0.0649157540253482
  0.2617546185503578  0.2327450561752880  0.1511732940131445
  0.1416633754473825  0.8748603517036976  0.2198299900724282
  0.9143506950076807  0.9262307985701647  0.2349155167880527
  0.8911669945400313  0.1598772126220511  0.2325352603031531
  0.6022344736487097  0.6347827459612976  0.2276503360543895
  0.3393955669661046  0.4401080077768548  0.3468509876807632
  0.1379203513389940  0.1005613863344572  0.2600726066410063
  0.7710984582662516  0.2719995689399059  0.1082319771275130
  0.2388772091061296  0.7534767850231152  0.0916214316318575
  0.7892759635893565  0.8092155846941053  0.1160492394533708
  0.5028189979943759  0.3298714715663457  0.0936198533704019
  0.9274970526944872  0.2594466523846945  0.1122794142505516
  0.6829202094096408  0.5049043887906154  0.0858738777969719
  0.0347184109189344  0.5982365806961915  0.9313377801686411
  0.1253016841436552  0.4869376793860430  0.9749852469360291
  0.6602641495183589  0.3922005322794792  0.2821610242358034
  0.3648270131908037  0.6319825081407039  0.2624950413560478
  0.7221430527189799  0.7578165443780535  0.3431965447669260
  0.2629898498850702  0.3160175777793074  0.3776832518407333
 -0.0004314773575176  0.8263129961790735  0.3905683846690511
  0.0068996787004196  0.6236110658147619  0.5249001858830816
  0.7731681440593124  0.2678573853781109  0.4066784076593770
  0.2610426317283455  0.7439890492890177  0.3914406739730709
  0.4574854693514566  0.8004825425997857  0.5253555705122055
  0.7639925452000700  0.4135035232689812  0.4077491715286047
  0.3173502620615644  0.8828604191269821  0.5274247787349793
  0.1163592976960834  0.5399519174369629  0.5724482842144291
  0.8774728000590541  0.3314481945086477  0.4587647097708356
  0.5453293363767173  0.2231471139358051  0.4831194689175810
  0.5945626985523165  0.8731330697887055  0.5115029792692725
  0.4156582282329720  0.1547749416891010  0.5003906461932753
  0.6148287770403407  0.3984569931891651  0.7529757350902775
  0.3600578583188925  0.5472355273447300  0.7500813406789345
  0.8581921299535830  0.0467772242462020  0.7527923328362706
  0.1413419662317226  0.9129935323462881  0.7171880299169633
  0.2319869146722035  0.7822967639108169  0.8432452834126429
  0.7306488859575980  0.1725773505052156  0.8644986081852831
  0.7996235778680544  0.8788664589993487  0.7475479990489950
  0.1417897185787544  0.0870879948545275  0.7891642063671424
  0.2525247268554052  0.6642830571066169  0.6240164729732065
  0.7489804187257746  0.2773675008236511  0.6416993193335284
  0.3194191143925759  0.3586103345584115  0.7334589789538161
  0.6630537118484164  0.5778573187715952  0.7214404551436330
  0.2596045973602900  0.3445366931450278  0.6374657420175563
  0.7316428535501062  0.5749955719243690  0.6272649405518874
  0.9914739900847270  0.8119587773393023  0.5736807758368008
  0.7604472067543021  0.5805814612003126  0.4218795878130210
  0.2599282827694080  0.2154105442956283  0.9091505849693178
  0.7297995451488248  0.8846012930132499  0.8391179318997738
  0.3140375299711095  0.4835458252811330  0.9072640525789001
  0.4902839852228775  0.3112517281483957  0.9176856450841917
  0.1814482100716942  0.0159371518738178  0.4278046247305471
  0.2555536238335584  0.0672109534666243  0.9011612723736765
  0.0927275405890607  0.2468574974007344  0.0866691152440218
  0.2543353761643780  0.9055517552089937  0.9245389714007938
  0.4099287116880121  0.6152672010497924  0.1550651202383424
  0.6220160672460341  0.4259474621675832  0.1718335834439457
  0.8873594580027571  0.9041859543079807  0.1941772582612456
  0.1669048169120516  0.1273423408789843  0.2215509941300587
  0.9158383805075899  0.1130833041346450  0.3386997062736445
  0.1186672368413029  0.9146715157855628  0.3306437199727189
  0.3528783048939196  0.4290378719464383  0.3024677072526833
  0.6251069876732503  0.6632019147278584  0.2678542709378057
  0.8432419138637027  0.1932844643881959  0.4137677476430662
  0.1883096441713936  0.8242266052050320  0.4009860543816516
  0.8316885648781724  0.8553186353885041  0.3839966198466479
  0.1863955268424095  0.1808745513858337  0.4134601804393715
  0.7385804488805411  0.3175191074294054  0.3822123545721630
  0.2974287397844616  0.7034691878410119  0.3636039472466560
  0.9194674399125689  0.9260353591115043  0.3131264619956312
  0.1199868510490709  0.1022220572725783  0.3353531960685877
  0.2693891697767991  0.9309764523915113  0.5219209678879019
  0.9783001146269585  0.2408348829637716  0.5306961929569937
  0.1023785492696628  0.4785534984250813  0.5593194108063586
  0.7327494522894740  0.9327013309740499  0.4870147927842220
  0.4169836025340952  0.8519663602302000  0.5280040073130924
  0.7818762620519695  0.4757707949223079  0.4244760323921289
  0.5910959259086834  0.1761485651236780  0.4861457599293990
  0.1136179836194039  0.2985575018812301  0.5121636592136903
  0.7447744267709480  0.0833480379391822  0.4950665765391237
  0.7773575406941335  0.6450508801589879  0.4318378406071692
  0.2666614937243452  0.0826896046238633  0.5144962010590348
  0.1273952857394844  0.0050945828796324  0.4529542350363151
  0.8922183256650670  0.7177424176683270  0.4757180965516700
  0.0055379266170817  0.8649415158464177  0.4274227371222635
  0.3856087161398914  0.3797548592293218  0.8357932086282066
  0.5807113248286734  0.5777010639419369  0.8198065788967019
  0.3776587103057841  0.5644638238493822  0.8230398639513576
  0.5869220064775582  0.3871542873683375  0.8262125249457166
  0.3239158704508203  0.2950590799883923  0.9131658000924296
  0.6536224635000659  0.6646976500612402  0.8906566566497442
  0.7012334319615714  0.8257233765938921  0.8438937965685425
  0.2240376427450058  0.1656804370338762  0.8855663207684191
  0.4925303823476738  0.3650321848564735  0.9438354162790882
  0.3551615801859420  0.4886503557717942  0.9429987411027090
  0.3062143151591851  0.6523090762766421  0.8936951538531828
  0.6549291720855085  0.3066413529227015  0.9032058150455551
  0.1220914924024594  0.8939722103126893  0.6403145448215021
  0.8879883123802605  0.0579465066111561  0.6811431044589276
  0.0799774676440071  0.0603966232176438  0.6848280291485020
  0.9074044728898778  0.8557741041568350  0.6614384776101313
  0.1607751049930786  0.8869141861892711  0.7587050479775916
  0.8226235793321903  0.0667424097548226  0.7908426963005551
  0.3309584008305956  0.5641529387544534  0.7084201702767564
  0.6494902139940956  0.3784987289414505  0.7144960323518362
  0.8251145040143137  0.8021750532318644  0.5801705642155955
  0.1506462765044199  0.1375951381621825  0.6090475810800376
  0.2305106398289651  0.2856122966855200  0.6380106075014589
  0.7572882783100302  0.6350646162989938  0.6222577584304404
  0.1708617127257588  0.7873638702527243  0.5736122594780210
  0.8504840953328869  0.1579801904419890  0.6062885532864259
 -0.0001020989819297  0.8655440647534735  0.5475918451224896
  0.2702379422759217  0.8420302206717124  0.9390943640403993
  0.1536831614902393  0.2587504384020008  0.0673642272236890
  0.7602035232839932  0.4232330059735520  0.9789040629455487
  0.4318523757513361  0.2322964816314426  0.0283056903939772
  0.7800719022722803  0.5732022198932426  0.9844853541271961
  0.2202495063594768  0.3644987729861574  0.0102467713596312
  0.3880778040784568  0.7725099557277076  0.9818181637423349
  0.5817431662359542  0.2173010455241474  0.0146540501276855
  0.6736642499310573  0.6996393236789208  0.0754927921482240
  0.3357940315564865  0.3546805526195848  0.1132447272665636
  0.6938022230188998  0.3377455754305644  0.1007672828555601
  0.3130058133112776  0.6715875949289263  0.0828911686731825
  0.6054366457186431  0.6239395820827989  0.1540028591871173
  0.4225058174333015  0.4281846833445035  0.1835719294963500
  0.8210169356993919  0.2390893444475028  0.1335997322844733
  0.2044529733551277  0.7966004941276511  0.1189816467604800
  0.5081153180860748  0.3836143215212839  0.0675085836684010
  0.6342787917311590  0.5055604793129084  0.0549147283750170
  0.2806785596890298  0.0045014750792207  0.9113342754448762
  0.9902382703278328  0.2784685809856788  0.0990459232900011
  0.9750608000892814  0.5814536726545848  0.9463783330171438
  0.6005853918761584  0.0217143430686135  0.0466812634743399
  0.5053573260492566  0.6293362893054275  0.0425832660452197
  0.3909509673770810  0.5068092726395691  0.0539700493848335
  0.9047917753917742  0.0029749616417906  0.4459564228257461
  0.0194581162751210  0.0566688224005164  0.5481118031903360
  0.8718019317086041  0.9857275773632865  0.5614474603894061
  0.0112572125663949  0.1323253654493463  0.4420177688570688
  0.4899084459044776  0.6149007142556506  0.9287372769746607
  0.6014447810735362  0.4926330491067811  0.9407931446229574
 
  0.00000000E+00  0.00000000E+00  0.00000000E+00
  0.00000000E+00  0.00000000E+00  0.00000000E+00
  0.00000000E+00  0.00000000E+00  0.00000000E+00
  0.00000000E+00  0.00000000E+00  0.00000000E+00
  0.00000000E+00  0.00000000E+00  0.00000000E+00
  0.00000000E+00  0.00000000E+00  0.00000000E+00
  0.00000000E+00  0.00000000E+00  0.00000000E+00
  0.00000000E+00  0.00000000E+00  0.00000000E+00
  0.00000000E+00  0.00000000E+00  0.00000000E+00
  0.00000000E+00  0.00000000E+00  0.00000000E+00
  0.00000000E+00  0.00000000E+00  0.00000000E+00
  0.00000000E+00  0.00000000E+00  0.00000000E+00
  0.00000000E+00  0.00000000E+00  0.00000000E+00
  0.00000000E+00  0.00000000E+00  0.00000000E+00
  0.00000000E+00  0.00000000E+00  0.00000000E+00
  0.00000000E+00  0.00000000E+00  0.00000000E+00
  0.00000000E+00  0.00000000E+00  0.00000000E+00
  0.00000000E+00  0.00000000E+00  0.00000000E+00
  0.00000000E+00  0.00000000E+00  0.00000000E+00
  0.00000000E+00  0.00000000E+00  0.00000000E+00
  0.00000000E+00  0.00000000E+00  0.00000000E+00
  0.00000000E+00  0.00000000E+00  0.00000000E+00
  0.00000000E+00  0.00000000E+00  0.00000000E+00
  0.00000000E+00  0.00000000E+00  0.00000000E+00
  0.00000000E+00  0.00000000E+00  0.00000000E+00
  0.00000000E+00  0.00000000E+00  0.00000000E+00
  0.00000000E+00  0.00000000E+00  0.00000000E+00
  0.00000000E+00  0.00000000E+00  0.00000000E+00
  0.00000000E+00  0.00000000E+00  0.00000000E+00
  0.00000000E+00  0.00000000E+00  0.00000000E+00
  0.00000000E+00  0.00000000E+00  0.00000000E+00
  0.00000000E+00  0.00000000E+00  0.00000000E+00
  0.00000000E+00  0.00000000E+00  0.00000000E+00
  0.00000000E+00  0.00000000E+00  0.00000000E+00
  0.00000000E+00  0.00000000E+00  0.00000000E+00
  0.00000000E+00  0.00000000E+00  0.00000000E+00
  0.00000000E+00  0.00000000E+00  0.00000000E+00
  0.00000000E+00  0.00000000E+00  0.00000000E+00
  0.00000000E+00  0.00000000E+00  0.00000000E+00
  0.00000000E+00  0.00000000E+00  0.00000000E+00
  0.00000000E+00  0.00000000E+00  0.00000000E+00
  0.00000000E+00  0.00000000E+00  0.00000000E+00
  0.00000000E+00  0.00000000E+00  0.00000000E+00
  0.00000000E+00  0.00000000E+00  0.00000000E+00
  0.00000000E+00  0.00000000E+00  0.00000000E+00
  0.00000000E+00  0.00000000E+00  0.00000000E+00
  0.00000000E+00  0.00000000E+00  0.00000000E+00
  0.00000000E+00  0.00000000E+00  0.00000000E+00
  0.00000000E+00  0.00000000E+00  0.00000000E+00
  0.00000000E+00  0.00000000E+00  0.00000000E+00
  0.00000000E+00  0.00000000E+00  0.00000000E+00
  0.00000000E+00  0.00000000E+00  0.00000000E+00
  0.00000000E+00  0.00000000E+00  0.00000000E+00
  0.00000000E+00  0.00000000E+00  0.00000000E+00
  0.00000000E+00  0.00000000E+00  0.00000000E+00
  0.00000000E+00  0.00000000E+00  0.00000000E+00
  0.00000000E+00  0.00000000E+00  0.00000000E+00
  0.00000000E+00  0.00000000E+00  0.00000000E+00
  0.00000000E+00  0.00000000E+00  0.00000000E+00
  0.00000000E+00  0.00000000E+00  0.00000000E+00
  0.00000000E+00  0.00000000E+00  0.00000000E+00
  0.00000000E+00  0.00000000E+00  0.00000000E+00
  0.00000000E+00  0.00000000E+00  0.00000000E+00
  0.00000000E+00  0.00000000E+00  0.00000000E+00
  0.00000000E+00  0.00000000E+00  0.00000000E+00
  0.00000000E+00  0.00000000E+00  0.00000000E+00
  0.00000000E+00  0.00000000E+00  0.00000000E+00
  0.00000000E+00  0.00000000E+00  0.00000000E+00
  0.00000000E+00  0.00000000E+00  0.00000000E+00
  0.00000000E+00  0.00000000E+00  0.00000000E+00
  0.00000000E+00  0.00000000E+00  0.00000000E+00
  0.00000000E+00  0.00000000E+00  0.00000000E+00
  0.00000000E+00  0.00000000E+00  0.00000000E+00
  0.00000000E+00  0.00000000E+00  0.00000000E+00
  0.00000000E+00  0.00000000E+00  0.00000000E+00
  0.00000000E+00  0.00000000E+00  0.00000000E+00
  0.00000000E+00  0.00000000E+00  0.00000000E+00
  0.00000000E+00  0.00000000E+00  0.00000000E+00
  0.00000000E+00  0.00000000E+00  0.00000000E+00
  0.00000000E+00  0.00000000E+00  0.00000000E+00
  0.00000000E+00  0.00000000E+00  0.00000000E+00
  0.00000000E+00  0.00000000E+00  0.00000000E+00
  0.00000000E+00  0.00000000E+00  0.00000000E+00
  0.00000000E+00  0.00000000E+00  0.00000000E+00
  0.00000000E+00  0.00000000E+00  0.00000000E+00
  0.00000000E+00  0.00000000E+00  0.00000000E+00
  0.00000000E+00  0.00000000E+00  0.00000000E+00
  0.00000000E+00  0.00000000E+00  0.00000000E+00
  0.00000000E+00  0.00000000E+00  0.00000000E+00
  0.00000000E+00  0.00000000E+00  0.00000000E+00
  0.00000000E+00  0.00000000E+00  0.00000000E+00
  0.00000000E+00  0.00000000E+00  0.00000000E+00
  0.00000000E+00  0.00000000E+00  0.00000000E+00
  0.00000000E+00  0.00000000E+00  0.00000000E+00
  0.00000000E+00  0.00000000E+00  0.00000000E+00
  0.00000000E+00  0.00000000E+00  0.00000000E+00
  0.00000000E+00  0.00000000E+00  0.00000000E+00
  0.00000000E+00  0.00000000E+00  0.00000000E+00
  0.00000000E+00  0.00000000E+00  0.00000000E+00
  0.00000000E+00  0.00000000E+00  0.00000000E+00
  0.00000000E+00  0.00000000E+00  0.00000000E+00
  0.00000000E+00  0.00000000E+00  0.00000000E+00
  0.00000000E+00  0.00000000E+00  0.00000000E+00
  0.00000000E+00  0.00000000E+00  0.00000000E+00
  0.00000000E+00  0.00000000E+00  0.00000000E+00
  0.00000000E+00  0.00000000E+00  0.00000000E+00
  0.00000000E+00  0.00000000E+00  0.00000000E+00
  0.00000000E+00  0.00000000E+00  0.00000000E+00
  0.00000000E+00  0.00000000E+00  0.00000000E+00
  0.00000000E+00  0.00000000E+00  0.00000000E+00
  0.00000000E+00  0.00000000E+00  0.00000000E+00
  0.00000000E+00  0.00000000E+00  0.00000000E+00
  0.00000000E+00  0.00000000E+00  0.00000000E+00
  0.00000000E+00  0.00000000E+00  0.00000000E+00
  0.00000000E+00  0.00000000E+00  0.00000000E+00
  0.00000000E+00  0.00000000E+00  0.00000000E+00
  0.00000000E+00  0.00000000E+00  0.00000000E+00
  0.00000000E+00  0.00000000E+00  0.00000000E+00
  0.00000000E+00  0.00000000E+00  0.00000000E+00
  0.00000000E+00  0.00000000E+00  0.00000000E+00
  0.00000000E+00  0.00000000E+00  0.00000000E+00
  0.00000000E+00  0.00000000E+00  0.00000000E+00
  0.00000000E+00  0.00000000E+00  0.00000000E+00
  0.00000000E+00  0.00000000E+00  0.00000000E+00
  0.00000000E+00  0.00000000E+00  0.00000000E+00
  0.00000000E+00  0.00000000E+00  0.00000000E+00
  0.00000000E+00  0.00000000E+00  0.00000000E+00
  0.00000000E+00  0.00000000E+00  0.00000000E+00
  0.00000000E+00  0.00000000E+00  0.00000000E+00
  0.00000000E+00  0.00000000E+00  0.00000000E+00
  0.00000000E+00  0.00000000E+00  0.00000000E+00
  0.00000000E+00  0.00000000E+00  0.00000000E+00
  0.00000000E+00  0.00000000E+00  0.00000000E+00
  0.00000000E+00  0.00000000E+00  0.00000000E+00
  0.00000000E+00  0.00000000E+00  0.00000000E+00
  0.00000000E+00  0.00000000E+00  0.00000000E+00
  0.00000000E+00  0.00000000E+00  0.00000000E+00
  0.00000000E+00  0.00000000E+00  0.00000000E+00
  0.00000000E+00  0.00000000E+00  0.00000000E+00
  0.00000000E+00  0.00000000E+00  0.00000000E+00
  0.00000000E+00  0.00000000E+00  0.00000000E+00
  0.00000000E+00  0.00000000E+00  0.00000000E+00
  0.00000000E+00  0.00000000E+00  0.00000000E+00
  0.00000000E+00  0.00000000E+00  0.00000000E+00
  0.00000000E+00  0.00000000E+00  0.00000000E+00
  0.00000000E+00  0.00000000E+00  0.00000000E+00
  0.00000000E+00  0.00000000E+00  0.00000000E+00
  0.00000000E+00  0.00000000E+00  0.00000000E+00
  0.00000000E+00  0.00000000E+00  0.00000000E+00
  0.00000000E+00  0.00000000E+00  0.00000000E+00
  0.00000000E+00  0.00000000E+00  0.00000000E+00
  0.00000000E+00  0.00000000E+00  0.00000000E+00
  0.00000000E+00  0.00000000E+00  0.00000000E+00
  0.00000000E+00  0.00000000E+00  0.00000000E+00
  0.00000000E+00  0.00000000E+00  0.00000000E+00
  0.00000000E+00  0.00000000E+00  0.00000000E+00
  0.00000000E+00  0.00000000E+00  0.00000000E+00
  0.00000000E+00  0.00000000E+00  0.00000000E+00
  0.00000000E+00  0.00000000E+00  0.00000000E+00
  0.00000000E+00  0.00000000E+00  0.00000000E+00
  0.00000000E+00  0.00000000E+00  0.00000000E+00
  0.00000000E+00  0.00000000E+00  0.00000000E+00
  0.00000000E+00  0.00000000E+00  0.00000000E+00
  0.00000000E+00  0.00000000E+00  0.00000000E+00
  0.00000000E+00  0.00000000E+00  0.00000000E+00
  0.00000000E+00  0.00000000E+00  0.00000000E+00
  0.00000000E+00  0.00000000E+00  0.00000000E+00
  0.00000000E+00  0.00000000E+00  0.00000000E+00
  0.00000000E+00  0.00000000E+00  0.00000000E+00
  0.00000000E+00  0.00000000E+00  0.00000000E+00
  0.00000000E+00  0.00000000E+00  0.00000000E+00
  0.00000000E+00  0.00000000E+00  0.00000000E+00
  0.00000000E+00  0.00000000E+00  0.00000000E+00
  0.00000000E+00  0.00000000E+00  0.00000000E+00
  0.00000000E+00  0.00000000E+00  0.00000000E+00
  0.00000000E+00  0.00000000E+00  0.00000000E+00
  0.00000000E+00  0.00000000E+00  0.00000000E+00
  0.00000000E+00  0.00000000E+00  0.00000000E+00
  0.00000000E+00  0.00000000E+00  0.00000000E+00
  0.00000000E+00  0.00000000E+00  0.00000000E+00
  0.00000000E+00  0.00000000E+00  0.00000000E+00
  0.00000000E+00  0.00000000E+00  0.00000000E+00
  0.00000000E+00  0.00000000E+00  0.00000000E+00
  0.00000000E+00  0.00000000E+00  0.00000000E+00
  0.00000000E+00  0.00000000E+00  0.00000000E+00
  0.00000000E+00  0.00000000E+00  0.00000000E+00
  0.00000000E+00  0.00000000E+00  0.00000000E+00
  0.00000000E+00  0.00000000E+00  0.00000000E+00
  0.00000000E+00  0.00000000E+00  0.00000000E+00
  0.00000000E+00  0.00000000E+00  0.00000000E+00
  0.00000000E+00  0.00000000E+00  0.00000000E+00
  0.00000000E+00  0.00000000E+00  0.00000000E+00
  0.00000000E+00  0.00000000E+00  0.00000000E+00
  0.00000000E+00  0.00000000E+00  0.00000000E+00
  0.00000000E+00  0.00000000E+00  0.00000000E+00
  0.00000000E+00  0.00000000E+00  0.00000000E+00
  0.00000000E+00  0.00000000E+00  0.00000000E+00
  0.00000000E+00  0.00000000E+00  0.00000000E+00
  0.00000000E+00  0.00000000E+00  0.00000000E+00
  0.00000000E+00  0.00000000E+00  0.00000000E+00
  0.00000000E+00  0.00000000E+00  0.00000000E+00
  0.00000000E+00  0.00000000E+00  0.00000000E+00
  0.00000000E+00  0.00000000E+00  0.00000000E+00
  0.00000000E+00  0.00000000E+00  0.00000000E+00
  0.00000000E+00  0.00000000E+00  0.00000000E+00
  0.00000000E+00  0.00000000E+00  0.00000000E+00
  0.00000000E+00  0.00000000E+00  0.00000000E+00
  0.00000000E+00  0.00000000E+00  0.00000000E+00
  0.00000000E+00  0.00000000E+00  0.00000000E+00
  0.00000000E+00  0.00000000E+00  0.00000000E+00
  0.00000000E+00  0.00000000E+00  0.00000000E+00
  0.00000000E+00  0.00000000E+00  0.00000000E+00
  0.00000000E+00  0.00000000E+00  0.00000000E+00
  0.00000000E+00  0.00000000E+00  0.00000000E+00
  0.00000000E+00  0.00000000E+00  0.00000000E+00
  0.00000000E+00  0.00000000E+00  0.00000000E+00
  0.00000000E+00  0.00000000E+00  0.00000000E+00
  0.00000000E+00  0.00000000E+00  0.00000000E+00
  0.00000000E+00  0.00000000E+00  0.00000000E+00
  0.00000000E+00  0.00000000E+00  0.00000000E+00
  0.00000000E+00  0.00000000E+00  0.00000000E+00
  0.00000000E+00  0.00000000E+00  0.00000000E+00
  0.00000000E+00  0.00000000E+00  0.00000000E+00
  0.00000000E+00  0.00000000E+00  0.00000000E+00
  0.00000000E+00  0.00000000E+00  0.00000000E+00
  0.00000000E+00  0.00000000E+00  0.00000000E+00
  0.00000000E+00  0.00000000E+00  0.00000000E+00
  0.00000000E+00  0.00000000E+00  0.00000000E+00
  0.00000000E+00  0.00000000E+00  0.00000000E+00
  0.00000000E+00  0.00000000E+00  0.00000000E+00
  0.00000000E+00  0.00000000E+00  0.00000000E+00
  0.00000000E+00  0.00000000E+00  0.00000000E+00
  0.00000000E+00  0.00000000E+00  0.00000000E+00
  0.00000000E+00  0.00000000E+00  0.00000000E+00
  0.00000000E+00  0.00000000E+00  0.00000000E+00
  0.00000000E+00  0.00000000E+00  0.00000000E+00
  0.00000000E+00  0.00000000E+00  0.00000000E+00
  0.00000000E+00  0.00000000E+00  0.00000000E+00
  0.00000000E+00  0.00000000E+00  0.00000000E+00
  0.00000000E+00  0.00000000E+00  0.00000000E+00
  0.00000000E+00  0.00000000E+00  0.00000000E+00
  0.00000000E+00  0.00000000E+00  0.00000000E+00
  0.00000000E+00  0.00000000E+00  0.00000000E+00
  0.00000000E+00  0.00000000E+00  0.00000000E+00
  0.00000000E+00  0.00000000E+00  0.00000000E+00
  0.00000000E+00  0.00000000E+00  0.00000000E+00
  0.00000000E+00  0.00000000E+00  0.00000000E+00
  0.00000000E+00  0.00000000E+00  0.00000000E+00
  0.00000000E+00  0.00000000E+00  0.00000000E+00
  0.00000000E+00  0.00000000E+00  0.00000000E+00
  0.00000000E+00  0.00000000E+00  0.00000000E+00
  0.00000000E+00  0.00000000E+00  0.00000000E+00
  0.00000000E+00  0.00000000E+00  0.00000000E+00
  0.00000000E+00  0.00000000E+00  0.00000000E+00
