# Supplementary material for: Dramatic Enhancement of Rare-Earth Metal–Organic Framework Stability Via Metal Cluster Fluorination
Source: JACS Au. 2022 Aug 9;2(8):1889–98. doi: 10.1021/jacsau.2c00259 (PMC9400048; doi:10.1021/jacsau.2c00259)
Supplement: Supplementary file 2 — au2c00259_si_002.zip [file au2c00259_si_002.zip › jacs_supplement/poscars/empty_stability/dobdc/mixed/ho/double/fourteen/POSCAR]

POSCAR file written by OVITO Basic 3.5.4
   1.00000000000000     
    14.8729462110583359   -0.0054550909384317   -0.1495246865410916
    -0.0512915326618392   14.8418144723642449    0.0170073158830061
    -0.0891074188606805   -0.0052133450993464   21.0093716275588669
   C    Ho   H    O    F 
    96    12    53    73    14
Direct
  0.4075110424274252  0.9265401413539147  0.9649622283992311
  0.0681842717057950  0.4036218333864240  0.0357359202811748
  0.8052022487654945  0.5005411461232514  0.9915277755342699
  0.5069867716318357  0.1881688571018123  0.0107532686885486
  0.5308689937720380  0.0152597925614799  0.0105694792862321
  0.4903227674025523  0.9324340698036911  0.9976466366372848
  0.9005557315927643  0.4817332245733437  0.0104324514537661
  0.4857816094853986  0.0938995961895160  0.9906526894468514
  0.3661563367634338  0.0054943570266742  0.9418259995168867
  0.9906870464473698  0.3680811963752774  0.0644210772850055
  0.1545584310579372  0.3569114296263038  0.0390863081694422
  0.3616330472286815  0.8398130413827496  0.9606752400184226
  0.4066606845073958  0.0873840339493222  0.9548375810146138
  0.9088815404936421  0.4081782392327939  0.0510839877528819
  0.0607786329737892  0.4814191224133834  0.9979397808285646
  0.9781935986940488  0.5221446082011766  0.9853896897685228
  0.7099442413072203  0.7383052267840672  0.1806995836750247
  0.3135615549435218  0.3237080892149947  0.2226307068300310
  0.7367495887782289  0.3300999573532892  0.2072652780051926
  0.2918529617905596  0.7090504688634963  0.1919076684865728
  0.2200337978239210  0.1944261772227401  0.2495262687123963
  0.8241782211417686  0.8501179720797954  0.2086274906868425
  0.1896303455118522  0.8232080296520458  0.2288409443719858
  0.8471469860208584  0.2199567007180111  0.2417057623930873
  0.7741937435810843  0.8027406191739045  0.1630001100115592
  0.2675856884247968  0.2452080930486087  0.2055599546759893
  0.8036731508358328  0.2659347203976910  0.1928513061884777
  0.2285773156060681  0.7780480001776036  0.1782411456427385
  0.3414580219222885  0.6631963794194791  0.1410538864773841
  0.6808172890607964  0.3720403011587619  0.1563287109611403
  0.3628764859411151  0.3695214442870692  0.1707013108890656
  0.6597112793636772  0.6869078537659870  0.1318795460119873
  0.9133619924970525  0.5662603548323348  0.4726771916519145
  0.4086226615614652  0.0033959486271257  0.5076814385188689
  0.6963421997171909  0.0067608561046113  0.4892182675713877
  0.0143007386320495  0.3068605199948900  0.5257738029296828
  0.0296918395495732  0.4801808218344719  0.5285352541861890
  0.5471073515223088  0.0906045579859423  0.4935811523215757
  0.5984638935369729  0.0100977130250724  0.4948076722907001
  0.9868590371654564  0.4000098338116346  0.5084001207070391
  0.8745185328325623  0.6544441351276220  0.4585138919167723
  0.3130928062494611  0.0045789319790798  0.5113112632152290
  0.8371796026140476  0.1229525124404736  0.6640542944219430
  0.1519577479683663  0.8092798608800602  0.6295623658679014
  0.8719296402757207  0.4857329442527397  0.4518616293720721
  0.4612418439059947  0.9239423614041912  0.5093002212254348
  0.5526351445519307  0.9274455884347429  0.5027021955986838
  0.9094236063298351  0.4045175836405343  0.4704567341201167
  0.7641049512912598  0.3056082274094749  0.3196002135060307
  0.2694342424602350  0.7265513473421021  0.3051766854833109
  0.7439527231227754  0.7689648123708744  0.2915685069428171
  0.2657567211822316  0.3029123670978236  0.3308229518400113
  0.1744885046864331  0.1706621257661629  0.3626194193062479
  0.8586914714460651  0.8775724384868363  0.3255568197565256
  0.1674182401374107  0.8491258341187398  0.3437171683630638
  0.8687853205291257  0.1813021049310585  0.3553007875902168
  0.8270454292562895  0.2378190903961470  0.3050939803807385
  0.2091454566106056  0.7987363337621417  0.2920433444388992
  0.8081362761002454  0.8323450185105052  0.2738737740224143
  0.2203269867712587  0.2233620781460061  0.3137411728503313
  0.3109753426144505  0.6841646807523661  0.2546520644578137
  0.7190678238690390  0.3503607081670571  0.2708225200436130
  0.3114242191010371  0.3543475136299462  0.2864110693022878
  0.6948441259234569  0.7206687242081625  0.2464186833610254
  0.8390032284832111  0.8069634476956106  0.6349053110850055
  0.1408054909820273  0.1031708846627577  0.6714252705311026
  0.7352204004662105  0.2472620925308995  0.6903928941353419
  0.2319627687630750  0.6772454503502668  0.6730635454548286
  0.1890075067033057  0.7598133089873710  0.6837653693972043
  0.7814090613625813  0.1701639882279994  0.7104370804956920
  0.2354910572788655  0.2400063079404131  0.6998326240560327
  0.7382200367438733  0.6792027243609667  0.6737921878639397
  0.6845343532593018  0.2971074156748472  0.7326607503936028
  0.2728736966989315  0.6298566181144123  0.7223948117205971
  0.7763485343971346  0.1402599907942227  0.7744568673091784
  0.1858323574721288  0.7958456605482082  0.7464389161145953
  0.2811643319763570  0.2892513031655589  0.7463515228079221
  0.6868591731988763  0.6449245662122151  0.7231051462852380
  0.1877647604156135  0.1617053121817544  0.7181571342864094
  0.7788099997213390  0.7642634898140519  0.6818366770429530
  0.7280085633520156  0.1917513210802625  0.8172554028915294
  0.2235561431248063  0.7462232452353827  0.7963409170982372
  0.6265934830882920  0.6452330484623000  0.8316970615704228
  0.3328347457067486  0.3164602185885824  0.8573325715828973
  0.9916861126073957  0.5619607547951696  0.5105845793889973
  0.4546799159569547  0.0862397596875297  0.4999974228310316
  0.3156621673884776  0.6208149619814443  0.8387975218768406
  0.6363500069359161  0.3241099987833006  0.8452041081721070
  0.6829139240697409  0.2694452056266125  0.7973347773888931
  0.2677839588505064  0.6652208739767476  0.7853393328170686
  0.7111532440052641  0.7795206450876131  0.7864677528698276
  0.2290461601776619  0.1878455406565318  0.8284806980791523
  0.2796109538399643  0.2639003761218717  0.8103041585256725
  0.6737378728858820  0.6924454291448882  0.7796439782961043
  0.1841850945339979  0.1375483348918866  0.7823871658158513
  0.7640617810749767  0.8126100416514769  0.7376717276750214
  0.3748857124942364  0.3665464458984617  0.0125890107985772
  0.6298194121382467  0.6219504828278728  0.9853301393577414
  0.3722895953895382  0.6211990384658529  0.9906330316776865
  0.6254208667781267  0.3690254300457939  0.9997107245012669
  0.1241493345900909  0.8646193250474783  0.4908377169512311
  0.8822261670933824  0.1214741790104759  0.5087783938533162
  0.0153010881757510  0.0130258499187288  0.3770701900783279
  0.5097458995060413  0.5147769792841088  0.1224626529547237
  0.8666787559564636  0.8715648428419801  0.4856110251105152
  0.1326217599876880  0.1402718094320627  0.5137070456735053
  0.4857014946836654  0.4818835391667172  0.8715969666099090
  0.9829274495871341  0.9690487328134721  0.6303572454415093
  0.3741586488074525  0.1500489795610127  0.9404902688157573
  0.5199874055208513  0.8698387909183305  0.0158450995714455
  0.6291276464402727  0.9646444582800059  0.0587370873135333
  0.8471731847785986  0.3789249345450612  0.0694975544014262
  0.2689642453925450  0.2236766069001369  0.1558855169713541
  0.1428283845786699  0.8783689454510595  0.2193186089407158
  0.9140786621353271  0.9339637614760228  0.2310292697180511
  0.8956450150137318  0.1671024223589558  0.2310320289208339
  0.6105627372519427  0.6314267323524048  0.2269278686406620
  0.3378377599533310  0.4474413513283831  0.3466006594439247
  0.1476415492338006  0.0947836992591071  0.2683412219232916
  0.7748512550188758  0.2786470606716124  0.1057193753616601
  0.2407947038758255  0.7585258768372518  0.0905736111751887
  0.7865456432396121  0.8141407164269951  0.1124139364982030
  0.5058927555759211  0.3329508103583327  0.0964083660977852
  0.9336694289764310  0.2704570343726619  0.1125429483261133
  0.0271869113638109  0.6133791827672715  0.9310209751649541
  0.1221062183054218  0.5065401656934156  0.9755399960490220
  0.6673349283780143  0.4002454845611770  0.2811841461761948
  0.3591474042664220  0.6300516812032907  0.2637878772928008
  0.7334954462902069  0.7561406127690082  0.3421338967120849
  0.2633956816062950  0.3238866282083155  0.3808195323785210
  0.0208259898481083  0.6256907519837499  0.5275445300344855
  0.7782990682503117  0.2753392780065482  0.4066732835496546
  0.2520196164807753  0.7377435502409052  0.3928559444210725
  0.4521750664981952  0.7916911012142825  0.5071132668222352
  0.7734756452041855  0.4265389427950526  0.4027277926410585
  0.3174818301173650  0.8741114704504170  0.5178016811895029
  0.1197111311236340  0.5352457877353944  0.5820021131556200
  0.8782625221601897  0.3408830168382791  0.4561803528058169
  0.5432202683177280  0.2178792672055714  0.4830569711466492
  0.5936210823275937  0.8662674794971864  0.5039872543602338
  0.4141445139510736  0.1477009886263558  0.4981062937250961
  0.6067504094250979  0.3927311079832999  0.7501186647828127
  0.3495856288308254  0.5383892272415204  0.7506397881690154
  0.8543278607075256  0.0445860873532598  0.7572266012749922
  0.1324355359817634  0.9042639706333194  0.7179436990862226
  0.2224827275008631  0.7727813015009823  0.8448667821364350
  0.7256030712043697  0.1723351220906812  0.8674358223810616
  0.7961591859965871  0.8788584043698218  0.7427364966634171
  0.1452861637931520  0.0777985466339798  0.7954575371527158
  0.2369620838284271  0.6523603082376509  0.6242590689618180
  0.7400111659284857  0.2682196323476436  0.6406695678541289
  0.3201194359603166  0.3493166422214761  0.7336603755126854
  0.6572537646829240  0.5772705853046267  0.7195463060985561
  0.2584237151879330  0.3283198847724018  0.6357013400348401
  0.7277494730334571  0.5707131700567009  0.6255259111021619
  0.7765105496211749  0.5947672063485817  0.4165906092575121
  0.2595572256444257  0.2140959651239200  0.9143462453205085
  0.7242041356666562  0.8886829193915113  0.8336979142988392
  0.2583955171561170  0.0630397024440218  0.9036646208812741
  0.0978338798168983  0.2633494667681829  0.0865075683178626
  0.2610734241338425  0.9010794912060230  0.9240854127622539
  0.4087622782333012  0.6166505084753359  0.1563853147729264
  0.6224321544042801  0.4292364176080478  0.1707914942497994
  0.8864164191797538  0.9107857215509736  0.1903126956407910
  0.1769845464259240  0.1197065855009929  0.2292336699408765
  0.9225924311107752  0.1204164359735086  0.3390881246571328
  0.1200232031916285  0.9176427038722078  0.3333449970353657
  0.3525852949632718  0.4334440223137013  0.3025675141828378
  0.6357585277539027  0.6588872839845479  0.2673432899550290
  0.8452548385384192  0.1968017693744556  0.4135141423213158
  0.1831925706162590  0.8198023570425854  0.4022307043206780
  0.8387265954732176  0.8585165233328085  0.3821664154233429
  0.1852722893385899  0.1902613599271963  0.4208591811634652
  0.7456479651395556  0.3258824667850785  0.3816817203241760
  0.2890248289057432  0.6980522986344151  0.3649479363334929
  0.9214434900284085  0.9344000247319763  0.3107293213538803
  0.1247906404295037  0.1038064900943845  0.3433901400304440
  0.2685364378254335  0.9222000784702270  0.5154126332244302
  0.9500226112395767  0.2514316956374367  0.5329226959984187
  0.1039579574329762  0.4748823232101575  0.5668517896569866
  0.7317204344029469  0.9283993679888050  0.4831466940323659
  0.4156819725465202  0.8432198085859325  0.5192176906269979
  0.7954918628147631  0.4893374207592782  0.4156155768432434
  0.5891588265926830  0.1710325373741453  0.4848272575831553
  0.0968018436796510  0.2851607376027465  0.5299103462381737
  0.7422432045036500  0.0794811110573093  0.4911025546740737
  0.7959571605687936  0.6581634524220455  0.4283763354782963
  0.2668605641827000  0.0747304422500421  0.5104552155266141
  0.9129346628968624  0.7256337741325845  0.4750549702392702
  0.3858704206470543  0.3759580647000900  0.8373565485960369
  0.5739174513641542  0.5805591559992516  0.8172908107408237
  0.3741528767837646  0.5613241792750611  0.8231265204729452
  0.5819368139350020  0.3857415259452658  0.8241407670846034
  0.3215318667179663  0.2967884346990044  0.9169133636172613
  0.6453525985465356  0.6706353598622242  0.8884716455599626
  0.6952544450058145  0.8298509599757151  0.8390860119950437
  0.2248818758239564  0.1627526282957264  0.8911148934210553
  0.3002214057267749  0.6432830950209585  0.8959243342934183
  0.6517204849556533  0.3095905091359555  0.9034005636110508
  0.1147476532024725  0.8863559782612217  0.6391321951793880
  0.8844419247547632  0.0547864870020549  0.6839831453321364
  0.0797539944408758  0.0498571416842523  0.6912575207010709
  0.9042984686563450  0.8533708041815711  0.6589642617243794
  0.1502763628136832  0.8768289815216916  0.7597502732992129
  0.8178810141992092  0.0643573341721870  0.7948538394026430
  0.3166595216834044  0.5527658817165328  0.7094514304447039
  0.6404587695703713  0.3710666585952638  0.7116339422591090
  0.8236693935823152  0.7990272315623141  0.5759966946767611
  0.1646583105660300  0.1073163317122130  0.6137209311039796
  0.2350750104254384  0.2667674813206177  0.6379100929421998
  0.7536931900498888  0.6307387943100754  0.6199356843713433
  0.1589587382733331  0.7773726288194137  0.5728245193158044
  0.8391395649034531  0.1507724813861141  0.6073857230153422
  0.2782724415688042  0.8374854036533516  0.9382654831638869
  0.1584468799515767  0.2776814688193615  0.0676532045741062
  0.7594603631228803  0.4288145667649926  0.9844585814313997
  0.4359258030571771  0.2324453576117671  0.0233453778556131
  0.7745080970289978  0.5796722591199939  0.9855460351612857
  0.2229276972315745  0.3885016075440915  0.0135813087602432
  0.3980714912745782  0.7689026466133980  0.9796887063031077
  0.5859714158006183  0.2194552917245713  0.0130597837360384
  0.6694200202631269  0.7029087501379628  0.0726926412989215
  0.3425067811229608  0.3440123906184603  0.1143716176602116
  0.6950526150165292  0.3434368506678309  0.0987578385138917
  0.3135737680481019  0.6745693390161470  0.0824499739986119
  0.6064098575913934  0.6249577503154307  0.1525623605524211
  0.4228660760651211  0.4280068451453334  0.1839534949863111
  0.8252462709324163  0.2467938320205022  0.1314165501875685
  0.2069041026709254  0.8016632383908939  0.1180313421944049
  0.5093726575845831  0.3844968751552327  0.0677138529946421
  0.2854944684630280  0.0003117949757012  0.9105288137411922
  0.9960106633486416  0.2925247028887388  0.1012373123803130
  0.9685617315076864  0.5950432255489978  0.9469856348892753
  0.6084713254581708  0.0239075426077036  0.0446665652421896
  0.5019402198194634  0.6277423257166618  0.0435877601501655
  0.3835578641489472  0.5052302100944226  0.0573641597909620
  0.9054958348817386  0.0051316744411915  0.4453901163054679
  0.0116030719388582  0.0741849367865655  0.5596332007028573
  0.8700686950536994  0.9833544347129648  0.5607951509804611
  0.0139853188683488  0.1337046724085076  0.4487500059786030
  0.4877414042756421  0.6118044420336244  0.9294023283154412
  0.6070463224183590  0.4930477425612352  0.9346001587852419
  0.1142179916637022  0.0021919523125313  0.4652940725657705
  0.0083443305191759  0.8729900678408172  0.4275924989354273
  0.4924647799112797  0.3738275056381598  0.9464589478364955
  0.3673508173348894  0.4862338743329541  0.9433560312804451
  0.0003419387661089  0.8809531623850873  0.5436306924940796
  0.6234295139433214  0.5079171317481789  0.0508095199414266
 
  0.00000000E+00  0.00000000E+00  0.00000000E+00
  0.00000000E+00  0.00000000E+00  0.00000000E+00
  0.00000000E+00  0.00000000E+00  0.00000000E+00
  0.00000000E+00  0.00000000E+00  0.00000000E+00
  0.00000000E+00  0.00000000E+00  0.00000000E+00
  0.00000000E+00  0.00000000E+00  0.00000000E+00
  0.00000000E+00  0.00000000E+00  0.00000000E+00
  0.00000000E+00  0.00000000E+00  0.00000000E+00
  0.00000000E+00  0.00000000E+00  0.00000000E+00
  0.00000000E+00  0.00000000E+00  0.00000000E+00
  0.00000000E+00  0.00000000E+00  0.00000000E+00
  0.00000000E+00  0.00000000E+00  0.00000000E+00
  0.00000000E+00  0.00000000E+00  0.00000000E+00
  0.00000000E+00  0.00000000E+00  0.00000000E+00
  0.00000000E+00  0.00000000E+00  0.00000000E+00
  0.00000000E+00  0.00000000E+00  0.00000000E+00
  0.00000000E+00  0.00000000E+00  0.00000000E+00
  0.00000000E+00  0.00000000E+00  0.00000000E+00
  0.00000000E+00  0.00000000E+00  0.00000000E+00
  0.00000000E+00  0.00000000E+00  0.00000000E+00
  0.00000000E+00  0.00000000E+00  0.00000000E+00
  0.00000000E+00  0.00000000E+00  0.00000000E+00
  0.00000000E+00  0.00000000E+00  0.00000000E+00
  0.00000000E+00  0.00000000E+00  0.00000000E+00
  0.00000000E+00  0.00000000E+00  0.00000000E+00
  0.00000000E+00  0.00000000E+00  0.00000000E+00
  0.00000000E+00  0.00000000E+00  0.00000000E+00
  0.00000000E+00  0.00000000E+00  0.00000000E+00
  0.00000000E+00  0.00000000E+00  0.00000000E+00
  0.00000000E+00  0.00000000E+00  0.00000000E+00
  0.00000000E+00  0.00000000E+00  0.00000000E+00
  0.00000000E+00  0.00000000E+00  0.00000000E+00
  0.00000000E+00  0.00000000E+00  0.00000000E+00
  0.00000000E+00  0.00000000E+00  0.00000000E+00
  0.00000000E+00  0.00000000E+00  0.00000000E+00
  0.00000000E+00  0.00000000E+00  0.00000000E+00
  0.00000000E+00  0.00000000E+00  0.00000000E+00
  0.00000000E+00  0.00000000E+00  0.00000000E+00
  0.00000000E+00  0.00000000E+00  0.00000000E+00
  0.00000000E+00  0.00000000E+00  0.00000000E+00
  0.00000000E+00  0.00000000E+00  0.00000000E+00
  0.00000000E+00  0.00000000E+00  0.00000000E+00
  0.00000000E+00  0.00000000E+00  0.00000000E+00
  0.00000000E+00  0.00000000E+00  0.00000000E+00
  0.00000000E+00  0.00000000E+00  0.00000000E+00
  0.00000000E+00  0.00000000E+00  0.00000000E+00
  0.00000000E+00  0.00000000E+00  0.00000000E+00
  0.00000000E+00  0.00000000E+00  0.00000000E+00
  0.00000000E+00  0.00000000E+00  0.00000000E+00
  0.00000000E+00  0.00000000E+00  0.00000000E+00
  0.00000000E+00  0.00000000E+00  0.00000000E+00
  0.00000000E+00  0.00000000E+00  0.00000000E+00
  0.00000000E+00  0.00000000E+00  0.00000000E+00
  0.00000000E+00  0.00000000E+00  0.00000000E+00
  0.00000000E+00  0.00000000E+00  0.00000000E+00
  0.00000000E+00  0.00000000E+00  0.00000000E+00
  0.00000000E+00  0.00000000E+00  0.00000000E+00
  0.00000000E+00  0.00000000E+00  0.00000000E+00
  0.00000000E+00  0.00000000E+00  0.00000000E+00
  0.00000000E+00  0.00000000E+00  0.00000000E+00
  0.00000000E+00  0.00000000E+00  0.00000000E+00
  0.00000000E+00  0.00000000E+00  0.00000000E+00
  0.00000000E+00  0.00000000E+00  0.00000000E+00
  0.00000000E+00  0.00000000E+00  0.00000000E+00
  0.00000000E+00  0.00000000E+00  0.00000000E+00
  0.00000000E+00  0.00000000E+00  0.00000000E+00
  0.00000000E+00  0.00000000E+00  0.00000000E+00
  0.00000000E+00  0.00000000E+00  0.00000000E+00
  0.00000000E+00  0.00000000E+00  0.00000000E+00
  0.00000000E+00  0.00000000E+00  0.00000000E+00
  0.00000000E+00  0.00000000E+00  0.00000000E+00
  0.00000000E+00  0.00000000E+00  0.00000000E+00
  0.00000000E+00  0.00000000E+00  0.00000000E+00
  0.00000000E+00  0.00000000E+00  0.00000000E+00
  0.00000000E+00  0.00000000E+00  0.00000000E+00
  0.00000000E+00  0.00000000E+00  0.00000000E+00
  0.00000000E+00  0.00000000E+00  0.00000000E+00
  0.00000000E+00  0.00000000E+00  0.00000000E+00
  0.00000000E+00  0.00000000E+00  0.00000000E+00
  0.00000000E+00  0.00000000E+00  0.00000000E+00
  0.00000000E+00  0.00000000E+00  0.00000000E+00
  0.00000000E+00  0.00000000E+00  0.00000000E+00
  0.00000000E+00  0.00000000E+00  0.00000000E+00
  0.00000000E+00  0.00000000E+00  0.00000000E+00
  0.00000000E+00  0.00000000E+00  0.00000000E+00
  0.00000000E+00  0.00000000E+00  0.00000000E+00
  0.00000000E+00  0.00000000E+00  0.00000000E+00
  0.00000000E+00  0.00000000E+00  0.00000000E+00
  0.00000000E+00  0.00000000E+00  0.00000000E+00
  0.00000000E+00  0.00000000E+00  0.00000000E+00
  0.00000000E+00  0.00000000E+00  0.00000000E+00
  0.00000000E+00  0.00000000E+00  0.00000000E+00
  0.00000000E+00  0.00000000E+00  0.00000000E+00
  0.00000000E+00  0.00000000E+00  0.00000000E+00
  0.00000000E+00  0.00000000E+00  0.00000000E+00
  0.00000000E+00  0.00000000E+00  0.00000000E+00
  0.00000000E+00  0.00000000E+00  0.00000000E+00
  0.00000000E+00  0.00000000E+00  0.00000000E+00
  0.00000000E+00  0.00000000E+00  0.00000000E+00
  0.00000000E+00  0.00000000E+00  0.00000000E+00
  0.00000000E+00  0.00000000E+00  0.00000000E+00
  0.00000000E+00  0.00000000E+00  0.00000000E+00
  0.00000000E+00  0.00000000E+00  0.00000000E+00
  0.00000000E+00  0.00000000E+00  0.00000000E+00
  0.00000000E+00  0.00000000E+00  0.00000000E+00
  0.00000000E+00  0.00000000E+00  0.00000000E+00
  0.00000000E+00  0.00000000E+00  0.00000000E+00
  0.00000000E+00  0.00000000E+00  0.00000000E+00
  0.00000000E+00  0.00000000E+00  0.00000000E+00
  0.00000000E+00  0.00000000E+00  0.00000000E+00
  0.00000000E+00  0.00000000E+00  0.00000000E+00
  0.00000000E+00  0.00000000E+00  0.00000000E+00
  0.00000000E+00  0.00000000E+00  0.00000000E+00
  0.00000000E+00  0.00000000E+00  0.00000000E+00
  0.00000000E+00  0.00000000E+00  0.00000000E+00
  0.00000000E+00  0.00000000E+00  0.00000000E+00
  0.00000000E+00  0.00000000E+00  0.00000000E+00
  0.00000000E+00  0.00000000E+00  0.00000000E+00
  0.00000000E+00  0.00000000E+00  0.00000000E+00
  0.00000000E+00  0.00000000E+00  0.00000000E+00
  0.00000000E+00  0.00000000E+00  0.00000000E+00
  0.00000000E+00  0.00000000E+00  0.00000000E+00
  0.00000000E+00  0.00000000E+00  0.00000000E+00
  0.00000000E+00  0.00000000E+00  0.00000000E+00
  0.00000000E+00  0.00000000E+00  0.00000000E+00
  0.00000000E+00  0.00000000E+00  0.00000000E+00
  0.00000000E+00  0.00000000E+00  0.00000000E+00
  0.00000000E+00  0.00000000E+00  0.00000000E+00
  0.00000000E+00  0.00000000E+00  0.00000000E+00
  0.00000000E+00  0.00000000E+00  0.00000000E+00
  0.00000000E+00  0.00000000E+00  0.00000000E+00
  0.00000000E+00  0.00000000E+00  0.00000000E+00
  0.00000000E+00  0.00000000E+00  0.00000000E+00
  0.00000000E+00  0.00000000E+00  0.00000000E+00
  0.00000000E+00  0.00000000E+00  0.00000000E+00
  0.00000000E+00  0.00000000E+00  0.00000000E+00
  0.00000000E+00  0.00000000E+00  0.00000000E+00
  0.00000000E+00  0.00000000E+00  0.00000000E+00
  0.00000000E+00  0.00000000E+00  0.00000000E+00
  0.00000000E+00  0.00000000E+00  0.00000000E+00
  0.00000000E+00  0.00000000E+00  0.00000000E+00
  0.00000000E+00  0.00000000E+00  0.00000000E+00
  0.00000000E+00  0.00000000E+00  0.00000000E+00
  0.00000000E+00  0.00000000E+00  0.00000000E+00
  0.00000000E+00  0.00000000E+00  0.00000000E+00
  0.00000000E+00  0.00000000E+00  0.00000000E+00
  0.00000000E+00  0.00000000E+00  0.00000000E+00
  0.00000000E+00  0.00000000E+00  0.00000000E+00
  0.00000000E+00  0.00000000E+00  0.00000000E+00
  0.00000000E+00  0.00000000E+00  0.00000000E+00
  0.00000000E+00  0.00000000E+00  0.00000000E+00
  0.00000000E+00  0.00000000E+00  0.00000000E+00
  0.00000000E+00  0.00000000E+00  0.00000000E+00
  0.00000000E+00  0.00000000E+00  0.00000000E+00
  0.00000000E+00  0.00000000E+00  0.00000000E+00
  0.00000000E+00  0.00000000E+00  0.00000000E+00
  0.00000000E+00  0.00000000E+00  0.00000000E+00
  0.00000000E+00  0.00000000E+00  0.00000000E+00
  0.00000000E+00  0.00000000E+00  0.00000000E+00
  0.00000000E+00  0.00000000E+00  0.00000000E+00
  0.00000000E+00  0.00000000E+00  0.00000000E+00
  0.00000000E+00  0.00000000E+00  0.00000000E+00
  0.00000000E+00  0.00000000E+00  0.00000000E+00
  0.00000000E+00  0.00000000E+00  0.00000000E+00
  0.00000000E+00  0.00000000E+00  0.00000000E+00
  0.00000000E+00  0.00000000E+00  0.00000000E+00
  0.00000000E+00  0.00000000E+00  0.00000000E+00
  0.00000000E+00  0.00000000E+00  0.00000000E+00
  0.00000000E+00  0.00000000E+00  0.00000000E+00
  0.00000000E+00  0.00000000E+00  0.00000000E+00
  0.00000000E+00  0.00000000E+00  0.00000000E+00
  0.00000000E+00  0.00000000E+00  0.00000000E+00
  0.00000000E+00  0.00000000E+00  0.00000000E+00
  0.00000000E+00  0.00000000E+00  0.00000000E+00
  0.00000000E+00  0.00000000E+00  0.00000000E+00
  0.00000000E+00  0.00000000E+00  0.00000000E+00
  0.00000000E+00  0.00000000E+00  0.00000000E+00
  0.00000000E+00  0.00000000E+00  0.00000000E+00
  0.00000000E+00  0.00000000E+00  0.00000000E+00
  0.00000000E+00  0.00000000E+00  0.00000000E+00
  0.00000000E+00  0.00000000E+00  0.00000000E+00
  0.00000000E+00  0.00000000E+00  0.00000000E+00
  0.00000000E+00  0.00000000E+00  0.00000000E+00
  0.00000000E+00  0.00000000E+00  0.00000000E+00
  0.00000000E+00  0.00000000E+00  0.00000000E+00
  0.00000000E+00  0.00000000E+00  0.00000000E+00
  0.00000000E+00  0.00000000E+00  0.00000000E+00
  0.00000000E+00  0.00000000E+00  0.00000000E+00
  0.00000000E+00  0.00000000E+00  0.00000000E+00
  0.00000000E+00  0.00000000E+00  0.00000000E+00
  0.00000000E+00  0.00000000E+00  0.00000000E+00
  0.00000000E+00  0.00000000E+00  0.00000000E+00
  0.00000000E+00  0.00000000E+00  0.00000000E+00
  0.00000000E+00  0.00000000E+00  0.00000000E+00
  0.00000000E+00  0.00000000E+00  0.00000000E+00
  0.00000000E+00  0.00000000E+00  0.00000000E+00
  0.00000000E+00  0.00000000E+00  0.00000000E+00
  0.00000000E+00  0.00000000E+00  0.00000000E+00
  0.00000000E+00  0.00000000E+00  0.00000000E+00
  0.00000000E+00  0.00000000E+00  0.00000000E+00
  0.00000000E+00  0.00000000E+00  0.00000000E+00
  0.00000000E+00  0.00000000E+00  0.00000000E+00
  0.00000000E+00  0.00000000E+00  0.00000000E+00
  0.00000000E+00  0.00000000E+00  0.00000000E+00
  0.00000000E+00  0.00000000E+00  0.00000000E+00
  0.00000000E+00  0.00000000E+00  0.00000000E+00
  0.00000000E+00  0.00000000E+00  0.00000000E+00
  0.00000000E+00  0.00000000E+00  0.00000000E+00
  0.00000000E+00  0.00000000E+00  0.00000000E+00
  0.00000000E+00  0.00000000E+00  0.00000000E+00
  0.00000000E+00  0.00000000E+00  0.00000000E+00
  0.00000000E+00  0.00000000E+00  0.00000000E+00
  0.00000000E+00  0.00000000E+00  0.00000000E+00
  0.00000000E+00  0.00000000E+00  0.00000000E+00
  0.00000000E+00  0.00000000E+00  0.00000000E+00
  0.00000000E+00  0.00000000E+00  0.00000000E+00
  0.00000000E+00  0.00000000E+00  0.00000000E+00
  0.00000000E+00  0.00000000E+00  0.00000000E+00
  0.00000000E+00  0.00000000E+00  0.00000000E+00
  0.00000000E+00  0.00000000E+00  0.00000000E+00
  0.00000000E+00  0.00000000E+00  0.00000000E+00
  0.00000000E+00  0.00000000E+00  0.00000000E+00
  0.00000000E+00  0.00000000E+00  0.00000000E+00
  0.00000000E+00  0.00000000E+00  0.00000000E+00
  0.00000000E+00  0.00000000E+00  0.00000000E+00
  0.00000000E+00  0.00000000E+00  0.00000000E+00
  0.00000000E+00  0.00000000E+00  0.00000000E+00
  0.00000000E+00  0.00000000E+00  0.00000000E+00
  0.00000000E+00  0.00000000E+00  0.00000000E+00
  0.00000000E+00  0.00000000E+00  0.00000000E+00
  0.00000000E+00  0.00000000E+00  0.00000000E+00
  0.00000000E+00  0.00000000E+00  0.00000000E+00
  0.00000000E+00  0.00000000E+00  0.00000000E+00
  0.00000000E+00  0.00000000E+00  0.00000000E+00
  0.00000000E+00  0.00000000E+00  0.00000000E+00
  0.00000000E+00  0.00000000E+00  0.00000000E+00
  0.00000000E+00  0.00000000E+00  0.00000000E+00
  0.00000000E+00  0.00000000E+00  0.00000000E+00
  0.00000000E+00  0.00000000E+00  0.00000000E+00
  0.00000000E+00  0.00000000E+00  0.00000000E+00
  0.00000000E+00  0.00000000E+00  0.00000000E+00
  0.00000000E+00  0.00000000E+00  0.00000000E+00
  0.00000000E+00  0.00000000E+00  0.00000000E+00
  0.00000000E+00  0.00000000E+00  0.00000000E+00
  0.00000000E+00  0.00000000E+00  0.00000000E+00
  0.00000000E+00  0.00000000E+00  0.00000000E+00
  0.00000000E+00  0.00000000E+00  0.00000000E+00
  0.00000000E+00  0.00000000E+00  0.00000000E+00
