# Supplementary material for: Dramatic Enhancement of Rare-Earth Metal–Organic Framework Stability Via Metal Cluster Fluorination
Source: JACS Au. 2022 Aug 9;2(8):1889–98. doi: 10.1021/jacsau.2c00259 (PMC9400048; doi:10.1021/jacsau.2c00259)
Supplement: Supplementary file 2 — au2c00259_si_002.zip [file au2c00259_si_002.zip › jacs_supplement/poscars/empty_stability/dobdc/mixed/ho/double/twelve/POSCAR]

POSCAR file written by OVITO Basic 3.5.4
   1.00000000000000     
    14.9138122028205302   -0.0037535505746487   -0.1264984389749148
    -0.0498299438013826   14.8567184929861895    0.0060063766582741
    -0.0572189358854192   -0.0206974992760947   21.0292099234238172
   C    Ho   H    O    F 
    96    12    55    75    12
Direct
  0.4074409428959953  0.9268381851312952  0.9652065857776719
  0.0676451292864115  0.4017652880045901  0.0329355486574414
  0.8056156496544986  0.4988321157686713  0.9881376246222544
  0.5059977044768829  0.1885002524217398  0.0114001834864723
  0.5299136413259262  0.0156986666200112  0.0112112032974565
  0.4895411081320091  0.9329177487140257  0.9983027100560662
  0.9005153507171997  0.4792249050633188  0.0069327638035972
  0.4852218469604921  0.0942323735830684  0.9910996834346122
  0.3667028905013510  0.0056578991957892  0.9416564703455776
  0.9900490515273290  0.3655609212585063  0.0608969536243862
  0.1541781892831935  0.3558351564966244  0.0366804901957067
  0.3618439837985861  0.8401199924836504  0.9606512239092382
  0.4068307761074763  0.0875256008155034  0.9549193538151428
  0.9084472020181380  0.4049962617240155  0.0468334383039490
  0.0604750037680972  0.4797670993077290  0.9955936404140715
  0.9782237715196729  0.5203968252869018  0.9828986901260421
  0.7062629881389242  0.7392927705989791  0.1821044010570532
  0.3113313750363815  0.3248974402538778  0.2212458523627348
  0.7343621658334669  0.3286037694333785  0.2086948072357799
  0.2882580190449033  0.7081704705891241  0.1900147717782019
  0.2135487527789905  0.1985560638881196  0.2466192825160576
  0.8210136244549915  0.8500002671893725  0.2099057393474482
  0.1847165926376562  0.8211033321883860  0.2266608488922444
  0.8461904922129762  0.2205230993428131  0.2429757750847159
  0.7707039608631234  0.8033005084752887  0.1643689466423339
  0.2619770592622928  0.2491753116724027  0.2031790264339648
  0.8025828959324244  0.2659488720799317  0.1941919311994909
  0.2235654588241971  0.7754956797444450  0.1762235595821835
  0.3384558929578887  0.6627782814069079  0.1392055083401118
  0.6792880124777909  0.3705198269381924  0.1577660037403774
  0.3612675779826660  0.3703882094237940  0.1695423687782807
  0.6563086490162249  0.6881490052224279  0.1333074925377389
  0.9109736024738382  0.5648185112892463  0.4737900275956406
  0.4107281097387627  0.0047113564837105  0.5116661132936358
  0.6976660313916128  0.0065385990518223  0.4917630993020268
  0.0145232686954628  0.3062870162373557  0.5252344950771857
  0.0282500925709783  0.4793929580486491  0.5283657109715776
  0.5492274343545844  0.0910975637198277  0.4967053475518242
  0.6002411115808357  0.0104730161655553  0.4985934092595841
  0.9857098341797581  0.3991246158000195  0.5085285515893077
  0.8722465971492355  0.6529511425310019  0.4595136534072211
  0.3155405269735425  0.0061242176027605  0.5138904703885245
  0.8398622456711706  0.1224275200535274  0.6651967657543167
  0.1546400400080685  0.8114459488886965  0.6297479008434621
  0.8695892909202172  0.4841533273321517  0.4534779382856939
  0.4631051952639993  0.9252782351271520  0.5149756650732300
  0.5542556967157708  0.9283944208566552  0.5080434378007155
  0.9077434090532677  0.4031749964532807  0.4715785375251187
  0.7615749529419915  0.3046285036299423  0.3209570175630887
  0.2678378150290044  0.7283830683599959  0.3032435299405023
  0.7410361043608873  0.7689056464605386  0.2928499282302539
  0.2660299580024983  0.3011866194967752  0.3296073002426780
  0.1722184041038943  0.1703665504187413  0.3598419728832170
  0.8563579339154757  0.8764789549038738  0.3266695679767651
  0.1647965815187717  0.8503605536080769  0.3411106343342993
  0.8672841376393876  0.1815617945510084  0.3563588141730492
  0.8254049606894682  0.2378645710878189  0.3063167885377425
  0.2060813741408580  0.7988920734379121  0.2898409946715148
  0.8053943742898539  0.8317893900424878  0.2751256408370963
  0.2171630450443232  0.2243315791842875  0.3114462248579031
  0.3088417578157063  0.6852558436715768  0.2527958546732805
  0.7159327076549431  0.3484177027781783  0.2722711339037218
  0.3121458258369216  0.3528262682848862  0.2856566318792702
  0.6911766802259862  0.7216179109091456  0.2477506627569710
  0.8416215574756620  0.8059500415274456  0.6354953656662445
  0.1407214554702350  0.1053524543605775  0.6704397292353335
  0.7386630737022202  0.2475319692007361  0.6910789015163488
  0.2365672744961884  0.6800238505324927  0.6721616516863591
  0.1924820225940067  0.7616557854051109  0.6835160919163812
  0.7840088107334040  0.1702046088924405  0.7112312587425720
  0.2360662690705624  0.2413196921545619  0.6988733972009626
  0.7412630721813116  0.6775883535418359  0.6735281754301212
  0.6876362529024647  0.2975131017984225  0.7330999282843251
  0.2774111502058219  0.6322568379951221  0.7211338213832974
  0.7779148833584131  0.1404604210121363  0.7751509949983841
  0.1882100950288219  0.7964445763378336  0.7464564617872327
  0.2821696563412175  0.2900195268959394  0.7453009836865689
  0.6898864048946010  0.6426699537307385  0.7225809827686902
  0.1881052674060513  0.1632993849764546  0.7171444073967237
  0.7818244500748790  0.7624286020132089  0.6822112830613420
  0.7291102343362326  0.1920297648452944  0.8176589942009258
  0.2260744925662621  0.7465406682857960  0.7959308631026332
  0.6294058374550531  0.6418169397195754  0.8312274893062437
  0.3340629455060977  0.3166395815454237  0.8560972063380490
  0.9896080131705531  0.5608801174224567  0.5109215716744160
  0.4570345646191001  0.0871364029549255  0.5030303274884744
  0.3180994804190291  0.6211144358617986  0.8375603163859751
  0.6375107835553280  0.3242933132261783  0.8453913638851134
  0.6846509296725074  0.2697395353744199  0.7976318866011596
  0.2711943577698861  0.6663639459846848  0.7842933564069767
  0.7141131747555534  0.7761952615560617  0.7868934491185016
  0.2304446995761111  0.1883379749146528  0.8272126298171614
  0.2809680683349498  0.2642848279074670  0.8090840376857713
  0.6766705048491275  0.6893835470054199  0.7794217019433134
  0.1850263708913218  0.1386856864776718  0.7812080950671003
  0.7671013363580457  0.8098938219732474  0.7384321617728986
  0.3746288007470469  0.3666776185894065  0.0114023278872679
  0.6304690125432231  0.6220559698536263  0.9859825360125143
  0.3726259940539549  0.6212494878523671  0.9892689992506973
  0.6250284435235756  0.3697037807598278  0.0001380933169841
  0.1242035089421876  0.8658526441996344  0.4895275739871821
  0.8833652233010554  0.1208685494750554  0.5093277085024823
  0.0136088221681518  0.0129734068631180  0.3764869480549180
  0.5078679969327666  0.5151906256426457  0.1215064770159984
  0.8673137004989186  0.8709546268452542  0.4862749516574212
  0.1325895880576269  0.1395525381038496  0.5125623508093824
  0.4864489864320518  0.4815030745289093  0.8712332120080362
  0.9839847489385178  0.9687739249509946  0.6305681169738335
  0.3746593483382057  0.1500933800792836  0.9403587953471586
  0.5188736471193565  0.8704754437732376  0.0167258724545505
  0.6272700038287837  0.9652655864395285  0.0598283826896662
  0.8467736123640677  0.3747759788312592  0.0643282546519117
  0.2614493685746950  0.2297408621701891  0.1530815009623012
  0.1368006958197086  0.8750563193559771  0.2170939996866750
  0.9111268663253611  0.9330818802177561  0.2322818897164609
  0.8955756821474665  0.1686206562152961  0.2322722049254935
  0.6056975520926642  0.6337572665152322  0.2284136391484424
  0.3443628914390118  0.4415285672453422  0.3476128821463433
  0.1385392187823484  0.1008374429241172  0.2644405590265890
  0.7746601601872669  0.2789922485339460  0.1071726298256479
  0.2356464743739721  0.7547973502481327  0.0887071696483375
  0.7828762791154631  0.8148789237622509  0.1138262013361313
  0.5033743381822262  0.3331326741984668  0.0951112478390357
  0.9334690161196377  0.2697714979547428  0.1110722293256359
  0.6803683710317756  0.5087627617563513  0.0848388293675058
  0.0276931163654481  0.6128556530695022  0.9299825262684607
  0.1219363784826086  0.5053861586576573  0.9738417042874516
  0.6633744867418088  0.3972715858497438  0.2826761966202014
  0.3582554478885029  0.6325379221606866  0.2620513467297698
  0.7308544727468131  0.7557757145931348  0.3433715979059500
  0.2663303670536621  0.3196810858433139  0.3801138148813621
  0.0186182932057974  0.6247471598373693  0.5275011421139553
  0.7762751265000318  0.2744316779854401  0.4078896889436621
  0.2530823903400048  0.7427368296381189  0.3908950517247050
  0.4560535934271712  0.7933747918495939  0.5195928807750008
  0.7710376350746415  0.4247588974989114  0.4048423773393566
  0.3180641994827411  0.8760536110642931  0.5234672407119092
  0.1187631577245298  0.5348433949284441  0.5807071671912425
  0.8768141492974806  0.3394420949118242  0.4574750715558764
  0.5457392175644884  0.2180348156740664  0.4850634043178772
  0.5949423249617354  0.8671496339138471  0.5099110609625015
  0.4167717026799522  0.1485744257398309  0.5001931733550080
  0.6100981909830239  0.3933423167448922  0.7502967663661266
  0.3539458009476348  0.5407243067885759  0.7488846219388066
  0.8554044569416064  0.0443841247966930  0.7583124279202238
  0.1327179670998930  0.9036460708494047  0.7187455556718021
  0.2239875848241368  0.7720503303550572  0.8446876166788329
  0.7259513993108584  0.1726981116162065  0.8677590254679615
  0.7992133214529957  0.8759479882646133  0.7439963739891979
  0.1460520083536068  0.0791126276349701  0.7942547770936343
  0.2420262767136236  0.6558882193454849  0.6232140576492924
  0.7443299809463895  0.2685184830008254  0.6414702656981959
  0.3210712517908121  0.3500253403751898  0.7326862689138807
  0.6602238145320385  0.5752053850284682  0.7184781798767546
  0.2596730073194848  0.3294827913736142  0.6349825609368906
  0.7304858578393976  0.5699554475315409  0.6244843895971641
  0.7739110090671630  0.5929810307366949  0.4188446663308270
  0.2613710023012601  0.2141404703419667  0.9128988479120963
  0.7269119768830947  0.8846795225851238  0.8348058237820624
  0.1805074504527795  0.0148254067334292  0.4331912364035233
  0.2601611012603655  0.0630517895794185  0.9024146596939602
  0.0976563655736484  0.2619314104967003  0.0838081507212962
  0.2623429880659955  0.9011222778997592  0.9230583731701714
  0.4062744719395042  0.6174051128476563  0.1544699691518474
  0.6213805718613159  0.4285619729757784  0.1717836935334844
  0.8831832015301018  0.9104512932139883  0.1915746995096512
  0.1668796145365192  0.1268321989316590  0.2252964497986270
  0.9206522595117121  0.1206491563526271  0.3397646916529595
  0.1161219529969841  0.9175040474295670  0.3299047709435570
  0.3568222188284338  0.4293130105713558  0.3029470542240489
  0.6314682562819058  0.6606817182417970  0.2687163106889017
  0.8441044494070837  0.1969872718669592  0.4146694564440097
  0.1826097817699051  0.8238278583231917  0.3999129944731266
  0.8369158369507019  0.8572135889326944  0.3833027948810610
  0.1856700447515252  0.1864138001129803  0.4183774944100236
  0.7430277602993698  0.3245771465401575  0.3830791831067515
  0.2895430637887841  0.7024881884742982  0.3630712595674694
  0.9187993554412941  0.9331176682283200  0.3115521548016886
  0.1212186440753129  0.1049120258369456  0.3399954942642793
  0.2701287494081939  0.9241697308203456  0.5182776133337654
  0.9513197777112978  0.2503789165747037  0.5341262029229839
  0.1029566826852246  0.4744248368286037  0.5658633794340417
  0.7326329817654980  0.9281301576802434  0.4852825147687696
  0.4174141024285305  0.8453198063966383  0.5261597971652492
  0.7927259784562963  0.4874362122986398  0.4181015914074635
  0.5914260124653694  0.1711443589760080  0.4871607248116590
  0.0970243865756402  0.2854063215422826  0.5272575116134135
  0.7437274585627165  0.0790594829380566  0.4929171612643941
  0.7935450798260604  0.6564134737028624  0.4300323201066121
  0.2695738551316609  0.0766281718324322  0.5101316487854106
  0.1247282819586175  0.0036392388966320  0.4562004440244962
  0.9110238962697323  0.7241459734034095  0.4751358186766623
  0.3869039596707040  0.3761736866177330  0.8362076096912290
  0.5762871345357610  0.5777706619324690  0.8165739746341316
  0.3763983627288425  0.5616515163896736  0.8218670691567951
  0.5834922526226052  0.3858575565042841  0.8241700063361890
  0.3225920852756943  0.2968449094676515  0.9155855398485286
  0.6484234202783909  0.6663647546219664  0.8879300248781021
  0.6982191657143204  0.8257883480127219  0.8398851361349458
  0.2268653450992346  0.1627931947032408  0.8896868009106242
  0.3016833701406370  0.6429668180183299  0.8946543215997664
  0.6521350434867941  0.3098419439943214  0.9035326548128495
  0.1152207893182364  0.8869693027553680  0.6405052573567147
  0.8860810049643177  0.0538898084172459  0.6852520507453193
  0.0798181057018681  0.0521120937259880  0.6902509535453518
  0.9064416786445548  0.8526097703870761  0.6594966104785129
  0.1513154113363697  0.8765190588803122  0.7604128417727765
  0.8188207762344177  0.0645830992314274  0.7957710746579849
  0.3219887154906118  0.5559110888709071  0.7076207460595043
  0.6444410809726264  0.3717667577979711  0.7120584153236678
  0.8262231250414018  0.7983132379319073  0.5766545991148107
  0.1642586519844400  0.1100019739981803  0.6127080903938023
  0.2353658315318228  0.2684020896432244  0.6371353079484479
  0.7565084755143801  0.6299174258896869  0.6192628459336476
  0.1628457892423256  0.7811492574581891  0.5728614370084770
  0.8429811710505533  0.1499502462456590  0.6085545748139864
  0.2792296340435527  0.8376805004481795  0.9374482650712110
  0.1581498194147954  0.2766875792764267  0.0651905982548868
  0.7595532067705975  0.4275384493622951  0.9805180628437995
  0.4347826546456517  0.2325678408773513  0.0237247697818432
  0.7756044861266602  0.5783442598204402  0.9835372989665458
  0.2225184556745248  0.3878445781133948  0.0116168311379994
  0.3977918143154540  0.7692992222082466  0.9799095776961906
  0.5846425285495727  0.2198498863833720  0.0142119720959215
  0.6673249480259926  0.7032404917334105  0.0741523616614188
  0.3407548514535605  0.3456361965083516  0.1131633665156144
  0.6947196915384239  0.3428489132002568  0.1000008430730404
  0.3107563525678145  0.6735769330004402  0.0806329361045073
  0.6025133694061466  0.6266213748841096  0.1539762175645407
  0.4217513250543945  0.4278991939304220  0.1830922135451658
  0.8251764507072039  0.2478282025462732  0.1328371457769180
  0.2006241261259589  0.7972364284370741  0.1160392704463291
  0.5077168220901029  0.3850604026818587  0.0669402375540287
  0.6309418396177833  0.5086205310215206  0.0541817245595624
  0.2869327079627624  0.0003967678940100  0.9097288713299676
  0.9952885200399564  0.2903711991785229  0.0978508716083937
  0.9690153531070678  0.5939342708884254  0.9453004976704449
  0.6069193545254450  0.0244104103757579  0.0455603191344380
  0.5013731848257521  0.6259885018064608  0.0423362707586250
  0.3824000340526297  0.5053696676002915  0.0560867281754511
  0.9055166748718477  0.0044795620957245  0.4459692425629882
  0.0141299844621869  0.0696961101731972  0.5571481154674700
  0.8712276455033390  0.9826640751759115  0.5616762615279356
  0.0125875289700872  0.1346287812891518  0.4485123952158645
  0.4877764867747274  0.6135335619317388  0.9278796548877395
  0.6028277611410076  0.4931593397292602  0.9372044035713998
  0.0070026857910079  0.8722489609211337  0.4278872840678929
  0.4923809721219996  0.3718209715651071  0.9456142488644019
  0.3684059671709790  0.4861704793915536  0.9422005549289310
  0.0019828114262239  0.8810838328841655  0.5436272814499077
 
  0.00000000E+00  0.00000000E+00  0.00000000E+00
  0.00000000E+00  0.00000000E+00  0.00000000E+00
  0.00000000E+00  0.00000000E+00  0.00000000E+00
  0.00000000E+00  0.00000000E+00  0.00000000E+00
  0.00000000E+00  0.00000000E+00  0.00000000E+00
  0.00000000E+00  0.00000000E+00  0.00000000E+00
  0.00000000E+00  0.00000000E+00  0.00000000E+00
  0.00000000E+00  0.00000000E+00  0.00000000E+00
  0.00000000E+00  0.00000000E+00  0.00000000E+00
  0.00000000E+00  0.00000000E+00  0.00000000E+00
  0.00000000E+00  0.00000000E+00  0.00000000E+00
  0.00000000E+00  0.00000000E+00  0.00000000E+00
  0.00000000E+00  0.00000000E+00  0.00000000E+00
  0.00000000E+00  0.00000000E+00  0.00000000E+00
  0.00000000E+00  0.00000000E+00  0.00000000E+00
  0.00000000E+00  0.00000000E+00  0.00000000E+00
  0.00000000E+00  0.00000000E+00  0.00000000E+00
  0.00000000E+00  0.00000000E+00  0.00000000E+00
  0.00000000E+00  0.00000000E+00  0.00000000E+00
  0.00000000E+00  0.00000000E+00  0.00000000E+00
  0.00000000E+00  0.00000000E+00  0.00000000E+00
  0.00000000E+00  0.00000000E+00  0.00000000E+00
  0.00000000E+00  0.00000000E+00  0.00000000E+00
  0.00000000E+00  0.00000000E+00  0.00000000E+00
  0.00000000E+00  0.00000000E+00  0.00000000E+00
  0.00000000E+00  0.00000000E+00  0.00000000E+00
  0.00000000E+00  0.00000000E+00  0.00000000E+00
  0.00000000E+00  0.00000000E+00  0.00000000E+00
  0.00000000E+00  0.00000000E+00  0.00000000E+00
  0.00000000E+00  0.00000000E+00  0.00000000E+00
  0.00000000E+00  0.00000000E+00  0.00000000E+00
  0.00000000E+00  0.00000000E+00  0.00000000E+00
  0.00000000E+00  0.00000000E+00  0.00000000E+00
  0.00000000E+00  0.00000000E+00  0.00000000E+00
  0.00000000E+00  0.00000000E+00  0.00000000E+00
  0.00000000E+00  0.00000000E+00  0.00000000E+00
  0.00000000E+00  0.00000000E+00  0.00000000E+00
  0.00000000E+00  0.00000000E+00  0.00000000E+00
  0.00000000E+00  0.00000000E+00  0.00000000E+00
  0.00000000E+00  0.00000000E+00  0.00000000E+00
  0.00000000E+00  0.00000000E+00  0.00000000E+00
  0.00000000E+00  0.00000000E+00  0.00000000E+00
  0.00000000E+00  0.00000000E+00  0.00000000E+00
  0.00000000E+00  0.00000000E+00  0.00000000E+00
  0.00000000E+00  0.00000000E+00  0.00000000E+00
  0.00000000E+00  0.00000000E+00  0.00000000E+00
  0.00000000E+00  0.00000000E+00  0.00000000E+00
  0.00000000E+00  0.00000000E+00  0.00000000E+00
  0.00000000E+00  0.00000000E+00  0.00000000E+00
  0.00000000E+00  0.00000000E+00  0.00000000E+00
  0.00000000E+00  0.00000000E+00  0.00000000E+00
  0.00000000E+00  0.00000000E+00  0.00000000E+00
  0.00000000E+00  0.00000000E+00  0.00000000E+00
  0.00000000E+00  0.00000000E+00  0.00000000E+00
  0.00000000E+00  0.00000000E+00  0.00000000E+00
  0.00000000E+00  0.00000000E+00  0.00000000E+00
  0.00000000E+00  0.00000000E+00  0.00000000E+00
  0.00000000E+00  0.00000000E+00  0.00000000E+00
  0.00000000E+00  0.00000000E+00  0.00000000E+00
  0.00000000E+00  0.00000000E+00  0.00000000E+00
  0.00000000E+00  0.00000000E+00  0.00000000E+00
  0.00000000E+00  0.00000000E+00  0.00000000E+00
  0.00000000E+00  0.00000000E+00  0.00000000E+00
  0.00000000E+00  0.00000000E+00  0.00000000E+00
  0.00000000E+00  0.00000000E+00  0.00000000E+00
  0.00000000E+00  0.00000000E+00  0.00000000E+00
  0.00000000E+00  0.00000000E+00  0.00000000E+00
  0.00000000E+00  0.00000000E+00  0.00000000E+00
  0.00000000E+00  0.00000000E+00  0.00000000E+00
  0.00000000E+00  0.00000000E+00  0.00000000E+00
  0.00000000E+00  0.00000000E+00  0.00000000E+00
  0.00000000E+00  0.00000000E+00  0.00000000E+00
  0.00000000E+00  0.00000000E+00  0.00000000E+00
  0.00000000E+00  0.00000000E+00  0.00000000E+00
  0.00000000E+00  0.00000000E+00  0.00000000E+00
  0.00000000E+00  0.00000000E+00  0.00000000E+00
  0.00000000E+00  0.00000000E+00  0.00000000E+00
  0.00000000E+00  0.00000000E+00  0.00000000E+00
  0.00000000E+00  0.00000000E+00  0.00000000E+00
  0.00000000E+00  0.00000000E+00  0.00000000E+00
  0.00000000E+00  0.00000000E+00  0.00000000E+00
  0.00000000E+00  0.00000000E+00  0.00000000E+00
  0.00000000E+00  0.00000000E+00  0.00000000E+00
  0.00000000E+00  0.00000000E+00  0.00000000E+00
  0.00000000E+00  0.00000000E+00  0.00000000E+00
  0.00000000E+00  0.00000000E+00  0.00000000E+00
  0.00000000E+00  0.00000000E+00  0.00000000E+00
  0.00000000E+00  0.00000000E+00  0.00000000E+00
  0.00000000E+00  0.00000000E+00  0.00000000E+00
  0.00000000E+00  0.00000000E+00  0.00000000E+00
  0.00000000E+00  0.00000000E+00  0.00000000E+00
  0.00000000E+00  0.00000000E+00  0.00000000E+00
  0.00000000E+00  0.00000000E+00  0.00000000E+00
  0.00000000E+00  0.00000000E+00  0.00000000E+00
  0.00000000E+00  0.00000000E+00  0.00000000E+00
  0.00000000E+00  0.00000000E+00  0.00000000E+00
  0.00000000E+00  0.00000000E+00  0.00000000E+00
  0.00000000E+00  0.00000000E+00  0.00000000E+00
  0.00000000E+00  0.00000000E+00  0.00000000E+00
  0.00000000E+00  0.00000000E+00  0.00000000E+00
  0.00000000E+00  0.00000000E+00  0.00000000E+00
  0.00000000E+00  0.00000000E+00  0.00000000E+00
  0.00000000E+00  0.00000000E+00  0.00000000E+00
  0.00000000E+00  0.00000000E+00  0.00000000E+00
  0.00000000E+00  0.00000000E+00  0.00000000E+00
  0.00000000E+00  0.00000000E+00  0.00000000E+00
  0.00000000E+00  0.00000000E+00  0.00000000E+00
  0.00000000E+00  0.00000000E+00  0.00000000E+00
  0.00000000E+00  0.00000000E+00  0.00000000E+00
  0.00000000E+00  0.00000000E+00  0.00000000E+00
  0.00000000E+00  0.00000000E+00  0.00000000E+00
  0.00000000E+00  0.00000000E+00  0.00000000E+00
  0.00000000E+00  0.00000000E+00  0.00000000E+00
  0.00000000E+00  0.00000000E+00  0.00000000E+00
  0.00000000E+00  0.00000000E+00  0.00000000E+00
  0.00000000E+00  0.00000000E+00  0.00000000E+00
  0.00000000E+00  0.00000000E+00  0.00000000E+00
  0.00000000E+00  0.00000000E+00  0.00000000E+00
  0.00000000E+00  0.00000000E+00  0.00000000E+00
  0.00000000E+00  0.00000000E+00  0.00000000E+00
  0.00000000E+00  0.00000000E+00  0.00000000E+00
  0.00000000E+00  0.00000000E+00  0.00000000E+00
  0.00000000E+00  0.00000000E+00  0.00000000E+00
  0.00000000E+00  0.00000000E+00  0.00000000E+00
  0.00000000E+00  0.00000000E+00  0.00000000E+00
  0.00000000E+00  0.00000000E+00  0.00000000E+00
  0.00000000E+00  0.00000000E+00  0.00000000E+00
  0.00000000E+00  0.00000000E+00  0.00000000E+00
  0.00000000E+00  0.00000000E+00  0.00000000E+00
  0.00000000E+00  0.00000000E+00  0.00000000E+00
  0.00000000E+00  0.00000000E+00  0.00000000E+00
  0.00000000E+00  0.00000000E+00  0.00000000E+00
  0.00000000E+00  0.00000000E+00  0.00000000E+00
  0.00000000E+00  0.00000000E+00  0.00000000E+00
  0.00000000E+00  0.00000000E+00  0.00000000E+00
  0.00000000E+00  0.00000000E+00  0.00000000E+00
  0.00000000E+00  0.00000000E+00  0.00000000E+00
  0.00000000E+00  0.00000000E+00  0.00000000E+00
  0.00000000E+00  0.00000000E+00  0.00000000E+00
  0.00000000E+00  0.00000000E+00  0.00000000E+00
  0.00000000E+00  0.00000000E+00  0.00000000E+00
  0.00000000E+00  0.00000000E+00  0.00000000E+00
  0.00000000E+00  0.00000000E+00  0.00000000E+00
  0.00000000E+00  0.00000000E+00  0.00000000E+00
  0.00000000E+00  0.00000000E+00  0.00000000E+00
  0.00000000E+00  0.00000000E+00  0.00000000E+00
  0.00000000E+00  0.00000000E+00  0.00000000E+00
  0.00000000E+00  0.00000000E+00  0.00000000E+00
  0.00000000E+00  0.00000000E+00  0.00000000E+00
  0.00000000E+00  0.00000000E+00  0.00000000E+00
  0.00000000E+00  0.00000000E+00  0.00000000E+00
  0.00000000E+00  0.00000000E+00  0.00000000E+00
  0.00000000E+00  0.00000000E+00  0.00000000E+00
  0.00000000E+00  0.00000000E+00  0.00000000E+00
  0.00000000E+00  0.00000000E+00  0.00000000E+00
  0.00000000E+00  0.00000000E+00  0.00000000E+00
  0.00000000E+00  0.00000000E+00  0.00000000E+00
  0.00000000E+00  0.00000000E+00  0.00000000E+00
  0.00000000E+00  0.00000000E+00  0.00000000E+00
  0.00000000E+00  0.00000000E+00  0.00000000E+00
  0.00000000E+00  0.00000000E+00  0.00000000E+00
  0.00000000E+00  0.00000000E+00  0.00000000E+00
  0.00000000E+00  0.00000000E+00  0.00000000E+00
  0.00000000E+00  0.00000000E+00  0.00000000E+00
  0.00000000E+00  0.00000000E+00  0.00000000E+00
  0.00000000E+00  0.00000000E+00  0.00000000E+00
  0.00000000E+00  0.00000000E+00  0.00000000E+00
  0.00000000E+00  0.00000000E+00  0.00000000E+00
  0.00000000E+00  0.00000000E+00  0.00000000E+00
  0.00000000E+00  0.00000000E+00  0.00000000E+00
  0.00000000E+00  0.00000000E+00  0.00000000E+00
  0.00000000E+00  0.00000000E+00  0.00000000E+00
  0.00000000E+00  0.00000000E+00  0.00000000E+00
  0.00000000E+00  0.00000000E+00  0.00000000E+00
  0.00000000E+00  0.00000000E+00  0.00000000E+00
  0.00000000E+00  0.00000000E+00  0.00000000E+00
  0.00000000E+00  0.00000000E+00  0.00000000E+00
  0.00000000E+00  0.00000000E+00  0.00000000E+00
  0.00000000E+00  0.00000000E+00  0.00000000E+00
  0.00000000E+00  0.00000000E+00  0.00000000E+00
  0.00000000E+00  0.00000000E+00  0.00000000E+00
  0.00000000E+00  0.00000000E+00  0.00000000E+00
  0.00000000E+00  0.00000000E+00  0.00000000E+00
  0.00000000E+00  0.00000000E+00  0.00000000E+00
  0.00000000E+00  0.00000000E+00  0.00000000E+00
  0.00000000E+00  0.00000000E+00  0.00000000E+00
  0.00000000E+00  0.00000000E+00  0.00000000E+00
  0.00000000E+00  0.00000000E+00  0.00000000E+00
  0.00000000E+00  0.00000000E+00  0.00000000E+00
  0.00000000E+00  0.00000000E+00  0.00000000E+00
  0.00000000E+00  0.00000000E+00  0.00000000E+00
  0.00000000E+00  0.00000000E+00  0.00000000E+00
  0.00000000E+00  0.00000000E+00  0.00000000E+00
  0.00000000E+00  0.00000000E+00  0.00000000E+00
  0.00000000E+00  0.00000000E+00  0.00000000E+00
  0.00000000E+00  0.00000000E+00  0.00000000E+00
  0.00000000E+00  0.00000000E+00  0.00000000E+00
  0.00000000E+00  0.00000000E+00  0.00000000E+00
  0.00000000E+00  0.00000000E+00  0.00000000E+00
  0.00000000E+00  0.00000000E+00  0.00000000E+00
  0.00000000E+00  0.00000000E+00  0.00000000E+00
  0.00000000E+00  0.00000000E+00  0.00000000E+00
  0.00000000E+00  0.00000000E+00  0.00000000E+00
  0.00000000E+00  0.00000000E+00  0.00000000E+00
  0.00000000E+00  0.00000000E+00  0.00000000E+00
  0.00000000E+00  0.00000000E+00  0.00000000E+00
  0.00000000E+00  0.00000000E+00  0.00000000E+00
  0.00000000E+00  0.00000000E+00  0.00000000E+00
  0.00000000E+00  0.00000000E+00  0.00000000E+00
  0.00000000E+00  0.00000000E+00  0.00000000E+00
  0.00000000E+00  0.00000000E+00  0.00000000E+00
  0.00000000E+00  0.00000000E+00  0.00000000E+00
  0.00000000E+00  0.00000000E+00  0.00000000E+00
  0.00000000E+00  0.00000000E+00  0.00000000E+00
  0.00000000E+00  0.00000000E+00  0.00000000E+00
  0.00000000E+00  0.00000000E+00  0.00000000E+00
  0.00000000E+00  0.00000000E+00  0.00000000E+00
  0.00000000E+00  0.00000000E+00  0.00000000E+00
  0.00000000E+00  0.00000000E+00  0.00000000E+00
  0.00000000E+00  0.00000000E+00  0.00000000E+00
  0.00000000E+00  0.00000000E+00  0.00000000E+00
  0.00000000E+00  0.00000000E+00  0.00000000E+00
  0.00000000E+00  0.00000000E+00  0.00000000E+00
  0.00000000E+00  0.00000000E+00  0.00000000E+00
  0.00000000E+00  0.00000000E+00  0.00000000E+00
  0.00000000E+00  0.00000000E+00  0.00000000E+00
  0.00000000E+00  0.00000000E+00  0.00000000E+00
  0.00000000E+00  0.00000000E+00  0.00000000E+00
  0.00000000E+00  0.00000000E+00  0.00000000E+00
  0.00000000E+00  0.00000000E+00  0.00000000E+00
  0.00000000E+00  0.00000000E+00  0.00000000E+00
  0.00000000E+00  0.00000000E+00  0.00000000E+00
  0.00000000E+00  0.00000000E+00  0.00000000E+00
  0.00000000E+00  0.00000000E+00  0.00000000E+00
  0.00000000E+00  0.00000000E+00  0.00000000E+00
  0.00000000E+00  0.00000000E+00  0.00000000E+00
  0.00000000E+00  0.00000000E+00  0.00000000E+00
  0.00000000E+00  0.00000000E+00  0.00000000E+00
  0.00000000E+00  0.00000000E+00  0.00000000E+00
  0.00000000E+00  0.00000000E+00  0.00000000E+00
  0.00000000E+00  0.00000000E+00  0.00000000E+00
  0.00000000E+00  0.00000000E+00  0.00000000E+00
  0.00000000E+00  0.00000000E+00  0.00000000E+00
  0.00000000E+00  0.00000000E+00  0.00000000E+00
  0.00000000E+00  0.00000000E+00  0.00000000E+00
  0.00000000E+00  0.00000000E+00  0.00000000E+00
  0.00000000E+00  0.00000000E+00  0.00000000E+00
  0.00000000E+00  0.00000000E+00  0.00000000E+00
  0.00000000E+00  0.00000000E+00  0.00000000E+00
  0.00000000E+00  0.00000000E+00  0.00000000E+00
