# Supplementary material for: Dramatic Enhancement of Rare-Earth Metal–Organic Framework Stability Via Metal Cluster Fluorination
Source: JACS Au. 2022 Aug 9;2(8):1889–98. doi: 10.1021/jacsau.2c00259 (PMC9400048; doi:10.1021/jacsau.2c00259)
Supplement: Supplementary file 2 — au2c00259_si_002.zip [file au2c00259_si_002.zip › jacs_supplement/poscars/empty_stability/dobdc/mixed/ho/double/two/POSCAR]

POSCAR file written by OVITO Basic 3.5.4
   1.00000000000000     
    15.1912781783987150   -0.0165954295014853    0.0227859404167474
    -0.0633365568743543   14.8981104887890687    0.0278936366609912
     0.1488706834414728    0.0101390937085651   21.2880900994385200
   C    Ho   H    O    F 
    96    12    66    86     2
Direct
  0.3804371863018972  0.9320115706460115  0.9690921230049199
  0.0651788715572650  0.3865418876258957  0.0335556986605567
  0.4889347696226878  0.1878897105432813  0.0141508650627955
  0.8068721763577429  0.4811354402388375  0.9899160502962303
  0.4633146126912067  0.0952327152304875  0.9941999821260197
  0.8999689836000542  0.4599425226060703  0.0067859684539684
  0.5039362123871740  0.0150964257155337  0.0133031767295719
  0.4607053554917471  0.9345590661408991  0.0012291160819800
  0.9766344868853309  0.5056934013315697  0.9866663106931881
  0.0578372090062658  0.4669890002446735  0.9994833579865414
  0.3862842270985780  0.0921572950824014  0.9594366167727983
  0.9077402652440796  0.3822622463856149  0.0424331967077407
  0.3441876598171163  0.0120818734034032  0.9457334055230362
  0.9881380944915179  0.3452544372398023  0.0573251571860283
  0.3324332957546332  0.8470603053714925  0.9660891193558072
  0.1519862858068421  0.3446540808934415  0.0386591385327080
  0.6722503468029473  0.6717090688512002  0.1373809651215936
  0.3580297331402491  0.3738972017991742  0.1722349281593907
  0.3574550485245922  0.6691858436357876  0.1497879685396484
  0.6752623900609365  0.3572858074473118  0.1548555498209438
  0.7877978916354920  0.7813377551575229  0.1687939434864418
  0.2575064980872384  0.2539098972669649  0.2043149024788207
  0.2402286545105383  0.7771849210713384  0.1851184079944801
  0.7975060287786491  0.2531825777170980  0.1886177362811026
  0.7197083302975500  0.7221552221482952  0.1860683686364979
  0.3093169567059704  0.3261689062787880  0.2233782982264501
  0.3073092811749305  0.7146257177022264  0.1999792053951737
  0.7309707303273782  0.3159187263098531  0.2039740857677685
  0.8429183165731260  0.2103379714612217  0.2363137818459862
  0.1960566467992493  0.8195213298883459  0.2342242690004497
  0.2079160838347676  0.2029376763083519  0.2466251619145865
  0.8342390126636090  0.8294912458524237  0.2138649337502656
  0.6967812526893979  0.7104819214042593  0.2506266067406031
  0.3116623995736276  0.3497233281163687  0.2877349544895580
  0.3270203968387477  0.6950864834186206  0.2625394569633315
  0.7152207052290720  0.3376156337111311  0.2668293548018923
  0.8250866305746243  0.2299465970750916  0.2991324961927120
  0.2152870015685835  0.7996117425144575  0.2968251783480724
  0.2130909638343397  0.2240773157843137  0.3112880529270612
  0.8108353046186991  0.8174617244073019  0.2780288133133695
  0.7621020744837068  0.2961478509082554  0.3143028899380482
  0.2812781411301160  0.7357898539273222  0.3115068600297448
  0.2642963605246891  0.2974480022610848  0.3304517653176759
  0.7428393596583120  0.7591181115408290  0.2952769799822974
  0.8696514662551849  0.1772069506157621  0.3487567020732385
  0.1658942000714916  0.8465560045351950  0.3466160625393613
  0.1670541076124721  0.1685111467568845  0.3585292006881744
  0.8576232799147689  0.8639019215362111  0.3290301546477536
  0.9060399313995475  0.5635839687579249  0.4599103981803196
  0.4147992868421113  0.0004815958547795  0.5025359240258069
  0.0072643472910698  0.3059683341246711  0.5080435997473529
  0.6967498799781424  0.0082313577820372  0.4904787031409725
  0.9869057683789961  0.3996079342374941  0.4868448433394477
  0.5983795928700744  0.0099477735492357  0.4921436811309547
  0.0237181145010794  0.4794636399982011  0.5103433660369063
  0.5479802227223800  0.0888248489513828  0.4851030565396783
  0.9147895646832396  0.4038532690305061  0.4470862775434057
  0.5561824843187964  0.9279419252213685  0.5030064058271506
  0.8731596771496584  0.4837987410568800  0.4333741615365625
  0.4657014901941210  0.9224220315548024  0.5079505883208455
  0.8590210251891008  0.6489473683644604  0.4546587752591478
  0.3185872535558687  0.0006065484461004  0.5069986004504301
  0.1493542626952262  0.8141960922073324  0.6438040225914463
  0.8373714414117757  0.1321865225734840  0.6597643327733778
  0.8357145132741621  0.8249711922270606  0.6406175496664943
  0.1517251982164396  0.1279446503580814  0.6653579741726645
  0.2589728388290098  0.7007635445287832  0.6779447662975144
  0.7318397759670816  0.2495301922545181  0.6901221164312403
  0.7407664497604287  0.6935469342764193  0.6791899385257736
  0.2415880424781278  0.2632364194503225  0.6997528115520879
  0.1977973098083154  0.7672421412111348  0.6936257457481432
  0.7837630569676506  0.1771015112047536  0.7083313249310379
  0.7812394503235538  0.7776486512880680  0.6888262092574280
  0.1934266928872788  0.1841634920024973  0.7146655475723236
  0.2852512728718608  0.3079424391170491  0.7475840334164801
  0.6932009630407379  0.6550062619039920  0.7285080626112972
  0.6808609683460460  0.2958749443152584  0.7336309468440305
  0.3064656017532457  0.6559727695252775  0.7238886366065458
  0.1832366786681590  0.7898876683069744  0.7578247349296632
  0.7850593326896060  0.1482989164608810  0.7718950651691969
  0.7711196668589224  0.8199017739962642  0.7468477034426115
  0.1868556201053408  0.1557194937560027  0.7771818488486275
  0.2806125860560442  0.2782188845010296  0.8096484326856412
  0.6839042186270134  0.6967728773562101  0.7869266420876500
  0.6837773196523784  0.2686178799327479  0.7975350159947254
  0.2922246027536275  0.6795775766702050  0.7879105013894190
  0.2289633637238282  0.2021923026796131  0.8248117845657674
  0.7224211057404801  0.7821818368152478  0.7959413319369801
  0.7351783489919868  0.1955126060233141  0.8156960432641043
  0.2312508305269745  0.7453383777629909  0.8036423718378671
  0.3317387449055929  0.3267787507473514  0.8577593554738101
  0.6381625811244973  0.6458516843213928  0.8377000762987734
  0.6349658035279475  0.3184586199850656  0.8462151319030013
  0.3415372746354777  0.6359497816425019  0.8391320259020176
  0.9820709564315706  0.5601358335486637  0.4967769446312360
  0.4568944491507594  0.0826321984314973  0.4911912126309375
  0.3716595675281980  0.3742348543422978  0.0136982728979902
  0.6379970295472432  0.6147969147013086  0.9896044387969809
  0.6195491902758263  0.3629346121728219  0.0005183933589734
  0.3846825547904018  0.6291864438946462  0.9956045713957522
  0.5118191033888948  0.5101688264878064  0.1233890751374105
  0.0108495241822126  0.0079530613907579  0.3762858667067022
  0.1199969001702996  0.8729457875871489  0.4978758757206663
  0.8810625198582969  0.1233951408938339  0.5050151234890023
  0.8702778120528833  0.8715531307625355  0.4888330821821398
  0.1280597720505909  0.1261278903395890  0.5103770172629893
  0.9938286507636604  0.9816623753809779  0.6243473820477945
  0.4931265690671083  0.4845386544618719  0.8763109928659176
  0.3568324793317643  0.1559866392498108  0.9462276486652286
  0.4864031640874700  0.8708737684574999  0.0190522173280741
  0.8471033532451031  0.3482085798703594  0.0565401992021322
  0.5982439483417323  0.9605162568042687  0.0588254441252118
  0.1188346393970221  0.4971157369597208  0.9811277831478549
  0.0260151475217398  0.6053258548685392  0.9408923845602288
  0.9317084943062852  0.2480871513263594  0.1046612169486281
  0.6772346826539817  0.4976797133028299  0.0848400801260496
  0.3410961066553142  0.5122430499769735  0.0969537797562907
  0.5131181443284447  0.6810522959881524  0.0854083627994200
  0.7675067851167796  0.2638835290325332  0.1033907744639322
  0.2568816992689236  0.7563858032154727  0.0991100130498666
  0.4951400826354373  0.3275380418363909  0.0926693713772053
  0.8050964844715480  0.7887084492395147  0.1190649627041296
  0.2555192569883360  0.2378412568333772  0.1543124364533881
  0.1450562867073302  0.8687335651176866  0.2238712933686386
  0.8918287293022615  0.1590062217727848  0.2252466656920546
  0.9232518296913241  0.9108007227422803  0.2364077404272180
  0.1291788909739040  0.1090996337186070  0.2633102510038015
  0.3464568465905842  0.4331126339291416  0.3508104523061135
  0.6098563811262991  0.6263949995467044  0.2308569406513570
  0.6640304016084642  0.3866703057550609  0.2778317068852232
  0.3786307063646959  0.6463516823906943  0.2726070941731109
  0.2652521044921841  0.3127975369063876  0.3808295744649328
  0.7269160884478723  0.7507796124013808  0.3450928682362076
  0.8348924462179141  0.0047430847572230  0.4081180155095936
  0.2575826495946885  0.7501411161172626  0.3971780461164371
  0.7807989264628930  0.2705621978426009  0.4002112573530709
  0.0020329171393527  0.8302915396238006  0.3982953738569250
  0.0049983904720179  0.6232576565363814  0.5175916301758079
  0.4152826976698591  0.1421493181085012  0.4867486012799631
  0.5982411660552316  0.8687287625715285  0.5075398746182529
  0.8877800133997624  0.3404251025022589  0.4301864016850203
  0.5435680977606765  0.2140623444041481  0.4665433957979701
  0.4614395585870312  0.7908440081836403  0.5136069394423046
  0.7760518616150236  0.4224018734338131  0.3894776180445021
  0.1070932059027214  0.5338881760553846  0.5657204071858644
  0.3253684305075453  0.8713664523089903  0.5136995360870031
  0.7696731855563712  0.5868883069037096  0.4094416191380361
  0.9924100937085427  0.1681896367347733  0.5943072860760594
  0.1610104493947375  0.9990022121641857  0.5946663288847844
  0.9849682523047107  0.8145630024725818  0.5852383519743469
  0.2747570655294211  0.3534869027745344  0.6406652126706476
  0.8262863407586920  0.9874683511058251  0.5841646454044422
  0.7250164696705994  0.5903866367324397  0.6276975284267721
  0.2697660929307659  0.6843418645659511  0.6284323925218445
  0.7320274581687656  0.2695741311908080  0.6406915646985283
  0.6625599802661952  0.5886249419769172  0.7231671845375587
  0.3252009845504347  0.3678697141787381  0.7374750641752499
  0.5998784898496794  0.3860185570904946  0.7534894755134900
  0.3915109488419048  0.5724034588851410  0.7478308396537869
  0.0985815151147307  0.8744172468501503  0.7358535780437023
  0.8671929763532660  0.0593749772988232  0.7513467463845203
  0.1477684330895741  0.0954647075693273  0.7875101584091695
  0.8036566536533201  0.8851172222649524  0.7532447111116127
  0.2217743837562551  0.7625855135767949  0.8531359912932643
  0.7361637890588142  0.1763264928556723  0.8652962525888270
  0.2553824210349092  0.2233560731199589  0.9103315342746683
  0.7405982149845869  0.8856573285823970  0.8466460792546968
  0.6701882569219464  0.4773189778974398  0.9086186745050142
  0.4880596185650958  0.3147976673006241  0.9193411689015534
  0.3219200115089649  0.4926767062779831  0.9114996259167683
  0.2389883432370468  0.9086027462525266  0.9257684459097177
  0.0976840746189183  0.2465033728542849  0.0827174342757502
  0.1757211060419408  0.0070549563453497  0.4107567141205521
  0.2458131100509604  0.0726673667357289  0.9028322799787531
  0.5678152032146571  0.2148742101634724  0.0135896416525938
  0.3638363649412781  0.7769795599654614  0.9884533645601437
  0.7800461804247618  0.5612915617710854  0.9856035303257045
  0.2192971585030961  0.3803571365434806  0.0158657491809890
  0.2530098940570795  0.8458773180237955  0.9415587473687310
  0.1573832647557865  0.2652023451606951  0.0661790334422676
  0.4219313858447151  0.2349536269796459  0.0290599453465745
  0.7595653006657486  0.4110817885905718  0.9830795690916290
  0.5800354805301708  0.0205401566490337  0.0460435238682919
  0.9679563415580503  0.5822928236883058  0.9528684809941126
  0.2670310959007267  0.0095743385341862  0.9138605028414446
  0.9925412980566719  0.2681722187084219  0.0918277797739506
  0.5041252632959399  0.3825405934269313  0.0684652007594408
  0.5125602639946649  0.6450292914528717  0.0471848619413038
  0.6289973485900262  0.4990313995091284  0.0549705865709882
  0.3836158870002677  0.5117317852918006  0.0623851636243344
  0.6890222399071675  0.6839617117304755  0.0794196655762178
  0.3343650887213769  0.3547815040314148  0.1165530177788838
  0.3302044654397491  0.6793583206418035  0.0925504820178702
  0.6882071972571566  0.3286439904057019  0.0978786041316226
  0.2188181161654867  0.7971389714479216  0.1255346757351674
  0.8172631187136403  0.2328244732117639  0.1277611096142905
  0.6127856716474440  0.6152089882250564  0.1571841567921766
  0.4193283115652378  0.4293248085614891  0.1852405371790553
  0.4242594399294646  0.6230857737903008  0.1638280726912882
  0.6198750018185279  0.4161842836826324  0.1701673484769728
  0.1580174098252840  0.1355122697254458  0.2244306980751674
  0.8997841551118526  0.8855141053102713  0.1960144550765008
  0.6326714226800974  0.6543745884825896  0.2707066149657749
  0.3589250235934713  0.4229185703448692  0.3063328956917459
  0.9246531789228953  0.1186038498099506  0.3327076286228134
  0.1126027471241287  0.9076327503923736  0.3320051524642835
  0.1152218729222980  0.1061320651313054  0.3373315277737134
  0.9217219333790609  0.9181267686183432  0.3139342341887641
  0.7461528561828104  0.3190880449902025  0.3756088987832200
  0.3008487516947866  0.7140424794935853  0.3715228437147644
  0.8464153486870032  0.1941999779119641  0.4063315272669996
  0.1803459054863694  0.8219722263042541  0.4048271446248464
  0.1808219196428311  0.1812765448489984  0.4163052006444730
  0.8338512195164682  0.8481417497430996  0.3849764793182260
  0.0033495594040716  0.8721292787432233  0.4333620114982324
  0.8865640796978056  0.0068664552289022  0.4348720161368078
  0.1308147101454651  0.0013349149162920  0.4434999101824175
  0.8892568155407261  0.7192601239370759  0.4773178705108307
  0.0845486852048651  0.2762528498518506  0.5128115363670105
  0.7373528523012283  0.0822728678602473  0.4945308599908955
  0.2754675079221514  0.0701386186792092  0.5067408199884014
  0.7818571222457535  0.6492138110338885  0.4263656131794988
  0.2784644435614609  0.9195019327005625  0.5107760164489505
  0.9368451028409908  0.2614970835432189  0.5189845406188383
  0.7314313598259545  0.9309727153428611  0.4865735006744671
  0.0948975227044428  0.4744190166450153  0.5485668403202624
  0.5882933593158484  0.1678730592239361  0.4720231837188678
  0.7988672871876474  0.4857086915143682  0.3979352527141984
  0.4225686592462026  0.8422384294529266  0.5191749223436943
  0.0031646315545473  0.1135355235521871  0.5704104941895238
  0.9947452863519004  0.8569643589967555  0.5509188384194843
  0.1182857525994478  0.9868981258750651  0.5617084337077003
  0.8783923597192924  0.9897983519910767  0.5572023868261198
  0.1657249005303711  0.7976560549192726  0.5858699429000396
  0.8291341351715715  0.1564756706824539  0.6032176001099074
  0.8170819880722249  0.8151228086539248  0.5830951487921752
  0.1783261673904093  0.1413542630658284  0.6091491441238972
  0.7516136762080592  0.6499559900582454  0.6233482306564682
  0.2445860379458509  0.2953811606543226  0.6400320826401042
  0.0913497486250208  0.8716572620917731  0.6619220350028456
  0.8907085053094974  0.0696538803504296  0.6779175022246662
  0.8979688392744336  0.8747742577303157  0.6614344784386077
  0.0953099914586844  0.0685087737115921  0.6816980173403593
  0.6316427911962847  0.3656002395008784  0.7141377305203136
  0.3643440900779069  0.5919678059593352  0.7067515022926116
  0.1257108929551620  0.8529099634202097  0.7763534778965564
  0.8331546823069473  0.0771244230927266  0.7904503963621323
  0.3849903800181096  0.3870639072204298  0.8398323055803232
  0.5873042966724213  0.5815937935636910  0.8224495926109086
  0.5804544475130271  0.3797070688919320  0.8271437788559552
  0.3983094070220830  0.5759627516071788  0.8225980266364559
  0.2213098945254188  0.1741823605453305  0.8859408408435030
  0.7114133301904815  0.8272322940832879  0.8509276681097049
  0.3185738157167819  0.3037806094559201  0.9159394302956159
  0.6560071640378382  0.6681519077636509  0.8941159210898775
  0.6480001552570442  0.3010073831741167  0.9034166427323100
  0.3266159205471411  0.6576972550909872  0.8956408714313682
  0.4894097395377131  0.3672715502968842  0.9465374963937592
  0.3640486342410441  0.4953814900121998  0.9456525966120566
  0.6173383927817397  0.4870157956661743  0.9339465553065480
  0.0092626986580484  0.1180226596960878  0.4499910799325662
  0.5006748073999319  0.6062712855752608  0.9382024246540510
 
  0.00000000E+00  0.00000000E+00  0.00000000E+00
  0.00000000E+00  0.00000000E+00  0.00000000E+00
  0.00000000E+00  0.00000000E+00  0.00000000E+00
  0.00000000E+00  0.00000000E+00  0.00000000E+00
  0.00000000E+00  0.00000000E+00  0.00000000E+00
  0.00000000E+00  0.00000000E+00  0.00000000E+00
  0.00000000E+00  0.00000000E+00  0.00000000E+00
  0.00000000E+00  0.00000000E+00  0.00000000E+00
  0.00000000E+00  0.00000000E+00  0.00000000E+00
  0.00000000E+00  0.00000000E+00  0.00000000E+00
  0.00000000E+00  0.00000000E+00  0.00000000E+00
  0.00000000E+00  0.00000000E+00  0.00000000E+00
  0.00000000E+00  0.00000000E+00  0.00000000E+00
  0.00000000E+00  0.00000000E+00  0.00000000E+00
  0.00000000E+00  0.00000000E+00  0.00000000E+00
  0.00000000E+00  0.00000000E+00  0.00000000E+00
  0.00000000E+00  0.00000000E+00  0.00000000E+00
  0.00000000E+00  0.00000000E+00  0.00000000E+00
  0.00000000E+00  0.00000000E+00  0.00000000E+00
  0.00000000E+00  0.00000000E+00  0.00000000E+00
  0.00000000E+00  0.00000000E+00  0.00000000E+00
  0.00000000E+00  0.00000000E+00  0.00000000E+00
  0.00000000E+00  0.00000000E+00  0.00000000E+00
  0.00000000E+00  0.00000000E+00  0.00000000E+00
  0.00000000E+00  0.00000000E+00  0.00000000E+00
  0.00000000E+00  0.00000000E+00  0.00000000E+00
  0.00000000E+00  0.00000000E+00  0.00000000E+00
  0.00000000E+00  0.00000000E+00  0.00000000E+00
  0.00000000E+00  0.00000000E+00  0.00000000E+00
  0.00000000E+00  0.00000000E+00  0.00000000E+00
  0.00000000E+00  0.00000000E+00  0.00000000E+00
  0.00000000E+00  0.00000000E+00  0.00000000E+00
  0.00000000E+00  0.00000000E+00  0.00000000E+00
  0.00000000E+00  0.00000000E+00  0.00000000E+00
  0.00000000E+00  0.00000000E+00  0.00000000E+00
  0.00000000E+00  0.00000000E+00  0.00000000E+00
  0.00000000E+00  0.00000000E+00  0.00000000E+00
  0.00000000E+00  0.00000000E+00  0.00000000E+00
  0.00000000E+00  0.00000000E+00  0.00000000E+00
  0.00000000E+00  0.00000000E+00  0.00000000E+00
  0.00000000E+00  0.00000000E+00  0.00000000E+00
  0.00000000E+00  0.00000000E+00  0.00000000E+00
  0.00000000E+00  0.00000000E+00  0.00000000E+00
  0.00000000E+00  0.00000000E+00  0.00000000E+00
  0.00000000E+00  0.00000000E+00  0.00000000E+00
  0.00000000E+00  0.00000000E+00  0.00000000E+00
  0.00000000E+00  0.00000000E+00  0.00000000E+00
  0.00000000E+00  0.00000000E+00  0.00000000E+00
  0.00000000E+00  0.00000000E+00  0.00000000E+00
  0.00000000E+00  0.00000000E+00  0.00000000E+00
  0.00000000E+00  0.00000000E+00  0.00000000E+00
  0.00000000E+00  0.00000000E+00  0.00000000E+00
  0.00000000E+00  0.00000000E+00  0.00000000E+00
  0.00000000E+00  0.00000000E+00  0.00000000E+00
  0.00000000E+00  0.00000000E+00  0.00000000E+00
  0.00000000E+00  0.00000000E+00  0.00000000E+00
  0.00000000E+00  0.00000000E+00  0.00000000E+00
  0.00000000E+00  0.00000000E+00  0.00000000E+00
  0.00000000E+00  0.00000000E+00  0.00000000E+00
  0.00000000E+00  0.00000000E+00  0.00000000E+00
  0.00000000E+00  0.00000000E+00  0.00000000E+00
  0.00000000E+00  0.00000000E+00  0.00000000E+00
  0.00000000E+00  0.00000000E+00  0.00000000E+00
  0.00000000E+00  0.00000000E+00  0.00000000E+00
  0.00000000E+00  0.00000000E+00  0.00000000E+00
  0.00000000E+00  0.00000000E+00  0.00000000E+00
  0.00000000E+00  0.00000000E+00  0.00000000E+00
  0.00000000E+00  0.00000000E+00  0.00000000E+00
  0.00000000E+00  0.00000000E+00  0.00000000E+00
  0.00000000E+00  0.00000000E+00  0.00000000E+00
  0.00000000E+00  0.00000000E+00  0.00000000E+00
  0.00000000E+00  0.00000000E+00  0.00000000E+00
  0.00000000E+00  0.00000000E+00  0.00000000E+00
  0.00000000E+00  0.00000000E+00  0.00000000E+00
  0.00000000E+00  0.00000000E+00  0.00000000E+00
  0.00000000E+00  0.00000000E+00  0.00000000E+00
  0.00000000E+00  0.00000000E+00  0.00000000E+00
  0.00000000E+00  0.00000000E+00  0.00000000E+00
  0.00000000E+00  0.00000000E+00  0.00000000E+00
  0.00000000E+00  0.00000000E+00  0.00000000E+00
  0.00000000E+00  0.00000000E+00  0.00000000E+00
  0.00000000E+00  0.00000000E+00  0.00000000E+00
  0.00000000E+00  0.00000000E+00  0.00000000E+00
  0.00000000E+00  0.00000000E+00  0.00000000E+00
  0.00000000E+00  0.00000000E+00  0.00000000E+00
  0.00000000E+00  0.00000000E+00  0.00000000E+00
  0.00000000E+00  0.00000000E+00  0.00000000E+00
  0.00000000E+00  0.00000000E+00  0.00000000E+00
  0.00000000E+00  0.00000000E+00  0.00000000E+00
  0.00000000E+00  0.00000000E+00  0.00000000E+00
  0.00000000E+00  0.00000000E+00  0.00000000E+00
  0.00000000E+00  0.00000000E+00  0.00000000E+00
  0.00000000E+00  0.00000000E+00  0.00000000E+00
  0.00000000E+00  0.00000000E+00  0.00000000E+00
  0.00000000E+00  0.00000000E+00  0.00000000E+00
  0.00000000E+00  0.00000000E+00  0.00000000E+00
  0.00000000E+00  0.00000000E+00  0.00000000E+00
  0.00000000E+00  0.00000000E+00  0.00000000E+00
  0.00000000E+00  0.00000000E+00  0.00000000E+00
  0.00000000E+00  0.00000000E+00  0.00000000E+00
  0.00000000E+00  0.00000000E+00  0.00000000E+00
  0.00000000E+00  0.00000000E+00  0.00000000E+00
  0.00000000E+00  0.00000000E+00  0.00000000E+00
  0.00000000E+00  0.00000000E+00  0.00000000E+00
  0.00000000E+00  0.00000000E+00  0.00000000E+00
  0.00000000E+00  0.00000000E+00  0.00000000E+00
  0.00000000E+00  0.00000000E+00  0.00000000E+00
  0.00000000E+00  0.00000000E+00  0.00000000E+00
  0.00000000E+00  0.00000000E+00  0.00000000E+00
  0.00000000E+00  0.00000000E+00  0.00000000E+00
  0.00000000E+00  0.00000000E+00  0.00000000E+00
  0.00000000E+00  0.00000000E+00  0.00000000E+00
  0.00000000E+00  0.00000000E+00  0.00000000E+00
  0.00000000E+00  0.00000000E+00  0.00000000E+00
  0.00000000E+00  0.00000000E+00  0.00000000E+00
  0.00000000E+00  0.00000000E+00  0.00000000E+00
  0.00000000E+00  0.00000000E+00  0.00000000E+00
  0.00000000E+00  0.00000000E+00  0.00000000E+00
  0.00000000E+00  0.00000000E+00  0.00000000E+00
  0.00000000E+00  0.00000000E+00  0.00000000E+00
  0.00000000E+00  0.00000000E+00  0.00000000E+00
  0.00000000E+00  0.00000000E+00  0.00000000E+00
  0.00000000E+00  0.00000000E+00  0.00000000E+00
  0.00000000E+00  0.00000000E+00  0.00000000E+00
  0.00000000E+00  0.00000000E+00  0.00000000E+00
  0.00000000E+00  0.00000000E+00  0.00000000E+00
  0.00000000E+00  0.00000000E+00  0.00000000E+00
  0.00000000E+00  0.00000000E+00  0.00000000E+00
  0.00000000E+00  0.00000000E+00  0.00000000E+00
  0.00000000E+00  0.00000000E+00  0.00000000E+00
  0.00000000E+00  0.00000000E+00  0.00000000E+00
  0.00000000E+00  0.00000000E+00  0.00000000E+00
  0.00000000E+00  0.00000000E+00  0.00000000E+00
  0.00000000E+00  0.00000000E+00  0.00000000E+00
  0.00000000E+00  0.00000000E+00  0.00000000E+00
  0.00000000E+00  0.00000000E+00  0.00000000E+00
  0.00000000E+00  0.00000000E+00  0.00000000E+00
  0.00000000E+00  0.00000000E+00  0.00000000E+00
  0.00000000E+00  0.00000000E+00  0.00000000E+00
  0.00000000E+00  0.00000000E+00  0.00000000E+00
  0.00000000E+00  0.00000000E+00  0.00000000E+00
  0.00000000E+00  0.00000000E+00  0.00000000E+00
  0.00000000E+00  0.00000000E+00  0.00000000E+00
  0.00000000E+00  0.00000000E+00  0.00000000E+00
  0.00000000E+00  0.00000000E+00  0.00000000E+00
  0.00000000E+00  0.00000000E+00  0.00000000E+00
  0.00000000E+00  0.00000000E+00  0.00000000E+00
  0.00000000E+00  0.00000000E+00  0.00000000E+00
  0.00000000E+00  0.00000000E+00  0.00000000E+00
  0.00000000E+00  0.00000000E+00  0.00000000E+00
  0.00000000E+00  0.00000000E+00  0.00000000E+00
  0.00000000E+00  0.00000000E+00  0.00000000E+00
  0.00000000E+00  0.00000000E+00  0.00000000E+00
  0.00000000E+00  0.00000000E+00  0.00000000E+00
  0.00000000E+00  0.00000000E+00  0.00000000E+00
  0.00000000E+00  0.00000000E+00  0.00000000E+00
  0.00000000E+00  0.00000000E+00  0.00000000E+00
  0.00000000E+00  0.00000000E+00  0.00000000E+00
  0.00000000E+00  0.00000000E+00  0.00000000E+00
  0.00000000E+00  0.00000000E+00  0.00000000E+00
  0.00000000E+00  0.00000000E+00  0.00000000E+00
  0.00000000E+00  0.00000000E+00  0.00000000E+00
  0.00000000E+00  0.00000000E+00  0.00000000E+00
  0.00000000E+00  0.00000000E+00  0.00000000E+00
  0.00000000E+00  0.00000000E+00  0.00000000E+00
  0.00000000E+00  0.00000000E+00  0.00000000E+00
  0.00000000E+00  0.00000000E+00  0.00000000E+00
  0.00000000E+00  0.00000000E+00  0.00000000E+00
  0.00000000E+00  0.00000000E+00  0.00000000E+00
  0.00000000E+00  0.00000000E+00  0.00000000E+00
  0.00000000E+00  0.00000000E+00  0.00000000E+00
  0.00000000E+00  0.00000000E+00  0.00000000E+00
  0.00000000E+00  0.00000000E+00  0.00000000E+00
  0.00000000E+00  0.00000000E+00  0.00000000E+00
  0.00000000E+00  0.00000000E+00  0.00000000E+00
  0.00000000E+00  0.00000000E+00  0.00000000E+00
  0.00000000E+00  0.00000000E+00  0.00000000E+00
  0.00000000E+00  0.00000000E+00  0.00000000E+00
  0.00000000E+00  0.00000000E+00  0.00000000E+00
  0.00000000E+00  0.00000000E+00  0.00000000E+00
  0.00000000E+00  0.00000000E+00  0.00000000E+00
  0.00000000E+00  0.00000000E+00  0.00000000E+00
  0.00000000E+00  0.00000000E+00  0.00000000E+00
  0.00000000E+00  0.00000000E+00  0.00000000E+00
  0.00000000E+00  0.00000000E+00  0.00000000E+00
  0.00000000E+00  0.00000000E+00  0.00000000E+00
  0.00000000E+00  0.00000000E+00  0.00000000E+00
  0.00000000E+00  0.00000000E+00  0.00000000E+00
  0.00000000E+00  0.00000000E+00  0.00000000E+00
  0.00000000E+00  0.00000000E+00  0.00000000E+00
  0.00000000E+00  0.00000000E+00  0.00000000E+00
  0.00000000E+00  0.00000000E+00  0.00000000E+00
  0.00000000E+00  0.00000000E+00  0.00000000E+00
  0.00000000E+00  0.00000000E+00  0.00000000E+00
  0.00000000E+00  0.00000000E+00  0.00000000E+00
  0.00000000E+00  0.00000000E+00  0.00000000E+00
  0.00000000E+00  0.00000000E+00  0.00000000E+00
  0.00000000E+00  0.00000000E+00  0.00000000E+00
  0.00000000E+00  0.00000000E+00  0.00000000E+00
  0.00000000E+00  0.00000000E+00  0.00000000E+00
  0.00000000E+00  0.00000000E+00  0.00000000E+00
  0.00000000E+00  0.00000000E+00  0.00000000E+00
  0.00000000E+00  0.00000000E+00  0.00000000E+00
  0.00000000E+00  0.00000000E+00  0.00000000E+00
  0.00000000E+00  0.00000000E+00  0.00000000E+00
  0.00000000E+00  0.00000000E+00  0.00000000E+00
  0.00000000E+00  0.00000000E+00  0.00000000E+00
  0.00000000E+00  0.00000000E+00  0.00000000E+00
  0.00000000E+00  0.00000000E+00  0.00000000E+00
  0.00000000E+00  0.00000000E+00  0.00000000E+00
  0.00000000E+00  0.00000000E+00  0.00000000E+00
  0.00000000E+00  0.00000000E+00  0.00000000E+00
  0.00000000E+00  0.00000000E+00  0.00000000E+00
  0.00000000E+00  0.00000000E+00  0.00000000E+00
  0.00000000E+00  0.00000000E+00  0.00000000E+00
  0.00000000E+00  0.00000000E+00  0.00000000E+00
  0.00000000E+00  0.00000000E+00  0.00000000E+00
  0.00000000E+00  0.00000000E+00  0.00000000E+00
  0.00000000E+00  0.00000000E+00  0.00000000E+00
  0.00000000E+00  0.00000000E+00  0.00000000E+00
  0.00000000E+00  0.00000000E+00  0.00000000E+00
  0.00000000E+00  0.00000000E+00  0.00000000E+00
  0.00000000E+00  0.00000000E+00  0.00000000E+00
  0.00000000E+00  0.00000000E+00  0.00000000E+00
  0.00000000E+00  0.00000000E+00  0.00000000E+00
  0.00000000E+00  0.00000000E+00  0.00000000E+00
  0.00000000E+00  0.00000000E+00  0.00000000E+00
  0.00000000E+00  0.00000000E+00  0.00000000E+00
  0.00000000E+00  0.00000000E+00  0.00000000E+00
  0.00000000E+00  0.00000000E+00  0.00000000E+00
  0.00000000E+00  0.00000000E+00  0.00000000E+00
  0.00000000E+00  0.00000000E+00  0.00000000E+00
  0.00000000E+00  0.00000000E+00  0.00000000E+00
  0.00000000E+00  0.00000000E+00  0.00000000E+00
  0.00000000E+00  0.00000000E+00  0.00000000E+00
  0.00000000E+00  0.00000000E+00  0.00000000E+00
  0.00000000E+00  0.00000000E+00  0.00000000E+00
  0.00000000E+00  0.00000000E+00  0.00000000E+00
  0.00000000E+00  0.00000000E+00  0.00000000E+00
  0.00000000E+00  0.00000000E+00  0.00000000E+00
  0.00000000E+00  0.00000000E+00  0.00000000E+00
  0.00000000E+00  0.00000000E+00  0.00000000E+00
  0.00000000E+00  0.00000000E+00  0.00000000E+00
  0.00000000E+00  0.00000000E+00  0.00000000E+00
  0.00000000E+00  0.00000000E+00  0.00000000E+00
  0.00000000E+00  0.00000000E+00  0.00000000E+00
  0.00000000E+00  0.00000000E+00  0.00000000E+00
  0.00000000E+00  0.00000000E+00  0.00000000E+00
  0.00000000E+00  0.00000000E+00  0.00000000E+00
  0.00000000E+00  0.00000000E+00  0.00000000E+00
  0.00000000E+00  0.00000000E+00  0.00000000E+00
  0.00000000E+00  0.00000000E+00  0.00000000E+00
  0.00000000E+00  0.00000000E+00  0.00000000E+00
  0.00000000E+00  0.00000000E+00  0.00000000E+00
  0.00000000E+00  0.00000000E+00  0.00000000E+00
  0.00000000E+00  0.00000000E+00  0.00000000E+00
  0.00000000E+00  0.00000000E+00  0.00000000E+00
  0.00000000E+00  0.00000000E+00  0.00000000E+00
  0.00000000E+00  0.00000000E+00  0.00000000E+00
  0.00000000E+00  0.00000000E+00  0.00000000E+00
  0.00000000E+00  0.00000000E+00  0.00000000E+00
  0.00000000E+00  0.00000000E+00  0.00000000E+00
