# Supplementary material for: Dramatic Enhancement of Rare-Earth Metal–Organic Framework Stability Via Metal Cluster Fluorination
Source: JACS Au. 2022 Aug 9;2(8):1889–98. doi: 10.1021/jacsau.2c00259 (PMC9400048; doi:10.1021/jacsau.2c00259)
Supplement: Supplementary file 2 — au2c00259_si_002.zip [file au2c00259_si_002.zip › jacs_supplement/poscars/empty_stability/dobdc/mixed/ho/double/ten/POSCAR]

POSCAR file written by OVITO Basic 3.5.4
   1.00000000000000     
    15.0175902587382755    0.0362095086497092   -0.0206754824867725
    -0.0109031335315553   14.8649619255725032   -0.1622731038084612
     0.0908043007097825   -0.2588674509156062   21.0267200444114550
   C    Ho   H    O    F 
    96    12    57    77    10
Direct
  0.4024338970426063  0.9260761328582362  0.9645485472503990
  0.0674312943184682  0.3913325077175657  0.0315579030210849
  0.8071947005646649  0.4903489949663586  0.9892547322102230
  0.5054351820277115  0.1865586984844924  0.0057527738558610
  0.5249508860810145  0.0139137272480380  0.0095101226230414
  0.4823888721335499  0.9318877285556472  0.9987868363603989
  0.9014054819110970  0.4694922579690900  0.0069554445506246
  0.4846552961205527  0.0918257337703196  0.9858366494009091
  0.3668203094614273  0.0036091066627121  0.9368246867057364
  0.9898395714218700  0.3557430586550059  0.0591283634891737
  0.1535502266441555  0.3451072699718921  0.0347723197380663
  0.3530753691111118  0.8417336595209043  0.9640107115280551
  0.4093017690330295  0.0847816829108659  0.9477416504549897
  0.9089008332373997  0.3953693765428417  0.0457038645311754
  0.0606122721015526  0.4692350274348293  0.9953305884084632
  0.9790130144972975  0.5100912258249912  0.9833408130858419
  0.7096360158937208  0.7335496988862138  0.1851943452571270
  0.3090058761618532  0.3259265706285563  0.2195061547999437
  0.7327180893304250  0.3237466604495963  0.2057547632247607
  0.2869073533575915  0.7004058328850492  0.1962723044689657
  0.2091896231585094  0.2017841354649228  0.2423944633651537
  0.8215072431097187  0.8463032186924145  0.2121840325326554
  0.1790267755798419  0.8109130368521097  0.2326880132451696
  0.8458192890920453  0.2189239145697619  0.2397702771817425
  0.7718974610946021  0.7983648428249700  0.1669961334972999
  0.2589109874693846  0.2515943948089089  0.1998831753782084
  0.8014340398686457  0.2611991091246567  0.1910465887717605
  0.2213190264437558  0.7659201343603398  0.1823258397540376
  0.3399860186983067  0.6563130652232216  0.1451312639690593
  0.6787945711975936  0.3650085938616454  0.1553026688688518
  0.3593557351751420  0.3718360870717846  0.1686451392314920
  0.6602605893682926  0.6818129758073442  0.1364699781824877
  0.9021476409464123  0.5673433805353246  0.4707959542096898
  0.4093837465482765  0.0098209409602450  0.5221542309799053
  0.6940956103382041  0.0127185882855012  0.5016685546140999
  0.0132727579903916  0.3087855341594122  0.5126020077850115
  0.0257165078563439  0.4826761418623303  0.5157116467542811
  0.5467531025203117  0.0963600097060405  0.5098083901320164
  0.5976019797396898  0.0153994424902427  0.5075250779103559
  0.9825502042958433  0.4018313858072361  0.4979345036109002
  0.8600122741167583  0.6550528502515759  0.4613393411874718
  0.3154140234803326  0.0114355523462153  0.5273052087616263
  0.8475145442850458  0.1246336223005967  0.6617909725308623
  0.1646445422013363  0.8144389725463836  0.6339973294764307
  0.8612310468810735  0.4862393130817833  0.4509345229642784
  0.4614245984775867  0.9297634043322025  0.5202397707848185
  0.5519239697910002  0.9328402205144228  0.5128588215258125
  0.9018172138239273  0.4056307812145970  0.4657115937959566
  0.7581253618045840  0.3037682715591616  0.3178921321113246
  0.2600986617961184  0.7211172063311123  0.3095137779917866
  0.7457554968436236  0.7638538196910679  0.2955821474669337
  0.2622763710376184  0.3018421539305955  0.3274906270208376
  0.1664426776029308  0.1731943648122445  0.3552310057810443
  0.8595647126224900  0.8726088170470967  0.3284179346818868
  0.1534651749806566  0.8428918526597253  0.3467103975979173
  0.8679897498434701  0.1867778540012899  0.3534813172618476
  0.8240122133689997  0.2382583999185197  0.3032424319273371
  0.1977715765274373  0.7900013188418403  0.2958473134764912
  0.8079399120033389  0.8277254713033690  0.2774047649159919
  0.2127445413132455  0.2264042457960268  0.3077428661243082
  0.3048502764668540  0.6785233417082759  0.2592191420334128
  0.7129540333306613  0.3453056680512805  0.2692912485331801
  0.3094398443043381  0.3529777487352230  0.2845180584642848
  0.6960754872794986  0.7159306676041576  0.2508205651664357
  0.8331917532292228  0.8214449962829589  0.6400438886408396
  0.1212947292346877  0.1293161777921666  0.6666116388602853
  0.7449674472318046  0.2484454057130823  0.6893253095732215
  0.2532936881188757  0.6859861077939572  0.6724456235194336
  0.2065957144802576  0.7659346772581120  0.6858426739057190
  0.7895934755351738  0.1709950403962912  0.7082086419182619
  0.2355444684791688  0.2506590573896684  0.6944744587852150
  0.7390428791708751  0.6885955570834842  0.6754346944691932
  0.6916634285262112  0.2972023291462429  0.7317250665403322
  0.2943838077961982  0.6384753218571014  0.7203576188641434
  0.7806898937119283  0.1394673463522423  0.7710884149839777
  0.2007081690818708  0.8001320461901181  0.7495704560255845
  0.2869404771467709  0.2936170542913808  0.7409812870038944
  0.6906390810287163  0.6495930230779076  0.7241060274023174
  0.1824519101925271  0.1763087774317802  0.7115868448010633
  0.7753396569871908  0.7747663419931590  0.6861349238384731
  0.7301993431390624  0.1902428330544826  0.8142481864952573
  0.2398903731158588  0.7511111377665276  0.7976161613962840
  0.6331052194466381  0.6421782465270860  0.8341312355917982
  0.3401140679196138  0.3158948421810212  0.8519595289768157
  0.9840705102317396  0.5638033011192480  0.5025261503261710
  0.4554052906265647  0.0925173658044503  0.5171175071745338
  0.3309702339063489  0.6265800877052752  0.8370118742984470
  0.6375351919683486  0.3217061159662727  0.8437967777637722
  0.6865052003464612  0.2681952349970066  0.7954402937924067
  0.2866926498373831  0.6721073123713611  0.7841183269001846
  0.7096613681112386  0.7814939185930884  0.7924525725247408
  0.2348654247802303  0.1907335840076894  0.8204758170817568
  0.2870333877569033  0.2654655138946266  0.8038128537832160
  0.6765103576658654  0.6934454036382640  0.7828629119310555
  0.1841883339735806  0.1469914671992780  0.7743255597856391
  0.7595455992683734  0.8194550044675444  0.7441925077862708
  0.3747062975752868  0.3668884752342281  0.0102154444849872
  0.6344168764971081  0.6177558467651345  0.9881399392650730
  0.3778403672372720  0.6223937507997046  0.9921275558101813
  0.6247327787287066  0.3659605672704109  0.9991308406183473
  0.1237247032699295  0.8837854478107855  0.4981086355774347
  0.8738306435017666  0.1297056322111825  0.5037854170629529
  0.0116580456083979  0.0150950032125660  0.3766047339226857
  0.5097906839090419  0.5119322685829972  0.1228872975400263
  0.8677647849364410  0.8780456317984591  0.4876455675578105
  0.1378316766111787  0.1380036207750906  0.5085203932159534
  0.4908439239887084  0.4817177215988161  0.8724484048777097
  0.9927942068404962  0.9647231047146437  0.6298347303964447
  0.3806335599151777  0.1470380249598974  0.9304518644161335
  0.5074891385295186  0.8703873191702334  0.0203027115905368
  0.6165864604902208  0.9647086818369026  0.0619560232094924
  0.8474059369156619  0.3655086800047857  0.0628913341783331
  0.2583580397360169  0.2330101716002289  0.1493357322193022
  0.1304718326630994  0.8636483812532256  0.2229853224607136
  0.9091375447444944  0.9313204654313246  0.2340285104056540
  0.8968483380127745  0.1682018091204193  0.2290415877818937
  0.6117859107085365  0.6275698133089996  0.2315633925372666
  0.3409080845303125  0.4408694364283398  0.3481045429403914
  0.1303105156050761  0.1076819434442133  0.2585331000787742
  0.7743954089328271  0.2711895567711701  0.1040107778285702
  0.2379606971738388  0.7452893216975428  0.0947943789805569
  0.7826053625314452  0.8099094961540637  0.1163713753151690
  0.5043831288634979  0.3281311690350828  0.0951919790606851
  0.9327473452847002  0.2608849258570138  0.1081485105388449
  0.6786389205384755  0.5039820988754891  0.0848815252871500
  0.0289164285271562  0.6028542946130164  0.9322574008769676
  0.1220564243197883  0.4949306980146676  0.9741861208920087
  0.6599322525912760  0.3940149586963427  0.2797694381271221
  0.3548422996597781  0.6269642658626138  0.2686063310444899
  0.7372057875235210  0.7505184879567381  0.3461033381615425
  0.2618902075126684  0.3197731320488615  0.3783816171145443
  0.0143071355691698  0.6278238455187097  0.5176956284643190
  0.7710519779186114  0.2774574826236432  0.4048350416056574
  0.2391449876768040  0.7368013661925271  0.3970054652812608
  0.4553522781066158  0.7978169864840767  0.5213912767917607
  0.7622751517652351  0.4262241632038742  0.4041140886350307
  0.3166613875307445  0.8809572979890573  0.5308310032120435
  0.1221090335930077  0.5397836086816985  0.5600766890867643
  0.8702993438428835  0.3418017311357991  0.4527178543027668
  0.5425147247459710  0.2238608819556603  0.5058437774866114
  0.5924448786058912  0.8714036726124473  0.5116805448957826
  0.4156141479576347  0.1543782836664148  0.5185188371011191
  0.6131434650707432  0.3924653758640954  0.7502217079416214
  0.3688955985373159  0.5455986422176975  0.7466233209866742
  0.8574290273693276  0.0428438789880734  0.7520079136102561
  0.1376117055196252  0.9026718857604458  0.7249441770354932
  0.2359424057777479  0.7754904597906618  0.8469982867305641
  0.7247228105773516  0.1701336385028911  0.8637995679344359
  0.7882450375368977  0.8866309684120757  0.7516891714996083
  0.1426136064845545  0.0895997080928614  0.7866311482175372
  0.2586439695592584  0.6617870723981881  0.6230586106984081
  0.7529286891885436  0.2704714714348145  0.6404289704364210
  0.3282368264793846  0.3517212938738788  0.7292380750892915
  0.6644609403520796  0.5810445743853033  0.7181657746985286
  0.2705907021647503  0.3351706359233346  0.6322871811642865
  0.7326528952192561  0.5826721658625451  0.6225443762543639
  0.9889300647554518  0.7925356222184605  0.5706170588874209
  0.7626888015186232  0.5938429447469092  0.4216130835694765
  0.2683176749120835  0.2120163400966183  0.9062420862209907
  0.7190023130177132  0.8883276387162946  0.8438680240953398
  0.3153889231725705  0.4823682940407702  0.9077656239191169
  0.1909787978117893  0.0093654740914027  0.4099534547692010
  0.2644397321155040  0.0608145249703456  0.8945707304873529
  0.0971302020078806  0.2529494964994495  0.0823059682558190
  0.2584280879284867  0.9028471877480667  0.9230779643204524
  0.4084313202561243  0.6128095987626065  0.1599332803117796
  0.6217371084699599  0.4241328978321705  0.1702489136534353
  0.8811939627223271  0.9080230921935877  0.1935080027869774
  0.1607543625879095  0.1320389425658874  0.2198661318205027
  0.9272097524716781  0.1301374087184923  0.3389589896993466
  0.1054931387448716  0.9090981727884390  0.3326471207486653
  0.3545012867914609  0.4284630580293089  0.3033093844020183
  0.6381194959396957  0.6543151202111043  0.2718266892824437
  0.8412888586465862  0.2030859835728215  0.4116827557460428
  0.1675874095500185  0.8196090312120364  0.4057881489452548
  0.8443870779091117  0.8503799520959473  0.3850430042747654
  0.1806174872960469  0.1887361267015834  0.4138620725177139
  0.7373101587699908  0.3256086663928493  0.3798557969298136
  0.2782570782691150  0.6968514056547618  0.3697246323509851
  0.9186245845088730  0.9315517129653655  0.3128514540127693
  0.1130973912406519  0.1105090506828897  0.3346252772596772
  0.2703142467098431  0.9305637993050030  0.5287607511269710
  0.9506868765410814  0.2541704205828683  0.5252929215581701
  0.1043382987933005  0.4788061893519597  0.5473976482160354
  0.7329554818731856  0.9359715142140993  0.4956511681490104
  0.4158842296244298  0.8495233380810314  0.5272510145969265
  0.7821331347298249  0.4886426504765551  0.4195465604243527
  0.5882527727395659  0.1770586267609190  0.5039824014840326
  0.0945159302453421  0.2872229181505331  0.5095567882785257
  0.7374487580437810  0.0868937600594087  0.5040662431799277
  0.7808053354315753  0.6573715088478070  0.4342428668502852
  0.2691390511517522  0.0826150906217543  0.5299735230644663
  0.1438008600466668  0.0088813221941161  0.4418188782386479
  0.8966872126459589  0.7263501025387106  0.4789835339034244
  0.3911246881090350  0.3775103976770235  0.8337256163589154
  0.5815742850368212  0.5776024342694657  0.8186663850200486
  0.3856987004321079  0.5627359638758750  0.8211136016349316
  0.5846389180475035  0.3837334976230302  0.8235331991735585
  0.3289157975509728  0.2944165531040179  0.9108048743978683
  0.6535141618371680  0.6647140057440465  0.8911767048781785
  0.6927101159326063  0.8284580337244063  0.8474390079120049
  0.2332026740214137  0.1620981773735707  0.8818833483574604
  0.3583799487645896  0.4875698923377403  0.9422034614638003
  0.3148636635645148  0.6505859581363939  0.8941276922280239
  0.6494869284353810  0.3059201779198717  0.9016688995453676
  0.1176449203360328  0.8844086004016193  0.6498679335217185
  0.8908179824896086  0.0545288989072594  0.6799186293203429
  0.0795111442237332  0.0606694397586504  0.6862578245027688
  0.8988180920472942  0.8651533293870795  0.6649526084100896
  0.1606094554912758  0.8783096264875319  0.7659091100597735
  0.8204706235239788  0.0629759164673053  0.7899854749029385
  0.3397480889811546  0.5625028301512374  0.7052968005908473
  0.6486416443439339  0.3712395968568472  0.7118241591770311
  0.8160355555120866  0.8185463529159166  0.5813729492579132
  0.1116360146634492  0.1597306997785182  0.6110973455561767
  0.2363523940526101  0.2793773921211822  0.6335794460329628
  0.7561060402090789  0.6436547329784197  0.6193154634993614
  0.1746157075048326  0.7893350555255668  0.5759063175714155
  0.8546857189693348  0.1550519706770800  0.6064378072124407
  0.9975064827757523  0.8508018824816315  0.5513059045112512
  0.2715207619666413  0.8408935376962885  0.9408684945496907
  0.1573936978183565  0.2671449342292743  0.0635729512134614
  0.7607224735561942  0.4197285224467361  0.9814046492990399
  0.4344750419289941  0.2317899867808536  0.0169351953923125
  0.7782660711954222  0.5702872790187314  0.9857685433318772
  0.2215535696089221  0.3757309424180744  0.0091059415852102
  0.3849113279512207  0.7720283228781974  0.9868992244718050
  0.5837528867252343  0.2165840283099972  0.0096103698521283
  0.6721524617850273  0.6960656753699256  0.0774885083927019
  0.3365733479540847  0.3512921805540871  0.1117580285858573
  0.6944574022993352  0.3362084063024807  0.0973365411389843
  0.3139602125024783  0.6663519350761121  0.0866179662572010
  0.6065364126925545  0.6209464681645034  0.1568853328322427
  0.4219394081358968  0.4256871655625388  0.1832826832177610
  0.8241992395964337  0.2407944261383178  0.1295107981259868
  0.2005719713472404  0.7869756739731366  0.1222032691126815
  0.5077348554999731  0.3796259999871662  0.0674844596406064
  0.6302826454430244  0.5039216641152588  0.0540798771891618
  0.2890905606925346 -0.0017176572242183  0.9037483982426761
  0.9944061086504502  0.2810134384670183  0.0953352130780178
  0.9703556069855577  0.5836043230422260  0.9468566002160990
  0.5995646476535407  0.0230331506297178  0.0452661703625982
  0.5053794481493263  0.6296815123882040  0.0458229006351060
  0.3942058538321757  0.5049092875560075  0.0545374294599022
  0.8825773885740522  0.0138733712914610  0.4343148806424214
  0.0833482189244476  0.0063080351266406  0.5514247176627929
  0.9051762258480033  0.9994184272427384  0.5511136202626490
  0.0100146162112526  0.1128764114066580  0.4615219980693560
  0.4941140312976626  0.6114618246237654  0.9316725818165016
  0.6089411480457266  0.4900640041518984  0.9360677684450864
  0.0034776955925758  0.8982287153187873  0.4398431507661883
  0.4934700753539527  0.3763055677640150  0.9463577859186991
 
  0.00000000E+00  0.00000000E+00  0.00000000E+00
  0.00000000E+00  0.00000000E+00  0.00000000E+00
  0.00000000E+00  0.00000000E+00  0.00000000E+00
  0.00000000E+00  0.00000000E+00  0.00000000E+00
  0.00000000E+00  0.00000000E+00  0.00000000E+00
  0.00000000E+00  0.00000000E+00  0.00000000E+00
  0.00000000E+00  0.00000000E+00  0.00000000E+00
  0.00000000E+00  0.00000000E+00  0.00000000E+00
  0.00000000E+00  0.00000000E+00  0.00000000E+00
  0.00000000E+00  0.00000000E+00  0.00000000E+00
  0.00000000E+00  0.00000000E+00  0.00000000E+00
  0.00000000E+00  0.00000000E+00  0.00000000E+00
  0.00000000E+00  0.00000000E+00  0.00000000E+00
  0.00000000E+00  0.00000000E+00  0.00000000E+00
  0.00000000E+00  0.00000000E+00  0.00000000E+00
  0.00000000E+00  0.00000000E+00  0.00000000E+00
  0.00000000E+00  0.00000000E+00  0.00000000E+00
  0.00000000E+00  0.00000000E+00  0.00000000E+00
  0.00000000E+00  0.00000000E+00  0.00000000E+00
  0.00000000E+00  0.00000000E+00  0.00000000E+00
  0.00000000E+00  0.00000000E+00  0.00000000E+00
  0.00000000E+00  0.00000000E+00  0.00000000E+00
  0.00000000E+00  0.00000000E+00  0.00000000E+00
  0.00000000E+00  0.00000000E+00  0.00000000E+00
  0.00000000E+00  0.00000000E+00  0.00000000E+00
  0.00000000E+00  0.00000000E+00  0.00000000E+00
  0.00000000E+00  0.00000000E+00  0.00000000E+00
  0.00000000E+00  0.00000000E+00  0.00000000E+00
  0.00000000E+00  0.00000000E+00  0.00000000E+00
  0.00000000E+00  0.00000000E+00  0.00000000E+00
  0.00000000E+00  0.00000000E+00  0.00000000E+00
  0.00000000E+00  0.00000000E+00  0.00000000E+00
  0.00000000E+00  0.00000000E+00  0.00000000E+00
  0.00000000E+00  0.00000000E+00  0.00000000E+00
  0.00000000E+00  0.00000000E+00  0.00000000E+00
  0.00000000E+00  0.00000000E+00  0.00000000E+00
  0.00000000E+00  0.00000000E+00  0.00000000E+00
  0.00000000E+00  0.00000000E+00  0.00000000E+00
  0.00000000E+00  0.00000000E+00  0.00000000E+00
  0.00000000E+00  0.00000000E+00  0.00000000E+00
  0.00000000E+00  0.00000000E+00  0.00000000E+00
  0.00000000E+00  0.00000000E+00  0.00000000E+00
  0.00000000E+00  0.00000000E+00  0.00000000E+00
  0.00000000E+00  0.00000000E+00  0.00000000E+00
  0.00000000E+00  0.00000000E+00  0.00000000E+00
  0.00000000E+00  0.00000000E+00  0.00000000E+00
  0.00000000E+00  0.00000000E+00  0.00000000E+00
  0.00000000E+00  0.00000000E+00  0.00000000E+00
  0.00000000E+00  0.00000000E+00  0.00000000E+00
  0.00000000E+00  0.00000000E+00  0.00000000E+00
  0.00000000E+00  0.00000000E+00  0.00000000E+00
  0.00000000E+00  0.00000000E+00  0.00000000E+00
  0.00000000E+00  0.00000000E+00  0.00000000E+00
  0.00000000E+00  0.00000000E+00  0.00000000E+00
  0.00000000E+00  0.00000000E+00  0.00000000E+00
  0.00000000E+00  0.00000000E+00  0.00000000E+00
  0.00000000E+00  0.00000000E+00  0.00000000E+00
  0.00000000E+00  0.00000000E+00  0.00000000E+00
  0.00000000E+00  0.00000000E+00  0.00000000E+00
  0.00000000E+00  0.00000000E+00  0.00000000E+00
  0.00000000E+00  0.00000000E+00  0.00000000E+00
  0.00000000E+00  0.00000000E+00  0.00000000E+00
  0.00000000E+00  0.00000000E+00  0.00000000E+00
  0.00000000E+00  0.00000000E+00  0.00000000E+00
  0.00000000E+00  0.00000000E+00  0.00000000E+00
  0.00000000E+00  0.00000000E+00  0.00000000E+00
  0.00000000E+00  0.00000000E+00  0.00000000E+00
  0.00000000E+00  0.00000000E+00  0.00000000E+00
  0.00000000E+00  0.00000000E+00  0.00000000E+00
  0.00000000E+00  0.00000000E+00  0.00000000E+00
  0.00000000E+00  0.00000000E+00  0.00000000E+00
  0.00000000E+00  0.00000000E+00  0.00000000E+00
  0.00000000E+00  0.00000000E+00  0.00000000E+00
  0.00000000E+00  0.00000000E+00  0.00000000E+00
  0.00000000E+00  0.00000000E+00  0.00000000E+00
  0.00000000E+00  0.00000000E+00  0.00000000E+00
  0.00000000E+00  0.00000000E+00  0.00000000E+00
  0.00000000E+00  0.00000000E+00  0.00000000E+00
  0.00000000E+00  0.00000000E+00  0.00000000E+00
  0.00000000E+00  0.00000000E+00  0.00000000E+00
  0.00000000E+00  0.00000000E+00  0.00000000E+00
  0.00000000E+00  0.00000000E+00  0.00000000E+00
  0.00000000E+00  0.00000000E+00  0.00000000E+00
  0.00000000E+00  0.00000000E+00  0.00000000E+00
  0.00000000E+00  0.00000000E+00  0.00000000E+00
  0.00000000E+00  0.00000000E+00  0.00000000E+00
  0.00000000E+00  0.00000000E+00  0.00000000E+00
  0.00000000E+00  0.00000000E+00  0.00000000E+00
  0.00000000E+00  0.00000000E+00  0.00000000E+00
  0.00000000E+00  0.00000000E+00  0.00000000E+00
  0.00000000E+00  0.00000000E+00  0.00000000E+00
  0.00000000E+00  0.00000000E+00  0.00000000E+00
  0.00000000E+00  0.00000000E+00  0.00000000E+00
  0.00000000E+00  0.00000000E+00  0.00000000E+00
  0.00000000E+00  0.00000000E+00  0.00000000E+00
  0.00000000E+00  0.00000000E+00  0.00000000E+00
  0.00000000E+00  0.00000000E+00  0.00000000E+00
  0.00000000E+00  0.00000000E+00  0.00000000E+00
  0.00000000E+00  0.00000000E+00  0.00000000E+00
  0.00000000E+00  0.00000000E+00  0.00000000E+00
  0.00000000E+00  0.00000000E+00  0.00000000E+00
  0.00000000E+00  0.00000000E+00  0.00000000E+00
  0.00000000E+00  0.00000000E+00  0.00000000E+00
  0.00000000E+00  0.00000000E+00  0.00000000E+00
  0.00000000E+00  0.00000000E+00  0.00000000E+00
  0.00000000E+00  0.00000000E+00  0.00000000E+00
  0.00000000E+00  0.00000000E+00  0.00000000E+00
  0.00000000E+00  0.00000000E+00  0.00000000E+00
  0.00000000E+00  0.00000000E+00  0.00000000E+00
  0.00000000E+00  0.00000000E+00  0.00000000E+00
  0.00000000E+00  0.00000000E+00  0.00000000E+00
  0.00000000E+00  0.00000000E+00  0.00000000E+00
  0.00000000E+00  0.00000000E+00  0.00000000E+00
  0.00000000E+00  0.00000000E+00  0.00000000E+00
  0.00000000E+00  0.00000000E+00  0.00000000E+00
  0.00000000E+00  0.00000000E+00  0.00000000E+00
  0.00000000E+00  0.00000000E+00  0.00000000E+00
  0.00000000E+00  0.00000000E+00  0.00000000E+00
  0.00000000E+00  0.00000000E+00  0.00000000E+00
  0.00000000E+00  0.00000000E+00  0.00000000E+00
  0.00000000E+00  0.00000000E+00  0.00000000E+00
  0.00000000E+00  0.00000000E+00  0.00000000E+00
  0.00000000E+00  0.00000000E+00  0.00000000E+00
  0.00000000E+00  0.00000000E+00  0.00000000E+00
  0.00000000E+00  0.00000000E+00  0.00000000E+00
  0.00000000E+00  0.00000000E+00  0.00000000E+00
  0.00000000E+00  0.00000000E+00  0.00000000E+00
  0.00000000E+00  0.00000000E+00  0.00000000E+00
  0.00000000E+00  0.00000000E+00  0.00000000E+00
  0.00000000E+00  0.00000000E+00  0.00000000E+00
  0.00000000E+00  0.00000000E+00  0.00000000E+00
  0.00000000E+00  0.00000000E+00  0.00000000E+00
  0.00000000E+00  0.00000000E+00  0.00000000E+00
  0.00000000E+00  0.00000000E+00  0.00000000E+00
  0.00000000E+00  0.00000000E+00  0.00000000E+00
  0.00000000E+00  0.00000000E+00  0.00000000E+00
  0.00000000E+00  0.00000000E+00  0.00000000E+00
  0.00000000E+00  0.00000000E+00  0.00000000E+00
  0.00000000E+00  0.00000000E+00  0.00000000E+00
  0.00000000E+00  0.00000000E+00  0.00000000E+00
  0.00000000E+00  0.00000000E+00  0.00000000E+00
  0.00000000E+00  0.00000000E+00  0.00000000E+00
  0.00000000E+00  0.00000000E+00  0.00000000E+00
  0.00000000E+00  0.00000000E+00  0.00000000E+00
  0.00000000E+00  0.00000000E+00  0.00000000E+00
  0.00000000E+00  0.00000000E+00  0.00000000E+00
  0.00000000E+00  0.00000000E+00  0.00000000E+00
  0.00000000E+00  0.00000000E+00  0.00000000E+00
  0.00000000E+00  0.00000000E+00  0.00000000E+00
  0.00000000E+00  0.00000000E+00  0.00000000E+00
  0.00000000E+00  0.00000000E+00  0.00000000E+00
  0.00000000E+00  0.00000000E+00  0.00000000E+00
  0.00000000E+00  0.00000000E+00  0.00000000E+00
  0.00000000E+00  0.00000000E+00  0.00000000E+00
  0.00000000E+00  0.00000000E+00  0.00000000E+00
  0.00000000E+00  0.00000000E+00  0.00000000E+00
  0.00000000E+00  0.00000000E+00  0.00000000E+00
  0.00000000E+00  0.00000000E+00  0.00000000E+00
  0.00000000E+00  0.00000000E+00  0.00000000E+00
  0.00000000E+00  0.00000000E+00  0.00000000E+00
  0.00000000E+00  0.00000000E+00  0.00000000E+00
  0.00000000E+00  0.00000000E+00  0.00000000E+00
  0.00000000E+00  0.00000000E+00  0.00000000E+00
  0.00000000E+00  0.00000000E+00  0.00000000E+00
  0.00000000E+00  0.00000000E+00  0.00000000E+00
  0.00000000E+00  0.00000000E+00  0.00000000E+00
  0.00000000E+00  0.00000000E+00  0.00000000E+00
  0.00000000E+00  0.00000000E+00  0.00000000E+00
  0.00000000E+00  0.00000000E+00  0.00000000E+00
  0.00000000E+00  0.00000000E+00  0.00000000E+00
  0.00000000E+00  0.00000000E+00  0.00000000E+00
  0.00000000E+00  0.00000000E+00  0.00000000E+00
  0.00000000E+00  0.00000000E+00  0.00000000E+00
  0.00000000E+00  0.00000000E+00  0.00000000E+00
  0.00000000E+00  0.00000000E+00  0.00000000E+00
  0.00000000E+00  0.00000000E+00  0.00000000E+00
  0.00000000E+00  0.00000000E+00  0.00000000E+00
  0.00000000E+00  0.00000000E+00  0.00000000E+00
  0.00000000E+00  0.00000000E+00  0.00000000E+00
  0.00000000E+00  0.00000000E+00  0.00000000E+00
  0.00000000E+00  0.00000000E+00  0.00000000E+00
  0.00000000E+00  0.00000000E+00  0.00000000E+00
  0.00000000E+00  0.00000000E+00  0.00000000E+00
  0.00000000E+00  0.00000000E+00  0.00000000E+00
  0.00000000E+00  0.00000000E+00  0.00000000E+00
  0.00000000E+00  0.00000000E+00  0.00000000E+00
  0.00000000E+00  0.00000000E+00  0.00000000E+00
  0.00000000E+00  0.00000000E+00  0.00000000E+00
  0.00000000E+00  0.00000000E+00  0.00000000E+00
  0.00000000E+00  0.00000000E+00  0.00000000E+00
  0.00000000E+00  0.00000000E+00  0.00000000E+00
  0.00000000E+00  0.00000000E+00  0.00000000E+00
  0.00000000E+00  0.00000000E+00  0.00000000E+00
  0.00000000E+00  0.00000000E+00  0.00000000E+00
  0.00000000E+00  0.00000000E+00  0.00000000E+00
  0.00000000E+00  0.00000000E+00  0.00000000E+00
  0.00000000E+00  0.00000000E+00  0.00000000E+00
  0.00000000E+00  0.00000000E+00  0.00000000E+00
  0.00000000E+00  0.00000000E+00  0.00000000E+00
  0.00000000E+00  0.00000000E+00  0.00000000E+00
  0.00000000E+00  0.00000000E+00  0.00000000E+00
  0.00000000E+00  0.00000000E+00  0.00000000E+00
  0.00000000E+00  0.00000000E+00  0.00000000E+00
  0.00000000E+00  0.00000000E+00  0.00000000E+00
  0.00000000E+00  0.00000000E+00  0.00000000E+00
  0.00000000E+00  0.00000000E+00  0.00000000E+00
  0.00000000E+00  0.00000000E+00  0.00000000E+00
  0.00000000E+00  0.00000000E+00  0.00000000E+00
  0.00000000E+00  0.00000000E+00  0.00000000E+00
  0.00000000E+00  0.00000000E+00  0.00000000E+00
  0.00000000E+00  0.00000000E+00  0.00000000E+00
  0.00000000E+00  0.00000000E+00  0.00000000E+00
  0.00000000E+00  0.00000000E+00  0.00000000E+00
  0.00000000E+00  0.00000000E+00  0.00000000E+00
  0.00000000E+00  0.00000000E+00  0.00000000E+00
  0.00000000E+00  0.00000000E+00  0.00000000E+00
  0.00000000E+00  0.00000000E+00  0.00000000E+00
  0.00000000E+00  0.00000000E+00  0.00000000E+00
  0.00000000E+00  0.00000000E+00  0.00000000E+00
  0.00000000E+00  0.00000000E+00  0.00000000E+00
  0.00000000E+00  0.00000000E+00  0.00000000E+00
  0.00000000E+00  0.00000000E+00  0.00000000E+00
  0.00000000E+00  0.00000000E+00  0.00000000E+00
  0.00000000E+00  0.00000000E+00  0.00000000E+00
  0.00000000E+00  0.00000000E+00  0.00000000E+00
  0.00000000E+00  0.00000000E+00  0.00000000E+00
  0.00000000E+00  0.00000000E+00  0.00000000E+00
  0.00000000E+00  0.00000000E+00  0.00000000E+00
  0.00000000E+00  0.00000000E+00  0.00000000E+00
  0.00000000E+00  0.00000000E+00  0.00000000E+00
  0.00000000E+00  0.00000000E+00  0.00000000E+00
  0.00000000E+00  0.00000000E+00  0.00000000E+00
  0.00000000E+00  0.00000000E+00  0.00000000E+00
  0.00000000E+00  0.00000000E+00  0.00000000E+00
  0.00000000E+00  0.00000000E+00  0.00000000E+00
  0.00000000E+00  0.00000000E+00  0.00000000E+00
  0.00000000E+00  0.00000000E+00  0.00000000E+00
  0.00000000E+00  0.00000000E+00  0.00000000E+00
  0.00000000E+00  0.00000000E+00  0.00000000E+00
  0.00000000E+00  0.00000000E+00  0.00000000E+00
  0.00000000E+00  0.00000000E+00  0.00000000E+00
  0.00000000E+00  0.00000000E+00  0.00000000E+00
  0.00000000E+00  0.00000000E+00  0.00000000E+00
  0.00000000E+00  0.00000000E+00  0.00000000E+00
  0.00000000E+00  0.00000000E+00  0.00000000E+00
  0.00000000E+00  0.00000000E+00  0.00000000E+00
  0.00000000E+00  0.00000000E+00  0.00000000E+00
  0.00000000E+00  0.00000000E+00  0.00000000E+00
  0.00000000E+00  0.00000000E+00  0.00000000E+00
  0.00000000E+00  0.00000000E+00  0.00000000E+00
  0.00000000E+00  0.00000000E+00  0.00000000E+00
  0.00000000E+00  0.00000000E+00  0.00000000E+00
