# Supplementary material for: Dramatic Enhancement of Rare-Earth Metal–Organic Framework Stability Via Metal Cluster Fluorination
Source: JACS Au. 2022 Aug 9;2(8):1889–98. doi: 10.1021/jacsau.2c00259 (PMC9400048; doi:10.1021/jacsau.2c00259)
Supplement: Supplementary file 2 — au2c00259_si_002.zip [file au2c00259_si_002.zip › jacs_supplement/poscars/empty_stability/dobdc/mixed/ho/single/five/POSCAR]

POSCAR file written by OVITO Basic 3.5.4
   1.00000000000000     
    15.2262016475721857   -0.0340332819477212    0.0594965881273991
    -0.0803758397221107   14.7965653234337093   -0.0717798648405938
     0.1998443202954960   -0.1285312464596368   21.1935332763669564
   C    Ho   H    O    F 
    96    12    63    83     5
Direct
  0.3573825420841175  0.9341345832864079  0.9723194259916994
  0.0630087883506789  0.3906172303204372  0.0304617277501862
  0.4763213596706350  0.1907606007196208  0.0105493543867823
  0.8004373006856227  0.4779106421152761  0.9936072231348589
  0.4470783809624663  0.0969510297159815  0.9936341971341847
  0.8945159410791703  0.4567744995566301  0.0061115678051564
  0.4847953300673993  0.0155757804206260  0.0134709772548405
  0.4383639874983913  0.9354076620426781  0.0033145744972174
  0.9688631502553733  0.5090686407225391  0.9891621485260700
  0.0517518668293491  0.4738825146538659  0.0005750069092656
  0.3694536930498060  0.0946301793762174  0.9599083625083864
  0.9062181620104113  0.3753691968340078  0.0367695697542061
  0.3240788448719769  0.0150813058241965  0.9481477265984566
  0.9880628183814508  0.3420593725410868  0.0506394817768339
  0.3061196512672169  0.8503265101770978  0.9704689481014199
  0.1520506001241273  0.3548364263586095  0.0361835274372311
  0.6736342238459585  0.6717671061817612  0.1345895106907733
  0.3528725542934339  0.3891642318583095  0.1763219162596243
  0.3564761623475405  0.6553857033142734  0.1477265428811947
  0.6779244520282859  0.3539098999272881  0.1539131475521458
  0.7942510312406412  0.7748954488733233  0.1674657568566431
  0.2516705857536579  0.2656626153042936  0.2032655747619785
  0.2374495418991032  0.7617460792442046  0.1838704359446126
  0.7983196387696410  0.2471515514902478  0.1858720509443970
  0.7213510831370300  0.7214973270243661  0.1841000700820175
  0.3015035526125445  0.3388342395802866  0.2245840028845052
  0.3043924136196310  0.6991375533206750  0.1983841563929900
  0.7333501532145803  0.3115541266432302  0.2022871314703636
  0.8437468829159087  0.2041720938976042  0.2332897354534893
  0.1949657192231484  0.8065885519975851  0.2334641331487290
  0.2064654077836181  0.2092022100290976  0.2449439506292279
  0.8410422179928929  0.8228384163551823  0.2130838650739761
  0.6935912875126036  0.7156529480124547  0.2483341226783509
  0.3046616599212300  0.3594743133402289  0.2899204230668460
  0.3240979206183852  0.6803612464174975  0.2610874847696891
  0.7182563675993521  0.3340120362061114  0.2656412117417517
  0.8268530544556825  0.2248941183717221  0.2966613276348085
  0.2149558512470193  0.7882951722555376  0.2962003472656107
  0.2136875505524216  0.2268506467553522  0.3104560269327550
  0.8134225463594120  0.8158235778472687  0.2770817318746452
  0.7645223566084809  0.2919134043764302  0.3127464898725023
  0.2792098669683440  0.7227224193304806  0.3105375244529185
  0.2615143928931900  0.3023024674910033  0.3316636766828793
  0.7406847596032478  0.7630991762200381  0.2936372392974320
  0.8726964729899080  0.1739599837817778  0.3462082539466351
  0.1686410293851992  0.8393102414141964  0.3464265828356687
  0.1728142856083963  0.1662728810635983  0.3570220898460761
  0.8605993561611740  0.8620215921543135  0.3285392453949711
  0.9077808359584978  0.5631117372480077  0.4589501313128181
  0.4187612172859900  0.0000412498509093  0.5035705091241169
  0.0108333901973268  0.3079203243733417  0.5113867559885676
  0.7004127450510040  0.0091023177517116  0.4909779747105034
  0.9892331994212427  0.4006669154306266  0.4886605872344063
  0.6021797675562581  0.0105738575352348  0.4934545130808203
  0.0255677116888293  0.4825652002380494  0.5107418659052527
  0.5515691543014398  0.0893162432197414  0.4856549308680442
  0.9171532044027657  0.4019392583788388  0.4489412704643598
  0.5602047149628575  0.9282156217522939  0.5052300490939317
  0.8755558052728531  0.4813363561332054  0.4334908002581841
  0.4698899872748044  0.9221236438202496  0.5100877171706131
  0.8604825464165344  0.6482015844889943  0.4523755651842194
  0.3226579387253494  0.9996074178767387  0.5076693431642596
  0.1525950770974021  0.8125205495751260  0.6433826517339511
  0.8414388563889403  0.1332876302159463  0.6614422424091444
  0.8390315646085469  0.8230689787820111  0.6404953710555930
  0.1527741161988416  0.1305058682420253  0.6669574079121787
  0.2633538851782333  0.6995475322635016  0.6757640701936083
  0.7343525913075553  0.2500898026976728  0.6920458299884586
  0.7468208131111780  0.6883215959726741  0.6778925117857852
  0.2441893632982257  0.2657108619768991  0.7027945042513721
  0.2034397666069694  0.7674119451791697  0.6924720880970341
  0.7859006354165388  0.1774331616512370  0.7100737115781541
  0.7854101535883586  0.7739219334879124  0.6883530752636631
  0.1930336174703555  0.1879693663419459  0.7170781197784564
  0.2866435760764787  0.3108299853372003  0.7516342210772748
  0.6994122965464911  0.6485867939563050  0.7269605742094853
  0.6815527966881945  0.2957332009015232  0.7356227454436208
  0.3126851112360356  0.6561957117923569  0.7210427350476962
  0.1922843450086447  0.7931333972138219  0.7569913190834967
  0.7848317737057613  0.1477260410121559  0.7734800380941351
  0.7738327928860897  0.8164574000250511  0.7468887062811547
  0.1819975759564727  0.1620823530117121  0.7799800929429566
  0.2778139650799076  0.2833648814521439  0.8140636169038373
  0.6884883432343685  0.6908667798328807  0.7858046429602936
  0.6817519107026868  0.2673490932365326  0.7994769080963522
  0.3026383268533621  0.6837178939713908  0.7852207754972582
  0.2225825019313135  0.2094540774886937  0.8285366990053546
  0.7251843466711421  0.7777321124939007  0.7956891934867016
  0.7328128631036535  0.1939805295887567  0.8173739492805367
  0.2429413067994801  0.7508494387482898  0.8020175788325119
  0.3285282605407076  0.3321649528779318  0.8629680575971150
  0.6430694569541657  0.6395972892488544  0.8364734617131688
  0.6299666841541409  0.3161455167471132  0.8480300719949696
  0.3541005862975339  0.6421433998837003  0.8357603700625020
  0.9833322013382215  0.5625301621451371  0.4960566383762242
  0.4606122150326044  0.0825937172799982  0.4914790737995531
  0.3698542297758962  0.3852416706405037  0.0179051263866441
  0.6370353348208297  0.6155941817871735  0.9880313847394362
  0.6139075838219767  0.3602313398089265  0.0015239408768934
  0.3918815224744705  0.6417746212797653  0.9932232059780617
  0.5176613743997436  0.5026458187514180  0.1317370534300935
  0.0158634525632877  0.0054924844824669  0.3760576296482085
  0.1230607867811671  0.8705567735941102  0.4978052648294806
  0.8857477603216850  0.1237159765002289  0.5053861104473967
  0.8732982654620471  0.8713369596482323  0.4888722173750750
  0.1321990400860571  0.1257000316807790  0.5105120613929728
  0.9970787133924262  0.9814802243571918  0.6251433473818508
  0.4938181961063606  0.4844570550595790  0.8756924602767739
  0.3427710545668035  0.1592604673293678  0.9456154170167963
  0.4629312954154372  0.8711697586012548  0.0212468714344070
  0.8472887918786398  0.3366446433926527  0.0486131480709631
  0.5782851358733154  0.9583637672609697  0.0572489993341065
  0.1112198694194433  0.5102463845323868  0.9853890787857864
  0.0142254798044590  0.6170106965195501  0.9511701261177521
  0.9370525842836699  0.2401494769137287  0.0959754181259100
  0.5224275263650142  0.7061705462502132  0.0776901470570195
  0.7670270795122534  0.2562507063816497  0.1006228392481034
  0.2527035150627768  0.7397166544763820  0.0969778517299389
  0.4970707136032217  0.3171125560481087  0.0986060562620850
  0.8146616010534729  0.7781054232813887  0.1178676336573972
  0.2488525374179247  0.2520355730388602  0.1525337191392993
  0.1449662615682925  0.8568256478054721  0.2233485590382216
  0.8920995302373385  0.1521200841661781  0.2215631054627067
  0.9329301143425042  0.9008114259378246  0.2366284514557435
  0.1337701227542283  0.1092903172296786  0.2602268100830969
  0.3355451826251823  0.4440030087433016  0.3548422475963307
  0.6004948472693883  0.6388890238285825  0.2271962891809451
  0.6681945072469304  0.3843168562668069  0.2773685384753719
  0.3751646600085436  0.6311512553010203  0.2710268912390390
  0.2634482105103402  0.3147025736650235  0.3827485300819617
  0.7215578709273771  0.7586696041049521  0.3433794865718127
  0.0152240047270240  0.1801406470040732  0.4187764394016469
  0.8401515500022114  0.0018000864070515  0.4087352414291772
  0.2573052133044129  0.7402105825077641  0.3968107408081991
  0.7843553614915777  0.2669768091885274  0.3987100531977319
  0.0052590878618872  0.8269893020650656  0.3975785536016332
  0.0053929887118187  0.6273943151556054  0.5160043860625763
  0.4188988019085471  0.1420229708773846  0.4862252771029105
  0.6023888522865235  0.8690755289225507  0.5103507837013765
  0.8901165754195404  0.3370278054181668  0.4333784439588371
  0.5468293995739089  0.2147602203520620  0.4661813462332915
  0.4669987808508722  0.7903498821881669  0.5200327762471133
  0.7793249345227622  0.4172613790287585  0.3890845110303758
  0.1085663182479522  0.5406130347141698  0.5653431306808798
  0.3292646435208084  0.8697311073526777  0.5151362166975133
  0.7728534687979050  0.5837303832393630  0.4067036746524622
  0.9953750293597778  0.1678539595213877  0.5924639590802485
  0.1649794218573888  0.9987578197192022  0.5959517860894152
  0.9873946920059211  0.8141279653063123  0.5852673590869912
  0.2841217557580862  0.3535178616033789  0.6440634258178193
  0.8289223408212933  0.9881961250267466  0.5854444482253172
  0.7340709910455558  0.5839034431176415  0.6253190123881609
  0.2712380462310477  0.6805203868849645  0.6260031817688940
  0.7363193984539294  0.2709124058748529  0.6427277983737056
  0.6704399567376882  0.5809151248717086  0.7210458919471492
  0.3291809967240624  0.3693147150840019  0.7419358142619572
  0.5996998821537574  0.3858598618896139  0.7552148924912530
  0.3961132354357346  0.5703886099673241  0.7437998494125893
  0.1059945801911510  0.8764360542874101  0.7364244967682296
  0.8685064759879637  0.0594518551510959  0.7529144990982601
  0.1407250301115681  0.1028715304857997  0.7897917338120095
  0.8049549870708006  0.8828565480601256  0.7538990982165572
  0.2355721177536054  0.7703267344576474  0.8516974858798534
  0.7318198315367681  0.1736931012661813  0.8668484582988327
  0.2450733350199101  0.2321209379766813  0.9151194363638879
  0.7404521992583639  0.8826208293957052  0.8473490790889215
  0.3108812700963455  0.5005068403891215  0.9181367249338379
  0.2160977060907925  0.9134645893974991  0.9279130434102996
  0.1027748607351242  0.2489242512357066  0.0746327523896113
  0.1782262576306479  0.0055947633029945  0.4107320078867147
  0.2283308034445426  0.0788736433757009  0.9062775352937749
  0.5561552778893315  0.2143421072942289  0.0106228328172620
  0.3331729003677779  0.7795188854595665  0.9945359332310062
  0.7751724921326399  0.5585672865481754  0.9884997550672168
  0.2178242900733807  0.3972824315966363  0.0172155357801387
  0.2279086177617771  0.8505968793533611  0.9444573950354922
  0.1616079286447274  0.2733021638158490  0.0604021982172540
  0.4112508370457633  0.2424704406978222  0.0229290433703611
  0.7508976644308518  0.4083800987334598  0.9915078006706253
  0.5618429637734366  0.0192641464828895  0.0449149005907117
  0.9571804934286021  0.5891214758112753  0.9602534948913330
  0.2465409887786265  0.0146970356068437  0.9169832484652432
  0.9961216676161513  0.2621698414490083  0.0817484691119716
  0.5022655417086028  0.3738312814103821  0.0759515253988710
  0.5192284956993944  0.6872961013757646  0.0335802470598097
  0.6941841003597276  0.6807166879353872  0.0769816359540130
  0.3262697900432130  0.3855420294873610  0.1195889862060397
  0.3288428655469673  0.6626232731387773  0.0905018711914778
  0.6851950167441885  0.3227398520889508  0.0969122232522039
  0.2152314196848408  0.7805374725376311  0.1242376259859768
  0.8166058009891159  0.2257990222844057  0.1244617686902174
  0.6088372536299858  0.6203701163058568  0.1530245565648798
  0.4223807140228644  0.4302199866304264  0.1933573512989355
  0.4266905727118981  0.6154463604757581  0.1613048282374123
  0.6262268107992242  0.4162003189504588  0.1709394162786779
  0.1592043387625779  0.1397916533940275  0.2215425395376300
  0.9108665155523425  0.8737986015619725  0.1959154171083597
  0.6234824447032494  0.6664181840347752  0.2674039207818950
  0.3483901627310289  0.4349972380126630  0.3099694840781879
  0.9288160134475518  0.1158420430478628  0.3299888841899232
  0.1177811488470226  0.9024501093114310  0.3319791129055574
  0.1228940268488188  0.1017904022210629  0.3351436083991217
  0.9269140736687831  0.9137471985300536  0.3136878993799712
  0.7489349113747252  0.3153649990750367  0.3745333842677638
  0.2985656161200083  0.7015317523101317  0.3706964155580508
  0.8506525034615393  0.1929664136956859  0.4043619155177609
  0.1832853983370839  0.8160588985551911  0.4049073479198313
  0.1879627624743421  0.1780584918647747  0.4150967430197809
  0.8349407614211728  0.8487633933094045  0.3845813418846902
  0.0066925558951851  0.8695523777661549  0.4329310404801774
  0.0145502351415203  0.1274404261448083  0.4458492655268529
  0.8918656644298437  0.0058268678470199  0.4352510804907155
  0.1340062150407277  0.9988964389870176  0.4440862535753212
  0.8899829378554571  0.7196300944391965  0.4751320094754945
  0.0882952279262526  0.2786256640944842  0.5142930270774428
  0.7413302917206366  0.0836857220180605  0.4939092428731797
  0.2794649672538512  0.0693722959865326  0.5070342431170047
  0.7844836098059886  0.6473001907753257  0.4229713837360691
  0.2826369008589253  0.9178430418050070  0.5113073710815073
  0.9411396547580537  0.2632229307384293  0.5246820577913098
  0.7348038742750447  0.9311640303782625  0.4873606585285728
  0.0967042001725957  0.4799356628682361  0.5488210601532941
  0.5915916227195339  0.1687252273569797  0.4719408374545182
  0.8020054680939523  0.4814146745138075  0.3976261773658507
  0.4270641140403484  0.8416238861087280  0.5220422688248192
  0.0073024473095273  0.1112794804988653  0.5699249996349920
  0.9975157116545361  0.8563548739879181  0.5508900350240182
  0.1228875555837305  0.9858476410147148  0.5626705956589717
  0.8809556120395854  0.9902457222311440  0.5582556303419537
  0.1673037595350877  0.7941725994067639  0.5849849513677938
  0.8346131190204034  0.1579764028208430  0.6048795820667294
  0.8200176140664723  0.8137679755143097  0.5827361456081022
  0.1794205285506720  0.1441924840278759  0.6106401908370316
  0.7593507590625066  0.6445172116931204  0.6214899778858154
  0.2518824980479408  0.2961392458151835  0.6427379291669126
  0.0946606507900611  0.8700577597768131  0.6624166092772370
  0.8947227228537784  0.0708737465251446  0.6795701797062677
  0.9007995037485870  0.8736848747200980  0.6617860654725121
  0.0971489047225305  0.0697391057858141  0.6829703952355857
  0.6331746887221996  0.3659195336359957  0.7160779386662526
  0.3684953160088966  0.5899693163482809  0.7030930684914054
  0.1355586494363763  0.8570332159573439  0.7764568458705980
  0.8327876904021636  0.0763700031905472  0.7918568170319347
  0.3838776011416627  0.3906733407472629  0.8449648607312383
  0.5914932572273983  0.5752406631597609  0.8214143136272298
  0.5759731370348717  0.3768775283133579  0.8284443867598483
  0.4049350473068998  0.5761321092909029  0.8194807696527633
  0.2102243991230424  0.1839322990095198  0.8900072705064517
  0.7124577471793927  0.8231536163209938  0.8511493133369754
  0.3127358116406995  0.3123828619620923  0.9212759441193370
  0.6614401781097712  0.6626760285544648  0.8930468192500527
  0.6396087940263868  0.2983108084586163  0.9055755858307890
  0.3459914724812378  0.6713318204615604  0.8918207765264938
  0.3558416422022788  0.5053784489854962  0.9502217759189122
  0.6110318524077343  0.5010161481651139  0.0508104206838453
  0.4298464210148438  0.5197736661950927  0.0502400411818797
  0.5053806799996678  0.6057341437672505  0.9355085589539271
  0.4859549195585871  0.3834327328564626  0.9531466931819637
  0.6148015099429003  0.4833798383684496  0.9354618655281328
 
  0.00000000E+00  0.00000000E+00  0.00000000E+00
  0.00000000E+00  0.00000000E+00  0.00000000E+00
  0.00000000E+00  0.00000000E+00  0.00000000E+00
  0.00000000E+00  0.00000000E+00  0.00000000E+00
  0.00000000E+00  0.00000000E+00  0.00000000E+00
  0.00000000E+00  0.00000000E+00  0.00000000E+00
  0.00000000E+00  0.00000000E+00  0.00000000E+00
  0.00000000E+00  0.00000000E+00  0.00000000E+00
  0.00000000E+00  0.00000000E+00  0.00000000E+00
  0.00000000E+00  0.00000000E+00  0.00000000E+00
  0.00000000E+00  0.00000000E+00  0.00000000E+00
  0.00000000E+00  0.00000000E+00  0.00000000E+00
  0.00000000E+00  0.00000000E+00  0.00000000E+00
  0.00000000E+00  0.00000000E+00  0.00000000E+00
  0.00000000E+00  0.00000000E+00  0.00000000E+00
  0.00000000E+00  0.00000000E+00  0.00000000E+00
  0.00000000E+00  0.00000000E+00  0.00000000E+00
  0.00000000E+00  0.00000000E+00  0.00000000E+00
  0.00000000E+00  0.00000000E+00  0.00000000E+00
  0.00000000E+00  0.00000000E+00  0.00000000E+00
  0.00000000E+00  0.00000000E+00  0.00000000E+00
  0.00000000E+00  0.00000000E+00  0.00000000E+00
  0.00000000E+00  0.00000000E+00  0.00000000E+00
  0.00000000E+00  0.00000000E+00  0.00000000E+00
  0.00000000E+00  0.00000000E+00  0.00000000E+00
  0.00000000E+00  0.00000000E+00  0.00000000E+00
  0.00000000E+00  0.00000000E+00  0.00000000E+00
  0.00000000E+00  0.00000000E+00  0.00000000E+00
  0.00000000E+00  0.00000000E+00  0.00000000E+00
  0.00000000E+00  0.00000000E+00  0.00000000E+00
  0.00000000E+00  0.00000000E+00  0.00000000E+00
  0.00000000E+00  0.00000000E+00  0.00000000E+00
  0.00000000E+00  0.00000000E+00  0.00000000E+00
  0.00000000E+00  0.00000000E+00  0.00000000E+00
  0.00000000E+00  0.00000000E+00  0.00000000E+00
  0.00000000E+00  0.00000000E+00  0.00000000E+00
  0.00000000E+00  0.00000000E+00  0.00000000E+00
  0.00000000E+00  0.00000000E+00  0.00000000E+00
  0.00000000E+00  0.00000000E+00  0.00000000E+00
  0.00000000E+00  0.00000000E+00  0.00000000E+00
  0.00000000E+00  0.00000000E+00  0.00000000E+00
  0.00000000E+00  0.00000000E+00  0.00000000E+00
  0.00000000E+00  0.00000000E+00  0.00000000E+00
  0.00000000E+00  0.00000000E+00  0.00000000E+00
  0.00000000E+00  0.00000000E+00  0.00000000E+00
  0.00000000E+00  0.00000000E+00  0.00000000E+00
  0.00000000E+00  0.00000000E+00  0.00000000E+00
  0.00000000E+00  0.00000000E+00  0.00000000E+00
  0.00000000E+00  0.00000000E+00  0.00000000E+00
  0.00000000E+00  0.00000000E+00  0.00000000E+00
  0.00000000E+00  0.00000000E+00  0.00000000E+00
  0.00000000E+00  0.00000000E+00  0.00000000E+00
  0.00000000E+00  0.00000000E+00  0.00000000E+00
  0.00000000E+00  0.00000000E+00  0.00000000E+00
  0.00000000E+00  0.00000000E+00  0.00000000E+00
  0.00000000E+00  0.00000000E+00  0.00000000E+00
  0.00000000E+00  0.00000000E+00  0.00000000E+00
  0.00000000E+00  0.00000000E+00  0.00000000E+00
  0.00000000E+00  0.00000000E+00  0.00000000E+00
  0.00000000E+00  0.00000000E+00  0.00000000E+00
  0.00000000E+00  0.00000000E+00  0.00000000E+00
  0.00000000E+00  0.00000000E+00  0.00000000E+00
  0.00000000E+00  0.00000000E+00  0.00000000E+00
  0.00000000E+00  0.00000000E+00  0.00000000E+00
  0.00000000E+00  0.00000000E+00  0.00000000E+00
  0.00000000E+00  0.00000000E+00  0.00000000E+00
  0.00000000E+00  0.00000000E+00  0.00000000E+00
  0.00000000E+00  0.00000000E+00  0.00000000E+00
  0.00000000E+00  0.00000000E+00  0.00000000E+00
  0.00000000E+00  0.00000000E+00  0.00000000E+00
  0.00000000E+00  0.00000000E+00  0.00000000E+00
  0.00000000E+00  0.00000000E+00  0.00000000E+00
  0.00000000E+00  0.00000000E+00  0.00000000E+00
  0.00000000E+00  0.00000000E+00  0.00000000E+00
  0.00000000E+00  0.00000000E+00  0.00000000E+00
  0.00000000E+00  0.00000000E+00  0.00000000E+00
  0.00000000E+00  0.00000000E+00  0.00000000E+00
  0.00000000E+00  0.00000000E+00  0.00000000E+00
  0.00000000E+00  0.00000000E+00  0.00000000E+00
  0.00000000E+00  0.00000000E+00  0.00000000E+00
  0.00000000E+00  0.00000000E+00  0.00000000E+00
  0.00000000E+00  0.00000000E+00  0.00000000E+00
  0.00000000E+00  0.00000000E+00  0.00000000E+00
  0.00000000E+00  0.00000000E+00  0.00000000E+00
  0.00000000E+00  0.00000000E+00  0.00000000E+00
  0.00000000E+00  0.00000000E+00  0.00000000E+00
  0.00000000E+00  0.00000000E+00  0.00000000E+00
  0.00000000E+00  0.00000000E+00  0.00000000E+00
  0.00000000E+00  0.00000000E+00  0.00000000E+00
  0.00000000E+00  0.00000000E+00  0.00000000E+00
  0.00000000E+00  0.00000000E+00  0.00000000E+00
  0.00000000E+00  0.00000000E+00  0.00000000E+00
  0.00000000E+00  0.00000000E+00  0.00000000E+00
  0.00000000E+00  0.00000000E+00  0.00000000E+00
  0.00000000E+00  0.00000000E+00  0.00000000E+00
  0.00000000E+00  0.00000000E+00  0.00000000E+00
  0.00000000E+00  0.00000000E+00  0.00000000E+00
  0.00000000E+00  0.00000000E+00  0.00000000E+00
  0.00000000E+00  0.00000000E+00  0.00000000E+00
  0.00000000E+00  0.00000000E+00  0.00000000E+00
  0.00000000E+00  0.00000000E+00  0.00000000E+00
  0.00000000E+00  0.00000000E+00  0.00000000E+00
  0.00000000E+00  0.00000000E+00  0.00000000E+00
  0.00000000E+00  0.00000000E+00  0.00000000E+00
  0.00000000E+00  0.00000000E+00  0.00000000E+00
  0.00000000E+00  0.00000000E+00  0.00000000E+00
  0.00000000E+00  0.00000000E+00  0.00000000E+00
  0.00000000E+00  0.00000000E+00  0.00000000E+00
  0.00000000E+00  0.00000000E+00  0.00000000E+00
  0.00000000E+00  0.00000000E+00  0.00000000E+00
  0.00000000E+00  0.00000000E+00  0.00000000E+00
  0.00000000E+00  0.00000000E+00  0.00000000E+00
  0.00000000E+00  0.00000000E+00  0.00000000E+00
  0.00000000E+00  0.00000000E+00  0.00000000E+00
  0.00000000E+00  0.00000000E+00  0.00000000E+00
  0.00000000E+00  0.00000000E+00  0.00000000E+00
  0.00000000E+00  0.00000000E+00  0.00000000E+00
  0.00000000E+00  0.00000000E+00  0.00000000E+00
  0.00000000E+00  0.00000000E+00  0.00000000E+00
  0.00000000E+00  0.00000000E+00  0.00000000E+00
  0.00000000E+00  0.00000000E+00  0.00000000E+00
  0.00000000E+00  0.00000000E+00  0.00000000E+00
  0.00000000E+00  0.00000000E+00  0.00000000E+00
  0.00000000E+00  0.00000000E+00  0.00000000E+00
  0.00000000E+00  0.00000000E+00  0.00000000E+00
  0.00000000E+00  0.00000000E+00  0.00000000E+00
  0.00000000E+00  0.00000000E+00  0.00000000E+00
  0.00000000E+00  0.00000000E+00  0.00000000E+00
  0.00000000E+00  0.00000000E+00  0.00000000E+00
  0.00000000E+00  0.00000000E+00  0.00000000E+00
  0.00000000E+00  0.00000000E+00  0.00000000E+00
  0.00000000E+00  0.00000000E+00  0.00000000E+00
  0.00000000E+00  0.00000000E+00  0.00000000E+00
  0.00000000E+00  0.00000000E+00  0.00000000E+00
  0.00000000E+00  0.00000000E+00  0.00000000E+00
  0.00000000E+00  0.00000000E+00  0.00000000E+00
  0.00000000E+00  0.00000000E+00  0.00000000E+00
  0.00000000E+00  0.00000000E+00  0.00000000E+00
  0.00000000E+00  0.00000000E+00  0.00000000E+00
  0.00000000E+00  0.00000000E+00  0.00000000E+00
  0.00000000E+00  0.00000000E+00  0.00000000E+00
  0.00000000E+00  0.00000000E+00  0.00000000E+00
  0.00000000E+00  0.00000000E+00  0.00000000E+00
  0.00000000E+00  0.00000000E+00  0.00000000E+00
  0.00000000E+00  0.00000000E+00  0.00000000E+00
  0.00000000E+00  0.00000000E+00  0.00000000E+00
  0.00000000E+00  0.00000000E+00  0.00000000E+00
  0.00000000E+00  0.00000000E+00  0.00000000E+00
  0.00000000E+00  0.00000000E+00  0.00000000E+00
  0.00000000E+00  0.00000000E+00  0.00000000E+00
  0.00000000E+00  0.00000000E+00  0.00000000E+00
  0.00000000E+00  0.00000000E+00  0.00000000E+00
  0.00000000E+00  0.00000000E+00  0.00000000E+00
  0.00000000E+00  0.00000000E+00  0.00000000E+00
  0.00000000E+00  0.00000000E+00  0.00000000E+00
  0.00000000E+00  0.00000000E+00  0.00000000E+00
  0.00000000E+00  0.00000000E+00  0.00000000E+00
  0.00000000E+00  0.00000000E+00  0.00000000E+00
  0.00000000E+00  0.00000000E+00  0.00000000E+00
  0.00000000E+00  0.00000000E+00  0.00000000E+00
  0.00000000E+00  0.00000000E+00  0.00000000E+00
  0.00000000E+00  0.00000000E+00  0.00000000E+00
  0.00000000E+00  0.00000000E+00  0.00000000E+00
  0.00000000E+00  0.00000000E+00  0.00000000E+00
  0.00000000E+00  0.00000000E+00  0.00000000E+00
  0.00000000E+00  0.00000000E+00  0.00000000E+00
  0.00000000E+00  0.00000000E+00  0.00000000E+00
  0.00000000E+00  0.00000000E+00  0.00000000E+00
  0.00000000E+00  0.00000000E+00  0.00000000E+00
  0.00000000E+00  0.00000000E+00  0.00000000E+00
  0.00000000E+00  0.00000000E+00  0.00000000E+00
  0.00000000E+00  0.00000000E+00  0.00000000E+00
  0.00000000E+00  0.00000000E+00  0.00000000E+00
  0.00000000E+00  0.00000000E+00  0.00000000E+00
  0.00000000E+00  0.00000000E+00  0.00000000E+00
  0.00000000E+00  0.00000000E+00  0.00000000E+00
  0.00000000E+00  0.00000000E+00  0.00000000E+00
  0.00000000E+00  0.00000000E+00  0.00000000E+00
  0.00000000E+00  0.00000000E+00  0.00000000E+00
  0.00000000E+00  0.00000000E+00  0.00000000E+00
  0.00000000E+00  0.00000000E+00  0.00000000E+00
  0.00000000E+00  0.00000000E+00  0.00000000E+00
  0.00000000E+00  0.00000000E+00  0.00000000E+00
  0.00000000E+00  0.00000000E+00  0.00000000E+00
  0.00000000E+00  0.00000000E+00  0.00000000E+00
  0.00000000E+00  0.00000000E+00  0.00000000E+00
  0.00000000E+00  0.00000000E+00  0.00000000E+00
  0.00000000E+00  0.00000000E+00  0.00000000E+00
  0.00000000E+00  0.00000000E+00  0.00000000E+00
  0.00000000E+00  0.00000000E+00  0.00000000E+00
  0.00000000E+00  0.00000000E+00  0.00000000E+00
  0.00000000E+00  0.00000000E+00  0.00000000E+00
  0.00000000E+00  0.00000000E+00  0.00000000E+00
  0.00000000E+00  0.00000000E+00  0.00000000E+00
  0.00000000E+00  0.00000000E+00  0.00000000E+00
  0.00000000E+00  0.00000000E+00  0.00000000E+00
  0.00000000E+00  0.00000000E+00  0.00000000E+00
  0.00000000E+00  0.00000000E+00  0.00000000E+00
  0.00000000E+00  0.00000000E+00  0.00000000E+00
  0.00000000E+00  0.00000000E+00  0.00000000E+00
  0.00000000E+00  0.00000000E+00  0.00000000E+00
  0.00000000E+00  0.00000000E+00  0.00000000E+00
  0.00000000E+00  0.00000000E+00  0.00000000E+00
  0.00000000E+00  0.00000000E+00  0.00000000E+00
  0.00000000E+00  0.00000000E+00  0.00000000E+00
  0.00000000E+00  0.00000000E+00  0.00000000E+00
  0.00000000E+00  0.00000000E+00  0.00000000E+00
  0.00000000E+00  0.00000000E+00  0.00000000E+00
  0.00000000E+00  0.00000000E+00  0.00000000E+00
  0.00000000E+00  0.00000000E+00  0.00000000E+00
  0.00000000E+00  0.00000000E+00  0.00000000E+00
  0.00000000E+00  0.00000000E+00  0.00000000E+00
  0.00000000E+00  0.00000000E+00  0.00000000E+00
  0.00000000E+00  0.00000000E+00  0.00000000E+00
  0.00000000E+00  0.00000000E+00  0.00000000E+00
  0.00000000E+00  0.00000000E+00  0.00000000E+00
  0.00000000E+00  0.00000000E+00  0.00000000E+00
  0.00000000E+00  0.00000000E+00  0.00000000E+00
  0.00000000E+00  0.00000000E+00  0.00000000E+00
  0.00000000E+00  0.00000000E+00  0.00000000E+00
  0.00000000E+00  0.00000000E+00  0.00000000E+00
  0.00000000E+00  0.00000000E+00  0.00000000E+00
  0.00000000E+00  0.00000000E+00  0.00000000E+00
  0.00000000E+00  0.00000000E+00  0.00000000E+00
  0.00000000E+00  0.00000000E+00  0.00000000E+00
  0.00000000E+00  0.00000000E+00  0.00000000E+00
  0.00000000E+00  0.00000000E+00  0.00000000E+00
  0.00000000E+00  0.00000000E+00  0.00000000E+00
  0.00000000E+00  0.00000000E+00  0.00000000E+00
  0.00000000E+00  0.00000000E+00  0.00000000E+00
  0.00000000E+00  0.00000000E+00  0.00000000E+00
  0.00000000E+00  0.00000000E+00  0.00000000E+00
  0.00000000E+00  0.00000000E+00  0.00000000E+00
  0.00000000E+00  0.00000000E+00  0.00000000E+00
  0.00000000E+00  0.00000000E+00  0.00000000E+00
  0.00000000E+00  0.00000000E+00  0.00000000E+00
  0.00000000E+00  0.00000000E+00  0.00000000E+00
  0.00000000E+00  0.00000000E+00  0.00000000E+00
  0.00000000E+00  0.00000000E+00  0.00000000E+00
  0.00000000E+00  0.00000000E+00  0.00000000E+00
  0.00000000E+00  0.00000000E+00  0.00000000E+00
  0.00000000E+00  0.00000000E+00  0.00000000E+00
  0.00000000E+00  0.00000000E+00  0.00000000E+00
  0.00000000E+00  0.00000000E+00  0.00000000E+00
  0.00000000E+00  0.00000000E+00  0.00000000E+00
  0.00000000E+00  0.00000000E+00  0.00000000E+00
  0.00000000E+00  0.00000000E+00  0.00000000E+00
  0.00000000E+00  0.00000000E+00  0.00000000E+00
  0.00000000E+00  0.00000000E+00  0.00000000E+00
  0.00000000E+00  0.00000000E+00  0.00000000E+00
  0.00000000E+00  0.00000000E+00  0.00000000E+00
  0.00000000E+00  0.00000000E+00  0.00000000E+00
  0.00000000E+00  0.00000000E+00  0.00000000E+00
  0.00000000E+00  0.00000000E+00  0.00000000E+00
  0.00000000E+00  0.00000000E+00  0.00000000E+00
  0.00000000E+00  0.00000000E+00  0.00000000E+00
  0.00000000E+00  0.00000000E+00  0.00000000E+00
  0.00000000E+00  0.00000000E+00  0.00000000E+00
  0.00000000E+00  0.00000000E+00  0.00000000E+00
