# Supplementary material for: Dramatic Enhancement of Rare-Earth Metal–Organic Framework Stability Via Metal Cluster Fluorination
Source: JACS Au. 2022 Aug 9;2(8):1889–98. doi: 10.1021/jacsau.2c00259 (PMC9400048; doi:10.1021/jacsau.2c00259)
Supplement: Supplementary file 2 — au2c00259_si_002.zip [file au2c00259_si_002.zip › jacs_supplement/poscars/empty_stability/dobdc/mixed/ho/single/seven/POSCAR]

POSCAR file written by OVITO Basic 3.5.4
   1.00000000000000     
    15.2244197550894640    0.0086049367825551    0.0005503410628513
    -0.0388576389824702   14.9416556700575249    0.0074287757009593
     0.1187935111348103   -0.0184052156753503   21.0871402737883074
   C    Ho   H    O    F 
    96    12    61    81     7
Direct
  0.3973403586510683  0.9305160909404059  0.9682455926998570
  0.0712717709635674  0.3996355201063907  0.0234449731011006
  0.4939558792936313  0.1899095210695548  0.0138138978643252
  0.8033734269606317  0.4786678231088180  0.9944915911471125
  0.4718551900992403  0.0964274305584756  0.9950522290380696
  0.8985372335766686  0.4601391521726565  0.0056420017999942
  0.5158307026710049  0.0184418623543353  0.0145797941676174
  0.4769539276581611  0.9363175732090060  0.0012976879314805
  0.9696926398700898  0.5149691704106846  0.9869265848266507
  0.0548269823162971  0.4829888747585996  0.9954180834356054
  0.3954278873624244  0.0902762687315735  0.9596393897425066
  0.9153525634492001  0.3784225317521029  0.0347918175525263
  0.3569720408310986  0.0088938980834301  0.9455800228282388
  0.9996448873955340  0.3480486103485415  0.0448965111116948
  0.3545877668499187  0.8435287400030408  0.9631802091269484
  0.1620092751085270  0.3671949257181465  0.0261669811112797
  0.6650456710886609  0.6756230540555971  0.1357310059338504
  0.3550653385003932  0.3759403500562424  0.1708056953251006
  0.3522173703945641  0.6650281527695393  0.1460960638057386
  0.6694746520367754  0.3632434164568228  0.1569978304157950
  0.7772872367362343  0.7896107831400009  0.1657307208380951
  0.2530659036651967  0.2573564290931526  0.2020211169037893
  0.2362068787287211  0.7749893337215982  0.1815631707220954
  0.7908975051128787  0.2573342055312922  0.1882288263155631
  0.7126202952921973  0.7276322469191986  0.1840005263422036
  0.3051788062742361  0.3288008405489591  0.2217281761991249
  0.3019054015611866  0.7111596379316664  0.1964145761754466
  0.7262960677878438  0.3214549347491001  0.2054000555225610
  0.8362741652073183  0.2129456765821023  0.2357760288924804
  0.1932247260520971  0.8185128693241162  0.2311296741643669
  0.2052259315489061  0.2050239923730827  0.2445300815743553
  0.8250589187018665  0.8372898341233108  0.2107673636407217
  0.6942519485398394  0.7132346623870902  0.2495396559470544
  0.3089644178662990  0.3506634118104779  0.2870007999227616
  0.3211322949134627  0.6912000839046657  0.2595568097792458
  0.7122729987697882  0.3426337276283168  0.2691502012515326
  0.8201534529392286  0.2319907155181565  0.2994876480428726
  0.2123520534240409  0.7985344409337353  0.2943988786098036
  0.2122792893636486  0.2242861053890997  0.3100313864592766
  0.8063123520589774  0.8222164875291673  0.2758977782960566
  0.7588257385024920  0.2991165553224274  0.3161531291979962
  0.2766633798176472  0.7330266088022090  0.3090800000309112
  0.2633144646699501  0.2971588194570271  0.3298594092798117
  0.7414061039477930  0.7615827482473690  0.2941281154766724
  0.8656402378968763  0.1785955741340198  0.3485209710563153
  0.1647481156819563  0.8469515050671576  0.3448589937912869
  0.1679856287223767  0.1677027781217226  0.3574987318260979
  0.8553859959682020  0.8670996210661680  0.3270233298314591
  0.9056406740980073  0.5632571787220013  0.4631679453387013
  0.4149365452569496  0.9991513068334081  0.5030523047310858
  0.0055025637726697  0.3056995426651648  0.5136182574083796
  0.6965527004624309  0.0075121137940091  0.4902995822889604
  0.9842711486590283  0.3990219599787613  0.4924094825827953
  0.5982805844786949  0.0090214724891793  0.4924144133684545
  0.0230843501535969  0.4788258190623177  0.5140923163400071
  0.5473400312965031  0.0872241970319691  0.4844087414978958
  0.9106583864890498  0.4033187307477833  0.4536885890138169
  0.5566387502526775  0.9274615222432353  0.5043595936341231
  0.8703168747821585  0.4833685307349788  0.4386025232742443
  0.4663838315151907  0.9217404491083299  0.5095117262349520
  0.8609551141646921  0.6494683684343473  0.4558519541166485
  0.3188723984930501  0.9991086492614791  0.5077442269050040
  0.1466270153011429  0.8117116491403511  0.6455655002624510
  0.8378476461086499  0.1299386221205372  0.6622272148886235
  0.8359613721187942  0.8228159951822972  0.6407848826032889
  0.1505666418347757  0.1266119765290361  0.6681550666669623
  0.2563155487884645  0.6982293532912579  0.6788493026555840
  0.7331056296637176  0.2480980265452132  0.6913528979342470
  0.7432857430862816  0.6897790508732046  0.6783048331458702
  0.2379438339137634  0.2632378782191663  0.7027274537569534
  0.1935577367648166  0.7624741568685039  0.6955261344994659
  0.7841061109636708  0.1756324320743327  0.7106366947922146
  0.7817833981757702  0.7743035197303757  0.6887173259175163
  0.1922385776202022  0.1832227144930157  0.7178101515857759
  0.2827747112412149  0.3077649942258269  0.7505893474613141
  0.6957270250082634  0.6502843523794574  0.7274250083847545
  0.6822151288358670  0.2956182913963198  0.7345689918674234
  0.3033701325868966  0.6520219358865105  0.7247035167212698
  0.1764661113230512  0.7810898388027374  0.7606686311323059
  0.7845181601224396  0.1479335673315453  0.7749375016768376
  0.7698215996487865  0.8160819238466996  0.7472870185238000
  0.1890907488684991  0.1539528420810800  0.7807244678589846
  0.2818032915287610  0.2771404493607993  0.8130205038739822
  0.6847998613666920  0.6916025454645978  0.7864439330579397
  0.6840525589402563  0.2693265203990907  0.7992473502576288
  0.2867735132969833  0.6716018206842282  0.7897545796068484
  0.2323733077662348  0.2001978000129495  0.8283992031941023
  0.7212883017112000  0.7774243604449241  0.7962017829941719
  0.7345358687468141  0.1961620413360105  0.8184669288417203
  0.2237915693253100  0.7349469798459685  0.8064758463642059
  0.3343758459496163  0.3258054559714448  0.8608608520530006
  0.6401245555236176  0.6400311128133448  0.8373013608115334
  0.6350696868475095  0.3202557058411724  0.8476355242266915
  0.3372322564690195  0.6279311003398748  0.8406700121188786
  0.9824536489545682  0.5595628028218474  0.4994913479484946
  0.4564698662312247  0.0808533307240926  0.4905585342008018
  0.3742200231793982  0.3736403138513324  0.0139937281395177
  0.6378974963275080  0.6122964405036936  0.9898248158227356
  0.6186893869962673  0.3624769428483839  0.0020073934243570
  0.3857294002755471  0.6260125584378212  0.9938828821790283
  0.5100047893304693  0.5120642229844727  0.1257167596746420
  0.0097367370658329  0.0088494669008830  0.3755176146875262
  0.1198316122829960  0.8727104743031652  0.4979788632375320
  0.8810481661311544  0.1225512581279758  0.5057846538301172
  0.8705193351380074  0.8716590198475008  0.4883586944591812
  0.1274795513121895  0.1249358339278958  0.5111169679470147
  0.9934825858104761  0.9802394077033669  0.6260350724690460
  0.4935489943266286  0.4828734030840272  0.8746348278722587
  0.3640510374486011  0.1527590010515820  0.9458871363332314
  0.5056241676957081  0.8739015487031400  0.0188406607550837
  0.8594378095463440  0.3368812081264003  0.0487056658146302
  0.6111069831249556  0.9679972726548235  0.0617943736993356
  0.1116087284659044  0.5217067405869833  0.9786501633225424
  0.0079819846786459  0.6238516821313655  0.9474178625956644
  0.9585729109977575  0.2413660844600394  0.0890522868570611
  0.7592553374505224  0.2692879201306078  0.1031760459026407
  0.2527576093985962  0.7540022954535721  0.0946917209304939
  0.4991390911085649  0.3315631623761028  0.0985338574604859
  0.7915601670769872  0.7988239162361489  0.1152543683895164
  0.2505708384067171  0.2423069463879017  0.1513580221077457
  0.1433942001756222  0.8689072929962798  0.2207262990159833
  0.8837204729415297  0.1606944310130351  0.2237217413741175
  0.9136675523356350  0.9189734773378824  0.2327356992999753
  0.1283479113487897  0.1102273104172777  0.2610402770090548
  0.3448743482637650  0.4321477303324298  0.3515573005792338
  0.6108020464979791  0.6258774585308733  0.2306841129461545
  0.6624623035750365  0.3926610541744754  0.2811152223426242
  0.3714553293734392  0.6411879777178121  0.2697040279132220
  0.2656917160195224  0.3109587859467866  0.3809384888278714
  0.7292012228445587  0.7507269863551204  0.3446497702562918
  0.0094671878774389  0.1800636010925990  0.4191743160609072
  0.8349497754706282  0.0051585586773924  0.4081780683512755
  0.2544489463999526  0.7484981078595498  0.3956334432919593
  0.7784119001409436  0.2715170696520234  0.4024447010459725
  0.0012895663636861  0.8301065725447814  0.3974970938824093
  0.0073045704635864  0.6228430099008724  0.5188029437341855
  0.4145767508954942  0.1399409867101752  0.4853043702191714
  0.5990073945710649  0.8686634173650913  0.5095075490066937
  0.8816707057946238  0.3401255561465765  0.4383750509175096
  0.5421287575476902  0.2115173663653430  0.4639998803562759
  0.4639207316123406  0.7911013842026412  0.5194300552575090
  0.7730216915669138  0.4224112787488389  0.3941686196215397
  0.1092619365949676  0.5337086077904568  0.5673842359804804
  0.3260533389363139  0.8703867416356160  0.5155186009195185
  0.7693882717874156  0.5879680691132538  0.4122632273783954
  0.9910384370601767  0.1660790535373126  0.5931694045628212
  0.1613349499197361  0.9990481632920609  0.5962837142834123
  0.9850321052489024  0.8141746147768800  0.5851349178268371
  0.2659222764741984  0.3549325795213119  0.6432437850846929
  0.8255284609371902  0.9870552862108405  0.5851061026068214
  0.7312821255000223  0.5865951277630662  0.6258505244781181
  0.2691587770647049  0.6851472941724642  0.6286121262640908
  0.7341568259269347  0.2672784638712717  0.6413439047264138
  0.6669472678370538  0.5834263884556344  0.7214656099117185
  0.3209819316954748  0.3683258827596063  0.7400824173277626
  0.6022514093282599  0.3870581059990954  0.7532822227631417
  0.3912826983568973  0.5708553521608981  0.7472633475079460
  0.0920358152069739  0.8660905383703247  0.7391341523115506
  0.8664788253250318  0.0583914885526962  0.7553439819576414
  0.1517647908626021  0.0930604532024156  0.7914399522955494
  0.8010339787233540  0.8815483145617059  0.7543152374922084
  0.2129895548899832  0.7496504114570580  0.8566966754838355
  0.7347252276161564  0.1778043383024030  0.8686584352587983
  0.2602141256449843  0.2195450438369230  0.9147475866696982
  0.7366855773388581  0.8805986198912901  0.8480193336644850
  0.2570061744604540  0.9014005288233582  0.9247962582487318
  0.1194037303059779  0.2552593271535050  0.0588019527715962
  0.1728908526960526  0.0066784367132824  0.4103784173846518
  0.2560967409037214  0.0662464783222420  0.9040297152352449
  0.5721998046377735  0.2177200381985391  0.0154539296003564
  0.3907340475478692  0.7741383964049626  0.9829762438034466
  0.7748255539319853  0.5581468824577475  0.9903965906058465
  0.2257236427615583  0.4142959348011226  0.0101188689355761
  0.2748303274566518  0.8392237071674344  0.9392773673552792
  0.1760617434325115  0.2833733647696292  0.0442634738883561
  0.4257259529161135  0.2366634918494503  0.0256383502848154
  0.7562714680325049  0.4087941618534085  0.9912397294603918
  0.5908685528945572  0.0269755315128757  0.0483580845469404
  0.9527921520896656  0.5946296452365541  0.9591194706342965
  0.2797476968032419  0.0038717701939248  0.9135325686447570
  0.0143240096281551  0.2674396088828666  0.0738742609327212
  0.5032778928599605  0.3829557462072516  0.0702093203526459
  0.6785478796512564  0.6892657206064597  0.0767807587544290
  0.3327746604384294  0.3565645008255476  0.1141901136780562
  0.3273292111214424  0.6763397152100032  0.0875957065137899
  0.6799761510238513  0.3337996079699495  0.0996286576327152
  0.2151836976942579  0.7950601701954572  0.1212262943223161
  0.8085051546585063  0.2369927618399243  0.1269099782219146
  0.6104238591799722  0.6161364678503737  0.1564200211698157
  0.4171346471209798  0.4290228118036847  0.1849661444546016
  0.4170872368754293  0.6179958293262129  0.1615701631250907
  0.6140376277100834  0.4215477713020714  0.1732755519470515
  0.1555594094807910  0.1379539115562017  0.2218126032740853
  0.8878376013868607  0.8955213868933021  0.1921139962085703
  0.6339256887514737  0.6542645901347061  0.2707085376241785
  0.3561460864267962  0.4232153775830436  0.3063651605550767
  0.9211060040060794  0.1207348239933491  0.3315788562282337
  0.1124834110766936  0.9089690965658894  0.3303552202147305
  0.1158778281520360  0.1058463102470909  0.3358770507175228
  0.9179504872594051  0.9221925297989714  0.3113860344616693
  0.7440533884622971  0.3208596027447262  0.3784981204085240
  0.2960349657312809  0.7107115877072748  0.3695660960949880
  0.8440508171397801  0.1951147679047255  0.4071552989205139
  0.1797362887204182  0.8226086460649780  0.4036114777281485
  0.1824285814724955  0.1799363026715023  0.4158768881811947
  0.8346862092300029  0.8489027234732004  0.3836617344487759
  0.0033876671083221  0.8730169921960353  0.4322281938791648
  0.0090943749618931  0.1275475564346667  0.4464622714923668
  0.8867627871863205  0.0064949226155144  0.4350609155467358
  0.1292431340593289  0.0007714476603003  0.4441316638474997
  0.8934632844418730  0.7198647952588083  0.4765300353726832
  0.0830274432673531  0.2760198876866368  0.5160564651602745
  0.7369015671830821  0.0813241493594630  0.4940955250044953
  0.2754293562076327  0.0682790770593483  0.5072298012847167
  0.7835853782344792  0.6505681267686921  0.4276452914696260
  0.2791356031002813  0.9181717733234208  0.5119418300188536
  0.9359416561878479  0.2611106177993723  0.5260089521662810
  0.7314010165081688  0.9304278627764567  0.4862105021041551
  0.0953875787552926  0.4739120436389447  0.5515892371841982
  0.5870360954560409  0.1657717835286178  0.4701845588387224
  0.7954317352270853  0.4855239842598018  0.4036439213191332
  0.4239498483290233  0.8420081037786258  0.5218500140668997
  0.0032225281432769  0.1099119266193880  0.5711710057755447
  0.9947802276183858  0.8572041522385301  0.5510799826662435
  0.1185515068740743  0.9853065176327472  0.5633562640965483
  0.8777017476978314  0.9887529658020136  0.5581876195422357
  0.1640845996269835  0.7968055833074511  0.5870709181841635
  0.8298242229125952  0.1537284095412642  0.6051051490557646
  0.8177639552546402  0.8133209067133750  0.5825708533715322
  0.1771525058670375  0.1396730513442901  0.6114862200906444
  0.7561268702516750  0.6466980406149508  0.6219276933059318
  0.2373206348715173  0.2963189185356746  0.6427646897157475
  0.0889453014003776  0.8690578999612176  0.6643242921195623
  0.8909510274544509  0.0675567634129793  0.6809471927102120
  0.8971587585644483  0.8728899121878807  0.6625311816320966
  0.0947748599600471  0.0671845578428268  0.6846282195717479
  0.6341727362198639  0.3655876229016116  0.7140137191934557
  0.3634414067465320  0.5909210404055726  0.7062661425209710
  0.1172582346285954  0.8419837360984974  0.7799723163505783
  0.8320396316371632  0.0768292001667575  0.7943945146401894
  0.3883503955297137  0.3839842876497281  0.8420176124322775
  0.5885499355767750  0.5768098014139893  0.8219888961995464
  0.5813533824973820  0.3812759175792234  0.8275018188571716
  0.3977441744483998  0.5727743797577891  0.8230705765942102
  0.2281182251355337  0.1701290314030904  0.8898059204802834
  0.7085497550470653  0.8219036641000014  0.8518052244382833
  0.3211760863269797  0.3043413930135359  0.9198141199238409
  0.6593873035144829  0.6612522463774609  0.8943220224764913
  0.6472810310720754  0.3038193841861908  0.9055085659262705
  0.3208821733508601  0.6467481391628270  0.8981845341628205
  0.5107085366007944  0.6297447024394891  0.0473830245527707
  0.6200970010626164  0.4995054965935116  0.0536202111168994
  0.3910889301846208  0.5104826412666434  0.0592697090015650
  0.5009290687004355  0.6114418294342752  0.9339731119222228
  0.4914393971169694  0.3743771505670244  0.9488367522600799
  0.3767658969738266  0.4930441456002300  0.9457340481234149
  0.6113992575200262  0.4859718418195142  0.9375700440077497
 
  0.00000000E+00  0.00000000E+00  0.00000000E+00
  0.00000000E+00  0.00000000E+00  0.00000000E+00
  0.00000000E+00  0.00000000E+00  0.00000000E+00
  0.00000000E+00  0.00000000E+00  0.00000000E+00
  0.00000000E+00  0.00000000E+00  0.00000000E+00
  0.00000000E+00  0.00000000E+00  0.00000000E+00
  0.00000000E+00  0.00000000E+00  0.00000000E+00
  0.00000000E+00  0.00000000E+00  0.00000000E+00
  0.00000000E+00  0.00000000E+00  0.00000000E+00
  0.00000000E+00  0.00000000E+00  0.00000000E+00
  0.00000000E+00  0.00000000E+00  0.00000000E+00
  0.00000000E+00  0.00000000E+00  0.00000000E+00
  0.00000000E+00  0.00000000E+00  0.00000000E+00
  0.00000000E+00  0.00000000E+00  0.00000000E+00
  0.00000000E+00  0.00000000E+00  0.00000000E+00
  0.00000000E+00  0.00000000E+00  0.00000000E+00
  0.00000000E+00  0.00000000E+00  0.00000000E+00
  0.00000000E+00  0.00000000E+00  0.00000000E+00
  0.00000000E+00  0.00000000E+00  0.00000000E+00
  0.00000000E+00  0.00000000E+00  0.00000000E+00
  0.00000000E+00  0.00000000E+00  0.00000000E+00
  0.00000000E+00  0.00000000E+00  0.00000000E+00
  0.00000000E+00  0.00000000E+00  0.00000000E+00
  0.00000000E+00  0.00000000E+00  0.00000000E+00
  0.00000000E+00  0.00000000E+00  0.00000000E+00
  0.00000000E+00  0.00000000E+00  0.00000000E+00
  0.00000000E+00  0.00000000E+00  0.00000000E+00
  0.00000000E+00  0.00000000E+00  0.00000000E+00
  0.00000000E+00  0.00000000E+00  0.00000000E+00
  0.00000000E+00  0.00000000E+00  0.00000000E+00
  0.00000000E+00  0.00000000E+00  0.00000000E+00
  0.00000000E+00  0.00000000E+00  0.00000000E+00
  0.00000000E+00  0.00000000E+00  0.00000000E+00
  0.00000000E+00  0.00000000E+00  0.00000000E+00
  0.00000000E+00  0.00000000E+00  0.00000000E+00
  0.00000000E+00  0.00000000E+00  0.00000000E+00
  0.00000000E+00  0.00000000E+00  0.00000000E+00
  0.00000000E+00  0.00000000E+00  0.00000000E+00
  0.00000000E+00  0.00000000E+00  0.00000000E+00
  0.00000000E+00  0.00000000E+00  0.00000000E+00
  0.00000000E+00  0.00000000E+00  0.00000000E+00
  0.00000000E+00  0.00000000E+00  0.00000000E+00
  0.00000000E+00  0.00000000E+00  0.00000000E+00
  0.00000000E+00  0.00000000E+00  0.00000000E+00
  0.00000000E+00  0.00000000E+00  0.00000000E+00
  0.00000000E+00  0.00000000E+00  0.00000000E+00
  0.00000000E+00  0.00000000E+00  0.00000000E+00
  0.00000000E+00  0.00000000E+00  0.00000000E+00
  0.00000000E+00  0.00000000E+00  0.00000000E+00
  0.00000000E+00  0.00000000E+00  0.00000000E+00
  0.00000000E+00  0.00000000E+00  0.00000000E+00
  0.00000000E+00  0.00000000E+00  0.00000000E+00
  0.00000000E+00  0.00000000E+00  0.00000000E+00
  0.00000000E+00  0.00000000E+00  0.00000000E+00
  0.00000000E+00  0.00000000E+00  0.00000000E+00
  0.00000000E+00  0.00000000E+00  0.00000000E+00
  0.00000000E+00  0.00000000E+00  0.00000000E+00
  0.00000000E+00  0.00000000E+00  0.00000000E+00
  0.00000000E+00  0.00000000E+00  0.00000000E+00
  0.00000000E+00  0.00000000E+00  0.00000000E+00
  0.00000000E+00  0.00000000E+00  0.00000000E+00
  0.00000000E+00  0.00000000E+00  0.00000000E+00
  0.00000000E+00  0.00000000E+00  0.00000000E+00
  0.00000000E+00  0.00000000E+00  0.00000000E+00
  0.00000000E+00  0.00000000E+00  0.00000000E+00
  0.00000000E+00  0.00000000E+00  0.00000000E+00
  0.00000000E+00  0.00000000E+00  0.00000000E+00
  0.00000000E+00  0.00000000E+00  0.00000000E+00
  0.00000000E+00  0.00000000E+00  0.00000000E+00
  0.00000000E+00  0.00000000E+00  0.00000000E+00
  0.00000000E+00  0.00000000E+00  0.00000000E+00
  0.00000000E+00  0.00000000E+00  0.00000000E+00
  0.00000000E+00  0.00000000E+00  0.00000000E+00
  0.00000000E+00  0.00000000E+00  0.00000000E+00
  0.00000000E+00  0.00000000E+00  0.00000000E+00
  0.00000000E+00  0.00000000E+00  0.00000000E+00
  0.00000000E+00  0.00000000E+00  0.00000000E+00
  0.00000000E+00  0.00000000E+00  0.00000000E+00
  0.00000000E+00  0.00000000E+00  0.00000000E+00
  0.00000000E+00  0.00000000E+00  0.00000000E+00
  0.00000000E+00  0.00000000E+00  0.00000000E+00
  0.00000000E+00  0.00000000E+00  0.00000000E+00
  0.00000000E+00  0.00000000E+00  0.00000000E+00
  0.00000000E+00  0.00000000E+00  0.00000000E+00
  0.00000000E+00  0.00000000E+00  0.00000000E+00
  0.00000000E+00  0.00000000E+00  0.00000000E+00
  0.00000000E+00  0.00000000E+00  0.00000000E+00
  0.00000000E+00  0.00000000E+00  0.00000000E+00
  0.00000000E+00  0.00000000E+00  0.00000000E+00
  0.00000000E+00  0.00000000E+00  0.00000000E+00
  0.00000000E+00  0.00000000E+00  0.00000000E+00
  0.00000000E+00  0.00000000E+00  0.00000000E+00
  0.00000000E+00  0.00000000E+00  0.00000000E+00
  0.00000000E+00  0.00000000E+00  0.00000000E+00
  0.00000000E+00  0.00000000E+00  0.00000000E+00
  0.00000000E+00  0.00000000E+00  0.00000000E+00
  0.00000000E+00  0.00000000E+00  0.00000000E+00
  0.00000000E+00  0.00000000E+00  0.00000000E+00
  0.00000000E+00  0.00000000E+00  0.00000000E+00
  0.00000000E+00  0.00000000E+00  0.00000000E+00
  0.00000000E+00  0.00000000E+00  0.00000000E+00
  0.00000000E+00  0.00000000E+00  0.00000000E+00
  0.00000000E+00  0.00000000E+00  0.00000000E+00
  0.00000000E+00  0.00000000E+00  0.00000000E+00
  0.00000000E+00  0.00000000E+00  0.00000000E+00
  0.00000000E+00  0.00000000E+00  0.00000000E+00
  0.00000000E+00  0.00000000E+00  0.00000000E+00
  0.00000000E+00  0.00000000E+00  0.00000000E+00
  0.00000000E+00  0.00000000E+00  0.00000000E+00
  0.00000000E+00  0.00000000E+00  0.00000000E+00
  0.00000000E+00  0.00000000E+00  0.00000000E+00
  0.00000000E+00  0.00000000E+00  0.00000000E+00
  0.00000000E+00  0.00000000E+00  0.00000000E+00
  0.00000000E+00  0.00000000E+00  0.00000000E+00
  0.00000000E+00  0.00000000E+00  0.00000000E+00
  0.00000000E+00  0.00000000E+00  0.00000000E+00
  0.00000000E+00  0.00000000E+00  0.00000000E+00
  0.00000000E+00  0.00000000E+00  0.00000000E+00
  0.00000000E+00  0.00000000E+00  0.00000000E+00
  0.00000000E+00  0.00000000E+00  0.00000000E+00
  0.00000000E+00  0.00000000E+00  0.00000000E+00
  0.00000000E+00  0.00000000E+00  0.00000000E+00
  0.00000000E+00  0.00000000E+00  0.00000000E+00
  0.00000000E+00  0.00000000E+00  0.00000000E+00
  0.00000000E+00  0.00000000E+00  0.00000000E+00
  0.00000000E+00  0.00000000E+00  0.00000000E+00
  0.00000000E+00  0.00000000E+00  0.00000000E+00
  0.00000000E+00  0.00000000E+00  0.00000000E+00
  0.00000000E+00  0.00000000E+00  0.00000000E+00
  0.00000000E+00  0.00000000E+00  0.00000000E+00
  0.00000000E+00  0.00000000E+00  0.00000000E+00
  0.00000000E+00  0.00000000E+00  0.00000000E+00
  0.00000000E+00  0.00000000E+00  0.00000000E+00
  0.00000000E+00  0.00000000E+00  0.00000000E+00
  0.00000000E+00  0.00000000E+00  0.00000000E+00
  0.00000000E+00  0.00000000E+00  0.00000000E+00
  0.00000000E+00  0.00000000E+00  0.00000000E+00
  0.00000000E+00  0.00000000E+00  0.00000000E+00
  0.00000000E+00  0.00000000E+00  0.00000000E+00
  0.00000000E+00  0.00000000E+00  0.00000000E+00
  0.00000000E+00  0.00000000E+00  0.00000000E+00
  0.00000000E+00  0.00000000E+00  0.00000000E+00
  0.00000000E+00  0.00000000E+00  0.00000000E+00
  0.00000000E+00  0.00000000E+00  0.00000000E+00
  0.00000000E+00  0.00000000E+00  0.00000000E+00
  0.00000000E+00  0.00000000E+00  0.00000000E+00
  0.00000000E+00  0.00000000E+00  0.00000000E+00
  0.00000000E+00  0.00000000E+00  0.00000000E+00
  0.00000000E+00  0.00000000E+00  0.00000000E+00
  0.00000000E+00  0.00000000E+00  0.00000000E+00
  0.00000000E+00  0.00000000E+00  0.00000000E+00
  0.00000000E+00  0.00000000E+00  0.00000000E+00
  0.00000000E+00  0.00000000E+00  0.00000000E+00
  0.00000000E+00  0.00000000E+00  0.00000000E+00
  0.00000000E+00  0.00000000E+00  0.00000000E+00
  0.00000000E+00  0.00000000E+00  0.00000000E+00
  0.00000000E+00  0.00000000E+00  0.00000000E+00
  0.00000000E+00  0.00000000E+00  0.00000000E+00
  0.00000000E+00  0.00000000E+00  0.00000000E+00
  0.00000000E+00  0.00000000E+00  0.00000000E+00
  0.00000000E+00  0.00000000E+00  0.00000000E+00
  0.00000000E+00  0.00000000E+00  0.00000000E+00
  0.00000000E+00  0.00000000E+00  0.00000000E+00
  0.00000000E+00  0.00000000E+00  0.00000000E+00
  0.00000000E+00  0.00000000E+00  0.00000000E+00
  0.00000000E+00  0.00000000E+00  0.00000000E+00
  0.00000000E+00  0.00000000E+00  0.00000000E+00
  0.00000000E+00  0.00000000E+00  0.00000000E+00
  0.00000000E+00  0.00000000E+00  0.00000000E+00
  0.00000000E+00  0.00000000E+00  0.00000000E+00
  0.00000000E+00  0.00000000E+00  0.00000000E+00
  0.00000000E+00  0.00000000E+00  0.00000000E+00
  0.00000000E+00  0.00000000E+00  0.00000000E+00
  0.00000000E+00  0.00000000E+00  0.00000000E+00
  0.00000000E+00  0.00000000E+00  0.00000000E+00
  0.00000000E+00  0.00000000E+00  0.00000000E+00
  0.00000000E+00  0.00000000E+00  0.00000000E+00
  0.00000000E+00  0.00000000E+00  0.00000000E+00
  0.00000000E+00  0.00000000E+00  0.00000000E+00
  0.00000000E+00  0.00000000E+00  0.00000000E+00
  0.00000000E+00  0.00000000E+00  0.00000000E+00
  0.00000000E+00  0.00000000E+00  0.00000000E+00
  0.00000000E+00  0.00000000E+00  0.00000000E+00
  0.00000000E+00  0.00000000E+00  0.00000000E+00
  0.00000000E+00  0.00000000E+00  0.00000000E+00
  0.00000000E+00  0.00000000E+00  0.00000000E+00
  0.00000000E+00  0.00000000E+00  0.00000000E+00
  0.00000000E+00  0.00000000E+00  0.00000000E+00
  0.00000000E+00  0.00000000E+00  0.00000000E+00
  0.00000000E+00  0.00000000E+00  0.00000000E+00
  0.00000000E+00  0.00000000E+00  0.00000000E+00
  0.00000000E+00  0.00000000E+00  0.00000000E+00
  0.00000000E+00  0.00000000E+00  0.00000000E+00
  0.00000000E+00  0.00000000E+00  0.00000000E+00
  0.00000000E+00  0.00000000E+00  0.00000000E+00
  0.00000000E+00  0.00000000E+00  0.00000000E+00
  0.00000000E+00  0.00000000E+00  0.00000000E+00
  0.00000000E+00  0.00000000E+00  0.00000000E+00
  0.00000000E+00  0.00000000E+00  0.00000000E+00
  0.00000000E+00  0.00000000E+00  0.00000000E+00
  0.00000000E+00  0.00000000E+00  0.00000000E+00
  0.00000000E+00  0.00000000E+00  0.00000000E+00
  0.00000000E+00  0.00000000E+00  0.00000000E+00
  0.00000000E+00  0.00000000E+00  0.00000000E+00
  0.00000000E+00  0.00000000E+00  0.00000000E+00
  0.00000000E+00  0.00000000E+00  0.00000000E+00
  0.00000000E+00  0.00000000E+00  0.00000000E+00
  0.00000000E+00  0.00000000E+00  0.00000000E+00
  0.00000000E+00  0.00000000E+00  0.00000000E+00
  0.00000000E+00  0.00000000E+00  0.00000000E+00
  0.00000000E+00  0.00000000E+00  0.00000000E+00
  0.00000000E+00  0.00000000E+00  0.00000000E+00
  0.00000000E+00  0.00000000E+00  0.00000000E+00
  0.00000000E+00  0.00000000E+00  0.00000000E+00
  0.00000000E+00  0.00000000E+00  0.00000000E+00
  0.00000000E+00  0.00000000E+00  0.00000000E+00
  0.00000000E+00  0.00000000E+00  0.00000000E+00
  0.00000000E+00  0.00000000E+00  0.00000000E+00
  0.00000000E+00  0.00000000E+00  0.00000000E+00
  0.00000000E+00  0.00000000E+00  0.00000000E+00
  0.00000000E+00  0.00000000E+00  0.00000000E+00
  0.00000000E+00  0.00000000E+00  0.00000000E+00
  0.00000000E+00  0.00000000E+00  0.00000000E+00
  0.00000000E+00  0.00000000E+00  0.00000000E+00
  0.00000000E+00  0.00000000E+00  0.00000000E+00
  0.00000000E+00  0.00000000E+00  0.00000000E+00
  0.00000000E+00  0.00000000E+00  0.00000000E+00
  0.00000000E+00  0.00000000E+00  0.00000000E+00
  0.00000000E+00  0.00000000E+00  0.00000000E+00
  0.00000000E+00  0.00000000E+00  0.00000000E+00
  0.00000000E+00  0.00000000E+00  0.00000000E+00
  0.00000000E+00  0.00000000E+00  0.00000000E+00
  0.00000000E+00  0.00000000E+00  0.00000000E+00
  0.00000000E+00  0.00000000E+00  0.00000000E+00
  0.00000000E+00  0.00000000E+00  0.00000000E+00
  0.00000000E+00  0.00000000E+00  0.00000000E+00
  0.00000000E+00  0.00000000E+00  0.00000000E+00
  0.00000000E+00  0.00000000E+00  0.00000000E+00
  0.00000000E+00  0.00000000E+00  0.00000000E+00
  0.00000000E+00  0.00000000E+00  0.00000000E+00
  0.00000000E+00  0.00000000E+00  0.00000000E+00
  0.00000000E+00  0.00000000E+00  0.00000000E+00
  0.00000000E+00  0.00000000E+00  0.00000000E+00
  0.00000000E+00  0.00000000E+00  0.00000000E+00
  0.00000000E+00  0.00000000E+00  0.00000000E+00
  0.00000000E+00  0.00000000E+00  0.00000000E+00
  0.00000000E+00  0.00000000E+00  0.00000000E+00
  0.00000000E+00  0.00000000E+00  0.00000000E+00
  0.00000000E+00  0.00000000E+00  0.00000000E+00
  0.00000000E+00  0.00000000E+00  0.00000000E+00
  0.00000000E+00  0.00000000E+00  0.00000000E+00
  0.00000000E+00  0.00000000E+00  0.00000000E+00
  0.00000000E+00  0.00000000E+00  0.00000000E+00
  0.00000000E+00  0.00000000E+00  0.00000000E+00
  0.00000000E+00  0.00000000E+00  0.00000000E+00
  0.00000000E+00  0.00000000E+00  0.00000000E+00
  0.00000000E+00  0.00000000E+00  0.00000000E+00
