# Supplementary material for: Dramatic Enhancement of Rare-Earth Metal–Organic Framework Stability Via Metal Cluster Fluorination
Source: JACS Au. 2022 Aug 9;2(8):1889–98. doi: 10.1021/jacsau.2c00259 (PMC9400048; doi:10.1021/jacsau.2c00259)
Supplement: Supplementary file 2 — au2c00259_si_002.zip [file au2c00259_si_002.zip › jacs_supplement/poscars/empty_stability/dobdc/mixed/ho/single/six/POSCAR]

POSCAR file written by OVITO Basic 3.5.4
   1.00000000000000     
    15.2481184370510743   -0.0234017044961468    0.0270904320115828
    -0.0702198341096351   14.8159298529586430   -0.0599267722414372
     0.1556504236051232   -0.1125800867889090   21.1471466236556367
   C    Ho   H    O    F 
    96    12    62    82     6
Direct
  0.3638776303939366  0.9343323062585611  0.9694236104921501
  0.0686552157331519  0.4015247240443145  0.0255152589478911
  0.4802661800927837  0.1906710652058337  0.0106714588405268
  0.8010423838351102  0.4794680502423248  0.9959939164927150
  0.4519201121090148  0.0972194330985090  0.9925343242935583
  0.8962724767684591  0.4606340604926729  0.0057932146225497
  0.4909306564158200  0.0157484811005659  0.0109601187891499
  0.4452662367215723  0.9355170754293169  0.9999866731414357
  0.9675780578639177  0.5161741781775149  0.9875927062884529
  0.0524924972548959  0.4848957026933789  0.9971457152830254
  0.3737531447951667  0.0951046803171778  0.9592441949925288
  0.9129244037056523  0.3787180594033970  0.0348146542376071
  0.3291564633394302  0.0155292100810271  0.9466077265770849
  0.9968684753084673  0.3488383438564924  0.0458056816182904
  0.3136872461967641  0.8500953234170652  0.9666661786031696
  0.1593852554497843  0.3702048332968886  0.0297826410369240
  0.6717908623629114  0.6729800233054419  0.1346357822580586
  0.3507908463436422  0.3854802306040099  0.1743907743754818
  0.3562604932519022  0.6597609316598110  0.1468984914822755
  0.6746500759509004  0.3571290135941965  0.1564008727858734
  0.7906187963574780  0.7783130490939456  0.1670428716785537
  0.2510941284187069  0.2620950546048633  0.2028103147823757
  0.2362603083680384  0.7644152332360221  0.1830481624325984
  0.7953412264018667  0.2503681687465900  0.1872115614609342
  0.7197654186036360  0.7226977581468574  0.1840917751075182
  0.3009855883865384  0.3354814624271256  0.2235703673261114
  0.3036868120068590  0.7023404092172569  0.1976312086278185
  0.7306018763962498  0.3145916010554757  0.2044268790453714
  0.8410178917086526  0.2066898132249690  0.2345389358907184
  0.1934037568734865  0.8084435187133323  0.2327575219737028
  0.2060292594788180  0.2063526907209550  0.2448575351334839
  0.8374439028294205  0.8264166034750744  0.2126400929445111
  0.6942771835099819  0.7146246357425809  0.2487055580199140
  0.3046626582815506  0.3566153979299500  0.2889625824481072
  0.3234618717255913  0.6832383065638936  0.2604876813288612
  0.7162964783961101  0.3363697475388463  0.2680645571307281
  0.8248321160028809  0.2266142082557465  0.2981888032897757
  0.2135410100947013  0.7898728123546874  0.2956669114372872
  0.2133467975301429  0.2248438212216897  0.3104206216230168
  0.8120403425146208  0.8172408362665280  0.2769967245535838
  0.7628593944202180  0.2935442395123502  0.3148805827460421
  0.2782710630970939  0.7247690990346740  0.3100509781100413
  0.2615756095920290  0.3000726752373808  0.3311347500157709
  0.7413799667543159  0.7622965159185782  0.2939604851929118
  0.8711207630771511  0.1750148906913438  0.3474364455686114
  0.1667597567039465  0.8400247769352589  0.3460329858121582
  0.1718186987758514  0.1654658638398061  0.3574572795208084
  0.8592590830786193  0.8635309876202300  0.3284899874298333
  0.9080894222677074  0.5627705339480613  0.4600018778250075
  0.4183415117256715  0.9990471652872301  0.5031097933977264
  0.0104578260795094  0.3071060604842515  0.5128676017130473
  0.6998731097092659  0.0088892789297645  0.4915350287000280
  0.9888206659191354  0.3999699185766019  0.4902907996066403
  0.6016701114140091  0.0101216331278096  0.4936348011805833
  0.0251686246115597  0.4815998807219231  0.5126100871281665
  0.5508232043734580  0.0889480466448376  0.4870930217074729
  0.9168417507058777  0.4016822743434574  0.4502576913848060
  0.5598788765894795  0.9273537251274888  0.5036723594431649
  0.8754734615465409  0.4812091535769909  0.4346468068928644
  0.4696758839820347  0.9210212891631073  0.5080954751913183
  0.8613198310861989  0.6481012891714926  0.4529265555381272
  0.3223302315739218  0.9984629225966302  0.5074344486475937
  0.1494727097974220  0.8086082471159699  0.6436713581993132
  0.8430885060442037  0.1318948273039666  0.6635730656892207
  0.8390922908708305  0.8222135413102620  0.6407161720814258
  0.1525987972359246  0.1291411580026107  0.6682383535442113
  0.2576605547998980  0.6929592725707252  0.6757444839349560
  0.7366975432848548  0.2488629554072048  0.6938281820402992
  0.7467392190230058  0.6879318503465868  0.6777762411137900
  0.2408623211167509  0.2663701941165755  0.7039312596431628
  0.1974365249177339  0.7601177948111726  0.6928683395573074
  0.7884568074294265  0.1766245415541903  0.7123423427661564
  0.7850949210108595  0.7733996719778347  0.6884009460385556
  0.1915350851866862  0.1877101634590161  0.7183738694868609
  0.2837406292944991  0.3116932956490501  0.7526294835564187
  0.6988555024274561  0.6484581853329630  0.7266175415371734
  0.6841685130555106  0.2948599489161481  0.7371764004426637
  0.3061890433083150  0.6481300940681081  0.7209958534957082
  0.1841974089762601  0.7827060052707395  0.7578203073316274
  0.7881457674246164  0.1477970632282677  0.7761326551994685
  0.7728738376109376  0.8160597695273708  0.7468388452400205
  0.1816950375496873  0.1616979522207771  0.7814871077905821
  0.2764895558749956  0.2838545992340684  0.8151996087304028
  0.6873438590990446  0.6908215957704229  0.7854021779624958
  0.6850300247428720  0.2673847246595571  0.8013674738143806
  0.2948542224220176  0.6733212037419634  0.7856055511109901
  0.2221550006590292  0.2096190885290099  0.8299213374981846
  0.7238337728925899  0.7775570001656149  0.7954258005943871
  0.7365048209206577  0.1945469262095614  0.8198620018585032
  0.2340322864159390  0.7389204565352330  0.8028680487769790
  0.3293090368617797  0.3313599675030474  0.8637465020504465
  0.6418563978429432  0.6395834517402221  0.8359661548482222
  0.6334011215613629  0.3165690036754683  0.8495901103725174
  0.3484083497145036  0.6329522549042963  0.8358137531950405
  0.9834885796380988  0.5617269486984497  0.4974531889308125
  0.4600110320837345  0.0819477041514105  0.4926540930654255
  0.3720203114260983  0.3829007825190303  0.0164841396032429
  0.6360066184204243  0.6161386262196800  0.9878805950977494
  0.6152320792348718  0.3615564314001247  0.0028802968345687
  0.3906491075136671  0.6380814755066879  0.9925432989165941
  0.5149152664670282  0.5045393949272921  0.1322467086207837
  0.0142451589560366  0.0061215188227521  0.3764896647674263
  0.1223020299189344  0.8701711112323167  0.4980440123710821
  0.8852625684789999  0.1233070613726568  0.5066343898138399
  0.8728486636373987  0.8712924457558842  0.4891007261113245
  0.1317493561138789  0.1247670006965720  0.5114628439945221
  0.9972580744862825  0.9801758791826600  0.6260108166834968
  0.4945634098833125  0.4828583959315083  0.8747954840103915
  0.3460020301885223  0.1597662253348346  0.9460011807172748
  0.4706739911590887  0.8710487206962441  0.0169718075617666
  0.8567054211715543  0.3368408461168357  0.0480513740623536
  0.5855846554839061  0.9583941616993386  0.0537086646450078
  0.1094532482907766  0.5244278362370665  0.9813123821192775
  0.0066959639954547  0.6257519924039485  0.9487489310270192
  0.9545549568977805  0.2417694043561909  0.0895101213056435
  0.5182135303380377  0.7023298913252631  0.0780394279327581
  0.7637177343978578  0.2611107091779630  0.1021477996271685
  0.2518412807529486  0.7428099448631329  0.0960982236702392
  0.4965315537244166  0.3191009202805120  0.0989793160299470
  0.8093825697405350  0.7831068684329452  0.1171459816189255
  0.2483498811707321  0.2480216624913325  0.1520242493666473
  0.1429428650467486  0.8582076966825198  0.2226465094376735
  0.8890680663183943  0.1546812207972721  0.2223990145989845
  0.9280908729044484  0.9058359093919677  0.2360097854275836
  0.1330094923123610  0.1072561871556772  0.2606768697519186
  0.3365842580588421  0.4404518908046882  0.3539751536521862
  0.6029162438049624  0.6359788634794512  0.2278376210534461
  0.6665231120938060  0.3866230175123704  0.2802304746561646
  0.3749335111334133  0.6344827806499183  0.2704782476741912
  0.2638137151731570  0.3130598861608718  0.3822579037266607
  0.7239648226750433  0.7562421323652799  0.3439649146573700
  0.0141353491482050  0.1801661422856640  0.4198900058722046
  0.8391601059480891  0.0028163490280733  0.4093671421423508
  0.2559427887488610  0.7411445892824560  0.3964349154637574
  0.7834427339867531  0.2675127980985010  0.4008808059303490
  0.0042085486630299  0.8273232006601461  0.3977583508687701
  0.0058876870398166  0.6263874705637278  0.5173637872311190
  0.4182591871819739  0.1415384087865590  0.4885673932469246
  0.6020930159545799  0.8680888457946097  0.5078004269872665
  0.8897297275298826  0.3370145188356304  0.4344945162318083
  0.5456812751299651  0.2149860222011597  0.4698844641362641
  0.4669602025996440  0.7889117358971305  0.5147823400849063
  0.7786033291796670  0.4174622209998233  0.3908302611981327
  0.1078832560358194  0.5392237071151413  0.5677962653978170
  0.3292816727707191  0.8685848922866697  0.5130151559571203
  0.7732085427284829  0.5837361077672014  0.4075862257888261
  0.9955272122844931  0.1665457578621456  0.5935619311760618
  0.1650385197570543  0.9978948154735363  0.5968548937566922
  0.9871431583083918  0.8136670882266444  0.5852586048388346
  0.2772873832880762  0.3553671780132959  0.6449104129078478
  0.8288128009920683  0.9877688414481440  0.5862796589027468
  0.7349761413939007  0.5834078896850841  0.6252765881022313
  0.2672931305523178  0.6765577641280842  0.6256348915237098
  0.7381353083822972  0.2689445651703721  0.6442324201516527
  0.6700723481916455  0.5808611354966047  0.7206287758903613
  0.3254686829857008  0.3704826274059769  0.7426069199231833
  0.6019823210529580  0.3846764945540926  0.7559908070783692
  0.3921671272506941  0.5647813672335360  0.7432889281553159
  0.0994077682197272  0.8677088895377949  0.7373542289131336
  0.8712764929585717  0.0591000249371589  0.7558060182779656
  0.1416442882498146  0.1018732903582560  0.7915208729927343
  0.8039405348949700  0.8823182035452248  0.7539687830655808
  0.2262771431426600  0.7571880235396335  0.8528067525640921
  0.7359380592828941  0.1750133222086845  0.8696009589724696
  0.2455177148048762  0.2319780772247668  0.9167006306356598
  0.7387338441007927  0.8823790837577121  0.8470872884679821
  0.2224409003228516  0.9133012237149245  0.9252579873540441
  0.1164272382033857  0.2574804497985568  0.0620038665947149
  0.1767695387348382  0.0054199387289913  0.4110844080601908
  0.2316746009573762  0.0794679799848268  0.9064453670803516
  0.5596581662208280  0.2150330943367038  0.0114744986921593
  0.3420681230486196  0.7792004598682496  0.9898848551882011
  0.7738670275552764  0.5593890944194726  0.9906959948734340
  0.2230401687662109  0.4182886208411105  0.0145476556048010
  0.2352350774776042  0.8501876866594600  0.9409696031856072
  0.1733967143721813  0.2862218146042395  0.0484773312457776
  0.4147245865325360  0.2414659219442115  0.0234200685972397
  0.7526910027763591  0.4092298253553537  0.9959786463898297
  0.5684343100086053  0.0193097426053939  0.0419238935996660
  0.9513131059490405  0.5959116510484961  0.9595195116431086
  0.2510870268620238  0.0151787770415481  0.9159758427083986
  0.0107757372103308  0.2679686851045204  0.0748839756363822
  0.5022087863511686  0.3755457678275178  0.0760405127267916
  0.5163495598301395  0.6828634401351934  0.0339012610601941
  0.6910676119930628  0.6829760923780626  0.0767959326446572
  0.3264752379566644  0.3753340328257195  0.1173061558420088
  0.3285093495154641  0.6671480341817499  0.0894495029257314
  0.6819762621591750  0.3267262917565503  0.0991874486802828
  0.2139929797343925  0.7833375419530455  0.1232164337931181
  0.8130070946048491  0.2299296145121161  0.1257853134430178
  0.6083958690047950  0.6204223949640522  0.1533473928889961
  0.4165348145655230  0.4330304555750573  0.1910044828611888
  0.4270534673242707  0.6207983813730351  0.1605462735927645
  0.6224290159041175  0.4188700745402443  0.1734982142189736
  0.1586740617030316  0.1369577067272161  0.2217617330193988
  0.9053131140796964  0.8795495295208298  0.1951746551256690
  0.6264007055990461  0.6629091141373351  0.2682096940312775
  0.3488481346120196  0.4317221045550710  0.3089383165092201
  0.9271550897119383  0.1171899417255560  0.3308316160474192
  0.1155884474733568  0.9029416782832840  0.3316402832206791
  0.1214464553905188  0.1014502107812092  0.3356695659427373
  0.9244311913676668  0.9162966036651881  0.3135120903136581
  0.7479269032309048  0.3162259120453470  0.3769983109914037
  0.2977398086163561  0.7032316000379666  0.3703360905480153
  0.8495813947938302  0.1931597458835839  0.4058691283239710
  0.1814759880117691  0.8161902236599161  0.4045826302497559
  0.1868248827153991  0.1777575793813568  0.4156404956848974
  0.8346674136905605  0.8492387174957727  0.3846843779422429
  0.0057101602287943  0.8701295092112105  0.4329608520657118
  0.0136817008739456  0.1272564871819029  0.4468086233218287
  0.8909588356309541  0.0061755546737032  0.4359563320523705
  0.1329118616559697  0.9987046756041735  0.4445720208651025
  0.8913237443159190  0.7195412577355143  0.4751736323252302
  0.0878013502423229  0.2775848681749977  0.5155028292575565
  0.7406582444379666  0.0833129829541974  0.4952279622655524
  0.2790470068583204  0.0681433516274623  0.5076777258815852
  0.7852029286334670  0.6473424504646630  0.4235180870934698
  0.2825105671743131  0.9167287642500312  0.5104766681426725
  0.9409514166998179  0.2625042915648095  0.5262004161962395
  0.7343699847566896  0.9311226037190679  0.4874077159415080
  0.0959302287212083  0.4786645595018371  0.5512518915205362
  0.5905302498545097  0.1688363980686276  0.4748325154119257
  0.8018291256043284  0.4815447144012523  0.3987115433504229
  0.4271062498103149  0.8400629614445876  0.5182562914089459
  0.0073900603880688  0.1101016605546690  0.5709507196504333
  0.9970795304929112  0.8562726772369444  0.5510397798708340
  0.1229088765888946  0.9845967774737900  0.5635230991547502
  0.8806983896834097  0.9896036733223355  0.5591124895366733
  0.1655478866722291  0.7924086358699824  0.5850903457214613
  0.8356645374692349  0.1564528197585631  0.6068420363645970
  0.8203252320815011  0.8128828108338837  0.5827370720484240
  0.1797071077490315  0.1423163171064203  0.6118850255504782
  0.7599799626398109  0.6440121159676693  0.6214884742851723
  0.2465023265534256  0.2972870499636855  0.6437806058610676
  0.0925868125022120  0.8669916863061715  0.6628156096221716
  0.8961172788410110  0.0691962307582301  0.6816871520959111
  0.9007064165536249  0.8725476268932866  0.6623347762482581
  0.0976928335464535  0.0679463439323698  0.6841944775555717
  0.6354200151180578  0.3644555700537282  0.7169772109274817
  0.3630891956669799  0.5833123958080364  0.7026214242990747
  0.1267912105557940  0.8455438495824836  0.7776621866619706
  0.8363779212192810  0.0767830443592104  0.7948858599213935
  0.3874347172330772  0.3858153438401075  0.8451499121615242
  0.5910167725173494  0.5748556466658670  0.8208051493874322
  0.5789298195457917  0.3764972284081196  0.8293825956349394
  0.4036272634316376  0.5716397450272481  0.8184620480407787
  0.2110630359698149  0.1836611757424436  0.8915919732030986
  0.7105960575810428  0.8231087385060292  0.8507964691947905
  0.3131326310012952  0.3125800106805130  0.9224280454972771
  0.6596365345690245  0.6630966456424687  0.8927231464734078
  0.6436434282045767  0.2997128692234199  0.9073950184398640
  0.3392896631214342  0.6603733511388086  0.8922684335109210
  0.6066808363738616  0.5028157135361866  0.0507676155673735
  0.4192987983574454  0.5187511968860221  0.0541088052079104
  0.5042072938045123  0.6052375909976746  0.9344626835648455
  0.4884323327774496  0.3817245872556967  0.9528343161323747
  0.3684568316434991  0.5008175489233722  0.9471527098209052
  0.6159243590440013  0.4838823277844568  0.9356838189804932
 
  0.00000000E+00  0.00000000E+00  0.00000000E+00
  0.00000000E+00  0.00000000E+00  0.00000000E+00
  0.00000000E+00  0.00000000E+00  0.00000000E+00
  0.00000000E+00  0.00000000E+00  0.00000000E+00
  0.00000000E+00  0.00000000E+00  0.00000000E+00
  0.00000000E+00  0.00000000E+00  0.00000000E+00
  0.00000000E+00  0.00000000E+00  0.00000000E+00
  0.00000000E+00  0.00000000E+00  0.00000000E+00
  0.00000000E+00  0.00000000E+00  0.00000000E+00
  0.00000000E+00  0.00000000E+00  0.00000000E+00
  0.00000000E+00  0.00000000E+00  0.00000000E+00
  0.00000000E+00  0.00000000E+00  0.00000000E+00
  0.00000000E+00  0.00000000E+00  0.00000000E+00
  0.00000000E+00  0.00000000E+00  0.00000000E+00
  0.00000000E+00  0.00000000E+00  0.00000000E+00
  0.00000000E+00  0.00000000E+00  0.00000000E+00
  0.00000000E+00  0.00000000E+00  0.00000000E+00
  0.00000000E+00  0.00000000E+00  0.00000000E+00
  0.00000000E+00  0.00000000E+00  0.00000000E+00
  0.00000000E+00  0.00000000E+00  0.00000000E+00
  0.00000000E+00  0.00000000E+00  0.00000000E+00
  0.00000000E+00  0.00000000E+00  0.00000000E+00
  0.00000000E+00  0.00000000E+00  0.00000000E+00
  0.00000000E+00  0.00000000E+00  0.00000000E+00
  0.00000000E+00  0.00000000E+00  0.00000000E+00
  0.00000000E+00  0.00000000E+00  0.00000000E+00
  0.00000000E+00  0.00000000E+00  0.00000000E+00
  0.00000000E+00  0.00000000E+00  0.00000000E+00
  0.00000000E+00  0.00000000E+00  0.00000000E+00
  0.00000000E+00  0.00000000E+00  0.00000000E+00
  0.00000000E+00  0.00000000E+00  0.00000000E+00
  0.00000000E+00  0.00000000E+00  0.00000000E+00
  0.00000000E+00  0.00000000E+00  0.00000000E+00
  0.00000000E+00  0.00000000E+00  0.00000000E+00
  0.00000000E+00  0.00000000E+00  0.00000000E+00
  0.00000000E+00  0.00000000E+00  0.00000000E+00
  0.00000000E+00  0.00000000E+00  0.00000000E+00
  0.00000000E+00  0.00000000E+00  0.00000000E+00
  0.00000000E+00  0.00000000E+00  0.00000000E+00
  0.00000000E+00  0.00000000E+00  0.00000000E+00
  0.00000000E+00  0.00000000E+00  0.00000000E+00
  0.00000000E+00  0.00000000E+00  0.00000000E+00
  0.00000000E+00  0.00000000E+00  0.00000000E+00
  0.00000000E+00  0.00000000E+00  0.00000000E+00
  0.00000000E+00  0.00000000E+00  0.00000000E+00
  0.00000000E+00  0.00000000E+00  0.00000000E+00
  0.00000000E+00  0.00000000E+00  0.00000000E+00
  0.00000000E+00  0.00000000E+00  0.00000000E+00
  0.00000000E+00  0.00000000E+00  0.00000000E+00
  0.00000000E+00  0.00000000E+00  0.00000000E+00
  0.00000000E+00  0.00000000E+00  0.00000000E+00
  0.00000000E+00  0.00000000E+00  0.00000000E+00
  0.00000000E+00  0.00000000E+00  0.00000000E+00
  0.00000000E+00  0.00000000E+00  0.00000000E+00
  0.00000000E+00  0.00000000E+00  0.00000000E+00
  0.00000000E+00  0.00000000E+00  0.00000000E+00
  0.00000000E+00  0.00000000E+00  0.00000000E+00
  0.00000000E+00  0.00000000E+00  0.00000000E+00
  0.00000000E+00  0.00000000E+00  0.00000000E+00
  0.00000000E+00  0.00000000E+00  0.00000000E+00
  0.00000000E+00  0.00000000E+00  0.00000000E+00
  0.00000000E+00  0.00000000E+00  0.00000000E+00
  0.00000000E+00  0.00000000E+00  0.00000000E+00
  0.00000000E+00  0.00000000E+00  0.00000000E+00
  0.00000000E+00  0.00000000E+00  0.00000000E+00
  0.00000000E+00  0.00000000E+00  0.00000000E+00
  0.00000000E+00  0.00000000E+00  0.00000000E+00
  0.00000000E+00  0.00000000E+00  0.00000000E+00
  0.00000000E+00  0.00000000E+00  0.00000000E+00
  0.00000000E+00  0.00000000E+00  0.00000000E+00
  0.00000000E+00  0.00000000E+00  0.00000000E+00
  0.00000000E+00  0.00000000E+00  0.00000000E+00
  0.00000000E+00  0.00000000E+00  0.00000000E+00
  0.00000000E+00  0.00000000E+00  0.00000000E+00
  0.00000000E+00  0.00000000E+00  0.00000000E+00
  0.00000000E+00  0.00000000E+00  0.00000000E+00
  0.00000000E+00  0.00000000E+00  0.00000000E+00
  0.00000000E+00  0.00000000E+00  0.00000000E+00
  0.00000000E+00  0.00000000E+00  0.00000000E+00
  0.00000000E+00  0.00000000E+00  0.00000000E+00
  0.00000000E+00  0.00000000E+00  0.00000000E+00
  0.00000000E+00  0.00000000E+00  0.00000000E+00
  0.00000000E+00  0.00000000E+00  0.00000000E+00
  0.00000000E+00  0.00000000E+00  0.00000000E+00
  0.00000000E+00  0.00000000E+00  0.00000000E+00
  0.00000000E+00  0.00000000E+00  0.00000000E+00
  0.00000000E+00  0.00000000E+00  0.00000000E+00
  0.00000000E+00  0.00000000E+00  0.00000000E+00
  0.00000000E+00  0.00000000E+00  0.00000000E+00
  0.00000000E+00  0.00000000E+00  0.00000000E+00
  0.00000000E+00  0.00000000E+00  0.00000000E+00
  0.00000000E+00  0.00000000E+00  0.00000000E+00
  0.00000000E+00  0.00000000E+00  0.00000000E+00
  0.00000000E+00  0.00000000E+00  0.00000000E+00
  0.00000000E+00  0.00000000E+00  0.00000000E+00
  0.00000000E+00  0.00000000E+00  0.00000000E+00
  0.00000000E+00  0.00000000E+00  0.00000000E+00
  0.00000000E+00  0.00000000E+00  0.00000000E+00
  0.00000000E+00  0.00000000E+00  0.00000000E+00
  0.00000000E+00  0.00000000E+00  0.00000000E+00
  0.00000000E+00  0.00000000E+00  0.00000000E+00
  0.00000000E+00  0.00000000E+00  0.00000000E+00
  0.00000000E+00  0.00000000E+00  0.00000000E+00
  0.00000000E+00  0.00000000E+00  0.00000000E+00
  0.00000000E+00  0.00000000E+00  0.00000000E+00
  0.00000000E+00  0.00000000E+00  0.00000000E+00
  0.00000000E+00  0.00000000E+00  0.00000000E+00
  0.00000000E+00  0.00000000E+00  0.00000000E+00
  0.00000000E+00  0.00000000E+00  0.00000000E+00
  0.00000000E+00  0.00000000E+00  0.00000000E+00
  0.00000000E+00  0.00000000E+00  0.00000000E+00
  0.00000000E+00  0.00000000E+00  0.00000000E+00
  0.00000000E+00  0.00000000E+00  0.00000000E+00
  0.00000000E+00  0.00000000E+00  0.00000000E+00
  0.00000000E+00  0.00000000E+00  0.00000000E+00
  0.00000000E+00  0.00000000E+00  0.00000000E+00
  0.00000000E+00  0.00000000E+00  0.00000000E+00
  0.00000000E+00  0.00000000E+00  0.00000000E+00
  0.00000000E+00  0.00000000E+00  0.00000000E+00
  0.00000000E+00  0.00000000E+00  0.00000000E+00
  0.00000000E+00  0.00000000E+00  0.00000000E+00
  0.00000000E+00  0.00000000E+00  0.00000000E+00
  0.00000000E+00  0.00000000E+00  0.00000000E+00
  0.00000000E+00  0.00000000E+00  0.00000000E+00
  0.00000000E+00  0.00000000E+00  0.00000000E+00
  0.00000000E+00  0.00000000E+00  0.00000000E+00
  0.00000000E+00  0.00000000E+00  0.00000000E+00
  0.00000000E+00  0.00000000E+00  0.00000000E+00
  0.00000000E+00  0.00000000E+00  0.00000000E+00
  0.00000000E+00  0.00000000E+00  0.00000000E+00
  0.00000000E+00  0.00000000E+00  0.00000000E+00
  0.00000000E+00  0.00000000E+00  0.00000000E+00
  0.00000000E+00  0.00000000E+00  0.00000000E+00
  0.00000000E+00  0.00000000E+00  0.00000000E+00
  0.00000000E+00  0.00000000E+00  0.00000000E+00
  0.00000000E+00  0.00000000E+00  0.00000000E+00
  0.00000000E+00  0.00000000E+00  0.00000000E+00
  0.00000000E+00  0.00000000E+00  0.00000000E+00
  0.00000000E+00  0.00000000E+00  0.00000000E+00
  0.00000000E+00  0.00000000E+00  0.00000000E+00
  0.00000000E+00  0.00000000E+00  0.00000000E+00
  0.00000000E+00  0.00000000E+00  0.00000000E+00
  0.00000000E+00  0.00000000E+00  0.00000000E+00
  0.00000000E+00  0.00000000E+00  0.00000000E+00
  0.00000000E+00  0.00000000E+00  0.00000000E+00
  0.00000000E+00  0.00000000E+00  0.00000000E+00
  0.00000000E+00  0.00000000E+00  0.00000000E+00
  0.00000000E+00  0.00000000E+00  0.00000000E+00
  0.00000000E+00  0.00000000E+00  0.00000000E+00
  0.00000000E+00  0.00000000E+00  0.00000000E+00
  0.00000000E+00  0.00000000E+00  0.00000000E+00
  0.00000000E+00  0.00000000E+00  0.00000000E+00
  0.00000000E+00  0.00000000E+00  0.00000000E+00
  0.00000000E+00  0.00000000E+00  0.00000000E+00
  0.00000000E+00  0.00000000E+00  0.00000000E+00
  0.00000000E+00  0.00000000E+00  0.00000000E+00
  0.00000000E+00  0.00000000E+00  0.00000000E+00
  0.00000000E+00  0.00000000E+00  0.00000000E+00
  0.00000000E+00  0.00000000E+00  0.00000000E+00
  0.00000000E+00  0.00000000E+00  0.00000000E+00
  0.00000000E+00  0.00000000E+00  0.00000000E+00
  0.00000000E+00  0.00000000E+00  0.00000000E+00
  0.00000000E+00  0.00000000E+00  0.00000000E+00
  0.00000000E+00  0.00000000E+00  0.00000000E+00
  0.00000000E+00  0.00000000E+00  0.00000000E+00
  0.00000000E+00  0.00000000E+00  0.00000000E+00
  0.00000000E+00  0.00000000E+00  0.00000000E+00
  0.00000000E+00  0.00000000E+00  0.00000000E+00
  0.00000000E+00  0.00000000E+00  0.00000000E+00
  0.00000000E+00  0.00000000E+00  0.00000000E+00
  0.00000000E+00  0.00000000E+00  0.00000000E+00
  0.00000000E+00  0.00000000E+00  0.00000000E+00
  0.00000000E+00  0.00000000E+00  0.00000000E+00
  0.00000000E+00  0.00000000E+00  0.00000000E+00
  0.00000000E+00  0.00000000E+00  0.00000000E+00
  0.00000000E+00  0.00000000E+00  0.00000000E+00
  0.00000000E+00  0.00000000E+00  0.00000000E+00
  0.00000000E+00  0.00000000E+00  0.00000000E+00
  0.00000000E+00  0.00000000E+00  0.00000000E+00
  0.00000000E+00  0.00000000E+00  0.00000000E+00
  0.00000000E+00  0.00000000E+00  0.00000000E+00
  0.00000000E+00  0.00000000E+00  0.00000000E+00
  0.00000000E+00  0.00000000E+00  0.00000000E+00
  0.00000000E+00  0.00000000E+00  0.00000000E+00
  0.00000000E+00  0.00000000E+00  0.00000000E+00
  0.00000000E+00  0.00000000E+00  0.00000000E+00
  0.00000000E+00  0.00000000E+00  0.00000000E+00
  0.00000000E+00  0.00000000E+00  0.00000000E+00
  0.00000000E+00  0.00000000E+00  0.00000000E+00
  0.00000000E+00  0.00000000E+00  0.00000000E+00
  0.00000000E+00  0.00000000E+00  0.00000000E+00
  0.00000000E+00  0.00000000E+00  0.00000000E+00
  0.00000000E+00  0.00000000E+00  0.00000000E+00
  0.00000000E+00  0.00000000E+00  0.00000000E+00
  0.00000000E+00  0.00000000E+00  0.00000000E+00
  0.00000000E+00  0.00000000E+00  0.00000000E+00
  0.00000000E+00  0.00000000E+00  0.00000000E+00
  0.00000000E+00  0.00000000E+00  0.00000000E+00
  0.00000000E+00  0.00000000E+00  0.00000000E+00
  0.00000000E+00  0.00000000E+00  0.00000000E+00
  0.00000000E+00  0.00000000E+00  0.00000000E+00
  0.00000000E+00  0.00000000E+00  0.00000000E+00
  0.00000000E+00  0.00000000E+00  0.00000000E+00
  0.00000000E+00  0.00000000E+00  0.00000000E+00
  0.00000000E+00  0.00000000E+00  0.00000000E+00
  0.00000000E+00  0.00000000E+00  0.00000000E+00
  0.00000000E+00  0.00000000E+00  0.00000000E+00
  0.00000000E+00  0.00000000E+00  0.00000000E+00
  0.00000000E+00  0.00000000E+00  0.00000000E+00
  0.00000000E+00  0.00000000E+00  0.00000000E+00
  0.00000000E+00  0.00000000E+00  0.00000000E+00
  0.00000000E+00  0.00000000E+00  0.00000000E+00
  0.00000000E+00  0.00000000E+00  0.00000000E+00
  0.00000000E+00  0.00000000E+00  0.00000000E+00
  0.00000000E+00  0.00000000E+00  0.00000000E+00
  0.00000000E+00  0.00000000E+00  0.00000000E+00
  0.00000000E+00  0.00000000E+00  0.00000000E+00
  0.00000000E+00  0.00000000E+00  0.00000000E+00
  0.00000000E+00  0.00000000E+00  0.00000000E+00
  0.00000000E+00  0.00000000E+00  0.00000000E+00
  0.00000000E+00  0.00000000E+00  0.00000000E+00
  0.00000000E+00  0.00000000E+00  0.00000000E+00
  0.00000000E+00  0.00000000E+00  0.00000000E+00
  0.00000000E+00  0.00000000E+00  0.00000000E+00
  0.00000000E+00  0.00000000E+00  0.00000000E+00
  0.00000000E+00  0.00000000E+00  0.00000000E+00
  0.00000000E+00  0.00000000E+00  0.00000000E+00
  0.00000000E+00  0.00000000E+00  0.00000000E+00
  0.00000000E+00  0.00000000E+00  0.00000000E+00
  0.00000000E+00  0.00000000E+00  0.00000000E+00
  0.00000000E+00  0.00000000E+00  0.00000000E+00
  0.00000000E+00  0.00000000E+00  0.00000000E+00
  0.00000000E+00  0.00000000E+00  0.00000000E+00
  0.00000000E+00  0.00000000E+00  0.00000000E+00
  0.00000000E+00  0.00000000E+00  0.00000000E+00
  0.00000000E+00  0.00000000E+00  0.00000000E+00
  0.00000000E+00  0.00000000E+00  0.00000000E+00
  0.00000000E+00  0.00000000E+00  0.00000000E+00
  0.00000000E+00  0.00000000E+00  0.00000000E+00
  0.00000000E+00  0.00000000E+00  0.00000000E+00
  0.00000000E+00  0.00000000E+00  0.00000000E+00
  0.00000000E+00  0.00000000E+00  0.00000000E+00
  0.00000000E+00  0.00000000E+00  0.00000000E+00
  0.00000000E+00  0.00000000E+00  0.00000000E+00
  0.00000000E+00  0.00000000E+00  0.00000000E+00
  0.00000000E+00  0.00000000E+00  0.00000000E+00
  0.00000000E+00  0.00000000E+00  0.00000000E+00
  0.00000000E+00  0.00000000E+00  0.00000000E+00
  0.00000000E+00  0.00000000E+00  0.00000000E+00
  0.00000000E+00  0.00000000E+00  0.00000000E+00
  0.00000000E+00  0.00000000E+00  0.00000000E+00
  0.00000000E+00  0.00000000E+00  0.00000000E+00
  0.00000000E+00  0.00000000E+00  0.00000000E+00
  0.00000000E+00  0.00000000E+00  0.00000000E+00
  0.00000000E+00  0.00000000E+00  0.00000000E+00
  0.00000000E+00  0.00000000E+00  0.00000000E+00
  0.00000000E+00  0.00000000E+00  0.00000000E+00
  0.00000000E+00  0.00000000E+00  0.00000000E+00
