# Supplementary material for: Dramatic Enhancement of Rare-Earth Metal–Organic Framework Stability Via Metal Cluster Fluorination
Source: JACS Au. 2022 Aug 9;2(8):1889–98. doi: 10.1021/jacsau.2c00259 (PMC9400048; doi:10.1021/jacsau.2c00259)
Supplement: Supplementary file 2 — au2c00259_si_002.zip [file au2c00259_si_002.zip › jacs_supplement/poscars/empty_stability/dobdc/mixed/ho/single/one/POSCAR]

POSCAR file written by OVITO Basic 3.5.4
   1.00000000000000     
    15.1895357417669281   -0.0200557307497467    0.0268042062525627
    -0.0667250591046107   14.9196371642376260    0.0132731218990643
     0.1544259353913908   -0.0103497414515158   21.2929735171465673
   C    Ho   H    O    F 
    96    12    67    87     1
Direct
  0.3820209364208011  0.9327259770961902  0.9700598902146211
  0.0648568371415834  0.3863634539268261  0.0331752913282344
  0.4888051462160945  0.1891574339413467  0.0155885719913869
  0.8068406847165264  0.4811946922631094  0.9891557187215625
  0.4632612469992381  0.0963847698417837  0.9961798462475286
  0.8998391283644480  0.4598193424175321  0.0060297191680050
  0.5045127767189470  0.0166384764707601  0.0149407569470625
  0.4620819859521959  0.9358782178264704  0.0024051253434223
  0.9767017360598516  0.5051047553174186  0.9858618673385990
  0.0577891126015615  0.4663650671747774  0.9988313162183644
  0.3861069509107224  0.0928075595993576  0.9615860015866957
  0.9073527035354800  0.3824390029636362  0.0417944091030620
  0.3449046571929628  0.0125251749741153  0.9473034109003535
  0.9876238058199860  0.3454592440618356  0.0568835186100785
  0.3351818886921833  0.8473078310126212  0.9659878867247684
  0.1516890251084106  0.3446674965555374  0.0387320843989940
  0.6732150187165473  0.6724532459741539  0.1364303405831180
  0.3588891649501562  0.3752559613080990  0.1720727729592255
  0.3576468072302603  0.6707554688228115  0.1490403826829123
  0.6746643752556807  0.3588999065467391  0.1546151656145298
  0.7882789915240522  0.7825821218080975  0.1680874228014062
  0.2625971279028576  0.2519593130484239  0.2043574823209937
  0.2405522022290043  0.7783825974162113  0.1850181403369149
  0.7956687216778420  0.2535288895190604  0.1880212468328963
  0.7211062697426698  0.7223038033795817  0.1852269369959600
  0.3123550029195670  0.3257026324287153  0.2233043317332175
  0.3075697629640928  0.7157367895954465  0.1994836622683778
  0.7297067452942940  0.3166850760318667  0.2036743013213496
  0.8404118340359830  0.2099106119033536  0.2355443279382641
  0.1966871146062985  0.8205379034219362  0.2343642903486582
  0.2144979634084621  0.1998863390906180  0.2468267897107097
  0.8346828898959018  0.8305526082547843  0.2133192939180688
  0.6994125092236487  0.7091077128804812  0.2498402323310245
  0.3145784653895447  0.3493430311405703  0.2876617677958748
  0.3271758017752191  0.6955773509114422  0.2619118343545495
  0.7137701536948029  0.3379735008204392  0.2665914600193062
  0.8225486774770516  0.2292510577466160  0.2984122613852378
  0.2158798421575554  0.8000628402159720  0.2968330128222547
  0.2188149006800444  0.2218133340048993  0.3114029885449909
  0.8121775601907402  0.8173272850923325  0.2775202128446566
  0.7600605035648087  0.2957476429285464  0.3139233798752272
  0.2814846395861252  0.7358282304909736  0.3111215809760211
  0.2685491200673980  0.2962488721592607  0.3305039034839581
  0.7453737632120578  0.7576034262023370  0.2946306216430088
  0.8677489467018447  0.1770773164300863  0.3477390631577109
  0.1668839190176357  0.8469199609212907  0.3469047477691589
  0.1723043249788319  0.1669421510306464  0.3586290127663645
  0.8582834545643721  0.8644852159341951  0.3285929007027164
  0.9034817035419493  0.5632227568319195  0.4610060087019576
  0.4151547329061032  0.9997098257617196  0.5024572060734513
  0.0055484774141306  0.3070306514203054  0.5117008601589035
  0.6971174611878155  0.0080723008516799  0.4894921903544969
  0.9839378923766446  0.4000886497823117  0.4901437317565538
  0.5987357577601031  0.0096677753510193  0.4916018977763841
  0.0217269700749938  0.4805598595396390  0.5117287639473744
  0.5481732094391703  0.0883990367953587  0.4852169268994047
  0.9107600028684004  0.4032550656677003  0.4513054083050676
  0.5566623395879731  0.9276008593294236  0.5020600866688980
  0.8696753270458117  0.4827952891527261  0.4361212339481924
  0.4662081250520700  0.9218035002872114  0.5071276893405212
  0.8570282501623225  0.6486282105926762  0.4547058807182296
  0.3189429785561941  0.9997025271406486  0.5073051552678507
  0.1490115643341881  0.8135426246390196  0.6439164019015777
  0.8373737025299874  0.1311660702838964  0.6599948755478380
  0.8353346948169573  0.8239449401113816  0.6399713467301282
  0.1500769352173990  0.1280216861466883  0.6662153970452707
  0.2589128151642939  0.7006494789039408  0.6779379187513896
  0.7317323852987769  0.2484179780985016  0.6901541683247174
  0.7401617048578402  0.6926570841475623  0.6783362821464252
  0.2381351928872135  0.2642862511113009  0.7009665308388193
  0.1976650514538960  0.7669250455007415  0.6936980776135897
  0.7836202070225937  0.1762237635291868  0.7084776881144421
  0.7804681554578323  0.7767501447914285  0.6879647999591896
  0.1912923182499853  0.1844646549906628  0.7156915517314175
  0.2823615246113889  0.3087377805391256  0.7486483022045718
  0.6924196317994031  0.6542386945749854  0.7275794682364349
  0.6806936966547354  0.2949218390665891  0.7335769408096269
  0.3063510936506120  0.6558879296444218  0.7237966249697791
  0.1831272863751678  0.7895878475349534  0.7579133111747751
  0.7847926005957149  0.1478523631460646  0.7720695169859439
  0.7698524509053470  0.8192015637527561  0.7458921112498089
  0.1860774975029074  0.1552821453655113  0.7780236297601064
  0.2792018241008449  0.2782201535177649  0.8104821359982139
  0.6827553390786463  0.6961990527554818  0.7859162235061845
  0.6833866348938216  0.2680344038124289  0.7974986144309639
  0.2920510357924115  0.6793953045755146  0.7878351763152835
  0.2284054043707684  0.2017111494626818  0.8256063617592062
  0.7209207646899571  0.7817023014653728  0.7948715869819694
  0.7348066099106347  0.1951855660690711  0.8157733123902418
  0.2311706778964577  0.7451701187705311  0.8036514386907143
  0.3310357922489118  0.3264614868224527  0.8583317146410252
  0.6374604626956994  0.6452603307332154  0.8367826418009656
  0.6343963778789501  0.3180228639991043  0.8460407442962108
  0.3411298932832452  0.6356276929695568  0.8389841981251323
  0.9800271393307582  0.5607412459059304  0.4973029549638568
  0.4571101407054599  0.0819347819407241  0.4915129538059446
  0.3714238969159638  0.3751620321473226  0.0136976665740107
  0.6383238299842091  0.6149967890168853  0.9887261872174946
  0.6192770474421110  0.3637361785481019  0.0001532609912402
  0.3847751745920789  0.6294391771495853  0.9951155689372726
  0.5119960481243311  0.5119589906835600  0.1226837917029613
  0.0116353036040238  0.0086400295096425  0.3765626027851141
  0.1202790280762827  0.8727530306494842  0.4981635703793472
  0.8816309845550379  0.1230381373327347  0.5048144178696461
  0.8705414213667666  0.8713555601476699  0.4885266254890155
  0.1282707596508388  0.1261495715329843  0.5106127186726184
  0.9935516703424696  0.9810142097201151  0.6244403206365590
  0.4927231770092746  0.4841911578562375  0.8759299984242972
  0.3560710723248093  0.1563420744000510  0.9487545481410535
  0.4884169767317559  0.8723782995325848  0.0197715749958007
  0.8466140426856654  0.3486630422121095  0.0559439957769641
  0.5993435013621067  0.9625134513085101  0.0599401161603268
  0.1189438210458960  0.4962348497364744  0.9805502602746685
  0.0264887813439501  0.6038427210582711  0.9396376707196410
  0.9308033286086896  0.2487838224939054  0.1042196378572271
  0.6775191344723197  0.4984437051416108  0.0841140669863734
  0.3409977027248701  0.5127364003273343  0.0968738119152164
  0.5136417104418172  0.6819443961048037  0.0843437235172217
  0.7661722112867508  0.2654533843647897  0.1028755326930124
  0.2567975138743535  0.7578954407869389  0.0989302130289360
  0.4951268120948100  0.3291664473015317  0.0922014370219131
  0.8047693258980644  0.7911297994219026  0.1183281484914360
  0.2605837685610481  0.2358689752055554  0.1543449468192435
  0.1459125152486536  0.8699827907700737  0.2242984492902451
  0.8889985520632848  0.1583930643987586  0.2242864150780548
  0.9226812593338849  0.9127961837473038  0.2361190158070272
  0.1372052501422445  0.1048797401892969  0.2636157963878389
  0.3470060528441579  0.4344819629015078  0.3503344552276104
  0.6128562989367126  0.6247711184815614  0.2299472455399751
  0.6630501471566461  0.3874018814179294  0.2777506582023150
  0.3785574600342017  0.6465968400131246  0.2716859026962979
  0.2690150307352113  0.3120064046667537  0.3808299475029244
  0.7300065134320377  0.7483038986184312  0.3444351861035599
  0.0115228915334527  0.1809452021616025  0.4190762683056164
  0.8362848324178032  0.0036301241734762  0.4086293376068966
  0.2577331003708139  0.7494979055596787  0.3968686992745276
  0.7789790843204116  0.2696689765302622  0.3996386302852812
  0.0028976505031366  0.8302200390894825  0.3980284010261030
  0.0035258158326101  0.6244422185400609  0.5168552332845735
  0.4153725755412978  0.1413383044277907  0.4876383421857540
  0.5989058409759593  0.8685632883454559  0.5061157252989616
  0.8825707408180321  0.3395361053818320  0.4360488833705247
  0.5433079792094304  0.2136730195923207  0.4678256844059945
  0.4624352111263761  0.7904080088775700  0.5124816955671463
  0.7732639766168177  0.4208301787898989  0.3913958407103237
  0.1068203522435809  0.5367110523777683  0.5649159938728943
  0.3257869472348389  0.8705636904059375  0.5131604662597624
  0.7668274902336663  0.5860185556444719  0.4106924927348814
  0.9911932726256367  0.1669926328180935  0.5918858925255321
  0.1615232324864735  0.9988341063584798  0.5953532673935342
  0.9846169089538961  0.8150182414137888  0.5852880751674192
  0.2688243634331826  0.3556933299743577  0.6422790725398357
  0.8255497254214177  0.9874058481590779  0.5840484357443501
  0.7249246412467656  0.5893198622631246  0.6269421964236130
  0.2697382019777450  0.6842631546049560  0.6284155545654215
  0.7321177686830893  0.2682413853482473  0.6407232404474641
  0.6619617922376904  0.5878238079270446  0.7222388528403840
  0.3215920693119472  0.3690806536844136  0.7385838439766914
  0.5997620182192662  0.3851645373416517  0.7531750863581479
  0.3913044011904177  0.5722941904306253  0.7475385661459413
  0.0982979970671423  0.8737578586309382  0.7360080229789716
  0.8671048427612789  0.0591117827638854  0.7516704881076635
  0.1478722304678399  0.0945033638558144  0.7882625737344853
  0.8023825523516237  0.8843312073448075  0.7523482554686041
  0.2217496346308323  0.7624216259348557  0.8531594506772464
  0.7357988151374926  0.1763384032862376  0.8653903256785966
  0.2559132370304553  0.2225657908413865  0.9109423971737343
  0.7388694367882991  0.8852421662148728  0.8455324106478983
  0.6698229046195507  0.4770555828588172  0.9077492515966412
  0.4876148499646220  0.3150378542709618  0.9192738141710635
  0.3217847229376716  0.4926924012109026  0.9111746975500523
  0.2411551708046744  0.9081405060093601  0.9260417633028837
  0.0972135425595013  0.2470407769601621  0.0829453193104328
  0.1740019901480494  0.0075372635198008  0.4112587158337533
  0.2466487221307005  0.0722613708011508  0.9038199581100201
  0.5676800410425997  0.2161781767412165  0.0145798825097714
  0.3675684238603480  0.7774029508747162  0.9875725955898105
  0.7802557210126224  0.5612735496588783  0.9846901333706981
  0.2190813341332785  0.3801717954922026  0.0159868688373521
  0.2558961504508872  0.8454492736929922  0.9412704183257077
  0.1570339452408547  0.2657058063035294  0.0666770217074344
  0.4218717800708092  0.2363783995080695  0.0303768738242667
  0.7593369807705628  0.4113184279314268  0.9824677805261999
  0.5805599604444538  0.0224476742203663  0.0476900630349917
  0.9683323091258416  0.5813071135455914  0.9518289488522598
  0.2679675018290624  0.0094504019576576  0.9152112413144522
  0.9917280703147640  0.2687526074846431  0.0916289716909873
  0.5039455367394368  0.3842389197516027  0.0681959419415108
  0.5129311498320916  0.6449276790991760  0.0465754918035231
  0.6292839341413270  0.4998824342763868  0.0542758379646031
  0.3831797384808127  0.5128541677442655  0.0620813899914197
  0.6894920830951818  0.6849943676637054  0.0784489361060352
  0.3338271321425950  0.3568931647187341  0.1165990946614031
  0.3303028009446649  0.6810323558763400  0.0918782839744026
  0.6877674532177949  0.3305015968889151  0.0975817871190969
  0.2189466453442108  0.7985744221112157  0.1255563525726515
  0.8156107904347323  0.2337099782065906  0.1271328295429797
  0.6137686361692403  0.6160089101292385  0.1562221698637671
  0.4197325186157101  0.4312450831978722  0.1848477762067091
  0.4245816199870873  0.6248596955998948  0.1628898165289456
  0.6197391867502091  0.4181098707345043  0.1699787137404769
  0.1665068904045341  0.1309321115652793  0.2248540663284970
  0.8992486366550025  0.8877598853690287  0.1956095739395494
  0.6364489984767090  0.6517381132313176  0.2699216256275250
  0.3599528118713806  0.4238703648849196  0.3059694202419081
  0.9237875281990853  0.1193861091218622  0.3315943623489375
  0.1141346540568904  0.9084468780523594  0.3325847764329453
  0.1201032578734527  0.1046460124911306  0.3374986039034411
  0.9216196582141976  0.9195466300144730  0.3135795957041907
  0.7442434708536183  0.3182667372781296  0.3753271948075323
  0.3007021530574150  0.7132882790995581  0.3709931800626833
  0.8452438841947085  0.1944083184015142  0.4055184005295089
  0.1811825118574859  0.8219314616099069  0.4049914733116893
  0.1849139081238818  0.1808553398300390  0.4164898810692534
  0.8344192137665019  0.8485913572756161  0.3844792958422261
  0.0039066209056600  0.8721045836401160  0.4330739858926336
  0.0103332646060892  0.1282989760372786  0.4460703280196228
  0.8880342822684710  0.0063265259373111  0.4352824857895286
  0.1302260990021011  0.0010886784750639  0.4447511108626259
  0.8880169073209743  0.7192443609479753  0.4762297394233030
  0.0832841813809608  0.2778959441785176  0.5146070530440667
  0.7377587426499446  0.0820581049897484  0.4928625943915748
  0.2758083291449651  0.0690744552817719  0.5076123832401507
  0.7796206798380183  0.6485859407100847  0.4267396183615659
  0.2788767497583322  0.9186125482900849  0.5107774612533547
  0.9358082242574781  0.2619833195354104  0.5239211210311581
  0.7317966423267848  0.9308758930391505  0.4857492932094729
  0.0938526101673602  0.4767123400786843  0.5490585990706336
  0.5882325370879045  0.1676202096560218  0.4726028039814025
  0.7951915037525623  0.4840651984513826  0.4009873823889194
  0.4232395792076957  0.8415183139210711  0.5178216317202171
  0.0032734554822085  0.1110347648703964  0.5697701509666118
  0.9947161746294171  0.8566439348061792  0.5506284382653632
  0.1189363188084158  0.9863509356370486  0.5623976501433106
  0.8777972122649089  0.9892627460851529  0.5572107636015176
  0.1653867054861919  0.7969157923473560  0.5859891051889647
  0.8291473606270401  0.1551246190536162  0.6034822727304601
  0.8170221110873754  0.8140853573376035  0.5824028909821379
  0.1768282593334405  0.1417750192426226  0.6101499607218841
  0.7514348351046038  0.6488488875905603  0.6225889444285571
  0.2393682140058360  0.2972884089635528  0.6415265081887327
  0.0908133737226109  0.8707252806007801  0.6620911124893709
  0.8907249615162911  0.0688460302475420  0.6782440546558917
  0.8975959996032685  0.8735633170339412  0.6609953874853929
  0.0941024845883831  0.0681162135703630  0.6823698696010823
  0.6316414651066680  0.3645159305088583  0.7139342872789243
  0.3642186094600532  0.5919862974647998  0.7065311495864819
  0.1255728361493169  0.8525061113273509  0.7764763545146920
  0.8329236425416227  0.0769365517748923  0.7907278351043203
  0.3841447137539546  0.3866769560601995  0.8402088394735401
  0.5866512245303710  0.5809064417497964  0.8217080506524823
  0.5800043756159567  0.3791714495793244  0.8268870098064838
  0.3977426723474409  0.5755416852529152  0.8224258164288045
  0.2219332883052871  0.1732558774179296  0.8866416452515367
  0.7095635977120693  0.8269520825286349  0.8497724571697134
  0.3186214283173001  0.3033430517150677  0.9165258655161352
  0.6557287355586752  0.6676614429049721  0.8931242359411087
  0.6471955678248946  0.3008241445585185  0.9032764481109297
  0.3261264427785022  0.6573640231228595  0.8955108340105369
  0.4890694774622446  0.3675143356552653  0.9464599644616953
  0.3637105389361395  0.4955063228997574  0.9454363315096472
  0.6172106992404167  0.4870586531234835  0.9332972695195565
  0.5005969400920520  0.6059325884570796  0.9376366118080597
 
  0.00000000E+00  0.00000000E+00  0.00000000E+00
  0.00000000E+00  0.00000000E+00  0.00000000E+00
  0.00000000E+00  0.00000000E+00  0.00000000E+00
  0.00000000E+00  0.00000000E+00  0.00000000E+00
  0.00000000E+00  0.00000000E+00  0.00000000E+00
  0.00000000E+00  0.00000000E+00  0.00000000E+00
  0.00000000E+00  0.00000000E+00  0.00000000E+00
  0.00000000E+00  0.00000000E+00  0.00000000E+00
  0.00000000E+00  0.00000000E+00  0.00000000E+00
  0.00000000E+00  0.00000000E+00  0.00000000E+00
  0.00000000E+00  0.00000000E+00  0.00000000E+00
  0.00000000E+00  0.00000000E+00  0.00000000E+00
  0.00000000E+00  0.00000000E+00  0.00000000E+00
  0.00000000E+00  0.00000000E+00  0.00000000E+00
  0.00000000E+00  0.00000000E+00  0.00000000E+00
  0.00000000E+00  0.00000000E+00  0.00000000E+00
  0.00000000E+00  0.00000000E+00  0.00000000E+00
  0.00000000E+00  0.00000000E+00  0.00000000E+00
  0.00000000E+00  0.00000000E+00  0.00000000E+00
  0.00000000E+00  0.00000000E+00  0.00000000E+00
  0.00000000E+00  0.00000000E+00  0.00000000E+00
  0.00000000E+00  0.00000000E+00  0.00000000E+00
  0.00000000E+00  0.00000000E+00  0.00000000E+00
  0.00000000E+00  0.00000000E+00  0.00000000E+00
  0.00000000E+00  0.00000000E+00  0.00000000E+00
  0.00000000E+00  0.00000000E+00  0.00000000E+00
  0.00000000E+00  0.00000000E+00  0.00000000E+00
  0.00000000E+00  0.00000000E+00  0.00000000E+00
  0.00000000E+00  0.00000000E+00  0.00000000E+00
  0.00000000E+00  0.00000000E+00  0.00000000E+00
  0.00000000E+00  0.00000000E+00  0.00000000E+00
  0.00000000E+00  0.00000000E+00  0.00000000E+00
  0.00000000E+00  0.00000000E+00  0.00000000E+00
  0.00000000E+00  0.00000000E+00  0.00000000E+00
  0.00000000E+00  0.00000000E+00  0.00000000E+00
  0.00000000E+00  0.00000000E+00  0.00000000E+00
  0.00000000E+00  0.00000000E+00  0.00000000E+00
  0.00000000E+00  0.00000000E+00  0.00000000E+00
  0.00000000E+00  0.00000000E+00  0.00000000E+00
  0.00000000E+00  0.00000000E+00  0.00000000E+00
  0.00000000E+00  0.00000000E+00  0.00000000E+00
  0.00000000E+00  0.00000000E+00  0.00000000E+00
  0.00000000E+00  0.00000000E+00  0.00000000E+00
  0.00000000E+00  0.00000000E+00  0.00000000E+00
  0.00000000E+00  0.00000000E+00  0.00000000E+00
  0.00000000E+00  0.00000000E+00  0.00000000E+00
  0.00000000E+00  0.00000000E+00  0.00000000E+00
  0.00000000E+00  0.00000000E+00  0.00000000E+00
  0.00000000E+00  0.00000000E+00  0.00000000E+00
  0.00000000E+00  0.00000000E+00  0.00000000E+00
  0.00000000E+00  0.00000000E+00  0.00000000E+00
  0.00000000E+00  0.00000000E+00  0.00000000E+00
  0.00000000E+00  0.00000000E+00  0.00000000E+00
  0.00000000E+00  0.00000000E+00  0.00000000E+00
  0.00000000E+00  0.00000000E+00  0.00000000E+00
  0.00000000E+00  0.00000000E+00  0.00000000E+00
  0.00000000E+00  0.00000000E+00  0.00000000E+00
  0.00000000E+00  0.00000000E+00  0.00000000E+00
  0.00000000E+00  0.00000000E+00  0.00000000E+00
  0.00000000E+00  0.00000000E+00  0.00000000E+00
  0.00000000E+00  0.00000000E+00  0.00000000E+00
  0.00000000E+00  0.00000000E+00  0.00000000E+00
  0.00000000E+00  0.00000000E+00  0.00000000E+00
  0.00000000E+00  0.00000000E+00  0.00000000E+00
  0.00000000E+00  0.00000000E+00  0.00000000E+00
  0.00000000E+00  0.00000000E+00  0.00000000E+00
  0.00000000E+00  0.00000000E+00  0.00000000E+00
  0.00000000E+00  0.00000000E+00  0.00000000E+00
  0.00000000E+00  0.00000000E+00  0.00000000E+00
  0.00000000E+00  0.00000000E+00  0.00000000E+00
  0.00000000E+00  0.00000000E+00  0.00000000E+00
  0.00000000E+00  0.00000000E+00  0.00000000E+00
  0.00000000E+00  0.00000000E+00  0.00000000E+00
  0.00000000E+00  0.00000000E+00  0.00000000E+00
  0.00000000E+00  0.00000000E+00  0.00000000E+00
  0.00000000E+00  0.00000000E+00  0.00000000E+00
  0.00000000E+00  0.00000000E+00  0.00000000E+00
  0.00000000E+00  0.00000000E+00  0.00000000E+00
  0.00000000E+00  0.00000000E+00  0.00000000E+00
  0.00000000E+00  0.00000000E+00  0.00000000E+00
  0.00000000E+00  0.00000000E+00  0.00000000E+00
  0.00000000E+00  0.00000000E+00  0.00000000E+00
  0.00000000E+00  0.00000000E+00  0.00000000E+00
  0.00000000E+00  0.00000000E+00  0.00000000E+00
  0.00000000E+00  0.00000000E+00  0.00000000E+00
  0.00000000E+00  0.00000000E+00  0.00000000E+00
  0.00000000E+00  0.00000000E+00  0.00000000E+00
  0.00000000E+00  0.00000000E+00  0.00000000E+00
  0.00000000E+00  0.00000000E+00  0.00000000E+00
  0.00000000E+00  0.00000000E+00  0.00000000E+00
  0.00000000E+00  0.00000000E+00  0.00000000E+00
  0.00000000E+00  0.00000000E+00  0.00000000E+00
  0.00000000E+00  0.00000000E+00  0.00000000E+00
  0.00000000E+00  0.00000000E+00  0.00000000E+00
  0.00000000E+00  0.00000000E+00  0.00000000E+00
  0.00000000E+00  0.00000000E+00  0.00000000E+00
  0.00000000E+00  0.00000000E+00  0.00000000E+00
  0.00000000E+00  0.00000000E+00  0.00000000E+00
  0.00000000E+00  0.00000000E+00  0.00000000E+00
  0.00000000E+00  0.00000000E+00  0.00000000E+00
  0.00000000E+00  0.00000000E+00  0.00000000E+00
  0.00000000E+00  0.00000000E+00  0.00000000E+00
  0.00000000E+00  0.00000000E+00  0.00000000E+00
  0.00000000E+00  0.00000000E+00  0.00000000E+00
  0.00000000E+00  0.00000000E+00  0.00000000E+00
  0.00000000E+00  0.00000000E+00  0.00000000E+00
  0.00000000E+00  0.00000000E+00  0.00000000E+00
  0.00000000E+00  0.00000000E+00  0.00000000E+00
  0.00000000E+00  0.00000000E+00  0.00000000E+00
  0.00000000E+00  0.00000000E+00  0.00000000E+00
  0.00000000E+00  0.00000000E+00  0.00000000E+00
  0.00000000E+00  0.00000000E+00  0.00000000E+00
  0.00000000E+00  0.00000000E+00  0.00000000E+00
  0.00000000E+00  0.00000000E+00  0.00000000E+00
  0.00000000E+00  0.00000000E+00  0.00000000E+00
  0.00000000E+00  0.00000000E+00  0.00000000E+00
  0.00000000E+00  0.00000000E+00  0.00000000E+00
  0.00000000E+00  0.00000000E+00  0.00000000E+00
  0.00000000E+00  0.00000000E+00  0.00000000E+00
  0.00000000E+00  0.00000000E+00  0.00000000E+00
  0.00000000E+00  0.00000000E+00  0.00000000E+00
  0.00000000E+00  0.00000000E+00  0.00000000E+00
  0.00000000E+00  0.00000000E+00  0.00000000E+00
  0.00000000E+00  0.00000000E+00  0.00000000E+00
  0.00000000E+00  0.00000000E+00  0.00000000E+00
  0.00000000E+00  0.00000000E+00  0.00000000E+00
  0.00000000E+00  0.00000000E+00  0.00000000E+00
  0.00000000E+00  0.00000000E+00  0.00000000E+00
  0.00000000E+00  0.00000000E+00  0.00000000E+00
  0.00000000E+00  0.00000000E+00  0.00000000E+00
  0.00000000E+00  0.00000000E+00  0.00000000E+00
  0.00000000E+00  0.00000000E+00  0.00000000E+00
  0.00000000E+00  0.00000000E+00  0.00000000E+00
  0.00000000E+00  0.00000000E+00  0.00000000E+00
  0.00000000E+00  0.00000000E+00  0.00000000E+00
  0.00000000E+00  0.00000000E+00  0.00000000E+00
  0.00000000E+00  0.00000000E+00  0.00000000E+00
  0.00000000E+00  0.00000000E+00  0.00000000E+00
  0.00000000E+00  0.00000000E+00  0.00000000E+00
  0.00000000E+00  0.00000000E+00  0.00000000E+00
  0.00000000E+00  0.00000000E+00  0.00000000E+00
  0.00000000E+00  0.00000000E+00  0.00000000E+00
  0.00000000E+00  0.00000000E+00  0.00000000E+00
  0.00000000E+00  0.00000000E+00  0.00000000E+00
  0.00000000E+00  0.00000000E+00  0.00000000E+00
  0.00000000E+00  0.00000000E+00  0.00000000E+00
  0.00000000E+00  0.00000000E+00  0.00000000E+00
  0.00000000E+00  0.00000000E+00  0.00000000E+00
  0.00000000E+00  0.00000000E+00  0.00000000E+00
  0.00000000E+00  0.00000000E+00  0.00000000E+00
  0.00000000E+00  0.00000000E+00  0.00000000E+00
  0.00000000E+00  0.00000000E+00  0.00000000E+00
  0.00000000E+00  0.00000000E+00  0.00000000E+00
  0.00000000E+00  0.00000000E+00  0.00000000E+00
  0.00000000E+00  0.00000000E+00  0.00000000E+00
  0.00000000E+00  0.00000000E+00  0.00000000E+00
  0.00000000E+00  0.00000000E+00  0.00000000E+00
  0.00000000E+00  0.00000000E+00  0.00000000E+00
  0.00000000E+00  0.00000000E+00  0.00000000E+00
  0.00000000E+00  0.00000000E+00  0.00000000E+00
  0.00000000E+00  0.00000000E+00  0.00000000E+00
  0.00000000E+00  0.00000000E+00  0.00000000E+00
  0.00000000E+00  0.00000000E+00  0.00000000E+00
  0.00000000E+00  0.00000000E+00  0.00000000E+00
  0.00000000E+00  0.00000000E+00  0.00000000E+00
  0.00000000E+00  0.00000000E+00  0.00000000E+00
  0.00000000E+00  0.00000000E+00  0.00000000E+00
  0.00000000E+00  0.00000000E+00  0.00000000E+00
  0.00000000E+00  0.00000000E+00  0.00000000E+00
  0.00000000E+00  0.00000000E+00  0.00000000E+00
  0.00000000E+00  0.00000000E+00  0.00000000E+00
  0.00000000E+00  0.00000000E+00  0.00000000E+00
  0.00000000E+00  0.00000000E+00  0.00000000E+00
  0.00000000E+00  0.00000000E+00  0.00000000E+00
  0.00000000E+00  0.00000000E+00  0.00000000E+00
  0.00000000E+00  0.00000000E+00  0.00000000E+00
  0.00000000E+00  0.00000000E+00  0.00000000E+00
  0.00000000E+00  0.00000000E+00  0.00000000E+00
  0.00000000E+00  0.00000000E+00  0.00000000E+00
  0.00000000E+00  0.00000000E+00  0.00000000E+00
  0.00000000E+00  0.00000000E+00  0.00000000E+00
  0.00000000E+00  0.00000000E+00  0.00000000E+00
  0.00000000E+00  0.00000000E+00  0.00000000E+00
  0.00000000E+00  0.00000000E+00  0.00000000E+00
  0.00000000E+00  0.00000000E+00  0.00000000E+00
  0.00000000E+00  0.00000000E+00  0.00000000E+00
  0.00000000E+00  0.00000000E+00  0.00000000E+00
  0.00000000E+00  0.00000000E+00  0.00000000E+00
  0.00000000E+00  0.00000000E+00  0.00000000E+00
  0.00000000E+00  0.00000000E+00  0.00000000E+00
  0.00000000E+00  0.00000000E+00  0.00000000E+00
  0.00000000E+00  0.00000000E+00  0.00000000E+00
  0.00000000E+00  0.00000000E+00  0.00000000E+00
  0.00000000E+00  0.00000000E+00  0.00000000E+00
  0.00000000E+00  0.00000000E+00  0.00000000E+00
  0.00000000E+00  0.00000000E+00  0.00000000E+00
  0.00000000E+00  0.00000000E+00  0.00000000E+00
  0.00000000E+00  0.00000000E+00  0.00000000E+00
  0.00000000E+00  0.00000000E+00  0.00000000E+00
  0.00000000E+00  0.00000000E+00  0.00000000E+00
  0.00000000E+00  0.00000000E+00  0.00000000E+00
  0.00000000E+00  0.00000000E+00  0.00000000E+00
  0.00000000E+00  0.00000000E+00  0.00000000E+00
  0.00000000E+00  0.00000000E+00  0.00000000E+00
  0.00000000E+00  0.00000000E+00  0.00000000E+00
  0.00000000E+00  0.00000000E+00  0.00000000E+00
  0.00000000E+00  0.00000000E+00  0.00000000E+00
  0.00000000E+00  0.00000000E+00  0.00000000E+00
  0.00000000E+00  0.00000000E+00  0.00000000E+00
  0.00000000E+00  0.00000000E+00  0.00000000E+00
  0.00000000E+00  0.00000000E+00  0.00000000E+00
  0.00000000E+00  0.00000000E+00  0.00000000E+00
  0.00000000E+00  0.00000000E+00  0.00000000E+00
  0.00000000E+00  0.00000000E+00  0.00000000E+00
  0.00000000E+00  0.00000000E+00  0.00000000E+00
  0.00000000E+00  0.00000000E+00  0.00000000E+00
  0.00000000E+00  0.00000000E+00  0.00000000E+00
  0.00000000E+00  0.00000000E+00  0.00000000E+00
  0.00000000E+00  0.00000000E+00  0.00000000E+00
  0.00000000E+00  0.00000000E+00  0.00000000E+00
  0.00000000E+00  0.00000000E+00  0.00000000E+00
  0.00000000E+00  0.00000000E+00  0.00000000E+00
  0.00000000E+00  0.00000000E+00  0.00000000E+00
  0.00000000E+00  0.00000000E+00  0.00000000E+00
  0.00000000E+00  0.00000000E+00  0.00000000E+00
  0.00000000E+00  0.00000000E+00  0.00000000E+00
  0.00000000E+00  0.00000000E+00  0.00000000E+00
  0.00000000E+00  0.00000000E+00  0.00000000E+00
  0.00000000E+00  0.00000000E+00  0.00000000E+00
  0.00000000E+00  0.00000000E+00  0.00000000E+00
  0.00000000E+00  0.00000000E+00  0.00000000E+00
  0.00000000E+00  0.00000000E+00  0.00000000E+00
  0.00000000E+00  0.00000000E+00  0.00000000E+00
  0.00000000E+00  0.00000000E+00  0.00000000E+00
  0.00000000E+00  0.00000000E+00  0.00000000E+00
  0.00000000E+00  0.00000000E+00  0.00000000E+00
  0.00000000E+00  0.00000000E+00  0.00000000E+00
  0.00000000E+00  0.00000000E+00  0.00000000E+00
  0.00000000E+00  0.00000000E+00  0.00000000E+00
  0.00000000E+00  0.00000000E+00  0.00000000E+00
  0.00000000E+00  0.00000000E+00  0.00000000E+00
  0.00000000E+00  0.00000000E+00  0.00000000E+00
  0.00000000E+00  0.00000000E+00  0.00000000E+00
  0.00000000E+00  0.00000000E+00  0.00000000E+00
  0.00000000E+00  0.00000000E+00  0.00000000E+00
  0.00000000E+00  0.00000000E+00  0.00000000E+00
  0.00000000E+00  0.00000000E+00  0.00000000E+00
  0.00000000E+00  0.00000000E+00  0.00000000E+00
  0.00000000E+00  0.00000000E+00  0.00000000E+00
  0.00000000E+00  0.00000000E+00  0.00000000E+00
  0.00000000E+00  0.00000000E+00  0.00000000E+00
  0.00000000E+00  0.00000000E+00  0.00000000E+00
  0.00000000E+00  0.00000000E+00  0.00000000E+00
  0.00000000E+00  0.00000000E+00  0.00000000E+00
  0.00000000E+00  0.00000000E+00  0.00000000E+00
  0.00000000E+00  0.00000000E+00  0.00000000E+00
  0.00000000E+00  0.00000000E+00  0.00000000E+00
  0.00000000E+00  0.00000000E+00  0.00000000E+00
  0.00000000E+00  0.00000000E+00  0.00000000E+00
  0.00000000E+00  0.00000000E+00  0.00000000E+00
  0.00000000E+00  0.00000000E+00  0.00000000E+00
  0.00000000E+00  0.00000000E+00  0.00000000E+00
  0.00000000E+00  0.00000000E+00  0.00000000E+00
