# Supplementary material for: Dramatic Enhancement of Rare-Earth Metal–Organic Framework Stability Via Metal Cluster Fluorination
Source: JACS Au. 2022 Aug 9;2(8):1889–98. doi: 10.1021/jacsau.2c00259 (PMC9400048; doi:10.1021/jacsau.2c00259)
Supplement: Supplementary file 2 — au2c00259_si_002.zip [file au2c00259_si_002.zip › jacs_supplement/poscars/empty_stability/dobdc/mixed/ho/single/three/POSCAR]

POSCAR file written by OVITO Basic 3.5.4
   1.00000000000000     
    15.2259273874018106   -0.0370896152384016    0.0463505167570412
    -0.0833357950397040   14.8021994157387144   -0.0687556770677760
     0.1815244040956838   -0.1246268162660020   21.2199730007054228
   C    Ho   H    O    F 
    96    12    65    85     3
Direct
  0.3521673781017540  0.9348456528298641  0.9746404258135044
  0.0625711163002123  0.3864233842258713  0.0349935954159548
  0.4721204317617591  0.1913522637117495  0.0133490612859006
  0.8025945234463308  0.4778573620496402  0.9940330404821438
  0.4417560017198099  0.0975532246361084  0.9972381619317900
  0.8960101178782693  0.4565625910762137  0.0090423839184126
  0.4804586618921647  0.0157615988785409  0.0152007758356163
  0.4339063407192825  0.9357360616180372  0.0046675898180197
  0.9718218022501048  0.5061064806281266  0.9915076323036089
  0.0536708303807032  0.4690206656386167  0.0038305259572908
  0.3628581762679914  0.0957437984021823  0.9649564358533596
  0.9054548502275992  0.3762999036067285  0.0415150829783428
  0.3178795957304672  0.0163043926726374  0.9520786261450098
  0.9862991210453558  0.3409211962183321  0.0559855661749040
  0.3014378282236407  0.8506725145647920  0.9718074844162885
  0.1505184830531761  0.3477548170062690  0.0410815498970436
  0.6741765906597124  0.6718379958522647  0.1339036359356598
  0.3577979488032028  0.3912517528399206  0.1788918516116667
  0.3557719099151413  0.6532613918844419  0.1479970922490068
  0.6794350334561159  0.3543607763082264  0.1534866376286175
  0.7951976908255602  0.7745931343732693  0.1669469081054658
  0.2574131060344484  0.2658689441544482  0.2040497596317010
  0.2369212285806555  0.7597957952629244  0.1839429728921402
  0.7977489594212130  0.2456433758154972  0.1859038520639515
  0.7221237190882519  0.7214230042140883  0.1834525940132963
  0.3057163644778953  0.3396582032363256  0.2260621339133664
  0.3036468995684842  0.6969887089998679  0.1985184741314256
  0.7338335588241023  0.3110507919667640  0.2021149947425798
  0.8431753699942277  0.2026259635618430  0.2332316145814914
  0.1948436782132745  0.8050696411545744  0.2333902663638767
  0.2112219447270718  0.2093224669800122  0.2451389317152959
  0.8421668066352908  0.8223600676435012  0.2125706351275127
  0.6944319882676311  0.7156421734529985  0.2476003508597131
  0.3065240554833011  0.3606600351632920  0.2912759514879255
  0.3232946354294128  0.6782548579482253  0.2611921372686226
  0.7191704915357917  0.3339624760909459  0.2653188047521269
  0.8268893072570549  0.2239239196846086  0.2964684367964026
  0.2150238461731746  0.7870712160296094  0.2960888687412151
  0.2160073533959093  0.2273830358251843  0.3106500731268724
  0.8147170156139083  0.8152623493819959  0.2764940985284454
  0.7651314566493284  0.2914475759458668  0.3124092149795388
  0.2788941821321131  0.7211638926461390  0.3105070693662668
  0.2625484108695204  0.3034243746667400  0.3324297659124085
  0.7418549851542409  0.7626773067197092  0.2929298125657596
  0.8731921170783963  0.1734350294858373  0.3459311494291910
  0.1693047522831321  0.8387247597299705  0.3461216790712385
  0.1742102611309946  0.1666887418313721  0.3566544231175826
  0.8620448848956102  0.8612948317802136  0.3279685596454840
  0.9084047282554621  0.5628407977664338  0.4587211026758666
  0.4199598651224719  0.9997900080200566  0.5025872319663449
  0.0122234645869170  0.3077498182740186  0.5105177872151785
  0.7015685766702262  0.0088555290794474  0.4899542774689465
  0.9905106733395499  0.4005033435800698  0.4878519337593090
  0.6033329010233359  0.0103041829124280  0.4921920334615422
  0.0264843822821419  0.4823605141091605  0.5102595938043564
  0.5527488709538630  0.0891758862705956  0.4850004792077769
  0.9184722830701091  0.4018227150560207  0.4480415274972103
  0.5613373950360767  0.9278111714804140  0.5033506255942015
  0.8764487449361198  0.4811390749014137  0.4329933630057070
  0.4710433093203008  0.9217341729707513  0.5083136473679772
  0.8608656057148991  0.6478527108835834  0.4523863640669177
  0.3238687623622027  0.9994095788051922  0.5069991885767209
  0.1533824082578050  0.8128756214636610  0.6425745559383742
  0.8419785741145702  0.1325557143822778  0.6603884498705028
  0.8398788684463483  0.8243387241050399  0.6397892770236524
  0.1530091909446227  0.1302030626760171  0.6666164057514052
  0.2632789158544213  0.6995895798289666  0.6756801584495378
  0.7322256439487163  0.2465560262724154  0.6908370889919624
  0.7461699223955520  0.6908308372903349  0.6769549251811426
  0.2400835678274618  0.2682673544114778  0.7024685273049656
  0.2042825096063154  0.7684025821102978  0.6918751965221546
  0.7854026377234291  0.1753284766180343  0.7089537929556755
  0.7856924567011419  0.7759317018060230  0.6875605967298242
  0.1913386447795133  0.1889903900570005  0.7167699065710522
  0.2817788628806639  0.3144143583788548  0.7511401269298119
  0.6984596151588107  0.6515097418207816  0.7258764463215499
  0.6785184214391720  0.2910786774626146  0.7342493071182403
  0.3125362554059095  0.6566492196439384  0.7211721650031180
  0.1941040304350636  0.7956059331589529  0.7560761906208526
  0.7851236467231857  0.1457178379650301  0.7723473008474002
  0.7746927488182109  0.8184103232467166  0.7460367157685042
  0.1812151445944679  0.1626667438211200  0.7795571477233381
  0.2742494252102503  0.2863258167008311  0.8134528430632528
  0.6882344869143964  0.6936093670650010  0.7847849267549947
  0.6798866798060388  0.2632711948743207  0.7981321331674636
  0.3037012798907952  0.6857938491268456  0.7850101948509405
  0.2208732328863903  0.2110267098194285  0.8280619486403751
  0.7258609175758082  0.7799901367561333  0.7947846672544401
  0.7325411175757353  0.1911327541550207  0.8161415506379370
  0.2449360356334722  0.7539121714932691  0.8012798090467186
  0.3254236003417645  0.3349684004705509  0.8620948913128501
  0.6422877334064196  0.6424178731976014  0.8350925014476402
  0.6282906021273007  0.3117150696874162  0.8466840520620593
  0.3555609816329763  0.6447254222667667  0.8355935895775843
  0.9840381629760273  0.5622652551847480  0.4957771114466851
  0.4618116040843390  0.0824589699405109  0.4910256212088910
  0.3692743946953030  0.3886088771702418  0.0195517101454499
  0.6369468811811743  0.6159601215947816  0.9868233748401778
  0.6134289560892014  0.3615576630680764  0.0007819119825925
  0.3909349799717887  0.6431403768646504  0.9931450377551201
  0.5189469708435723  0.5028168795782904  0.1316501227023181
  0.0172588831115874  0.0055380209783280  0.3753364362489862
  0.1241890706074500  0.8706154225226683  0.4971546943841503
  0.8869915648607076  0.1235085545356611  0.5044679867038084
  0.8744949311486181  0.8712041405287962  0.4880201672301396
  0.1334980934812506  0.1256488508977824  0.5099324589361700
  0.9982215881859275  0.9814827650004361  0.6241320918098339
  0.4957503922966993  0.4842954484186492  0.8736927856020316
  0.3349993634766051  0.1605929384895219  0.9525205525453231
  0.4593624592122936  0.8711360984098491  0.0212691398894762
  0.8454867555805876  0.3397024164263414  0.0538111899539118
  0.5759962436147674  0.9575535326627147  0.0560419909155456
  0.1141594922498754  0.5031337658268100  0.9881918463392978
  0.0201865702991100  0.6115444379762636  0.9520368083545989
  0.9317402849254179  0.2401000606513435  0.1004663602290705
  0.5247466854796556  0.7113166704960960  0.0747347460314387
  0.7660436050087043  0.2549977034890532  0.1007087724142366
  0.2523237913456313  0.7378937987735483  0.0971721852070431
  0.4976591907770853  0.3177305741050134  0.0985443965108388
  0.8156126449069987  0.7778001863378776  0.1174373130653805
  0.2559779425226694  0.2518180163035026  0.1533926376434849
  0.1451092839316246  0.8555155175478362  0.2231614184989610
  0.8910814622099750  0.1501781781716502  0.2216006772694925
  0.9342775136541590  0.9001101597363146  0.2361376803488113
  0.1381533159631019  0.1092766982514632  0.2593878724643801
  0.3339607654381211  0.4467988733805939  0.3559939094733622
  0.6006075022595283  0.6397368608012073  0.2264619473442266
  0.6698386010049120  0.3849996494013226  0.2769180988384861
  0.3740462024799385  0.6287237959308243  0.2712043218647366
  0.2625820495056601  0.3163346761532324  0.3834291685021824
  0.7227601366465919  0.7581163726600266  0.3425875278236461
  0.0168870635433009  0.1797439645186927  0.4181886806911308
  0.8414764901440961  0.0018306277534492  0.4077427650580177
  0.2573750201474923  0.7391448795600937  0.3966395201603703
  0.7853320984785981  0.2668724437884791  0.3983261353320060
  0.0064866482416619  0.8275024891443437  0.3968279128507533
  0.0059895632633769  0.6270358221744914  0.5158973343868780
  0.4201638887774664  0.1420350400764221  0.4864051132298783
  0.6035001372342350  0.8685961057692140  0.5079937744690639
  0.8917157715398503  0.3369607109831350  0.4321558214260435
  0.5480012013934399  0.2148331914662549  0.4663150907762841
  0.4678057758503513  0.7896979125644918  0.5161938098391730
  0.7801685241702145  0.4170183755185448  0.3885888979685745
  0.1093019260870207  0.5404605182312352  0.5649741428019794
  0.3304966509942773  0.8695298348982021  0.5137567669816008
  0.7733799853049419  0.5833220777748167  0.4065731136310617
  0.9962814674974041  0.1681032901520467  0.5915153458883822
  0.1659228413363607  0.0000684171072081  0.5948491050287359
  0.9888541262330364  0.8139149033791284  0.5843919164981415
  0.2764363491862767  0.3573178513555533  0.6434937168387194
  0.8298586807567787  0.9877517698444152  0.5840496067903374
  0.7321403271882829  0.5868945647378041  0.6241747912397528
  0.2704404488171619  0.6794187160420364  0.6261606974835061
  0.7335877029333773  0.2672332243281730  0.6415413963011503
  0.6684480408188236  0.5843491827876832  0.7198607881970247
  0.3227633329118120  0.3740286965955733  0.7414240544650283
  0.5947370309697462  0.3792798842180787  0.7534228429336380
  0.3949625873444944  0.5704501739849164  0.7446583755508485
  0.1081258062388741  0.8789945873325991  0.7350841322523323
  0.8702082015665695  0.0591041126748379  0.7517152309129003
  0.1417388210426438  0.1021952536669275  0.7893343641626771
  0.8066557721175158  0.8843461691114882  0.7531610866753269
  0.2383019682655885  0.7746082650087089  0.8507027841881509
  0.7324145593511346  0.1713346344427080  0.8656444478949794
  0.2448375276680963  0.2338184429761867  0.9142388636182375
  0.7428907240334084  0.8842301394645276  0.8466573030593878
  0.6750668005274250  0.4736432547119804  0.9065871550776023
  0.4723227643109311  0.3230915558199499  0.9264298090388934
  0.3028122178871087  0.5030300994392150  0.9212506479094245
  0.2109763003741421  0.9139801203586302  0.9297386585482030
  0.0981644839592022  0.2455300821169928  0.0821082333702847
  0.1797216178887808  0.0056465325999255  0.4100883803033923
  0.2237322637766965  0.0802850036765363  0.9085694265711837
  0.5520335017186468  0.2146866399729106  0.0105784945252907
  0.3287830588009086  0.7795909763232345  0.9952196695574855
  0.7772161834757156  0.5583109997002111  0.9874362043589002
  0.2172349880127129  0.3868035465167594  0.0205909141386300
  0.2233695549654726  0.8508961446011654  0.9454618383152464
  0.1576637712158373  0.2673515064440082  0.0673271604696382
  0.4078363461909902  0.2436484080956873  0.0267366401194025
  0.7535783865472254  0.4077808172846318  0.9904381029901046
  0.5586415941683924  0.0187945113320609  0.0452616247557316
  0.9623952876326314  0.5852482416200289  0.9609291980420167
  0.2400287813477391  0.0164426341626509  0.9213003781810443
  0.9919771631131198  0.2617394495189913  0.0881055700493505
  0.5034135618810396  0.3747575590402974  0.0764003656987740
  0.5198778248771205  0.6906025151449953  0.0311900357171950
  0.6950789373941717  0.6799870680891971  0.0764417019123727
  0.3299292318189444  0.3928348119648106  0.1225388423733875
  0.3288866392692356  0.6615574381865130  0.0907067774791130
  0.6863013284255430  0.3228226017198637  0.0966441893664225
  0.2146153251420415  0.7784704097724173  0.1243637366088350
  0.8153492761266818  0.2236687664561856  0.1245655392234397
  0.6086661265116717  0.6213930562172223  0.1523410189573582
  0.4291619774946867  0.4281531994286638  0.1965709266077766
  0.4252658656286812  0.6123089986400316  0.1618556231621611
  0.6292157007920522  0.4178862585883110  0.1702195167340079
  0.1651308964508189  0.1394194244489881  0.2211962885554257
  0.9121016627533436  0.8731818628489236  0.1954791378371610
  0.6240336109729938  0.6668759163221836  0.2666339096920112
  0.3487665642617088  0.4369783676816610  0.3115814341217984
  0.9294119145702311  0.1155114901784629  0.3297243090723896
  0.1188592592281950  0.9021650260112324  0.3315776829439656
  0.1244225984700478  0.1023136935073694  0.3344019436651067
  0.9282849226582357  0.9131587181467680  0.3132322122332667
  0.7499812616692552  0.3152062379085052  0.3740846123897157
  0.2983120549342999  0.7001050519211844  0.3706575648491111
  0.8515740492389909  0.1926908477821669  0.4040173371143965
  0.1840117475378307  0.8156631238907721  0.4045895828561470
  0.1885663017643608  0.1783077957293457  0.4148299012341212
  0.8365714022760002  0.8477615936852487  0.3839355022259454
  0.0079071915267690  0.8696401175003245  0.4323686319553346
  0.0157971272935242  0.1270899375139791  0.4452722534963058
  0.8930883928796476  0.0055511410920133  0.4344036828354021
  0.1355021326610881  0.9989603551029234  0.4433534366952117
  0.8902136362645692  0.7192166777459761  0.4753016305060385
  0.0896820697561509  0.2785279062232178  0.5136261414857515
  0.7425257867321307  0.0834079016179885  0.4929805000642773
  0.2807295120885271  0.0692018507079624  0.5067510019483450
  0.7848086652743831  0.6468196952620886  0.4230031435070245
  0.2838147121077483  0.9176959380182055  0.5105670339963808
  0.9425320185811046  0.2629887665359831  0.5236600054499192
  0.7359803209728355  0.9309755819701664  0.4863665542400639
  0.0975821892872801  0.4797845247933097  0.5484519344283356
  0.5927686471381222  0.1687398970412417  0.4718147497826237
  0.8027699475767776  0.4811853652930367  0.3972263101154994
  0.4282192969855245  0.8410909339440238  0.5198019567155612
  0.0086325197941690  0.1114832840184121  0.5692449995274913
  0.9985020144258527  0.8562947959846170  0.5501040651978357
  0.1237975485932665  0.9858529945843060  0.5617859182392237
  0.8821574425635603  0.9903113514167146  0.5572504437299131
  0.1679543514745347  0.7939900004155618  0.5843442676080244
  0.8354274472884953  0.1578342297403594  0.6040106050222391
  0.8209309592102869  0.8148318932672751  0.5821002997142770
  0.1810072249582078  0.1428715576261297  0.6105817817217201
  0.7581690721818575  0.6471827492441093  0.6205538986643404
  0.2460345002799187  0.2989042662875363  0.6424736701086928
  0.0954566283856764  0.8704711071162734  0.6613130598707784
  0.8958469531795430  0.0708250880778110  0.6786066933355244
  0.9019607303608055  0.8744631463230021  0.6611349872533197
  0.0975273572388531  0.0692735841322900  0.6824570785399544
  0.6284026612821165  0.3597404117861558  0.7144230433604335
  0.3671018064161728  0.5891635744303727  0.7037745568689147
  0.1382830121708665  0.8605353280726078  0.7750769055916962
  0.8344505581284594  0.0754451125201143  0.7907091273251723
  0.3799931154554059  0.3943977406692412  0.8441564041969727
  0.5924035639050871  0.5767978677899706  0.8194113445387998
  0.5732831033180261  0.3718117779168253  0.8269896086006767
  0.4054564453661555  0.5780597287756208  0.8195518325139233
  0.2095694531141632  0.1853848625430601  0.8894295559033836
  0.7140929723852452  0.8251492363851227  0.8503044542998097
  0.3121342025033584  0.3131204648981694  0.9203278756583373
  0.6584491141686044  0.6662130371275268  0.8918569679058450
  0.6390678559165792  0.2949404221940455  0.9042835668052760
  0.3487165414684910  0.6748666193316524  0.8913904321792216
  0.4832486898265955  0.3787797126568435  0.9502274626293570
  0.3448868499240518  0.5091277279601911  0.9551714297414264
  0.6213689786663039  0.4829380617199490  0.9310909425275682
  0.6110224582579775  0.5017017136749473  0.0497671387819949
  0.4338657126677532  0.5214518842851561  0.0487729193974218
  0.5037579031579043  0.6004082007235994  0.9370093836683040
 
  0.00000000E+00  0.00000000E+00  0.00000000E+00
  0.00000000E+00  0.00000000E+00  0.00000000E+00
  0.00000000E+00  0.00000000E+00  0.00000000E+00
  0.00000000E+00  0.00000000E+00  0.00000000E+00
  0.00000000E+00  0.00000000E+00  0.00000000E+00
  0.00000000E+00  0.00000000E+00  0.00000000E+00
  0.00000000E+00  0.00000000E+00  0.00000000E+00
  0.00000000E+00  0.00000000E+00  0.00000000E+00
  0.00000000E+00  0.00000000E+00  0.00000000E+00
  0.00000000E+00  0.00000000E+00  0.00000000E+00
  0.00000000E+00  0.00000000E+00  0.00000000E+00
  0.00000000E+00  0.00000000E+00  0.00000000E+00
  0.00000000E+00  0.00000000E+00  0.00000000E+00
  0.00000000E+00  0.00000000E+00  0.00000000E+00
  0.00000000E+00  0.00000000E+00  0.00000000E+00
  0.00000000E+00  0.00000000E+00  0.00000000E+00
  0.00000000E+00  0.00000000E+00  0.00000000E+00
  0.00000000E+00  0.00000000E+00  0.00000000E+00
  0.00000000E+00  0.00000000E+00  0.00000000E+00
  0.00000000E+00  0.00000000E+00  0.00000000E+00
  0.00000000E+00  0.00000000E+00  0.00000000E+00
  0.00000000E+00  0.00000000E+00  0.00000000E+00
  0.00000000E+00  0.00000000E+00  0.00000000E+00
  0.00000000E+00  0.00000000E+00  0.00000000E+00
  0.00000000E+00  0.00000000E+00  0.00000000E+00
  0.00000000E+00  0.00000000E+00  0.00000000E+00
  0.00000000E+00  0.00000000E+00  0.00000000E+00
  0.00000000E+00  0.00000000E+00  0.00000000E+00
  0.00000000E+00  0.00000000E+00  0.00000000E+00
  0.00000000E+00  0.00000000E+00  0.00000000E+00
  0.00000000E+00  0.00000000E+00  0.00000000E+00
  0.00000000E+00  0.00000000E+00  0.00000000E+00
  0.00000000E+00  0.00000000E+00  0.00000000E+00
  0.00000000E+00  0.00000000E+00  0.00000000E+00
  0.00000000E+00  0.00000000E+00  0.00000000E+00
  0.00000000E+00  0.00000000E+00  0.00000000E+00
  0.00000000E+00  0.00000000E+00  0.00000000E+00
  0.00000000E+00  0.00000000E+00  0.00000000E+00
  0.00000000E+00  0.00000000E+00  0.00000000E+00
  0.00000000E+00  0.00000000E+00  0.00000000E+00
  0.00000000E+00  0.00000000E+00  0.00000000E+00
  0.00000000E+00  0.00000000E+00  0.00000000E+00
  0.00000000E+00  0.00000000E+00  0.00000000E+00
  0.00000000E+00  0.00000000E+00  0.00000000E+00
  0.00000000E+00  0.00000000E+00  0.00000000E+00
  0.00000000E+00  0.00000000E+00  0.00000000E+00
  0.00000000E+00  0.00000000E+00  0.00000000E+00
  0.00000000E+00  0.00000000E+00  0.00000000E+00
  0.00000000E+00  0.00000000E+00  0.00000000E+00
  0.00000000E+00  0.00000000E+00  0.00000000E+00
  0.00000000E+00  0.00000000E+00  0.00000000E+00
  0.00000000E+00  0.00000000E+00  0.00000000E+00
  0.00000000E+00  0.00000000E+00  0.00000000E+00
  0.00000000E+00  0.00000000E+00  0.00000000E+00
  0.00000000E+00  0.00000000E+00  0.00000000E+00
  0.00000000E+00  0.00000000E+00  0.00000000E+00
  0.00000000E+00  0.00000000E+00  0.00000000E+00
  0.00000000E+00  0.00000000E+00  0.00000000E+00
  0.00000000E+00  0.00000000E+00  0.00000000E+00
  0.00000000E+00  0.00000000E+00  0.00000000E+00
  0.00000000E+00  0.00000000E+00  0.00000000E+00
  0.00000000E+00  0.00000000E+00  0.00000000E+00
  0.00000000E+00  0.00000000E+00  0.00000000E+00
  0.00000000E+00  0.00000000E+00  0.00000000E+00
  0.00000000E+00  0.00000000E+00  0.00000000E+00
  0.00000000E+00  0.00000000E+00  0.00000000E+00
  0.00000000E+00  0.00000000E+00  0.00000000E+00
  0.00000000E+00  0.00000000E+00  0.00000000E+00
  0.00000000E+00  0.00000000E+00  0.00000000E+00
  0.00000000E+00  0.00000000E+00  0.00000000E+00
  0.00000000E+00  0.00000000E+00  0.00000000E+00
  0.00000000E+00  0.00000000E+00  0.00000000E+00
  0.00000000E+00  0.00000000E+00  0.00000000E+00
  0.00000000E+00  0.00000000E+00  0.00000000E+00
  0.00000000E+00  0.00000000E+00  0.00000000E+00
  0.00000000E+00  0.00000000E+00  0.00000000E+00
  0.00000000E+00  0.00000000E+00  0.00000000E+00
  0.00000000E+00  0.00000000E+00  0.00000000E+00
  0.00000000E+00  0.00000000E+00  0.00000000E+00
  0.00000000E+00  0.00000000E+00  0.00000000E+00
  0.00000000E+00  0.00000000E+00  0.00000000E+00
  0.00000000E+00  0.00000000E+00  0.00000000E+00
  0.00000000E+00  0.00000000E+00  0.00000000E+00
  0.00000000E+00  0.00000000E+00  0.00000000E+00
  0.00000000E+00  0.00000000E+00  0.00000000E+00
  0.00000000E+00  0.00000000E+00  0.00000000E+00
  0.00000000E+00  0.00000000E+00  0.00000000E+00
  0.00000000E+00  0.00000000E+00  0.00000000E+00
  0.00000000E+00  0.00000000E+00  0.00000000E+00
  0.00000000E+00  0.00000000E+00  0.00000000E+00
  0.00000000E+00  0.00000000E+00  0.00000000E+00
  0.00000000E+00  0.00000000E+00  0.00000000E+00
  0.00000000E+00  0.00000000E+00  0.00000000E+00
  0.00000000E+00  0.00000000E+00  0.00000000E+00
  0.00000000E+00  0.00000000E+00  0.00000000E+00
  0.00000000E+00  0.00000000E+00  0.00000000E+00
  0.00000000E+00  0.00000000E+00  0.00000000E+00
  0.00000000E+00  0.00000000E+00  0.00000000E+00
  0.00000000E+00  0.00000000E+00  0.00000000E+00
  0.00000000E+00  0.00000000E+00  0.00000000E+00
  0.00000000E+00  0.00000000E+00  0.00000000E+00
  0.00000000E+00  0.00000000E+00  0.00000000E+00
  0.00000000E+00  0.00000000E+00  0.00000000E+00
  0.00000000E+00  0.00000000E+00  0.00000000E+00
  0.00000000E+00  0.00000000E+00  0.00000000E+00
  0.00000000E+00  0.00000000E+00  0.00000000E+00
  0.00000000E+00  0.00000000E+00  0.00000000E+00
  0.00000000E+00  0.00000000E+00  0.00000000E+00
  0.00000000E+00  0.00000000E+00  0.00000000E+00
  0.00000000E+00  0.00000000E+00  0.00000000E+00
  0.00000000E+00  0.00000000E+00  0.00000000E+00
  0.00000000E+00  0.00000000E+00  0.00000000E+00
  0.00000000E+00  0.00000000E+00  0.00000000E+00
  0.00000000E+00  0.00000000E+00  0.00000000E+00
  0.00000000E+00  0.00000000E+00  0.00000000E+00
  0.00000000E+00  0.00000000E+00  0.00000000E+00
  0.00000000E+00  0.00000000E+00  0.00000000E+00
  0.00000000E+00  0.00000000E+00  0.00000000E+00
  0.00000000E+00  0.00000000E+00  0.00000000E+00
  0.00000000E+00  0.00000000E+00  0.00000000E+00
  0.00000000E+00  0.00000000E+00  0.00000000E+00
  0.00000000E+00  0.00000000E+00  0.00000000E+00
  0.00000000E+00  0.00000000E+00  0.00000000E+00
  0.00000000E+00  0.00000000E+00  0.00000000E+00
  0.00000000E+00  0.00000000E+00  0.00000000E+00
  0.00000000E+00  0.00000000E+00  0.00000000E+00
  0.00000000E+00  0.00000000E+00  0.00000000E+00
  0.00000000E+00  0.00000000E+00  0.00000000E+00
  0.00000000E+00  0.00000000E+00  0.00000000E+00
  0.00000000E+00  0.00000000E+00  0.00000000E+00
  0.00000000E+00  0.00000000E+00  0.00000000E+00
  0.00000000E+00  0.00000000E+00  0.00000000E+00
  0.00000000E+00  0.00000000E+00  0.00000000E+00
  0.00000000E+00  0.00000000E+00  0.00000000E+00
  0.00000000E+00  0.00000000E+00  0.00000000E+00
  0.00000000E+00  0.00000000E+00  0.00000000E+00
  0.00000000E+00  0.00000000E+00  0.00000000E+00
  0.00000000E+00  0.00000000E+00  0.00000000E+00
  0.00000000E+00  0.00000000E+00  0.00000000E+00
  0.00000000E+00  0.00000000E+00  0.00000000E+00
  0.00000000E+00  0.00000000E+00  0.00000000E+00
  0.00000000E+00  0.00000000E+00  0.00000000E+00
  0.00000000E+00  0.00000000E+00  0.00000000E+00
  0.00000000E+00  0.00000000E+00  0.00000000E+00
  0.00000000E+00  0.00000000E+00  0.00000000E+00
  0.00000000E+00  0.00000000E+00  0.00000000E+00
  0.00000000E+00  0.00000000E+00  0.00000000E+00
  0.00000000E+00  0.00000000E+00  0.00000000E+00
  0.00000000E+00  0.00000000E+00  0.00000000E+00
  0.00000000E+00  0.00000000E+00  0.00000000E+00
  0.00000000E+00  0.00000000E+00  0.00000000E+00
  0.00000000E+00  0.00000000E+00  0.00000000E+00
  0.00000000E+00  0.00000000E+00  0.00000000E+00
  0.00000000E+00  0.00000000E+00  0.00000000E+00
  0.00000000E+00  0.00000000E+00  0.00000000E+00
  0.00000000E+00  0.00000000E+00  0.00000000E+00
  0.00000000E+00  0.00000000E+00  0.00000000E+00
  0.00000000E+00  0.00000000E+00  0.00000000E+00
  0.00000000E+00  0.00000000E+00  0.00000000E+00
  0.00000000E+00  0.00000000E+00  0.00000000E+00
  0.00000000E+00  0.00000000E+00  0.00000000E+00
  0.00000000E+00  0.00000000E+00  0.00000000E+00
  0.00000000E+00  0.00000000E+00  0.00000000E+00
  0.00000000E+00  0.00000000E+00  0.00000000E+00
  0.00000000E+00  0.00000000E+00  0.00000000E+00
  0.00000000E+00  0.00000000E+00  0.00000000E+00
  0.00000000E+00  0.00000000E+00  0.00000000E+00
  0.00000000E+00  0.00000000E+00  0.00000000E+00
  0.00000000E+00  0.00000000E+00  0.00000000E+00
  0.00000000E+00  0.00000000E+00  0.00000000E+00
  0.00000000E+00  0.00000000E+00  0.00000000E+00
  0.00000000E+00  0.00000000E+00  0.00000000E+00
  0.00000000E+00  0.00000000E+00  0.00000000E+00
  0.00000000E+00  0.00000000E+00  0.00000000E+00
  0.00000000E+00  0.00000000E+00  0.00000000E+00
  0.00000000E+00  0.00000000E+00  0.00000000E+00
  0.00000000E+00  0.00000000E+00  0.00000000E+00
  0.00000000E+00  0.00000000E+00  0.00000000E+00
  0.00000000E+00  0.00000000E+00  0.00000000E+00
  0.00000000E+00  0.00000000E+00  0.00000000E+00
  0.00000000E+00  0.00000000E+00  0.00000000E+00
  0.00000000E+00  0.00000000E+00  0.00000000E+00
  0.00000000E+00  0.00000000E+00  0.00000000E+00
  0.00000000E+00  0.00000000E+00  0.00000000E+00
  0.00000000E+00  0.00000000E+00  0.00000000E+00
  0.00000000E+00  0.00000000E+00  0.00000000E+00
  0.00000000E+00  0.00000000E+00  0.00000000E+00
  0.00000000E+00  0.00000000E+00  0.00000000E+00
  0.00000000E+00  0.00000000E+00  0.00000000E+00
  0.00000000E+00  0.00000000E+00  0.00000000E+00
  0.00000000E+00  0.00000000E+00  0.00000000E+00
  0.00000000E+00  0.00000000E+00  0.00000000E+00
  0.00000000E+00  0.00000000E+00  0.00000000E+00
  0.00000000E+00  0.00000000E+00  0.00000000E+00
  0.00000000E+00  0.00000000E+00  0.00000000E+00
  0.00000000E+00  0.00000000E+00  0.00000000E+00
  0.00000000E+00  0.00000000E+00  0.00000000E+00
  0.00000000E+00  0.00000000E+00  0.00000000E+00
  0.00000000E+00  0.00000000E+00  0.00000000E+00
  0.00000000E+00  0.00000000E+00  0.00000000E+00
  0.00000000E+00  0.00000000E+00  0.00000000E+00
  0.00000000E+00  0.00000000E+00  0.00000000E+00
  0.00000000E+00  0.00000000E+00  0.00000000E+00
  0.00000000E+00  0.00000000E+00  0.00000000E+00
  0.00000000E+00  0.00000000E+00  0.00000000E+00
  0.00000000E+00  0.00000000E+00  0.00000000E+00
  0.00000000E+00  0.00000000E+00  0.00000000E+00
  0.00000000E+00  0.00000000E+00  0.00000000E+00
  0.00000000E+00  0.00000000E+00  0.00000000E+00
  0.00000000E+00  0.00000000E+00  0.00000000E+00
  0.00000000E+00  0.00000000E+00  0.00000000E+00
  0.00000000E+00  0.00000000E+00  0.00000000E+00
  0.00000000E+00  0.00000000E+00  0.00000000E+00
  0.00000000E+00  0.00000000E+00  0.00000000E+00
  0.00000000E+00  0.00000000E+00  0.00000000E+00
  0.00000000E+00  0.00000000E+00  0.00000000E+00
  0.00000000E+00  0.00000000E+00  0.00000000E+00
  0.00000000E+00  0.00000000E+00  0.00000000E+00
  0.00000000E+00  0.00000000E+00  0.00000000E+00
  0.00000000E+00  0.00000000E+00  0.00000000E+00
  0.00000000E+00  0.00000000E+00  0.00000000E+00
  0.00000000E+00  0.00000000E+00  0.00000000E+00
  0.00000000E+00  0.00000000E+00  0.00000000E+00
  0.00000000E+00  0.00000000E+00  0.00000000E+00
  0.00000000E+00  0.00000000E+00  0.00000000E+00
  0.00000000E+00  0.00000000E+00  0.00000000E+00
  0.00000000E+00  0.00000000E+00  0.00000000E+00
  0.00000000E+00  0.00000000E+00  0.00000000E+00
  0.00000000E+00  0.00000000E+00  0.00000000E+00
  0.00000000E+00  0.00000000E+00  0.00000000E+00
  0.00000000E+00  0.00000000E+00  0.00000000E+00
  0.00000000E+00  0.00000000E+00  0.00000000E+00
  0.00000000E+00  0.00000000E+00  0.00000000E+00
  0.00000000E+00  0.00000000E+00  0.00000000E+00
  0.00000000E+00  0.00000000E+00  0.00000000E+00
  0.00000000E+00  0.00000000E+00  0.00000000E+00
  0.00000000E+00  0.00000000E+00  0.00000000E+00
  0.00000000E+00  0.00000000E+00  0.00000000E+00
  0.00000000E+00  0.00000000E+00  0.00000000E+00
  0.00000000E+00  0.00000000E+00  0.00000000E+00
  0.00000000E+00  0.00000000E+00  0.00000000E+00
  0.00000000E+00  0.00000000E+00  0.00000000E+00
  0.00000000E+00  0.00000000E+00  0.00000000E+00
  0.00000000E+00  0.00000000E+00  0.00000000E+00
  0.00000000E+00  0.00000000E+00  0.00000000E+00
  0.00000000E+00  0.00000000E+00  0.00000000E+00
  0.00000000E+00  0.00000000E+00  0.00000000E+00
  0.00000000E+00  0.00000000E+00  0.00000000E+00
  0.00000000E+00  0.00000000E+00  0.00000000E+00
  0.00000000E+00  0.00000000E+00  0.00000000E+00
  0.00000000E+00  0.00000000E+00  0.00000000E+00
  0.00000000E+00  0.00000000E+00  0.00000000E+00
  0.00000000E+00  0.00000000E+00  0.00000000E+00
  0.00000000E+00  0.00000000E+00  0.00000000E+00
  0.00000000E+00  0.00000000E+00  0.00000000E+00
  0.00000000E+00  0.00000000E+00  0.00000000E+00
  0.00000000E+00  0.00000000E+00  0.00000000E+00
  0.00000000E+00  0.00000000E+00  0.00000000E+00
  0.00000000E+00  0.00000000E+00  0.00000000E+00
  0.00000000E+00  0.00000000E+00  0.00000000E+00
  0.00000000E+00  0.00000000E+00  0.00000000E+00
