# Supplementary material for: Dramatic Enhancement of Rare-Earth Metal–Organic Framework Stability Via Metal Cluster Fluorination
Source: JACS Au. 2022 Aug 9;2(8):1889–98. doi: 10.1021/jacsau.2c00259 (PMC9400048; doi:10.1021/jacsau.2c00259)
Supplement: Supplementary file 2 — au2c00259_si_002.zip [file au2c00259_si_002.zip › jacs_supplement/poscars/empty_stability/dobdc/mixed/ho/single/four/POSCAR]

POSCAR file written by OVITO Basic 3.5.4
   1.00000000000000     
    15.2065393888644440   -0.0369565073484163    0.0744603571654889
    -0.0832689620497098   14.8045891819348174   -0.0650041779501451
     0.2200715480348489   -0.1192201869109651   21.2071970518280963
   C    Ho   H    O    F 
    96    12    64    84     4
Direct
  0.3532806971677829  0.9343587988357314  0.9749745287197484
  0.0625597165871241  0.3882256908019741  0.0314535454260891
  0.4728294902845533  0.1904047148326384  0.0148559691351835
  0.8010510045999908  0.4781476940930034  0.9919831940724606
  0.4425353733101431  0.0968676824509700  0.9982313594350103
  0.8950277438092584  0.4562499975640009  0.0051801764793282
  0.4814025488799771  0.0150047106300093  0.0158234540853570
  0.4349454774453037  0.9350333596090223  0.0050410093604825
  0.9705171822515197  0.5064595696365544  0.9874272398249602
  0.0528093820915743  0.4704253569881729  0.9998851914422744
  0.3637137263992187  0.0953027708902496  0.9659172876346673
  0.9052235455641551  0.3759203619796168  0.0374194381476158
  0.3189248269115765  0.0159036353743431  0.9526474027262708
  0.9864982060683829  0.3417205908953562  0.0522232162201703
  0.3025486430262347  0.8502157997540678  0.9719936304847394
  0.1510796252429074  0.3512832757250237  0.0385116360393880
  0.6732271193068016  0.6735020971969234  0.1341832076874567
  0.3568499077825606  0.3918929479280990  0.1783884006633158
  0.3549798352205542  0.6521693472012089  0.1474810482016053
  0.6795327922922212  0.3541559413265318  0.1538918604663095
  0.7941857545859818  0.7760339787210455  0.1671023894889743
  0.2552250440244137  0.2675132392451829  0.2036163589864088
  0.2363916264822308  0.7591761270319282  0.1837210013630894
  0.7990984998149315  0.2466791793176242  0.1859900289323377
  0.7210667493455674  0.7227515036692935  0.1837456795661367
  0.3041948165824522  0.3407420976782305  0.2256497165472737
  0.3031360511623902  0.6962999616664405  0.1981375539602936
  0.7344460288176009  0.3114126140543547  0.2023523274641192
  0.8444060915850500  0.2035391744280730  0.2332793379072555
  0.1945394694091860  0.8046725359393037  0.2332988273732681
  0.2093711630558701  0.2105653885234773  0.2447866285755467
  0.8413131659452731  0.8234145485160695  0.2127237589703412
  0.6933215343212353  0.7165395170014790  0.2479751914548132
  0.3056572676615659  0.3610990565756325  0.2909737622518520
  0.3231591681667894  0.6778309708329502  0.2607890576879726
  0.7192291443331840  0.3338463311444286  0.2656477021080690
  0.8274650387294074  0.2243038594707230  0.2965980556393362
  0.2149852053888921  0.7868110656699585  0.2959675367013759
  0.2150041022443290  0.2278233760478585  0.3103649367859660
  0.8139317515360460  0.8157664343494204  0.2767626321132752
  0.7652442061940548  0.2914481324097267  0.3127017549873727
  0.2789383253761599  0.7209334016137774  0.3102612835301031
  0.2619159710852088  0.3035153441594574  0.3321871723979797
  0.7409225916828888  0.7631915158299947  0.2933170097573878
  0.8733873921070199  0.1734454392899494  0.3460233742821686
  0.1693448313747936  0.8385803818373319  0.3461358261548995
  0.1738044194855917  0.1665545533894814  0.3564319116057817
  0.8614864566578078  0.8614049632716672  0.3282211261148120
  0.9080786638364842  0.5626806530019834  0.4587288536933087
  0.4193157331453250  0.9998074347014452  0.5028959683286942
  0.0118954740321584  0.3076159219859420  0.5104498226224266
  0.7011155205441923  0.0088685189335536  0.4901493763005007
  0.9901962650805629  0.4003552637182679  0.4878224068402943
  0.6028273257383532  0.0103578493416592  0.4924925103399644
  0.0261898867479005  0.4821854139987707  0.5101542953947629
  0.5522707664458721  0.0891983320419527  0.4851104580834402
  0.9180853071591315  0.4016715607081665  0.4481531369464378
  0.5608315954020426  0.9278843735432929  0.5038906714428606
  0.8760982795772136  0.4809952341044124  0.4330963863332329
  0.4704175281181691  0.9217937839365149  0.5088695244642665
  0.8606210074937053  0.6477262283051957  0.4523136174358697
  0.3231333718769065  0.9993744897471117  0.5072246120349604
  0.1529359381752968  0.8126990476499429  0.6426837188944603
  0.8418794033246257  0.1337269593562382  0.6605074753274138
  0.8388869663001017  0.8231404537110194  0.6401358900049843
  0.1526072030472960  0.1294968370426588  0.6666453644384873
  0.2624827037156692  0.6989670741720886  0.6758467972858924
  0.7357391234084787  0.2513556012620342  0.6915390759640090
  0.7471974578077010  0.6881423085944078  0.6779380804392972
  0.2408206630265255  0.2668310396178128  0.7022574840216294
  0.2037597385941865  0.7681848417647288  0.6919872215127398
  0.7871416674179272  0.1784957317187121  0.7093501486760800
  0.7854866689783293  0.7738963562781720  0.6881670060674097
  0.1916014435220745  0.1878135975995434  0.7167305375789041
  0.2829120345857987  0.3127103571345629  0.7507931784063189
  0.7002003563241033  0.6482143036280519  0.7272070652362430
  0.6833104316950624  0.2971601442610918  0.7353050336961076
  0.3113834402896103  0.6558291526562101  0.7214127586082455
  0.1935933861076506  0.7956992138331813  0.7561803108127947
  0.7866402602669496  0.1489293060837724  0.7727739080672151
  0.7740774574233527  0.8163376380445229  0.7467094277247668
  0.1815647432881633  0.1614616882341906  0.7795991368435082
  0.2752543276025321  0.2847097959232698  0.8131803683332635
  0.6895221861647869  0.6903439341511870  0.7860525617607550
  0.6836348776368055  0.2685600777388686  0.7990592575422895
  0.3023684956483024  0.6851019449088724  0.7852515781197766
  0.2215843325488933  0.2096155825882278  0.8279741168253096
  0.7259718422201971  0.7773098872797490  0.7957476156371541
  0.7348436576593329  0.1952473903646066  0.8167755952152689
  0.2439608895243666  0.7537056139027385  0.8014417700633913
  0.3264629245323505  0.3333315637036520  0.8616984478702605
  0.6443906187163364  0.6387936155634577  0.8367948886901146
  0.6314509163264574  0.3164340194426103  0.8478392128345931
  0.3534176382718002  0.6435899707025641  0.8360129895351420
  0.9837103127658935  0.5620807700904678  0.4957295592878808
  0.4612050007331945  0.0824530726093471  0.4910938327126217
  0.3705557510906132  0.3872092151396842  0.0190442164060229
  0.6370470962568433  0.6158807932322716  0.9882478962630827
  0.6139352457399951  0.3601575212172179  0.0015337339488752
  0.3918916118753444  0.6429959561231442  0.9928905326428108
  0.5193668921885148  0.5027107598703466  0.1317699792408931
  0.0170427453813673  0.0052517720664866  0.3754156864703830
  0.1236754695704292  0.8703835520895993  0.4972592441302339
  0.8864994668622614  0.1233281783552655  0.5046330934260936
  0.8738351333066490  0.8708915164983893  0.4884063367470759
  0.1329359075182168  0.1254322610079157  0.5099042694040179
  0.9971280329256658  0.9811360249018506  0.6244037725987965
  0.4932577891505474  0.4849245474116515  0.8760914020427677
  0.3357630371943259  0.1602180303068081  0.9537407714648154
  0.4603650201332101  0.8703366632074179  0.0214797082735316
  0.8454583883371853  0.3386971996192969  0.0497150506260411
  0.5769613515449308  0.9566746010183849  0.0564822540396861
  0.1130241792226983  0.5053040521932104  0.9842316658201753
  0.0178318780886073  0.6121801295503602  0.9474401073360426
  0.9329393884401185  0.2414591887462691  0.0982991229970338
  0.5230351281260894  0.7079288897630889  0.0769129134649376
  0.7676359227036542  0.2561242881191106  0.1008081387480075
  0.2510802956308069  0.7366134378017719  0.0968760887468960
  0.4975687677016722  0.3178456106748868  0.0988842144895301
  0.8145147089924691  0.7795459637995776  0.1174987332378876
  0.2533726033342489  0.2540037209790285  0.1528784106716543
  0.1447148213605089  0.8551149510191109  0.2232307480629956
  0.8927136220268963  0.1514119926743192  0.2215464816442037
  0.9335471251685874  0.9009484473188820  0.2362547075006347
  0.1366825691139510  0.1101857998601830  0.2591847699553327
  0.3342135651273637  0.4462867865908677  0.3559672780985537
  0.5993747903869533  0.6407575085021548  0.2268160104845123
  0.6693321293585228  0.3843570588685594  0.2773539879529423
  0.3739312001724358  0.6282703483191128  0.2706791816560425
  0.2626720441113477  0.3157119323429001  0.3832762708889064
  0.7218966718425932  0.7583269821962304  0.3430649774480159
  0.0165030260793912  0.1796118198262278  0.4181691808614261
  0.8410213049106829  0.0016973208310702  0.4081386619587448
  0.2576579670080719  0.7391927081851719  0.3964874309015656
  0.7849806327862936  0.2665725631361440  0.3986327009951296
  0.0059090923305973  0.8269233378529819  0.3971154623273421
  0.0056988575911134  0.6268534389544342  0.5157560525545648
  0.4194430992622102  0.1419140770508349  0.4862428852736471
  0.6030734466340419  0.8687455927304626  0.5086848942882796
  0.8912689473073669  0.3368230304140170  0.4323624174075604
  0.5476417457074305  0.2147602301381539  0.4661268193232218
  0.4674242807594098  0.7899714748721038  0.5181162302589968
  0.7797693052646153  0.4169120185257924  0.3888971876934093
  0.1090199081648819  0.5402741319074167  0.5647221722690858
  0.3297140536544347  0.8695602303136454  0.5144918102380700
  0.7729802340077470  0.5832451958942642  0.4067467955961916
  0.9955001160482411  0.1679147436378372  0.5917489686824240
  0.1649022683990182  0.9999333293438752  0.5948181010227955
  0.9878887049772729  0.8134825971662210  0.5846967142932442
  0.2773080735255249  0.3559622069759314  0.6432244865659271
  0.8291597158245381  0.9879167630514232  0.5847041818167682
  0.7346905899329812  0.5836463550718847  0.6255898340805501
  0.2696987782053952  0.6785778777998530  0.6263297705225739
  0.7374193806799312  0.2721107218748386  0.6422172289271231
  0.6713586553396240  0.5804884355354076  0.7214349869760284
  0.3242071496129242  0.3721124043746258  0.7408983186979725
  0.6015161691464570  0.3873468943886849  0.7552382559092479
  0.3935081813545551  0.5691808803144838  0.7448944166656091
  0.1078592759233956  0.8793713592395704  0.7351589260728986
  0.8698409884151701  0.0603702136235071  0.7518730762805887
  0.1416527573196973  0.1012850426921474  0.7895541361866663
  0.8050521215378552  0.8828235290744928  0.7535285729718737
  0.2371887338966161  0.7744206486930310  0.8508850869131379
  0.7340329376972505  0.1749850314324490  0.8662221154330823
  0.2455124650965246  0.2325850117698565  0.9141196135005032
  0.7415377947628343  0.8819899158054696  0.8473676105150503
  0.4748984694841454  0.3185306528293097  0.9253071416792764
  0.3092793318712452  0.5016673399938796  0.9191340918761242
  0.2122072229628813  0.9135917353264631  0.9299808868162529
  0.0993512530451355  0.2484075659049481  0.0793721548979747
  0.1795840631457963  0.0054037337201649  0.4100503137394114
  0.2248610108389073  0.0797693105002608  0.9088029474593426
  0.5529268173127022  0.2136548136685121  0.0125899352379975
  0.3299252421218029  0.7791218326274816  0.9953727047835841
  0.7760492510649826  0.5589560533534055  0.9873637660753758
  0.2179535225145486  0.3914066302997767  0.0187343745116877
  0.2245431251535450  0.8504455131079069  0.9456562127447370
  0.1589343710010453  0.2711232299260615  0.0650284273349939
  0.4083244438601668  0.2426752248815092  0.0282171196863672
  0.7513037641834046  0.4088141670012462  0.9890390950186543
  0.5595475128657981  0.0179439888684882  0.0458407633142315
  0.9602701925718193  0.5853857102862534  0.9567741629461679
  0.2412600191869885  0.0159723970113461  0.9217285028132025
  0.9928896202022699  0.2628136279672972  0.0846244166081576
  0.5034372117572090  0.3747433962033142  0.0765382325829265
  0.5194006639625215  0.6897668345484860  0.0327292807780850
  0.6943132574679893  0.6820888601415973  0.0766503967806926
  0.3295872589262672  0.3933851649060642  0.1218775774934002
  0.3276004517707278  0.6593957734684679  0.0902429567916272
  0.6865752996071066  0.3226335528560540  0.0969918536059282
  0.2138717017742451  0.7776535780171514  0.1241511419396844
  0.8172706456931138  0.2253118670935024  0.1245378936977062
  0.6076638079658352  0.6227836576951375  0.1525007431512577
  0.4283116721485101  0.4284793559812741  0.1961610654281785
  0.4249318425894089  0.6118400628530978  0.1611171035463030
  0.6285404029982828  0.4170217862601149  0.1708534008016258
  0.1629379249616036  0.1409622491636711  0.2208661318721497
  0.9112433377085054  0.8744193949015155  0.1955287227131208
  0.6228340327745414  0.6676057943894520  0.2670189088180450
  0.3483966097888995  0.4370228539967655  0.3113349941873338
  0.9295102942722906  0.1153382694933924  0.3297214757321001
  0.1188944757756190  0.9020087707772930  0.3316228532808196
  0.1241398887753533  0.1021230425436812  0.3342258770474587
  0.9279111284755288  0.9131465703472870  0.3133337232276787
  0.7496124679449068  0.3148884255968412  0.3744381013594591
  0.2985184902615714  0.7000203251401160  0.3703795676946839
  0.8514247400591586  0.1925053046201981  0.4041580634488255
  0.1841441211866552  0.8156338393468801  0.4046016283590603
  0.1886158885060283  0.1777752759852547  0.4145676004264587
  0.8360146054731104  0.8476339785673943  0.3842560820666918
  0.0075201978818313  0.8693543648346989  0.4324757601618501
  0.0155196877142600  0.1269088830681682  0.4452300127422149
  0.8927508519913445  0.0052907048970283  0.4346302601999099
  0.1351596263004993  0.9986855861059212  0.4433469599660427
  0.8901184724514550  0.7190863105026466  0.4750412221464657
  0.0894611905361984  0.2784077145748682  0.5134989307181641
  0.7420902963869267  0.0834044788393413  0.4930258344826939
  0.2799713675753637  0.0691561515568893  0.5067416766444026
  0.7845204094969773  0.6467599919221385  0.4230270912463254
  0.2830234536143124  0.9176938494784252  0.5109580858449618
  0.9420996254970362  0.2628082155258085  0.5236152739419069
  0.7355041070312964  0.9309649969484397  0.4866111225750487
  0.0973751970162482  0.4796216967378939  0.5481829964441189
  0.5924232812409969  0.1686540860798047  0.4716337608466290
  0.8023760867703302  0.4810462030714575  0.3974289789393382
  0.4274923247700428  0.8412272251066426  0.5205277131977297
  0.0079179605604480  0.1113128720782370  0.5694652352219052
  0.9977868686226188  0.8558363245253702  0.5503682583270262
  0.1228104502100038  0.9856067652618634  0.5618129512719250
  0.8813079789134406  0.9900054811770360  0.5575052064995347
  0.1676665076786605  0.7937758518574967  0.5844096050637688
  0.8346449361182167  0.1580631847979248  0.6039353302955490
  0.8199272104584949  0.8136951883737282  0.5824397962654757
  0.1804957052401619  0.1423278565347346  0.6104847073098796
  0.7596455705367191  0.6443721672022065  0.6215686334050190
  0.2467360638047325  0.2976282689031038  0.6422357064729880
  0.0948894857571290  0.8702818917153792  0.6614838893314428
  0.8949469603884097  0.0710926818764648  0.6785249671426996
  0.9005568878932522  0.8740096110510578  0.6612781879363752
  0.0968065303709480  0.0688151070850580  0.6826242152076389
  0.6350136940414686  0.3675765979067194  0.7160793168562520
  0.3657851521835553  0.5880598993771926  0.7040662152223760
  0.1380546132585891  0.8610224251149177  0.7751401196707164
  0.8346467949651171  0.0776500357165162  0.7910328427167030
  0.3813870958877743  0.3924427259175047  0.8434852314374552
  0.5929398334800027  0.5743159054736466  0.8218446117277693
  0.5769837795862642  0.3771069301583836  0.8286757280164494
  0.4035777864338073  0.5768961620562720  0.8201292484367499
  0.2102543380424464  0.1840838953619368  0.8894540701092026
  0.7135128800562001  0.8225535719316497  0.8512550808785164
  0.3127276277740663  0.3119656870467438  0.9200843146704969
  0.6628769034004023  0.6618846647399224  0.8932646474971477
  0.6406931543715473  0.2970863674283564  0.9052231894659357
  0.3455058429244460  0.6734093454824190  0.8918940199465908
  0.4844129466571445  0.3739125963729819  0.9496331006056167
  0.3537660443531578  0.5069481236341957  0.9514921570854753
  0.6147781327399500  0.5010874002870125  0.0518272953613845
  0.4359901535937425  0.5207213626936564  0.0475886514462545
  0.5050387402603178  0.6076806809977953  0.9345222928842887
  0.6121843297538234  0.4841958824811385  0.9371805795739547
 
  0.00000000E+00  0.00000000E+00  0.00000000E+00
  0.00000000E+00  0.00000000E+00  0.00000000E+00
  0.00000000E+00  0.00000000E+00  0.00000000E+00
  0.00000000E+00  0.00000000E+00  0.00000000E+00
  0.00000000E+00  0.00000000E+00  0.00000000E+00
  0.00000000E+00  0.00000000E+00  0.00000000E+00
  0.00000000E+00  0.00000000E+00  0.00000000E+00
  0.00000000E+00  0.00000000E+00  0.00000000E+00
  0.00000000E+00  0.00000000E+00  0.00000000E+00
  0.00000000E+00  0.00000000E+00  0.00000000E+00
  0.00000000E+00  0.00000000E+00  0.00000000E+00
  0.00000000E+00  0.00000000E+00  0.00000000E+00
  0.00000000E+00  0.00000000E+00  0.00000000E+00
  0.00000000E+00  0.00000000E+00  0.00000000E+00
  0.00000000E+00  0.00000000E+00  0.00000000E+00
  0.00000000E+00  0.00000000E+00  0.00000000E+00
  0.00000000E+00  0.00000000E+00  0.00000000E+00
  0.00000000E+00  0.00000000E+00  0.00000000E+00
  0.00000000E+00  0.00000000E+00  0.00000000E+00
  0.00000000E+00  0.00000000E+00  0.00000000E+00
  0.00000000E+00  0.00000000E+00  0.00000000E+00
  0.00000000E+00  0.00000000E+00  0.00000000E+00
  0.00000000E+00  0.00000000E+00  0.00000000E+00
  0.00000000E+00  0.00000000E+00  0.00000000E+00
  0.00000000E+00  0.00000000E+00  0.00000000E+00
  0.00000000E+00  0.00000000E+00  0.00000000E+00
  0.00000000E+00  0.00000000E+00  0.00000000E+00
  0.00000000E+00  0.00000000E+00  0.00000000E+00
  0.00000000E+00  0.00000000E+00  0.00000000E+00
  0.00000000E+00  0.00000000E+00  0.00000000E+00
  0.00000000E+00  0.00000000E+00  0.00000000E+00
  0.00000000E+00  0.00000000E+00  0.00000000E+00
  0.00000000E+00  0.00000000E+00  0.00000000E+00
  0.00000000E+00  0.00000000E+00  0.00000000E+00
  0.00000000E+00  0.00000000E+00  0.00000000E+00
  0.00000000E+00  0.00000000E+00  0.00000000E+00
  0.00000000E+00  0.00000000E+00  0.00000000E+00
  0.00000000E+00  0.00000000E+00  0.00000000E+00
  0.00000000E+00  0.00000000E+00  0.00000000E+00
  0.00000000E+00  0.00000000E+00  0.00000000E+00
  0.00000000E+00  0.00000000E+00  0.00000000E+00
  0.00000000E+00  0.00000000E+00  0.00000000E+00
  0.00000000E+00  0.00000000E+00  0.00000000E+00
  0.00000000E+00  0.00000000E+00  0.00000000E+00
  0.00000000E+00  0.00000000E+00  0.00000000E+00
  0.00000000E+00  0.00000000E+00  0.00000000E+00
  0.00000000E+00  0.00000000E+00  0.00000000E+00
  0.00000000E+00  0.00000000E+00  0.00000000E+00
  0.00000000E+00  0.00000000E+00  0.00000000E+00
  0.00000000E+00  0.00000000E+00  0.00000000E+00
  0.00000000E+00  0.00000000E+00  0.00000000E+00
  0.00000000E+00  0.00000000E+00  0.00000000E+00
  0.00000000E+00  0.00000000E+00  0.00000000E+00
  0.00000000E+00  0.00000000E+00  0.00000000E+00
  0.00000000E+00  0.00000000E+00  0.00000000E+00
  0.00000000E+00  0.00000000E+00  0.00000000E+00
  0.00000000E+00  0.00000000E+00  0.00000000E+00
  0.00000000E+00  0.00000000E+00  0.00000000E+00
  0.00000000E+00  0.00000000E+00  0.00000000E+00
  0.00000000E+00  0.00000000E+00  0.00000000E+00
  0.00000000E+00  0.00000000E+00  0.00000000E+00
  0.00000000E+00  0.00000000E+00  0.00000000E+00
  0.00000000E+00  0.00000000E+00  0.00000000E+00
  0.00000000E+00  0.00000000E+00  0.00000000E+00
  0.00000000E+00  0.00000000E+00  0.00000000E+00
  0.00000000E+00  0.00000000E+00  0.00000000E+00
  0.00000000E+00  0.00000000E+00  0.00000000E+00
  0.00000000E+00  0.00000000E+00  0.00000000E+00
  0.00000000E+00  0.00000000E+00  0.00000000E+00
  0.00000000E+00  0.00000000E+00  0.00000000E+00
  0.00000000E+00  0.00000000E+00  0.00000000E+00
  0.00000000E+00  0.00000000E+00  0.00000000E+00
  0.00000000E+00  0.00000000E+00  0.00000000E+00
  0.00000000E+00  0.00000000E+00  0.00000000E+00
  0.00000000E+00  0.00000000E+00  0.00000000E+00
  0.00000000E+00  0.00000000E+00  0.00000000E+00
  0.00000000E+00  0.00000000E+00  0.00000000E+00
  0.00000000E+00  0.00000000E+00  0.00000000E+00
  0.00000000E+00  0.00000000E+00  0.00000000E+00
  0.00000000E+00  0.00000000E+00  0.00000000E+00
  0.00000000E+00  0.00000000E+00  0.00000000E+00
  0.00000000E+00  0.00000000E+00  0.00000000E+00
  0.00000000E+00  0.00000000E+00  0.00000000E+00
  0.00000000E+00  0.00000000E+00  0.00000000E+00
  0.00000000E+00  0.00000000E+00  0.00000000E+00
  0.00000000E+00  0.00000000E+00  0.00000000E+00
  0.00000000E+00  0.00000000E+00  0.00000000E+00
  0.00000000E+00  0.00000000E+00  0.00000000E+00
  0.00000000E+00  0.00000000E+00  0.00000000E+00
  0.00000000E+00  0.00000000E+00  0.00000000E+00
  0.00000000E+00  0.00000000E+00  0.00000000E+00
  0.00000000E+00  0.00000000E+00  0.00000000E+00
  0.00000000E+00  0.00000000E+00  0.00000000E+00
  0.00000000E+00  0.00000000E+00  0.00000000E+00
  0.00000000E+00  0.00000000E+00  0.00000000E+00
  0.00000000E+00  0.00000000E+00  0.00000000E+00
  0.00000000E+00  0.00000000E+00  0.00000000E+00
  0.00000000E+00  0.00000000E+00  0.00000000E+00
  0.00000000E+00  0.00000000E+00  0.00000000E+00
  0.00000000E+00  0.00000000E+00  0.00000000E+00
  0.00000000E+00  0.00000000E+00  0.00000000E+00
  0.00000000E+00  0.00000000E+00  0.00000000E+00
  0.00000000E+00  0.00000000E+00  0.00000000E+00
  0.00000000E+00  0.00000000E+00  0.00000000E+00
  0.00000000E+00  0.00000000E+00  0.00000000E+00
  0.00000000E+00  0.00000000E+00  0.00000000E+00
  0.00000000E+00  0.00000000E+00  0.00000000E+00
  0.00000000E+00  0.00000000E+00  0.00000000E+00
  0.00000000E+00  0.00000000E+00  0.00000000E+00
  0.00000000E+00  0.00000000E+00  0.00000000E+00
  0.00000000E+00  0.00000000E+00  0.00000000E+00
  0.00000000E+00  0.00000000E+00  0.00000000E+00
  0.00000000E+00  0.00000000E+00  0.00000000E+00
  0.00000000E+00  0.00000000E+00  0.00000000E+00
  0.00000000E+00  0.00000000E+00  0.00000000E+00
  0.00000000E+00  0.00000000E+00  0.00000000E+00
  0.00000000E+00  0.00000000E+00  0.00000000E+00
  0.00000000E+00  0.00000000E+00  0.00000000E+00
  0.00000000E+00  0.00000000E+00  0.00000000E+00
  0.00000000E+00  0.00000000E+00  0.00000000E+00
  0.00000000E+00  0.00000000E+00  0.00000000E+00
  0.00000000E+00  0.00000000E+00  0.00000000E+00
  0.00000000E+00  0.00000000E+00  0.00000000E+00
  0.00000000E+00  0.00000000E+00  0.00000000E+00
  0.00000000E+00  0.00000000E+00  0.00000000E+00
  0.00000000E+00  0.00000000E+00  0.00000000E+00
  0.00000000E+00  0.00000000E+00  0.00000000E+00
  0.00000000E+00  0.00000000E+00  0.00000000E+00
  0.00000000E+00  0.00000000E+00  0.00000000E+00
  0.00000000E+00  0.00000000E+00  0.00000000E+00
  0.00000000E+00  0.00000000E+00  0.00000000E+00
  0.00000000E+00  0.00000000E+00  0.00000000E+00
  0.00000000E+00  0.00000000E+00  0.00000000E+00
  0.00000000E+00  0.00000000E+00  0.00000000E+00
  0.00000000E+00  0.00000000E+00  0.00000000E+00
  0.00000000E+00  0.00000000E+00  0.00000000E+00
  0.00000000E+00  0.00000000E+00  0.00000000E+00
  0.00000000E+00  0.00000000E+00  0.00000000E+00
  0.00000000E+00  0.00000000E+00  0.00000000E+00
  0.00000000E+00  0.00000000E+00  0.00000000E+00
  0.00000000E+00  0.00000000E+00  0.00000000E+00
  0.00000000E+00  0.00000000E+00  0.00000000E+00
  0.00000000E+00  0.00000000E+00  0.00000000E+00
  0.00000000E+00  0.00000000E+00  0.00000000E+00
  0.00000000E+00  0.00000000E+00  0.00000000E+00
  0.00000000E+00  0.00000000E+00  0.00000000E+00
  0.00000000E+00  0.00000000E+00  0.00000000E+00
  0.00000000E+00  0.00000000E+00  0.00000000E+00
  0.00000000E+00  0.00000000E+00  0.00000000E+00
  0.00000000E+00  0.00000000E+00  0.00000000E+00
  0.00000000E+00  0.00000000E+00  0.00000000E+00
  0.00000000E+00  0.00000000E+00  0.00000000E+00
  0.00000000E+00  0.00000000E+00  0.00000000E+00
  0.00000000E+00  0.00000000E+00  0.00000000E+00
  0.00000000E+00  0.00000000E+00  0.00000000E+00
  0.00000000E+00  0.00000000E+00  0.00000000E+00
  0.00000000E+00  0.00000000E+00  0.00000000E+00
  0.00000000E+00  0.00000000E+00  0.00000000E+00
  0.00000000E+00  0.00000000E+00  0.00000000E+00
  0.00000000E+00  0.00000000E+00  0.00000000E+00
  0.00000000E+00  0.00000000E+00  0.00000000E+00
  0.00000000E+00  0.00000000E+00  0.00000000E+00
  0.00000000E+00  0.00000000E+00  0.00000000E+00
  0.00000000E+00  0.00000000E+00  0.00000000E+00
  0.00000000E+00  0.00000000E+00  0.00000000E+00
  0.00000000E+00  0.00000000E+00  0.00000000E+00
  0.00000000E+00  0.00000000E+00  0.00000000E+00
  0.00000000E+00  0.00000000E+00  0.00000000E+00
  0.00000000E+00  0.00000000E+00  0.00000000E+00
  0.00000000E+00  0.00000000E+00  0.00000000E+00
  0.00000000E+00  0.00000000E+00  0.00000000E+00
  0.00000000E+00  0.00000000E+00  0.00000000E+00
  0.00000000E+00  0.00000000E+00  0.00000000E+00
  0.00000000E+00  0.00000000E+00  0.00000000E+00
  0.00000000E+00  0.00000000E+00  0.00000000E+00
  0.00000000E+00  0.00000000E+00  0.00000000E+00
  0.00000000E+00  0.00000000E+00  0.00000000E+00
  0.00000000E+00  0.00000000E+00  0.00000000E+00
  0.00000000E+00  0.00000000E+00  0.00000000E+00
  0.00000000E+00  0.00000000E+00  0.00000000E+00
  0.00000000E+00  0.00000000E+00  0.00000000E+00
  0.00000000E+00  0.00000000E+00  0.00000000E+00
  0.00000000E+00  0.00000000E+00  0.00000000E+00
  0.00000000E+00  0.00000000E+00  0.00000000E+00
  0.00000000E+00  0.00000000E+00  0.00000000E+00
  0.00000000E+00  0.00000000E+00  0.00000000E+00
  0.00000000E+00  0.00000000E+00  0.00000000E+00
  0.00000000E+00  0.00000000E+00  0.00000000E+00
  0.00000000E+00  0.00000000E+00  0.00000000E+00
  0.00000000E+00  0.00000000E+00  0.00000000E+00
  0.00000000E+00  0.00000000E+00  0.00000000E+00
  0.00000000E+00  0.00000000E+00  0.00000000E+00
  0.00000000E+00  0.00000000E+00  0.00000000E+00
  0.00000000E+00  0.00000000E+00  0.00000000E+00
  0.00000000E+00  0.00000000E+00  0.00000000E+00
  0.00000000E+00  0.00000000E+00  0.00000000E+00
  0.00000000E+00  0.00000000E+00  0.00000000E+00
  0.00000000E+00  0.00000000E+00  0.00000000E+00
  0.00000000E+00  0.00000000E+00  0.00000000E+00
  0.00000000E+00  0.00000000E+00  0.00000000E+00
  0.00000000E+00  0.00000000E+00  0.00000000E+00
  0.00000000E+00  0.00000000E+00  0.00000000E+00
  0.00000000E+00  0.00000000E+00  0.00000000E+00
  0.00000000E+00  0.00000000E+00  0.00000000E+00
  0.00000000E+00  0.00000000E+00  0.00000000E+00
  0.00000000E+00  0.00000000E+00  0.00000000E+00
  0.00000000E+00  0.00000000E+00  0.00000000E+00
  0.00000000E+00  0.00000000E+00  0.00000000E+00
  0.00000000E+00  0.00000000E+00  0.00000000E+00
  0.00000000E+00  0.00000000E+00  0.00000000E+00
  0.00000000E+00  0.00000000E+00  0.00000000E+00
  0.00000000E+00  0.00000000E+00  0.00000000E+00
  0.00000000E+00  0.00000000E+00  0.00000000E+00
  0.00000000E+00  0.00000000E+00  0.00000000E+00
  0.00000000E+00  0.00000000E+00  0.00000000E+00
  0.00000000E+00  0.00000000E+00  0.00000000E+00
  0.00000000E+00  0.00000000E+00  0.00000000E+00
  0.00000000E+00  0.00000000E+00  0.00000000E+00
  0.00000000E+00  0.00000000E+00  0.00000000E+00
  0.00000000E+00  0.00000000E+00  0.00000000E+00
  0.00000000E+00  0.00000000E+00  0.00000000E+00
  0.00000000E+00  0.00000000E+00  0.00000000E+00
  0.00000000E+00  0.00000000E+00  0.00000000E+00
  0.00000000E+00  0.00000000E+00  0.00000000E+00
  0.00000000E+00  0.00000000E+00  0.00000000E+00
  0.00000000E+00  0.00000000E+00  0.00000000E+00
  0.00000000E+00  0.00000000E+00  0.00000000E+00
  0.00000000E+00  0.00000000E+00  0.00000000E+00
  0.00000000E+00  0.00000000E+00  0.00000000E+00
  0.00000000E+00  0.00000000E+00  0.00000000E+00
  0.00000000E+00  0.00000000E+00  0.00000000E+00
  0.00000000E+00  0.00000000E+00  0.00000000E+00
  0.00000000E+00  0.00000000E+00  0.00000000E+00
  0.00000000E+00  0.00000000E+00  0.00000000E+00
  0.00000000E+00  0.00000000E+00  0.00000000E+00
  0.00000000E+00  0.00000000E+00  0.00000000E+00
  0.00000000E+00  0.00000000E+00  0.00000000E+00
  0.00000000E+00  0.00000000E+00  0.00000000E+00
  0.00000000E+00  0.00000000E+00  0.00000000E+00
  0.00000000E+00  0.00000000E+00  0.00000000E+00
  0.00000000E+00  0.00000000E+00  0.00000000E+00
  0.00000000E+00  0.00000000E+00  0.00000000E+00
  0.00000000E+00  0.00000000E+00  0.00000000E+00
  0.00000000E+00  0.00000000E+00  0.00000000E+00
  0.00000000E+00  0.00000000E+00  0.00000000E+00
  0.00000000E+00  0.00000000E+00  0.00000000E+00
  0.00000000E+00  0.00000000E+00  0.00000000E+00
  0.00000000E+00  0.00000000E+00  0.00000000E+00
  0.00000000E+00  0.00000000E+00  0.00000000E+00
  0.00000000E+00  0.00000000E+00  0.00000000E+00
  0.00000000E+00  0.00000000E+00  0.00000000E+00
  0.00000000E+00  0.00000000E+00  0.00000000E+00
  0.00000000E+00  0.00000000E+00  0.00000000E+00
  0.00000000E+00  0.00000000E+00  0.00000000E+00
  0.00000000E+00  0.00000000E+00  0.00000000E+00
  0.00000000E+00  0.00000000E+00  0.00000000E+00
  0.00000000E+00  0.00000000E+00  0.00000000E+00
  0.00000000E+00  0.00000000E+00  0.00000000E+00
  0.00000000E+00  0.00000000E+00  0.00000000E+00
  0.00000000E+00  0.00000000E+00  0.00000000E+00
