# Supplementary material for: Dramatic Enhancement of Rare-Earth Metal–Organic Framework Stability Via Metal Cluster Fluorination
Source: JACS Au. 2022 Aug 9;2(8):1889–98. doi: 10.1021/jacsau.2c00259 (PMC9400048; doi:10.1021/jacsau.2c00259)
Supplement: Supplementary file 2 — au2c00259_si_002.zip [file au2c00259_si_002.zip › jacs_supplement/poscars/empty_stability/dobdc/mixed/ho/single/eight/POSCAR]

POSCAR file written by OVITO Basic 3.5.4
   1.00000000000000     
    15.1624592823434288   -0.0048560776584385    0.0048901767989242
    -0.0519024780171912   14.9079969792223643    0.0176623790186711
     0.1243686618781355   -0.0042394498168535   21.1299160823935637
   C    Ho   H    O    F 
    96    12    60    80     8
Direct
  0.4020526263624760  0.9295629384488251  0.9695499029637773
  0.0670860334920178  0.3972161867207902  0.0303363097369456
  0.4997890925528097  0.1905673395484797  0.0134359383228997
  0.8043329149523331  0.4865848286883505  0.9904564132897065
  0.4769544294774875  0.0963755317402999  0.9958197881193058
  0.8986835896470851  0.4666923779663108  0.0051944173228762
  0.5204261505591177  0.0182813207482511  0.0161811979757118
  0.4814551035483206  0.9357873536997161  0.0031279007095080
  0.9740226935196148  0.5139990812606854  0.9841104378204406
  0.0567434644640414  0.4773891392302545  0.9962211168337731
  0.4005527472548565  0.0897553208112924  0.9600942559259806
  0.9094494175416443  0.3889673361895092  0.0405651078326983
  0.3619730369353036  0.0079953934744523  0.9463142952797838
  0.9912326980918493  0.3537973878988367  0.0544018448010917
  0.3590450840940704  0.8423753818064981  0.9640074176317341
  0.1555058649348808  0.3582895429585733  0.0360568561859793
  0.6635309319594143  0.6771890424205651  0.1355468096031558
  0.3636710677219668  0.3705986486001507  0.1709468743241871
  0.3525849582414367  0.6632815788726560  0.1470374714160059
  0.6728657047915547  0.3614501262006300  0.1536718368145671
  0.7769628818610812  0.7906223458707373  0.1655597999464575
  0.2639999327400773  0.2498466302794000  0.2030225330579896
  0.2357668778052897  0.7726994553866504  0.1826466173698407
  0.7965971975269142  0.2582899707413873  0.1868274744123113
  0.7117303945622382  0.7286516620600594  0.1837620069536428
  0.3144451498384626  0.3231234612792733  0.2221294364898583
  0.3022417500458161  0.7092594719275951  0.1973597723744973
  0.7293977804759635  0.3203061934660667  0.2028500806062183
  0.8417716960554458  0.2144713623657353  0.2346019273282920
  0.1929407201459341  0.8164564324655714  0.2321725219463531
  0.2148797779197267  0.1986103930029657  0.2456237894168609
  0.8250909304918110  0.8381976623101934  0.2105257576894175
  0.6933023803011906  0.7139853168829688  0.2491665287411635
  0.3157823826557546  0.3476372182261969  0.2868401938234371
  0.3221385890249380  0.6897303863963415  0.2603783308674963
  0.7130086953251009  0.3406422075135822  0.2663042020392936
  0.8233154653597765  0.2327330409900767  0.2979802783355865
  0.2128290412932401  0.7969851132154560  0.2952541175174161
  0.2189916600871840  0.2208640933462789  0.3106547169567904
  0.8061188613710897  0.8230041138819857  0.2755215809720539
  0.7599239092533452  0.2984196236429995  0.3138489668059421
  0.2777009687445116  0.7316809114606073  0.3098135199047505
  0.2689084761606537  0.2952258017515561  0.3298912056167467
  0.7407123532485116  0.7623086762509601  0.2936569580086328
  0.8682265276259713  0.1795161577233131  0.3473878879351915
  0.1652413917266813  0.8456297523134779  0.3456149612295647
  0.1724718588887413  0.1660579721046744  0.3581696829647214
  0.8553276187808549  0.8679166213046372  0.3266285154197703
  0.9044453959720968  0.5640713232250221  0.4612315131676326
  0.4143630754926519  0.9991936977639142  0.5023612057579143
  0.0062990287402584  0.3071676982969365  0.5124325614801180
  0.6963431960422852  0.0094836374831928  0.4883793250248161
  0.9846627450752834  0.4003999931815727  0.4907417700233339
  0.5978510081500374  0.0107837970337670  0.4908444136887624
  0.0228241862382745  0.4807793499362703  0.5124080911959155
  0.5466932166968945  0.0896920446572054  0.4870457693143564
  0.9109570953873742  0.4039086488603942  0.4518705497910815
  0.5564343360520283  0.9278396311755728  0.4990211637131523
  0.8699379829355749  0.4836952555550909  0.4365590372221249
  0.4659919386846383  0.9212452801182565  0.5044179002244391
  0.8583961407877752  0.6497839739907576  0.4543434218298756
  0.3181352034509572  0.9985206618940694  0.5078676757517826
  0.1439777875479393  0.8104176636364926  0.6462164256525682
  0.8362293810305133  0.1323884380593512  0.6603077870717300
  0.8335728719060711  0.8238451621317324  0.6401417641570433
  0.1496245418229734  0.1267339056870327  0.6683514070316221
  0.2494482970574481  0.6930661134351155  0.6808955483179702
  0.7335098366026642  0.2527330248001149  0.6900938075337777
  0.7400945552708933  0.6910073670877566  0.6782197958683298
  0.2363455046138156  0.2635906685842926  0.7038773228678963
  0.1888327010524975  0.7600412693895677  0.6967045718912459
  0.7834631847083955  0.1789741647704730  0.7088585544922239
  0.7790261846836728  0.7757242524394172  0.6881856819311807
  0.1916553096545002  0.1824293405878237  0.7183383897799516
  0.2815586042135791  0.3076059357386285  0.7517413083907982
  0.6922749898713931  0.6518458170344417  0.7274604527275130
  0.6833550559637231  0.3005582643280320  0.7335972138670996
  0.2951835083774768  0.6463791459733983  0.7272301913515449
  0.1723150459223959  0.7806949633256224  0.7615146184203354
  0.7836623738362292  0.1504238972017333  0.7728894824892052
  0.7673120778746210  0.8179732088342391  0.7464898366842903
  0.1895910183699172  0.1513364380684052  0.7807701135834435
  0.2815397708514595  0.2753005011544474  0.8136438178545191
  0.6813999143605614  0.6937350830451265  0.7861512866650955
  0.6850105049012498  0.2732873749769595  0.7979682552603649
  0.2795630708478285  0.6682668407494603  0.7919085770940484
  0.2330673035933870  0.1971968782882811  0.8285365967077780
  0.7183838586237172  0.7797281844454034  0.7954864717929624
  0.7345158842626418  0.1990208053138858  0.8166908348523592
  0.2184308766881884  0.7341026290639476  0.8078240026637289
  0.3340530376184461  0.3238518101769614  0.8615071458903003
  0.6361490792657492  0.6427098903222870  0.8371176076856415
  0.6367307374896569  0.3243117867228236  0.8465862238639801
  0.3300582474943923  0.6251526335267954  0.8430593393661923
  0.9813750562759935  0.5612445138391422  0.4976963931940048
  0.4555903530327967  0.0823301174918782  0.4936457595265793
  0.3738523922921644  0.3704570373314837  0.0143511103298479
  0.6366764568000747  0.6151053441557579  0.9893934267291868
  0.6216938950576605  0.3644513417867827  0.0001981620849349
  0.3824359326220019  0.6240667721045625  0.9948773552057162
  0.5115152143477317  0.5117640728053274  0.1244655630672113
  0.0110577110668970  0.0088742658356580  0.3754985319864659
  0.1193815025364628  0.8719741134890810  0.4984975865476358
  0.8813387499617278  0.1238364908821126  0.5046331262756070
  0.8695959248416543  0.8722796234609405  0.4878944379058012
  0.1280285486917734  0.1254248406768852  0.5113328459474289
  0.9922105559287360  0.9809535076940321  0.6254857736489541
  0.4912310771505162  0.4832608063966433  0.8752754911168807
  0.3694028577608250  0.1521761890981423  0.9455050615766325
  0.5099660700098383  0.8734414939629289  0.0211894994625297
  0.8500903827246660  0.3536462817158039  0.0559866954399837
  0.6152797566726917  0.9682051652113799  0.0643124606310437
  0.1165974371348995  0.5094129278161361  0.9773689569391877
  0.0201742959260827  0.6141680657069415  0.9372312995848944
  0.9378550566717223  0.2550259246304662  0.1016908836199875
  0.7669766718455051  0.2695139671086153  0.1010792999455248
  0.2515902201188567  0.7516234864517983  0.0959660462445342
  0.7913301165212729  0.8000651695641423  0.1151980351714457
  0.2629656283252970  0.2330008813895645  0.1527435161126220
  0.1426198801809946  0.8665865016774390  0.2217715978801635
  0.8909129491094134  0.1633777556185123  0.2231559043271787
  0.9143234228178088  0.9198651255190882  0.2324874083793986
  0.1370924924189723  0.1039703584940881  0.2623067516379791
  0.3481630405230760  0.4327266769314733  0.3500115678032145
  0.6090980071958683  0.6266169816072136  0.2305392484673590
  0.6611604632545820  0.3889590476877842  0.2776872222888045
  0.3730119858798489  0.6400070026172742  0.2704508741227016
  0.2690532316024772  0.3113426496876457  0.3805470096899413
  0.7283315971169628  0.7513378899675942  0.3440656418857699
  0.0120324695323148  0.1810479683726527  0.4185785786404352
  0.8353971645258156  0.0055186973705617  0.4077844895129417
  0.2553862340679629  0.7473024246145314  0.3961777073181025
  0.7784473041351418  0.2711036316572191  0.4001231730791588
  0.0011109997977599  0.8293732052126543  0.3977296667451071
  0.0054673554298716  0.6249104919921038  0.5171282188384367
  0.4132481228313267  0.1416909710716610  0.4917536942933083
  0.5992731422774682  0.8688551245620317  0.5012708382801776
  0.8823482375796772  0.3402589114748906  0.4366817654237209
  0.5407205637467811  0.2159550265284693  0.4733954204170203
  0.4622074162917329  0.7894988020217824  0.5037618275111129
  0.7726587790161759  0.4219779023315695  0.3919484991728481
  0.1083762898924618  0.5364917503641351  0.5660719028548939
  0.3260198578704490  0.8692408277073724  0.5108576261572253
  0.7673971643705073  0.5874220826619663  0.4104120499200903
  0.9910126661499064  0.1672758734402322  0.5924202097397711
  0.1609878118139179  0.9977396386643065  0.5968330899415193
  0.9829127414159444  0.8146121763372420  0.5853431730133920
  0.2624644170443631  0.3573910457805880  0.6454172862195264
  0.8243024937956918  0.9884894898591412  0.5843092978806013
  0.7275405335123963  0.5872513248815707  0.6263742739272971
  0.2621287378870534  0.6784754166555729  0.6309467983116690
  0.7346890539289532  0.2724957866106195  0.6402639093089419
  0.6632863247393530  0.5847959215119189  0.7218276153852443
  0.3190646665527339  0.3690851450030834  0.7417034895052410
  0.6039969064850013  0.3927036815460241  0.7529033276381725
  0.3818797799879476  0.5640386617844300  0.7505156978711511
  0.0904322731748337  0.8680742104933046  0.7389890115591129
  0.8644599898870382  0.0597343188265285  0.7528087621266693
  0.1528092306566649  0.0896323159020085  0.7909900306248474
  0.7987769343197257  0.8836331886166278  0.7531904042026625
  0.2084804787341881  0.7507385666311919  0.8577235420462728
  0.7346290130465505  0.1799747734571042  0.8666791975812416
  0.2613835067440746  0.2159900804898811  0.9146798950966826
  0.7340849950703259  0.8835504972637409  0.8467024536048058
  0.2622533311844037  0.9008388337986233  0.9246154240977731
  0.1034181382614463  0.2573146584968953  0.0785696884786589
  0.1734313034023458  0.0063971186913676  0.4110862729237112
  0.2604698746434977  0.0647384987576132  0.9039443592121401
  0.5783190322770508  0.2187218930533845  0.0135953877567090
  0.3945781515206690  0.7724944827151177  0.9840073837493577
  0.7761377370016831  0.5663212560674182  0.9861482516443232
  0.2227376745698777  0.3965323318927361  0.0150112818713950
  0.2795797394972439  0.8382598411535795  0.9391676628823475
  0.1627962409632104  0.2782727411531170  0.0626952560167382
  0.4317947575446937  0.2377596227846226  0.0251060721689811
  0.7570029821964397  0.4166548820673626  0.9853153723651360
  0.5952125577532144  0.0271845636269532  0.0504706644231661
  0.9628496126627155  0.5904447296719795  0.9504801147305244
  0.2850341551233484  0.0024930280579412  0.9137073733578944
  0.9979397920748809  0.2765224994662816  0.0888295783062958
  0.6759840219462063  0.6919190863849920  0.0767201164285609
  0.3415876438582899  0.3501383607793471  0.1147217246471968
  0.3271690749427805  0.6749261261156008  0.0887628804141656
  0.6861569261904705  0.3331091728979558  0.0963565461939169
  0.2137007380732783  0.7923025950364533  0.1225732614655897
  0.8172527484585146  0.2392895150643568  0.1255253136846335
  0.6091272252272972  0.6169775276014065  0.1562914515213691
  0.4239917237389079  0.4263762097697494  0.1845724919850795
  0.4179291661608104  0.6162463776944094  0.1620899383158942
  0.6158698939265079  0.4184339826559196  0.1692565828296964
  0.1665670172873561  0.1299218510807805  0.2233306945769442
  0.8883313078931963  0.8964785119277821  0.1919549850040099
  0.6325514730396335  0.6549365623095440  0.2703837061935559
  0.3614781546643542  0.4219350128980182  0.3053993273872990
  0.9242103803384367  0.1217107366509182  0.3309297000430149
  0.1132308144009215  0.9080163730013595  0.3310131216953138
  0.1201684026933236  0.1038756642077416  0.3367362573022916
  0.9185323141588100  0.9228355889578310  0.3110820493731481
  0.7435005616895438  0.3198911043760759  0.3758320202918028
  0.2975705257563632  0.7098584961519236  0.3702643322144894
  0.8453349075119121  0.1959433898962146  0.4056446031030134
  0.1800058991709932  0.8211369908785429  0.4042796899511529
  0.1851557531224444  0.1798060389091916  0.4165044371046278
  0.8340290565570072  0.8498691851799123  0.3831099856637792
  0.0032032326809883  0.8724526217868274  0.4323012993220345
  0.0103625903038846  0.1284813035679804  0.4459118460670268
  0.8875384085129809  0.0072447540030964  0.4344746904241532
  0.1296634053507262  0.0003048201807729  0.4448426652002482
  0.8900279442309653  0.7204359576552619  0.4755827225244218
  0.0841073279094715  0.2776164714368576  0.5151093884953184
  0.7369958296090360  0.0834564956421602  0.4916756948534342
  0.2746794487438393  0.0678181881445425  0.5094152690613001
  0.7807698018710951  0.6501678161447799  0.4261332367521149
  0.2785115844590962  0.9171280055662621  0.5105569360004623
  0.9364374753412221  0.2624187488039880  0.5250046407923321
  0.7311971480557347  0.9322150952067361  0.4843556763272190
  0.0952481647953860  0.4765442547497898  0.5500038850483904
  0.5861097855602537  0.1698517864201889  0.4766377190254190
  0.7949058981107129  0.4852308796319349  0.4014873363633953
  0.4235987507688890  0.8400953120179437  0.5131447969809813
  0.0028343951396508  0.1108568695601733  0.5705878742833050
  0.9934488304359022  0.8571157330498664  0.5510161361248578
  0.1183442240605572  0.9852320191197919  0.5635521251506432
  0.8765352897770242  0.9898313154230038  0.5572586107999982
  0.1622017529370723  0.7951761704667035  0.5879881310556101
  0.8278867012404945  0.1559077515031717  0.6032512879396066
  0.8154446727526690  0.8142269103834678  0.5820548668201084
  0.1762191037408201  0.1408575767194478  0.6119024939604572
  0.7528196814037855  0.6473656384754776  0.6221585717391775
  0.2344883281131871  0.2982300552541091  0.6444499887375983
  0.0872731827614501  0.8693536053995032  0.6643574397596410
  0.8889087630253485  0.0693049506091867  0.6789383131195237
  0.8952875393598418  0.8738479539058801  0.6617551579640732
  0.0933994769040041  0.0669904561237118  0.6844094535153502
  0.6361784317520645  0.3717570244335491  0.7136656004233402
  0.3532463502850476  0.5826466211645496  0.7094993754496102
  0.1151360226708960  0.8441932647833141  0.7800230050877417
  0.8301006983885344  0.0781605273172943  0.7919015407511978
  0.3876164566942464  0.3829021063002784  0.8427672475340202
  0.5845830344688068  0.5789413738796867  0.8221440101509785
  0.5823009330714513  0.3851813414358034  0.8270890481290465
  0.3911076873042347  0.5702843534418705  0.8256373719918244
  0.2298132647811926  0.1661399130638728  0.8896605665279367
  0.7056469249688817  0.8247839961592192  0.8507244020892486
  0.3212380849869589  0.3016369405776800  0.9202896575787420
  0.6549174615663560  0.6647601498299025  0.8939489821313202
  0.6504237816011056  0.3079494541671792  0.9042308135703294
  0.3137056110748873  0.6440552939076625  0.9005145864088178
  0.5057187917595343  0.3917419934773392  0.0633846593158864
  0.5092095815573927  0.6257025823952986  0.0472736450575368
  0.6265092229852556  0.5014232444313933  0.0541527254562624
  0.3871223251523972  0.5079449094162172  0.0609067503110765
  0.4967326904641070  0.6125285156261739  0.9339971808566432
  0.4919874150330656  0.3721432635700452  0.9478534063572823
  0.3745037652234728  0.4903733658394245  0.9472904975466676
  0.6082728294969399  0.4889906273177331  0.9383872495316226
 
  0.00000000E+00  0.00000000E+00  0.00000000E+00
  0.00000000E+00  0.00000000E+00  0.00000000E+00
  0.00000000E+00  0.00000000E+00  0.00000000E+00
  0.00000000E+00  0.00000000E+00  0.00000000E+00
  0.00000000E+00  0.00000000E+00  0.00000000E+00
  0.00000000E+00  0.00000000E+00  0.00000000E+00
  0.00000000E+00  0.00000000E+00  0.00000000E+00
  0.00000000E+00  0.00000000E+00  0.00000000E+00
  0.00000000E+00  0.00000000E+00  0.00000000E+00
  0.00000000E+00  0.00000000E+00  0.00000000E+00
  0.00000000E+00  0.00000000E+00  0.00000000E+00
  0.00000000E+00  0.00000000E+00  0.00000000E+00
  0.00000000E+00  0.00000000E+00  0.00000000E+00
  0.00000000E+00  0.00000000E+00  0.00000000E+00
  0.00000000E+00  0.00000000E+00  0.00000000E+00
  0.00000000E+00  0.00000000E+00  0.00000000E+00
  0.00000000E+00  0.00000000E+00  0.00000000E+00
  0.00000000E+00  0.00000000E+00  0.00000000E+00
  0.00000000E+00  0.00000000E+00  0.00000000E+00
  0.00000000E+00  0.00000000E+00  0.00000000E+00
  0.00000000E+00  0.00000000E+00  0.00000000E+00
  0.00000000E+00  0.00000000E+00  0.00000000E+00
  0.00000000E+00  0.00000000E+00  0.00000000E+00
  0.00000000E+00  0.00000000E+00  0.00000000E+00
  0.00000000E+00  0.00000000E+00  0.00000000E+00
  0.00000000E+00  0.00000000E+00  0.00000000E+00
  0.00000000E+00  0.00000000E+00  0.00000000E+00
  0.00000000E+00  0.00000000E+00  0.00000000E+00
  0.00000000E+00  0.00000000E+00  0.00000000E+00
  0.00000000E+00  0.00000000E+00  0.00000000E+00
  0.00000000E+00  0.00000000E+00  0.00000000E+00
  0.00000000E+00  0.00000000E+00  0.00000000E+00
  0.00000000E+00  0.00000000E+00  0.00000000E+00
  0.00000000E+00  0.00000000E+00  0.00000000E+00
  0.00000000E+00  0.00000000E+00  0.00000000E+00
  0.00000000E+00  0.00000000E+00  0.00000000E+00
  0.00000000E+00  0.00000000E+00  0.00000000E+00
  0.00000000E+00  0.00000000E+00  0.00000000E+00
  0.00000000E+00  0.00000000E+00  0.00000000E+00
  0.00000000E+00  0.00000000E+00  0.00000000E+00
  0.00000000E+00  0.00000000E+00  0.00000000E+00
  0.00000000E+00  0.00000000E+00  0.00000000E+00
  0.00000000E+00  0.00000000E+00  0.00000000E+00
  0.00000000E+00  0.00000000E+00  0.00000000E+00
  0.00000000E+00  0.00000000E+00  0.00000000E+00
  0.00000000E+00  0.00000000E+00  0.00000000E+00
  0.00000000E+00  0.00000000E+00  0.00000000E+00
  0.00000000E+00  0.00000000E+00  0.00000000E+00
  0.00000000E+00  0.00000000E+00  0.00000000E+00
  0.00000000E+00  0.00000000E+00  0.00000000E+00
  0.00000000E+00  0.00000000E+00  0.00000000E+00
  0.00000000E+00  0.00000000E+00  0.00000000E+00
  0.00000000E+00  0.00000000E+00  0.00000000E+00
  0.00000000E+00  0.00000000E+00  0.00000000E+00
  0.00000000E+00  0.00000000E+00  0.00000000E+00
  0.00000000E+00  0.00000000E+00  0.00000000E+00
  0.00000000E+00  0.00000000E+00  0.00000000E+00
  0.00000000E+00  0.00000000E+00  0.00000000E+00
  0.00000000E+00  0.00000000E+00  0.00000000E+00
  0.00000000E+00  0.00000000E+00  0.00000000E+00
  0.00000000E+00  0.00000000E+00  0.00000000E+00
  0.00000000E+00  0.00000000E+00  0.00000000E+00
  0.00000000E+00  0.00000000E+00  0.00000000E+00
  0.00000000E+00  0.00000000E+00  0.00000000E+00
  0.00000000E+00  0.00000000E+00  0.00000000E+00
  0.00000000E+00  0.00000000E+00  0.00000000E+00
  0.00000000E+00  0.00000000E+00  0.00000000E+00
  0.00000000E+00  0.00000000E+00  0.00000000E+00
  0.00000000E+00  0.00000000E+00  0.00000000E+00
  0.00000000E+00  0.00000000E+00  0.00000000E+00
  0.00000000E+00  0.00000000E+00  0.00000000E+00
  0.00000000E+00  0.00000000E+00  0.00000000E+00
  0.00000000E+00  0.00000000E+00  0.00000000E+00
  0.00000000E+00  0.00000000E+00  0.00000000E+00
  0.00000000E+00  0.00000000E+00  0.00000000E+00
  0.00000000E+00  0.00000000E+00  0.00000000E+00
  0.00000000E+00  0.00000000E+00  0.00000000E+00
  0.00000000E+00  0.00000000E+00  0.00000000E+00
  0.00000000E+00  0.00000000E+00  0.00000000E+00
  0.00000000E+00  0.00000000E+00  0.00000000E+00
  0.00000000E+00  0.00000000E+00  0.00000000E+00
  0.00000000E+00  0.00000000E+00  0.00000000E+00
  0.00000000E+00  0.00000000E+00  0.00000000E+00
  0.00000000E+00  0.00000000E+00  0.00000000E+00
  0.00000000E+00  0.00000000E+00  0.00000000E+00
  0.00000000E+00  0.00000000E+00  0.00000000E+00
  0.00000000E+00  0.00000000E+00  0.00000000E+00
  0.00000000E+00  0.00000000E+00  0.00000000E+00
  0.00000000E+00  0.00000000E+00  0.00000000E+00
  0.00000000E+00  0.00000000E+00  0.00000000E+00
  0.00000000E+00  0.00000000E+00  0.00000000E+00
  0.00000000E+00  0.00000000E+00  0.00000000E+00
  0.00000000E+00  0.00000000E+00  0.00000000E+00
  0.00000000E+00  0.00000000E+00  0.00000000E+00
  0.00000000E+00  0.00000000E+00  0.00000000E+00
  0.00000000E+00  0.00000000E+00  0.00000000E+00
  0.00000000E+00  0.00000000E+00  0.00000000E+00
  0.00000000E+00  0.00000000E+00  0.00000000E+00
  0.00000000E+00  0.00000000E+00  0.00000000E+00
  0.00000000E+00  0.00000000E+00  0.00000000E+00
  0.00000000E+00  0.00000000E+00  0.00000000E+00
  0.00000000E+00  0.00000000E+00  0.00000000E+00
  0.00000000E+00  0.00000000E+00  0.00000000E+00
  0.00000000E+00  0.00000000E+00  0.00000000E+00
  0.00000000E+00  0.00000000E+00  0.00000000E+00
  0.00000000E+00  0.00000000E+00  0.00000000E+00
  0.00000000E+00  0.00000000E+00  0.00000000E+00
  0.00000000E+00  0.00000000E+00  0.00000000E+00
  0.00000000E+00  0.00000000E+00  0.00000000E+00
  0.00000000E+00  0.00000000E+00  0.00000000E+00
  0.00000000E+00  0.00000000E+00  0.00000000E+00
  0.00000000E+00  0.00000000E+00  0.00000000E+00
  0.00000000E+00  0.00000000E+00  0.00000000E+00
  0.00000000E+00  0.00000000E+00  0.00000000E+00
  0.00000000E+00  0.00000000E+00  0.00000000E+00
  0.00000000E+00  0.00000000E+00  0.00000000E+00
  0.00000000E+00  0.00000000E+00  0.00000000E+00
  0.00000000E+00  0.00000000E+00  0.00000000E+00
  0.00000000E+00  0.00000000E+00  0.00000000E+00
  0.00000000E+00  0.00000000E+00  0.00000000E+00
  0.00000000E+00  0.00000000E+00  0.00000000E+00
  0.00000000E+00  0.00000000E+00  0.00000000E+00
  0.00000000E+00  0.00000000E+00  0.00000000E+00
  0.00000000E+00  0.00000000E+00  0.00000000E+00
  0.00000000E+00  0.00000000E+00  0.00000000E+00
  0.00000000E+00  0.00000000E+00  0.00000000E+00
  0.00000000E+00  0.00000000E+00  0.00000000E+00
  0.00000000E+00  0.00000000E+00  0.00000000E+00
  0.00000000E+00  0.00000000E+00  0.00000000E+00
  0.00000000E+00  0.00000000E+00  0.00000000E+00
  0.00000000E+00  0.00000000E+00  0.00000000E+00
  0.00000000E+00  0.00000000E+00  0.00000000E+00
  0.00000000E+00  0.00000000E+00  0.00000000E+00
  0.00000000E+00  0.00000000E+00  0.00000000E+00
  0.00000000E+00  0.00000000E+00  0.00000000E+00
  0.00000000E+00  0.00000000E+00  0.00000000E+00
  0.00000000E+00  0.00000000E+00  0.00000000E+00
  0.00000000E+00  0.00000000E+00  0.00000000E+00
  0.00000000E+00  0.00000000E+00  0.00000000E+00
  0.00000000E+00  0.00000000E+00  0.00000000E+00
  0.00000000E+00  0.00000000E+00  0.00000000E+00
  0.00000000E+00  0.00000000E+00  0.00000000E+00
  0.00000000E+00  0.00000000E+00  0.00000000E+00
  0.00000000E+00  0.00000000E+00  0.00000000E+00
  0.00000000E+00  0.00000000E+00  0.00000000E+00
  0.00000000E+00  0.00000000E+00  0.00000000E+00
  0.00000000E+00  0.00000000E+00  0.00000000E+00
  0.00000000E+00  0.00000000E+00  0.00000000E+00
  0.00000000E+00  0.00000000E+00  0.00000000E+00
  0.00000000E+00  0.00000000E+00  0.00000000E+00
  0.00000000E+00  0.00000000E+00  0.00000000E+00
  0.00000000E+00  0.00000000E+00  0.00000000E+00
  0.00000000E+00  0.00000000E+00  0.00000000E+00
  0.00000000E+00  0.00000000E+00  0.00000000E+00
  0.00000000E+00  0.00000000E+00  0.00000000E+00
  0.00000000E+00  0.00000000E+00  0.00000000E+00
  0.00000000E+00  0.00000000E+00  0.00000000E+00
  0.00000000E+00  0.00000000E+00  0.00000000E+00
  0.00000000E+00  0.00000000E+00  0.00000000E+00
  0.00000000E+00  0.00000000E+00  0.00000000E+00
  0.00000000E+00  0.00000000E+00  0.00000000E+00
  0.00000000E+00  0.00000000E+00  0.00000000E+00
  0.00000000E+00  0.00000000E+00  0.00000000E+00
  0.00000000E+00  0.00000000E+00  0.00000000E+00
  0.00000000E+00  0.00000000E+00  0.00000000E+00
  0.00000000E+00  0.00000000E+00  0.00000000E+00
  0.00000000E+00  0.00000000E+00  0.00000000E+00
  0.00000000E+00  0.00000000E+00  0.00000000E+00
  0.00000000E+00  0.00000000E+00  0.00000000E+00
  0.00000000E+00  0.00000000E+00  0.00000000E+00
  0.00000000E+00  0.00000000E+00  0.00000000E+00
  0.00000000E+00  0.00000000E+00  0.00000000E+00
  0.00000000E+00  0.00000000E+00  0.00000000E+00
  0.00000000E+00  0.00000000E+00  0.00000000E+00
  0.00000000E+00  0.00000000E+00  0.00000000E+00
  0.00000000E+00  0.00000000E+00  0.00000000E+00
  0.00000000E+00  0.00000000E+00  0.00000000E+00
  0.00000000E+00  0.00000000E+00  0.00000000E+00
  0.00000000E+00  0.00000000E+00  0.00000000E+00
  0.00000000E+00  0.00000000E+00  0.00000000E+00
  0.00000000E+00  0.00000000E+00  0.00000000E+00
  0.00000000E+00  0.00000000E+00  0.00000000E+00
  0.00000000E+00  0.00000000E+00  0.00000000E+00
  0.00000000E+00  0.00000000E+00  0.00000000E+00
  0.00000000E+00  0.00000000E+00  0.00000000E+00
  0.00000000E+00  0.00000000E+00  0.00000000E+00
  0.00000000E+00  0.00000000E+00  0.00000000E+00
  0.00000000E+00  0.00000000E+00  0.00000000E+00
  0.00000000E+00  0.00000000E+00  0.00000000E+00
  0.00000000E+00  0.00000000E+00  0.00000000E+00
  0.00000000E+00  0.00000000E+00  0.00000000E+00
  0.00000000E+00  0.00000000E+00  0.00000000E+00
  0.00000000E+00  0.00000000E+00  0.00000000E+00
  0.00000000E+00  0.00000000E+00  0.00000000E+00
  0.00000000E+00  0.00000000E+00  0.00000000E+00
  0.00000000E+00  0.00000000E+00  0.00000000E+00
  0.00000000E+00  0.00000000E+00  0.00000000E+00
  0.00000000E+00  0.00000000E+00  0.00000000E+00
  0.00000000E+00  0.00000000E+00  0.00000000E+00
  0.00000000E+00  0.00000000E+00  0.00000000E+00
  0.00000000E+00  0.00000000E+00  0.00000000E+00
  0.00000000E+00  0.00000000E+00  0.00000000E+00
  0.00000000E+00  0.00000000E+00  0.00000000E+00
  0.00000000E+00  0.00000000E+00  0.00000000E+00
  0.00000000E+00  0.00000000E+00  0.00000000E+00
  0.00000000E+00  0.00000000E+00  0.00000000E+00
  0.00000000E+00  0.00000000E+00  0.00000000E+00
  0.00000000E+00  0.00000000E+00  0.00000000E+00
  0.00000000E+00  0.00000000E+00  0.00000000E+00
  0.00000000E+00  0.00000000E+00  0.00000000E+00
  0.00000000E+00  0.00000000E+00  0.00000000E+00
  0.00000000E+00  0.00000000E+00  0.00000000E+00
  0.00000000E+00  0.00000000E+00  0.00000000E+00
  0.00000000E+00  0.00000000E+00  0.00000000E+00
  0.00000000E+00  0.00000000E+00  0.00000000E+00
  0.00000000E+00  0.00000000E+00  0.00000000E+00
  0.00000000E+00  0.00000000E+00  0.00000000E+00
  0.00000000E+00  0.00000000E+00  0.00000000E+00
  0.00000000E+00  0.00000000E+00  0.00000000E+00
  0.00000000E+00  0.00000000E+00  0.00000000E+00
  0.00000000E+00  0.00000000E+00  0.00000000E+00
  0.00000000E+00  0.00000000E+00  0.00000000E+00
  0.00000000E+00  0.00000000E+00  0.00000000E+00
  0.00000000E+00  0.00000000E+00  0.00000000E+00
  0.00000000E+00  0.00000000E+00  0.00000000E+00
  0.00000000E+00  0.00000000E+00  0.00000000E+00
  0.00000000E+00  0.00000000E+00  0.00000000E+00
  0.00000000E+00  0.00000000E+00  0.00000000E+00
  0.00000000E+00  0.00000000E+00  0.00000000E+00
  0.00000000E+00  0.00000000E+00  0.00000000E+00
  0.00000000E+00  0.00000000E+00  0.00000000E+00
  0.00000000E+00  0.00000000E+00  0.00000000E+00
  0.00000000E+00  0.00000000E+00  0.00000000E+00
  0.00000000E+00  0.00000000E+00  0.00000000E+00
  0.00000000E+00  0.00000000E+00  0.00000000E+00
  0.00000000E+00  0.00000000E+00  0.00000000E+00
  0.00000000E+00  0.00000000E+00  0.00000000E+00
  0.00000000E+00  0.00000000E+00  0.00000000E+00
  0.00000000E+00  0.00000000E+00  0.00000000E+00
  0.00000000E+00  0.00000000E+00  0.00000000E+00
  0.00000000E+00  0.00000000E+00  0.00000000E+00
  0.00000000E+00  0.00000000E+00  0.00000000E+00
  0.00000000E+00  0.00000000E+00  0.00000000E+00
  0.00000000E+00  0.00000000E+00  0.00000000E+00
  0.00000000E+00  0.00000000E+00  0.00000000E+00
  0.00000000E+00  0.00000000E+00  0.00000000E+00
  0.00000000E+00  0.00000000E+00  0.00000000E+00
  0.00000000E+00  0.00000000E+00  0.00000000E+00
  0.00000000E+00  0.00000000E+00  0.00000000E+00
  0.00000000E+00  0.00000000E+00  0.00000000E+00
  0.00000000E+00  0.00000000E+00  0.00000000E+00
  0.00000000E+00  0.00000000E+00  0.00000000E+00
  0.00000000E+00  0.00000000E+00  0.00000000E+00
  0.00000000E+00  0.00000000E+00  0.00000000E+00
  0.00000000E+00  0.00000000E+00  0.00000000E+00
  0.00000000E+00  0.00000000E+00  0.00000000E+00
