# Supplementary material for: Dramatic Enhancement of Rare-Earth Metal–Organic Framework Stability Via Metal Cluster Fluorination
Source: JACS Au. 2022 Aug 9;2(8):1889–98. doi: 10.1021/jacsau.2c00259 (PMC9400048; doi:10.1021/jacsau.2c00259)
Supplement: Supplementary file 2 — au2c00259_si_002.zip [file au2c00259_si_002.zip › jacs_supplement/poscars/empty_stability/dobdc/mixed/ho/single/two/POSCAR]

POSCAR file written by OVITO Basic 3.5.4
   1.00000000000000     
    15.2369393585071542   -0.0357388815931970    0.0152745545059233
    -0.0821575427864252   14.8122247052432652   -0.0390221075665549
     0.1393091627316423   -0.0843046332748567   21.2919997661772449
   C    Ho   H    O    F 
    96    12    66    86     2
Direct
  0.3568591117429918  0.9319935257342138  0.9720407638433883
  0.0649685211323074  0.3901394124919690  0.0324315927901395
  0.4776104622487694  0.1876077535526548  0.0113763748153843
  0.8030033831861800  0.4799517608767445  0.9969772669743193
  0.4479273783181412  0.0939647628252445  0.9941237589023189
  0.8969813103052431  0.4590882132130787  0.0101158415379672
  0.4848611538349488  0.0120170281684864  0.0137143333677443
  0.4377306081939167  0.9324143338874933  0.0032894340366170
  0.9715001862111734  0.5091524978484259  0.9908871885059014
  0.0541132877272119  0.4728253546957575  0.0016936532304115
  0.3703053542305668  0.0924992166983287  0.9602001284421462
  0.9083764086637700  0.3789027272731786  0.0423886141356462
  0.3244444663517356  0.0134526756272635  0.9479195309666224
  0.9900684156789410  0.3439879221001476  0.0548611778287409
  0.3045802118947663  0.8488126171856791  0.9700057820870924
  0.1533041623295333  0.3519046277721571  0.0359072713868187
  0.6759906087394327  0.6682747661905140  0.1346968076857920
  0.3516213917163569  0.3813615937034243  0.1735469431607157
  0.3665535951850174  0.6672953958074714  0.1526985912950281
  0.6776279900795714  0.3535359377748932  0.1536651476916617
  0.7925910283882800  0.7762918439334427  0.1678976818649076
  0.2531231224331663  0.2574121592135441  0.2031308103873357
  0.2485812061719130  0.7748381113964484  0.1873061131471374
  0.7977489185972928  0.2471695761736541  0.1866130142861380
  0.7228501903240243  0.7187188232144877  0.1842460260033647
  0.3035231738320121  0.3308361861157039  0.2231233346991530
  0.3160782553720978  0.7131107234399821  0.2026192419876622
  0.7327457752334965  0.3114516797474067  0.2024033495882804
  0.8429111873835922  0.2042910529470277  0.2342298563355953
  0.2029044700743938  0.8165138132705820  0.2361753970828175
  0.2077171157644955  0.2024904224198778  0.2453601480580474
  0.8382778903160428  0.8250106737931873  0.2135313167992905
  0.6972789631876211  0.7093819913617239  0.2483386725168870
  0.3079194612908580  0.3524845396324636  0.2879144829279667
  0.3348475543453588  0.6939364834387405  0.2652890819353786
  0.7175116019132588  0.3341593019420657  0.2652559982039477
  0.8257413535336156  0.2251289807522454  0.2971246118803137
  0.2209639131615049  0.7966595309839590  0.2987947919351512
  0.2149831088163978  0.2219732032478134  0.3103212813515341
  0.8126782594515660  0.8148069727123257  0.2773419116198994
  0.7635583438318605  0.2921769641840442  0.3125638163917657
  0.2874632735720652  0.7338327484214133  0.3139465364093326
  0.2641906701990493  0.2969708903075130  0.3302516409435441
  0.7429861924293419  0.7579395634045554  0.2936382274488878
  0.8712635250184704  0.1741690602829777  0.3467770598181588
  0.1691414867244490  0.8423078173192451  0.3481066006233888
  0.1722277051211307  0.1640727154127504  0.3574617141462753
  0.8587659835752746  0.8618890147165956  0.3287656753464887
  0.9057164239791504  0.5627741291855770  0.4595414374250595
  0.4170763419507111  0.9990717981784130  0.5037039314519589
  0.0095573441274013  0.3071759446172351  0.5106484440658647
  0.6986118833089705  0.0086538523092301  0.4902185626802762
  0.9878864273092063  0.4001323418809122  0.4881918025111531
  0.6003953573886065  0.0100157053557126  0.4930895026864377
  0.0243234071739735  0.4817355780023007  0.5103863653865446
  0.5496737087908130  0.0891039912132854  0.4875898491117070
  0.9154002055063373  0.4019127218572152  0.4487895768406815
  0.5584723495407431  0.9271276285067600  0.5029490448638683
  0.8734391952513434  0.4813586368101213  0.4338709787198027
  0.4682762020622846  0.9208693568071240  0.5080681979274857
  0.8580332931772432  0.6477360478327583  0.4535728964747605
  0.3210354630230015  0.9985442648359850  0.5080930520790830
  0.1505612722262555  0.8120304923043378  0.6437047888764624
  0.8401475186504967  0.1327575980502758  0.6602115020219443
  0.8366089730762738  0.8240824344534374  0.6399174210357828
  0.1511426150946065  0.1283562744840623  0.6663684922018973
  0.2624553633277174  0.7004289444543801  0.6765214622082070
  0.7318601213306692  0.2477902069750755  0.6911173184277146
  0.7415140266068505  0.6919866908133585  0.6776171650243796
  0.2405988669530643  0.2649408428553954  0.7010704006864898
  0.2021452068964962  0.7677230039647540  0.6928153926487255
  0.7852551183521825  0.1764194340856804  0.7089275634895600
  0.7821674908118226  0.7765229639572837  0.6877371089402473
  0.1910753815434560  0.1864239689709208  0.7158911986429501
  0.2835812895745136  0.3106035059413728  0.7491647767394696
  0.6941639980736056  0.6532647449106221  0.7267153307377399
  0.6794993651101251  0.2927939923440448  0.7347271047492967
  0.3123626576756706  0.6576535214157246  0.7218169231418017
  0.1913251563958838  0.7935204681732415  0.7569224164036328
  0.7866923057603685  0.1474408707411499  0.7723198190541751
  0.7723042166809648  0.8191861712454482  0.7459094584228652
  0.1816857273006889  0.1602466339792130  0.7785765246332872
  0.2765967041793544  0.2827634079971943  0.8113784044103625
  0.6852853003834696  0.6953907212059462  0.7853476712581724
  0.6825672218169245  0.2655140403758409  0.7985368838867331
  0.3026779588073225  0.6852950399537079  0.7856163309985860
  0.2227198986430281  0.2081208502088785  0.8264913839448269
  0.7237517735948202  0.7814090114978356  0.7948030667135484
  0.7355646454752147  0.1934347374231677  0.8162770092835530
  0.2426899869600021  0.7519582510902580  0.8019680754043890
  0.3284263278753272  0.3313163446494229  0.8595135470379347
  0.6402910458867126  0.6443371521710333  0.8360140433447185
  0.6319143321752847  0.3140067442266030  0.8471889976156461
  0.3549079386038088  0.6440247274507982  0.8360819606011631
  0.9817714052865725  0.5617640606342960  0.4962335024555458
  0.4588576615347009  0.0821184897276481  0.4936153262938490
  0.3709565795957772  0.3828363701795396  0.0154208743290738
  0.6382297183947969  0.6169537740044078  0.9869684168530739
  0.6148278176127775  0.3609393142228967  0.0008573311420434
  0.3926588246537150  0.6412826353277978  0.9940316799576223
  0.5163754825656071  0.5019237366803679  0.1313053734522640
  0.0136002188579241  0.0051651265827459  0.3767878655450119
  0.1210168792256638  0.8699302864676355  0.4984970295062752
  0.8840845835512923  0.1232457552120323  0.5048842511691944
  0.8712483906158113  0.8709077337025661  0.4886231474778810
  0.1305984865086458  0.1248226226751612  0.5104103911800237
  0.9954570460307224  0.9805715277210041  0.6244047328453561
  0.4945797920245454  0.4843478191480983  0.8756396961014445
  0.3435278658191763  0.1573216625652094  0.9463151495733939
  0.4617935060364431  0.8679015401798722  0.0211779704356658
  0.8493653059893731  0.3419367238423590  0.0562684235461219
  0.5781449577704620  0.9536554569026521  0.0572973538859927
  0.1135244313962716  0.5070962086829667  0.9844780388241077
  0.0171026180245804  0.6141359597966058  0.9492964268312605
  0.9386932792579969  0.2420060423965538  0.0996429391481328
  0.3609296617455016  0.5339342696275295  0.0900786016208173
  0.5241895474049016  0.7093877342717505  0.0757277055238319
  0.7668334569841804  0.2564269902917715  0.1015317856951867
  0.2659713654984017  0.7543668114159559  0.1009736137776684
  0.4950294684072887  0.3162312398245959  0.0951414945920845
  0.8115686897507715  0.7821924624017100  0.1184471893528709
  0.2497382618199424  0.2429412672979296  0.1527919542750666
  0.1513040866175359  0.8647924057815217  0.2255587406882000
  0.8911994333523054  0.1522211110645060  0.2230891016861705
  0.9276806499735955  0.9058431465333285  0.2371642977445845
  0.1335095743663857  0.1043540340661124  0.2617445959586391
  0.3416628778602444  0.4361363323490437  0.3520014400733018
  0.6080299829538873  0.6283408613165307  0.2269725404088021
  0.6675533349382619  0.3845268759003275  0.2764108692778890
  0.3865900711710850  0.6456471206892687  0.2756587109895818
  0.2665908115822120  0.3106951093321726  0.3809142053797459
  0.7252098669340441  0.7510952090021803  0.3431948786467558
  0.0136967787365236  0.1792505631580070  0.4187832866691750
  0.8383790364680621  0.0017426692547033  0.4086201346529066
  0.2609355214778475  0.7471542901573258  0.3993297545897292
  0.7828586573839047  0.2672771224727484  0.3983665460617232
  0.0039200660485008  0.8269166999720312  0.3981414759682735
  0.0040175997435767  0.6262808979099219  0.5163223818217944
  0.4171808787191438  0.1418294866206864  0.4900342763833621
  0.6006262122262740  0.8677417268263241  0.5065193119683187
  0.8883472507514654  0.3372564118346233  0.4330237438896845
  0.5444597982278623  0.2154693095048117  0.4715383795704540
  0.4646743503594948  0.7885243298438951  0.5127837967388871
  0.7773710886603808  0.4176938574011615  0.3891112875349521
  0.1079832825964004  0.5393243382014248  0.5645365437923644
  0.3279231273233947  0.8686748266951838  0.5139309971518102
  0.7698967642408761  0.5835479690122298  0.4082574813178539
  0.9941143012874747  0.1671842587882111  0.5917664290867322
  0.1632501544972769  0.9992116745427850  0.5953672778311798
  0.9855346044192999  0.8134710473625688  0.5850480404564706
  0.2769274361828096  0.3536395251721984  0.6420116055954992
  0.8272520407778572  0.9875736785471432  0.5844550000317597
  0.7254786262632251  0.5882343936385226  0.6254764864465088
  0.2701257365060954  0.6812790737949612  0.6270923339735930
  0.7318671520292526  0.2680981243841600  0.6418572341750775
  0.6635298564534438  0.5864115595742305  0.7210963598486373
  0.3250824351249975  0.3696554074470413  0.7391167934949507
  0.5962311739421082  0.3809841910290928  0.7544508463444970
  0.3958674854393891  0.5722518728779988  0.7450961235425666
  0.1040795874683553  0.8757279054674072  0.7360736259077783
  0.8703983413262435  0.0599916357311372  0.7513663898411806
  0.1415693876164781  0.1004175261485472  0.7887433134615094
  0.8050511131842839  0.8847268236854049  0.7526532866522544
  0.2355550415035452  0.7715704597445168  0.8513183619974853
  0.7366375360395523  0.1738458345728802  0.8656946475505620
  0.2478009767796294  0.2308805979911881  0.9122324062619001
  0.7424184760001893  0.8855626863256987  0.8460078995017568
  0.6736760220087561  0.4745214351679152  0.9043817724020045
  0.4804771208221013  0.3181662196668213  0.9231448829272040
  0.3175123094234564  0.5003645324449906  0.9129124261815846
  0.2157484950023800  0.9132763946003877  0.9268770628093037
  0.1035539797669500  0.2474965308795376  0.0755986549111967
  0.1760867301916065  0.0053300246132864  0.4115931829492396
  0.2296841035856900  0.0781729899527122  0.9050371550828373
  0.5571708811400740  0.2121138145749910  0.0093587084345543
  0.3302287345125663  0.7776589515484673  0.9944539758140678
  0.7775094549084969  0.5602693604195252  0.9899345974988805
  0.2188180652433189  0.3926164245974633  0.0150464281344043
  0.2266273684037401  0.8502528235605169  0.9435021209325427
  0.1620805490554105  0.2701691588230020  0.0598490983991908
  0.4127490041254518  0.2385255662566266  0.0251827975851526
  0.7537800913736561  0.4101589850264773  0.9954929839051374
  0.5619737784230736  0.0147474012466304  0.0452182307632114
  0.9600298842332364  0.5879203591918980  0.9601990638033584
  0.2471584221456311  0.0139776986057782  0.9163736870719532
  0.9978998203133784  0.2644730248619638  0.0864915036295386
  0.5034828516046090  0.3740417228794186  0.0743495109039642
  0.5203098789755884  0.6882365824425420  0.0324303028104822
  0.4072911850326122  0.5200351783343962  0.0594625035390024
  0.6950624725452244  0.6792142137063379  0.0773360259486893
  0.3253770807035110  0.3712406250685305  0.1173630573251501
  0.3391389730395602  0.6763088537253026  0.0954688906342582
  0.6857585682459444  0.3227517101645105  0.0970863055076734
  0.2277972023738499  0.7947756483868602  0.1277787906806935
  0.8163683985044159  0.2259520210115724  0.1256797726489296
  0.6136862330230599  0.6141472691835972  0.1530451778539543
  0.4171645941777555  0.4302737846681524  0.1891204808064657
  0.4331386753019189  0.6211507620801555  0.1665035183013046
  0.6256664059816259  0.4156121995579909  0.1699229524682409
  0.1597989609269419  0.1330789741187246  0.2229255356107487
  0.9052637782293118  0.8797312258486372  0.1964751920407934
  0.6306030958778095  0.6555453163414739  0.2672969505334208
  0.3531916178199097  0.4272841414846980  0.3072218345251940
  0.9273579371812204  0.1161592761142032  0.3309969087167772
  0.1154099166026654  0.9026407177626368  0.3332124768554721
  0.1211226167866428  0.1003007469289301  0.3362451994416134
  0.9237945722507135  0.9153001950508965  0.3141897103138973
  0.7478317610506409  0.3156541489756108  0.3739210167672411
  0.3057085666785113  0.7121677823788843  0.3740841339008441
  0.8490368199731080  0.1928405873679466  0.4045252625596376
  0.1821245322952194  0.8172891751137996  0.4062916190614843
  0.1867102768299702  0.1771939487306327  0.4152659597467547
  0.8336182336788625  0.8477275252773353  0.3845115630631568
  0.0046397716819442  0.8690726340160850  0.4334355782064137
  0.0128437819438716  0.1267828311844497  0.4460526559901723
  0.8899520577499089  0.0054203506335426  0.4353423655723532
  0.1321796767434833  0.9983165179495685  0.4447833163014465
  0.8876323295774142  0.7189901603341013  0.4762246687531118
  0.0869407312760302  0.2777606271981270  0.5136667155898280
  0.7395835217988136  0.0831243281462335  0.4931679906043271
  0.2778464439942496  0.0682577065801908  0.5079798349460631
  0.7814446569483096  0.6467863265698952  0.4248470019621209
  0.2811075654263249  0.9168418955226940  0.5115229864596245
  0.9399096672665763  0.2625385378708174  0.5237575306340148
  0.7329584166074881  0.9308588143738632  0.4861577395934376
  0.0959208862333583  0.4788057134015702  0.5481216061147265
  0.5893949376820018  0.1692760737932630  0.4759073980339252
  0.7995657529328000  0.4817307118317444  0.3982852946905595
  0.4256031472015493  0.8399017437569398  0.5184389469396180
  0.0058833939282437  0.1107074482940575  0.5694729237782994
  0.9953203141687013  0.8557866749280905  0.5507728212340837
  0.1207843811081091  0.9847827893626828  0.5626269298330726
  0.8791872347611616  0.9898388724149285  0.5575490663046168
  0.1649088143266155  0.7935739908662143  0.5856499527444328
  0.8326548189618208  0.1577112683409538  0.6039348500644408
  0.8176525995452124  0.8144731440257758  0.5823949301031774
  0.1784677577275176  0.1410706616827255  0.6104066458721746
  0.7521485991772181  0.6481433542024817  0.6215114504057624
  0.2459918124382909  0.2955734487147765  0.6411673850725279
  0.0922967382898179  0.8690371178879346  0.6623175463495343
  0.8937311791242379  0.0704826402336849  0.6782300535569519
  0.8990971805685746  0.8737449294126804  0.6610785433222262
  0.0953142654719272  0.0680588938283364  0.6824344863572591
  0.6288792307628412  0.3613780912863120  0.7152528802120912
  0.3683598430321098  0.5918086117605696  0.7042805984999916
  0.1341095024893946  0.8567963168958315  0.7760050491168897
  0.8361063785710883  0.0771067325421910  0.7905870760980278
  0.3834886176894656  0.3899169262931821  0.8413957332543660
  0.5901909352998800  0.5787951069025539  0.8210545858933287
  0.5764493376048776  0.3739613830966846  0.8279610099385479
  0.4048615543624976  0.5776193591741006  0.8198797571806509
  0.2122301356804499  0.1824612105789569  0.8877691777706573
  0.7131352564734570  0.8268266120013124  0.8499809265558085
  0.3146591074851628  0.3099747344677724  0.9176922482509227
  0.6580053776658943  0.6681256854061104  0.8923852503059706
  0.6441652881061088  0.2969241224082992  0.9045423395161407
  0.3482837088507083  0.6735465944009107  0.8917534261960540
  0.4865102469522427  0.3729753074999778  0.9484267463150573
  0.3593018204954532  0.5047619720863636  0.9471747469056382
  0.6228814194795973  0.4837350249506898  0.9316118449234594
  0.6002239785408605  0.5032012294109691  0.0467849783357153
  0.5054183902416298  0.6014103432507056  0.9384745169476503
 
  0.00000000E+00  0.00000000E+00  0.00000000E+00
  0.00000000E+00  0.00000000E+00  0.00000000E+00
  0.00000000E+00  0.00000000E+00  0.00000000E+00
  0.00000000E+00  0.00000000E+00  0.00000000E+00
  0.00000000E+00  0.00000000E+00  0.00000000E+00
  0.00000000E+00  0.00000000E+00  0.00000000E+00
  0.00000000E+00  0.00000000E+00  0.00000000E+00
  0.00000000E+00  0.00000000E+00  0.00000000E+00
  0.00000000E+00  0.00000000E+00  0.00000000E+00
  0.00000000E+00  0.00000000E+00  0.00000000E+00
  0.00000000E+00  0.00000000E+00  0.00000000E+00
  0.00000000E+00  0.00000000E+00  0.00000000E+00
  0.00000000E+00  0.00000000E+00  0.00000000E+00
  0.00000000E+00  0.00000000E+00  0.00000000E+00
  0.00000000E+00  0.00000000E+00  0.00000000E+00
  0.00000000E+00  0.00000000E+00  0.00000000E+00
  0.00000000E+00  0.00000000E+00  0.00000000E+00
  0.00000000E+00  0.00000000E+00  0.00000000E+00
  0.00000000E+00  0.00000000E+00  0.00000000E+00
  0.00000000E+00  0.00000000E+00  0.00000000E+00
  0.00000000E+00  0.00000000E+00  0.00000000E+00
  0.00000000E+00  0.00000000E+00  0.00000000E+00
  0.00000000E+00  0.00000000E+00  0.00000000E+00
  0.00000000E+00  0.00000000E+00  0.00000000E+00
  0.00000000E+00  0.00000000E+00  0.00000000E+00
  0.00000000E+00  0.00000000E+00  0.00000000E+00
  0.00000000E+00  0.00000000E+00  0.00000000E+00
  0.00000000E+00  0.00000000E+00  0.00000000E+00
  0.00000000E+00  0.00000000E+00  0.00000000E+00
  0.00000000E+00  0.00000000E+00  0.00000000E+00
  0.00000000E+00  0.00000000E+00  0.00000000E+00
  0.00000000E+00  0.00000000E+00  0.00000000E+00
  0.00000000E+00  0.00000000E+00  0.00000000E+00
  0.00000000E+00  0.00000000E+00  0.00000000E+00
  0.00000000E+00  0.00000000E+00  0.00000000E+00
  0.00000000E+00  0.00000000E+00  0.00000000E+00
  0.00000000E+00  0.00000000E+00  0.00000000E+00
  0.00000000E+00  0.00000000E+00  0.00000000E+00
  0.00000000E+00  0.00000000E+00  0.00000000E+00
  0.00000000E+00  0.00000000E+00  0.00000000E+00
  0.00000000E+00  0.00000000E+00  0.00000000E+00
  0.00000000E+00  0.00000000E+00  0.00000000E+00
  0.00000000E+00  0.00000000E+00  0.00000000E+00
  0.00000000E+00  0.00000000E+00  0.00000000E+00
  0.00000000E+00  0.00000000E+00  0.00000000E+00
  0.00000000E+00  0.00000000E+00  0.00000000E+00
  0.00000000E+00  0.00000000E+00  0.00000000E+00
  0.00000000E+00  0.00000000E+00  0.00000000E+00
  0.00000000E+00  0.00000000E+00  0.00000000E+00
  0.00000000E+00  0.00000000E+00  0.00000000E+00
  0.00000000E+00  0.00000000E+00  0.00000000E+00
  0.00000000E+00  0.00000000E+00  0.00000000E+00
  0.00000000E+00  0.00000000E+00  0.00000000E+00
  0.00000000E+00  0.00000000E+00  0.00000000E+00
  0.00000000E+00  0.00000000E+00  0.00000000E+00
  0.00000000E+00  0.00000000E+00  0.00000000E+00
  0.00000000E+00  0.00000000E+00  0.00000000E+00
  0.00000000E+00  0.00000000E+00  0.00000000E+00
  0.00000000E+00  0.00000000E+00  0.00000000E+00
  0.00000000E+00  0.00000000E+00  0.00000000E+00
  0.00000000E+00  0.00000000E+00  0.00000000E+00
  0.00000000E+00  0.00000000E+00  0.00000000E+00
  0.00000000E+00  0.00000000E+00  0.00000000E+00
  0.00000000E+00  0.00000000E+00  0.00000000E+00
  0.00000000E+00  0.00000000E+00  0.00000000E+00
  0.00000000E+00  0.00000000E+00  0.00000000E+00
  0.00000000E+00  0.00000000E+00  0.00000000E+00
  0.00000000E+00  0.00000000E+00  0.00000000E+00
  0.00000000E+00  0.00000000E+00  0.00000000E+00
  0.00000000E+00  0.00000000E+00  0.00000000E+00
  0.00000000E+00  0.00000000E+00  0.00000000E+00
  0.00000000E+00  0.00000000E+00  0.00000000E+00
  0.00000000E+00  0.00000000E+00  0.00000000E+00
  0.00000000E+00  0.00000000E+00  0.00000000E+00
  0.00000000E+00  0.00000000E+00  0.00000000E+00
  0.00000000E+00  0.00000000E+00  0.00000000E+00
  0.00000000E+00  0.00000000E+00  0.00000000E+00
  0.00000000E+00  0.00000000E+00  0.00000000E+00
  0.00000000E+00  0.00000000E+00  0.00000000E+00
  0.00000000E+00  0.00000000E+00  0.00000000E+00
  0.00000000E+00  0.00000000E+00  0.00000000E+00
  0.00000000E+00  0.00000000E+00  0.00000000E+00
  0.00000000E+00  0.00000000E+00  0.00000000E+00
  0.00000000E+00  0.00000000E+00  0.00000000E+00
  0.00000000E+00  0.00000000E+00  0.00000000E+00
  0.00000000E+00  0.00000000E+00  0.00000000E+00
  0.00000000E+00  0.00000000E+00  0.00000000E+00
  0.00000000E+00  0.00000000E+00  0.00000000E+00
  0.00000000E+00  0.00000000E+00  0.00000000E+00
  0.00000000E+00  0.00000000E+00  0.00000000E+00
  0.00000000E+00  0.00000000E+00  0.00000000E+00
  0.00000000E+00  0.00000000E+00  0.00000000E+00
  0.00000000E+00  0.00000000E+00  0.00000000E+00
  0.00000000E+00  0.00000000E+00  0.00000000E+00
  0.00000000E+00  0.00000000E+00  0.00000000E+00
  0.00000000E+00  0.00000000E+00  0.00000000E+00
  0.00000000E+00  0.00000000E+00  0.00000000E+00
  0.00000000E+00  0.00000000E+00  0.00000000E+00
  0.00000000E+00  0.00000000E+00  0.00000000E+00
  0.00000000E+00  0.00000000E+00  0.00000000E+00
  0.00000000E+00  0.00000000E+00  0.00000000E+00
  0.00000000E+00  0.00000000E+00  0.00000000E+00
  0.00000000E+00  0.00000000E+00  0.00000000E+00
  0.00000000E+00  0.00000000E+00  0.00000000E+00
  0.00000000E+00  0.00000000E+00  0.00000000E+00
  0.00000000E+00  0.00000000E+00  0.00000000E+00
  0.00000000E+00  0.00000000E+00  0.00000000E+00
  0.00000000E+00  0.00000000E+00  0.00000000E+00
  0.00000000E+00  0.00000000E+00  0.00000000E+00
  0.00000000E+00  0.00000000E+00  0.00000000E+00
  0.00000000E+00  0.00000000E+00  0.00000000E+00
  0.00000000E+00  0.00000000E+00  0.00000000E+00
  0.00000000E+00  0.00000000E+00  0.00000000E+00
  0.00000000E+00  0.00000000E+00  0.00000000E+00
  0.00000000E+00  0.00000000E+00  0.00000000E+00
  0.00000000E+00  0.00000000E+00  0.00000000E+00
  0.00000000E+00  0.00000000E+00  0.00000000E+00
  0.00000000E+00  0.00000000E+00  0.00000000E+00
  0.00000000E+00  0.00000000E+00  0.00000000E+00
  0.00000000E+00  0.00000000E+00  0.00000000E+00
  0.00000000E+00  0.00000000E+00  0.00000000E+00
  0.00000000E+00  0.00000000E+00  0.00000000E+00
  0.00000000E+00  0.00000000E+00  0.00000000E+00
  0.00000000E+00  0.00000000E+00  0.00000000E+00
  0.00000000E+00  0.00000000E+00  0.00000000E+00
  0.00000000E+00  0.00000000E+00  0.00000000E+00
  0.00000000E+00  0.00000000E+00  0.00000000E+00
  0.00000000E+00  0.00000000E+00  0.00000000E+00
  0.00000000E+00  0.00000000E+00  0.00000000E+00
  0.00000000E+00  0.00000000E+00  0.00000000E+00
  0.00000000E+00  0.00000000E+00  0.00000000E+00
  0.00000000E+00  0.00000000E+00  0.00000000E+00
  0.00000000E+00  0.00000000E+00  0.00000000E+00
  0.00000000E+00  0.00000000E+00  0.00000000E+00
  0.00000000E+00  0.00000000E+00  0.00000000E+00
  0.00000000E+00  0.00000000E+00  0.00000000E+00
  0.00000000E+00  0.00000000E+00  0.00000000E+00
  0.00000000E+00  0.00000000E+00  0.00000000E+00
  0.00000000E+00  0.00000000E+00  0.00000000E+00
  0.00000000E+00  0.00000000E+00  0.00000000E+00
  0.00000000E+00  0.00000000E+00  0.00000000E+00
  0.00000000E+00  0.00000000E+00  0.00000000E+00
  0.00000000E+00  0.00000000E+00  0.00000000E+00
  0.00000000E+00  0.00000000E+00  0.00000000E+00
  0.00000000E+00  0.00000000E+00  0.00000000E+00
  0.00000000E+00  0.00000000E+00  0.00000000E+00
  0.00000000E+00  0.00000000E+00  0.00000000E+00
  0.00000000E+00  0.00000000E+00  0.00000000E+00
  0.00000000E+00  0.00000000E+00  0.00000000E+00
  0.00000000E+00  0.00000000E+00  0.00000000E+00
  0.00000000E+00  0.00000000E+00  0.00000000E+00
  0.00000000E+00  0.00000000E+00  0.00000000E+00
  0.00000000E+00  0.00000000E+00  0.00000000E+00
  0.00000000E+00  0.00000000E+00  0.00000000E+00
  0.00000000E+00  0.00000000E+00  0.00000000E+00
  0.00000000E+00  0.00000000E+00  0.00000000E+00
  0.00000000E+00  0.00000000E+00  0.00000000E+00
  0.00000000E+00  0.00000000E+00  0.00000000E+00
  0.00000000E+00  0.00000000E+00  0.00000000E+00
  0.00000000E+00  0.00000000E+00  0.00000000E+00
  0.00000000E+00  0.00000000E+00  0.00000000E+00
  0.00000000E+00  0.00000000E+00  0.00000000E+00
  0.00000000E+00  0.00000000E+00  0.00000000E+00
  0.00000000E+00  0.00000000E+00  0.00000000E+00
  0.00000000E+00  0.00000000E+00  0.00000000E+00
  0.00000000E+00  0.00000000E+00  0.00000000E+00
  0.00000000E+00  0.00000000E+00  0.00000000E+00
  0.00000000E+00  0.00000000E+00  0.00000000E+00
  0.00000000E+00  0.00000000E+00  0.00000000E+00
  0.00000000E+00  0.00000000E+00  0.00000000E+00
  0.00000000E+00  0.00000000E+00  0.00000000E+00
  0.00000000E+00  0.00000000E+00  0.00000000E+00
  0.00000000E+00  0.00000000E+00  0.00000000E+00
  0.00000000E+00  0.00000000E+00  0.00000000E+00
  0.00000000E+00  0.00000000E+00  0.00000000E+00
  0.00000000E+00  0.00000000E+00  0.00000000E+00
  0.00000000E+00  0.00000000E+00  0.00000000E+00
  0.00000000E+00  0.00000000E+00  0.00000000E+00
  0.00000000E+00  0.00000000E+00  0.00000000E+00
  0.00000000E+00  0.00000000E+00  0.00000000E+00
  0.00000000E+00  0.00000000E+00  0.00000000E+00
  0.00000000E+00  0.00000000E+00  0.00000000E+00
  0.00000000E+00  0.00000000E+00  0.00000000E+00
  0.00000000E+00  0.00000000E+00  0.00000000E+00
  0.00000000E+00  0.00000000E+00  0.00000000E+00
  0.00000000E+00  0.00000000E+00  0.00000000E+00
  0.00000000E+00  0.00000000E+00  0.00000000E+00
  0.00000000E+00  0.00000000E+00  0.00000000E+00
  0.00000000E+00  0.00000000E+00  0.00000000E+00
  0.00000000E+00  0.00000000E+00  0.00000000E+00
  0.00000000E+00  0.00000000E+00  0.00000000E+00
  0.00000000E+00  0.00000000E+00  0.00000000E+00
  0.00000000E+00  0.00000000E+00  0.00000000E+00
  0.00000000E+00  0.00000000E+00  0.00000000E+00
  0.00000000E+00  0.00000000E+00  0.00000000E+00
  0.00000000E+00  0.00000000E+00  0.00000000E+00
  0.00000000E+00  0.00000000E+00  0.00000000E+00
  0.00000000E+00  0.00000000E+00  0.00000000E+00
  0.00000000E+00  0.00000000E+00  0.00000000E+00
  0.00000000E+00  0.00000000E+00  0.00000000E+00
  0.00000000E+00  0.00000000E+00  0.00000000E+00
  0.00000000E+00  0.00000000E+00  0.00000000E+00
  0.00000000E+00  0.00000000E+00  0.00000000E+00
  0.00000000E+00  0.00000000E+00  0.00000000E+00
  0.00000000E+00  0.00000000E+00  0.00000000E+00
  0.00000000E+00  0.00000000E+00  0.00000000E+00
  0.00000000E+00  0.00000000E+00  0.00000000E+00
  0.00000000E+00  0.00000000E+00  0.00000000E+00
  0.00000000E+00  0.00000000E+00  0.00000000E+00
  0.00000000E+00  0.00000000E+00  0.00000000E+00
  0.00000000E+00  0.00000000E+00  0.00000000E+00
  0.00000000E+00  0.00000000E+00  0.00000000E+00
  0.00000000E+00  0.00000000E+00  0.00000000E+00
  0.00000000E+00  0.00000000E+00  0.00000000E+00
  0.00000000E+00  0.00000000E+00  0.00000000E+00
  0.00000000E+00  0.00000000E+00  0.00000000E+00
  0.00000000E+00  0.00000000E+00  0.00000000E+00
  0.00000000E+00  0.00000000E+00  0.00000000E+00
  0.00000000E+00  0.00000000E+00  0.00000000E+00
  0.00000000E+00  0.00000000E+00  0.00000000E+00
  0.00000000E+00  0.00000000E+00  0.00000000E+00
  0.00000000E+00  0.00000000E+00  0.00000000E+00
  0.00000000E+00  0.00000000E+00  0.00000000E+00
  0.00000000E+00  0.00000000E+00  0.00000000E+00
  0.00000000E+00  0.00000000E+00  0.00000000E+00
  0.00000000E+00  0.00000000E+00  0.00000000E+00
  0.00000000E+00  0.00000000E+00  0.00000000E+00
  0.00000000E+00  0.00000000E+00  0.00000000E+00
  0.00000000E+00  0.00000000E+00  0.00000000E+00
  0.00000000E+00  0.00000000E+00  0.00000000E+00
  0.00000000E+00  0.00000000E+00  0.00000000E+00
  0.00000000E+00  0.00000000E+00  0.00000000E+00
  0.00000000E+00  0.00000000E+00  0.00000000E+00
  0.00000000E+00  0.00000000E+00  0.00000000E+00
  0.00000000E+00  0.00000000E+00  0.00000000E+00
  0.00000000E+00  0.00000000E+00  0.00000000E+00
  0.00000000E+00  0.00000000E+00  0.00000000E+00
  0.00000000E+00  0.00000000E+00  0.00000000E+00
  0.00000000E+00  0.00000000E+00  0.00000000E+00
  0.00000000E+00  0.00000000E+00  0.00000000E+00
  0.00000000E+00  0.00000000E+00  0.00000000E+00
  0.00000000E+00  0.00000000E+00  0.00000000E+00
  0.00000000E+00  0.00000000E+00  0.00000000E+00
  0.00000000E+00  0.00000000E+00  0.00000000E+00
  0.00000000E+00  0.00000000E+00  0.00000000E+00
  0.00000000E+00  0.00000000E+00  0.00000000E+00
  0.00000000E+00  0.00000000E+00  0.00000000E+00
  0.00000000E+00  0.00000000E+00  0.00000000E+00
  0.00000000E+00  0.00000000E+00  0.00000000E+00
  0.00000000E+00  0.00000000E+00  0.00000000E+00
  0.00000000E+00  0.00000000E+00  0.00000000E+00
  0.00000000E+00  0.00000000E+00  0.00000000E+00
  0.00000000E+00  0.00000000E+00  0.00000000E+00
  0.00000000E+00  0.00000000E+00  0.00000000E+00
  0.00000000E+00  0.00000000E+00  0.00000000E+00
  0.00000000E+00  0.00000000E+00  0.00000000E+00
  0.00000000E+00  0.00000000E+00  0.00000000E+00
  0.00000000E+00  0.00000000E+00  0.00000000E+00
  0.00000000E+00  0.00000000E+00  0.00000000E+00
  0.00000000E+00  0.00000000E+00  0.00000000E+00
  0.00000000E+00  0.00000000E+00  0.00000000E+00
  0.00000000E+00  0.00000000E+00  0.00000000E+00
