# Supplementary material for: Dramatic Enhancement of Rare-Earth Metal–Organic Framework Stability Via Metal Cluster Fluorination
Source: JACS Au. 2022 Aug 9;2(8):1889–98. doi: 10.1021/jacsau.2c00259 (PMC9400048; doi:10.1021/jacsau.2c00259)
Supplement: Supplementary file 2 — au2c00259_si_002.zip [file au2c00259_si_002.zip › jacs_supplement/poscars/empty_stability/dobdc/mixed/y/double/six/POSCAR]

POSCAR file written by OVITO Basic 3.5.4
   1.00000000000000     
    15.1446110122803272   -0.0115377095031741    0.0587124696835277
    -0.0587009756784653   14.7513314877781188   -0.1789160530503045
     0.2009374181090614   -0.2828863247247640   21.1411634960346397
   C    Y    H    O    F 
    96    12    61    81     6
Direct
  0.3444865734987843  0.9320060835111192  0.9738403570857486
  0.0634100836052340  0.3875723936556099  0.0323777769970519
  0.4701936883804052  0.1869265220331258  0.0142368998773676
  0.8028706199840840  0.4771580404864011  0.9868519240203000
  0.4375642555761132  0.0936276651287784  0.9969644296387230
  0.8965916236765565  0.4554109203990748  0.0024565263318053
  0.4757608092167587  0.0106220049487646  0.0132875500228096
  0.4273450204478166  0.9312897816251748  0.0029086161431451
  0.9729065737333613  0.5051842033843528  0.9860271997851413
  0.0549697212960822  0.4690915720549782  0.0001646421713843
  0.3572070335302442  0.0934239328817768  0.9658500970369630
  0.9054572121757332  0.3758821853777903  0.0355926138235603
  0.3107755852177121  0.0144505561663664  0.9523781838892660
  0.9865178622578696  0.3419295637765245  0.0523991902144232
  0.2922455747048289  0.8484859348341089  0.9704748071495288
  0.1516171585816437  0.3494187417681616  0.0400966463582435
  0.6673854165354101  0.6819764516618889  0.1331934329470315
  0.3620926307849288  0.3946618077760604  0.1797344261789746
  0.3458786396613718  0.6441948269854976  0.1448630474469184
  0.6858409599090578  0.3568559522023662  0.1545248684059999
  0.7909604864546438  0.7819264318997696  0.1667529576239346
  0.2588129015879019  0.2697495647134716  0.2015779250183840
  0.2272160285260085  0.7524496423429667  0.1818727887721536
  0.8060940810321569  0.2506435814554209  0.1879805563436960
  0.7157679391526131  0.7315519578739256  0.1830714560197180
  0.3058045680018964  0.3443458170370235  0.2249209225625037
  0.2924994119184632  0.6873725244884881  0.1959041600938534
  0.7401570857834798  0.3154411602243670  0.2035783845323067
  0.8522091702233539  0.2098946735872076  0.2357505076968209
  0.1868173973603007  0.7998622023482227  0.2319532576694314
  0.2108359272354789  0.2138088708734216  0.2418639135902865
  0.8396843565246286  0.8281167362115980  0.2128035263137846
  0.6872285551474206  0.7274280009717700  0.2473645887086917
  0.3030745082185859  0.3672860470917882  0.2902845618987868
  0.3111863722952322  0.6673285137542422  0.2585751328779793
  0.7234375750660504  0.3394228193299256  0.2669883162150484
  0.8337019845041311  0.2320479229578751  0.2992855518178601
  0.2068552202061937  0.7813842298469424  0.2947436509651737
  0.2126519764441781  0.2335328726673538  0.3076452346276071
  0.8126423514653993  0.8208909941455147  0.2770368890848331
  0.7691943195536695  0.2984680463006484  0.3146656418661635
  0.2679490302519554  0.7120505194676809  0.3085854296125632
  0.2574205510239267  0.3107861038025632  0.3306315535365201
  0.7373935112103354  0.7714403786339119  0.2933061790022791
  0.8791562950656910  0.1827031371810719  0.3490662456335016
  0.1646527718547901  0.8369112501139284  0.3451654416155634
  0.1703424344199718  0.1731691515998861  0.3529816761248696
  0.8630655891868102  0.8634335246308922  0.3288639794325547
  0.9087562451613351  0.5644581734016256  0.4701088032130727
  0.4154221377890366  0.0089373186244970  0.5172083999152548
  0.0240025152348338  0.3082854010134852  0.5123464436917970
  0.6987315290597138  0.0146019753195290  0.5000563248415588
  0.9913614950880216  0.4005678750484236  0.4971882968851205
  0.6027103551003066  0.0167324050213438  0.5047618127500826
  0.0318395957395055  0.4831067921990737  0.5155900930607444
  0.5517439767431540  0.0976088963975741  0.5058612545997434
  0.9122084014486376  0.4017689786914644  0.4644081412958201
  0.5574624040534530  0.9331121981617869  0.5096582066305828
  0.8705496714669181  0.4818008025205032  0.4495784724309644
  0.4674252513400674  0.9288907801063644  0.5157816900098382
  0.8658661397710077  0.6516262143814160  0.4602044301799069
  0.3219700532906842  0.0095590354251556  0.5228375717028442
  0.1737735816025250  0.8143691381600036  0.6307586984766331
  0.8516039952196621  0.1274519599278534  0.6611526909103205
  0.8376219641911788  0.8206469890649259  0.6406495298552102
  0.1260089195080951  0.1322095728468824  0.6669233560527772
  0.2627141838811298  0.6871598824622325  0.6700675112105543
  0.7484563583864201  0.2498850999277735  0.6918618652243751
  0.7470646913921115  0.6832138167417199  0.6741395198677580
  0.2332916419561570  0.2583396151497084  0.6985540857097376
  0.2217281579853534  0.7710583211531130  0.6815583286266005
  0.7939513017423252  0.1721740814889685  0.7088119342436272
  0.7807183875491006  0.7709645603085065  0.6857459793397567
  0.1780872694616775  0.1843577145435731  0.7144583068654597
  0.2797480086624375  0.3029949372034224  0.7464185192251804
  0.6991190838557273  0.6415504767814681  0.7220392295189271
  0.6938050958860842  0.2958079785225678  0.7350003676213674
  0.3061986459178812  0.6428520547861183  0.7177488975155910
  0.2258679936460339  0.8137098107427008  0.7425995462325687
  0.7849413751762526  0.1379408624867864  0.7707103522158718
  0.7627200282076601  0.8149635883322972  0.7436543544322944
  0.1700307326219672  0.1593565951343621  0.7777408859228601
  0.2717405341270620  0.2778608622425196  0.8093738609645911
  0.6829712345489014  0.6847802398403786  0.7806124701777932
  0.6868472390352309  0.2629667930192525  0.7974422522823374
  0.3086592153361210  0.6850681419611675  0.7789908057652681
  0.2147445074925045  0.2059302334761881  0.8253259324269209
  0.7131288670238547  0.7745008802356352  0.7909936303111351
  0.7320863017163575  0.1851262741625419  0.8144087303109160
  0.2693355344258777  0.7690366769972741  0.7901584811660953
  0.3246908938858226  0.3264304693496811  0.8578742135889925
  0.6408181585661836  0.6316606729570680  0.8315879506518868
  0.6330338543374339  0.3111732428456548  0.8460108389358894
  0.3517275364356394  0.6407581785476282  0.8323020068000844
  0.9889974015188088  0.5634945532519779  0.5024215405319765
  0.4608968048697193  0.0926551640267874  0.5121539072394441
  0.3717164027861699  0.3864584719379707  0.0186067646919952
  0.6345344222144078  0.6165684606369410  0.9855924512822583
  0.6157363973194236  0.3581218132688022  0.0004866165578932
  0.3892882097667822  0.6437192168756312  0.9896285840389467
  0.5206181214917507  0.5031280563945231  0.1310900857114774
  0.0196389352733846  0.0098760356816499  0.3758416997992953
  0.1274796875743291  0.8790722023975519  0.4964872704148249
  0.8800227832129508  0.1303451969619047  0.5028679565639962
  0.8729890410982790  0.8771306297012984  0.4884055085587136
  0.1443337009193471  0.1364254463205299  0.5071675559786541
  0.9988474448134710  0.9640229256645512  0.6301642454426784
  0.4903195366592854  0.4793846588763486  0.8737915042356406
  0.3295539866785688  0.1590676096491279  0.9547609676734723
  0.4526775053702465  0.8660322484366745  0.0185487712231094
  0.8449596190236264  0.3389583960090761  0.0465375317585881
  0.5719479823850833  0.9497840691992252  0.0516990480115567
  0.1160339829328052  0.5030787965483796  0.9852668845483521
  0.0217426471743494  0.6102390015458994  0.9468174942270338
  0.9318381641140689  0.2438556480605030  0.1000562746935145
  0.6830754274616098  0.5029608708231876  0.0773366575901306
  0.5213570834279295  0.7111837193136523  0.0738961728359655
  0.7740547290006816  0.2576288380896301  0.1023435360019320
  0.2423517651948117  0.7303112161525931  0.0943471073598019
  0.4986250241747996  0.3156825399065752  0.0982837446895530
  0.8116481782528027  0.7839512884899023  0.1170566977599634
  0.2601245275656225  0.2540807662117288  0.1507656425953599
  0.1389528938033067  0.8527540739450856  0.2222315997313089
  0.9020464962122361  0.1583586111281292  0.2244629868598693
  0.9344666534407224  0.9032336768713662  0.2366990750117779
  0.1376387907801302  0.1131259723061220  0.2548258421021288
  0.3273910217831641  0.4563274227949350  0.3553190013459968
  0.5892910597091259  0.6564769423247228  0.2253741152774751
  0.6720527736928972  0.3893277835942399  0.2782336101992229
  0.3605148517291923  0.6156944498633550  0.2680959352185113
  0.2550241197843945  0.3248635845933663  0.3817958397849850
  0.7183655571752752  0.7671442143362626  0.3431765195891217
  0.8345834463319335  0.0090966399129044  0.4044493725270684
  0.2492242463969632  0.7318209045716699  0.3956590629863683
  0.7856042483223646  0.2735761558418943  0.4008910219266255
  0.0058704830236564  0.8344996834293923  0.3995691017201892
  0.0168021663254265  0.6289227774360597  0.5180332772772687
  0.4211895476451559  0.1545778958656143  0.5129797512214509
  0.5979638723669396  0.8716850981921311  0.5090226733540177
  0.8832156998160059  0.3365531110392652  0.4505449829417856
  0.5471934776717973  0.2259833224940238  0.5008720899819536
  0.4628514502396257  0.7962121434026130  0.5201279593519104
  0.7745610641689638  0.4196247547321050  0.4011040913900672
  0.1251678568532810  0.5431197932176630  0.5605490840685974
  0.3232519479102578  0.8784106781429557  0.5269912335264380
  0.7717711499211291  0.5876720999261593  0.4201704468968899
  0.9911922313457637  0.7898867481182563  0.5705662382574843
  0.2772300072272103  0.3400523064087366  0.6372121245153863
  0.7442325325052437  0.5771743650747254  0.6205394700442355
  0.2600892600792477  0.6561106907144989  0.6225848525947910
  0.7564077453439921  0.2742680210271615  0.6437394119895288
  0.6752582637767617  0.5715803599700067  0.7155922548288913
  0.3243155541064056  0.3593977378525821  0.7354694947476190
  0.6133376496093916  0.3888724734848950  0.7547489787397765
  0.3725130831339953  0.5457906367032166  0.7464886675155782
  0.1602465394730359  0.9144833040624434  0.7176203385807511
  0.8637507693165389  0.0438190989553746  0.7499634275819318
  0.1265230865490636  0.1024155580570962  0.7888584859276264
  0.7893833134210837  0.8835137331369864  0.7515829494257318
  0.2715682332343761  0.7996279378472266  0.8376887607026262
  0.7254728359949851  0.1618491606883197  0.8629343306221458
  0.2417150054020354  0.2313700152945017  0.9112250612454602
  0.7181489369713532  0.8817572927579320  0.8429122821797392
  0.4750060741371982  0.3108735695711715  0.9239135078639862
  0.3060393210586483  0.4971453553681187  0.9176723698975024
  0.2031485059388061  0.9133266602948069  0.9280461419864778
  0.0983914293520627  0.2485717139317316  0.0815505506860887
  0.1958927142235751  0.0052236443018643  0.4081158030744945
  0.2172565092870826  0.0793902961542798  0.9079174033737019
  0.5507872877450950  0.2087308121402884  0.0114474920669778
  0.3181201592222394  0.7769597069225753  0.9941601578903700
  0.7773336346966957  0.5583985681306913  0.9837448588180919
  0.2190925805601012  0.3881107924747909  0.0199747752728996
  0.2145491510377582  0.8496082627957051  0.9430651181906384
  0.1586612824904705  0.2699019415118968  0.0671498756982984
  0.4063706080129776  0.2406725888622177  0.0290342665082193
  0.7537721389123959  0.4071557450716412  0.9813968623332272
  0.5555484520150387  0.0117193764560213  0.0417825658451250
  0.9636599346463370  0.5835356859706735  0.9547648116909855
  0.2321146013970079  0.0157025647426536  0.9221938718827332
  0.9923787134806688  0.2641636225838084  0.0855706400430307
  0.5056503854749934  0.3725132177908463  0.0763018640411914
  0.5163882870674286  0.6966277000606027  0.0288094985191734
  0.6274578341717998  0.5016254552147927  0.0545311545507730
  0.6913998405432764  0.6861107217187055  0.0757848193259107
  0.3352419688382753  0.4028599360109979  0.1231239544667631
  0.3202544300036578  0.6521601812299664  0.0870811841439831
  0.6935195406050312  0.3240055836704485  0.0972077717456088
  0.2053257433088049  0.7716383803851272  0.1222411109851933
  0.8242130004857344  0.2273111268060788  0.1263083944219971
  0.5990182276556197  0.6346951393954825  0.1510594660074034
  0.4360847645602064  0.4240209383372857  0.1991542186974442
  0.4161431464700485  0.6043647378388286  0.1590853583729839
  0.6349839535137960  0.4212435202550253  0.1709773614168881
  0.1661193662594727  0.1426155179564788  0.2171228387768025
  0.9112214283493927  0.8768413403684008  0.1958303059403619
  0.6140433371428173  0.6826093967704026  0.2658837001327470
  0.3440444983666779  0.4447403735811051  0.3111026362941089
  0.9369187665989074  0.1248894829217235  0.3340972378713971
  0.1165509605149424  0.9026574684768818  0.3306726681245777
  0.1218167492388460  0.1074009428063150  0.3309065737109336
  0.9290096302629749  0.9159748830175403  0.3144169634205483
  0.7503626253427527  0.3213310493296717  0.3765973207023947
  0.2864996415938208  0.6896510533573519  0.3685737102615505
  0.8546756270632301  0.2014561946900812  0.4074953868450706
  0.1794930673283304  0.8154438036825482  0.4039921240259687
  0.1838240687365484  0.1865780938265686  0.4115484893942991
  0.8402775832043332  0.8462563075221681  0.3850860896558359
  0.0088973324269759  0.8792798728180387  0.4342060701807782
  0.8859075131924286  0.0120587395965543  0.4317107630744985
  0.1491738971132150  0.0053542222320431  0.4402428926837629
  0.9013536634583303  0.7240797417529663  0.4777992216402538
  0.1049718800749702  0.2889373296796123  0.5088775321871211
  0.7419133422486013  0.0897406033956472  0.5011829453768968
  0.2761004587165203  0.0809648350368306  0.5253836398176261
  0.7882054227438928  0.6523467156839331  0.4325971428540143
  0.2774307229068853  0.9280287903327746  0.5254037689696176
  0.9633255419864852  0.2516183334187190  0.5262001359581845
  0.7371042744437020  0.9372289447662752  0.4955493809485318
  0.1089669176338717  0.4812672522956376  0.5476377644147732
  0.5927519105381904  0.1792854340471308  0.4999913159390914
  0.7932587725374276  0.4827603985858673  0.4175502213208944
  0.4224379115764378  0.8475054152064843  0.5216113133283997
  0.0019532478372923  0.8496181135225669  0.5533962733802724
  0.1787163391732705  0.7841543659688242  0.5736253944050702
  0.8552686422258589  0.1576014747672261  0.6058468864237767
  0.8211843921973809  0.8182088684163062  0.5823328074449208
  0.1231244540390222  0.1597349678289248  0.6106241173485643
  0.7661632798728775  0.6393575975363532  0.6179378624693683
  0.2417192028938473  0.2845439931726474  0.6376317946930925
  0.1273153155828624  0.8847927033603753  0.6464982672571509
  0.8975004520860139  0.0588416229772832  0.6784424787442944
  0.9012891753778476  0.8663228826901914  0.6658127164321641
  0.0849592172227958  0.0617340665292758  0.6854657260764512
  0.6506905671814565  0.3704479437731223  0.7167134050059616
  0.3436496983890436  0.5614819833353550  0.7052088309356037
  0.1905634922520605  0.8952871287832451  0.7569874498590607
  0.8261301021144334  0.0615357972806549  0.7880943464134731
  0.3815871822913834  0.3830706093557126  0.8392714612535457
  0.5884473940406920  0.5673465222253711  0.8166482547481237
  0.5797147569634262  0.3726677863759775  0.8264914137552566
  0.3935396905272412  0.5665042840499623  0.8189742673234193
  0.2040712890811704  0.1827634315718214  0.8872148024977378
  0.6935392916780714  0.8205744921389737  0.8459223469613377
  0.3099338967165295  0.3079706959195434  0.9165854624856919
  0.6634713573964746  0.6533258228134073  0.8878380259248502
  0.6404091859096965  0.2909683204552991  0.9033659165316337
  0.3448761733657406  0.6752184548707874  0.8874795870292758
  0.4836807001810399  0.3677293020307459  0.9475838201132802
  0.3516796289638293  0.5044881128672358  0.9494184496637104
  0.4467392466437161  0.5211808801426159  0.0408931008041051
  0.0884366230932656  0.0044464362753800  0.5498816702856928
  0.9129573724329916  0.0005863908586292  0.5510427701416702
  0.0167360550455768  0.1097739983356050  0.4603319770931336
  0.5025934365090379  0.6095248197985015  0.9289617621135164
  0.6070195527739060  0.4821026043465295  0.9369925234711047
 
  0.00000000E+00  0.00000000E+00  0.00000000E+00
  0.00000000E+00  0.00000000E+00  0.00000000E+00
  0.00000000E+00  0.00000000E+00  0.00000000E+00
  0.00000000E+00  0.00000000E+00  0.00000000E+00
  0.00000000E+00  0.00000000E+00  0.00000000E+00
  0.00000000E+00  0.00000000E+00  0.00000000E+00
  0.00000000E+00  0.00000000E+00  0.00000000E+00
  0.00000000E+00  0.00000000E+00  0.00000000E+00
  0.00000000E+00  0.00000000E+00  0.00000000E+00
  0.00000000E+00  0.00000000E+00  0.00000000E+00
  0.00000000E+00  0.00000000E+00  0.00000000E+00
  0.00000000E+00  0.00000000E+00  0.00000000E+00
  0.00000000E+00  0.00000000E+00  0.00000000E+00
  0.00000000E+00  0.00000000E+00  0.00000000E+00
  0.00000000E+00  0.00000000E+00  0.00000000E+00
  0.00000000E+00  0.00000000E+00  0.00000000E+00
  0.00000000E+00  0.00000000E+00  0.00000000E+00
  0.00000000E+00  0.00000000E+00  0.00000000E+00
  0.00000000E+00  0.00000000E+00  0.00000000E+00
  0.00000000E+00  0.00000000E+00  0.00000000E+00
  0.00000000E+00  0.00000000E+00  0.00000000E+00
  0.00000000E+00  0.00000000E+00  0.00000000E+00
  0.00000000E+00  0.00000000E+00  0.00000000E+00
  0.00000000E+00  0.00000000E+00  0.00000000E+00
  0.00000000E+00  0.00000000E+00  0.00000000E+00
  0.00000000E+00  0.00000000E+00  0.00000000E+00
  0.00000000E+00  0.00000000E+00  0.00000000E+00
  0.00000000E+00  0.00000000E+00  0.00000000E+00
  0.00000000E+00  0.00000000E+00  0.00000000E+00
  0.00000000E+00  0.00000000E+00  0.00000000E+00
  0.00000000E+00  0.00000000E+00  0.00000000E+00
  0.00000000E+00  0.00000000E+00  0.00000000E+00
  0.00000000E+00  0.00000000E+00  0.00000000E+00
  0.00000000E+00  0.00000000E+00  0.00000000E+00
  0.00000000E+00  0.00000000E+00  0.00000000E+00
  0.00000000E+00  0.00000000E+00  0.00000000E+00
  0.00000000E+00  0.00000000E+00  0.00000000E+00
  0.00000000E+00  0.00000000E+00  0.00000000E+00
  0.00000000E+00  0.00000000E+00  0.00000000E+00
  0.00000000E+00  0.00000000E+00  0.00000000E+00
  0.00000000E+00  0.00000000E+00  0.00000000E+00
  0.00000000E+00  0.00000000E+00  0.00000000E+00
  0.00000000E+00  0.00000000E+00  0.00000000E+00
  0.00000000E+00  0.00000000E+00  0.00000000E+00
  0.00000000E+00  0.00000000E+00  0.00000000E+00
  0.00000000E+00  0.00000000E+00  0.00000000E+00
  0.00000000E+00  0.00000000E+00  0.00000000E+00
  0.00000000E+00  0.00000000E+00  0.00000000E+00
  0.00000000E+00  0.00000000E+00  0.00000000E+00
  0.00000000E+00  0.00000000E+00  0.00000000E+00
  0.00000000E+00  0.00000000E+00  0.00000000E+00
  0.00000000E+00  0.00000000E+00  0.00000000E+00
  0.00000000E+00  0.00000000E+00  0.00000000E+00
  0.00000000E+00  0.00000000E+00  0.00000000E+00
  0.00000000E+00  0.00000000E+00  0.00000000E+00
  0.00000000E+00  0.00000000E+00  0.00000000E+00
  0.00000000E+00  0.00000000E+00  0.00000000E+00
  0.00000000E+00  0.00000000E+00  0.00000000E+00
  0.00000000E+00  0.00000000E+00  0.00000000E+00
  0.00000000E+00  0.00000000E+00  0.00000000E+00
  0.00000000E+00  0.00000000E+00  0.00000000E+00
  0.00000000E+00  0.00000000E+00  0.00000000E+00
  0.00000000E+00  0.00000000E+00  0.00000000E+00
  0.00000000E+00  0.00000000E+00  0.00000000E+00
  0.00000000E+00  0.00000000E+00  0.00000000E+00
  0.00000000E+00  0.00000000E+00  0.00000000E+00
  0.00000000E+00  0.00000000E+00  0.00000000E+00
  0.00000000E+00  0.00000000E+00  0.00000000E+00
  0.00000000E+00  0.00000000E+00  0.00000000E+00
  0.00000000E+00  0.00000000E+00  0.00000000E+00
  0.00000000E+00  0.00000000E+00  0.00000000E+00
  0.00000000E+00  0.00000000E+00  0.00000000E+00
  0.00000000E+00  0.00000000E+00  0.00000000E+00
  0.00000000E+00  0.00000000E+00  0.00000000E+00
  0.00000000E+00  0.00000000E+00  0.00000000E+00
  0.00000000E+00  0.00000000E+00  0.00000000E+00
  0.00000000E+00  0.00000000E+00  0.00000000E+00
  0.00000000E+00  0.00000000E+00  0.00000000E+00
  0.00000000E+00  0.00000000E+00  0.00000000E+00
  0.00000000E+00  0.00000000E+00  0.00000000E+00
  0.00000000E+00  0.00000000E+00  0.00000000E+00
  0.00000000E+00  0.00000000E+00  0.00000000E+00
  0.00000000E+00  0.00000000E+00  0.00000000E+00
  0.00000000E+00  0.00000000E+00  0.00000000E+00
  0.00000000E+00  0.00000000E+00  0.00000000E+00
  0.00000000E+00  0.00000000E+00  0.00000000E+00
  0.00000000E+00  0.00000000E+00  0.00000000E+00
  0.00000000E+00  0.00000000E+00  0.00000000E+00
  0.00000000E+00  0.00000000E+00  0.00000000E+00
  0.00000000E+00  0.00000000E+00  0.00000000E+00
  0.00000000E+00  0.00000000E+00  0.00000000E+00
  0.00000000E+00  0.00000000E+00  0.00000000E+00
  0.00000000E+00  0.00000000E+00  0.00000000E+00
  0.00000000E+00  0.00000000E+00  0.00000000E+00
  0.00000000E+00  0.00000000E+00  0.00000000E+00
  0.00000000E+00  0.00000000E+00  0.00000000E+00
  0.00000000E+00  0.00000000E+00  0.00000000E+00
  0.00000000E+00  0.00000000E+00  0.00000000E+00
  0.00000000E+00  0.00000000E+00  0.00000000E+00
  0.00000000E+00  0.00000000E+00  0.00000000E+00
  0.00000000E+00  0.00000000E+00  0.00000000E+00
  0.00000000E+00  0.00000000E+00  0.00000000E+00
  0.00000000E+00  0.00000000E+00  0.00000000E+00
  0.00000000E+00  0.00000000E+00  0.00000000E+00
  0.00000000E+00  0.00000000E+00  0.00000000E+00
  0.00000000E+00  0.00000000E+00  0.00000000E+00
  0.00000000E+00  0.00000000E+00  0.00000000E+00
  0.00000000E+00  0.00000000E+00  0.00000000E+00
  0.00000000E+00  0.00000000E+00  0.00000000E+00
  0.00000000E+00  0.00000000E+00  0.00000000E+00
  0.00000000E+00  0.00000000E+00  0.00000000E+00
  0.00000000E+00  0.00000000E+00  0.00000000E+00
  0.00000000E+00  0.00000000E+00  0.00000000E+00
  0.00000000E+00  0.00000000E+00  0.00000000E+00
  0.00000000E+00  0.00000000E+00  0.00000000E+00
  0.00000000E+00  0.00000000E+00  0.00000000E+00
  0.00000000E+00  0.00000000E+00  0.00000000E+00
  0.00000000E+00  0.00000000E+00  0.00000000E+00
  0.00000000E+00  0.00000000E+00  0.00000000E+00
  0.00000000E+00  0.00000000E+00  0.00000000E+00
  0.00000000E+00  0.00000000E+00  0.00000000E+00
  0.00000000E+00  0.00000000E+00  0.00000000E+00
  0.00000000E+00  0.00000000E+00  0.00000000E+00
  0.00000000E+00  0.00000000E+00  0.00000000E+00
  0.00000000E+00  0.00000000E+00  0.00000000E+00
  0.00000000E+00  0.00000000E+00  0.00000000E+00
  0.00000000E+00  0.00000000E+00  0.00000000E+00
  0.00000000E+00  0.00000000E+00  0.00000000E+00
  0.00000000E+00  0.00000000E+00  0.00000000E+00
  0.00000000E+00  0.00000000E+00  0.00000000E+00
  0.00000000E+00  0.00000000E+00  0.00000000E+00
  0.00000000E+00  0.00000000E+00  0.00000000E+00
  0.00000000E+00  0.00000000E+00  0.00000000E+00
  0.00000000E+00  0.00000000E+00  0.00000000E+00
  0.00000000E+00  0.00000000E+00  0.00000000E+00
  0.00000000E+00  0.00000000E+00  0.00000000E+00
  0.00000000E+00  0.00000000E+00  0.00000000E+00
  0.00000000E+00  0.00000000E+00  0.00000000E+00
  0.00000000E+00  0.00000000E+00  0.00000000E+00
  0.00000000E+00  0.00000000E+00  0.00000000E+00
  0.00000000E+00  0.00000000E+00  0.00000000E+00
  0.00000000E+00  0.00000000E+00  0.00000000E+00
  0.00000000E+00  0.00000000E+00  0.00000000E+00
  0.00000000E+00  0.00000000E+00  0.00000000E+00
  0.00000000E+00  0.00000000E+00  0.00000000E+00
  0.00000000E+00  0.00000000E+00  0.00000000E+00
  0.00000000E+00  0.00000000E+00  0.00000000E+00
  0.00000000E+00  0.00000000E+00  0.00000000E+00
  0.00000000E+00  0.00000000E+00  0.00000000E+00
  0.00000000E+00  0.00000000E+00  0.00000000E+00
  0.00000000E+00  0.00000000E+00  0.00000000E+00
  0.00000000E+00  0.00000000E+00  0.00000000E+00
  0.00000000E+00  0.00000000E+00  0.00000000E+00
  0.00000000E+00  0.00000000E+00  0.00000000E+00
  0.00000000E+00  0.00000000E+00  0.00000000E+00
  0.00000000E+00  0.00000000E+00  0.00000000E+00
  0.00000000E+00  0.00000000E+00  0.00000000E+00
  0.00000000E+00  0.00000000E+00  0.00000000E+00
  0.00000000E+00  0.00000000E+00  0.00000000E+00
  0.00000000E+00  0.00000000E+00  0.00000000E+00
  0.00000000E+00  0.00000000E+00  0.00000000E+00
  0.00000000E+00  0.00000000E+00  0.00000000E+00
  0.00000000E+00  0.00000000E+00  0.00000000E+00
  0.00000000E+00  0.00000000E+00  0.00000000E+00
  0.00000000E+00  0.00000000E+00  0.00000000E+00
  0.00000000E+00  0.00000000E+00  0.00000000E+00
  0.00000000E+00  0.00000000E+00  0.00000000E+00
  0.00000000E+00  0.00000000E+00  0.00000000E+00
  0.00000000E+00  0.00000000E+00  0.00000000E+00
  0.00000000E+00  0.00000000E+00  0.00000000E+00
  0.00000000E+00  0.00000000E+00  0.00000000E+00
  0.00000000E+00  0.00000000E+00  0.00000000E+00
  0.00000000E+00  0.00000000E+00  0.00000000E+00
  0.00000000E+00  0.00000000E+00  0.00000000E+00
  0.00000000E+00  0.00000000E+00  0.00000000E+00
  0.00000000E+00  0.00000000E+00  0.00000000E+00
  0.00000000E+00  0.00000000E+00  0.00000000E+00
  0.00000000E+00  0.00000000E+00  0.00000000E+00
  0.00000000E+00  0.00000000E+00  0.00000000E+00
  0.00000000E+00  0.00000000E+00  0.00000000E+00
  0.00000000E+00  0.00000000E+00  0.00000000E+00
  0.00000000E+00  0.00000000E+00  0.00000000E+00
  0.00000000E+00  0.00000000E+00  0.00000000E+00
  0.00000000E+00  0.00000000E+00  0.00000000E+00
  0.00000000E+00  0.00000000E+00  0.00000000E+00
  0.00000000E+00  0.00000000E+00  0.00000000E+00
  0.00000000E+00  0.00000000E+00  0.00000000E+00
  0.00000000E+00  0.00000000E+00  0.00000000E+00
  0.00000000E+00  0.00000000E+00  0.00000000E+00
  0.00000000E+00  0.00000000E+00  0.00000000E+00
  0.00000000E+00  0.00000000E+00  0.00000000E+00
  0.00000000E+00  0.00000000E+00  0.00000000E+00
  0.00000000E+00  0.00000000E+00  0.00000000E+00
  0.00000000E+00  0.00000000E+00  0.00000000E+00
  0.00000000E+00  0.00000000E+00  0.00000000E+00
  0.00000000E+00  0.00000000E+00  0.00000000E+00
  0.00000000E+00  0.00000000E+00  0.00000000E+00
  0.00000000E+00  0.00000000E+00  0.00000000E+00
  0.00000000E+00  0.00000000E+00  0.00000000E+00
  0.00000000E+00  0.00000000E+00  0.00000000E+00
  0.00000000E+00  0.00000000E+00  0.00000000E+00
  0.00000000E+00  0.00000000E+00  0.00000000E+00
  0.00000000E+00  0.00000000E+00  0.00000000E+00
  0.00000000E+00  0.00000000E+00  0.00000000E+00
  0.00000000E+00  0.00000000E+00  0.00000000E+00
  0.00000000E+00  0.00000000E+00  0.00000000E+00
  0.00000000E+00  0.00000000E+00  0.00000000E+00
  0.00000000E+00  0.00000000E+00  0.00000000E+00
  0.00000000E+00  0.00000000E+00  0.00000000E+00
  0.00000000E+00  0.00000000E+00  0.00000000E+00
  0.00000000E+00  0.00000000E+00  0.00000000E+00
  0.00000000E+00  0.00000000E+00  0.00000000E+00
  0.00000000E+00  0.00000000E+00  0.00000000E+00
  0.00000000E+00  0.00000000E+00  0.00000000E+00
  0.00000000E+00  0.00000000E+00  0.00000000E+00
  0.00000000E+00  0.00000000E+00  0.00000000E+00
  0.00000000E+00  0.00000000E+00  0.00000000E+00
  0.00000000E+00  0.00000000E+00  0.00000000E+00
  0.00000000E+00  0.00000000E+00  0.00000000E+00
  0.00000000E+00  0.00000000E+00  0.00000000E+00
  0.00000000E+00  0.00000000E+00  0.00000000E+00
  0.00000000E+00  0.00000000E+00  0.00000000E+00
  0.00000000E+00  0.00000000E+00  0.00000000E+00
  0.00000000E+00  0.00000000E+00  0.00000000E+00
  0.00000000E+00  0.00000000E+00  0.00000000E+00
  0.00000000E+00  0.00000000E+00  0.00000000E+00
  0.00000000E+00  0.00000000E+00  0.00000000E+00
  0.00000000E+00  0.00000000E+00  0.00000000E+00
  0.00000000E+00  0.00000000E+00  0.00000000E+00
  0.00000000E+00  0.00000000E+00  0.00000000E+00
  0.00000000E+00  0.00000000E+00  0.00000000E+00
  0.00000000E+00  0.00000000E+00  0.00000000E+00
  0.00000000E+00  0.00000000E+00  0.00000000E+00
  0.00000000E+00  0.00000000E+00  0.00000000E+00
  0.00000000E+00  0.00000000E+00  0.00000000E+00
  0.00000000E+00  0.00000000E+00  0.00000000E+00
  0.00000000E+00  0.00000000E+00  0.00000000E+00
  0.00000000E+00  0.00000000E+00  0.00000000E+00
  0.00000000E+00  0.00000000E+00  0.00000000E+00
  0.00000000E+00  0.00000000E+00  0.00000000E+00
  0.00000000E+00  0.00000000E+00  0.00000000E+00
  0.00000000E+00  0.00000000E+00  0.00000000E+00
  0.00000000E+00  0.00000000E+00  0.00000000E+00
  0.00000000E+00  0.00000000E+00  0.00000000E+00
  0.00000000E+00  0.00000000E+00  0.00000000E+00
  0.00000000E+00  0.00000000E+00  0.00000000E+00
  0.00000000E+00  0.00000000E+00  0.00000000E+00
  0.00000000E+00  0.00000000E+00  0.00000000E+00
  0.00000000E+00  0.00000000E+00  0.00000000E+00
  0.00000000E+00  0.00000000E+00  0.00000000E+00
  0.00000000E+00  0.00000000E+00  0.00000000E+00
  0.00000000E+00  0.00000000E+00  0.00000000E+00
  0.00000000E+00  0.00000000E+00  0.00000000E+00
  0.00000000E+00  0.00000000E+00  0.00000000E+00
  0.00000000E+00  0.00000000E+00  0.00000000E+00
  0.00000000E+00  0.00000000E+00  0.00000000E+00
