# Supplementary material for: Dramatic Enhancement of Rare-Earth Metal–Organic Framework Stability Via Metal Cluster Fluorination
Source: JACS Au. 2022 Aug 9;2(8):1889–98. doi: 10.1021/jacsau.2c00259 (PMC9400048; doi:10.1021/jacsau.2c00259)
Supplement: Supplementary file 2 — au2c00259_si_002.zip [file au2c00259_si_002.zip › jacs_supplement/poscars/empty_stability/dobdc/mixed/y/double/four/POSCAR]

POSCAR file written by OVITO Basic 3.5.4
   1.00000000000000     
    15.0087996688441780   -0.0343826971363385   -0.0603762629196709
    -0.0802216406520786   14.9875072241065528    0.0264381918960450
     0.0343455658917756    0.0078921587570981   21.2875698641931983
   C    Y    H    O    F 
    96    12    63    83     4
Direct
  0.3847424061114637  0.9326025590372922  0.9686131959468653
  0.0630349266864272  0.3839330425427221  0.0337627936162619
  0.4920388886265457  0.1882978584067061  0.0156538120119407
  0.8060968399742308  0.4870170285971085  0.9889139625485157
  0.4663766542907695  0.0959264936580055  0.9959649574378702
  0.8992225557443163  0.4638687526907290  0.0075390993996933
  0.5089592886155998  0.0164784479322577  0.0140413328380049
  0.4665413142566024  0.9358767835586548  0.0006776242642772
  0.9779569343919050  0.5043187325779002  0.9851433027916130
  0.0584628036739687  0.4623939083177291  0.9977197613371231
  0.3873390594264521  0.0922041392854283  0.9617702455003183
  0.9044267569203228  0.3888852234932685  0.0458375649984220
  0.3458171527712679  0.0122340791445126  0.9471052870976209
  0.9844518195253755  0.3484790243861298  0.0602783506781250
  0.3383135433465227  0.8471323930169206  0.9628630403963285
  0.1481751782952685  0.3373276523677262  0.0376055648849700
  0.6679355825257005  0.6797995960918541  0.1348645293256325
  0.3549566293585400  0.3746499773639371  0.1695288753576207
  0.3509106713292525  0.6719796482704155  0.1437409827016225
  0.6756413026988000  0.3620583911248261  0.1565757848967664
  0.7827629969473406  0.7917780537339780  0.1668254478480762
  0.2599218135945307  0.2512951887061874  0.2042219201903634
  0.2361806403358671  0.7825275004271859  0.1800880559233846
  0.7974611120370838  0.2572666898688070  0.1917868815808532
  0.7157177798134029  0.7306132647011196  0.1836986341308915
  0.3078798498717177  0.3274498486359576  0.2214011402677585
  0.3029769900194381  0.7187120878157245  0.1941062747288882
  0.7310916697819749  0.3206330897115564  0.2064507734817269
  0.8427323823489346  0.2140952189076657  0.2397889875985015
  0.1957673664063648  0.8269808173008002  0.2296216900807195
  0.2130366409773785  0.2002206841987473  0.2478631845651265
  0.8297062789654461  0.8397070708307766  0.2123243188236899
  0.6943286140165483  0.7169261861907401  0.2482216339873773
  0.3089082135513266  0.3550832330695357  0.2849578979473719
  0.3254660173018564  0.6994223029561155  0.2562962780272642
  0.7154830383133941  0.3424941041430429  0.2692693255145358
  0.8248832127188166  0.2337057008266186  0.3025214543917585
  0.2179659830912541  0.8074791935906092  0.2921267899006494
  0.2157223423398804  0.2266063832005614  0.3116729780774818
  0.8077910533348174  0.8256304950968811  0.2764535237624557
  0.7621427877356979  0.3004220372124422  0.3170935553702208
  0.2831637977189274  0.7416596436089122  0.3058536613556697
  0.2633213937680239  0.3036677194372785  0.3288581378850850
  0.7407968918449086  0.7654283227106902  0.2932652882053972
  0.8683103527831975  0.1799123573109398  0.3522869183469979
  0.1725720559235242  0.8556371775501006  0.3425466387657750
  0.1708962066078215  0.1732793941158022  0.3601595337901671
  0.8553331311022063  0.8713235504387171  0.3279381842996685
  0.9071553640221808  0.5639523189256579  0.4685012829468533
  0.4091251605116284  0.0044682650096135  0.5097733802389328
  0.0062515424313645  0.3080096336683624  0.5222375561143764
  0.6947016543040831  0.0052658426168222  0.4930810670558401
  0.9828765457034123  0.4001474927068358  0.5021067793812435
  0.5977211641564821  0.0091626183704889  0.4993048182680155
  0.0231342371513250  0.4799830588165293  0.5230065393815195
  0.5474174303106807  0.0884791808308236  0.4919132022019070
  0.9084053490539432  0.4039518298088467  0.4629698907351596
  0.5516075540025867  0.9290068515731846  0.5128769292607274
  0.8699243503218028  0.4837763090871050  0.4454055251423270
  0.4607762978224699  0.9265342360623876  0.5188580289473705
  0.8655607323164674  0.6504279791732941  0.4569883694863961
  0.3145254564663915  0.0057183186059149  0.5097923830188762
  0.1587358850241074  0.8171250457867174  0.6336819458432075
  0.8369917229007129  0.1276380273107733  0.6631067489055411
  0.8412235253930120  0.8114980321597898  0.6389793370121879
  0.1521842760771008  0.1068465771664648  0.6657819077638152
  0.2515487642008054  0.6928143157263165  0.6723848221837017
  0.7345986884604159  0.2485639290698387  0.6913056256001866
  0.7416326740185610  0.6836243027487185  0.6767018294818570
  0.2511480648159790  0.2389115843448408  0.6946260911389430
  0.2036521253014385  0.7707080707564273  0.6850838868226674
  0.7833592734921382  0.1741110667605525  0.7103806318418648
  0.7825264625697486  0.7675006372523399  0.6857705253972881
  0.1995228635724970  0.1635136163077746  0.7122546620329047
  0.2933920365771385  0.2885096268707699  0.7412352896180536
  0.6924647948779068  0.6467889361755965  0.7258029167443354
  0.6852663136072650  0.2974074706708691  0.7341619891741544
  0.2950067609170972  0.6465190279642528  0.7198583321126435
  0.1993256186179408  0.8040140751715228  0.7475529127825453
  0.7827252228996500  0.1461338947823023  0.7740927393902766
  0.7702583965703624  0.8119183477598568  0.7426772735913048
  0.1901784407754761  0.1417464950990066  0.7758105427159450
  0.2850458377984779  0.2660615705656681  0.8046264412433572
  0.6817361047247559  0.6903806247375925  0.7832357122765927
  0.6865195678668172  0.2707164630718495  0.7982000708756232
  0.2875961826443714  0.6783322327903107  0.7826251238178514
  0.2318309426064076  0.1920860491839207  0.8220283991124049
  0.7194873864943716  0.7761868833783936  0.7912495020129384
  0.7346413958030595  0.1958640494036317  0.8171698342198965
  0.2400742421602118  0.7555971311161116  0.7954097295442182
  0.3324518239405805  0.3201324188694841  0.8523147396279569
  0.6363326308713368  0.6406969896836401  0.8345922360525790
  0.6384277181817950  0.3221024683544442  0.8462772492114041
  0.3312792159202900  0.6313808479014185  0.8353310090549613
  0.9838242926462044  0.5603911739328211  0.5063384430129574
  0.4555764008407550  0.0849848604051502  0.4968258771190293
  0.3692076464628755  0.3718215299971916  0.0107689998841280
  0.6365246143932310  0.6175061391223622  0.9879464709638270
  0.6206530824022067  0.3643402440872947  0.0002547003268489
  0.3778314822132529  0.6270840423250092  0.9906298399762719
  0.5093244750481460  0.5133356108907350  0.1207915446280197
  0.0135567760775501  0.0124271761386012  0.3780315529710592
  0.1237134332194785  0.8636298244978917  0.4905132880814378
  0.8797337066995894  0.1220242699794838  0.5075220158018396
  0.8675584748628324  0.8712739207465034  0.4876120619464999
  0.1325237475659407  0.1416306108487717  0.5112538878667863
  0.9858677729269090  0.9751204760262766  0.6300614154613484
  0.4886943508878616  0.4825298019781883  0.8733049849689465
  0.3559495008533347  0.1552744401943329  0.9495687363112211
  0.4944126076040334  0.8725609274440842  0.0170953715601243
  0.8419652867671914  0.3593151827778840  0.0619582751511913
  0.6056135146524468  0.9627384980481963  0.0592107807673088
  0.1207753022041516  0.4875605431771390  0.9772960118162715
  0.0304280046374359  0.5973275810265193  0.9350310880361832
  0.9249662245073225  0.2543205938407311  0.1091887340620659
  0.6804457024725110  0.5016005720230368  0.0852208462700972
  0.3349060222656348  0.5109172020681640  0.0941064763485002
  0.5078110107355869  0.6801734232327590  0.0804566147957217
  0.7667577759627022  0.2682380425530866  0.1062829873599469
  0.2480815332707280  0.7596693460173114  0.0940098510691527
  0.4943985238605677  0.3309286828365430  0.0910267457229494
  0.7991232445635816  0.8005736531526182  0.1171396817247654
  0.2590722419904807  0.2319363017335263  0.1547716240728789
  0.1454663322846130  0.8775381370584512  0.2197763315032475
  0.8911905083035521  0.1622185997239072  0.2290275249812908
  0.9190492682316460  0.9216940025170288  0.2355801385790173
  0.1407727377036636  0.1016902053797466  0.2670283731691185
  0.3413074308122503  0.4428665591333143  0.3458841106465940
  0.6081618417756900  0.6313292460123989  0.2279810803442714
  0.6643300966719323  0.3917997035928593  0.2799417537287709
  0.3766544859496719  0.6496580208468430  0.2658294818383382
  0.2630705563564959  0.3225228559605853  0.3786182369638240
  0.7258044308957921  0.7555498085486860  0.3429964371794796
  0.8383541349450212  0.0091368718736859  0.4133996838270377
  0.2671802871228053  0.7571145444244323  0.3922175580053207
  0.7793358012647005  0.2731085180143964  0.4030333029941033
  0.9974817388916790  0.8283308481491218  0.3906012518868494
  0.0101471345831428  0.6236627123921252  0.5246291188902816
  0.4157272739797051  0.1450615868433403  0.4894201110260923
  0.5918347276901912  0.8687780245681367  0.5186252259462591
  0.8793104071788065  0.3406519415390719  0.4477374741842581
  0.5444438678039774  0.2122007926735634  0.4719770803178207
  0.4541891312935178  0.7974572283077705  0.5344568703967241
  0.7740932626548300  0.4234848062306327  0.3970124944697346
  0.1103570075374023  0.5351767254042130  0.5765000111870293
  0.3156054995467272  0.8790949949728315  0.5292020360428182
  0.7726966077469015  0.5898995095776698  0.4125335976906186
  0.0038582943940284  0.1445725722347149  0.5968240233420303
  0.9924707213627286  0.8220273384345873  0.5763670431466323
  0.2868277409866025  0.3216881188591287  0.6311973712086427
  0.7277545322667578  0.5791420443372246  0.6265548065207511
  0.2558166597237133  0.6691981022615892  0.6239196572297701
  0.7361308833732778  0.2682109700491324  0.6418416458628400
  0.6624879522311957  0.5801122341048597  0.7211441088514192
  0.3343186355075574  0.3469970283677384  0.7292323198759192
  0.6073113626818198  0.3905365711585489  0.7531617548646636
  0.3703430857256294  0.5551989107011579  0.7468133174587166
  0.1346614212344335  0.9045187620850896  0.7216048814342528
  0.8621385238014909  0.0539425074748081  0.7556660881189075
  0.1484994655009544  0.0842735640312853  0.7883737764972878
  0.8027438648620091  0.8771237547357487  0.7486731127693389
  0.2361626040211249  0.7788031981943107  0.8440061063840574
  0.7345416152718798  0.1772174346858861  0.8668627475462785
  0.2554450792969831  0.2216813281875858  0.9069492642230230
  0.7347427641779802  0.8813598911440153  0.8405153698036045
  0.4878206275697963  0.3101954950995207  0.9171929136350627
  0.3178811499746814  0.4876702058188371  0.9066403394326912
  0.2413484926290437  0.9086221628578315  0.9249859351498984
  0.0907536381474188  0.2458445071055095  0.0855620491940456
  0.1781091601742304  0.0142369977987116  0.4428945524640895
  0.2453473358785345  0.0717322452203533  0.9038150072695359
  0.5717461668800539  0.2158974065304449  0.0151083725689745
  0.3725319912319236  0.7767653879172371  0.9821761427324773
  0.7804759740769498  0.5671186769071639  0.9848018004650427
  0.2162342347076631  0.3675700936627564  0.0115737260496260
  0.2572373451866028  0.8455261363554456  0.9385889905419091
  0.1512980503705563  0.2599417520742549  0.0673119198742924
  0.4242310129484395  0.2349131787199497  0.0300794225784813
  0.7574399751134564  0.4183169438441183  0.9807935591769237
  0.5863829159028313  0.0223373838268088  0.0468297493609882
  0.9712623002764573  0.5786327350512153  0.9490108965850510
  0.2669041530589027  0.0092050916773232  0.9156997218424721
  0.9872196472282866  0.2733113801886446  0.0963030068927608
  0.5033964965182278  0.3854070047794949  0.0665411323241258
  0.5079819052100873  0.6414349173083025  0.0436437796789590
  0.6318115494801262  0.5028067364863702  0.0548465647946657
  0.3761699340321840  0.5107103581947783  0.0588125058039424
  0.6833486742329029  0.6929824101660316  0.0767765370556290
  0.3313960846976087  0.3527364649201488  0.1141504555426422
  0.3218355210024058  0.6812915507837403  0.0865851897691599
  0.6892308386602011  0.3332212068857885  0.0996616463590669
  0.2120748461978579  0.8015903674982638  0.1206406614843729
  0.8168957028931843  0.2364812842615365  0.1309878490427536
  0.6096577277822419  0.6218308414647922  0.1544463347399372
  0.4152354423147955  0.4323255694808736  0.1819782171172122
  0.4181943087587854  0.6256628728176210  0.1580208175044291
  0.6198593954439815  0.4209954229798569  0.1707670016675920
  0.1679890569306792  0.1277736117547121  0.2277973011443351
  0.8945258719861968  0.8973965207821664  0.1950296680527401
  0.6315550325723933  0.6588849161028918  0.2680162725319022
  0.3529561310178977  0.4313801591294748  0.3015311129251401
  0.9224049355229198  0.1202538261806509  0.3362124116477503
  0.1194138865154528  0.9181016037528380  0.3309098914629871
  0.1232672498016072  0.1057519188602498  0.3417874946553283
  0.9200659740759249  0.9258630577746771  0.3138566472954381
  0.7458957510604449  0.3225006355451541  0.3784116141431824
  0.3061346660035511  0.7189936151198992  0.3651614355345103
  0.8449130014359412  0.1961435257765487  0.4097837578112475
  0.1901695895035971  0.8301778108550479  0.4005891776868395
  0.1815039948114787  0.1927379871788588  0.4176197131983770
  0.8315983077732199  0.8542528311085533  0.3836478248538953
  0.0055013626955187  0.8651623853631989  0.4278373319589122
  0.8922549402712718  0.0066203191732299  0.4391932766957893
  0.1185970806166168  0.0026417102163592  0.4607977895497513
  0.9001131621849936  0.7211881077939992  0.4761215786021893
  0.0865819376614851  0.2831976583876497  0.5293492286454295
  0.7396356662589270  0.0780111887784045  0.4920508938066774
  0.2690333782514713  0.0742746363526408  0.4988217015256424
  0.7889626288509035  0.6526053095951170  0.4261676114211710
  0.2689706654520094  0.9260159641167860  0.5197893265788167
  0.9390710056325773  0.2572429195539101  0.5297132314486888
  0.7300994408296333  0.9277463333012079  0.4885780156107842
  0.0957224127550020  0.4754156335216493  0.5612239061428284
  0.5898097442646062  0.1665917359533680  0.4781512872907214
  0.7957826652702238  0.4861413354859963  0.4085221165054946
  0.4147203475818060  0.8488472167603263  0.5339763151183803
  0.0092350212140602  0.0948029734938487  0.5672209930357326
  0.0008444705589810  0.8731363068035378  0.5481397838532018
  0.1645823370032318  0.7873588442742019  0.5771823215547656
  0.8339829639893992  0.1529700337435713  0.6067202660020357
  0.8269892809906665  0.8018023331529989  0.5809728517141934
  0.1774908645857636  0.1100990467392435  0.6088279513421497
  0.7543799953490407  0.6384876265627142  0.6219143019765383
  0.2571823356398468  0.2634709160282540  0.6331733853567911
  0.1143336365094996  0.8878810999896558  0.6467082644660849
  0.8879577512634427  0.0630638319167929  0.6823368322594874
  0.9055873354875459  0.8589828363305045  0.6617294668541831
  0.0882014898017545  0.0576734603096369  0.6853165866181641
  0.6391229048086302  0.3691314113430622  0.7142023220062441
  0.3419914641065489  0.5730971146249288  0.7054710102492692
  0.1581250167420905  0.8805000346900869  0.7624734488172393
  0.8277075227148956  0.0734033523438171  0.7938531722291700
  0.3842358489604223  0.3816520865557393  0.8340521380619492
  0.5838631922810436  0.5771518165933003  0.8199474287146202
  0.5846093949296929  0.3835178634982768  0.8264276815177425
  0.3849368898446102  0.5677540271630619  0.8203531287611057
  0.2210851559059819  0.1704186143999138  0.8839822469279284
  0.7060795375614859  0.8228607371804060  0.8450746775384488
  0.3175755030964780  0.3006016632809150  0.9108195377111130
  0.6562065686601812  0.6632668535264941  0.8906705033681916
  0.6507757526075579  0.3042594824688649  0.9035359084961598
  0.3148003345991981  0.6539193951975761  0.8913329190716794
  0.4886977623088171  0.3635451534171779  0.9432248565247505
  0.3597778839513950  0.4914359916978128  0.9415794515336486
  0.8741461927971841  0.9859855268200590  0.5602744866577822
  0.0113502425066869  0.1330378496881082  0.4487533594151785
  0.4939885966938675  0.6114997466615080  0.9307351221081177
  0.6030135590441716  0.4895884842916018  0.9397309344379821
 
  0.00000000E+00  0.00000000E+00  0.00000000E+00
  0.00000000E+00  0.00000000E+00  0.00000000E+00
  0.00000000E+00  0.00000000E+00  0.00000000E+00
  0.00000000E+00  0.00000000E+00  0.00000000E+00
  0.00000000E+00  0.00000000E+00  0.00000000E+00
  0.00000000E+00  0.00000000E+00  0.00000000E+00
  0.00000000E+00  0.00000000E+00  0.00000000E+00
  0.00000000E+00  0.00000000E+00  0.00000000E+00
  0.00000000E+00  0.00000000E+00  0.00000000E+00
  0.00000000E+00  0.00000000E+00  0.00000000E+00
  0.00000000E+00  0.00000000E+00  0.00000000E+00
  0.00000000E+00  0.00000000E+00  0.00000000E+00
  0.00000000E+00  0.00000000E+00  0.00000000E+00
  0.00000000E+00  0.00000000E+00  0.00000000E+00
  0.00000000E+00  0.00000000E+00  0.00000000E+00
  0.00000000E+00  0.00000000E+00  0.00000000E+00
  0.00000000E+00  0.00000000E+00  0.00000000E+00
  0.00000000E+00  0.00000000E+00  0.00000000E+00
  0.00000000E+00  0.00000000E+00  0.00000000E+00
  0.00000000E+00  0.00000000E+00  0.00000000E+00
  0.00000000E+00  0.00000000E+00  0.00000000E+00
  0.00000000E+00  0.00000000E+00  0.00000000E+00
  0.00000000E+00  0.00000000E+00  0.00000000E+00
  0.00000000E+00  0.00000000E+00  0.00000000E+00
  0.00000000E+00  0.00000000E+00  0.00000000E+00
  0.00000000E+00  0.00000000E+00  0.00000000E+00
  0.00000000E+00  0.00000000E+00  0.00000000E+00
  0.00000000E+00  0.00000000E+00  0.00000000E+00
  0.00000000E+00  0.00000000E+00  0.00000000E+00
  0.00000000E+00  0.00000000E+00  0.00000000E+00
  0.00000000E+00  0.00000000E+00  0.00000000E+00
  0.00000000E+00  0.00000000E+00  0.00000000E+00
  0.00000000E+00  0.00000000E+00  0.00000000E+00
  0.00000000E+00  0.00000000E+00  0.00000000E+00
  0.00000000E+00  0.00000000E+00  0.00000000E+00
  0.00000000E+00  0.00000000E+00  0.00000000E+00
  0.00000000E+00  0.00000000E+00  0.00000000E+00
  0.00000000E+00  0.00000000E+00  0.00000000E+00
  0.00000000E+00  0.00000000E+00  0.00000000E+00
  0.00000000E+00  0.00000000E+00  0.00000000E+00
  0.00000000E+00  0.00000000E+00  0.00000000E+00
  0.00000000E+00  0.00000000E+00  0.00000000E+00
  0.00000000E+00  0.00000000E+00  0.00000000E+00
  0.00000000E+00  0.00000000E+00  0.00000000E+00
  0.00000000E+00  0.00000000E+00  0.00000000E+00
  0.00000000E+00  0.00000000E+00  0.00000000E+00
  0.00000000E+00  0.00000000E+00  0.00000000E+00
  0.00000000E+00  0.00000000E+00  0.00000000E+00
  0.00000000E+00  0.00000000E+00  0.00000000E+00
  0.00000000E+00  0.00000000E+00  0.00000000E+00
  0.00000000E+00  0.00000000E+00  0.00000000E+00
  0.00000000E+00  0.00000000E+00  0.00000000E+00
  0.00000000E+00  0.00000000E+00  0.00000000E+00
  0.00000000E+00  0.00000000E+00  0.00000000E+00
  0.00000000E+00  0.00000000E+00  0.00000000E+00
  0.00000000E+00  0.00000000E+00  0.00000000E+00
  0.00000000E+00  0.00000000E+00  0.00000000E+00
  0.00000000E+00  0.00000000E+00  0.00000000E+00
  0.00000000E+00  0.00000000E+00  0.00000000E+00
  0.00000000E+00  0.00000000E+00  0.00000000E+00
  0.00000000E+00  0.00000000E+00  0.00000000E+00
  0.00000000E+00  0.00000000E+00  0.00000000E+00
  0.00000000E+00  0.00000000E+00  0.00000000E+00
  0.00000000E+00  0.00000000E+00  0.00000000E+00
  0.00000000E+00  0.00000000E+00  0.00000000E+00
  0.00000000E+00  0.00000000E+00  0.00000000E+00
  0.00000000E+00  0.00000000E+00  0.00000000E+00
  0.00000000E+00  0.00000000E+00  0.00000000E+00
  0.00000000E+00  0.00000000E+00  0.00000000E+00
  0.00000000E+00  0.00000000E+00  0.00000000E+00
  0.00000000E+00  0.00000000E+00  0.00000000E+00
  0.00000000E+00  0.00000000E+00  0.00000000E+00
  0.00000000E+00  0.00000000E+00  0.00000000E+00
  0.00000000E+00  0.00000000E+00  0.00000000E+00
  0.00000000E+00  0.00000000E+00  0.00000000E+00
  0.00000000E+00  0.00000000E+00  0.00000000E+00
  0.00000000E+00  0.00000000E+00  0.00000000E+00
  0.00000000E+00  0.00000000E+00  0.00000000E+00
  0.00000000E+00  0.00000000E+00  0.00000000E+00
  0.00000000E+00  0.00000000E+00  0.00000000E+00
  0.00000000E+00  0.00000000E+00  0.00000000E+00
  0.00000000E+00  0.00000000E+00  0.00000000E+00
  0.00000000E+00  0.00000000E+00  0.00000000E+00
  0.00000000E+00  0.00000000E+00  0.00000000E+00
  0.00000000E+00  0.00000000E+00  0.00000000E+00
  0.00000000E+00  0.00000000E+00  0.00000000E+00
  0.00000000E+00  0.00000000E+00  0.00000000E+00
  0.00000000E+00  0.00000000E+00  0.00000000E+00
  0.00000000E+00  0.00000000E+00  0.00000000E+00
  0.00000000E+00  0.00000000E+00  0.00000000E+00
  0.00000000E+00  0.00000000E+00  0.00000000E+00
  0.00000000E+00  0.00000000E+00  0.00000000E+00
  0.00000000E+00  0.00000000E+00  0.00000000E+00
  0.00000000E+00  0.00000000E+00  0.00000000E+00
  0.00000000E+00  0.00000000E+00  0.00000000E+00
  0.00000000E+00  0.00000000E+00  0.00000000E+00
  0.00000000E+00  0.00000000E+00  0.00000000E+00
  0.00000000E+00  0.00000000E+00  0.00000000E+00
  0.00000000E+00  0.00000000E+00  0.00000000E+00
  0.00000000E+00  0.00000000E+00  0.00000000E+00
  0.00000000E+00  0.00000000E+00  0.00000000E+00
  0.00000000E+00  0.00000000E+00  0.00000000E+00
  0.00000000E+00  0.00000000E+00  0.00000000E+00
  0.00000000E+00  0.00000000E+00  0.00000000E+00
  0.00000000E+00  0.00000000E+00  0.00000000E+00
  0.00000000E+00  0.00000000E+00  0.00000000E+00
  0.00000000E+00  0.00000000E+00  0.00000000E+00
  0.00000000E+00  0.00000000E+00  0.00000000E+00
  0.00000000E+00  0.00000000E+00  0.00000000E+00
  0.00000000E+00  0.00000000E+00  0.00000000E+00
  0.00000000E+00  0.00000000E+00  0.00000000E+00
  0.00000000E+00  0.00000000E+00  0.00000000E+00
  0.00000000E+00  0.00000000E+00  0.00000000E+00
  0.00000000E+00  0.00000000E+00  0.00000000E+00
  0.00000000E+00  0.00000000E+00  0.00000000E+00
  0.00000000E+00  0.00000000E+00  0.00000000E+00
  0.00000000E+00  0.00000000E+00  0.00000000E+00
  0.00000000E+00  0.00000000E+00  0.00000000E+00
  0.00000000E+00  0.00000000E+00  0.00000000E+00
  0.00000000E+00  0.00000000E+00  0.00000000E+00
  0.00000000E+00  0.00000000E+00  0.00000000E+00
  0.00000000E+00  0.00000000E+00  0.00000000E+00
  0.00000000E+00  0.00000000E+00  0.00000000E+00
  0.00000000E+00  0.00000000E+00  0.00000000E+00
  0.00000000E+00  0.00000000E+00  0.00000000E+00
  0.00000000E+00  0.00000000E+00  0.00000000E+00
  0.00000000E+00  0.00000000E+00  0.00000000E+00
  0.00000000E+00  0.00000000E+00  0.00000000E+00
  0.00000000E+00  0.00000000E+00  0.00000000E+00
  0.00000000E+00  0.00000000E+00  0.00000000E+00
  0.00000000E+00  0.00000000E+00  0.00000000E+00
  0.00000000E+00  0.00000000E+00  0.00000000E+00
  0.00000000E+00  0.00000000E+00  0.00000000E+00
  0.00000000E+00  0.00000000E+00  0.00000000E+00
  0.00000000E+00  0.00000000E+00  0.00000000E+00
  0.00000000E+00  0.00000000E+00  0.00000000E+00
  0.00000000E+00  0.00000000E+00  0.00000000E+00
  0.00000000E+00  0.00000000E+00  0.00000000E+00
  0.00000000E+00  0.00000000E+00  0.00000000E+00
  0.00000000E+00  0.00000000E+00  0.00000000E+00
  0.00000000E+00  0.00000000E+00  0.00000000E+00
  0.00000000E+00  0.00000000E+00  0.00000000E+00
  0.00000000E+00  0.00000000E+00  0.00000000E+00
  0.00000000E+00  0.00000000E+00  0.00000000E+00
  0.00000000E+00  0.00000000E+00  0.00000000E+00
  0.00000000E+00  0.00000000E+00  0.00000000E+00
  0.00000000E+00  0.00000000E+00  0.00000000E+00
  0.00000000E+00  0.00000000E+00  0.00000000E+00
  0.00000000E+00  0.00000000E+00  0.00000000E+00
  0.00000000E+00  0.00000000E+00  0.00000000E+00
  0.00000000E+00  0.00000000E+00  0.00000000E+00
  0.00000000E+00  0.00000000E+00  0.00000000E+00
  0.00000000E+00  0.00000000E+00  0.00000000E+00
  0.00000000E+00  0.00000000E+00  0.00000000E+00
  0.00000000E+00  0.00000000E+00  0.00000000E+00
  0.00000000E+00  0.00000000E+00  0.00000000E+00
  0.00000000E+00  0.00000000E+00  0.00000000E+00
  0.00000000E+00  0.00000000E+00  0.00000000E+00
  0.00000000E+00  0.00000000E+00  0.00000000E+00
  0.00000000E+00  0.00000000E+00  0.00000000E+00
  0.00000000E+00  0.00000000E+00  0.00000000E+00
  0.00000000E+00  0.00000000E+00  0.00000000E+00
  0.00000000E+00  0.00000000E+00  0.00000000E+00
  0.00000000E+00  0.00000000E+00  0.00000000E+00
  0.00000000E+00  0.00000000E+00  0.00000000E+00
  0.00000000E+00  0.00000000E+00  0.00000000E+00
  0.00000000E+00  0.00000000E+00  0.00000000E+00
  0.00000000E+00  0.00000000E+00  0.00000000E+00
  0.00000000E+00  0.00000000E+00  0.00000000E+00
  0.00000000E+00  0.00000000E+00  0.00000000E+00
  0.00000000E+00  0.00000000E+00  0.00000000E+00
  0.00000000E+00  0.00000000E+00  0.00000000E+00
  0.00000000E+00  0.00000000E+00  0.00000000E+00
  0.00000000E+00  0.00000000E+00  0.00000000E+00
  0.00000000E+00  0.00000000E+00  0.00000000E+00
  0.00000000E+00  0.00000000E+00  0.00000000E+00
  0.00000000E+00  0.00000000E+00  0.00000000E+00
  0.00000000E+00  0.00000000E+00  0.00000000E+00
  0.00000000E+00  0.00000000E+00  0.00000000E+00
  0.00000000E+00  0.00000000E+00  0.00000000E+00
  0.00000000E+00  0.00000000E+00  0.00000000E+00
  0.00000000E+00  0.00000000E+00  0.00000000E+00
  0.00000000E+00  0.00000000E+00  0.00000000E+00
  0.00000000E+00  0.00000000E+00  0.00000000E+00
  0.00000000E+00  0.00000000E+00  0.00000000E+00
  0.00000000E+00  0.00000000E+00  0.00000000E+00
  0.00000000E+00  0.00000000E+00  0.00000000E+00
  0.00000000E+00  0.00000000E+00  0.00000000E+00
  0.00000000E+00  0.00000000E+00  0.00000000E+00
  0.00000000E+00  0.00000000E+00  0.00000000E+00
  0.00000000E+00  0.00000000E+00  0.00000000E+00
  0.00000000E+00  0.00000000E+00  0.00000000E+00
  0.00000000E+00  0.00000000E+00  0.00000000E+00
  0.00000000E+00  0.00000000E+00  0.00000000E+00
  0.00000000E+00  0.00000000E+00  0.00000000E+00
  0.00000000E+00  0.00000000E+00  0.00000000E+00
  0.00000000E+00  0.00000000E+00  0.00000000E+00
  0.00000000E+00  0.00000000E+00  0.00000000E+00
  0.00000000E+00  0.00000000E+00  0.00000000E+00
  0.00000000E+00  0.00000000E+00  0.00000000E+00
  0.00000000E+00  0.00000000E+00  0.00000000E+00
  0.00000000E+00  0.00000000E+00  0.00000000E+00
  0.00000000E+00  0.00000000E+00  0.00000000E+00
  0.00000000E+00  0.00000000E+00  0.00000000E+00
  0.00000000E+00  0.00000000E+00  0.00000000E+00
  0.00000000E+00  0.00000000E+00  0.00000000E+00
  0.00000000E+00  0.00000000E+00  0.00000000E+00
  0.00000000E+00  0.00000000E+00  0.00000000E+00
  0.00000000E+00  0.00000000E+00  0.00000000E+00
  0.00000000E+00  0.00000000E+00  0.00000000E+00
  0.00000000E+00  0.00000000E+00  0.00000000E+00
  0.00000000E+00  0.00000000E+00  0.00000000E+00
  0.00000000E+00  0.00000000E+00  0.00000000E+00
  0.00000000E+00  0.00000000E+00  0.00000000E+00
  0.00000000E+00  0.00000000E+00  0.00000000E+00
  0.00000000E+00  0.00000000E+00  0.00000000E+00
  0.00000000E+00  0.00000000E+00  0.00000000E+00
  0.00000000E+00  0.00000000E+00  0.00000000E+00
  0.00000000E+00  0.00000000E+00  0.00000000E+00
  0.00000000E+00  0.00000000E+00  0.00000000E+00
  0.00000000E+00  0.00000000E+00  0.00000000E+00
  0.00000000E+00  0.00000000E+00  0.00000000E+00
  0.00000000E+00  0.00000000E+00  0.00000000E+00
  0.00000000E+00  0.00000000E+00  0.00000000E+00
  0.00000000E+00  0.00000000E+00  0.00000000E+00
  0.00000000E+00  0.00000000E+00  0.00000000E+00
  0.00000000E+00  0.00000000E+00  0.00000000E+00
  0.00000000E+00  0.00000000E+00  0.00000000E+00
  0.00000000E+00  0.00000000E+00  0.00000000E+00
  0.00000000E+00  0.00000000E+00  0.00000000E+00
  0.00000000E+00  0.00000000E+00  0.00000000E+00
  0.00000000E+00  0.00000000E+00  0.00000000E+00
  0.00000000E+00  0.00000000E+00  0.00000000E+00
  0.00000000E+00  0.00000000E+00  0.00000000E+00
  0.00000000E+00  0.00000000E+00  0.00000000E+00
  0.00000000E+00  0.00000000E+00  0.00000000E+00
  0.00000000E+00  0.00000000E+00  0.00000000E+00
  0.00000000E+00  0.00000000E+00  0.00000000E+00
  0.00000000E+00  0.00000000E+00  0.00000000E+00
  0.00000000E+00  0.00000000E+00  0.00000000E+00
  0.00000000E+00  0.00000000E+00  0.00000000E+00
  0.00000000E+00  0.00000000E+00  0.00000000E+00
  0.00000000E+00  0.00000000E+00  0.00000000E+00
  0.00000000E+00  0.00000000E+00  0.00000000E+00
  0.00000000E+00  0.00000000E+00  0.00000000E+00
  0.00000000E+00  0.00000000E+00  0.00000000E+00
  0.00000000E+00  0.00000000E+00  0.00000000E+00
  0.00000000E+00  0.00000000E+00  0.00000000E+00
  0.00000000E+00  0.00000000E+00  0.00000000E+00
  0.00000000E+00  0.00000000E+00  0.00000000E+00
  0.00000000E+00  0.00000000E+00  0.00000000E+00
  0.00000000E+00  0.00000000E+00  0.00000000E+00
  0.00000000E+00  0.00000000E+00  0.00000000E+00
  0.00000000E+00  0.00000000E+00  0.00000000E+00
  0.00000000E+00  0.00000000E+00  0.00000000E+00
  0.00000000E+00  0.00000000E+00  0.00000000E+00
  0.00000000E+00  0.00000000E+00  0.00000000E+00
  0.00000000E+00  0.00000000E+00  0.00000000E+00
