# Supplementary material for: Dramatic Enhancement of Rare-Earth Metal–Organic Framework Stability Via Metal Cluster Fluorination
Source: JACS Au. 2022 Aug 9;2(8):1889–98. doi: 10.1021/jacsau.2c00259 (PMC9400048; doi:10.1021/jacsau.2c00259)
Supplement: Supplementary file 2 — au2c00259_si_002.zip [file au2c00259_si_002.zip › jacs_supplement/poscars/empty_stability/dobdc/mixed/y/double/eight/POSCAR]

POSCAR file written by OVITO Basic 3.5.4
   1.00000000000000     
    14.9457947589960156    0.0108339365012176   -0.0647026998612834
    -0.0353822333256021   14.9369598115363011    0.0058767680855333
     0.0275638894363836   -0.0206035701853220   21.2228786989588798
   C    Y    H    O    F 
    96    12    59    79     8
Direct
  0.3938545601272594  0.9302811455783342  0.9686819919025424
  0.0648793347394587  0.3857218158052333  0.0339754083180637
  0.8072469135559288  0.4897324799805602  0.9878076004164100
  0.4978202030287520  0.1873844590515432  0.0153733172182555
  0.5170257697499849  0.0152505756984169  0.0148415641777646
  0.4753023967264056  0.9340512789542856  0.0016866619851541
  0.9007069611157021  0.4667521822474328  0.0070816191887673
  0.4739754560206677  0.0944204738561822  0.9955180285087337
  0.3544805451273447  0.0095910819855192  0.9459789540290728
  0.9861236114563994  0.3519286468688421  0.0614914228447887
  0.1500779985537406  0.3379596738719499  0.0379593918096006
  0.3479571998446858  0.8445548735596802  0.9631566188378287
  0.3955065971542098  0.0901004490088368  0.9601882331828051
  0.9058111876543720  0.3928591269401025  0.0467517274356126
  0.0604396364284554  0.4632336968899224  0.9967181773167226
  0.9797019287720090  0.5056782862667504  0.9836695291082975
  0.7096645218076247  0.7364992037399745  0.1830949628098679
  0.3089125753755582  0.3292875862941145  0.2211435795651298
  0.7315987830809618  0.3212146167759613  0.2087618333745738
  0.2947300868256590  0.7093602043603369  0.1915372666537536
  0.2133043400464416  0.2014300831360387  0.2443021120523028
  0.8238724183395760  0.8458117474565867  0.2115281391957495
  0.1914834948056310  0.8219957375547366  0.2282222040086808
  0.8420687299103378  0.2125173102095346  0.2424693868199057
  0.7753981536648240  0.7989566484455395  0.1659961061570883
  0.2611159696007093  0.2538692168555698  0.2019920498539705
  0.7985178390379488  0.2574646090519863  0.1942275502378052
  0.2297898105685476  0.7760198633324293  0.1781267668323068
  0.3431923408494626  0.6626367981808201  0.1407306739712624
  0.6781819217394229  0.3643814646032553  0.1582334593285282
  0.3581173070572632  0.3772722513013989  0.1705417392515614
  0.6623045063518163  0.6844398335236477  0.1344027211514529
  0.9007592711350938  0.5593832356912714  0.4731786815825956
  0.4113791437176886  0.0106402539903101  0.5109013597687877
  0.6986503583717365  0.0094522944833670  0.4930773978046830
  0.0229853497769241  0.3079885885339166  0.5191994326607627
  0.0235909887679568  0.4794555023484222  0.5241310833242139
  0.5503472781573180  0.0946251148915422  0.4941548169915748
  0.6009621004769841  0.0144261841211986  0.4986967489270597
  0.9847432797272262  0.3976353962660610  0.5050637165844307
  0.8589805267813944  0.6457771860128716  0.4588978647411182
  0.3161156166505563  0.0125978166219340  0.5145866463734521
  0.8431738778765236  0.1275732652760979  0.6633738457170253
  0.1638667667134257  0.8197528609006426  0.6307706222421601
  0.8627872902821281  0.4772724341005912  0.4537666564081917
  0.4632562475883120  0.9314516794638621  0.5158519790497706
  0.5544398433533715  0.9336376402297404  0.5093784358554174
  0.9051890460822207  0.3981365553232408  0.4706237811279550
  0.7585855223123374  0.2979937903235736  0.3199097522699788
  0.2764123543477339  0.7317642013741832  0.3038410835898802
  0.7384526856575704  0.7686936602720351  0.2931180762615639
  0.2633898856036794  0.3016351183402080  0.3281026548956163
  0.1722291357381565  0.1691233283883804  0.3560312234315077
  0.8546983107448369  0.8734240099919930  0.3274021898588799
  0.1713564528347504  0.8515574842556504  0.3416559261202181
  0.8647588565465867  0.1762581543833761  0.3549441807084577
  0.8219136634029525  0.2310306393956694  0.3052906699229823
  0.2137601178102031  0.8009203172930484  0.2907460709509166
  0.8045478708529359  0.8297250666629878  0.2760280018285712
  0.2161163411662841  0.2250723630574711  0.3088187830549813
  0.3167674338315010  0.6880381336626726  0.2536458375145187
  0.7134215665589423  0.3417355577759480  0.2717676918679643
  0.3089056056471549  0.3549990219948000  0.2853385160571378
  0.6908234810310461  0.7209283181999311  0.2480043168158232
  0.8422226573117229  0.8086465499725861  0.6386683303666061
  0.1374856862236626  0.1178454561743649  0.6671405043176080
  0.7430407920962665  0.2530575969265030  0.6911118932122662
  0.2489873971413203  0.6910114827286691  0.6721436688541402
  0.2041163473570649  0.7717504841906120  0.6836597552064134
  0.7876276906375566  0.1750047230344691  0.7096044746015977
  0.2349568983118928  0.2498906598315429  0.6979236328971155
  0.7423253693206888  0.6812277860845413  0.6765313265486412
  0.6920621824303623  0.3018093007879088  0.7337076110311642
  0.2891374484214779  0.6432131313486451  0.7206279941800773
  0.7809064250824207  0.1435763049116616  0.7725890548696057
  0.1989887487941999  0.8062065114829196  0.7460772252652603
  0.2816257250527627  0.2955666485975712  0.7446576554983793
  0.6924291506683247  0.6451490257754529  0.7256047261872567
  0.1857117401718256  0.1722643046881842  0.7146305906878538
  0.7830791087467901  0.7653022930026836  0.6854817417932040
  0.7321503346813998  0.1938574085020335  0.8156019508925283
  0.2365892503053715  0.7565623533791097  0.7949531498086486
  0.6345591946553313  0.6408491248968531  0.8342022576391201
  0.3319630559827402  0.3179268305392569  0.8546237749790961
  0.9804704620707625  0.5586461114645260  0.5082641003509920
  0.4581224118907627  0.0916689644205917  0.5001033055065918
  0.3245941274376491  0.6295713785376336  0.8364968319561825
  0.6396109166166468  0.3237593448080887  0.8454545951052950
  0.6882710709026085  0.2720393790528277  0.7971701087714536
  0.2817612738991073  0.6767241536762114  0.7832640201769365
  0.7182030913484212  0.7759899663439853  0.7906687158036405
  0.2277230104170513  0.1924336448868047  0.8241322090820020
  0.2795056388839399  0.2677848963799008  0.8073768064379507
  0.6806505815983499  0.6898926749505137  0.7828229994898095
  0.1822051938641778  0.1453336554319620  0.7777258822759734
  0.7698798153539812  0.8108614827999077  0.7421610081337064
  0.3716933441733161  0.3694385937552696  0.0123108447125517
  0.6363307861353178  0.6193101279430877  0.9880498736919279
  0.3754986875353836  0.6247380548514840  0.9895245766870033
  0.6231543180533166  0.3655786904602039  0.0006188419089881
  0.1255666341350903  0.8693790367488248  0.4899557752638515
  0.8855358270828617  0.1207001397807517  0.5081605931110644
  0.0146116689173894  0.0110283702018208  0.3755311774227437
  0.5108702577178903  0.5139330502524544  0.1221952424588721
  0.8678577260625318  0.8693465650314423  0.4869307677147390
  0.1312516205717671  0.1436465726020586  0.5082285597374323
  0.4870758125806773  0.4825715750322956  0.8733123957894904
  0.9861248542926759  0.9707600226909179  0.6294107619351976
  0.3641295487368978  0.1531943511798417  0.9469006289673345
  0.5030094948871167  0.8709626619078747  0.0193764842514099
  0.6129310668352375  0.9627140067075644  0.0625017785940258
  0.8430899418056725  0.3644034238748333  0.0636215407555554
  0.2611131306257235  0.2361831358705260  0.1520616262043930
  0.1429968798595453  0.8751090460007447  0.2189326845113087
  0.9147368361513912  0.9265419656592329  0.2343403363290975
  0.8909692307169408  0.1603412699211830  0.2318403167966707
  0.6064092794044385  0.6334030968660045  0.2280514374545959
  0.3389816090032554  0.4421808504613907  0.3477743430197577
  0.1393754543133596  0.1030266245470060  0.2608421462032098
  0.7702367193272011  0.2708049513904811  0.1081776096680542
  0.2403021281023783  0.7533974747537613  0.0915465377485418
  0.7902749590446732  0.8090640751160407  0.1160665885191250
  0.5012967326697293  0.3301396307730826  0.0947522917089358
  0.9268738822020310  0.2584293424218700  0.1116932787172047
  0.6826137437473179  0.5035279219989164  0.0860582819388256
  0.0323519060720585  0.5966302545923483  0.9317759096816829
  0.1229902281957180  0.4870698954818167  0.9756914831313779
  0.6616957053152674  0.3913020131424361  0.2821323121043235
  0.3664506092560771  0.6358881975974242  0.2625953485013994
  0.7255764179329276  0.7568676579652376  0.3430813857805788
  0.2627487380385389  0.3183093586981229  0.3784366423566823
  0.0005846885028333  0.8268687394865850  0.3903672463565186
  0.0074419357125848  0.6233623228463827  0.5236801017182273
  0.7746149874726882  0.2686823445508537  0.4060802116036868
  0.2625630949995710  0.7479768992717766  0.3907589449382129
  0.4578707277405769  0.8013028794134911  0.5282927141087228
  0.7664495869937937  0.4153522812767108  0.4049854894479665
  0.3183755334746650  0.8838943196814597  0.5275917149058955
  0.1142326640737892  0.5388469803190787  0.5725849667702079
  0.8771747036806588  0.3336320344809494  0.4562907535396832
  0.5477134153831074  0.2199344464252064  0.4778941239275127
  0.5946407278748467  0.8724823443278922  0.5126470456338978
  0.4183145436007294  0.1528992780243641  0.4956127395048568
  0.6145579761705946  0.3967378317611789  0.7525361071274119
  0.3617065897283211  0.5494448297075323  0.7487611175300373
  0.8567327835982823  0.0473627767302531  0.7542219243326187
  0.1403491415421811  0.9108400821816076  0.7186089395270088
  0.2329020689772179  0.7810783435373096  0.8434473349986362
  0.7282415226278118  0.1727380139092034  0.8648420722584973
  0.8020335595619343  0.8763452537673757  0.7480504865930868
  0.1424419208068812  0.0862085425836199  0.7896625018300156
  0.2540482350887316  0.6665813542540349  0.6237064226240108
  0.7489671352026406  0.2755334303870711  0.6422873632548161
  0.3215239171578546  0.3549510106183718  0.7331229254834000
  0.6628422003689636  0.5781513746826406  0.7211315008413948
  0.2639784364463580  0.3385909529890583  0.6366475399582470
  0.7300191373699292  0.5754836550716931  0.6268360820297332
  0.9923621781972685  0.8128436586329926  0.5743599700008559
  0.7645043437582615  0.5825443367825898  0.4179575830826039
  0.2581948952653050  0.2161714436769770  0.9092414399247417
  0.7319301522431303  0.8825330889123535  0.8393566623022366
  0.3129918563068088  0.4842142405748717  0.9074886721186104
  0.4880612885676356  0.3108945594223016  0.9181272480004665
  0.1820055243582601  0.0151480461740903  0.4277282891663177
  0.2518680914408122  0.0679155108042480  0.9028302520105171
  0.0923751261981920  0.2480895359535396  0.0873094502577771
  0.2500089635740892  0.9059561560897649  0.9255049959766239
  0.4110489961536175  0.6174712457695577  0.1552204483837585
  0.6225215477849915  0.4243047411381937  0.1722123770743877
  0.8878750129799471  0.9042112455052802  0.1937827004349728
  0.1677194922947365  0.1301512017467061  0.2223381721247009
  0.9172377538077541  0.1149503191249792  0.3383577915858567
  0.1196668437136736  0.9159462561650926  0.3297031712431675
  0.3520548223678688  0.4313156093807891  0.3033801238009772
  0.6296340321712037  0.6614379502944843  0.2681573995500486
  0.8435109050281469  0.1938404783584389  0.4129964205530072
  0.1895770372041170  0.8269624766773376  0.4000139826695701
  0.8332788171849046  0.8556098941526358  0.3834994598424473
  0.1864624815734643  0.1838362553761570  0.4140068056232593
  0.7403178052950068  0.3180325912776922  0.3816214905035125
  0.2989682078591045  0.7075594081918766  0.3631460743328816
  0.9202376548143931  0.9265280718081996  0.3126087410000835
  0.1217817142470778  0.1041763661166897  0.3360580953184353
  0.2712041794860269  0.9318680250986091  0.5212709933676294
  0.9675804371795991  0.2451887199207334  0.5312772418794083
  0.0999432156578095  0.4779218126172822  0.5591211465061861
  0.7330726047782576  0.9313145333138024  0.4874434231845726
  0.4175170511908490  0.8525482727949409  0.5281282476336102
  0.7853857374634927  0.4778884219383386  0.4199345754708830
  0.5930431983648177  0.1733453347306266  0.4825046894929912
  0.1066749060915697  0.2951042216197806  0.5162446351938641
  0.7447884107593552  0.0814793321461309  0.4945137929785730
  0.7815319946548698  0.6464597275723065  0.4286261439059942
  0.2701221045944990  0.0826117156726909  0.5110240329450164
  0.1281005507833299  0.0052941171782308  0.4529579783908275
  0.8948085233910277  0.7178402324647877  0.4746482438575086
  0.0066105472575160  0.8655602968055760  0.4270817196331578
  0.3837236940155506  0.3794260511470497  0.8359700581155280
  0.5817893296793386  0.5774194233795029  0.8195252896572072
  0.3783856010345445  0.5650542736455080  0.8219550302383993
  0.5858653128383438  0.3859098970532173  0.8255903980393740
  0.3214725330638544  0.2956354659692622  0.9132480630068613
  0.6544287461532363  0.6638260347232219  0.8904585909150171
  0.7035547108331741  0.8238392098525154  0.8441551296569330
  0.2227296193892201  0.1661955473417152  0.8858256543743792
  0.4904671847668425  0.3647560132212746  0.9439769203479997
  0.3541234256317836  0.4894560293828363  0.9429927060214212
  0.3079258201321622  0.6528060520340162  0.8926834135179789
  0.6518640697782345  0.3054799659188205  0.9028084331628037
  0.1215561082123813  0.8932939533248927  0.6421639052933799
  0.8872198346512619  0.0579703016149082  0.6827338431923806
  0.0802622113913358  0.0601701722786032  0.6858049187296231
  0.9078500602507802  0.8545307531771371  0.6617842142358512
  0.1605409591042672  0.8852239295932662  0.7599410690399111
  0.8208236478054403  0.0672570559913055  0.7919919621910623
  0.3332680946247564  0.5669353074233712  0.7071953959924429
  0.6492943386227097  0.3765998205164536  0.7142904323062211
  0.8268426130218600  0.8003389846738500  0.5804901772974631
  0.1565848748034568  0.1301910529910515  0.6096109639843306
  0.2351706000093969  0.2798132817330128  0.6375263931707735
  0.7560916977203576  0.6351111429528871  0.6219117664021709
  0.1714505314753154  0.7890775341845995  0.5744632490267847
  0.8483452324093932  0.1559092735313214  0.6074201456249497
  0.0009286282966556  0.8658425038649611  0.5479868225374958
  0.2662335196282015  0.8426733746342450  0.9394307093199288
  0.1530281550670978  0.2609671486912006  0.0684240162560315
  0.7590911342172006  0.4207956839070590  0.9789809205936635
  0.4285720872610455  0.2331133272913277  0.0296122912190881
  0.7805009117224841  0.5700474129495205  0.9838649601080860
  0.2182429344540040  0.3667326863716056  0.0111291898992647
  0.3833548352562133  0.7740435737995313  0.9822199552628064
  0.5772470839348429  0.2163008556028956  0.0150362725700077
  0.6761558646669030  0.6984274056183963  0.0759597941717800
  0.3337949558126070  0.3587308972812053  0.1144840217583791
  0.6929940413691753  0.3361022908845328  0.1010139436057216
  0.3139865004224660  0.6720940600913394  0.0832664414739313
  0.6079421362812383  0.6235199075534794  0.1544712749027752
  0.4215414656856353  0.4303985325981898  0.1846588546859707
  0.8201006442779644  0.2382986331783030  0.1332760697501598
  0.2059576972445427  0.7965821408502549  0.1186126294333931
  0.5068275593734057  0.3834551298124822  0.0685488001090917
  0.6341795392482652  0.5047527398922114  0.0552423193545835
  0.2757076445662179  0.0054935092554231  0.9139127779297382
  0.9892224804016365  0.2776643937572416  0.0986117214385516
  0.9729719321175594  0.5789776311848556  0.9462669611953487
  0.5938966439763362  0.0220718540857874  0.0486391131398562
  0.5067569507557224  0.6311570991923929  0.0425270048660451
  0.3921786918382679  0.5082791900335124  0.0539267304223472
  0.9053917724053591  0.0034656937279962  0.4458372425640462
  0.0193311639750888  0.0594280494613244  0.5499014425691655
  0.8721090512541281  0.9849066772052666  0.5619938141724603
  0.0124146253420747  0.1338389823845247  0.4436340609723715
  0.4901522870618109  0.6149878532024857  0.9281656684780515
  0.6008786736254947  0.4918497728139783  0.9405982233745931
 
  0.00000000E+00  0.00000000E+00  0.00000000E+00
  0.00000000E+00  0.00000000E+00  0.00000000E+00
  0.00000000E+00  0.00000000E+00  0.00000000E+00
  0.00000000E+00  0.00000000E+00  0.00000000E+00
  0.00000000E+00  0.00000000E+00  0.00000000E+00
  0.00000000E+00  0.00000000E+00  0.00000000E+00
  0.00000000E+00  0.00000000E+00  0.00000000E+00
  0.00000000E+00  0.00000000E+00  0.00000000E+00
  0.00000000E+00  0.00000000E+00  0.00000000E+00
  0.00000000E+00  0.00000000E+00  0.00000000E+00
  0.00000000E+00  0.00000000E+00  0.00000000E+00
  0.00000000E+00  0.00000000E+00  0.00000000E+00
  0.00000000E+00  0.00000000E+00  0.00000000E+00
  0.00000000E+00  0.00000000E+00  0.00000000E+00
  0.00000000E+00  0.00000000E+00  0.00000000E+00
  0.00000000E+00  0.00000000E+00  0.00000000E+00
  0.00000000E+00  0.00000000E+00  0.00000000E+00
  0.00000000E+00  0.00000000E+00  0.00000000E+00
  0.00000000E+00  0.00000000E+00  0.00000000E+00
  0.00000000E+00  0.00000000E+00  0.00000000E+00
  0.00000000E+00  0.00000000E+00  0.00000000E+00
  0.00000000E+00  0.00000000E+00  0.00000000E+00
  0.00000000E+00  0.00000000E+00  0.00000000E+00
  0.00000000E+00  0.00000000E+00  0.00000000E+00
  0.00000000E+00  0.00000000E+00  0.00000000E+00
  0.00000000E+00  0.00000000E+00  0.00000000E+00
  0.00000000E+00  0.00000000E+00  0.00000000E+00
  0.00000000E+00  0.00000000E+00  0.00000000E+00
  0.00000000E+00  0.00000000E+00  0.00000000E+00
  0.00000000E+00  0.00000000E+00  0.00000000E+00
  0.00000000E+00  0.00000000E+00  0.00000000E+00
  0.00000000E+00  0.00000000E+00  0.00000000E+00
  0.00000000E+00  0.00000000E+00  0.00000000E+00
  0.00000000E+00  0.00000000E+00  0.00000000E+00
  0.00000000E+00  0.00000000E+00  0.00000000E+00
  0.00000000E+00  0.00000000E+00  0.00000000E+00
  0.00000000E+00  0.00000000E+00  0.00000000E+00
  0.00000000E+00  0.00000000E+00  0.00000000E+00
  0.00000000E+00  0.00000000E+00  0.00000000E+00
  0.00000000E+00  0.00000000E+00  0.00000000E+00
  0.00000000E+00  0.00000000E+00  0.00000000E+00
  0.00000000E+00  0.00000000E+00  0.00000000E+00
  0.00000000E+00  0.00000000E+00  0.00000000E+00
  0.00000000E+00  0.00000000E+00  0.00000000E+00
  0.00000000E+00  0.00000000E+00  0.00000000E+00
  0.00000000E+00  0.00000000E+00  0.00000000E+00
  0.00000000E+00  0.00000000E+00  0.00000000E+00
  0.00000000E+00  0.00000000E+00  0.00000000E+00
  0.00000000E+00  0.00000000E+00  0.00000000E+00
  0.00000000E+00  0.00000000E+00  0.00000000E+00
  0.00000000E+00  0.00000000E+00  0.00000000E+00
  0.00000000E+00  0.00000000E+00  0.00000000E+00
  0.00000000E+00  0.00000000E+00  0.00000000E+00
  0.00000000E+00  0.00000000E+00  0.00000000E+00
  0.00000000E+00  0.00000000E+00  0.00000000E+00
  0.00000000E+00  0.00000000E+00  0.00000000E+00
  0.00000000E+00  0.00000000E+00  0.00000000E+00
  0.00000000E+00  0.00000000E+00  0.00000000E+00
  0.00000000E+00  0.00000000E+00  0.00000000E+00
  0.00000000E+00  0.00000000E+00  0.00000000E+00
  0.00000000E+00  0.00000000E+00  0.00000000E+00
  0.00000000E+00  0.00000000E+00  0.00000000E+00
  0.00000000E+00  0.00000000E+00  0.00000000E+00
  0.00000000E+00  0.00000000E+00  0.00000000E+00
  0.00000000E+00  0.00000000E+00  0.00000000E+00
  0.00000000E+00  0.00000000E+00  0.00000000E+00
  0.00000000E+00  0.00000000E+00  0.00000000E+00
  0.00000000E+00  0.00000000E+00  0.00000000E+00
  0.00000000E+00  0.00000000E+00  0.00000000E+00
  0.00000000E+00  0.00000000E+00  0.00000000E+00
  0.00000000E+00  0.00000000E+00  0.00000000E+00
  0.00000000E+00  0.00000000E+00  0.00000000E+00
  0.00000000E+00  0.00000000E+00  0.00000000E+00
  0.00000000E+00  0.00000000E+00  0.00000000E+00
  0.00000000E+00  0.00000000E+00  0.00000000E+00
  0.00000000E+00  0.00000000E+00  0.00000000E+00
  0.00000000E+00  0.00000000E+00  0.00000000E+00
  0.00000000E+00  0.00000000E+00  0.00000000E+00
  0.00000000E+00  0.00000000E+00  0.00000000E+00
  0.00000000E+00  0.00000000E+00  0.00000000E+00
  0.00000000E+00  0.00000000E+00  0.00000000E+00
  0.00000000E+00  0.00000000E+00  0.00000000E+00
  0.00000000E+00  0.00000000E+00  0.00000000E+00
  0.00000000E+00  0.00000000E+00  0.00000000E+00
  0.00000000E+00  0.00000000E+00  0.00000000E+00
  0.00000000E+00  0.00000000E+00  0.00000000E+00
  0.00000000E+00  0.00000000E+00  0.00000000E+00
  0.00000000E+00  0.00000000E+00  0.00000000E+00
  0.00000000E+00  0.00000000E+00  0.00000000E+00
  0.00000000E+00  0.00000000E+00  0.00000000E+00
  0.00000000E+00  0.00000000E+00  0.00000000E+00
  0.00000000E+00  0.00000000E+00  0.00000000E+00
  0.00000000E+00  0.00000000E+00  0.00000000E+00
  0.00000000E+00  0.00000000E+00  0.00000000E+00
  0.00000000E+00  0.00000000E+00  0.00000000E+00
  0.00000000E+00  0.00000000E+00  0.00000000E+00
  0.00000000E+00  0.00000000E+00  0.00000000E+00
  0.00000000E+00  0.00000000E+00  0.00000000E+00
  0.00000000E+00  0.00000000E+00  0.00000000E+00
  0.00000000E+00  0.00000000E+00  0.00000000E+00
  0.00000000E+00  0.00000000E+00  0.00000000E+00
  0.00000000E+00  0.00000000E+00  0.00000000E+00
  0.00000000E+00  0.00000000E+00  0.00000000E+00
  0.00000000E+00  0.00000000E+00  0.00000000E+00
  0.00000000E+00  0.00000000E+00  0.00000000E+00
  0.00000000E+00  0.00000000E+00  0.00000000E+00
  0.00000000E+00  0.00000000E+00  0.00000000E+00
  0.00000000E+00  0.00000000E+00  0.00000000E+00
  0.00000000E+00  0.00000000E+00  0.00000000E+00
  0.00000000E+00  0.00000000E+00  0.00000000E+00
  0.00000000E+00  0.00000000E+00  0.00000000E+00
  0.00000000E+00  0.00000000E+00  0.00000000E+00
  0.00000000E+00  0.00000000E+00  0.00000000E+00
  0.00000000E+00  0.00000000E+00  0.00000000E+00
  0.00000000E+00  0.00000000E+00  0.00000000E+00
  0.00000000E+00  0.00000000E+00  0.00000000E+00
  0.00000000E+00  0.00000000E+00  0.00000000E+00
  0.00000000E+00  0.00000000E+00  0.00000000E+00
  0.00000000E+00  0.00000000E+00  0.00000000E+00
  0.00000000E+00  0.00000000E+00  0.00000000E+00
  0.00000000E+00  0.00000000E+00  0.00000000E+00
  0.00000000E+00  0.00000000E+00  0.00000000E+00
  0.00000000E+00  0.00000000E+00  0.00000000E+00
  0.00000000E+00  0.00000000E+00  0.00000000E+00
  0.00000000E+00  0.00000000E+00  0.00000000E+00
  0.00000000E+00  0.00000000E+00  0.00000000E+00
  0.00000000E+00  0.00000000E+00  0.00000000E+00
  0.00000000E+00  0.00000000E+00  0.00000000E+00
  0.00000000E+00  0.00000000E+00  0.00000000E+00
  0.00000000E+00  0.00000000E+00  0.00000000E+00
  0.00000000E+00  0.00000000E+00  0.00000000E+00
  0.00000000E+00  0.00000000E+00  0.00000000E+00
  0.00000000E+00  0.00000000E+00  0.00000000E+00
  0.00000000E+00  0.00000000E+00  0.00000000E+00
  0.00000000E+00  0.00000000E+00  0.00000000E+00
  0.00000000E+00  0.00000000E+00  0.00000000E+00
  0.00000000E+00  0.00000000E+00  0.00000000E+00
  0.00000000E+00  0.00000000E+00  0.00000000E+00
  0.00000000E+00  0.00000000E+00  0.00000000E+00
  0.00000000E+00  0.00000000E+00  0.00000000E+00
  0.00000000E+00  0.00000000E+00  0.00000000E+00
  0.00000000E+00  0.00000000E+00  0.00000000E+00
  0.00000000E+00  0.00000000E+00  0.00000000E+00
  0.00000000E+00  0.00000000E+00  0.00000000E+00
  0.00000000E+00  0.00000000E+00  0.00000000E+00
  0.00000000E+00  0.00000000E+00  0.00000000E+00
  0.00000000E+00  0.00000000E+00  0.00000000E+00
  0.00000000E+00  0.00000000E+00  0.00000000E+00
  0.00000000E+00  0.00000000E+00  0.00000000E+00
  0.00000000E+00  0.00000000E+00  0.00000000E+00
  0.00000000E+00  0.00000000E+00  0.00000000E+00
  0.00000000E+00  0.00000000E+00  0.00000000E+00
  0.00000000E+00  0.00000000E+00  0.00000000E+00
  0.00000000E+00  0.00000000E+00  0.00000000E+00
  0.00000000E+00  0.00000000E+00  0.00000000E+00
  0.00000000E+00  0.00000000E+00  0.00000000E+00
  0.00000000E+00  0.00000000E+00  0.00000000E+00
  0.00000000E+00  0.00000000E+00  0.00000000E+00
  0.00000000E+00  0.00000000E+00  0.00000000E+00
  0.00000000E+00  0.00000000E+00  0.00000000E+00
  0.00000000E+00  0.00000000E+00  0.00000000E+00
  0.00000000E+00  0.00000000E+00  0.00000000E+00
  0.00000000E+00  0.00000000E+00  0.00000000E+00
  0.00000000E+00  0.00000000E+00  0.00000000E+00
  0.00000000E+00  0.00000000E+00  0.00000000E+00
  0.00000000E+00  0.00000000E+00  0.00000000E+00
  0.00000000E+00  0.00000000E+00  0.00000000E+00
  0.00000000E+00  0.00000000E+00  0.00000000E+00
  0.00000000E+00  0.00000000E+00  0.00000000E+00
  0.00000000E+00  0.00000000E+00  0.00000000E+00
  0.00000000E+00  0.00000000E+00  0.00000000E+00
  0.00000000E+00  0.00000000E+00  0.00000000E+00
  0.00000000E+00  0.00000000E+00  0.00000000E+00
  0.00000000E+00  0.00000000E+00  0.00000000E+00
  0.00000000E+00  0.00000000E+00  0.00000000E+00
  0.00000000E+00  0.00000000E+00  0.00000000E+00
  0.00000000E+00  0.00000000E+00  0.00000000E+00
  0.00000000E+00  0.00000000E+00  0.00000000E+00
  0.00000000E+00  0.00000000E+00  0.00000000E+00
  0.00000000E+00  0.00000000E+00  0.00000000E+00
  0.00000000E+00  0.00000000E+00  0.00000000E+00
  0.00000000E+00  0.00000000E+00  0.00000000E+00
  0.00000000E+00  0.00000000E+00  0.00000000E+00
  0.00000000E+00  0.00000000E+00  0.00000000E+00
  0.00000000E+00  0.00000000E+00  0.00000000E+00
  0.00000000E+00  0.00000000E+00  0.00000000E+00
  0.00000000E+00  0.00000000E+00  0.00000000E+00
  0.00000000E+00  0.00000000E+00  0.00000000E+00
  0.00000000E+00  0.00000000E+00  0.00000000E+00
  0.00000000E+00  0.00000000E+00  0.00000000E+00
  0.00000000E+00  0.00000000E+00  0.00000000E+00
  0.00000000E+00  0.00000000E+00  0.00000000E+00
  0.00000000E+00  0.00000000E+00  0.00000000E+00
  0.00000000E+00  0.00000000E+00  0.00000000E+00
  0.00000000E+00  0.00000000E+00  0.00000000E+00
  0.00000000E+00  0.00000000E+00  0.00000000E+00
  0.00000000E+00  0.00000000E+00  0.00000000E+00
  0.00000000E+00  0.00000000E+00  0.00000000E+00
  0.00000000E+00  0.00000000E+00  0.00000000E+00
  0.00000000E+00  0.00000000E+00  0.00000000E+00
  0.00000000E+00  0.00000000E+00  0.00000000E+00
  0.00000000E+00  0.00000000E+00  0.00000000E+00
  0.00000000E+00  0.00000000E+00  0.00000000E+00
  0.00000000E+00  0.00000000E+00  0.00000000E+00
  0.00000000E+00  0.00000000E+00  0.00000000E+00
  0.00000000E+00  0.00000000E+00  0.00000000E+00
  0.00000000E+00  0.00000000E+00  0.00000000E+00
  0.00000000E+00  0.00000000E+00  0.00000000E+00
  0.00000000E+00  0.00000000E+00  0.00000000E+00
  0.00000000E+00  0.00000000E+00  0.00000000E+00
  0.00000000E+00  0.00000000E+00  0.00000000E+00
  0.00000000E+00  0.00000000E+00  0.00000000E+00
  0.00000000E+00  0.00000000E+00  0.00000000E+00
  0.00000000E+00  0.00000000E+00  0.00000000E+00
  0.00000000E+00  0.00000000E+00  0.00000000E+00
  0.00000000E+00  0.00000000E+00  0.00000000E+00
  0.00000000E+00  0.00000000E+00  0.00000000E+00
  0.00000000E+00  0.00000000E+00  0.00000000E+00
  0.00000000E+00  0.00000000E+00  0.00000000E+00
  0.00000000E+00  0.00000000E+00  0.00000000E+00
  0.00000000E+00  0.00000000E+00  0.00000000E+00
  0.00000000E+00  0.00000000E+00  0.00000000E+00
  0.00000000E+00  0.00000000E+00  0.00000000E+00
  0.00000000E+00  0.00000000E+00  0.00000000E+00
  0.00000000E+00  0.00000000E+00  0.00000000E+00
  0.00000000E+00  0.00000000E+00  0.00000000E+00
  0.00000000E+00  0.00000000E+00  0.00000000E+00
  0.00000000E+00  0.00000000E+00  0.00000000E+00
  0.00000000E+00  0.00000000E+00  0.00000000E+00
  0.00000000E+00  0.00000000E+00  0.00000000E+00
  0.00000000E+00  0.00000000E+00  0.00000000E+00
  0.00000000E+00  0.00000000E+00  0.00000000E+00
  0.00000000E+00  0.00000000E+00  0.00000000E+00
  0.00000000E+00  0.00000000E+00  0.00000000E+00
  0.00000000E+00  0.00000000E+00  0.00000000E+00
  0.00000000E+00  0.00000000E+00  0.00000000E+00
  0.00000000E+00  0.00000000E+00  0.00000000E+00
  0.00000000E+00  0.00000000E+00  0.00000000E+00
  0.00000000E+00  0.00000000E+00  0.00000000E+00
  0.00000000E+00  0.00000000E+00  0.00000000E+00
  0.00000000E+00  0.00000000E+00  0.00000000E+00
  0.00000000E+00  0.00000000E+00  0.00000000E+00
  0.00000000E+00  0.00000000E+00  0.00000000E+00
  0.00000000E+00  0.00000000E+00  0.00000000E+00
  0.00000000E+00  0.00000000E+00  0.00000000E+00
  0.00000000E+00  0.00000000E+00  0.00000000E+00
  0.00000000E+00  0.00000000E+00  0.00000000E+00
  0.00000000E+00  0.00000000E+00  0.00000000E+00
  0.00000000E+00  0.00000000E+00  0.00000000E+00
  0.00000000E+00  0.00000000E+00  0.00000000E+00
  0.00000000E+00  0.00000000E+00  0.00000000E+00
  0.00000000E+00  0.00000000E+00  0.00000000E+00
  0.00000000E+00  0.00000000E+00  0.00000000E+00
  0.00000000E+00  0.00000000E+00  0.00000000E+00
