# Supplementary material for: Dramatic Enhancement of Rare-Earth Metal–Organic Framework Stability Via Metal Cluster Fluorination
Source: JACS Au. 2022 Aug 9;2(8):1889–98. doi: 10.1021/jacsau.2c00259 (PMC9400048; doi:10.1021/jacsau.2c00259)
Supplement: Supplementary file 2 — au2c00259_si_002.zip [file au2c00259_si_002.zip › jacs_supplement/poscars/empty_stability/dobdc/mixed/y/double/fourteen/POSCAR]

POSCAR file written by OVITO Basic 3.5.4
   1.00000000000000     
    14.9274277002322844   -0.0013999403363829   -0.1450949885006705
    -0.0476135291135004   14.8939402941186305    0.0123544159678869
    -0.0830359929345223   -0.0118153436989499   21.0794647623526643
   C    Y    H    O    F 
    96    12    53    73    14
Direct
  0.4048532945395422  0.9274717113820898  0.9651147787350993
  0.0669450114785022  0.4013781571665263  0.0351977343857541
  0.8053021037008747  0.4998770943523851  0.9920714958811772
  0.5056846605992149  0.1877838047330371  0.0100320297404295
  0.5277536503839357  0.0152389418215719  0.0110600225877420
  0.4867241021933069  0.9329786755652805  0.9984930834098549
  0.9002601323802253  0.4801211916668890  0.0104311545036779
  0.4840713340106717  0.0938222230730759  0.9902342109569631
  0.3648692024855436  0.0062340778031995  0.9411286351664003
  0.9897149803644041  0.3665415756470409  0.0641020171041902
  0.1529830071092917  0.3547336794292733  0.0386400229064847
  0.3585669535415832  0.8413723642623978  0.9608669689807883
  0.4058620959888017  0.0876238418413564  0.9538598971001662
  0.9083405153413224  0.4069141838716916  0.0510145029790152
  0.0597593285706779  0.4787000581879823  0.9973436706862131
  0.9776517235080320  0.5197321199205831  0.9850406531408353
  0.7101069564033580  0.7364670091637180  0.1821118771069195
  0.3131984206684990  0.3223418675000644  0.2218917724704568
  0.7358597318829752  0.3287373437368331  0.2074125023780411
  0.2899865670693131  0.7077570636910835  0.1920039554099873
  0.2189092217015443  0.1942114398534542  0.2483101839657422
  0.8243933943382089  0.8474407810186193  0.2096355901157096
  0.1872625884128709  0.8208708537067650  0.2287849403901348
  0.8463671027482889  0.2194393266598027  0.2416767590919022
  0.7744866457800299  0.8001401945762510  0.1642936894173985
  0.2663689913079494  0.2448497549028090  0.2045658607248626
  0.8029928610450128  0.2652232664081282  0.1930201543684475
  0.2258832465008567  0.7755383534921876  0.1783807381650320
  0.3395301709043324  0.6622506467654077  0.1412506085591758
  0.6802783741290597  0.3706975589482795  0.1566165586722903
  0.3619657185191656  0.3685466255536340  0.1702290219092788
  0.6595366786020236  0.6856359587459195  0.1335087193962323
  0.9099800405035054  0.5654170989940610  0.4731120840177638
  0.4091442652071606  0.0035161023389207  0.5078826107693928
  0.6959900096070797  0.0068356739415947  0.4902251724316287
  0.0134672348665177  0.3076092963781676  0.5251478243179690
  0.0270013398759659  0.4804985655002980  0.5283222596150239
  0.5473211689238013  0.0905806313761985  0.4950152187672288
  0.5984957233252004  0.0103328325107768  0.4959259829202480
  0.9852267525993668  0.4002964983938710  0.5080466154754788
  0.8706808408715574  0.6530559789984238  0.4590874930356748
  0.3138600646189857  0.0045299584213083  0.5107669379550899
  0.8393267821855872  0.1253223041384786  0.6645325194827478
  0.1546423959157366  0.8095391506171694  0.6289794229420806
  0.8696546462459693  0.4848453513945969  0.4520483489538023
  0.4616405059216291  0.9243607454385270  0.5095244893845177
  0.5527378316415579  0.9279608231819836  0.5033257496749428
  0.9079416119201014  0.4042284719497218  0.4703252429946261
  0.7630873088839536  0.3044145498338295  0.3193752940428283
  0.2694662206166782  0.7271127199826068  0.3049752952416114
  0.7441143931016398  0.7674483231268709  0.2925101598892823
  0.2667185154683409  0.3006187858873375  0.3298313669751991
  0.1743453965315496  0.1699427026409523  0.3612135569148052
  0.8580845443540071  0.8762795229991625  0.3261114644988723
  0.1668578758448973  0.8486993476260309  0.3432420976039268
  0.8680000786352906  0.1810992358230337  0.3549416708675253
  0.8261314006811915  0.2371148357063007  0.3048713148941715
  0.2081532408927984  0.7979753219125314  0.2917898105846035
  0.8081747783116668  0.8303735152941982  0.2747392803710795
  0.2201993247925387  0.2222521772058244  0.3124979493967714
  0.3103513678427348  0.6842900999555326  0.2546060555768008
  0.7179676378372619  0.3487087352393559  0.2707703118041564
  0.3123429011238557  0.3519388244858064  0.2856954773799885
  0.6949869630930294  0.7193102276869539  0.2476156963564620
  0.8402297300966879  0.8085699011272212  0.6368066684708111
  0.1433493417659690  0.1041623376344276  0.6704669768390232
  0.7366381416629011  0.2485101441793844  0.6905510419463710
  0.2340760284024910  0.6779204378772121  0.6726526199544622
  0.1919383214516941  0.7606559899790639  0.6830680672848217
  0.7841649176022898  0.1727823425189143  0.7108600780464940
  0.2371858555416964  0.2409528962296079  0.6986976632158886
  0.7398316528826996  0.6813152845432384  0.6754103714833519
  0.6859084803796449  0.2981972006045410  0.7325989944903526
  0.2745104240890868  0.6307389323446912  0.7219428485674442
  0.7806044928732874  0.1441791092742548  0.7749913119997629
  0.1893077253457349  0.7971604927392661  0.7453866241084981
  0.2823670965178025  0.2903146238980767  0.7450796367530117
  0.6885989251286375  0.6469078978926888  0.7244536228215139
  0.1898781274075318  0.1628048321868079  0.7169473564430859
  0.7806744193092641  0.7658377623841588  0.6837917133749372
  0.7319571728121730  0.1954008566405676  0.8174769814972791
  0.2264700471169050  0.7477180244834472  0.7952797386257586
  0.6280056329262891  0.6465932505408034  0.8326191989487839
  0.3334379587656002  0.3176128899799764  0.8558104908190529
  0.9880527004163682  0.5616580043124344  0.5108396847102554
  0.4551344223124900  0.0861021062773020  0.5009063605871731
  0.3166752060348159  0.6219182983330143  0.8380343782032469
  0.6379363236788578  0.3255787111078874  0.8447985871908941
  0.6854385550558746  0.2716994027958464  0.7972764072541807
  0.2696765571557478  0.6664400370045627  0.7845672496453631
  0.7137754524083562  0.7800896305694209  0.7883882178529689
  0.2305057961637260  0.1892666220705621  0.8269440708473823
  0.2807442010859376  0.2651585489676407  0.8088310898262847
  0.6757657456782553  0.6937109353059370  0.7810985538588753
  0.1862224039595972  0.1388741884209566  0.7809693529763493
  0.7665466012545252  0.8133457951566569  0.7398507774766827
  0.3738464050876757  0.3665527606895012  0.0119662430881746
  0.6302741665102403  0.6223221399350365  0.9861812658647082
  0.3714962973045601  0.6219708254481233  0.9905306696708536
  0.6251625230367281  0.3685188864134119  0.9997347327466812
  0.1243357355899590  0.8643035967547306  0.4908206329830662
  0.8819767838249604  0.1219453268235284  0.5088920526771048
  0.0147802332222327  0.0127171995407664  0.3765403021509570
  0.5088779843417797  0.5144147981099110  0.1230279294967147
  0.8658679997871488  0.8712350712399015  0.4864442855078934
  0.1334530947748149  0.1411240162636673  0.5127581540553052
  0.4862951840948924  0.4827991314289335  0.8711112924388900
  0.9845624509834181  0.9699398706440618  0.6308465861365491
  0.3743363751189079  0.1501641441359993  0.9387921632187783
  0.5151781849450856  0.8705766864010798  0.0174305509532005
  0.6240293555959369  0.9645263650713574  0.0605199372095129
  0.8468103119583290  0.3783573222142067  0.0697419136012059
  0.2668656477903752  0.2241400016699373  0.1548712194034465
  0.1398190559326196  0.8751260559355103  0.2192282290624306
  0.9138970093322243  0.9310785483075108  0.2317287409108246
  0.8950727535522773  0.1670936301237091  0.2310274850168312
  0.6100804013945691  0.6311987629648428  0.2283283961745326
  0.3407789355487409  0.4430802444087831  0.3464247601550881
  0.1459871037365019  0.0955745867804296  0.2670429446471587
  0.7746785006103494  0.2784126620843281  0.1061830676218136
  0.2375863376742231  0.7554243039215081  0.0910484648087149
  0.7867909998943503  0.8112626438158728  0.1138557451187978
  0.5049026157901935  0.3324945146379221  0.0962366001981039
  0.9328092683814546  0.2700424963697330  0.1127879340225064
  0.0266296794300516  0.6099733660529409  0.9304268023455720
  0.1208683035308127  0.5031974314219880  0.9747437143300459
  0.6661356395447910  0.3981457086831455  0.2811201397686673
  0.3592371933638745  0.6311793200018556  0.2637863351140268
  0.7334924221472932  0.7550477995310487  0.3429327069094015
  0.2652575513734163  0.3208436879184191  0.3798313758680081
  0.0163566315278985  0.6253739053749570  0.5279270233305695
  0.7777798966918255  0.2746074039311708  0.4061322064446173
  0.2537059959053707  0.7400144713882213  0.3924154243588376
  0.4531182485121477  0.7926040054116257  0.5070426995313895
  0.7722574756613056  0.4252001499918450  0.4026784165974817
  0.3184105671737925  0.8745923161474778  0.5175079230330581
  0.1164585903824644  0.5361730816255559  0.5813073760506171
  0.8775934712337232  0.3406226430157631  0.4557740285747514
  0.5435199698624160  0.2175413858032584  0.4854131124011758
  0.5935391166662001  0.8669484580946687  0.5044973113712530
  0.4147661537179914  0.1473779364321715  0.4991605055518491
  0.6071671826863891  0.3925774340943349  0.7497706863484908
  0.3498919949960424  0.5388832001440633  0.7503694606943654
  0.8592528417132996  0.0494826507779393  0.7580260872972815
  0.1367098286039408  0.9053101685152640  0.7166251774306005
  0.2254907699666973  0.7744526161887180  0.8435884957266282
  0.7302511103293625  0.1767829030981360  0.8676397544392955
  0.7990094647542136  0.8790746151518078  0.7452478178361446
  0.1476834246819365  0.0792091754064472  0.7939968667253723
  0.2385159104417482  0.6524915150999604  0.6241287234839987
  0.7402666033089531  0.2684405527628542  0.6407436453986080
  0.3209448566259780  0.3502866502277939  0.7324194073443095
  0.6585024428803621  0.5798123592190265  0.7204365294227557
  0.2601417115580702  0.3287472141851140  0.6347246795661334
  0.7282849644128078  0.5738447817026611  0.6266913093755164
  0.7737671235266816  0.5929929569286401  0.4169057166428800
  0.2607109668667249  0.2156140746404134  0.9124906096618162
  0.7280204840327542  0.8880073047889923  0.8362772953433293
  0.2586603426422869  0.0643028701865660  0.9021306009350596
  0.0963898246645201  0.2621898307587287  0.0864466567213782
  0.2596510509523000  0.9026584159471653  0.9228882693056022
  0.4069818163623040  0.6163104903441408  0.1564213093145739
  0.6221237804049053  0.4277163797774790  0.1710312404967311
  0.8865247558696723  0.9075878041547512  0.1911939438137082
  0.1748109288330326  0.1205606356757869  0.2279410606028023
  0.9215872941903527  0.1203623114026868  0.3387722752814497
  0.1190820177169130  0.9165250330905863  0.3326692240441815
  0.3546047189300978  0.4299037162685906  0.3022546832256765
  0.6356500053567160  0.6582698836175211  0.2685544934374917
  0.8447220115240910  0.1968247299657762  0.4129663220562847
  0.1834819369387901  0.8204596940870985  0.4016278192598151
  0.8378565611077349  0.8582160000727868  0.3826112955791032
  0.1853736312144463  0.1895758399816216  0.4192263241790926
  0.7447987187467007  0.3247510643287086  0.3812586662710800
  0.2907186184379142  0.7004579337129542  0.3646419568173442
  0.9205271837899431  0.9327905556385403  0.3110023702119946
  0.1244420742481012  0.1036047784443213  0.3421138730878468
  0.2696892211297879  0.9224837520967100  0.5149979955527755
  0.9497214645356067  0.2521947691133875  0.5326774864119699
  0.1011934465785416  0.4758681789322026  0.5663171550534329
  0.7310765697645181  0.9286108408080622  0.4843049068530192
  0.4163346306190974  0.8437944694388193  0.5188715174273568
  0.7935291905519435  0.4878473553236518  0.4158646379169681
  0.5892920097784042  0.1708413804699873  0.4870445764677953
  0.0957978010989251  0.2863371548721290  0.5287527260008389
  0.7418993441415154  0.0791818809245726  0.4917413124726124
  0.7925573213659192  0.6562488182169162  0.4288320485383750
  0.2676345055576945  0.0743389408184356  0.5092815272450295
  0.9084740872880914  0.7241528756668671  0.4756925588551368
  0.3862991738233887  0.3769854767058760  0.8360848606106401
  0.5755014447499107  0.5824522832993182  0.8177588934188691
  0.3746008559139185  0.5621739550161706  0.8225626720615153
  0.5834139358768127  0.3866091921933332  0.8236762593014006
  0.3218171921429587  0.2978959319235983  0.9151366064575797
  0.6460173428962435  0.6716534969370613  0.8893890173080194
  0.6985880351361331  0.8296448142545643  0.8412445648045832
  0.2263406883294365  0.1642485021938285  0.8893379710158058
  0.3009648156815459  0.6445802846332427  0.8948642879840989
  0.6525419014614684  0.3107966470701129  0.9028528007843875
  0.1177545809418419  0.8865111162711230  0.6382589000496353
  0.8874219374076091  0.0581742909776963  0.6844916344226348
  0.0833302750580387  0.0502990721178378  0.6905131080396671
  0.9052919343220438  0.8550559388356334  0.6605301239267973
  0.1546546581026433  0.8783475860310048  0.7583688015282917
  0.8235817253595101  0.0696878984894624  0.7957229100498111
  0.3173932684692318  0.5533578549654550  0.7092570242143239
  0.6405063167159355  0.3707919200372132  0.7113155956986006
  0.8246234019146854  0.8002561671550268  0.5781824155719661
  0.1664028641813289  0.1087376696906546  0.6128319721036775
  0.2368413180863556  0.2674460581944444  0.6369366316229232
  0.7546168659875292  0.6334965268718733  0.6213983078132088
  0.1609831366072783  0.7769874327023132  0.5725724173824673
  0.8397057769887084  0.1519643367150181  0.6077843163039205
  0.2760856920639156  0.8393396718175552  0.9374479883854576
  0.1568137161687559  0.2761333923070808  0.0675621726872606
  0.7591383261892517  0.4287831829321362  0.9850670680484725
  0.4350645694679116  0.2322211609491731  0.0226030572904605
  0.7754287061550613  0.5790101803808696  0.9863848058287630
  0.2210593467137656  0.3858897077012102  0.0129485412926726
  0.3939356386369468  0.7706926091987043  0.9806411043917223
  0.5845251279620527  0.2185149089052913  0.0121310011910012
  0.6696775810885782  0.7014709152794580  0.0745620526216655
  0.3412467724327755  0.3439524342251090  0.1139934493737016
  0.6947899726573823  0.3423602026778028  0.0992256997191063
  0.3115501711932254  0.6734551597455649  0.0829048416024705
  0.6055683232032578  0.6246404538654460  0.1540409964448202
  0.4218098613843608  0.4266162193700609  0.1836928420749331
  0.8249441868851548  0.2466890636287147  0.1317677563373749
  0.2031425023964459  0.7979890658993369  0.1183920985857227
  0.5086007891584217  0.3839109773210225  0.0677114411220714
  0.2849471322732668  0.0015825748317795  0.9093638886704127
  0.9949154210788649  0.2915929876809429  0.1011137873532633
  0.9682269368181835  0.5922943865938137  0.9466695374860024
  0.6044817739616803  0.0235537767266365  0.0457367394700938
  0.5015163691179936  0.6287543578378205  0.0439803309773268
  0.3826409512202602  0.5053755139098897  0.0569992686073562
  0.9053369491096319  0.0048990006630731  0.4455705819444589
  0.0125814588871691  0.0751238002775665  0.5596859364907800
  0.8706664976185579  0.9837884343824115  0.5616681473520586
  0.0139484664795688  0.1343310702256346  0.4482117874302460
  0.4874527419263970  0.6128289677304934  0.9293847430726601
  0.6071675311615579  0.4937093544172342  0.9347682560366408
  0.1142632048206238  0.0021632318750022  0.4645648638371398
  0.0079806895303705  0.8716865728936298  0.4278898004428413
  0.4921880569236095  0.3740338479484464  0.9459248680709536
  0.3663129356993693  0.4868898834754347  0.9427542367734958
  0.0007611822223055  0.8800340350291691  0.5443315357822769
  0.6228854442385341  0.5077562391761106  0.0515176573712353
 
  0.00000000E+00  0.00000000E+00  0.00000000E+00
  0.00000000E+00  0.00000000E+00  0.00000000E+00
  0.00000000E+00  0.00000000E+00  0.00000000E+00
  0.00000000E+00  0.00000000E+00  0.00000000E+00
  0.00000000E+00  0.00000000E+00  0.00000000E+00
  0.00000000E+00  0.00000000E+00  0.00000000E+00
  0.00000000E+00  0.00000000E+00  0.00000000E+00
  0.00000000E+00  0.00000000E+00  0.00000000E+00
  0.00000000E+00  0.00000000E+00  0.00000000E+00
  0.00000000E+00  0.00000000E+00  0.00000000E+00
  0.00000000E+00  0.00000000E+00  0.00000000E+00
  0.00000000E+00  0.00000000E+00  0.00000000E+00
  0.00000000E+00  0.00000000E+00  0.00000000E+00
  0.00000000E+00  0.00000000E+00  0.00000000E+00
  0.00000000E+00  0.00000000E+00  0.00000000E+00
  0.00000000E+00  0.00000000E+00  0.00000000E+00
  0.00000000E+00  0.00000000E+00  0.00000000E+00
  0.00000000E+00  0.00000000E+00  0.00000000E+00
  0.00000000E+00  0.00000000E+00  0.00000000E+00
  0.00000000E+00  0.00000000E+00  0.00000000E+00
  0.00000000E+00  0.00000000E+00  0.00000000E+00
  0.00000000E+00  0.00000000E+00  0.00000000E+00
  0.00000000E+00  0.00000000E+00  0.00000000E+00
  0.00000000E+00  0.00000000E+00  0.00000000E+00
  0.00000000E+00  0.00000000E+00  0.00000000E+00
  0.00000000E+00  0.00000000E+00  0.00000000E+00
  0.00000000E+00  0.00000000E+00  0.00000000E+00
  0.00000000E+00  0.00000000E+00  0.00000000E+00
  0.00000000E+00  0.00000000E+00  0.00000000E+00
  0.00000000E+00  0.00000000E+00  0.00000000E+00
  0.00000000E+00  0.00000000E+00  0.00000000E+00
  0.00000000E+00  0.00000000E+00  0.00000000E+00
  0.00000000E+00  0.00000000E+00  0.00000000E+00
  0.00000000E+00  0.00000000E+00  0.00000000E+00
  0.00000000E+00  0.00000000E+00  0.00000000E+00
  0.00000000E+00  0.00000000E+00  0.00000000E+00
  0.00000000E+00  0.00000000E+00  0.00000000E+00
  0.00000000E+00  0.00000000E+00  0.00000000E+00
  0.00000000E+00  0.00000000E+00  0.00000000E+00
  0.00000000E+00  0.00000000E+00  0.00000000E+00
  0.00000000E+00  0.00000000E+00  0.00000000E+00
  0.00000000E+00  0.00000000E+00  0.00000000E+00
  0.00000000E+00  0.00000000E+00  0.00000000E+00
  0.00000000E+00  0.00000000E+00  0.00000000E+00
  0.00000000E+00  0.00000000E+00  0.00000000E+00
  0.00000000E+00  0.00000000E+00  0.00000000E+00
  0.00000000E+00  0.00000000E+00  0.00000000E+00
  0.00000000E+00  0.00000000E+00  0.00000000E+00
  0.00000000E+00  0.00000000E+00  0.00000000E+00
  0.00000000E+00  0.00000000E+00  0.00000000E+00
  0.00000000E+00  0.00000000E+00  0.00000000E+00
  0.00000000E+00  0.00000000E+00  0.00000000E+00
  0.00000000E+00  0.00000000E+00  0.00000000E+00
  0.00000000E+00  0.00000000E+00  0.00000000E+00
  0.00000000E+00  0.00000000E+00  0.00000000E+00
  0.00000000E+00  0.00000000E+00  0.00000000E+00
  0.00000000E+00  0.00000000E+00  0.00000000E+00
  0.00000000E+00  0.00000000E+00  0.00000000E+00
  0.00000000E+00  0.00000000E+00  0.00000000E+00
  0.00000000E+00  0.00000000E+00  0.00000000E+00
  0.00000000E+00  0.00000000E+00  0.00000000E+00
  0.00000000E+00  0.00000000E+00  0.00000000E+00
  0.00000000E+00  0.00000000E+00  0.00000000E+00
  0.00000000E+00  0.00000000E+00  0.00000000E+00
  0.00000000E+00  0.00000000E+00  0.00000000E+00
  0.00000000E+00  0.00000000E+00  0.00000000E+00
  0.00000000E+00  0.00000000E+00  0.00000000E+00
  0.00000000E+00  0.00000000E+00  0.00000000E+00
  0.00000000E+00  0.00000000E+00  0.00000000E+00
  0.00000000E+00  0.00000000E+00  0.00000000E+00
  0.00000000E+00  0.00000000E+00  0.00000000E+00
  0.00000000E+00  0.00000000E+00  0.00000000E+00
  0.00000000E+00  0.00000000E+00  0.00000000E+00
  0.00000000E+00  0.00000000E+00  0.00000000E+00
  0.00000000E+00  0.00000000E+00  0.00000000E+00
  0.00000000E+00  0.00000000E+00  0.00000000E+00
  0.00000000E+00  0.00000000E+00  0.00000000E+00
  0.00000000E+00  0.00000000E+00  0.00000000E+00
  0.00000000E+00  0.00000000E+00  0.00000000E+00
  0.00000000E+00  0.00000000E+00  0.00000000E+00
  0.00000000E+00  0.00000000E+00  0.00000000E+00
  0.00000000E+00  0.00000000E+00  0.00000000E+00
  0.00000000E+00  0.00000000E+00  0.00000000E+00
  0.00000000E+00  0.00000000E+00  0.00000000E+00
  0.00000000E+00  0.00000000E+00  0.00000000E+00
  0.00000000E+00  0.00000000E+00  0.00000000E+00
  0.00000000E+00  0.00000000E+00  0.00000000E+00
  0.00000000E+00  0.00000000E+00  0.00000000E+00
  0.00000000E+00  0.00000000E+00  0.00000000E+00
  0.00000000E+00  0.00000000E+00  0.00000000E+00
  0.00000000E+00  0.00000000E+00  0.00000000E+00
  0.00000000E+00  0.00000000E+00  0.00000000E+00
  0.00000000E+00  0.00000000E+00  0.00000000E+00
  0.00000000E+00  0.00000000E+00  0.00000000E+00
  0.00000000E+00  0.00000000E+00  0.00000000E+00
  0.00000000E+00  0.00000000E+00  0.00000000E+00
  0.00000000E+00  0.00000000E+00  0.00000000E+00
  0.00000000E+00  0.00000000E+00  0.00000000E+00
  0.00000000E+00  0.00000000E+00  0.00000000E+00
  0.00000000E+00  0.00000000E+00  0.00000000E+00
  0.00000000E+00  0.00000000E+00  0.00000000E+00
  0.00000000E+00  0.00000000E+00  0.00000000E+00
  0.00000000E+00  0.00000000E+00  0.00000000E+00
  0.00000000E+00  0.00000000E+00  0.00000000E+00
  0.00000000E+00  0.00000000E+00  0.00000000E+00
  0.00000000E+00  0.00000000E+00  0.00000000E+00
  0.00000000E+00  0.00000000E+00  0.00000000E+00
  0.00000000E+00  0.00000000E+00  0.00000000E+00
  0.00000000E+00  0.00000000E+00  0.00000000E+00
  0.00000000E+00  0.00000000E+00  0.00000000E+00
  0.00000000E+00  0.00000000E+00  0.00000000E+00
  0.00000000E+00  0.00000000E+00  0.00000000E+00
  0.00000000E+00  0.00000000E+00  0.00000000E+00
  0.00000000E+00  0.00000000E+00  0.00000000E+00
  0.00000000E+00  0.00000000E+00  0.00000000E+00
  0.00000000E+00  0.00000000E+00  0.00000000E+00
  0.00000000E+00  0.00000000E+00  0.00000000E+00
  0.00000000E+00  0.00000000E+00  0.00000000E+00
  0.00000000E+00  0.00000000E+00  0.00000000E+00
  0.00000000E+00  0.00000000E+00  0.00000000E+00
  0.00000000E+00  0.00000000E+00  0.00000000E+00
  0.00000000E+00  0.00000000E+00  0.00000000E+00
  0.00000000E+00  0.00000000E+00  0.00000000E+00
  0.00000000E+00  0.00000000E+00  0.00000000E+00
  0.00000000E+00  0.00000000E+00  0.00000000E+00
  0.00000000E+00  0.00000000E+00  0.00000000E+00
  0.00000000E+00  0.00000000E+00  0.00000000E+00
  0.00000000E+00  0.00000000E+00  0.00000000E+00
  0.00000000E+00  0.00000000E+00  0.00000000E+00
  0.00000000E+00  0.00000000E+00  0.00000000E+00
  0.00000000E+00  0.00000000E+00  0.00000000E+00
  0.00000000E+00  0.00000000E+00  0.00000000E+00
  0.00000000E+00  0.00000000E+00  0.00000000E+00
  0.00000000E+00  0.00000000E+00  0.00000000E+00
  0.00000000E+00  0.00000000E+00  0.00000000E+00
  0.00000000E+00  0.00000000E+00  0.00000000E+00
  0.00000000E+00  0.00000000E+00  0.00000000E+00
  0.00000000E+00  0.00000000E+00  0.00000000E+00
  0.00000000E+00  0.00000000E+00  0.00000000E+00
  0.00000000E+00  0.00000000E+00  0.00000000E+00
  0.00000000E+00  0.00000000E+00  0.00000000E+00
  0.00000000E+00  0.00000000E+00  0.00000000E+00
  0.00000000E+00  0.00000000E+00  0.00000000E+00
  0.00000000E+00  0.00000000E+00  0.00000000E+00
  0.00000000E+00  0.00000000E+00  0.00000000E+00
  0.00000000E+00  0.00000000E+00  0.00000000E+00
  0.00000000E+00  0.00000000E+00  0.00000000E+00
  0.00000000E+00  0.00000000E+00  0.00000000E+00
  0.00000000E+00  0.00000000E+00  0.00000000E+00
  0.00000000E+00  0.00000000E+00  0.00000000E+00
  0.00000000E+00  0.00000000E+00  0.00000000E+00
  0.00000000E+00  0.00000000E+00  0.00000000E+00
  0.00000000E+00  0.00000000E+00  0.00000000E+00
  0.00000000E+00  0.00000000E+00  0.00000000E+00
  0.00000000E+00  0.00000000E+00  0.00000000E+00
  0.00000000E+00  0.00000000E+00  0.00000000E+00
  0.00000000E+00  0.00000000E+00  0.00000000E+00
  0.00000000E+00  0.00000000E+00  0.00000000E+00
  0.00000000E+00  0.00000000E+00  0.00000000E+00
  0.00000000E+00  0.00000000E+00  0.00000000E+00
  0.00000000E+00  0.00000000E+00  0.00000000E+00
  0.00000000E+00  0.00000000E+00  0.00000000E+00
  0.00000000E+00  0.00000000E+00  0.00000000E+00
  0.00000000E+00  0.00000000E+00  0.00000000E+00
  0.00000000E+00  0.00000000E+00  0.00000000E+00
  0.00000000E+00  0.00000000E+00  0.00000000E+00
  0.00000000E+00  0.00000000E+00  0.00000000E+00
  0.00000000E+00  0.00000000E+00  0.00000000E+00
  0.00000000E+00  0.00000000E+00  0.00000000E+00
  0.00000000E+00  0.00000000E+00  0.00000000E+00
  0.00000000E+00  0.00000000E+00  0.00000000E+00
  0.00000000E+00  0.00000000E+00  0.00000000E+00
  0.00000000E+00  0.00000000E+00  0.00000000E+00
  0.00000000E+00  0.00000000E+00  0.00000000E+00
  0.00000000E+00  0.00000000E+00  0.00000000E+00
  0.00000000E+00  0.00000000E+00  0.00000000E+00
  0.00000000E+00  0.00000000E+00  0.00000000E+00
  0.00000000E+00  0.00000000E+00  0.00000000E+00
  0.00000000E+00  0.00000000E+00  0.00000000E+00
  0.00000000E+00  0.00000000E+00  0.00000000E+00
  0.00000000E+00  0.00000000E+00  0.00000000E+00
  0.00000000E+00  0.00000000E+00  0.00000000E+00
  0.00000000E+00  0.00000000E+00  0.00000000E+00
  0.00000000E+00  0.00000000E+00  0.00000000E+00
  0.00000000E+00  0.00000000E+00  0.00000000E+00
  0.00000000E+00  0.00000000E+00  0.00000000E+00
  0.00000000E+00  0.00000000E+00  0.00000000E+00
  0.00000000E+00  0.00000000E+00  0.00000000E+00
  0.00000000E+00  0.00000000E+00  0.00000000E+00
  0.00000000E+00  0.00000000E+00  0.00000000E+00
  0.00000000E+00  0.00000000E+00  0.00000000E+00
  0.00000000E+00  0.00000000E+00  0.00000000E+00
  0.00000000E+00  0.00000000E+00  0.00000000E+00
  0.00000000E+00  0.00000000E+00  0.00000000E+00
  0.00000000E+00  0.00000000E+00  0.00000000E+00
  0.00000000E+00  0.00000000E+00  0.00000000E+00
  0.00000000E+00  0.00000000E+00  0.00000000E+00
  0.00000000E+00  0.00000000E+00  0.00000000E+00
  0.00000000E+00  0.00000000E+00  0.00000000E+00
  0.00000000E+00  0.00000000E+00  0.00000000E+00
  0.00000000E+00  0.00000000E+00  0.00000000E+00
  0.00000000E+00  0.00000000E+00  0.00000000E+00
  0.00000000E+00  0.00000000E+00  0.00000000E+00
  0.00000000E+00  0.00000000E+00  0.00000000E+00
  0.00000000E+00  0.00000000E+00  0.00000000E+00
  0.00000000E+00  0.00000000E+00  0.00000000E+00
  0.00000000E+00  0.00000000E+00  0.00000000E+00
  0.00000000E+00  0.00000000E+00  0.00000000E+00
  0.00000000E+00  0.00000000E+00  0.00000000E+00
  0.00000000E+00  0.00000000E+00  0.00000000E+00
  0.00000000E+00  0.00000000E+00  0.00000000E+00
  0.00000000E+00  0.00000000E+00  0.00000000E+00
  0.00000000E+00  0.00000000E+00  0.00000000E+00
  0.00000000E+00  0.00000000E+00  0.00000000E+00
  0.00000000E+00  0.00000000E+00  0.00000000E+00
  0.00000000E+00  0.00000000E+00  0.00000000E+00
  0.00000000E+00  0.00000000E+00  0.00000000E+00
  0.00000000E+00  0.00000000E+00  0.00000000E+00
  0.00000000E+00  0.00000000E+00  0.00000000E+00
  0.00000000E+00  0.00000000E+00  0.00000000E+00
  0.00000000E+00  0.00000000E+00  0.00000000E+00
  0.00000000E+00  0.00000000E+00  0.00000000E+00
  0.00000000E+00  0.00000000E+00  0.00000000E+00
  0.00000000E+00  0.00000000E+00  0.00000000E+00
  0.00000000E+00  0.00000000E+00  0.00000000E+00
  0.00000000E+00  0.00000000E+00  0.00000000E+00
  0.00000000E+00  0.00000000E+00  0.00000000E+00
  0.00000000E+00  0.00000000E+00  0.00000000E+00
  0.00000000E+00  0.00000000E+00  0.00000000E+00
  0.00000000E+00  0.00000000E+00  0.00000000E+00
  0.00000000E+00  0.00000000E+00  0.00000000E+00
  0.00000000E+00  0.00000000E+00  0.00000000E+00
  0.00000000E+00  0.00000000E+00  0.00000000E+00
  0.00000000E+00  0.00000000E+00  0.00000000E+00
  0.00000000E+00  0.00000000E+00  0.00000000E+00
  0.00000000E+00  0.00000000E+00  0.00000000E+00
  0.00000000E+00  0.00000000E+00  0.00000000E+00
  0.00000000E+00  0.00000000E+00  0.00000000E+00
  0.00000000E+00  0.00000000E+00  0.00000000E+00
  0.00000000E+00  0.00000000E+00  0.00000000E+00
  0.00000000E+00  0.00000000E+00  0.00000000E+00
  0.00000000E+00  0.00000000E+00  0.00000000E+00
  0.00000000E+00  0.00000000E+00  0.00000000E+00
  0.00000000E+00  0.00000000E+00  0.00000000E+00
  0.00000000E+00  0.00000000E+00  0.00000000E+00
  0.00000000E+00  0.00000000E+00  0.00000000E+00
  0.00000000E+00  0.00000000E+00  0.00000000E+00
  0.00000000E+00  0.00000000E+00  0.00000000E+00
