# Supplementary material for: Dramatic Enhancement of Rare-Earth Metal–Organic Framework Stability Via Metal Cluster Fluorination
Source: JACS Au. 2022 Aug 9;2(8):1889–98. doi: 10.1021/jacsau.2c00259 (PMC9400048; doi:10.1021/jacsau.2c00259)
Supplement: Supplementary file 2 — au2c00259_si_002.zip [file au2c00259_si_002.zip › jacs_supplement/poscars/empty_stability/dobdc/mixed/y/double/twelve/POSCAR]

POSCAR file written by OVITO Basic 3.5.4
   1.00000000000000     
    14.9692834103908705   -0.0054070185229686   -0.1228115668884271
    -0.0517564817437887   14.9020106802930101    0.0001719670222822
    -0.0520678436851311   -0.0289138302760538   21.1090193775542865
   C    Y    H    O    F 
    96    12    55    75    12
Direct
  0.4038791288262118  0.9278887511438398  0.9648533454256878
  0.0668045666758417  0.3988762205366498  0.0329949321411434
  0.8062497912679092  0.4974546907184774  0.9888495390071057
  0.5052600441409112  0.1878494147191105  0.0101356328372830
  0.5265100502587501  0.0151963878712778  0.0110356789788000
  0.4852472574373223  0.9331438710289675  0.9983604698677127
  0.9005994883018289  0.4769900068772159  0.0075427111640920
  0.4836234046563987  0.0939192308686430  0.9900992063036966
  0.3647103452524050  0.0067461089187262  0.9407375961046611
  0.9893368561125087  0.3630455706756592  0.0608783624349840
  0.1528862834177147  0.3528467572999432  0.0365937837420844
  0.3574029753444847  0.8419590461199320  0.9604053474181100
  0.4059587446255222  0.0879256343169885  0.9535425404738902
  0.9081593034134059  0.4027808039007397  0.0470796143129490
  0.0599775018431927  0.4767965830432459  0.9959411675006962
  0.9781649376780877  0.5176534906205603  0.9834813788221766
  0.7065543676073034  0.7376250368016528  0.1837778829795056
  0.3098083799679898  0.3248977506148307  0.2206102952580125
  0.7345112353518815  0.3271113653144084  0.2083134115843848
  0.2888878207853054  0.7076889876633174  0.1907741195779877
  0.2116065094140325  0.1995914918255721  0.2460569380987181
  0.8203886116610164  0.8484515799813792  0.2115593597379686
  0.1848996792108935  0.8197294762022977  0.2271086564812421
  0.8457648198423655  0.2192248542025581  0.2424700555712036
  0.7706288831013666  0.8015928635904288  0.1661513113364066
  0.2599941998269273  0.2497463997077816  0.2026870381503656
  0.8022697471822084  0.2644081917984664  0.1938633286329221
  0.2240201724003157  0.7743465667119693  0.1769536759739054
  0.3389519824140805  0.6624276238251454  0.1401675593004299
  0.6795382536472943  0.3689931033376652  0.1576550295419850
  0.3602141442062958  0.3697040908546967  0.1691506086829691
  0.6569760587956637  0.6867171830574819  0.1349948430974024
  0.9100832637587004  0.5645815969893704  0.4730676949728121
  0.4111195395662932  0.0038353995719902  0.5112145830568480
  0.6971129536520309  0.0061321635346161  0.4924632549273795
  0.0137519984623538  0.3070681445559771  0.5245118085375040
  0.0268907911879452  0.4798210432270764  0.5277400398126417
  0.5491217145229825  0.0901584990373721  0.4968766086798340
  0.6000381009302274  0.0099115703746975  0.4992077949843292
  0.9853712587678274  0.3996270352892139  0.5073944285597136
  0.8707652843710676  0.6522326443383335  0.4594329669634689
  0.3162139828610151  0.0051527019943123  0.5129407113844380
  0.8407979236713743  0.1252398479754930  0.6651116990858199
  0.1557093442146211  0.8115712787539451  0.6298939456088917
  0.8699303501438465  0.4840136820363128  0.4519968525235925
  0.4633937387644735  0.9247642138838899  0.5150958403214787
  0.5542876776267747  0.9280140104033521  0.5086604641201617
  0.9082704074399715  0.4034320622790730  0.4699364353551445
  0.7619166108753106  0.3037559054168639  0.3201284400593849
  0.2682573847895853  0.7282490663367156  0.3035386371388711
  0.7404678433345211  0.7675728743540162  0.2941587504777488
  0.2648133814470910  0.3015758714902645  0.3286513001228286
  0.1716605302890315  0.1710022634378348  0.3590731016505515
  0.8552165939098728  0.8753123618179970  0.3277778542583860
  0.1648812610869967  0.8495235233466900  0.3410962244258400
  0.8669289571325649  0.1811130405815149  0.3556154990632905
  0.8252730965963053  0.2369212120650062  0.3055869522628569
  0.2062408869655812  0.7980743325216721  0.2900873989099821
  0.8044912891728160  0.8304557026885604  0.2765234332468509
  0.2157429020378956  0.2251291527363222  0.3106723957250637
  0.3094671637397610  0.6852902733234387  0.2533627036925097
  0.7163883508139790  0.3472012560739941  0.2716152121846918
  0.3108710511134447  0.3528038448781388  0.2847835273640129
  0.6912893788488361  0.7199938260568430  0.2491464803892924
  0.8416301224209519  0.8080688086853485  0.6373055673536143
  0.1439340501344191  0.1051598841058876  0.6694374076028211
  0.7390574439999256  0.2492610468400400  0.6909188103858526
  0.2374656057687048  0.6808228453823730  0.6723705628805163
  0.1937153709935231  0.7623502662221853  0.6835156378993616
  0.7853600265875258  0.1729568327535773  0.7111204707728902
  0.2399346213037177  0.2403228936225332  0.6977043655412132
  0.7413346048107243  0.6805750584503372  0.6752154902328300
  0.6881555455520783  0.2990145277169773  0.7328220428442265
  0.2780640179682052  0.6334244909228275  0.7212813616892220
  0.7803464919461902  0.1439657737357152  0.7749962416664644
  0.1896301623203058  0.7974318668502747  0.7461395984106574
  0.2850047704124776  0.2894427280593277  0.7441270170874716
  0.6903357541608202  0.6456349982171119  0.7241234723233845
  0.1916141121785984  0.1628343146233320  0.7158478146874003
  0.7823768080689248  0.7648310346163498  0.6841021375186642
  0.7313503053767221  0.1951433901578881  0.8173040045931756
  0.2271229374265005  0.7478162383425726  0.7955637239023545
  0.6303238098237074  0.6439605887171354  0.8324556439545603
  0.3345757266007112  0.3172306521216086  0.8549268845979725
  0.9879307498030556  0.5609035931034256  0.5105677176735242
  0.4571907941768387  0.0860500705178637  0.5026286271668639
  0.3180434339617193  0.6224190923796655  0.8374083447432881
  0.6382565744184063  0.3258275397708772  0.8447024448410545
  0.6860015949558758  0.2719263598261605  0.7972218416254080
  0.2717520005139704  0.6676611957398322  0.7841669087757523
  0.7162135236689480  0.7776853859994972  0.7889626531159877
  0.2319891109104404  0.1889503895686033  0.8257132076719600
  0.2826011451742261  0.2645501727283204  0.8077981886951520
  0.6779151290106853  0.6916131195234669  0.7811196932361995
  0.1876094467945961  0.1389400396507696  0.7797283452849442
  0.7687222136050949  0.8114965455258769  0.7405603281828803
  0.3738357043014418  0.3664226685097987  0.0109804862431417
  0.6318449149753249  0.6223220672849905  0.9869828858505940
  0.3722236344082503  0.6221590709088005  0.9894931408667489
  0.6249081260573988  0.3690654283894119  0.9998491596911450
  0.1241217919296886  0.8649945581573775  0.4897958651136491
  0.8826935158125337  0.1216342054908992  0.5091607184162115
  0.0134513315949931  0.0124966328068652  0.3762389832640594
  0.5077562147768617  0.5145345370790650  0.1220193387727804
  0.8664734177235189  0.8707098438603325  0.4873180374618258
  0.1336191517584879  0.1400510190549724  0.5118583579077125
  0.4866323890658748  0.4827961792242377  0.8709091976304535
  0.9849250750154894  0.9701621271605774  0.6311160626392720
  0.3750425267351147  0.1505528716822155  0.9383432439452335
  0.5131700205676069  0.8706652030512956  0.0172700523112610
  0.6217248502611170  0.9640508010006528  0.0606569133225037
  0.8465642682833519  0.3728685218395498  0.0644691348514357
  0.2593643154821663  0.2301854399850924  0.1528027336462117
  0.1368065655738562  0.8731265738516782  0.2174188776193020
  0.9098512054991161  0.9315436371353272  0.2339408815459478
  0.8947975440618805  0.1673037937601265  0.2318051081811063
  0.6063492180220820  0.6322312990994519  0.2295949485800435
  0.3436770062714913  0.4408946349800758  0.3465533820890059
  0.1368419444449600  0.1022924981658164  0.2640198856690930
  0.7744592679673161  0.2775356032607235  0.1071804760671782
  0.2364288678021538  0.7536620901446582  0.0898315524875031
  0.7828485415879953  0.8131254213247843  0.1158102993036820
  0.5027631040992446  0.3324178626753778  0.0949822636988245
  0.9327705328074956  0.2677528820676685  0.1109223529171146
  0.6802704696256754  0.5074325534728672  0.0854292050096248
  0.0276748033398633  0.6094001904722433  0.9305438496152547
  0.1212849689943880  0.5020388374916607  0.9741669219074680
  0.6642189343493712  0.3961309633643566  0.2819833329410670
  0.3589026955333239  0.6330080171250430  0.2627135617334702
  0.7301502005899181  0.7546570811540931  0.3444835065123542
  0.2655513342452451  0.3199467181668041  0.3789897939081825
  0.0159658367953668  0.6246375976731144  0.5277430313056257
  0.7768270128367263  0.2743153348539522  0.4067901064223634
  0.2533597341579465  0.7429537439750789  0.3908203257940599
  0.4568056994235263  0.7933361594355333  0.5209560440688392
  0.7722440600730991  0.4244184336962817  0.4032029611659240
  0.3187157318294709  0.8756975991237397  0.5233555212199690
  0.1161521152080311  0.5354537429687483  0.5805225242372387
  0.8780407421484142  0.3398101836104885  0.4553741754207294
  0.5455889307135990  0.2166145271404503  0.4849714880795304
  0.5948789206425928  0.8670303255007781  0.5109128179547255
  0.4169954898373689  0.1471844528718407  0.4994110384619148
  0.6102509236209102  0.3939613256602001  0.7499657527783228
  0.3538513620517136  0.5420398953654626  0.7491903125121624
  0.8583113059277849  0.0488375822676730  0.7581903410969346
  0.1346757659934639  0.9041955572219962  0.7182008873445511
  0.2249213703574711  0.7734921885146093  0.8440883426847421
  0.7285190400127490  0.1761036427134428  0.8672579580919120
  0.8012243790046156  0.8770793038848481  0.7463355619297474
  0.1484249019205848  0.0797771146160997  0.7927160345647977
  0.2427467011408382  0.6563389782660778  0.6236898600020382
  0.7438537228806936  0.2696365936036003  0.6413439849553484
  0.3240505356007901  0.3490853526671174  0.7315989460881980
  0.6601577332983979  0.5786677062703447  0.7197153226453636
  0.2652645361293295  0.3272840735088209  0.6338866683183610
  0.7294025426850226  0.5737935100165927  0.6258670745436348
  0.7740867448281605  0.5920706152455750  0.4176012108039089
  0.2615301846275528  0.2154222918914641  0.9112074020319696
  0.7303514412719352  0.8851126777708700  0.8373751031596015
  0.1808052460832315  0.0136432644419671  0.4330523097838324
  0.2594187421865755  0.0650079939250574  0.9011077853086960
  0.0965611832419810  0.2595574606405435  0.0838400879234058
  0.2596444084664000  0.9035232084759457  0.9219035366769788
  0.4064862392750186  0.6171100289118030  0.1553297527736390
  0.6218421522361410  0.4267531082843661  0.1717887086889576
  0.8822501316864333  0.9087977230529916  0.1933275456878505
  0.1645714373515261  0.1283648159604738  0.2248919933457856
  0.9201342362253158  0.1202829666652505  0.3393243830643229
  0.1161355833450628  0.9162296521670044  0.3297392551552321
  0.3558708627706864  0.4288143137590978  0.3020061534368139
  0.6319170468123190  0.6589535918546900  0.2698276614447011
  0.8437712984957031  0.1970073675944377  0.4136348738633657
  0.1828135264884381  0.8235282466748757  0.3996936436451222
  0.8359051105705504  0.8563164259175196  0.3842171372392613
  0.1855640285286952  0.1871755374370494  0.4173223251416616
  0.7437522660312155  0.3242857403369115  0.3819688321533761
  0.2898587003906670  0.7027880892967460  0.3632008926361294
  0.9173957380453786  0.9317161898938338  0.3125291956863805
  0.1211275669873970  0.1054100235270070  0.3395219643335849
  0.2710479237984629  0.9235930819261000  0.5178694944252840
  0.9502810477681933  0.2519043964878307  0.5332713405507477
  0.1008978531274280  0.4751943221731665  0.5655094704537689
  0.7318386910548043  0.9278358722999869  0.4864717364743143
  0.4178679015478934  0.8450797536687631  0.5262132161116284
  0.7939010510600824  0.4870119246976969  0.4161507167622460
  0.5911817863032525  0.1699872566178868  0.4874917305735949
  0.0958264507252551  0.2858455535186692  0.5270945518693182
  0.7430768666797505  0.0784103004584082  0.4930654987179608
  0.7927919149207483  0.6553225361900203  0.4294955184989249
  0.2704814160293623  0.0753652144062897  0.5083844756394811
  0.1249212559020947  0.0031441395377030  0.4557635839770171
  0.9084331090236262  0.7232393057089226  0.4761117032018518
  0.3870793766155884  0.3769394276986731  0.8354283887289853
  0.5773591246233423  0.5804009637151424  0.8173665915892272
  0.3760118991964205  0.5629013321848078  0.8218325522144241
  0.5845312456414220  0.3872471101055552  0.8235621686038286
  0.3224594876043128  0.2974637873056025  0.9141119063293814
  0.6489676114302583  0.6679306653109336  0.8891361534580327
  0.7014048557393551  0.8265483354174563  0.8422073209893242
  0.2271961149198631  0.1641085598845606  0.8880112445590527
  0.3014374922799448  0.6442703296702064  0.8942142928792194
  0.6520290111992821  0.3108141320178390  0.9026409241292654
  0.1166813801181092  0.8869968206624392  0.6404835880980784
  0.8879656127782098  0.0578160035648878  0.6852089230891707
  0.0831620576360237  0.0524949559592045  0.6895957851553973
  0.9061224352874078  0.8550453688631308  0.6609333966268949
  0.1531633449062326  0.8774961999570721  0.7598287150115866
  0.8222486152628719  0.0690928471348755  0.7956828593217935
  0.3224205005643626  0.5572418616732051  0.7079455059824582
  0.6441213119227598  0.3723135791142056  0.7117163557981740
  0.8263236198481820  0.7995417649115240  0.5787540910960445
  0.1667853099023517  0.1095571762937126  0.6117889201054467
  0.2404789678363173  0.2666090471473126  0.6360251249183051
  0.7556215910618107  0.6334798348293162  0.6208164957745623
  0.1633583589558967  0.7807934115074886  0.5732860480860680
  0.8424595210232226  0.1518536154472656  0.6084758338068781
  0.2755259210785184  0.8401918591468629  0.9365395878149769
  0.1567845696836869  0.2740762851241314  0.0651664040022553
  0.7597752766394237  0.4268425372265767  0.9807682701190856
  0.4346291497585923  0.2321859681175482  0.0225787066214522
  0.7772080974600044  0.5770480130749220  0.9846065770643477
  0.2209403435670154  0.3844861899519714  0.0113887587993489
  0.3920631645823818  0.7712501485752981  0.9803674199480525
  0.5838267855084354  0.2185391637438983  0.0126485710404154
  0.6683554072971987  0.7019711562733022  0.0761486233774136
  0.3399384551272107  0.3450100350625931  0.1129469904236373
  0.6949097746993829  0.3415268473119326  0.1000731684789642
  0.3113726171004032  0.6732833662590494  0.0818736729896230
  0.6031252052222058  0.6254168423274677  0.1553203715542963
  0.4207935646918060  0.4266304176941915  0.1828195086169657
  0.8246196146985554  0.2461706059115514  0.1326903339239323
  0.2011294340636383  0.7957949969372251  0.1169728898680020
  0.5073924097195075  0.3841470327260481  0.0669254681455485
  0.6312159161709801  0.5080596227454777  0.0547456844064982
  0.2854050108582342  0.0022723591443423  0.9086964834936566
  0.9943610537704046  0.2880668430612090  0.0976257701466352
  0.9692077748983579  0.5910685662546413  0.9461127599652244
  0.6027481714726690  0.0231482352935757  0.0459042249325989
  0.5017498787420962  0.6269472920670367  0.0427629512145273
  0.3820193937845033  0.5055441284648481  0.0560360105307467
  0.9052116513587976  0.0042605934421758  0.4460925225875059
  0.0145126209831616  0.0716491736788711  0.5576691825879223
  0.8714344789166404  0.9836047943916171  0.5623742791600392
  0.0127005245272613  0.1349784574303712  0.4482657175987654
  0.4873670193589064  0.6148065327150860  0.9279958535789419
  0.6030888192860075  0.4939182666281994  0.9372410317303022
  0.0067120325067833  0.8710611198237928  0.4283341711651758
  0.4918694295096913  0.3724771557848356  0.9451410452783549
  0.3672892473965135  0.4869145023775019  0.9419949254791007
  0.0021701818539341  0.8809412058144659  0.5444585729915161
 
  0.00000000E+00  0.00000000E+00  0.00000000E+00
  0.00000000E+00  0.00000000E+00  0.00000000E+00
  0.00000000E+00  0.00000000E+00  0.00000000E+00
  0.00000000E+00  0.00000000E+00  0.00000000E+00
  0.00000000E+00  0.00000000E+00  0.00000000E+00
  0.00000000E+00  0.00000000E+00  0.00000000E+00
  0.00000000E+00  0.00000000E+00  0.00000000E+00
  0.00000000E+00  0.00000000E+00  0.00000000E+00
  0.00000000E+00  0.00000000E+00  0.00000000E+00
  0.00000000E+00  0.00000000E+00  0.00000000E+00
  0.00000000E+00  0.00000000E+00  0.00000000E+00
  0.00000000E+00  0.00000000E+00  0.00000000E+00
  0.00000000E+00  0.00000000E+00  0.00000000E+00
  0.00000000E+00  0.00000000E+00  0.00000000E+00
  0.00000000E+00  0.00000000E+00  0.00000000E+00
  0.00000000E+00  0.00000000E+00  0.00000000E+00
  0.00000000E+00  0.00000000E+00  0.00000000E+00
  0.00000000E+00  0.00000000E+00  0.00000000E+00
  0.00000000E+00  0.00000000E+00  0.00000000E+00
  0.00000000E+00  0.00000000E+00  0.00000000E+00
  0.00000000E+00  0.00000000E+00  0.00000000E+00
  0.00000000E+00  0.00000000E+00  0.00000000E+00
  0.00000000E+00  0.00000000E+00  0.00000000E+00
  0.00000000E+00  0.00000000E+00  0.00000000E+00
  0.00000000E+00  0.00000000E+00  0.00000000E+00
  0.00000000E+00  0.00000000E+00  0.00000000E+00
  0.00000000E+00  0.00000000E+00  0.00000000E+00
  0.00000000E+00  0.00000000E+00  0.00000000E+00
  0.00000000E+00  0.00000000E+00  0.00000000E+00
  0.00000000E+00  0.00000000E+00  0.00000000E+00
  0.00000000E+00  0.00000000E+00  0.00000000E+00
  0.00000000E+00  0.00000000E+00  0.00000000E+00
  0.00000000E+00  0.00000000E+00  0.00000000E+00
  0.00000000E+00  0.00000000E+00  0.00000000E+00
  0.00000000E+00  0.00000000E+00  0.00000000E+00
  0.00000000E+00  0.00000000E+00  0.00000000E+00
  0.00000000E+00  0.00000000E+00  0.00000000E+00
  0.00000000E+00  0.00000000E+00  0.00000000E+00
  0.00000000E+00  0.00000000E+00  0.00000000E+00
  0.00000000E+00  0.00000000E+00  0.00000000E+00
  0.00000000E+00  0.00000000E+00  0.00000000E+00
  0.00000000E+00  0.00000000E+00  0.00000000E+00
  0.00000000E+00  0.00000000E+00  0.00000000E+00
  0.00000000E+00  0.00000000E+00  0.00000000E+00
  0.00000000E+00  0.00000000E+00  0.00000000E+00
  0.00000000E+00  0.00000000E+00  0.00000000E+00
  0.00000000E+00  0.00000000E+00  0.00000000E+00
  0.00000000E+00  0.00000000E+00  0.00000000E+00
  0.00000000E+00  0.00000000E+00  0.00000000E+00
  0.00000000E+00  0.00000000E+00  0.00000000E+00
  0.00000000E+00  0.00000000E+00  0.00000000E+00
  0.00000000E+00  0.00000000E+00  0.00000000E+00
  0.00000000E+00  0.00000000E+00  0.00000000E+00
  0.00000000E+00  0.00000000E+00  0.00000000E+00
  0.00000000E+00  0.00000000E+00  0.00000000E+00
  0.00000000E+00  0.00000000E+00  0.00000000E+00
  0.00000000E+00  0.00000000E+00  0.00000000E+00
  0.00000000E+00  0.00000000E+00  0.00000000E+00
  0.00000000E+00  0.00000000E+00  0.00000000E+00
  0.00000000E+00  0.00000000E+00  0.00000000E+00
  0.00000000E+00  0.00000000E+00  0.00000000E+00
  0.00000000E+00  0.00000000E+00  0.00000000E+00
  0.00000000E+00  0.00000000E+00  0.00000000E+00
  0.00000000E+00  0.00000000E+00  0.00000000E+00
  0.00000000E+00  0.00000000E+00  0.00000000E+00
  0.00000000E+00  0.00000000E+00  0.00000000E+00
  0.00000000E+00  0.00000000E+00  0.00000000E+00
  0.00000000E+00  0.00000000E+00  0.00000000E+00
  0.00000000E+00  0.00000000E+00  0.00000000E+00
  0.00000000E+00  0.00000000E+00  0.00000000E+00
  0.00000000E+00  0.00000000E+00  0.00000000E+00
  0.00000000E+00  0.00000000E+00  0.00000000E+00
  0.00000000E+00  0.00000000E+00  0.00000000E+00
  0.00000000E+00  0.00000000E+00  0.00000000E+00
  0.00000000E+00  0.00000000E+00  0.00000000E+00
  0.00000000E+00  0.00000000E+00  0.00000000E+00
  0.00000000E+00  0.00000000E+00  0.00000000E+00
  0.00000000E+00  0.00000000E+00  0.00000000E+00
  0.00000000E+00  0.00000000E+00  0.00000000E+00
  0.00000000E+00  0.00000000E+00  0.00000000E+00
  0.00000000E+00  0.00000000E+00  0.00000000E+00
  0.00000000E+00  0.00000000E+00  0.00000000E+00
  0.00000000E+00  0.00000000E+00  0.00000000E+00
  0.00000000E+00  0.00000000E+00  0.00000000E+00
  0.00000000E+00  0.00000000E+00  0.00000000E+00
  0.00000000E+00  0.00000000E+00  0.00000000E+00
  0.00000000E+00  0.00000000E+00  0.00000000E+00
  0.00000000E+00  0.00000000E+00  0.00000000E+00
  0.00000000E+00  0.00000000E+00  0.00000000E+00
  0.00000000E+00  0.00000000E+00  0.00000000E+00
  0.00000000E+00  0.00000000E+00  0.00000000E+00
  0.00000000E+00  0.00000000E+00  0.00000000E+00
  0.00000000E+00  0.00000000E+00  0.00000000E+00
  0.00000000E+00  0.00000000E+00  0.00000000E+00
  0.00000000E+00  0.00000000E+00  0.00000000E+00
  0.00000000E+00  0.00000000E+00  0.00000000E+00
  0.00000000E+00  0.00000000E+00  0.00000000E+00
  0.00000000E+00  0.00000000E+00  0.00000000E+00
  0.00000000E+00  0.00000000E+00  0.00000000E+00
  0.00000000E+00  0.00000000E+00  0.00000000E+00
  0.00000000E+00  0.00000000E+00  0.00000000E+00
  0.00000000E+00  0.00000000E+00  0.00000000E+00
  0.00000000E+00  0.00000000E+00  0.00000000E+00
  0.00000000E+00  0.00000000E+00  0.00000000E+00
  0.00000000E+00  0.00000000E+00  0.00000000E+00
  0.00000000E+00  0.00000000E+00  0.00000000E+00
  0.00000000E+00  0.00000000E+00  0.00000000E+00
  0.00000000E+00  0.00000000E+00  0.00000000E+00
  0.00000000E+00  0.00000000E+00  0.00000000E+00
  0.00000000E+00  0.00000000E+00  0.00000000E+00
  0.00000000E+00  0.00000000E+00  0.00000000E+00
  0.00000000E+00  0.00000000E+00  0.00000000E+00
  0.00000000E+00  0.00000000E+00  0.00000000E+00
  0.00000000E+00  0.00000000E+00  0.00000000E+00
  0.00000000E+00  0.00000000E+00  0.00000000E+00
  0.00000000E+00  0.00000000E+00  0.00000000E+00
  0.00000000E+00  0.00000000E+00  0.00000000E+00
  0.00000000E+00  0.00000000E+00  0.00000000E+00
  0.00000000E+00  0.00000000E+00  0.00000000E+00
  0.00000000E+00  0.00000000E+00  0.00000000E+00
  0.00000000E+00  0.00000000E+00  0.00000000E+00
  0.00000000E+00  0.00000000E+00  0.00000000E+00
  0.00000000E+00  0.00000000E+00  0.00000000E+00
  0.00000000E+00  0.00000000E+00  0.00000000E+00
  0.00000000E+00  0.00000000E+00  0.00000000E+00
  0.00000000E+00  0.00000000E+00  0.00000000E+00
  0.00000000E+00  0.00000000E+00  0.00000000E+00
  0.00000000E+00  0.00000000E+00  0.00000000E+00
  0.00000000E+00  0.00000000E+00  0.00000000E+00
  0.00000000E+00  0.00000000E+00  0.00000000E+00
  0.00000000E+00  0.00000000E+00  0.00000000E+00
  0.00000000E+00  0.00000000E+00  0.00000000E+00
  0.00000000E+00  0.00000000E+00  0.00000000E+00
  0.00000000E+00  0.00000000E+00  0.00000000E+00
  0.00000000E+00  0.00000000E+00  0.00000000E+00
  0.00000000E+00  0.00000000E+00  0.00000000E+00
  0.00000000E+00  0.00000000E+00  0.00000000E+00
  0.00000000E+00  0.00000000E+00  0.00000000E+00
  0.00000000E+00  0.00000000E+00  0.00000000E+00
  0.00000000E+00  0.00000000E+00  0.00000000E+00
  0.00000000E+00  0.00000000E+00  0.00000000E+00
  0.00000000E+00  0.00000000E+00  0.00000000E+00
  0.00000000E+00  0.00000000E+00  0.00000000E+00
  0.00000000E+00  0.00000000E+00  0.00000000E+00
  0.00000000E+00  0.00000000E+00  0.00000000E+00
  0.00000000E+00  0.00000000E+00  0.00000000E+00
  0.00000000E+00  0.00000000E+00  0.00000000E+00
  0.00000000E+00  0.00000000E+00  0.00000000E+00
  0.00000000E+00  0.00000000E+00  0.00000000E+00
  0.00000000E+00  0.00000000E+00  0.00000000E+00
  0.00000000E+00  0.00000000E+00  0.00000000E+00
  0.00000000E+00  0.00000000E+00  0.00000000E+00
  0.00000000E+00  0.00000000E+00  0.00000000E+00
  0.00000000E+00  0.00000000E+00  0.00000000E+00
  0.00000000E+00  0.00000000E+00  0.00000000E+00
  0.00000000E+00  0.00000000E+00  0.00000000E+00
  0.00000000E+00  0.00000000E+00  0.00000000E+00
  0.00000000E+00  0.00000000E+00  0.00000000E+00
  0.00000000E+00  0.00000000E+00  0.00000000E+00
  0.00000000E+00  0.00000000E+00  0.00000000E+00
  0.00000000E+00  0.00000000E+00  0.00000000E+00
  0.00000000E+00  0.00000000E+00  0.00000000E+00
  0.00000000E+00  0.00000000E+00  0.00000000E+00
  0.00000000E+00  0.00000000E+00  0.00000000E+00
  0.00000000E+00  0.00000000E+00  0.00000000E+00
  0.00000000E+00  0.00000000E+00  0.00000000E+00
  0.00000000E+00  0.00000000E+00  0.00000000E+00
  0.00000000E+00  0.00000000E+00  0.00000000E+00
  0.00000000E+00  0.00000000E+00  0.00000000E+00
  0.00000000E+00  0.00000000E+00  0.00000000E+00
  0.00000000E+00  0.00000000E+00  0.00000000E+00
  0.00000000E+00  0.00000000E+00  0.00000000E+00
  0.00000000E+00  0.00000000E+00  0.00000000E+00
  0.00000000E+00  0.00000000E+00  0.00000000E+00
  0.00000000E+00  0.00000000E+00  0.00000000E+00
  0.00000000E+00  0.00000000E+00  0.00000000E+00
  0.00000000E+00  0.00000000E+00  0.00000000E+00
  0.00000000E+00  0.00000000E+00  0.00000000E+00
  0.00000000E+00  0.00000000E+00  0.00000000E+00
  0.00000000E+00  0.00000000E+00  0.00000000E+00
  0.00000000E+00  0.00000000E+00  0.00000000E+00
  0.00000000E+00  0.00000000E+00  0.00000000E+00
  0.00000000E+00  0.00000000E+00  0.00000000E+00
  0.00000000E+00  0.00000000E+00  0.00000000E+00
  0.00000000E+00  0.00000000E+00  0.00000000E+00
  0.00000000E+00  0.00000000E+00  0.00000000E+00
  0.00000000E+00  0.00000000E+00  0.00000000E+00
  0.00000000E+00  0.00000000E+00  0.00000000E+00
  0.00000000E+00  0.00000000E+00  0.00000000E+00
  0.00000000E+00  0.00000000E+00  0.00000000E+00
  0.00000000E+00  0.00000000E+00  0.00000000E+00
  0.00000000E+00  0.00000000E+00  0.00000000E+00
  0.00000000E+00  0.00000000E+00  0.00000000E+00
  0.00000000E+00  0.00000000E+00  0.00000000E+00
  0.00000000E+00  0.00000000E+00  0.00000000E+00
  0.00000000E+00  0.00000000E+00  0.00000000E+00
  0.00000000E+00  0.00000000E+00  0.00000000E+00
  0.00000000E+00  0.00000000E+00  0.00000000E+00
  0.00000000E+00  0.00000000E+00  0.00000000E+00
  0.00000000E+00  0.00000000E+00  0.00000000E+00
  0.00000000E+00  0.00000000E+00  0.00000000E+00
  0.00000000E+00  0.00000000E+00  0.00000000E+00
  0.00000000E+00  0.00000000E+00  0.00000000E+00
  0.00000000E+00  0.00000000E+00  0.00000000E+00
  0.00000000E+00  0.00000000E+00  0.00000000E+00
  0.00000000E+00  0.00000000E+00  0.00000000E+00
  0.00000000E+00  0.00000000E+00  0.00000000E+00
  0.00000000E+00  0.00000000E+00  0.00000000E+00
  0.00000000E+00  0.00000000E+00  0.00000000E+00
  0.00000000E+00  0.00000000E+00  0.00000000E+00
  0.00000000E+00  0.00000000E+00  0.00000000E+00
  0.00000000E+00  0.00000000E+00  0.00000000E+00
  0.00000000E+00  0.00000000E+00  0.00000000E+00
  0.00000000E+00  0.00000000E+00  0.00000000E+00
  0.00000000E+00  0.00000000E+00  0.00000000E+00
  0.00000000E+00  0.00000000E+00  0.00000000E+00
  0.00000000E+00  0.00000000E+00  0.00000000E+00
  0.00000000E+00  0.00000000E+00  0.00000000E+00
  0.00000000E+00  0.00000000E+00  0.00000000E+00
  0.00000000E+00  0.00000000E+00  0.00000000E+00
  0.00000000E+00  0.00000000E+00  0.00000000E+00
  0.00000000E+00  0.00000000E+00  0.00000000E+00
  0.00000000E+00  0.00000000E+00  0.00000000E+00
  0.00000000E+00  0.00000000E+00  0.00000000E+00
  0.00000000E+00  0.00000000E+00  0.00000000E+00
  0.00000000E+00  0.00000000E+00  0.00000000E+00
  0.00000000E+00  0.00000000E+00  0.00000000E+00
  0.00000000E+00  0.00000000E+00  0.00000000E+00
  0.00000000E+00  0.00000000E+00  0.00000000E+00
  0.00000000E+00  0.00000000E+00  0.00000000E+00
  0.00000000E+00  0.00000000E+00  0.00000000E+00
  0.00000000E+00  0.00000000E+00  0.00000000E+00
  0.00000000E+00  0.00000000E+00  0.00000000E+00
  0.00000000E+00  0.00000000E+00  0.00000000E+00
  0.00000000E+00  0.00000000E+00  0.00000000E+00
  0.00000000E+00  0.00000000E+00  0.00000000E+00
  0.00000000E+00  0.00000000E+00  0.00000000E+00
  0.00000000E+00  0.00000000E+00  0.00000000E+00
  0.00000000E+00  0.00000000E+00  0.00000000E+00
  0.00000000E+00  0.00000000E+00  0.00000000E+00
  0.00000000E+00  0.00000000E+00  0.00000000E+00
  0.00000000E+00  0.00000000E+00  0.00000000E+00
  0.00000000E+00  0.00000000E+00  0.00000000E+00
  0.00000000E+00  0.00000000E+00  0.00000000E+00
  0.00000000E+00  0.00000000E+00  0.00000000E+00
  0.00000000E+00  0.00000000E+00  0.00000000E+00
  0.00000000E+00  0.00000000E+00  0.00000000E+00
  0.00000000E+00  0.00000000E+00  0.00000000E+00
  0.00000000E+00  0.00000000E+00  0.00000000E+00
  0.00000000E+00  0.00000000E+00  0.00000000E+00
