# Supplementary material for: Dramatic Enhancement of Rare-Earth Metal–Organic Framework Stability Via Metal Cluster Fluorination
Source: JACS Au. 2022 Aug 9;2(8):1889–98. doi: 10.1021/jacsau.2c00259 (PMC9400048; doi:10.1021/jacsau.2c00259)
Supplement: Supplementary file 2 — au2c00259_si_002.zip [file au2c00259_si_002.zip › jacs_supplement/poscars/empty_stability/dobdc/mixed/y/double/two/POSCAR]

POSCAR file written by OVITO Basic 3.5.4
   1.00000000000000     
    15.2493920544139616   -0.0210719921587012    0.0265656630623607
    -0.0678492890146559   14.9493722284124004    0.0300645634293891
     0.1545036859714400    0.0130736474537638   21.3405118832663838
   C    Y    H    O    F 
    96    12    66    86     2
Direct
  0.3807448562226270  0.9323588198388322  0.9694206416268472
  0.0641449394878961  0.3873481364593445  0.0324240036888312
  0.4890394535323281  0.1874246462852156  0.0142393716328613
  0.8067046735979417  0.4816859060544800  0.9894692536019178
  0.4633777500832394  0.0950556000375613  0.9944828728060031
  0.8994775820719738  0.4603474963892538  0.0059349443564827
  0.5032309118485969  0.0152427207255670  0.0142031640219855
  0.4601893903220855  0.9349822356363973  0.0021053774418007
  0.9757914185911147  0.5058066188975445  0.9855270015707944
  0.0567343344703630  0.4672934574562930  0.9981813640953163
  0.3871664821215219  0.0919137187454595  0.9592458143850777
  0.9072974979261375  0.3830741927976433  0.0416351491138869
  0.3452095060766993  0.0121060570427716  0.9455876775381356
  0.9874515814996485  0.3463538710842471  0.0564365110511673
  0.3328232215853717  0.8477184410107554  0.9662368150350318
  0.1507031925311892  0.3457544125592094  0.0377233615303254
  0.6713942211930757  0.6720816501774962  0.1382038391965565
  0.3566951777540481  0.3724375252113745  0.1716954759650449
  0.3566160567260255  0.6680377305871303  0.1504348105903190
  0.6763660504176130  0.3573035194753515  0.1549122506938332
  0.7866890463878846  0.7811586501420749  0.1695612960666182
  0.2579261711414631  0.2514152415845672  0.2035446247796742
  0.2399779334294152  0.7757007855596214  0.1856596357829545
  0.7983333855471173  0.2537678774256875  0.1883804940846474
  0.7189614884705975  0.7220325584553962  0.1868245159936777
  0.3081330309479995  0.3244795681749508  0.2225144811724817
  0.3067136584511303  0.7133118164302132  0.2005175569833710
  0.7321595742153946  0.3163017902990433  0.2037969339724768
  0.8433689394319046  0.2107821671971450  0.2359234444734284
  0.1960743962931133  0.8180465964052530  0.2346118210106312
  0.2088564620745217  0.2001779119988356  0.2457484650576163
  0.8332301856492350  0.8288877407448325  0.2145064376616901
  0.6964947560705284  0.7099812096304845  0.2512638651161794
  0.3091995905118097  0.3487866568475653  0.2865622840960569
  0.3262843386066905  0.6939294626345500  0.2629546595760601
  0.7167061738771139  0.3380214252574802  0.2665073989051550
  0.8257629496260677  0.2303032989641451  0.2986212678731093
  0.2152508644969870  0.7984514346561724  0.2970755023103351
  0.2127810124931742  0.2221951655671788  0.3101474195593070
  0.8102200318991422  0.8165805181636685  0.2785545799408453
  0.7634339271936739  0.2966321284939966  0.3137995087998320
  0.2808875190408386  0.7347813442022186  0.3117660326946279
  0.2623163699203062  0.2963990087762767  0.3291764851266308
  0.7426182763019042  0.7582131438957802  0.2957994552496856
  0.8698199768909802  0.1774192326894024  0.3481261810931358
  0.1658446664036717  0.8451945798717304  0.3466909122404189
  0.1670024399487460  0.1669091534185796  0.3573806452995711
  0.8568622816565323  0.8629922701438133  0.3293437342387762
  0.9066014140281524  0.5633716446849846  0.4600405159071599
  0.4151954975461436  0.0007513514667892  0.5028043212639517
  0.0078913146421655  0.3065205658496666  0.5073602170078075
  0.6962486821249882  0.0086803091367926  0.4909038233345413
  0.9873979051851123  0.3999730240798485  0.4865635698735531
  0.5981978344762311  0.0104690587476455  0.4926958499969416
  0.0236732249439626  0.4794996800332996  0.5104186904724202
  0.5479730797133797  0.0890907934115148  0.4860316034448857
  0.9158195451213373  0.4042901528923863  0.4466988522391873
  0.5560917495348008  0.9286327275254536  0.5031206925257266
  0.8742344591360762  0.4839426571601919  0.4331967108571675
  0.4659488075932430  0.9229769808140134  0.5079511183613548
  0.8596607934366745  0.6483982056619979  0.4549582003339552
  0.3192962034521614  0.0007017880211961  0.5070621031325189
  0.1495524640613652  0.8143993107340464  0.6443531911340088
  0.8376806409754352  0.1335530251262398  0.6599827241824983
  0.8359092518197428  0.8255387455623406  0.6416712816379047
  0.1520104594630212  0.1285318297993427  0.6653801260354157
  0.2585562559074432  0.7010513812363044  0.6782179065003646
  0.7329935131879211  0.2509548358485745  0.6902582178750833
  0.7422239111591367  0.6938407102893436  0.6802438485019593
  0.2414486603348465  0.2634344496118075  0.6997806877071611
  0.1979358444432435  0.7675480607955549  0.6939603654411428
  0.7842753325244018  0.1784486984941509  0.7083843996470449
  0.7819301824127223  0.7779846464825084  0.6897784727732841
  0.1937527585614660  0.1844087393757263  0.7145795133579469
  0.2851504527545217  0.3078146410635867  0.7474665324037701
  0.6944948058029610  0.6554513870239305  0.7293061747452541
  0.6821157453990594  0.2970521287018428  0.7336359599204556
  0.3058280704666458  0.6562698451492821  0.7239742750109457
  0.1838456018996268  0.7902829722574083  0.7580086840899156
  0.7849890379859232  0.1494273716468300  0.7717451114261777
  0.7712876924530292  0.8201709483506079  0.7475597533816440
  0.1875791366723760  0.1556903860279988  0.7768687354396562
  0.2808953957397833  0.2778264200036062  0.8093201999404869
  0.6844823910725282  0.6972399077968277  0.7874480584889412
  0.6843955373529909  0.2694677353636692  0.7973214884514022
  0.2919555525839357  0.6798932396016610  0.7878559522859518
  0.2297182778114788  0.2018029613009489  0.8243824381975742
  0.7226962820784593  0.7824156235395918  0.7964710218880384
  0.7351700894544280  0.1963553400337759  0.8154203377209228
  0.2315953604683187  0.7457141575408741  0.8036458352734144
  0.3317954896565851  0.3262197455416000  0.8573348751379015
  0.6383441432020689  0.6465865733293441  0.8379301911340136
  0.6354057469724381  0.3189247867814373  0.8458356162533036
  0.3409986326342818  0.6362399045631406  0.8389090288551841
  0.9821086232732341  0.5598641189183624  0.4970218986850199
  0.4572012485685022  0.0827500438479944  0.4919297913670491
  0.3710415489791430  0.3735573564679697  0.0133800542404785
  0.6378142824239319  0.6155328262984980  0.9899687775978592
  0.6196869111353109  0.3628194258398878  0.0004191771398681
  0.3837607449317986  0.6293444512995450  0.9957033444100745
  0.5114336210621389  0.5095064981787232  0.1239907340869522
  0.0105548304047716  0.0072107910898609  0.3758712103737949
  0.1200106346396907  0.8724160061490949  0.4980448306439627
  0.8809070950080695  0.1239466213405152  0.5048751023395539
  0.8695448332682787  0.8713343924415966  0.4893596970554697
  0.1284713501151060  0.1263821646921741  0.5100305845935580
  0.9939209746210409  0.9822200046446881  0.6248634355918412
  0.4929850931872934  0.4849008830908090  0.8759039948629876
  0.3581778955907637  0.1554758531181051  0.9455536003685268
  0.4853307830124720  0.8715873142183739  0.0203048200142746
  0.8469417472557623  0.3492283763006085  0.0560052173204824
  0.5961672199192378  0.9609414053717700  0.0606298539638956
  0.1174706749641317  0.4971969563182768  0.9796497239091622
  0.0247692171021825  0.6047344531339292  0.9392993210891305
  0.9314045411298721  0.2498643770501516  0.1042777675973809
  0.6773059588581560  0.4974546038499668  0.0851521326739544
  0.3405329667475883  0.5117746824511897  0.0968483714466188
  0.5128470694587293  0.6811498190613463  0.0857503131444801
  0.7683770610620542  0.2647925793771790  0.1034296514010222
  0.2566039890766447  0.7550047432458840  0.0998869304588581
  0.4949020066515430  0.3269365413137066  0.0925306829861086
  0.8036167512202468  0.7888989378134639  0.1199253942928280
  0.2567769790845418  0.2349352773541042  0.1537233221424970
  0.1452653588738215  0.8670140510420836  0.2242097709354738
  0.8918608051424357  0.1594324061082659  0.2248324765186354
  0.9220359502775821  0.9098016336649621  0.2368755144454369
  0.1314873682324347  0.1057446584797432  0.2624944314903175
  0.3411130242270772  0.4337932743268311  0.3490161415472954
  0.6097194137379276  0.6264339284731477  0.2314334203560335
  0.6659098701589059  0.3870257832700901  0.2775698042997803
  0.3774964726012584  0.6452010387203089  0.2730423129287942
  0.2621106308178867  0.3124123091823634  0.3793263399229474
  0.7270539831169103  0.7495696301468939  0.3455268474153428
  0.8344644509485093  0.0046604972358253  0.4081076037640869
  0.2573300835555585  0.7493488957886498  0.3972243335565722
  0.7823111588323712  0.2712175302857034  0.3994532167979656
  0.0017102211898887  0.8294886059113509  0.3985521205991844
  0.0046230447097244  0.6226826569099444  0.5180798786769358
  0.4157583391066879  0.1420881514999763  0.4877653449773902
  0.5980091608795632  0.8696337288629294  0.5074071210376090
  0.8892256113592722  0.3411532337526069  0.4294329251584585
  0.5434988380897678  0.2141415502312256  0.4684312814951355
  0.4619406905771939  0.7918452753312337  0.5134122386042748
  0.7778541468039180  0.4227895866190892  0.3889599768360057
  0.1061873018081485  0.5335466354892020  0.5661503482867545
  0.3261382451893979  0.8719569265795926  0.5136942395797774
  0.7710890890418653  0.5865792511237089  0.4093764552103210
  0.9930011549589821  0.1685947015042046  0.5943274270944201
  0.1615309509920948  0.9986358041935688  0.5948371297528112
  0.9850465088295266  0.8142617236821863  0.5856694448037558
  0.2737944100792760  0.3538521672867745  0.6409437810200913
  0.8261060687268085  0.9879851352481026  0.5846734977620400
  0.7275954605968167  0.5907054807466636  0.6290334735260359
  0.2689692203356131  0.6845386193318248  0.6288128054917621
  0.7336245606615037  0.2712608104786440  0.6410127737136690
  0.6641976319514242  0.5891840159976809  0.7239252698269141
  0.3246963100732501  0.3677546562633864  0.7374350286040467
  0.6016684629068791  0.3870509349253695  0.7534555156185547
  0.3902580165093639  0.5726831828494667  0.7477123377310946
  0.0997833215188706  0.8747766516749280  0.7361559783407259
  0.8665327323782890  0.0606194823078496  0.7512714278417363
  0.1487867421998743  0.0955103823455659  0.7871361158119043
  0.8033581894770876  0.8853497566346960  0.7539378270938215
  0.2224200208817209  0.7629949133492744  0.8530258036642735
  0.7357246573577996  0.1769228007514059  0.8648463041271626
  0.2563698683682958  0.2225171607042782  0.9096421328220003
  0.7406489047394942  0.8854942211917347  0.8471072451692052
  0.6697610419979654  0.4780724115314996  0.9085155698147673
  0.4880560264424361  0.3147002309062117  0.9189630946305201
  0.3213985447201040  0.4927777984999580  0.9112650635121042
  0.2405268588871010  0.9090646243974305  0.9251368681795284
  0.0965961549012420  0.2483795306028824  0.0822011874693871
  0.1759716325090110  0.0064098084244151  0.4104960032322538
  0.2476924766793829  0.0724111267847860  0.9021265760357977
  0.5676442299083035  0.2142161364848860  0.0135333416946182
  0.3635591014675583  0.7778731709391593  0.9889262922428657
  0.7801901568872438  0.5616205103833778  0.9855282157330478
  0.2177630292035317  0.3812442648488172  0.0148714201310511
  0.2541233472856490  0.8465828163094855  0.9411141681938702
  0.1561053069569027  0.2669272758372188  0.0656863259452791
  0.4223367037276731  0.2343148142220528  0.0291888529780593
  0.7594602744491468  0.4119475673330513  0.9825635025388664
  0.5784828703681981  0.0207281673732496  0.0474925930488794
  0.9669991887011449  0.5819622316550621  0.9516206942615781
  0.2688233524452386  0.0095789789680083  0.9132522805410233
  0.9919439222001145  0.2698397881246919  0.0911891529298998
  0.5040460296502545  0.3819675021301379  0.0686322794380132
  0.5119821046378519  0.6452678077083078  0.0476284037426211
  0.6291323637567814  0.4993152544738848  0.0554803073735926
  0.3830361161283307  0.5112902946575488  0.0624352667767099
  0.6881434397381767  0.6845693101697066  0.0804115639480827
  0.3328033339450656  0.3541549546626683  0.1161115873162473
  0.3296786679009074  0.6786119415157756  0.0933288626861497
  0.6892794612634603  0.3289299503575336  0.0980314834378078
  0.2185744258028706  0.7955231900624824  0.1262357960091336
  0.8180217766809221  0.2337634054178110  0.1276165185732907
  0.6119629559252004  0.6158903642321789  0.1578823241283018
  0.4181096689351094  0.4271197687070440  0.1849318680132654
  0.4229277325639416  0.6218289067704674  0.1644655896262464
  0.6209058341616540  0.4155775256450909  0.1703390069144959
  0.1606758124941905  0.1317257227488113  0.2237710316768258
  0.8984612478810021  0.8847644517044415  0.1965874061326858
  0.6327372717320117  0.6538480769406618  0.2712597594023904
  0.3545074864890907  0.4230440545227907  0.3048528803587303
  0.9241063354702774  0.1185383351186715  0.3321569847922490
  0.1124635063170842  0.9056591796932594  0.3319977833384158
  0.1158176376306059  0.1043004286266793  0.3363322713492849
  0.9207026334526418  0.9169708554422655  0.3140518373475345
  0.7479513218907172  0.3197533378561204  0.3749478319633042
  0.3003570754162581  0.7132497023822637  0.3716643308370351
  0.8468596587954451  0.1947047281041066  0.4055448470182270
  0.1803319777036521  0.8209320439782388  0.4048007900132973
  0.1803639233827781  0.1802897721904984  0.4149845477534129
  0.8331845633516011  0.8475903581302546  0.3852015662702541
  0.0029724426615303  0.8712934793505340  0.4334722307230905
  0.8859826981561767  0.0067379123975542  0.4347504777357827
  0.1311845938463563  0.0007035278875307  0.4431429765582138
  0.8894690093914335  0.7183992734340165  0.4778675118709401
  0.0849550838625959  0.2771278850535026  0.5119208853884842
  0.7368592917516779  0.0824300403628726  0.4945349762140978
  0.2762902392707929  0.0699295535279774  0.5066039520538865
  0.7829846280466697  0.6486167762764552  0.4264720802655191
  0.2793897275091126  0.9198536872091978  0.5108564634246378
  0.9378205670757538  0.2619812146521596  0.5181800291107379
  0.7306184207824415  0.9315877360693605  0.4872182573852868
  0.0942878261363660  0.4743789451528002  0.5487978098005470
  0.5880853341308523  0.1680615690737923  0.4734556740573268
  0.8004683993453838  0.4858619828350754  0.3976148890385787
  0.4230388217502039  0.8429308065519550  0.5188069376176259
  0.0034408110497068  0.1141554792344408  0.5704003664386832
  0.9946004808560787  0.8567467771452826  0.5515352066698895
  0.1188598123915767  0.9869640372128998  0.5619833727373091
  0.8779283733608381  0.9902087276016971  0.5576570973296100
  0.1655911407026451  0.7976795343186183  0.5865592049759840
  0.8297284125710860  0.1578098883570505  0.6035601764027732
  0.8172414620189130  0.8155209560126337  0.5843334840954952
  0.1783613403114117  0.1419450154241702  0.6092747496077138
  0.7539004886196352  0.6501788005445377  0.6247218007832842
  0.2439179704005525  0.2958359832874962  0.6402788618115807
  0.0919926387141459  0.8718027648612292  0.6625028294425661
  0.8904806000191741  0.0710684297017323  0.6781853837687564
  0.8976362914402429  0.8755743627159731  0.6623592509039327
  0.0958030835251691  0.0693593756068864  0.6818422432554740
  0.6336228164108704  0.3669593556427415  0.7142533233015698
  0.3631078367282328  0.5921905151808673  0.7067903557644115
  0.1269490806194682  0.8534287868764565  0.7765312924931322
  0.8324878038791894  0.0782389301871120  0.7902468540431187
  0.3845477685590168  0.3866517651121697  0.8395605563768740
  0.5875914696043978  0.5827604346042676  0.8224729200510197
  0.5813922156448612  0.3801247302377959  0.8267565677412279
  0.3973952075846441  0.5763551248196350  0.8223449802056919
  0.2225772657960192  0.1734152427340021  0.8852813966585984
  0.7115012407497545  0.8272820206891751  0.8513124994244663
  0.3188069353191665  0.3028622566535404  0.9153220189697180
  0.6558006747478871  0.6687748307481058  0.8942658684636768
  0.6478792083731619  0.3010923700953612  0.9028896352046019
  0.3261076341336349  0.6578941452323903  0.8952762178280693
  0.4892594511718613  0.3669504725641559  0.9461391245913617
  0.3633397338392825  0.4952984936358007  0.9453564584841843
  0.6170923504636079  0.4875024340466396  0.9338264888358339
  0.0093794447467985  0.1178889697791732  0.4494703090141385
  0.5000422222363241  0.6070797143818751  0.9380137129840875
 
  0.00000000E+00  0.00000000E+00  0.00000000E+00
  0.00000000E+00  0.00000000E+00  0.00000000E+00
  0.00000000E+00  0.00000000E+00  0.00000000E+00
  0.00000000E+00  0.00000000E+00  0.00000000E+00
  0.00000000E+00  0.00000000E+00  0.00000000E+00
  0.00000000E+00  0.00000000E+00  0.00000000E+00
  0.00000000E+00  0.00000000E+00  0.00000000E+00
  0.00000000E+00  0.00000000E+00  0.00000000E+00
  0.00000000E+00  0.00000000E+00  0.00000000E+00
  0.00000000E+00  0.00000000E+00  0.00000000E+00
  0.00000000E+00  0.00000000E+00  0.00000000E+00
  0.00000000E+00  0.00000000E+00  0.00000000E+00
  0.00000000E+00  0.00000000E+00  0.00000000E+00
  0.00000000E+00  0.00000000E+00  0.00000000E+00
  0.00000000E+00  0.00000000E+00  0.00000000E+00
  0.00000000E+00  0.00000000E+00  0.00000000E+00
  0.00000000E+00  0.00000000E+00  0.00000000E+00
  0.00000000E+00  0.00000000E+00  0.00000000E+00
  0.00000000E+00  0.00000000E+00  0.00000000E+00
  0.00000000E+00  0.00000000E+00  0.00000000E+00
  0.00000000E+00  0.00000000E+00  0.00000000E+00
  0.00000000E+00  0.00000000E+00  0.00000000E+00
  0.00000000E+00  0.00000000E+00  0.00000000E+00
  0.00000000E+00  0.00000000E+00  0.00000000E+00
  0.00000000E+00  0.00000000E+00  0.00000000E+00
  0.00000000E+00  0.00000000E+00  0.00000000E+00
  0.00000000E+00  0.00000000E+00  0.00000000E+00
  0.00000000E+00  0.00000000E+00  0.00000000E+00
  0.00000000E+00  0.00000000E+00  0.00000000E+00
  0.00000000E+00  0.00000000E+00  0.00000000E+00
  0.00000000E+00  0.00000000E+00  0.00000000E+00
  0.00000000E+00  0.00000000E+00  0.00000000E+00
  0.00000000E+00  0.00000000E+00  0.00000000E+00
  0.00000000E+00  0.00000000E+00  0.00000000E+00
  0.00000000E+00  0.00000000E+00  0.00000000E+00
  0.00000000E+00  0.00000000E+00  0.00000000E+00
  0.00000000E+00  0.00000000E+00  0.00000000E+00
  0.00000000E+00  0.00000000E+00  0.00000000E+00
  0.00000000E+00  0.00000000E+00  0.00000000E+00
  0.00000000E+00  0.00000000E+00  0.00000000E+00
  0.00000000E+00  0.00000000E+00  0.00000000E+00
  0.00000000E+00  0.00000000E+00  0.00000000E+00
  0.00000000E+00  0.00000000E+00  0.00000000E+00
  0.00000000E+00  0.00000000E+00  0.00000000E+00
  0.00000000E+00  0.00000000E+00  0.00000000E+00
  0.00000000E+00  0.00000000E+00  0.00000000E+00
  0.00000000E+00  0.00000000E+00  0.00000000E+00
  0.00000000E+00  0.00000000E+00  0.00000000E+00
  0.00000000E+00  0.00000000E+00  0.00000000E+00
  0.00000000E+00  0.00000000E+00  0.00000000E+00
  0.00000000E+00  0.00000000E+00  0.00000000E+00
  0.00000000E+00  0.00000000E+00  0.00000000E+00
  0.00000000E+00  0.00000000E+00  0.00000000E+00
  0.00000000E+00  0.00000000E+00  0.00000000E+00
  0.00000000E+00  0.00000000E+00  0.00000000E+00
  0.00000000E+00  0.00000000E+00  0.00000000E+00
  0.00000000E+00  0.00000000E+00  0.00000000E+00
  0.00000000E+00  0.00000000E+00  0.00000000E+00
  0.00000000E+00  0.00000000E+00  0.00000000E+00
  0.00000000E+00  0.00000000E+00  0.00000000E+00
  0.00000000E+00  0.00000000E+00  0.00000000E+00
  0.00000000E+00  0.00000000E+00  0.00000000E+00
  0.00000000E+00  0.00000000E+00  0.00000000E+00
  0.00000000E+00  0.00000000E+00  0.00000000E+00
  0.00000000E+00  0.00000000E+00  0.00000000E+00
  0.00000000E+00  0.00000000E+00  0.00000000E+00
  0.00000000E+00  0.00000000E+00  0.00000000E+00
  0.00000000E+00  0.00000000E+00  0.00000000E+00
  0.00000000E+00  0.00000000E+00  0.00000000E+00
  0.00000000E+00  0.00000000E+00  0.00000000E+00
  0.00000000E+00  0.00000000E+00  0.00000000E+00
  0.00000000E+00  0.00000000E+00  0.00000000E+00
  0.00000000E+00  0.00000000E+00  0.00000000E+00
  0.00000000E+00  0.00000000E+00  0.00000000E+00
  0.00000000E+00  0.00000000E+00  0.00000000E+00
  0.00000000E+00  0.00000000E+00  0.00000000E+00
  0.00000000E+00  0.00000000E+00  0.00000000E+00
  0.00000000E+00  0.00000000E+00  0.00000000E+00
  0.00000000E+00  0.00000000E+00  0.00000000E+00
  0.00000000E+00  0.00000000E+00  0.00000000E+00
  0.00000000E+00  0.00000000E+00  0.00000000E+00
  0.00000000E+00  0.00000000E+00  0.00000000E+00
  0.00000000E+00  0.00000000E+00  0.00000000E+00
  0.00000000E+00  0.00000000E+00  0.00000000E+00
  0.00000000E+00  0.00000000E+00  0.00000000E+00
  0.00000000E+00  0.00000000E+00  0.00000000E+00
  0.00000000E+00  0.00000000E+00  0.00000000E+00
  0.00000000E+00  0.00000000E+00  0.00000000E+00
  0.00000000E+00  0.00000000E+00  0.00000000E+00
  0.00000000E+00  0.00000000E+00  0.00000000E+00
  0.00000000E+00  0.00000000E+00  0.00000000E+00
  0.00000000E+00  0.00000000E+00  0.00000000E+00
  0.00000000E+00  0.00000000E+00  0.00000000E+00
  0.00000000E+00  0.00000000E+00  0.00000000E+00
  0.00000000E+00  0.00000000E+00  0.00000000E+00
  0.00000000E+00  0.00000000E+00  0.00000000E+00
  0.00000000E+00  0.00000000E+00  0.00000000E+00
  0.00000000E+00  0.00000000E+00  0.00000000E+00
  0.00000000E+00  0.00000000E+00  0.00000000E+00
  0.00000000E+00  0.00000000E+00  0.00000000E+00
  0.00000000E+00  0.00000000E+00  0.00000000E+00
  0.00000000E+00  0.00000000E+00  0.00000000E+00
  0.00000000E+00  0.00000000E+00  0.00000000E+00
  0.00000000E+00  0.00000000E+00  0.00000000E+00
  0.00000000E+00  0.00000000E+00  0.00000000E+00
  0.00000000E+00  0.00000000E+00  0.00000000E+00
  0.00000000E+00  0.00000000E+00  0.00000000E+00
  0.00000000E+00  0.00000000E+00  0.00000000E+00
  0.00000000E+00  0.00000000E+00  0.00000000E+00
  0.00000000E+00  0.00000000E+00  0.00000000E+00
  0.00000000E+00  0.00000000E+00  0.00000000E+00
  0.00000000E+00  0.00000000E+00  0.00000000E+00
  0.00000000E+00  0.00000000E+00  0.00000000E+00
  0.00000000E+00  0.00000000E+00  0.00000000E+00
  0.00000000E+00  0.00000000E+00  0.00000000E+00
  0.00000000E+00  0.00000000E+00  0.00000000E+00
  0.00000000E+00  0.00000000E+00  0.00000000E+00
  0.00000000E+00  0.00000000E+00  0.00000000E+00
  0.00000000E+00  0.00000000E+00  0.00000000E+00
  0.00000000E+00  0.00000000E+00  0.00000000E+00
  0.00000000E+00  0.00000000E+00  0.00000000E+00
  0.00000000E+00  0.00000000E+00  0.00000000E+00
  0.00000000E+00  0.00000000E+00  0.00000000E+00
  0.00000000E+00  0.00000000E+00  0.00000000E+00
  0.00000000E+00  0.00000000E+00  0.00000000E+00
  0.00000000E+00  0.00000000E+00  0.00000000E+00
  0.00000000E+00  0.00000000E+00  0.00000000E+00
  0.00000000E+00  0.00000000E+00  0.00000000E+00
  0.00000000E+00  0.00000000E+00  0.00000000E+00
  0.00000000E+00  0.00000000E+00  0.00000000E+00
  0.00000000E+00  0.00000000E+00  0.00000000E+00
  0.00000000E+00  0.00000000E+00  0.00000000E+00
  0.00000000E+00  0.00000000E+00  0.00000000E+00
  0.00000000E+00  0.00000000E+00  0.00000000E+00
  0.00000000E+00  0.00000000E+00  0.00000000E+00
  0.00000000E+00  0.00000000E+00  0.00000000E+00
  0.00000000E+00  0.00000000E+00  0.00000000E+00
  0.00000000E+00  0.00000000E+00  0.00000000E+00
  0.00000000E+00  0.00000000E+00  0.00000000E+00
  0.00000000E+00  0.00000000E+00  0.00000000E+00
  0.00000000E+00  0.00000000E+00  0.00000000E+00
  0.00000000E+00  0.00000000E+00  0.00000000E+00
  0.00000000E+00  0.00000000E+00  0.00000000E+00
  0.00000000E+00  0.00000000E+00  0.00000000E+00
  0.00000000E+00  0.00000000E+00  0.00000000E+00
  0.00000000E+00  0.00000000E+00  0.00000000E+00
  0.00000000E+00  0.00000000E+00  0.00000000E+00
  0.00000000E+00  0.00000000E+00  0.00000000E+00
  0.00000000E+00  0.00000000E+00  0.00000000E+00
  0.00000000E+00  0.00000000E+00  0.00000000E+00
  0.00000000E+00  0.00000000E+00  0.00000000E+00
  0.00000000E+00  0.00000000E+00  0.00000000E+00
  0.00000000E+00  0.00000000E+00  0.00000000E+00
  0.00000000E+00  0.00000000E+00  0.00000000E+00
  0.00000000E+00  0.00000000E+00  0.00000000E+00
  0.00000000E+00  0.00000000E+00  0.00000000E+00
  0.00000000E+00  0.00000000E+00  0.00000000E+00
  0.00000000E+00  0.00000000E+00  0.00000000E+00
  0.00000000E+00  0.00000000E+00  0.00000000E+00
  0.00000000E+00  0.00000000E+00  0.00000000E+00
  0.00000000E+00  0.00000000E+00  0.00000000E+00
  0.00000000E+00  0.00000000E+00  0.00000000E+00
  0.00000000E+00  0.00000000E+00  0.00000000E+00
  0.00000000E+00  0.00000000E+00  0.00000000E+00
  0.00000000E+00  0.00000000E+00  0.00000000E+00
  0.00000000E+00  0.00000000E+00  0.00000000E+00
  0.00000000E+00  0.00000000E+00  0.00000000E+00
  0.00000000E+00  0.00000000E+00  0.00000000E+00
  0.00000000E+00  0.00000000E+00  0.00000000E+00
  0.00000000E+00  0.00000000E+00  0.00000000E+00
  0.00000000E+00  0.00000000E+00  0.00000000E+00
  0.00000000E+00  0.00000000E+00  0.00000000E+00
  0.00000000E+00  0.00000000E+00  0.00000000E+00
  0.00000000E+00  0.00000000E+00  0.00000000E+00
  0.00000000E+00  0.00000000E+00  0.00000000E+00
  0.00000000E+00  0.00000000E+00  0.00000000E+00
  0.00000000E+00  0.00000000E+00  0.00000000E+00
  0.00000000E+00  0.00000000E+00  0.00000000E+00
  0.00000000E+00  0.00000000E+00  0.00000000E+00
  0.00000000E+00  0.00000000E+00  0.00000000E+00
  0.00000000E+00  0.00000000E+00  0.00000000E+00
  0.00000000E+00  0.00000000E+00  0.00000000E+00
  0.00000000E+00  0.00000000E+00  0.00000000E+00
  0.00000000E+00  0.00000000E+00  0.00000000E+00
  0.00000000E+00  0.00000000E+00  0.00000000E+00
  0.00000000E+00  0.00000000E+00  0.00000000E+00
  0.00000000E+00  0.00000000E+00  0.00000000E+00
  0.00000000E+00  0.00000000E+00  0.00000000E+00
  0.00000000E+00  0.00000000E+00  0.00000000E+00
  0.00000000E+00  0.00000000E+00  0.00000000E+00
  0.00000000E+00  0.00000000E+00  0.00000000E+00
  0.00000000E+00  0.00000000E+00  0.00000000E+00
  0.00000000E+00  0.00000000E+00  0.00000000E+00
  0.00000000E+00  0.00000000E+00  0.00000000E+00
  0.00000000E+00  0.00000000E+00  0.00000000E+00
  0.00000000E+00  0.00000000E+00  0.00000000E+00
  0.00000000E+00  0.00000000E+00  0.00000000E+00
  0.00000000E+00  0.00000000E+00  0.00000000E+00
  0.00000000E+00  0.00000000E+00  0.00000000E+00
  0.00000000E+00  0.00000000E+00  0.00000000E+00
  0.00000000E+00  0.00000000E+00  0.00000000E+00
  0.00000000E+00  0.00000000E+00  0.00000000E+00
  0.00000000E+00  0.00000000E+00  0.00000000E+00
  0.00000000E+00  0.00000000E+00  0.00000000E+00
  0.00000000E+00  0.00000000E+00  0.00000000E+00
  0.00000000E+00  0.00000000E+00  0.00000000E+00
  0.00000000E+00  0.00000000E+00  0.00000000E+00
  0.00000000E+00  0.00000000E+00  0.00000000E+00
  0.00000000E+00  0.00000000E+00  0.00000000E+00
  0.00000000E+00  0.00000000E+00  0.00000000E+00
  0.00000000E+00  0.00000000E+00  0.00000000E+00
  0.00000000E+00  0.00000000E+00  0.00000000E+00
  0.00000000E+00  0.00000000E+00  0.00000000E+00
  0.00000000E+00  0.00000000E+00  0.00000000E+00
  0.00000000E+00  0.00000000E+00  0.00000000E+00
  0.00000000E+00  0.00000000E+00  0.00000000E+00
  0.00000000E+00  0.00000000E+00  0.00000000E+00
  0.00000000E+00  0.00000000E+00  0.00000000E+00
  0.00000000E+00  0.00000000E+00  0.00000000E+00
  0.00000000E+00  0.00000000E+00  0.00000000E+00
  0.00000000E+00  0.00000000E+00  0.00000000E+00
  0.00000000E+00  0.00000000E+00  0.00000000E+00
  0.00000000E+00  0.00000000E+00  0.00000000E+00
  0.00000000E+00  0.00000000E+00  0.00000000E+00
  0.00000000E+00  0.00000000E+00  0.00000000E+00
  0.00000000E+00  0.00000000E+00  0.00000000E+00
  0.00000000E+00  0.00000000E+00  0.00000000E+00
  0.00000000E+00  0.00000000E+00  0.00000000E+00
  0.00000000E+00  0.00000000E+00  0.00000000E+00
  0.00000000E+00  0.00000000E+00  0.00000000E+00
  0.00000000E+00  0.00000000E+00  0.00000000E+00
  0.00000000E+00  0.00000000E+00  0.00000000E+00
  0.00000000E+00  0.00000000E+00  0.00000000E+00
  0.00000000E+00  0.00000000E+00  0.00000000E+00
  0.00000000E+00  0.00000000E+00  0.00000000E+00
  0.00000000E+00  0.00000000E+00  0.00000000E+00
  0.00000000E+00  0.00000000E+00  0.00000000E+00
  0.00000000E+00  0.00000000E+00  0.00000000E+00
  0.00000000E+00  0.00000000E+00  0.00000000E+00
  0.00000000E+00  0.00000000E+00  0.00000000E+00
  0.00000000E+00  0.00000000E+00  0.00000000E+00
  0.00000000E+00  0.00000000E+00  0.00000000E+00
  0.00000000E+00  0.00000000E+00  0.00000000E+00
  0.00000000E+00  0.00000000E+00  0.00000000E+00
  0.00000000E+00  0.00000000E+00  0.00000000E+00
  0.00000000E+00  0.00000000E+00  0.00000000E+00
  0.00000000E+00  0.00000000E+00  0.00000000E+00
  0.00000000E+00  0.00000000E+00  0.00000000E+00
  0.00000000E+00  0.00000000E+00  0.00000000E+00
  0.00000000E+00  0.00000000E+00  0.00000000E+00
  0.00000000E+00  0.00000000E+00  0.00000000E+00
  0.00000000E+00  0.00000000E+00  0.00000000E+00
  0.00000000E+00  0.00000000E+00  0.00000000E+00
  0.00000000E+00  0.00000000E+00  0.00000000E+00
  0.00000000E+00  0.00000000E+00  0.00000000E+00
  0.00000000E+00  0.00000000E+00  0.00000000E+00
  0.00000000E+00  0.00000000E+00  0.00000000E+00
  0.00000000E+00  0.00000000E+00  0.00000000E+00
  0.00000000E+00  0.00000000E+00  0.00000000E+00
  0.00000000E+00  0.00000000E+00  0.00000000E+00
  0.00000000E+00  0.00000000E+00  0.00000000E+00
  0.00000000E+00  0.00000000E+00  0.00000000E+00
