# Supplementary material for: Dramatic Enhancement of Rare-Earth Metal–Organic Framework Stability Via Metal Cluster Fluorination
Source: JACS Au. 2022 Aug 9;2(8):1889–98. doi: 10.1021/jacsau.2c00259 (PMC9400048; doi:10.1021/jacsau.2c00259)
Supplement: Supplementary file 2 — au2c00259_si_002.zip [file au2c00259_si_002.zip › jacs_supplement/poscars/empty_stability/dobdc/mixed/y/double/ten/POSCAR]

POSCAR file written by OVITO Basic 3.5.4
   1.00000000000000     
    15.0620228041571735    0.0292048132296187   -0.0227961907528901
    -0.0179079610522045   14.9029091969604579   -0.1616041589934480
     0.0879527772902119   -0.2585681666691153   21.0728240197527192
   C    Y    H    O    F 
    96    12    57    77    10
Direct
  0.4029273869289440  0.9262661043595557  0.9638712198484143
  0.0669137859400095  0.3929835364918048  0.0297194025101604
  0.8073883244873343  0.4913302509506110  0.9867311728855839
  0.5057738907266938  0.1859805457862578  0.0064471192021500
  0.5248975817249217  0.0136984884984770  0.0093935349685452
  0.4824915649683703  0.9319135986539848  0.9982450711824455
  0.9014419646344152  0.4700269578367511  0.0038576861444071
  0.4848890938806107  0.0916498499664158  0.9860193418188814
  0.3675714455386654  0.0038920748202997  0.9365062414214904
  0.9894926091555121  0.3581736953163244  0.0576333827502324
  0.1530211753087372  0.3478087944768262  0.0347294265782878
  0.3536120267338632  0.8420743225619916  0.9627665339513314
  0.4098575779752878  0.0848792384674724  0.9478531401333541
  0.9087935929972417  0.3972233153977385  0.0435991999068648
  0.0601682070424019  0.4692015714402160  0.9920655336436255
  0.9788235371134135  0.5094941276347029  0.9793915685559895
  0.7092181615546380  0.7356331079342695  0.1849594554084319
  0.3110691323985861  0.3255801632197830  0.2205422763816145
  0.7353334287473814  0.3256173738934578  0.2058582728135718
  0.2861495165354597  0.7001393285337798  0.1964743702676301
  0.2117861234890839  0.2015416947617794  0.2436989934676177
  0.8209311534668728  0.8479861080305540  0.2121756599376141
  0.1782549127509938  0.8099711274849639  0.2328228005788944
  0.8476099192522852  0.2204650076305299  0.2397369999700985
  0.7713340746092996  0.8004120934934775  0.1670100456083077
  0.2614750167414499  0.2510235025556256  0.2012010641270194
  0.8037087226424475  0.2631686995664211  0.1911751294494408
  0.2203299647729651  0.7650270763764269  0.1825747565908671
  0.3394331479346704  0.6566701658014154  0.1454349510013486
  0.6814465382188928  0.3666716709090281  0.1554714077009010
  0.3608099996610292  0.3715399100824897  0.1696463947596101
  0.6601158826768057  0.6839298302112624  0.1362049428634720
  0.9033944411983299  0.5671012543362650  0.4711410018201434
  0.4098444701513841  0.0099806785113472  0.5228054799381496
  0.6937491041142252  0.0131018289771561  0.5017051087854441
  0.0137913395537623  0.3094868066840348  0.5139049750200968
  0.0256725322926314  0.4829265256798010  0.5174197421539972
  0.5467643867682526  0.0964320528423599  0.5099257475058394
  0.5975441064722133  0.0157746739621984  0.5077183605521256
  0.9831465841332445  0.4022302085279179  0.4990595372834150
  0.8617602629013774  0.6545620851633203  0.4609774548143051
  0.3161509177531912  0.0113646234062941  0.5284680511669535
  0.8475717163445182  0.1252897375978037  0.6623844169566624
  0.1640956694342250  0.8131369338408660  0.6339702784376868
  0.8628471074941899  0.4861484754564103  0.4511033747129716
  0.4617952123000677  0.9302022134008112  0.5206980056391828
  0.5519920244308594  0.9333851611609063  0.5131291308793067
  0.9032604775871533  0.4058186959840739  0.4661184102576144
  0.7603285192183691  0.3050065194465361  0.3177065852364009
  0.2595863753104410  0.7209540998354740  0.3094780307502845
  0.7455065801340339  0.7653064913522272  0.2952194227360536
  0.2640857011984750  0.3022563757751797  0.3282746186356391
  0.1683291294613198  0.1739213839889544  0.3562738284170592
  0.8593704070247981  0.8735453717582189  0.3280764388178667
  0.1537042334459144  0.8427697745357960  0.3466254771432489
  0.8694205794862739  0.1880330591895785  0.3532856057990585
  0.8258254407642625  0.2395417872559946  0.3030876995745686
  0.1973300165784195  0.7895381750481008  0.2958498131657166
  0.8075813015304689  0.8290825023908965  0.2772038590604140
  0.2148746471858018  0.2267160461655493  0.3088227183865868
  0.3042120032111058  0.6785119678193681  0.2593078958006316
  0.7155334875223858  0.3468109544736322  0.2692673013098101
  0.3111832005986201  0.3531042015111510  0.2852909057751774
  0.6958234405790620  0.7177668078421888  0.2504363463026209
  0.8315817364189968  0.8193395453987691  0.6394494962418804
  0.1207056997453009  0.1273960120258053  0.6680101576430673
  0.7460280527902583  0.2496131564820416  0.6894936019593345
  0.2501650590018585  0.6836884531902996  0.6724993026733088
  0.2049412351501303  0.7641434060612013  0.6857933432533017
  0.7899480581903617  0.1721008296586888  0.7085003185133161
  0.2357305986050946  0.2474744173141232  0.6953952707744691
  0.7378479649166323  0.6865544402544259  0.6750125782737797
  0.6929317825211356  0.2985500468023048  0.7316314109134154
  0.2903365975304197  0.6357839015161133  0.7203863526020555
  0.7804694528167104  0.1407294369925225  0.7711911733780568
  0.1994193232860155  0.7984282814126971  0.7493315084971925
  0.2869589476347514  0.2904199892994797  0.7417488387150541
  0.6891047251117755  0.6481334165294896  0.7235658086133654
  0.1821386841360706  0.1739271515661471  0.7127438724609334
  0.7739076729783605  0.7726652913091030  0.6854106027622535
  0.7300318417765652  0.1915397893070576  0.8140574107377319
  0.2375985133189644  0.7490315920145889  0.7973781711695693
  0.6306259325178303  0.6419434102390724  0.8330910922095285
  0.3394449161401525  0.3134058813569993  0.8525113040813466
  0.9844874207015053  0.5637558117180177  0.5036114288743505
  0.4557125458677120  0.0924952877067540  0.5174529996632771
  0.3269304926698737  0.6239587343372364  0.8368284500683529
  0.6378119781477025  0.3226798538330016  0.8432146058035030
  0.6870090345955830  0.2694496311133605  0.7951242085696890
  0.2830911263686602  0.6695438114372152  0.7839783495264356
  0.7073979236465675  0.7804353767966887  0.7911472200213154
  0.2339653305905074  0.1888633019436057  0.8214367785857490
  0.2865363439939230  0.2628927998907500  0.8045651235389286
  0.6744288813709503  0.6925247056739607  0.7818642268355518
  0.1832998683968512  0.1451703037149343  0.7754799285461971
  0.7575917564687913  0.8178150416178553  0.7430407557105809
  0.3747306823197150  0.3658987750085885  0.0109390151439754
  0.6342542631622123  0.6189350978022148  0.9875702064250049
  0.3761756242485106  0.6222587333218144  0.9919744763012517
  0.6253394688711609  0.3661056406831804  0.9989260900170720
  0.1238144567050554  0.8833482637694772  0.4984089179855715
  0.8737982147628856  0.1303850530941943  0.5041281547585754
  0.0124206644707456  0.0156750754606847  0.3765904924019807
  0.5103215643795593  0.5127673006860576  0.1232631697828879
  0.8669519103897585  0.8777378034154566  0.4874596827702788
  0.1385788231154237  0.1386942061987639  0.5098486367723112
  0.4890740326796106  0.4809508663352133  0.8720453999812037
  0.9917505935831770  0.9636871955198387  0.6305759841639329
  0.3812665233399528  0.1470907719038337  0.9307787002818486
  0.5074508055624420  0.8704271559513899  0.0195410276708685
  0.6158080918064783  0.9642725581844900  0.0619458217605668
  0.8474344254014241  0.3682447210287307  0.0614044846926589
  0.2610377746326265  0.2321260990570835  0.1508225144704625
  0.1297794968279149  0.8624407763829680  0.2230721885892919
  0.9085527417960932  0.9325594150109069  0.2340793577007432
  0.8983123383917473  0.1697669479418664  0.2289650185303387
  0.6118368674320820  0.6296400630384227  0.2310604705503181
  0.3416837058936082  0.4416197642043826  0.3483652009291305
  0.1331983122930112  0.1077115226609919  0.2599236314700804
  0.7766225993594063  0.2737668188617519  0.1043765861979793
  0.2369682345293569  0.7446200073883631  0.0952458171800501
  0.7820152232575879  0.8122045244244944  0.1165331243186429
  0.5053025282117574  0.3283824510238844  0.0955352131698106
  0.9327203226004315  0.2647801359317938  0.1081889525850173
  0.6797692618915718  0.5049719136765773  0.0847887873812141
  0.0286195662680768  0.5999549643557387  0.9266126045240313
  0.1214633467291364  0.4942728198421520  0.9706491128018016
  0.6627806439383690  0.3954236534027871  0.2798099244567993
  0.3543216096505120  0.6273871605276398  0.2687243137434834
  0.7371047217407209  0.7515755774121615  0.3455848935378967
  0.2634698717111306  0.3206079268211823  0.3789685818799455
  0.0144310252614730  0.6276696770698464  0.5188887340602832
  0.7730384690266590  0.2782783533780346  0.4044095528740215
  0.2390782687621353  0.7369077297507403  0.3967752395579751
  0.4561537797901636  0.7986241803207861  0.5221124157070136
  0.7646153462482914  0.4261387155888272  0.4038345965226853
  0.3175087806058841  0.8812615748979198  0.5319330707665841
  0.1205931532376709  0.5397648394190071  0.5632704913485469
  0.8721898495240765  0.3420585402843130  0.4528190079090706
  0.5424888622216670  0.2235765590195484  0.5055764434109875
  0.5923842420532495  0.8721326979894997  0.5117663739846705
  0.4160443297544489  0.1541532501720866  0.5188617795614618
  0.6150616945391647  0.3939441878350678  0.7499659602019548
  0.3635181649015280  0.5425086991213064  0.7467934170250103
  0.8564755298327285  0.0439138714793117  0.7524640701097951
  0.1381942883583633  0.9015582951073497  0.7244684385794145
  0.2340357388600793  0.7736128511705687  0.8466086222166993
  0.7240492667301055  0.1714094197965821  0.8634543099722194
  0.7862385692083222  0.8848722784296257  0.7502722315089159
  0.1413424987134775  0.0883199420110543  0.7879082567748483
  0.2554293012134110  0.6594988570133680  0.6232321645085648
  0.7545630957534470  0.2716334286126170  0.6407527164504501
  0.3286890060556260  0.3479532664225644  0.7298957845935092
  0.6631151634642478  0.5796621099085399  0.7178660608335861
  0.2714532526754496  0.3310778172348776  0.6330742795758368
  0.7319630612783428  0.5802802883663816  0.6228513776041780
  0.9878570108563309  0.7913328714679935  0.5698692675663182
  0.7650618228578026  0.5932582634936452  0.4210210213054708
  0.2673988256886872  0.2107418322354420  0.9069603879769019
  0.7163301378178133  0.8874216055502657  0.8420557914100044
  0.3140469488681674  0.4809739434961031  0.9086406468653720
  0.1918256944494345  0.0097263387026487  0.4107455339967672
  0.2649411390818415  0.0609977081308415  0.8947849923354667
  0.0964498542123025  0.2574992815039394  0.0834859944842066
  0.2598730764832311  0.9033186172497736  0.9214768528064567
  0.4078795109597451  0.6135749405991788  0.1601173771688451
  0.6243618905043036  0.4253285813204783  0.1703638039440918
  0.8805057237472766  0.9095794053725612  0.1936238177985956
  0.1637730104485584  0.1316955429927944  0.2213143129820807
  0.9284900515085539  0.1316154616768159  0.3388413951160771
  0.1062424119621497  0.9090282237790603  0.3325803157967897
  0.3557016965407840  0.4287963400288390  0.3038025387222447
  0.6381353673063330  0.6560940688165360  0.2712979371840873
  0.8424899889756290  0.2041160452269821  0.4112914430110592
  0.1680728200346451  0.8196800179465100  0.4055272923683404
  0.8442486985184914  0.8511072060793978  0.3845261639906354
  0.1819350107190374  0.1897416099918487  0.4148026899106583
  0.7394731467024300  0.3265138328190389  0.3795598245437120
  0.2779611164996680  0.6969810272375057  0.3695603775106804
  0.9183517227169844  0.9322817479557770  0.3125905928650496
  0.1153068778870647  0.1112815296169600  0.3355827805066554
  0.2712757785536652  0.9306402573824357  0.5301533253913675
  0.9513865048464680  0.2548337655874846  0.5262463931395516
  0.1032185355738022  0.4790255409802455  0.5500958778942433
  0.7321891115234820  0.9364198550657505  0.4956149899336069
  0.4165458971068716  0.8500276214771247  0.5276307868883592
  0.7843998782539643  0.4884468317569173  0.4192644470030729
  0.5881046608516556  0.1769418860035543  0.5037892709967693
  0.0949134698035223  0.2883326033384463  0.5113416036766694
  0.7371987602463577  0.0870138128686548  0.5040091646246623
  0.7831200819451354  0.6567320569282913  0.4334252472941031
  0.2699524023733275  0.0822703183244755  0.5314699010792054
  0.1447101876726506  0.0090782139481433  0.4424869304442680
  0.8983859454150434  0.7257388865022492  0.4784220067871345
  0.3905162120581807  0.3745296105637976  0.8340903993155209
  0.5790644182501978  0.5776732726449580  0.8176843738230701
  0.3810135695887951  0.5598828229366006  0.8209809990434636
  0.5852311217234814  0.3845234736568557  0.8228995352430388
  0.3279720179371282  0.2924652207396576  0.9113182232619295
  0.6509706469534606  0.6647131916155047  0.8899802194331983
  0.6900615748055401  0.8277278079080546  0.8457555536079866
  0.2320681936392504  0.1608495955189895  0.8828535884996711
  0.3578518991907060  0.4862731419430375  0.9424035635034897
  0.3111303364342959  0.6482894760508628  0.8937780505731965
  0.6493655560505971  0.3065890769065973  0.9009546365846930
  0.1181217139276285  0.8835169295552987  0.6496161348344742
  0.8900667317891333  0.0550593394696435  0.6806401453793001
  0.0791392505172865  0.0588624452766098  0.6876437941680891
  0.8961866855937188  0.8641451003330403  0.6644064043323681
  0.1606137525068974  0.8770414675661442  0.7654428710500483
  0.8195571628278628  0.0642756448154032  0.7902393768538332
  0.3345391828634874  0.5593774191287295  0.7055150490126181
  0.6508258832624847  0.3728819181814842  0.7118121743201726
  0.8150212462085804  0.8155862950422730  0.5808323968317950
  0.1104964334779552  0.1582070572832848  0.6128099045740143
  0.2371864143275246  0.2754853049479564  0.6344670890730555
  0.7552589778694383  0.6411297076721212  0.6193325107283201
  0.1741585515853075  0.7879528005104177  0.5760563854902543
  0.8552152360839429  0.1555020665958793  0.6071493922771793
  0.9969894063626015  0.8500680909463085  0.5516110688284286
  0.2726343304755190  0.8413326153824627  0.9390951014812359
  0.1568865542649220  0.2714243111196879  0.0651721522946005
  0.7606088414333314  0.4210997668795144  0.9791568119500269
  0.4351257251146947  0.2306014762704010  0.0187592234309122
  0.7789495239824333  0.5712039658910300  0.9836993911039755
  0.2211109165490512  0.3780367508314200  0.0092683850552007
  0.3849674508689276  0.7724196018560718  0.9856536744529123
  0.5838489977010113  0.2161533843324364  0.0096441842047099
  0.6720480637548150  0.6980951438017229  0.0773479465723454
  0.3378490421136533  0.3508499628434194  0.1129669599150347
  0.6970829160835095  0.3379283980812318  0.0976110469401945
  0.3135199958417587  0.6668988417362769  0.0870442427440352
  0.6065217325838006  0.6232058740950706  0.1565738468581443
  0.4230256143364741  0.4256484792002198  0.1840252398327991
  0.8264107523691777  0.2432307687002790  0.1297093577697765
  0.1992869661992813  0.7857739319134183  0.1225943297889529
  0.5088307522239504  0.3798541925157650  0.0679618577442298
  0.6314705020172866  0.5051136195261350  0.0541071431867124
  0.2902434295266616  0.9986346378736854  0.9032711436951431
  0.9941647011582546  0.2848970068257870  0.0949883266035130
  0.9702206807542026  0.5814439038714028  0.9416277623729314
  0.5991260881763765  0.0225322978722176  0.0453103095272240
  0.5051385961650610  0.6301085163978328  0.0452478461316801
  0.3937259684219043  0.5049515435668610  0.0549896165155985
  0.8827973462494398  0.0145487346817461  0.4342395705851985
  0.0824821986494300  0.0059673340965389  0.5519580707954077
  0.9037236436363045  0.9988747508459284  0.5516742466105882
  0.0106335305948448  0.1141310216342717  0.4618041970276963
  0.4916607482252786  0.6120937034727092  0.9304486638969962
  0.6069174793730738  0.4906481747346305  0.9360701640920439
  0.0035543356641483  0.8978326138891788  0.4395873799186347
  0.4930576249247807  0.3742952866881453  0.9461460768733829
 
  0.00000000E+00  0.00000000E+00  0.00000000E+00
  0.00000000E+00  0.00000000E+00  0.00000000E+00
  0.00000000E+00  0.00000000E+00  0.00000000E+00
  0.00000000E+00  0.00000000E+00  0.00000000E+00
  0.00000000E+00  0.00000000E+00  0.00000000E+00
  0.00000000E+00  0.00000000E+00  0.00000000E+00
  0.00000000E+00  0.00000000E+00  0.00000000E+00
  0.00000000E+00  0.00000000E+00  0.00000000E+00
  0.00000000E+00  0.00000000E+00  0.00000000E+00
  0.00000000E+00  0.00000000E+00  0.00000000E+00
  0.00000000E+00  0.00000000E+00  0.00000000E+00
  0.00000000E+00  0.00000000E+00  0.00000000E+00
  0.00000000E+00  0.00000000E+00  0.00000000E+00
  0.00000000E+00  0.00000000E+00  0.00000000E+00
  0.00000000E+00  0.00000000E+00  0.00000000E+00
  0.00000000E+00  0.00000000E+00  0.00000000E+00
  0.00000000E+00  0.00000000E+00  0.00000000E+00
  0.00000000E+00  0.00000000E+00  0.00000000E+00
  0.00000000E+00  0.00000000E+00  0.00000000E+00
  0.00000000E+00  0.00000000E+00  0.00000000E+00
  0.00000000E+00  0.00000000E+00  0.00000000E+00
  0.00000000E+00  0.00000000E+00  0.00000000E+00
  0.00000000E+00  0.00000000E+00  0.00000000E+00
  0.00000000E+00  0.00000000E+00  0.00000000E+00
  0.00000000E+00  0.00000000E+00  0.00000000E+00
  0.00000000E+00  0.00000000E+00  0.00000000E+00
  0.00000000E+00  0.00000000E+00  0.00000000E+00
  0.00000000E+00  0.00000000E+00  0.00000000E+00
  0.00000000E+00  0.00000000E+00  0.00000000E+00
  0.00000000E+00  0.00000000E+00  0.00000000E+00
  0.00000000E+00  0.00000000E+00  0.00000000E+00
  0.00000000E+00  0.00000000E+00  0.00000000E+00
  0.00000000E+00  0.00000000E+00  0.00000000E+00
  0.00000000E+00  0.00000000E+00  0.00000000E+00
  0.00000000E+00  0.00000000E+00  0.00000000E+00
  0.00000000E+00  0.00000000E+00  0.00000000E+00
  0.00000000E+00  0.00000000E+00  0.00000000E+00
  0.00000000E+00  0.00000000E+00  0.00000000E+00
  0.00000000E+00  0.00000000E+00  0.00000000E+00
  0.00000000E+00  0.00000000E+00  0.00000000E+00
  0.00000000E+00  0.00000000E+00  0.00000000E+00
  0.00000000E+00  0.00000000E+00  0.00000000E+00
  0.00000000E+00  0.00000000E+00  0.00000000E+00
  0.00000000E+00  0.00000000E+00  0.00000000E+00
  0.00000000E+00  0.00000000E+00  0.00000000E+00
  0.00000000E+00  0.00000000E+00  0.00000000E+00
  0.00000000E+00  0.00000000E+00  0.00000000E+00
  0.00000000E+00  0.00000000E+00  0.00000000E+00
  0.00000000E+00  0.00000000E+00  0.00000000E+00
  0.00000000E+00  0.00000000E+00  0.00000000E+00
  0.00000000E+00  0.00000000E+00  0.00000000E+00
  0.00000000E+00  0.00000000E+00  0.00000000E+00
  0.00000000E+00  0.00000000E+00  0.00000000E+00
  0.00000000E+00  0.00000000E+00  0.00000000E+00
  0.00000000E+00  0.00000000E+00  0.00000000E+00
  0.00000000E+00  0.00000000E+00  0.00000000E+00
  0.00000000E+00  0.00000000E+00  0.00000000E+00
  0.00000000E+00  0.00000000E+00  0.00000000E+00
  0.00000000E+00  0.00000000E+00  0.00000000E+00
  0.00000000E+00  0.00000000E+00  0.00000000E+00
  0.00000000E+00  0.00000000E+00  0.00000000E+00
  0.00000000E+00  0.00000000E+00  0.00000000E+00
  0.00000000E+00  0.00000000E+00  0.00000000E+00
  0.00000000E+00  0.00000000E+00  0.00000000E+00
  0.00000000E+00  0.00000000E+00  0.00000000E+00
  0.00000000E+00  0.00000000E+00  0.00000000E+00
  0.00000000E+00  0.00000000E+00  0.00000000E+00
  0.00000000E+00  0.00000000E+00  0.00000000E+00
  0.00000000E+00  0.00000000E+00  0.00000000E+00
  0.00000000E+00  0.00000000E+00  0.00000000E+00
  0.00000000E+00  0.00000000E+00  0.00000000E+00
  0.00000000E+00  0.00000000E+00  0.00000000E+00
  0.00000000E+00  0.00000000E+00  0.00000000E+00
  0.00000000E+00  0.00000000E+00  0.00000000E+00
  0.00000000E+00  0.00000000E+00  0.00000000E+00
  0.00000000E+00  0.00000000E+00  0.00000000E+00
  0.00000000E+00  0.00000000E+00  0.00000000E+00
  0.00000000E+00  0.00000000E+00  0.00000000E+00
  0.00000000E+00  0.00000000E+00  0.00000000E+00
  0.00000000E+00  0.00000000E+00  0.00000000E+00
  0.00000000E+00  0.00000000E+00  0.00000000E+00
  0.00000000E+00  0.00000000E+00  0.00000000E+00
  0.00000000E+00  0.00000000E+00  0.00000000E+00
  0.00000000E+00  0.00000000E+00  0.00000000E+00
  0.00000000E+00  0.00000000E+00  0.00000000E+00
  0.00000000E+00  0.00000000E+00  0.00000000E+00
  0.00000000E+00  0.00000000E+00  0.00000000E+00
  0.00000000E+00  0.00000000E+00  0.00000000E+00
  0.00000000E+00  0.00000000E+00  0.00000000E+00
  0.00000000E+00  0.00000000E+00  0.00000000E+00
  0.00000000E+00  0.00000000E+00  0.00000000E+00
  0.00000000E+00  0.00000000E+00  0.00000000E+00
  0.00000000E+00  0.00000000E+00  0.00000000E+00
  0.00000000E+00  0.00000000E+00  0.00000000E+00
  0.00000000E+00  0.00000000E+00  0.00000000E+00
  0.00000000E+00  0.00000000E+00  0.00000000E+00
  0.00000000E+00  0.00000000E+00  0.00000000E+00
  0.00000000E+00  0.00000000E+00  0.00000000E+00
  0.00000000E+00  0.00000000E+00  0.00000000E+00
  0.00000000E+00  0.00000000E+00  0.00000000E+00
  0.00000000E+00  0.00000000E+00  0.00000000E+00
  0.00000000E+00  0.00000000E+00  0.00000000E+00
  0.00000000E+00  0.00000000E+00  0.00000000E+00
  0.00000000E+00  0.00000000E+00  0.00000000E+00
  0.00000000E+00  0.00000000E+00  0.00000000E+00
  0.00000000E+00  0.00000000E+00  0.00000000E+00
  0.00000000E+00  0.00000000E+00  0.00000000E+00
  0.00000000E+00  0.00000000E+00  0.00000000E+00
  0.00000000E+00  0.00000000E+00  0.00000000E+00
  0.00000000E+00  0.00000000E+00  0.00000000E+00
  0.00000000E+00  0.00000000E+00  0.00000000E+00
  0.00000000E+00  0.00000000E+00  0.00000000E+00
  0.00000000E+00  0.00000000E+00  0.00000000E+00
  0.00000000E+00  0.00000000E+00  0.00000000E+00
  0.00000000E+00  0.00000000E+00  0.00000000E+00
  0.00000000E+00  0.00000000E+00  0.00000000E+00
  0.00000000E+00  0.00000000E+00  0.00000000E+00
  0.00000000E+00  0.00000000E+00  0.00000000E+00
  0.00000000E+00  0.00000000E+00  0.00000000E+00
  0.00000000E+00  0.00000000E+00  0.00000000E+00
  0.00000000E+00  0.00000000E+00  0.00000000E+00
  0.00000000E+00  0.00000000E+00  0.00000000E+00
  0.00000000E+00  0.00000000E+00  0.00000000E+00
  0.00000000E+00  0.00000000E+00  0.00000000E+00
  0.00000000E+00  0.00000000E+00  0.00000000E+00
  0.00000000E+00  0.00000000E+00  0.00000000E+00
  0.00000000E+00  0.00000000E+00  0.00000000E+00
  0.00000000E+00  0.00000000E+00  0.00000000E+00
  0.00000000E+00  0.00000000E+00  0.00000000E+00
  0.00000000E+00  0.00000000E+00  0.00000000E+00
  0.00000000E+00  0.00000000E+00  0.00000000E+00
  0.00000000E+00  0.00000000E+00  0.00000000E+00
  0.00000000E+00  0.00000000E+00  0.00000000E+00
  0.00000000E+00  0.00000000E+00  0.00000000E+00
  0.00000000E+00  0.00000000E+00  0.00000000E+00
  0.00000000E+00  0.00000000E+00  0.00000000E+00
  0.00000000E+00  0.00000000E+00  0.00000000E+00
  0.00000000E+00  0.00000000E+00  0.00000000E+00
  0.00000000E+00  0.00000000E+00  0.00000000E+00
  0.00000000E+00  0.00000000E+00  0.00000000E+00
  0.00000000E+00  0.00000000E+00  0.00000000E+00
  0.00000000E+00  0.00000000E+00  0.00000000E+00
  0.00000000E+00  0.00000000E+00  0.00000000E+00
  0.00000000E+00  0.00000000E+00  0.00000000E+00
  0.00000000E+00  0.00000000E+00  0.00000000E+00
  0.00000000E+00  0.00000000E+00  0.00000000E+00
  0.00000000E+00  0.00000000E+00  0.00000000E+00
  0.00000000E+00  0.00000000E+00  0.00000000E+00
  0.00000000E+00  0.00000000E+00  0.00000000E+00
  0.00000000E+00  0.00000000E+00  0.00000000E+00
  0.00000000E+00  0.00000000E+00  0.00000000E+00
  0.00000000E+00  0.00000000E+00  0.00000000E+00
  0.00000000E+00  0.00000000E+00  0.00000000E+00
  0.00000000E+00  0.00000000E+00  0.00000000E+00
  0.00000000E+00  0.00000000E+00  0.00000000E+00
  0.00000000E+00  0.00000000E+00  0.00000000E+00
  0.00000000E+00  0.00000000E+00  0.00000000E+00
  0.00000000E+00  0.00000000E+00  0.00000000E+00
  0.00000000E+00  0.00000000E+00  0.00000000E+00
  0.00000000E+00  0.00000000E+00  0.00000000E+00
  0.00000000E+00  0.00000000E+00  0.00000000E+00
  0.00000000E+00  0.00000000E+00  0.00000000E+00
  0.00000000E+00  0.00000000E+00  0.00000000E+00
  0.00000000E+00  0.00000000E+00  0.00000000E+00
  0.00000000E+00  0.00000000E+00  0.00000000E+00
  0.00000000E+00  0.00000000E+00  0.00000000E+00
  0.00000000E+00  0.00000000E+00  0.00000000E+00
  0.00000000E+00  0.00000000E+00  0.00000000E+00
  0.00000000E+00  0.00000000E+00  0.00000000E+00
  0.00000000E+00  0.00000000E+00  0.00000000E+00
  0.00000000E+00  0.00000000E+00  0.00000000E+00
  0.00000000E+00  0.00000000E+00  0.00000000E+00
  0.00000000E+00  0.00000000E+00  0.00000000E+00
  0.00000000E+00  0.00000000E+00  0.00000000E+00
  0.00000000E+00  0.00000000E+00  0.00000000E+00
  0.00000000E+00  0.00000000E+00  0.00000000E+00
  0.00000000E+00  0.00000000E+00  0.00000000E+00
  0.00000000E+00  0.00000000E+00  0.00000000E+00
  0.00000000E+00  0.00000000E+00  0.00000000E+00
  0.00000000E+00  0.00000000E+00  0.00000000E+00
  0.00000000E+00  0.00000000E+00  0.00000000E+00
  0.00000000E+00  0.00000000E+00  0.00000000E+00
  0.00000000E+00  0.00000000E+00  0.00000000E+00
  0.00000000E+00  0.00000000E+00  0.00000000E+00
  0.00000000E+00  0.00000000E+00  0.00000000E+00
  0.00000000E+00  0.00000000E+00  0.00000000E+00
  0.00000000E+00  0.00000000E+00  0.00000000E+00
  0.00000000E+00  0.00000000E+00  0.00000000E+00
  0.00000000E+00  0.00000000E+00  0.00000000E+00
  0.00000000E+00  0.00000000E+00  0.00000000E+00
  0.00000000E+00  0.00000000E+00  0.00000000E+00
  0.00000000E+00  0.00000000E+00  0.00000000E+00
  0.00000000E+00  0.00000000E+00  0.00000000E+00
  0.00000000E+00  0.00000000E+00  0.00000000E+00
  0.00000000E+00  0.00000000E+00  0.00000000E+00
  0.00000000E+00  0.00000000E+00  0.00000000E+00
  0.00000000E+00  0.00000000E+00  0.00000000E+00
  0.00000000E+00  0.00000000E+00  0.00000000E+00
  0.00000000E+00  0.00000000E+00  0.00000000E+00
  0.00000000E+00  0.00000000E+00  0.00000000E+00
  0.00000000E+00  0.00000000E+00  0.00000000E+00
  0.00000000E+00  0.00000000E+00  0.00000000E+00
  0.00000000E+00  0.00000000E+00  0.00000000E+00
  0.00000000E+00  0.00000000E+00  0.00000000E+00
  0.00000000E+00  0.00000000E+00  0.00000000E+00
  0.00000000E+00  0.00000000E+00  0.00000000E+00
  0.00000000E+00  0.00000000E+00  0.00000000E+00
  0.00000000E+00  0.00000000E+00  0.00000000E+00
  0.00000000E+00  0.00000000E+00  0.00000000E+00
  0.00000000E+00  0.00000000E+00  0.00000000E+00
  0.00000000E+00  0.00000000E+00  0.00000000E+00
  0.00000000E+00  0.00000000E+00  0.00000000E+00
  0.00000000E+00  0.00000000E+00  0.00000000E+00
  0.00000000E+00  0.00000000E+00  0.00000000E+00
  0.00000000E+00  0.00000000E+00  0.00000000E+00
  0.00000000E+00  0.00000000E+00  0.00000000E+00
  0.00000000E+00  0.00000000E+00  0.00000000E+00
  0.00000000E+00  0.00000000E+00  0.00000000E+00
  0.00000000E+00  0.00000000E+00  0.00000000E+00
  0.00000000E+00  0.00000000E+00  0.00000000E+00
  0.00000000E+00  0.00000000E+00  0.00000000E+00
  0.00000000E+00  0.00000000E+00  0.00000000E+00
  0.00000000E+00  0.00000000E+00  0.00000000E+00
  0.00000000E+00  0.00000000E+00  0.00000000E+00
  0.00000000E+00  0.00000000E+00  0.00000000E+00
  0.00000000E+00  0.00000000E+00  0.00000000E+00
  0.00000000E+00  0.00000000E+00  0.00000000E+00
  0.00000000E+00  0.00000000E+00  0.00000000E+00
  0.00000000E+00  0.00000000E+00  0.00000000E+00
  0.00000000E+00  0.00000000E+00  0.00000000E+00
  0.00000000E+00  0.00000000E+00  0.00000000E+00
  0.00000000E+00  0.00000000E+00  0.00000000E+00
  0.00000000E+00  0.00000000E+00  0.00000000E+00
  0.00000000E+00  0.00000000E+00  0.00000000E+00
  0.00000000E+00  0.00000000E+00  0.00000000E+00
  0.00000000E+00  0.00000000E+00  0.00000000E+00
  0.00000000E+00  0.00000000E+00  0.00000000E+00
  0.00000000E+00  0.00000000E+00  0.00000000E+00
  0.00000000E+00  0.00000000E+00  0.00000000E+00
  0.00000000E+00  0.00000000E+00  0.00000000E+00
  0.00000000E+00  0.00000000E+00  0.00000000E+00
  0.00000000E+00  0.00000000E+00  0.00000000E+00
  0.00000000E+00  0.00000000E+00  0.00000000E+00
  0.00000000E+00  0.00000000E+00  0.00000000E+00
  0.00000000E+00  0.00000000E+00  0.00000000E+00
  0.00000000E+00  0.00000000E+00  0.00000000E+00
  0.00000000E+00  0.00000000E+00  0.00000000E+00
  0.00000000E+00  0.00000000E+00  0.00000000E+00
  0.00000000E+00  0.00000000E+00  0.00000000E+00
  0.00000000E+00  0.00000000E+00  0.00000000E+00
  0.00000000E+00  0.00000000E+00  0.00000000E+00
  0.00000000E+00  0.00000000E+00  0.00000000E+00
