# Supplementary material for: Dramatic Enhancement of Rare-Earth Metal–Organic Framework Stability Via Metal Cluster Fluorination
Source: JACS Au. 2022 Aug 9;2(8):1889–98. doi: 10.1021/jacsau.2c00259 (PMC9400048; doi:10.1021/jacsau.2c00259)
Supplement: Supplementary file 2 — au2c00259_si_002.zip [file au2c00259_si_002.zip › jacs_supplement/poscars/empty_stability/dobdc/mixed/y/single/five/POSCAR]

POSCAR file written by OVITO Basic 3.5.4
   1.00000000000000     
    15.2717393608391134   -0.0333430814365579    0.0636360440004285
    -0.0798472358539138   14.8296026072404725   -0.0671518849160999
     0.2057278112610120   -0.1223619148487994   21.2825026543801599
   C    Y    H    O    F 
    96    12    63    83     5
Direct
  0.3576111359705862  0.9339313231992321  0.9720257808716326
  0.0617089819474472  0.3897204481348382  0.0312255236417869
  0.4774049031954206  0.1895262767066654  0.0093640262734951
  0.8007676175703224  0.4795052760762388  0.9944083554966952
  0.4481853462380911  0.0959283025016617  0.9924717125165898
  0.8943778553471802  0.4578098567294333  0.0072593840906379
  0.4847146292272484  0.0147376611225809  0.0131960707478314
  0.4379024837142893  0.9349881963197362  0.0034462882148247
  0.9690768678281714  0.5081638716155084  0.9890225935614225
  0.0513266544390589  0.4721197722847066  0.0003878965302917
  0.3713579393957644  0.0937500629086827  0.9582304519682481
  0.9051857967730399  0.3774631369663339  0.0390835525671207
  0.3255415906517456  0.0145893028036213  0.9469477491277729
  0.9865050666145763  0.3431301427401507  0.0526223010235896
  0.3057246240917593  0.8507569849847769  0.9705701381561340
  0.1500588069909554  0.3526273016284804  0.0365473573196198
  0.6722250792753641  0.6708967805140560  0.1365182238945408
  0.3516502843181044  0.3863372547288293  0.1753064133410263
  0.3558949010490267  0.6550620499769906  0.1483847885878831
  0.6779502179085242  0.3526920459994898  0.1539211919145060
  0.7908044907781857  0.7757375917130034  0.1689753110716836
  0.2516789661973959  0.2624776395661428  0.2025463960803293
  0.2365252234075115  0.7602918321946532  0.1844044408090397
  0.7984277009362089  0.2468546316980280  0.1859683202357800
  0.7196933430702472  0.7205217885752830  0.1858495644465776
  0.3010555185377441  0.3358106698498418  0.2235269730338558
  0.3038451936457776  0.6984652075098197  0.1988729448252258
  0.7334902417855531  0.3109808715682831  0.2021702868671369
  0.8438145366076384  0.2042045746842618  0.2332378387738387
  0.1938058855597973  0.8047158484836672  0.2337660756696991
  0.2066834302236629  0.2063545962811304  0.2442281538877609
  0.8373238448011975  0.8238772778942973  0.2142524448504588
  0.6935531247549136  0.7128535086285410  0.2500503327515418
  0.3041573335909575  0.3568004148857398  0.2885114255203902
  0.3237656249419061  0.6801410475003209  0.2613348047292590
  0.7185779861975092  0.3338165596351743  0.2651979816662760
  0.8269957599699040  0.2251920443275282  0.2962939670417271
  0.2140049473795358  0.7868738108162887  0.2962514718413303
  0.2138075292446615  0.2243782432804551  0.3094059807108636
  0.8113267292119488  0.8151735609299777  0.2781817974664520
  0.7649027774175465  0.2921636124060001  0.3121585829136251
  0.2787829531131933  0.7222053243837152  0.3105556539179801
  0.2613013666360189  0.2998742137766257  0.3302633804161772
  0.7402977228677656  0.7606158232456082  0.2950388802325747
  0.8725467925258314  0.1744598293898747  0.3457934096634432
  0.1671804724010997  0.8372896278463813  0.3462257240842561
  0.1730200969785827  0.1642513297017061  0.3559626935208158
  0.8585062493986797  0.8616414514958777  0.3291873072312725
  0.9058834665171673  0.5630345939577381  0.4591336481867003
  0.4190003596917435  0.9994636545577222  0.5026162696728846
  0.0116335264807148  0.3089067945212847  0.5094125782694121
  0.6998608353289981  0.0096898106144465  0.4914319170671178
  0.9894706474603652  0.4014799214828102  0.4869614662148294
  0.6019003778195540  0.0109572850452153  0.4935831231581673
  0.0242065347853426  0.4832078311686487  0.5100941127900711
  0.5512528412203181  0.0896387425856346  0.4869362927524392
  0.9179847567141266  0.4026155651666414  0.4470702773403303
  0.5602431970281003  0.9282319367179923  0.5037144117966506
  0.8752350296139255  0.4815596867027878  0.4326924422869354
  0.4701987730068993  0.9216666646350475  0.5080345109436948
  0.8574035485837186  0.6473256921518029  0.4534394783510933
  0.3231383913844184  0.9986295380624242  0.5064101929265519
  0.1525441005986679  0.8126997187707303  0.6437578681041316
  0.8428643032883585  0.1363060934611084  0.6616431636981375
  0.8384908439900727  0.8250126255976724  0.6419553653265879
  0.1553085982496825  0.1306922018908168  0.6659482380532822
  0.2633438863224669  0.7006925467061720  0.6764573400631804
  0.7369444900729292  0.2537045645159637  0.6923561509612242
  0.7466649038786883  0.6909131420269148  0.6795923817778231
  0.2495650025175848  0.2634778923909948  0.7016032867090445
  0.2031073312698268  0.7680259636244244  0.6928642790013697
  0.7885110691066828  0.1813097891590516  0.7102937562925078
  0.7850298755384841  0.7763887318056248  0.6898959892703971
  0.1973249156019605  0.1867419503784333  0.7157656115622899
  0.2914464588568819  0.3085547457195759  0.7503778973667394
  0.6993258830059474  0.6512152950505552  0.7284113719647465
  0.6844541016281553  0.2993237663689641  0.7357941977226545
  0.3123662060458585  0.6577037963430641  0.7217553698327137
  0.1913808400976720  0.7936825277805610  0.7570716248524221
  0.7880818544174062  0.1521748736485051  0.7735861176672074
  0.7734740445716994  0.8188296368745327  0.7481881549498794
  0.1858776213452558  0.1610089091863713  0.7784075895019811
  0.2815222034013871  0.2817009783042081  0.8126097207893537
  0.6886132097732087  0.6932513978700214  0.7870575009520735
  0.6846823586446718  0.2710139949226757  0.7993667304289431
  0.3015044261429267  0.6848900419053550  0.7856696646134864
  0.2262202001042937  0.2080392092762509  0.8268681708610899
  0.7252246364506050  0.7798790066288745  0.7968565951985838
  0.7360968169427338  0.1982406118384290  0.8172763428425185
  0.2415911332739000  0.7516259891438892  0.8021515921290572
  0.3304237303838562  0.3314216887346433  0.8616641784757277
  0.6430955803452747  0.6420661776373748  0.8374346961570467
  0.6321762170040088  0.3188846662607219  0.8476291880167821
  0.3523966209262355  0.6433649874732978  0.8362542969082654
  0.9810179796491099  0.5627141429047526  0.4962809873012404
  0.4605451295128162  0.0823843399995781  0.4921545902519284
  0.3691229161192311  0.3835998597802970  0.0170822930215806
  0.6368393281029014  0.6171177697203234  0.9889517190011077
  0.6144453008462278  0.3602255047393186  0.0013337591567364
  0.3904047841575178  0.6417852395846282  0.9936647129904088
  0.5167920607761616  0.5016080654738388  0.1319985528036369
  0.0149085060510714  0.0045919881601222  0.3757327480730979
  0.1226357930889534  0.8693227048556835  0.4977889048695801
  0.8854872430750902  0.1246899233631567  0.5052660952792110
  0.8722128286869761  0.8710734424541045  0.4897616263708002
  0.1326766153390508  0.1257466065508197  0.5097063844069112
  0.9973799097050673  0.9825547826285757  0.6254270460473634
  0.4939803820503954  0.4859271714180053  0.8755628723807121
  0.3455196705647268  0.1581674642399449  0.9431344405578130
  0.4615724554270315  0.8710313808747188  0.0221132879231334
  0.8460098063025683  0.3402266124437645  0.0520174304512722
  0.5766106882103941  0.9576287622301152  0.0581666444657998
  0.1109308638129249  0.5069780250470046  0.9842462226808237
  0.0152631525186564  0.6137160262443899  0.9488053976806512
  0.9344204351445100  0.2421017258604152  0.0980524779801684
  0.5208109123308802  0.7055006761279685  0.0788143910242951
  0.7671856256384899  0.2557666939698819  0.1010204224644440
  0.2520058038415911  0.7386625613887716  0.0978892246151375
  0.4969530978012315  0.3158187474795255  0.0978608450617457
  0.8100231232385653  0.7803255208444355  0.1194192773330442
  0.2488124091225856  0.2486610270349487  0.1520697516825820
  0.1434443830112002  0.8542904680823113  0.2236646288153352
  0.8920531887443488  0.1522570941631898  0.2216686398762988
  0.9279641854312501  0.9031015099105346  0.2371974071527418
  0.1341213859574069  0.1068416422057084  0.2597709373875858
  0.3342514596072590  0.4416060876116887  0.3529226650094230
  0.6021142574038691  0.6344748387250903  0.2292706477088871
  0.6686533529942551  0.3840199746022819  0.2768003352185175
  0.3750706818335843  0.6314707658406959  0.2712582835738431
  0.2631780158813939  0.3125929026131757  0.3810881905110435
  0.7224399400111636  0.7548509035935709  0.3447249332017748
  0.0151622801774209  0.1799341312269149  0.4181129150381295
  0.8392851656662117  0.0014500440021763  0.4090835788947089
  0.2567619797057503  0.7395731555071166  0.3964508617963673
  0.7849445489346110  0.2677081250738809  0.3978186527862491
  0.0042892733011755  0.8256953958300386  0.3978424038369326
  0.0018396762320663  0.6272538625017532  0.5170314739088298
  0.4187942382463632  0.1417351783445824  0.4877759315656007
  0.6024536880743625  0.8691942099976870  0.5080135853188708
  0.8921015699812713  0.3378441896564226  0.4306522831595458
  0.5461809771307600  0.2155291959819792  0.4699650711921564
  0.4676567703898016  0.7898016205973235  0.5155193525282371
  0.7797237148444793  0.4173537859664975  0.3881345248152002
  0.1056303464489261  0.5409196782446415  0.5655602843381828
  0.3301279476280641  0.8690137723160305  0.5128711176066787
  0.7710392422041039  0.5825044421726702  0.4073481353851847
  0.9965555280452278  0.1688647792894287  0.5922624892841668
  0.1656772822528580  0.9970632524832439  0.5957260809240736
  0.9872550360320886  0.8141072483560379  0.5862023943066035
  0.2915922212975701  0.3501889642138210  0.6432330500344676
  0.8288198010225827  0.9891404818834388  0.5859279394859982
  0.7343501583387066  0.5864795207485685  0.6275533655668255
  0.2717102147566948  0.6817718863118216  0.6269455496767193
  0.7384762648312773  0.2742021446997640  0.6431709126145435
  0.6704867700268622  0.5837029411581369  0.7224819910637237
  0.3340630153099369  0.3667986265675438  0.7408319085658945
  0.6024714506280517  0.3888788380124524  0.7553163819784885
  0.3957818575482861  0.5726488591955743  0.7447899989832436
  0.1054222481118927  0.8765788811996202  0.7361625299268297
  0.8711780675159417  0.0639023308974345  0.7529893699465831
  0.1439350701434847  0.1025001574960882  0.7881350802512301
  0.8044960356974968  0.8850799644517835  0.7551687576216040
  0.2337697057069335  0.7710616956051908  0.8515971340384922
  0.7351670807827446  0.1780631601682430  0.8665514939709880
  0.2473417192804490  0.2311770952580332  0.9131696397075686
  0.7409083728127399  0.8841197765670685  0.8486059430546717
  0.3106137175334922  0.5006491727659821  0.9175942056897171
  0.2172576918769096  0.9140160320102524  0.9270651471203735
  0.0996830123337631  0.2488844147705791  0.0765751023289951
  0.1780991973034034  0.0046257057426899  0.4104996261801901
  0.2308235621203920  0.0784308052081144  0.9044849514627842
  0.5569247257523458  0.2132232351536629  0.0094982491992539
  0.3316623219611472  0.7802337441517651  0.9953478099600233
  0.7758125130275957  0.5600729024279048  0.9893926733111584
  0.2159994784701453  0.3932777361382520  0.0164315752233648
  0.2281610822267197  0.8513983501280222  0.9441088008900564
  0.1585832495488617  0.2718101112727638  0.0617215013992691
  0.4123591079694222  0.2408678870406291  0.0217532787740211
  0.7512506385085231  0.4102239655073134  0.9918699257280110
  0.5609895945832619  0.0183111568382515  0.0451672433694412
  0.9581427229517345  0.5871313217144305  0.9588520709499946
  0.2486893636392580  0.0143502098118091  0.9153818413037129
  0.9937254630478520  0.2639857510151913  0.0843996761518326
  0.5021495320778655  0.3726206702411190  0.0755127431826139
  0.5180449302364138  0.6871398851658626  0.0347796463729182
  0.6922094147132469  0.6807402632497315  0.0791285193536879
  0.3252955474727273  0.3819297819385596  0.1188205918080740
  0.3282996239711338  0.6625202892986906  0.0914341652780521
  0.6858303418474563  0.3218656295227333  0.0971139510617434
  0.2141209160431075  0.7788595291404903  0.1250622238524102
  0.8167351925483359  0.2254876159514936  0.1248075213071473
  0.6083631181884286  0.6187744468224565  0.1549735535797510
  0.4202646513480204  0.4284953128023261  0.1922469118401793
  0.4259271317412043  0.6151874235501822  0.1618096918618335
  0.6256404687256634  0.4141057696682395  0.1708766663794776
  0.1596706628256968  0.1369145410619481  0.2211597535598102
  0.9053136897635099  0.8766986217298438  0.1966905479049643
  0.6253746593229010  0.6614037918207245  0.2693610706895555
  0.3474730202747125  0.4323833994266835  0.3083176884314724
  0.9283060884742937  0.1162522972103659  0.3297608428609280
  0.1157475027471762  0.8995734547672924  0.3317192079894937
  0.1230145760312524  0.1000347123202303  0.3344055893834721
  0.9239534141812200  0.9139019451686821  0.3139566368215085
  0.7495496086244557  0.3158996201288176  0.3736310956694595
  0.2983954373415756  0.7014797862412578  0.3704984333952481
  0.8505557306565592  0.1937477860301016  0.4036485803372543
  0.1820617789752390  0.8143990284123319  0.4044862096320543
  0.1883847896180413  0.1762362065220771  0.4137216755552018
  0.8336937732446117  0.8481042130842695  0.3851431076054510
  0.0055219854901623  0.8679615738355650  0.4331588782311400
  0.0145261899627229  0.1273916542112872  0.4451466218728086
  0.8909048229376779  0.0058424959732548  0.4353979878319549
  0.1336978449467026  0.9975932060350914  0.4434784390894961
  0.8857803113379177  0.7185791585067349  0.4767208499502686
  0.0889398467129894  0.2798369853187168  0.5118626895159721
  0.7406296754152919  0.0841032087086049  0.4943227143262092
  0.2799802527335302  0.0681709995049360  0.5059354558671387
  0.7815585188348138  0.6457757458807123  0.4242613834807756
  0.2834455087304022  0.9169543389921984  0.5098036324389170
  0.9423284849432463  0.2643441801806574  0.5231809493478821
  0.7341252754515892  0.9319175017194894  0.4880264011366648
  0.0948064405341853  0.4806617403265037  0.5483024510722601
  0.5909741950774858  0.1695495467949328  0.4749513289942655
  0.8019992816991746  0.4814287144046645  0.3968906302161699
  0.4276994777098366  0.8407888143708249  0.5184179149178121
  0.0077721003890190  0.1124028386055187  0.5696839309381261
  0.9970534763208576  0.8555789761236383  0.5515137414164570
  0.1235151216532060  0.9855750857634646  0.5625184003962929
  0.8806389227681422  0.9910667156145720  0.5587546759556261
  0.1673091031968994  0.7940937990102768  0.5856751954621231
  0.8353615824524780  0.1601704170497698  0.6051939052204816
  0.8192993935310540  0.8152369207777923  0.5845426876045181
  0.1803411129871364  0.1452516674100437  0.6096301030222548
  0.7593679750461035  0.6470151838927407  0.6235364699409516
  0.2586273078154520  0.2934401877176356  0.6417323738968150
  0.0947023597060266  0.8701721967493867  0.6625057547152267
  0.8958187049937649  0.0738725627706600  0.6797233373784408
  0.9002982882126389  0.8754518919621503  0.6628413521801590
  0.0995671923734278  0.0705236351775582  0.6822509049850822
  0.6360353167814807  0.3692811508315756  0.7163481586745633
  0.3686444616675786  0.5921141478038194  0.7040920267907680
  0.1344768589559280  0.8572668898995914  0.7761998847499996
  0.8363113344742104  0.0814115922887169  0.7919952620495891
  0.3847736260319792  0.3909034880994255  0.8441983211965649
  0.5915140389447018  0.5781899613641883  0.8220940278426880
  0.5781023282055529  0.3792096445970117  0.8281227100887634
  0.4037555282029786  0.5780007228418285  0.8200944361353280
  0.2130409766353267  0.1828449505297840  0.8880548422187999
  0.7127991074135309  0.8248731440081798  0.8522385297994575
  0.3138867099948399  0.3114513824920024  0.9196013511515702
  0.6612658974631316  0.6646661909320670  0.8938627032378719
  0.6412448889342173  0.3003379761638030  0.9048798009859382
  0.3433546015744824  0.6718882083405333  0.8921449739670848
  0.3547359190965267  0.5051576547895991  0.9500663552898487
  0.6109352695435959  0.5013754095678493  0.0514466559709490
  0.4281550141540009  0.5188873006597277  0.0504757333006367
  0.5044270781323661  0.6079127044527439  0.9355317295950272
  0.4860785121552524  0.3832772058744069  0.9525214136759104
  0.6145369185666425  0.4850555364731051  0.9358335597030703
 
  0.00000000E+00  0.00000000E+00  0.00000000E+00
  0.00000000E+00  0.00000000E+00  0.00000000E+00
  0.00000000E+00  0.00000000E+00  0.00000000E+00
  0.00000000E+00  0.00000000E+00  0.00000000E+00
  0.00000000E+00  0.00000000E+00  0.00000000E+00
  0.00000000E+00  0.00000000E+00  0.00000000E+00
  0.00000000E+00  0.00000000E+00  0.00000000E+00
  0.00000000E+00  0.00000000E+00  0.00000000E+00
  0.00000000E+00  0.00000000E+00  0.00000000E+00
  0.00000000E+00  0.00000000E+00  0.00000000E+00
  0.00000000E+00  0.00000000E+00  0.00000000E+00
  0.00000000E+00  0.00000000E+00  0.00000000E+00
  0.00000000E+00  0.00000000E+00  0.00000000E+00
  0.00000000E+00  0.00000000E+00  0.00000000E+00
  0.00000000E+00  0.00000000E+00  0.00000000E+00
  0.00000000E+00  0.00000000E+00  0.00000000E+00
  0.00000000E+00  0.00000000E+00  0.00000000E+00
  0.00000000E+00  0.00000000E+00  0.00000000E+00
  0.00000000E+00  0.00000000E+00  0.00000000E+00
  0.00000000E+00  0.00000000E+00  0.00000000E+00
  0.00000000E+00  0.00000000E+00  0.00000000E+00
  0.00000000E+00  0.00000000E+00  0.00000000E+00
  0.00000000E+00  0.00000000E+00  0.00000000E+00
  0.00000000E+00  0.00000000E+00  0.00000000E+00
  0.00000000E+00  0.00000000E+00  0.00000000E+00
  0.00000000E+00  0.00000000E+00  0.00000000E+00
  0.00000000E+00  0.00000000E+00  0.00000000E+00
  0.00000000E+00  0.00000000E+00  0.00000000E+00
  0.00000000E+00  0.00000000E+00  0.00000000E+00
  0.00000000E+00  0.00000000E+00  0.00000000E+00
  0.00000000E+00  0.00000000E+00  0.00000000E+00
  0.00000000E+00  0.00000000E+00  0.00000000E+00
  0.00000000E+00  0.00000000E+00  0.00000000E+00
  0.00000000E+00  0.00000000E+00  0.00000000E+00
  0.00000000E+00  0.00000000E+00  0.00000000E+00
  0.00000000E+00  0.00000000E+00  0.00000000E+00
  0.00000000E+00  0.00000000E+00  0.00000000E+00
  0.00000000E+00  0.00000000E+00  0.00000000E+00
  0.00000000E+00  0.00000000E+00  0.00000000E+00
  0.00000000E+00  0.00000000E+00  0.00000000E+00
  0.00000000E+00  0.00000000E+00  0.00000000E+00
  0.00000000E+00  0.00000000E+00  0.00000000E+00
  0.00000000E+00  0.00000000E+00  0.00000000E+00
  0.00000000E+00  0.00000000E+00  0.00000000E+00
  0.00000000E+00  0.00000000E+00  0.00000000E+00
  0.00000000E+00  0.00000000E+00  0.00000000E+00
  0.00000000E+00  0.00000000E+00  0.00000000E+00
  0.00000000E+00  0.00000000E+00  0.00000000E+00
  0.00000000E+00  0.00000000E+00  0.00000000E+00
  0.00000000E+00  0.00000000E+00  0.00000000E+00
  0.00000000E+00  0.00000000E+00  0.00000000E+00
  0.00000000E+00  0.00000000E+00  0.00000000E+00
  0.00000000E+00  0.00000000E+00  0.00000000E+00
  0.00000000E+00  0.00000000E+00  0.00000000E+00
  0.00000000E+00  0.00000000E+00  0.00000000E+00
  0.00000000E+00  0.00000000E+00  0.00000000E+00
  0.00000000E+00  0.00000000E+00  0.00000000E+00
  0.00000000E+00  0.00000000E+00  0.00000000E+00
  0.00000000E+00  0.00000000E+00  0.00000000E+00
  0.00000000E+00  0.00000000E+00  0.00000000E+00
  0.00000000E+00  0.00000000E+00  0.00000000E+00
  0.00000000E+00  0.00000000E+00  0.00000000E+00
  0.00000000E+00  0.00000000E+00  0.00000000E+00
  0.00000000E+00  0.00000000E+00  0.00000000E+00
  0.00000000E+00  0.00000000E+00  0.00000000E+00
  0.00000000E+00  0.00000000E+00  0.00000000E+00
  0.00000000E+00  0.00000000E+00  0.00000000E+00
  0.00000000E+00  0.00000000E+00  0.00000000E+00
  0.00000000E+00  0.00000000E+00  0.00000000E+00
  0.00000000E+00  0.00000000E+00  0.00000000E+00
  0.00000000E+00  0.00000000E+00  0.00000000E+00
  0.00000000E+00  0.00000000E+00  0.00000000E+00
  0.00000000E+00  0.00000000E+00  0.00000000E+00
  0.00000000E+00  0.00000000E+00  0.00000000E+00
  0.00000000E+00  0.00000000E+00  0.00000000E+00
  0.00000000E+00  0.00000000E+00  0.00000000E+00
  0.00000000E+00  0.00000000E+00  0.00000000E+00
  0.00000000E+00  0.00000000E+00  0.00000000E+00
  0.00000000E+00  0.00000000E+00  0.00000000E+00
  0.00000000E+00  0.00000000E+00  0.00000000E+00
  0.00000000E+00  0.00000000E+00  0.00000000E+00
  0.00000000E+00  0.00000000E+00  0.00000000E+00
  0.00000000E+00  0.00000000E+00  0.00000000E+00
  0.00000000E+00  0.00000000E+00  0.00000000E+00
  0.00000000E+00  0.00000000E+00  0.00000000E+00
  0.00000000E+00  0.00000000E+00  0.00000000E+00
  0.00000000E+00  0.00000000E+00  0.00000000E+00
  0.00000000E+00  0.00000000E+00  0.00000000E+00
  0.00000000E+00  0.00000000E+00  0.00000000E+00
  0.00000000E+00  0.00000000E+00  0.00000000E+00
  0.00000000E+00  0.00000000E+00  0.00000000E+00
  0.00000000E+00  0.00000000E+00  0.00000000E+00
  0.00000000E+00  0.00000000E+00  0.00000000E+00
  0.00000000E+00  0.00000000E+00  0.00000000E+00
  0.00000000E+00  0.00000000E+00  0.00000000E+00
  0.00000000E+00  0.00000000E+00  0.00000000E+00
  0.00000000E+00  0.00000000E+00  0.00000000E+00
  0.00000000E+00  0.00000000E+00  0.00000000E+00
  0.00000000E+00  0.00000000E+00  0.00000000E+00
  0.00000000E+00  0.00000000E+00  0.00000000E+00
  0.00000000E+00  0.00000000E+00  0.00000000E+00
  0.00000000E+00  0.00000000E+00  0.00000000E+00
  0.00000000E+00  0.00000000E+00  0.00000000E+00
  0.00000000E+00  0.00000000E+00  0.00000000E+00
  0.00000000E+00  0.00000000E+00  0.00000000E+00
  0.00000000E+00  0.00000000E+00  0.00000000E+00
  0.00000000E+00  0.00000000E+00  0.00000000E+00
  0.00000000E+00  0.00000000E+00  0.00000000E+00
  0.00000000E+00  0.00000000E+00  0.00000000E+00
  0.00000000E+00  0.00000000E+00  0.00000000E+00
  0.00000000E+00  0.00000000E+00  0.00000000E+00
  0.00000000E+00  0.00000000E+00  0.00000000E+00
  0.00000000E+00  0.00000000E+00  0.00000000E+00
  0.00000000E+00  0.00000000E+00  0.00000000E+00
  0.00000000E+00  0.00000000E+00  0.00000000E+00
  0.00000000E+00  0.00000000E+00  0.00000000E+00
  0.00000000E+00  0.00000000E+00  0.00000000E+00
  0.00000000E+00  0.00000000E+00  0.00000000E+00
  0.00000000E+00  0.00000000E+00  0.00000000E+00
  0.00000000E+00  0.00000000E+00  0.00000000E+00
  0.00000000E+00  0.00000000E+00  0.00000000E+00
  0.00000000E+00  0.00000000E+00  0.00000000E+00
  0.00000000E+00  0.00000000E+00  0.00000000E+00
  0.00000000E+00  0.00000000E+00  0.00000000E+00
  0.00000000E+00  0.00000000E+00  0.00000000E+00
  0.00000000E+00  0.00000000E+00  0.00000000E+00
  0.00000000E+00  0.00000000E+00  0.00000000E+00
  0.00000000E+00  0.00000000E+00  0.00000000E+00
  0.00000000E+00  0.00000000E+00  0.00000000E+00
  0.00000000E+00  0.00000000E+00  0.00000000E+00
  0.00000000E+00  0.00000000E+00  0.00000000E+00
  0.00000000E+00  0.00000000E+00  0.00000000E+00
  0.00000000E+00  0.00000000E+00  0.00000000E+00
  0.00000000E+00  0.00000000E+00  0.00000000E+00
  0.00000000E+00  0.00000000E+00  0.00000000E+00
  0.00000000E+00  0.00000000E+00  0.00000000E+00
  0.00000000E+00  0.00000000E+00  0.00000000E+00
  0.00000000E+00  0.00000000E+00  0.00000000E+00
  0.00000000E+00  0.00000000E+00  0.00000000E+00
  0.00000000E+00  0.00000000E+00  0.00000000E+00
  0.00000000E+00  0.00000000E+00  0.00000000E+00
  0.00000000E+00  0.00000000E+00  0.00000000E+00
  0.00000000E+00  0.00000000E+00  0.00000000E+00
  0.00000000E+00  0.00000000E+00  0.00000000E+00
  0.00000000E+00  0.00000000E+00  0.00000000E+00
  0.00000000E+00  0.00000000E+00  0.00000000E+00
  0.00000000E+00  0.00000000E+00  0.00000000E+00
  0.00000000E+00  0.00000000E+00  0.00000000E+00
  0.00000000E+00  0.00000000E+00  0.00000000E+00
  0.00000000E+00  0.00000000E+00  0.00000000E+00
  0.00000000E+00  0.00000000E+00  0.00000000E+00
  0.00000000E+00  0.00000000E+00  0.00000000E+00
  0.00000000E+00  0.00000000E+00  0.00000000E+00
  0.00000000E+00  0.00000000E+00  0.00000000E+00
  0.00000000E+00  0.00000000E+00  0.00000000E+00
  0.00000000E+00  0.00000000E+00  0.00000000E+00
  0.00000000E+00  0.00000000E+00  0.00000000E+00
  0.00000000E+00  0.00000000E+00  0.00000000E+00
  0.00000000E+00  0.00000000E+00  0.00000000E+00
  0.00000000E+00  0.00000000E+00  0.00000000E+00
  0.00000000E+00  0.00000000E+00  0.00000000E+00
  0.00000000E+00  0.00000000E+00  0.00000000E+00
  0.00000000E+00  0.00000000E+00  0.00000000E+00
  0.00000000E+00  0.00000000E+00  0.00000000E+00
  0.00000000E+00  0.00000000E+00  0.00000000E+00
  0.00000000E+00  0.00000000E+00  0.00000000E+00
  0.00000000E+00  0.00000000E+00  0.00000000E+00
  0.00000000E+00  0.00000000E+00  0.00000000E+00
  0.00000000E+00  0.00000000E+00  0.00000000E+00
  0.00000000E+00  0.00000000E+00  0.00000000E+00
  0.00000000E+00  0.00000000E+00  0.00000000E+00
  0.00000000E+00  0.00000000E+00  0.00000000E+00
  0.00000000E+00  0.00000000E+00  0.00000000E+00
  0.00000000E+00  0.00000000E+00  0.00000000E+00
  0.00000000E+00  0.00000000E+00  0.00000000E+00
  0.00000000E+00  0.00000000E+00  0.00000000E+00
  0.00000000E+00  0.00000000E+00  0.00000000E+00
  0.00000000E+00  0.00000000E+00  0.00000000E+00
  0.00000000E+00  0.00000000E+00  0.00000000E+00
  0.00000000E+00  0.00000000E+00  0.00000000E+00
  0.00000000E+00  0.00000000E+00  0.00000000E+00
  0.00000000E+00  0.00000000E+00  0.00000000E+00
  0.00000000E+00  0.00000000E+00  0.00000000E+00
  0.00000000E+00  0.00000000E+00  0.00000000E+00
  0.00000000E+00  0.00000000E+00  0.00000000E+00
  0.00000000E+00  0.00000000E+00  0.00000000E+00
  0.00000000E+00  0.00000000E+00  0.00000000E+00
  0.00000000E+00  0.00000000E+00  0.00000000E+00
  0.00000000E+00  0.00000000E+00  0.00000000E+00
  0.00000000E+00  0.00000000E+00  0.00000000E+00
  0.00000000E+00  0.00000000E+00  0.00000000E+00
  0.00000000E+00  0.00000000E+00  0.00000000E+00
  0.00000000E+00  0.00000000E+00  0.00000000E+00
  0.00000000E+00  0.00000000E+00  0.00000000E+00
  0.00000000E+00  0.00000000E+00  0.00000000E+00
  0.00000000E+00  0.00000000E+00  0.00000000E+00
  0.00000000E+00  0.00000000E+00  0.00000000E+00
  0.00000000E+00  0.00000000E+00  0.00000000E+00
  0.00000000E+00  0.00000000E+00  0.00000000E+00
  0.00000000E+00  0.00000000E+00  0.00000000E+00
  0.00000000E+00  0.00000000E+00  0.00000000E+00
  0.00000000E+00  0.00000000E+00  0.00000000E+00
  0.00000000E+00  0.00000000E+00  0.00000000E+00
  0.00000000E+00  0.00000000E+00  0.00000000E+00
  0.00000000E+00  0.00000000E+00  0.00000000E+00
  0.00000000E+00  0.00000000E+00  0.00000000E+00
  0.00000000E+00  0.00000000E+00  0.00000000E+00
  0.00000000E+00  0.00000000E+00  0.00000000E+00
  0.00000000E+00  0.00000000E+00  0.00000000E+00
  0.00000000E+00  0.00000000E+00  0.00000000E+00
  0.00000000E+00  0.00000000E+00  0.00000000E+00
  0.00000000E+00  0.00000000E+00  0.00000000E+00
  0.00000000E+00  0.00000000E+00  0.00000000E+00
  0.00000000E+00  0.00000000E+00  0.00000000E+00
  0.00000000E+00  0.00000000E+00  0.00000000E+00
  0.00000000E+00  0.00000000E+00  0.00000000E+00
  0.00000000E+00  0.00000000E+00  0.00000000E+00
  0.00000000E+00  0.00000000E+00  0.00000000E+00
  0.00000000E+00  0.00000000E+00  0.00000000E+00
  0.00000000E+00  0.00000000E+00  0.00000000E+00
  0.00000000E+00  0.00000000E+00  0.00000000E+00
  0.00000000E+00  0.00000000E+00  0.00000000E+00
  0.00000000E+00  0.00000000E+00  0.00000000E+00
  0.00000000E+00  0.00000000E+00  0.00000000E+00
  0.00000000E+00  0.00000000E+00  0.00000000E+00
  0.00000000E+00  0.00000000E+00  0.00000000E+00
  0.00000000E+00  0.00000000E+00  0.00000000E+00
  0.00000000E+00  0.00000000E+00  0.00000000E+00
  0.00000000E+00  0.00000000E+00  0.00000000E+00
  0.00000000E+00  0.00000000E+00  0.00000000E+00
  0.00000000E+00  0.00000000E+00  0.00000000E+00
  0.00000000E+00  0.00000000E+00  0.00000000E+00
  0.00000000E+00  0.00000000E+00  0.00000000E+00
  0.00000000E+00  0.00000000E+00  0.00000000E+00
  0.00000000E+00  0.00000000E+00  0.00000000E+00
  0.00000000E+00  0.00000000E+00  0.00000000E+00
  0.00000000E+00  0.00000000E+00  0.00000000E+00
  0.00000000E+00  0.00000000E+00  0.00000000E+00
  0.00000000E+00  0.00000000E+00  0.00000000E+00
  0.00000000E+00  0.00000000E+00  0.00000000E+00
  0.00000000E+00  0.00000000E+00  0.00000000E+00
  0.00000000E+00  0.00000000E+00  0.00000000E+00
  0.00000000E+00  0.00000000E+00  0.00000000E+00
  0.00000000E+00  0.00000000E+00  0.00000000E+00
  0.00000000E+00  0.00000000E+00  0.00000000E+00
  0.00000000E+00  0.00000000E+00  0.00000000E+00
  0.00000000E+00  0.00000000E+00  0.00000000E+00
  0.00000000E+00  0.00000000E+00  0.00000000E+00
  0.00000000E+00  0.00000000E+00  0.00000000E+00
  0.00000000E+00  0.00000000E+00  0.00000000E+00
  0.00000000E+00  0.00000000E+00  0.00000000E+00
  0.00000000E+00  0.00000000E+00  0.00000000E+00
  0.00000000E+00  0.00000000E+00  0.00000000E+00
  0.00000000E+00  0.00000000E+00  0.00000000E+00
  0.00000000E+00  0.00000000E+00  0.00000000E+00
  0.00000000E+00  0.00000000E+00  0.00000000E+00
  0.00000000E+00  0.00000000E+00  0.00000000E+00
  0.00000000E+00  0.00000000E+00  0.00000000E+00
  0.00000000E+00  0.00000000E+00  0.00000000E+00
