# Supplementary material for: Dramatic Enhancement of Rare-Earth Metal–Organic Framework Stability Via Metal Cluster Fluorination
Source: JACS Au. 2022 Aug 9;2(8):1889–98. doi: 10.1021/jacsau.2c00259 (PMC9400048; doi:10.1021/jacsau.2c00259)
Supplement: Supplementary file 2 — au2c00259_si_002.zip [file au2c00259_si_002.zip › jacs_supplement/poscars/empty_stability/dobdc/mixed/y/single/seven/POSCAR]

POSCAR file written by OVITO Basic 3.5.4
   1.00000000000000     
    15.2087458800234501   -0.0048367615962642    0.0069702628672552
    -0.0520109752845906   14.9445851749309178    0.0026435477595085
     0.1273905420866069   -0.0251951068962612   21.2374827056453626
   C    Y    H    O    F 
    96    12    61    81     7
Direct
  0.4017836966026849  0.9285412948025566  0.9660413925115705
  0.0673126899011649  0.3996067197603779  0.0292093666610924
  0.5013045303492092  0.1879204910635295  0.0090885379679762
  0.8055578040953506  0.4904342616732364  0.9903474190773238
  0.4797640125149130  0.0941262949837878  0.9901186310190937
  0.8999125506691996  0.4702768512542121  0.0043357784182874
  0.5206317137279868  0.0160513965936815  0.0124104827814193
  0.4801754036513799  0.9342000736575002  0.0003771287121026
  0.9752812861366706  0.5148759916088963  0.9811862523387589
  0.0575236090578599  0.4779747876561089  0.9934733932686868
  0.4051357207527317  0.0878487449497101  0.9529124062111123
  0.9102031429262780  0.3945108442231628  0.0413247676825179
  0.3649332471947204  0.0067151770571314  0.9403997366053076
  0.9914905675701320  0.3585147843251022  0.0547087027381536
  0.3558553730369951  0.8428096013548299  0.9628659704610740
  0.1550034446328681  0.3597201716795482  0.0352952030578351
  0.6622044174144364  0.6760025565466279  0.1373251120068133
  0.3612582227091252  0.3669462521999236  0.1705933056974303
  0.3495788893965823  0.6598906345179216  0.1478083424618077
  0.6781215035723775  0.3625342030122169  0.1534319909914146
  0.7737862253575187  0.7901347453085563  0.1679155305078197
  0.2594183422344756  0.2484408770043274  0.2024967098098571
  0.2339677089697716  0.7697377251536750  0.1839323395238779
  0.8016452418278419  0.2600895305944420  0.1867845728506978
  0.7099270957652308  0.7270316416141753  0.1857394270837034
  0.3117213999360828  0.3201473150359391  0.2214980348109989
  0.2997511886818884  0.7058109504313848  0.1981712823552115
  0.7344760325246114  0.3217897279310051  0.2024776014395258
  0.8455439719655828  0.2155271217856054  0.2344003582633079
  0.1916274260781918  0.8132186852054559  0.2335017371388162
  0.2109001586595554  0.1973674348420076  0.2451366342596657
  0.8219061382481812  0.8371210410022556  0.2128447077884843
  0.6927842299447136  0.7105185649338353  0.2507493445516573
  0.3153534169686552  0.3434125081326513  0.2860947033573851
  0.3197454870047878  0.6858907315979508  0.2607596597182749
  0.7171792291752936  0.3415519343772573  0.2655905707415016
  0.8259657025390581  0.2329595697285782  0.2974394517390238
  0.2114898158426257  0.7932780003624416  0.2961457058540020
  0.2173647365476867  0.2183095944875078  0.3099769980052471
  0.8041853367856575  0.8202954943091996  0.2774600544369932
  0.7629417277081885  0.2987973609068248  0.3130465808935128
  0.2760465424149459  0.7279189215817610  0.3102234801217634
  0.2688865869488239  0.2912372553852265  0.3290686068195683
  0.7400623076316961  0.7584082825102172  0.2952747576615877
  0.8689828028603159  0.1787057404802468  0.3467466658037495
  0.1642267050301243  0.8417879577292169  0.3464802597017211
  0.1719012849213470  0.1634718871226823  0.3575503575416974
  0.8534517742398222  0.8649870635362618  0.3282715041440198
  0.9018800259375084  0.5630657466190954  0.4636384999485941
  0.4142528869691944  0.9976916239302582  0.5024924724653062
  0.0061509942563944  0.3072636114379890  0.5117562318179480
  0.6954021250933380  0.0089875447955023  0.4889440987583669
  0.9837923168416154  0.4004343564011563  0.4911556898330076
  0.5972082886564962  0.0100589314716544  0.4916008004846759
  0.0200992344873825  0.4804706659504916  0.5144834691794600
  0.5461491499661548  0.0889237021165314  0.4907710535527130
  0.9109695085719380  0.4037617429715255  0.4518559336265966
  0.5559298056282032  0.9268565763864629  0.4969847508398715
  0.8690200588722732  0.4830951027976056  0.4375926836394086
  0.4657701243711614  0.9199128598328485  0.5022177018247120
  0.8555798914429573  0.6483133974270174  0.4569575024756389
  0.3182607305126481  0.9967323156110339  0.5073897568032208
  0.1435713719135734  0.8106497624013826  0.6471953099485361
  0.8373617237107780  0.1357642132618864  0.6602601525880800
  0.8331212690158978  0.8262330305963772  0.6422408342502379
  0.1516961007987945  0.1284154191276983  0.6669887907319634
  0.2483409548609643  0.6934641952213738  0.6819827875047579
  0.7355803748980279  0.2567394274091299  0.6898211212678831
  0.7400857994220189  0.6943074799039408  0.6810302463734459
  0.2397411939000023  0.2641131712155058  0.7025623188899601
  0.1879336322514575  0.7604507229369517  0.6975484402664875
  0.7854778321057481  0.1832880127530245  0.7085800866224901
  0.7787913833709936  0.7790395677883453  0.6904356196085928
  0.1947142237472264  0.1833384641125377  0.7166757101450685
  0.2845552112082146  0.3078896694415505  0.7504492784705690
  0.6919944170761880  0.6562260549530095  0.7301094639230712
  0.6854389558198903  0.3046049864737483  0.7330305763179439
  0.2939343792413922  0.6471797266511743  0.7281602530822937
  0.1712732444740084  0.7813163585787635  0.7619962521577648
  0.7858967846360159  0.1554630277168414  0.7723780339906483
  0.7670020135610756  0.8221136561602123  0.7481679123945355
  0.1925721290486280  0.1520800162405394  0.7786747872210356
  0.2843311753680666  0.2754625557617842  0.8119376695795708
  0.6809658798968812  0.6989121697284162  0.7882320622990022
  0.6867382263646959  0.2775483893563404  0.7970411614014594
  0.2782568700873469  0.6693894379281531  0.7924931168631701
  0.2360888359810076  0.1973979644760178  0.8263847701489837
  0.7182343363265460  0.7846034785171128  0.7971635711061111
  0.7364147023691672  0.2038565171437128  0.8157928492117890
  0.2170974928089464  0.7350125746411749  0.8081759223444180
  0.3362867277459358  0.3237616451952121  0.8599533404057240
  0.6350201551116541  0.6484697437802112  0.8387892450525456
  0.6375041399713197  0.3277368152608915  0.8453057430991748
  0.3287865586846053  0.6267761789028583  0.8434451995280412
  0.9778899395855092  0.5604848065906651  0.5006445960693711
  0.4553077480964518  0.0810750057441894  0.4967305239375364
  0.3748941447363379  0.3688051552598424  0.0136099938050549
  0.6358550692863716  0.6174502283147447  0.9901078234383647
  0.6234115417327644  0.3653089748553455  0.9996467487658052
  0.3803312582684555  0.6239479716333847  0.9955689413698963
  0.5108986540306972  0.5092284761030257  0.1249699976073018
  0.0102117742339942  0.0064267156329691  0.3757585620741466
  0.1188218966986625  0.8700626564819487  0.4991485734910057
  0.8806626765545147  0.1238546624237529  0.5045250951969109
  0.8683040456320299  0.8713741712427634  0.4894058034374069
  0.1282622372792730  0.1249139846674865  0.5107759069409710
  0.9924447803239573  0.9822757325124982  0.6260790405320549
  0.4915166566478604  0.4859528555178159  0.8749346939641782
  0.3757334663735108  0.1501182440835933  0.9367296759280421
  0.5062308497371646  0.8721780245488162  0.0203152590818405
  0.8507377934066156  0.3613173929833735  0.0582322297371078
  0.6122364176017712  0.9658540101577344  0.0629817506098647
  0.1172561624459192  0.5081057624944236  0.9733945814736202
  0.0214962271172752  0.6109275479225360  0.9308118441857971
  0.9375827905151226  0.2612622305349817  0.1030180846228106
  0.7731470107025800  0.2723503021155267  0.1012654376025282
  0.2495534973130589  0.7494348586850990  0.0975266960014736
  0.5035295387551599  0.3289634078790300  0.0961709306823835
  0.7871786379757921  0.8009014770933476  0.1178225433435856
  0.2565946272961739  0.2326682332806627  0.1523146362456700
  0.1417644015641386  0.8636268904154463  0.2234777424945662
  0.8944885479967368  0.1644517230952260  0.2230452026138252
  0.9103864631044729  0.9190213028067475  0.2348739241600910
  0.1329951215108380  0.1035635765032907  0.2622194929132959
  0.3517353921036914  0.4256923421782446  0.3495420628419339
  0.6098626757356413  0.6227010265890698  0.2314138573825204
  0.6654688746095303  0.3898406877350880  0.2767766853798435
  0.3702339784457322  0.6359654814771574  0.2704392608792503
  0.2709780672178823  0.3062189014836889  0.3796266949141796
  0.7286581465531938  0.7462244539936194  0.3453883346627364
  0.0114622462274028  0.1797919007564346  0.4181163414140627
  0.8343820262016024  0.0041493427641512  0.4084237069595673
  0.2544147248007533  0.7435666143308097  0.3963049679190860
  0.7800496117166702  0.2707745974154392  0.3988587400045489
  0.9996438862513699  0.8268750664424047  0.3987766555815782
  0.0006082228147619  0.6238573214369580  0.5210455101704952
  0.4130442564866144  0.1403243317004055  0.4967785634679558
  0.5987033766976921  0.8679855778170733  0.4973508967240221
  0.8838159716638359  0.3402737967700418  0.4354017658458744
  0.5399207482613946  0.2158377007481391  0.4836444719746709
  0.4616886352559959  0.7886460732715364  0.4968523883031679
  0.7734151809622389  0.4214791890317287  0.3916731030212333
  0.1033856015428398  0.5356141314942846  0.5697773273099003
  0.3263033037727752  0.8677915556743869  0.5080565084562565
  0.7661579716983908  0.5859795052194983  0.4119585880794077
  0.9916149571450674  0.1678399528624581  0.5920002380259675
  0.1614317663233606  0.9956279518057869  0.5973243534805377
  0.9823127475330153  0.8145407927598498  0.5866647046753855
  0.2660592212135171  0.3579371364773891  0.6448206210099343
  0.8238465244752788  0.9893075785778862  0.5852815748656113
  0.7279298176708835  0.5898393581264685  0.6302748324379337
  0.2611530410362164  0.6786756367988858  0.6323174299421765
  0.7366682429409295  0.2761472736356581  0.6402103490988438
  0.6628035868695008  0.5894021098043254  0.7248481059982055
  0.3218226518599039  0.3693663782340053  0.7407382506565554
  0.6058879034477442  0.3962484768496779  0.7521442028923744
  0.3805406914266385  0.5655154481833549  0.7514489964335382
  0.0901040189861959  0.8687227884585624  0.7393482871891308
  0.8664018678017911  0.0648709851091382  0.7526244303611946
  0.1556594297481553  0.0906386481866761  0.7886441264564397
  0.7983626730504483  0.8877082953585003  0.7544746538149383
  0.2070790294726450  0.7519071225649157  0.8578045227026223
  0.7362511386735378  0.1849711046464577  0.8655120879065308
  0.2647476645202858  0.2152148425573301  0.9121738979461682
  0.7347645906011238  0.8882877568322769  0.8480572516460541
  0.2621292486060796  0.9023133948604212  0.9213313438702926
  0.1013814903930665  0.2611552944685798  0.0788385855570368
  0.1732950698161915  0.0038668918387685  0.4114609848621100
  0.2640339949141719  0.0643167890232590  0.8988660867431477
  0.5791135149122724  0.2172809978261512  0.0108274258235710
  0.3884274517950672  0.7733128153030719  0.9853355833541215
  0.7771261714147002  0.5699232169856217  0.9869643614692123
  0.2225743540120533  0.3964081698990682  0.0140249105844958
  0.2768983914344147  0.8401599746020594  0.9377228862576246
  0.1610080976898018  0.2804127576964532  0.0626468726323637
  0.4321745499149898  0.2330373848092933  0.0213375289796929
  0.7584834135254894  0.4205874271226122  0.9852309367284562
  0.5941004051909076  0.0245873417923903  0.0478200807750753
  0.9643666848735890  0.5890338851139560  0.9454577335124839
  0.2886931640835968  0.0018922328165871  0.9072861232435372
  0.9977650335459032  0.2825630873094269  0.0900774438601530
  0.5075082109665203  0.3806046423047533  0.0682652137899780
  0.6745962217903809  0.6917541321861194  0.0789521984260091
  0.3399177677814293  0.3459556500434218  0.1144843978125607
  0.3239831117825460  0.6718449030950140  0.0899327043151033
  0.6918164466194696  0.3345823365990341  0.0962611426499791
  0.2121855459002333  0.7901036166886826  0.1242888837774956
  0.8231580902516100  0.2420567256337662  0.1257057488140987
  0.6085926880750705  0.6151544313997732  0.1574556031198853
  0.4219816803554721  0.4220093095075370  0.1843786033951318
  0.4144957356446639  0.6126026523402217  0.1625268067860759
  0.6203219810430838  0.4182182261022263  0.1693633215579169
  0.1609462310119767  0.1300504391706028  0.2231167660734528
  0.8838760944041155  0.8964441794466893  0.1944935402239594
  0.6333875641535585  0.6500769443584176  0.2713822984022300
  0.3630446663564442  0.4160550648099743  0.3047376297339000
  0.9238688418049179  0.1200155063798789  0.3306040084606323
  0.1122419588087951  0.9039161911600786  0.3320370116825799
  0.1194985582549393  0.1014624430358140  0.3365309694006626
  0.9161431202452945  0.9200582901858780  0.3126318529891492
  0.7455395631930770  0.3197227991964056  0.3746479682459807
  0.2962851183863577  0.7062399409208098  0.3702990445756953
  0.8455774900160833  0.1953580086699276  0.4045890169890924
  0.1791984022547055  0.8175645256554844  0.4048016041471243
  0.1857181833789383  0.1770813212144375  0.4154677885712985
  0.8327807583124809  0.8468411625694756  0.3845163522331845
  0.0020978525891309  0.8697037351509564  0.4333134949591013
  0.0100520737216954  0.1275791467903744  0.4454592333781520
  0.8864804706692198  0.0059561742990439  0.4348605951966817
  0.1292306524203255  0.9981669865646623  0.4447853746082799
  0.8865057358857271  0.7187438636945700  0.4786515611023319
  0.0838313241113866  0.2780961023381749  0.5138670222381450
  0.7359383259813868  0.0828420863790811  0.4915161980823299
  0.2749649817791280  0.0658454485965976  0.5093334165598691
  0.7786453037692027  0.6484764505353411  0.4282399442174167
  0.2788694332493620  0.9154948547310511  0.5091287833257780
  0.9366886839738058  0.2623232648350324  0.5241752835671747
  0.7301029030272730  0.9318572333432655  0.4852360273076783
  0.0915004398653068  0.4761627605430760  0.5526331905391118
  0.5852943259489223  0.1697134064370118  0.4839083278214318
  0.7948336504134019  0.4846079660208247  0.4020350176749830
  0.4235417488124256  0.8385139267379813  0.5084040831719676
  0.0029670489021356  0.1113897241998885  0.5702997317738152
  0.9928366627716230  0.8565101547381104  0.5523104114041217
  0.1191053565720139  0.9848307061101096  0.5638191800554964
  0.8756745481168693  0.9904176891709255  0.5580972575762644
  0.1616662249137377  0.7948821971782181  0.5893073959981052
  0.8281684404567500  0.1578771606413696  0.6033340046300921
  0.8148666765411718  0.8155677069060019  0.5845700013006834
  0.1768058995980297  0.1431873549551455  0.6106425160554139
  0.7532520174484105  0.6496906909820055  0.6256857504956486
  0.2383663446280977  0.2988366221901870  0.6434943049346629
  0.0874616041407990  0.8700130267397626  0.6650918051489114
  0.8900245275732956  0.0731654849115131  0.6790398053779612
  0.8946947837051198  0.8764922674560509  0.6633232639803737
  0.0959395398502849  0.0687518866673571  0.6833534216576638
  0.6383447491520684  0.3755494774710115  0.7131613639299630
  0.3518574404116492  0.5835589780296999  0.7105842949836756
  0.1143347494541160  0.8448700210082123  0.7802610241715300
  0.8324360352183291  0.0837873739162589  0.7915535338973072
  0.3891191847335165  0.3834888288345581  0.8418525767157021
  0.5839363287666686  0.5848342714269137  0.8233766936089069
  0.5834476463636804  0.3885406006387484  0.8258329325989706
  0.3900484614261401  0.5724789171350366  0.8259791747047629
  0.2330607476721838  0.1657461085884648  0.8869603472802297
  0.7058377553925368  0.8299752860932514  0.8520496710926864
  0.3238035435362505  0.3004908098994150  0.9182032261756916
  0.6526507596145947  0.6708240632291478  0.8955191285776749
  0.6498593660650158  0.3103440160384494  0.9026095173309940
  0.3123355998043991  0.6455312069206087  0.9005852221299122
  0.5075970786813357  0.6277203152319686  0.0483799033273371
  0.6232621001070413  0.5018836383579810  0.0530116203997153
  0.3889438755285184  0.5058173168180105  0.0599695369662925
  0.4953856503104603  0.6137999873791458  0.9349897494578840
  0.4930842233911719  0.3764679057771190  0.9481944793684036
  0.3722129602677171  0.4907696125812251  0.9467241390332575
  0.6105694113030751  0.4917715605032598  0.9369024418856355
 
  0.00000000E+00  0.00000000E+00  0.00000000E+00
  0.00000000E+00  0.00000000E+00  0.00000000E+00
  0.00000000E+00  0.00000000E+00  0.00000000E+00
  0.00000000E+00  0.00000000E+00  0.00000000E+00
  0.00000000E+00  0.00000000E+00  0.00000000E+00
  0.00000000E+00  0.00000000E+00  0.00000000E+00
  0.00000000E+00  0.00000000E+00  0.00000000E+00
  0.00000000E+00  0.00000000E+00  0.00000000E+00
  0.00000000E+00  0.00000000E+00  0.00000000E+00
  0.00000000E+00  0.00000000E+00  0.00000000E+00
  0.00000000E+00  0.00000000E+00  0.00000000E+00
  0.00000000E+00  0.00000000E+00  0.00000000E+00
  0.00000000E+00  0.00000000E+00  0.00000000E+00
  0.00000000E+00  0.00000000E+00  0.00000000E+00
  0.00000000E+00  0.00000000E+00  0.00000000E+00
  0.00000000E+00  0.00000000E+00  0.00000000E+00
  0.00000000E+00  0.00000000E+00  0.00000000E+00
  0.00000000E+00  0.00000000E+00  0.00000000E+00
  0.00000000E+00  0.00000000E+00  0.00000000E+00
  0.00000000E+00  0.00000000E+00  0.00000000E+00
  0.00000000E+00  0.00000000E+00  0.00000000E+00
  0.00000000E+00  0.00000000E+00  0.00000000E+00
  0.00000000E+00  0.00000000E+00  0.00000000E+00
  0.00000000E+00  0.00000000E+00  0.00000000E+00
  0.00000000E+00  0.00000000E+00  0.00000000E+00
  0.00000000E+00  0.00000000E+00  0.00000000E+00
  0.00000000E+00  0.00000000E+00  0.00000000E+00
  0.00000000E+00  0.00000000E+00  0.00000000E+00
  0.00000000E+00  0.00000000E+00  0.00000000E+00
  0.00000000E+00  0.00000000E+00  0.00000000E+00
  0.00000000E+00  0.00000000E+00  0.00000000E+00
  0.00000000E+00  0.00000000E+00  0.00000000E+00
  0.00000000E+00  0.00000000E+00  0.00000000E+00
  0.00000000E+00  0.00000000E+00  0.00000000E+00
  0.00000000E+00  0.00000000E+00  0.00000000E+00
  0.00000000E+00  0.00000000E+00  0.00000000E+00
  0.00000000E+00  0.00000000E+00  0.00000000E+00
  0.00000000E+00  0.00000000E+00  0.00000000E+00
  0.00000000E+00  0.00000000E+00  0.00000000E+00
  0.00000000E+00  0.00000000E+00  0.00000000E+00
  0.00000000E+00  0.00000000E+00  0.00000000E+00
  0.00000000E+00  0.00000000E+00  0.00000000E+00
  0.00000000E+00  0.00000000E+00  0.00000000E+00
  0.00000000E+00  0.00000000E+00  0.00000000E+00
  0.00000000E+00  0.00000000E+00  0.00000000E+00
  0.00000000E+00  0.00000000E+00  0.00000000E+00
  0.00000000E+00  0.00000000E+00  0.00000000E+00
  0.00000000E+00  0.00000000E+00  0.00000000E+00
  0.00000000E+00  0.00000000E+00  0.00000000E+00
  0.00000000E+00  0.00000000E+00  0.00000000E+00
  0.00000000E+00  0.00000000E+00  0.00000000E+00
  0.00000000E+00  0.00000000E+00  0.00000000E+00
  0.00000000E+00  0.00000000E+00  0.00000000E+00
  0.00000000E+00  0.00000000E+00  0.00000000E+00
  0.00000000E+00  0.00000000E+00  0.00000000E+00
  0.00000000E+00  0.00000000E+00  0.00000000E+00
  0.00000000E+00  0.00000000E+00  0.00000000E+00
  0.00000000E+00  0.00000000E+00  0.00000000E+00
  0.00000000E+00  0.00000000E+00  0.00000000E+00
  0.00000000E+00  0.00000000E+00  0.00000000E+00
  0.00000000E+00  0.00000000E+00  0.00000000E+00
  0.00000000E+00  0.00000000E+00  0.00000000E+00
  0.00000000E+00  0.00000000E+00  0.00000000E+00
  0.00000000E+00  0.00000000E+00  0.00000000E+00
  0.00000000E+00  0.00000000E+00  0.00000000E+00
  0.00000000E+00  0.00000000E+00  0.00000000E+00
  0.00000000E+00  0.00000000E+00  0.00000000E+00
  0.00000000E+00  0.00000000E+00  0.00000000E+00
  0.00000000E+00  0.00000000E+00  0.00000000E+00
  0.00000000E+00  0.00000000E+00  0.00000000E+00
  0.00000000E+00  0.00000000E+00  0.00000000E+00
  0.00000000E+00  0.00000000E+00  0.00000000E+00
  0.00000000E+00  0.00000000E+00  0.00000000E+00
  0.00000000E+00  0.00000000E+00  0.00000000E+00
  0.00000000E+00  0.00000000E+00  0.00000000E+00
  0.00000000E+00  0.00000000E+00  0.00000000E+00
  0.00000000E+00  0.00000000E+00  0.00000000E+00
  0.00000000E+00  0.00000000E+00  0.00000000E+00
  0.00000000E+00  0.00000000E+00  0.00000000E+00
  0.00000000E+00  0.00000000E+00  0.00000000E+00
  0.00000000E+00  0.00000000E+00  0.00000000E+00
  0.00000000E+00  0.00000000E+00  0.00000000E+00
  0.00000000E+00  0.00000000E+00  0.00000000E+00
  0.00000000E+00  0.00000000E+00  0.00000000E+00
  0.00000000E+00  0.00000000E+00  0.00000000E+00
  0.00000000E+00  0.00000000E+00  0.00000000E+00
  0.00000000E+00  0.00000000E+00  0.00000000E+00
  0.00000000E+00  0.00000000E+00  0.00000000E+00
  0.00000000E+00  0.00000000E+00  0.00000000E+00
  0.00000000E+00  0.00000000E+00  0.00000000E+00
  0.00000000E+00  0.00000000E+00  0.00000000E+00
  0.00000000E+00  0.00000000E+00  0.00000000E+00
  0.00000000E+00  0.00000000E+00  0.00000000E+00
  0.00000000E+00  0.00000000E+00  0.00000000E+00
  0.00000000E+00  0.00000000E+00  0.00000000E+00
  0.00000000E+00  0.00000000E+00  0.00000000E+00
  0.00000000E+00  0.00000000E+00  0.00000000E+00
  0.00000000E+00  0.00000000E+00  0.00000000E+00
  0.00000000E+00  0.00000000E+00  0.00000000E+00
  0.00000000E+00  0.00000000E+00  0.00000000E+00
  0.00000000E+00  0.00000000E+00  0.00000000E+00
  0.00000000E+00  0.00000000E+00  0.00000000E+00
  0.00000000E+00  0.00000000E+00  0.00000000E+00
  0.00000000E+00  0.00000000E+00  0.00000000E+00
  0.00000000E+00  0.00000000E+00  0.00000000E+00
  0.00000000E+00  0.00000000E+00  0.00000000E+00
  0.00000000E+00  0.00000000E+00  0.00000000E+00
  0.00000000E+00  0.00000000E+00  0.00000000E+00
  0.00000000E+00  0.00000000E+00  0.00000000E+00
  0.00000000E+00  0.00000000E+00  0.00000000E+00
  0.00000000E+00  0.00000000E+00  0.00000000E+00
  0.00000000E+00  0.00000000E+00  0.00000000E+00
  0.00000000E+00  0.00000000E+00  0.00000000E+00
  0.00000000E+00  0.00000000E+00  0.00000000E+00
  0.00000000E+00  0.00000000E+00  0.00000000E+00
  0.00000000E+00  0.00000000E+00  0.00000000E+00
  0.00000000E+00  0.00000000E+00  0.00000000E+00
  0.00000000E+00  0.00000000E+00  0.00000000E+00
  0.00000000E+00  0.00000000E+00  0.00000000E+00
  0.00000000E+00  0.00000000E+00  0.00000000E+00
  0.00000000E+00  0.00000000E+00  0.00000000E+00
  0.00000000E+00  0.00000000E+00  0.00000000E+00
  0.00000000E+00  0.00000000E+00  0.00000000E+00
  0.00000000E+00  0.00000000E+00  0.00000000E+00
  0.00000000E+00  0.00000000E+00  0.00000000E+00
  0.00000000E+00  0.00000000E+00  0.00000000E+00
  0.00000000E+00  0.00000000E+00  0.00000000E+00
  0.00000000E+00  0.00000000E+00  0.00000000E+00
  0.00000000E+00  0.00000000E+00  0.00000000E+00
  0.00000000E+00  0.00000000E+00  0.00000000E+00
  0.00000000E+00  0.00000000E+00  0.00000000E+00
  0.00000000E+00  0.00000000E+00  0.00000000E+00
  0.00000000E+00  0.00000000E+00  0.00000000E+00
  0.00000000E+00  0.00000000E+00  0.00000000E+00
  0.00000000E+00  0.00000000E+00  0.00000000E+00
  0.00000000E+00  0.00000000E+00  0.00000000E+00
  0.00000000E+00  0.00000000E+00  0.00000000E+00
  0.00000000E+00  0.00000000E+00  0.00000000E+00
  0.00000000E+00  0.00000000E+00  0.00000000E+00
  0.00000000E+00  0.00000000E+00  0.00000000E+00
  0.00000000E+00  0.00000000E+00  0.00000000E+00
  0.00000000E+00  0.00000000E+00  0.00000000E+00
  0.00000000E+00  0.00000000E+00  0.00000000E+00
  0.00000000E+00  0.00000000E+00  0.00000000E+00
  0.00000000E+00  0.00000000E+00  0.00000000E+00
  0.00000000E+00  0.00000000E+00  0.00000000E+00
  0.00000000E+00  0.00000000E+00  0.00000000E+00
  0.00000000E+00  0.00000000E+00  0.00000000E+00
  0.00000000E+00  0.00000000E+00  0.00000000E+00
  0.00000000E+00  0.00000000E+00  0.00000000E+00
  0.00000000E+00  0.00000000E+00  0.00000000E+00
  0.00000000E+00  0.00000000E+00  0.00000000E+00
  0.00000000E+00  0.00000000E+00  0.00000000E+00
  0.00000000E+00  0.00000000E+00  0.00000000E+00
  0.00000000E+00  0.00000000E+00  0.00000000E+00
  0.00000000E+00  0.00000000E+00  0.00000000E+00
  0.00000000E+00  0.00000000E+00  0.00000000E+00
  0.00000000E+00  0.00000000E+00  0.00000000E+00
  0.00000000E+00  0.00000000E+00  0.00000000E+00
  0.00000000E+00  0.00000000E+00  0.00000000E+00
  0.00000000E+00  0.00000000E+00  0.00000000E+00
  0.00000000E+00  0.00000000E+00  0.00000000E+00
  0.00000000E+00  0.00000000E+00  0.00000000E+00
  0.00000000E+00  0.00000000E+00  0.00000000E+00
  0.00000000E+00  0.00000000E+00  0.00000000E+00
  0.00000000E+00  0.00000000E+00  0.00000000E+00
  0.00000000E+00  0.00000000E+00  0.00000000E+00
  0.00000000E+00  0.00000000E+00  0.00000000E+00
  0.00000000E+00  0.00000000E+00  0.00000000E+00
  0.00000000E+00  0.00000000E+00  0.00000000E+00
  0.00000000E+00  0.00000000E+00  0.00000000E+00
  0.00000000E+00  0.00000000E+00  0.00000000E+00
  0.00000000E+00  0.00000000E+00  0.00000000E+00
  0.00000000E+00  0.00000000E+00  0.00000000E+00
  0.00000000E+00  0.00000000E+00  0.00000000E+00
  0.00000000E+00  0.00000000E+00  0.00000000E+00
  0.00000000E+00  0.00000000E+00  0.00000000E+00
  0.00000000E+00  0.00000000E+00  0.00000000E+00
  0.00000000E+00  0.00000000E+00  0.00000000E+00
  0.00000000E+00  0.00000000E+00  0.00000000E+00
  0.00000000E+00  0.00000000E+00  0.00000000E+00
  0.00000000E+00  0.00000000E+00  0.00000000E+00
  0.00000000E+00  0.00000000E+00  0.00000000E+00
  0.00000000E+00  0.00000000E+00  0.00000000E+00
  0.00000000E+00  0.00000000E+00  0.00000000E+00
  0.00000000E+00  0.00000000E+00  0.00000000E+00
  0.00000000E+00  0.00000000E+00  0.00000000E+00
  0.00000000E+00  0.00000000E+00  0.00000000E+00
  0.00000000E+00  0.00000000E+00  0.00000000E+00
  0.00000000E+00  0.00000000E+00  0.00000000E+00
  0.00000000E+00  0.00000000E+00  0.00000000E+00
  0.00000000E+00  0.00000000E+00  0.00000000E+00
  0.00000000E+00  0.00000000E+00  0.00000000E+00
  0.00000000E+00  0.00000000E+00  0.00000000E+00
  0.00000000E+00  0.00000000E+00  0.00000000E+00
  0.00000000E+00  0.00000000E+00  0.00000000E+00
  0.00000000E+00  0.00000000E+00  0.00000000E+00
  0.00000000E+00  0.00000000E+00  0.00000000E+00
  0.00000000E+00  0.00000000E+00  0.00000000E+00
  0.00000000E+00  0.00000000E+00  0.00000000E+00
  0.00000000E+00  0.00000000E+00  0.00000000E+00
  0.00000000E+00  0.00000000E+00  0.00000000E+00
  0.00000000E+00  0.00000000E+00  0.00000000E+00
  0.00000000E+00  0.00000000E+00  0.00000000E+00
  0.00000000E+00  0.00000000E+00  0.00000000E+00
  0.00000000E+00  0.00000000E+00  0.00000000E+00
  0.00000000E+00  0.00000000E+00  0.00000000E+00
  0.00000000E+00  0.00000000E+00  0.00000000E+00
  0.00000000E+00  0.00000000E+00  0.00000000E+00
  0.00000000E+00  0.00000000E+00  0.00000000E+00
  0.00000000E+00  0.00000000E+00  0.00000000E+00
  0.00000000E+00  0.00000000E+00  0.00000000E+00
  0.00000000E+00  0.00000000E+00  0.00000000E+00
  0.00000000E+00  0.00000000E+00  0.00000000E+00
  0.00000000E+00  0.00000000E+00  0.00000000E+00
  0.00000000E+00  0.00000000E+00  0.00000000E+00
  0.00000000E+00  0.00000000E+00  0.00000000E+00
  0.00000000E+00  0.00000000E+00  0.00000000E+00
  0.00000000E+00  0.00000000E+00  0.00000000E+00
  0.00000000E+00  0.00000000E+00  0.00000000E+00
  0.00000000E+00  0.00000000E+00  0.00000000E+00
  0.00000000E+00  0.00000000E+00  0.00000000E+00
  0.00000000E+00  0.00000000E+00  0.00000000E+00
  0.00000000E+00  0.00000000E+00  0.00000000E+00
  0.00000000E+00  0.00000000E+00  0.00000000E+00
  0.00000000E+00  0.00000000E+00  0.00000000E+00
  0.00000000E+00  0.00000000E+00  0.00000000E+00
  0.00000000E+00  0.00000000E+00  0.00000000E+00
  0.00000000E+00  0.00000000E+00  0.00000000E+00
  0.00000000E+00  0.00000000E+00  0.00000000E+00
  0.00000000E+00  0.00000000E+00  0.00000000E+00
  0.00000000E+00  0.00000000E+00  0.00000000E+00
  0.00000000E+00  0.00000000E+00  0.00000000E+00
  0.00000000E+00  0.00000000E+00  0.00000000E+00
  0.00000000E+00  0.00000000E+00  0.00000000E+00
  0.00000000E+00  0.00000000E+00  0.00000000E+00
  0.00000000E+00  0.00000000E+00  0.00000000E+00
  0.00000000E+00  0.00000000E+00  0.00000000E+00
  0.00000000E+00  0.00000000E+00  0.00000000E+00
  0.00000000E+00  0.00000000E+00  0.00000000E+00
  0.00000000E+00  0.00000000E+00  0.00000000E+00
  0.00000000E+00  0.00000000E+00  0.00000000E+00
  0.00000000E+00  0.00000000E+00  0.00000000E+00
  0.00000000E+00  0.00000000E+00  0.00000000E+00
  0.00000000E+00  0.00000000E+00  0.00000000E+00
  0.00000000E+00  0.00000000E+00  0.00000000E+00
  0.00000000E+00  0.00000000E+00  0.00000000E+00
  0.00000000E+00  0.00000000E+00  0.00000000E+00
  0.00000000E+00  0.00000000E+00  0.00000000E+00
  0.00000000E+00  0.00000000E+00  0.00000000E+00
  0.00000000E+00  0.00000000E+00  0.00000000E+00
  0.00000000E+00  0.00000000E+00  0.00000000E+00
  0.00000000E+00  0.00000000E+00  0.00000000E+00
  0.00000000E+00  0.00000000E+00  0.00000000E+00
  0.00000000E+00  0.00000000E+00  0.00000000E+00
  0.00000000E+00  0.00000000E+00  0.00000000E+00
  0.00000000E+00  0.00000000E+00  0.00000000E+00
