# Supplementary material for: Dramatic Enhancement of Rare-Earth Metal–Organic Framework Stability Via Metal Cluster Fluorination
Source: JACS Au. 2022 Aug 9;2(8):1889–98. doi: 10.1021/jacsau.2c00259 (PMC9400048; doi:10.1021/jacsau.2c00259)
Supplement: Supplementary file 2 — au2c00259_si_002.zip [file au2c00259_si_002.zip › jacs_supplement/poscars/empty_stability/dobdc/mixed/y/single/six/POSCAR]

POSCAR file written by OVITO Basic 3.5.4
   1.00000000000000     
    15.2709951620645583   -0.0364422748593504    0.0316424412949758
    -0.0827492387421710   14.8306146106390706   -0.0644895533816761
     0.1619309806413574   -0.1191949597481810   21.2576521870894481
   C    Y    H    O    F 
    96    12    62    82     6
Direct
  0.3607603979859277  0.9343327807332003  0.9701187746708868
  0.0639466971572276  0.3976944290835576  0.0309562693316963
  0.4800221884859397  0.1898637401536831  0.0091281406654673
  0.8013204204568254  0.4838461785433665  0.9944051368099807
  0.4507304639970400  0.0964992196720331  0.9915806659015587
  0.8954418479819495  0.4634248702423776  0.0068893670715227
  0.4884042410794578  0.0150615936809615  0.0109303878166997
  0.4418090785907012  0.9352250301611704  0.0007902855357926
  0.9694523073664385  0.5139244700268080  0.9875594960174752
  0.0522916120954093  0.4792004504113336  0.9991813464173021
  0.3729324357320891  0.0946156458039553  0.9581513498144147
  0.9075724551711488  0.3838507159257816  0.0395218090157030
  0.3274391597213864  0.0153481169223468  0.9463074224107331
  0.9894120021997068  0.3505820506410444  0.0528803151446198
  0.3095378448797845  0.8506751437452493  0.9680888359727220
  0.1527868636456375  0.3618910736474348  0.0366598724702172
  0.6708003145938477  0.6739855347226253  0.1348488784270501
  0.3537712975273593  0.3829771365187327  0.1750554078819135
  0.3558022331756874  0.6572126725420375  0.1480849886829319
  0.6793772880115370  0.3551223873456664  0.1536830010891919
  0.7901300524127919  0.7781291075420853  0.1676844590301059
  0.2549165255718862  0.2589478501800642  0.2033153802842662
  0.2356569896214609  0.7610057138942778  0.1844842227753460
  0.8003765550009661  0.2496845744841352  0.1857453257439516
  0.7184455980068449  0.7235496360610938  0.1842892322385055
  0.3043210658233804  0.3326478869122340  0.2238928280416133
  0.3036646029290964  0.6998093738089892  0.1987664384852863
  0.7348837021424686  0.3130914428283589  0.2020346832359863
  0.8455936268170845  0.2065095651957591  0.2330823278294929
  0.1930447028714539  0.8049826395343871  0.2340289267189988
  0.2097837468969317  0.2034837963221179  0.2452742554352056
  0.8369896570235937  0.8257835492856032  0.2132393799103056
  0.6918930579567686  0.7163570904811749  0.2484281783103910
  0.3076284994183709  0.3543497127385749  0.2888584873573663
  0.3242572403368200  0.6814654816255583  0.2612778118793031
  0.7194325751557500  0.3348084374422697  0.2651938406325129
  0.8282163690334343  0.2263815099487942  0.2962635532576954
  0.2139310223143625  0.7871357746758818  0.2965065282909407
  0.2166043132957611  0.2225874984889842  0.3104357302914309
  0.8108548824741959  0.8170707034875164  0.2771626464116466
  0.7657318038336456  0.2928292275136215  0.3122084868309685
  0.2793081345956594  0.7229510992308690  0.3106607772491898
  0.2644666060266871  0.2981125489779757  0.3309078013292535
  0.7392175716680711  0.7632886837119628  0.2936854057865830
  0.8734311240032824  0.1750309871599001  0.3457989150521286
  0.1673644768027316  0.8372790819524596  0.3466889067243031
  0.1750511426112880  0.1634718635524663  0.3573317761595689
  0.8585904707683341  0.8626015357389747  0.3285376078173599
  0.9076698210876160  0.5626004275600920  0.4590214265432238
  0.4192217815747341  0.9982953442247222  0.5039081844297328
  0.0121054473277482  0.3082594651363380  0.5108833670125179
  0.7000230422591329  0.0096204818504404  0.4910057937473127
  0.9900390200016602  0.4007860118653852  0.4881887332825912
  0.6020948315616366  0.0109034244999293  0.4945569339308022
  0.0256864914520776  0.4825996554419234  0.5105961206479321
  0.5515768646717945  0.0904369927618802  0.4964421486718464
  0.9181254292510914  0.4018951267524642  0.4484281454592747
  0.5602443393249956  0.9269673930400870  0.4971899107324447
  0.8760650378347918  0.4809778535929041  0.4332861431321149
  0.4702798626959037  0.9198966864175944  0.5017412185993635
  0.8600285537910608  0.6472852299623497  0.4525014387154513
  0.3233258397905985  0.9972285149933455  0.5074865981302921
  0.1494469212923661  0.8094706413746167  0.6448472551976323
  0.8426156046078361  0.1342197640749774  0.6617804473304503
  0.8384020232115716  0.8235356447492848  0.6412637810191271
  0.1530802192366068  0.1310919251893097  0.6675956382870822
  0.2565997993927951  0.6936344114398736  0.6773307922818219
  0.7359788472863471  0.2507608710506659  0.6918401872212456
  0.7451196463348140  0.6902432915752570  0.6786457288745780
  0.2429102531552587  0.2668131644793732  0.7038530478264349
  0.1974424250512001  0.7617212545895242  0.6940337820757279
  0.7879782407706486  0.1789184726751785  0.7102383195956747
  0.7845115725343064  0.7752347914093960  0.6890632626817350
  0.1928068272730243  0.1885340528779622  0.7177311183227886
  0.2851783369352248  0.3117555867321897  0.7526980146242863
  0.6971288509956111  0.6513234304188344  0.7273689672897703
  0.6836183050850693  0.2966905273237970  0.7350477780579823
  0.3046541850005369  0.6489419980627531  0.7225209765389238
  0.1851805223680998  0.7858112846372194  0.7585106071283931
  0.7880297058387171  0.1504186876268321  0.7737451063878567
  0.7734453937318051  0.8178084443551938  0.7473604408765695
  0.1823132587354550  0.1620958794072536  0.7803505481079398
  0.2769358547302190  0.2837337889705296  0.8148137004807410
  0.6864560611707873  0.6937300038338989  0.7859135193519862
  0.6848506267644012  0.2695088474145706  0.7989607682817024
  0.2940475230062845  0.6752672499477299  0.7866561480337282
  0.2224887691820285  0.2094364364905417  0.8289070460170578
  0.7243416562562359  0.7798047980133376  0.7958916971560157
  0.7364642498552314  0.1970301909537966  0.8172926841383443
  0.2345311923173554  0.7420905112954799  0.8034908249710071
  0.3287625952133197  0.3312315172157696  0.8635918014467165
  0.6399437185560188  0.6432063348178119  0.8360323296610090
  0.6332254223662375  0.3182586290329468  0.8471030467216707
  0.3470606052638487  0.6349032040320353  0.8367478181214807
  0.9830306510255724  0.5622298688351890  0.4961872006461689
  0.4608975207317201  0.0824056838212641  0.5014191848773848
  0.3703262516397459  0.3822106662242319  0.0167934510297556
  0.6353626130048866  0.6183889962649829  0.9875617634153073
  0.6161954131378309  0.3617471267940786  0.0009562826473726
  0.3883998405428457  0.6387753513877925  0.9933734650519455
  0.5165631015180523  0.5028461930617709  0.1319995736078710
  0.0154711569527706  0.0048203392599504  0.3761130205128183
  0.1226954222700556  0.8686774473598007  0.4985233280943930
  0.8859243179546112  0.1242699060513885  0.5053767564298681
  0.8722603165671288  0.8709060591170470  0.4892527540191693
  0.1332014689556331  0.1250137192091785  0.5111448426179095
  0.9973154249292975  0.9812345547957193  0.6258639060279663
  0.4941665371568078  0.4838346079101470  0.8739182304183259
  0.3462169505795103  0.1591791666580846  0.9440364824595022
  0.4662455054923029  0.8709361339132187  0.0184719376360292
  0.8489846516574318  0.3463113150091743  0.0533249959272979
  0.5820500571873453  0.9575336790670192  0.0540771763391561
  0.1113088207916988  0.5140736322046919  0.9821044999222650
  0.0142542287997287  0.6178694611481674  0.9447295247826091
  0.9389241882276380  0.2487930545900312  0.0983216475845126
  0.5178563415101181  0.7046304155111471  0.0776571215718960
  0.7697563499298994  0.2593085909752233  0.1005732005130824
  0.2507225945600595  0.7396343752295422  0.0979243872843654
  0.4982506279278951  0.3171470150794704  0.0973654666393031
  0.8096425909274174  0.7824400328965595  0.1181753308633873
  0.2520248787356394  0.2445855834605695  0.1528461369154002
  0.1422384178540312  0.8541550461652960  0.2240042127284525
  0.8940577151105984  0.1549137199025239  0.2213896425738966
  0.9283262626126714  0.9039966531738202  0.2367510415606020
  0.1368681097264286  0.1044589635621236  0.2612173734401253
  0.3391332221484333  0.4387216641246852  0.3532982038153278
  0.5997237163226927  0.6389381671671970  0.2272515795437897
  0.6691173811190652  0.3844624347587740  0.2768865510562435
  0.3761333897774861  0.6333287468880542  0.2710530446482977
  0.2664435282778044  0.3114819518451881  0.3817209693072385
  0.7212819307149232  0.7574720333143290  0.3433715946714955
  0.0164553493146755  0.1803499734785632  0.4188096970655266
  0.8396231791764706  0.0021753454606497  0.4090754498985731
  0.2572654402433798  0.7396639843660324  0.3966682049167432
  0.7854985751702657  0.2673845874995493  0.3978968375668401
  0.0042454453116179  0.8254567735730163  0.3980426998454902
  0.0046900255673137  0.6268996886452527  0.5163620895612695
  0.4192435993262933  0.1422574403857695  0.5031390307238865
  0.6024458863084305  0.8675113380554862  0.4957891992656940
  0.8915669910817812  0.3371050637257582  0.4325524625334509
  0.5460770743037457  0.2186956552138213  0.4950238313507711
  0.4658234803407240  0.7877832247229506  0.4932033624749792
  0.7801440980679075  0.4168708076323639  0.3886855709574917
  0.1080182219604069  0.5404967746537679  0.5656231978499520
  0.3307593479813491  0.8673247293631334  0.5056892972446292
  0.7732247406267874  0.5825391814421508  0.4065032102977142
  0.9969339360919633  0.1674026827049317  0.5927384697066955
  0.1662424307186470  0.9955381927914644  0.5975914340065600
  0.9865110792382339  0.8134018072534133  0.5857527318892295
  0.2806241822396061  0.3559855201276036  0.6458033168204054
  0.8286461322756864  0.9887345422342619  0.5859765899633231
  0.7313649476106860  0.5860882793812081  0.6264099794705444
  0.2657193779087024  0.6762480979009098  0.6275826530041542
  0.7371477981430203  0.2706141142401250  0.6424681429897916
  0.6673609294627312  0.5842287529792500  0.7214116514596967
  0.3271712318778910  0.3704570005623964  0.7431659456924464
  0.6015113437999560  0.3861682821252259  0.7540297281198818
  0.3893275688356539  0.5649120599644561  0.7449697214060365
  0.1014221511792570  0.8712129487527847  0.7376901853603073
  0.8711010801114369  0.0620728531568986  0.7535318828496074
  0.1417890344288537  0.1025152231943807  0.7899204023668389
  0.8053922274657097  0.8835962656552709  0.7543991738822200
  0.2272854862985838  0.7611374993574032  0.8530785891007113
  0.7361036491648321  0.1776042344331259  0.8667878345278837
  0.2452469130474313  0.2313646615085787  0.9153209179806865
  0.7412817777669929  0.8840770337725417  0.8474457147389387
  0.2197911625342215  0.9140106215959278  0.9256749921238949
  0.1033382675121928  0.2566304022666372  0.0752831276932397
  0.1780510360569210  0.0041984827164256  0.4116684036232030
  0.2309702695034730  0.0792842010802133  0.9053500343834315
  0.5593954030189963  0.2140342144246929  0.0090753455868224
  0.3365806460383780  0.7799414737330181  0.9920624193869756
  0.7753138739823200  0.5639992757181531  0.9888669699384707
  0.2185202966403210  0.4040308345003822  0.0178424083751736
  0.2315295857440489  0.8511396350544302  0.9420291012122988
  0.1619954601331344  0.2803573801511590  0.0606997376107685
  0.4149425777590352  0.2407241732375383  0.0223899674264345
  0.7524045510235311  0.4140357278327613  0.9928434993250121
  0.5656747466853744  0.0183861146287043  0.0419164388148019
  0.9574556893015398  0.5917641189538330  0.9561786855701442
  0.2498331984520661  0.0151191612811132  0.9154362368312547
  0.9978595901152261  0.2719082196928468  0.0851997528645612
  0.5039898991794587  0.3739546094404318  0.0750500386886657
  0.5153248311674830  0.6853672713140924  0.0337286784441915
  0.6902831532451259  0.6842114796271233  0.0773890445256882
  0.3282846339773826  0.3745984268117084  0.1184380863338035
  0.3278206338962448  0.6651285502772666  0.0910314107324766
  0.6873946131494648  0.3244901739084156  0.0968173288213805
  0.2125449227987772  0.7794167206729128  0.1251240020242719
  0.8194649290954104  0.2295040238917707  0.1245180950135634
  0.6074346672176532  0.6212959780747553  0.1532613226778423
  0.4203663142823544  0.4291434795332449  0.1915714323786375
  0.4261658700561100  0.6177495773393744  0.1614110255809749
  0.6270755163137522  0.4165574513200880  0.1705019222520221
  0.1627198696031442  0.1337961900895692  0.2224502955939940
  0.9055547947282605  0.8779565835740328  0.1960464365335710
  0.6227661772105790  0.6661287303245089  0.2674387006651600
  0.3513372495208742  0.4298491369970421  0.3085020766051016
  0.9291537246668895  0.1168984762319525  0.3297741944493993
  0.1162950059885830  0.8999682670076439  0.3322850950943064
  0.1247774922619271  0.0993264027463070  0.3357748655308441
  0.9244167332007862  0.9144460648358930  0.3136435496256880
  0.7499711279543249  0.3157184640470660  0.3737940491219192
  0.2995601739863645  0.7024190931154308  0.3707075084924796
  0.8511901276071896  0.1936974440876682  0.4036990133880636
  0.1821728768540893  0.8137607900900505  0.4049441566755121
  0.1899640493512180  0.1760614546252484  0.4152073180142324
  0.8337863483444679  0.8486041479827051  0.3844225718732659
  0.0058468313356457  0.8681101941711589  0.4331526191030903
  0.0152872907439985  0.1276090609126754  0.4456921166665069
  0.8915924942349704  0.0058845937119116  0.4352654404293474
  0.1338627368448400  0.9973841624552335  0.4447367415671053
  0.8889687610832269  0.7185825672913282  0.4754713960095316
  0.0893841335301886  0.2791644595387979  0.5135029495882648
  0.7410639415920315  0.0839574900279629  0.4932024210505901
  0.2802450209740783  0.0667868010973578  0.5098761169257884
  0.7843537081948284  0.6460416333841863  0.4228286070103877
  0.2837487018433436  0.9153641924115306  0.5074737665035087
  0.9427957320211675  0.2636824326216853  0.5245894543371463
  0.7341627679013314  0.9318571192475815  0.4866584285145521
  0.0966903978105620  0.4801198605296122  0.5486800968110828
  0.5910199861150218  0.1721812920224650  0.4930508990666667
  0.8026772587689663  0.4809229142616687  0.3973994941037731
  0.4277047728861447  0.8377371970897016  0.5051982171377105
  0.0079281964291269  0.1109622501061125  0.5700795072822018
  0.9968724330948220  0.8555855513935100  0.5515403144367070
  0.1244974142820467  0.9843434532407613  0.5639123300947375
  0.8801939820135871  0.9903022710692255  0.5586520934909771
  0.1650526626940234  0.7921942550644516  0.5866409125166072
  0.8353946825498184  0.1584887182581340  0.6052980268563246
  0.8196932388632945  0.8135891619876858  0.5836369658502178
  0.1792805378136251  0.1452991629367730  0.6114970527849408
  0.7574767379987080  0.6461728838914382  0.6226188038819274
  0.2499231587686594  0.2979070863033684  0.6441101907660425
  0.0930677705960150  0.8683334424584075  0.6636249705723714
  0.8955623740107583  0.0718754639343331  0.6800664804418588
  0.9000187945447351  0.8740557529439101  0.6625236751878418
  0.0981509151149353  0.0699282567625019  0.6834421759614955
  0.6345786787316143  0.3659375139025585  0.7150711156422176
  0.3603587803350692  0.5831198622007747  0.7044729022378533
  0.1290466297263393  0.8498890126312943  0.7778689433183956
  0.8364182727265970  0.0798612274101416  0.7924878934485946
  0.3862332992467614  0.3867442707376583  0.8455952762882220
  0.5894332981935548  0.5783925211955321  0.8206086006195221
  0.5788645350072485  0.3781513962198204  0.8271603206726894
  0.4014084961203750  0.5729150338453124  0.8195783852692387
  0.2108786544593784  0.1831606509861388  0.8901136461270767
  0.7124064958858014  0.8252190316447994  0.8511585169202434
  0.3125244367519286  0.3115180287356623  0.9217310398492629
  0.6562350583611192  0.6672527419491772  0.8926301304138278
  0.6430971178340315  0.3010613723585394  0.9045911439199870
  0.3383347074885421  0.6627518217403932  0.8928223397203539
  0.6082428189772884  0.5034467004809215  0.0500603401718394
  0.4210139372389321  0.5182626337205321  0.0538790321503555
  0.5017879828611171  0.6044821946910872  0.9352906743894991
  0.4872891514198798  0.3838145367004131  0.9525832117701327
  0.3611354338460515  0.5015887120215226  0.9492954153343547
  0.6159380997379955  0.4855982633493028  0.9341874494140967
 
  0.00000000E+00  0.00000000E+00  0.00000000E+00
  0.00000000E+00  0.00000000E+00  0.00000000E+00
  0.00000000E+00  0.00000000E+00  0.00000000E+00
  0.00000000E+00  0.00000000E+00  0.00000000E+00
  0.00000000E+00  0.00000000E+00  0.00000000E+00
  0.00000000E+00  0.00000000E+00  0.00000000E+00
  0.00000000E+00  0.00000000E+00  0.00000000E+00
  0.00000000E+00  0.00000000E+00  0.00000000E+00
  0.00000000E+00  0.00000000E+00  0.00000000E+00
  0.00000000E+00  0.00000000E+00  0.00000000E+00
  0.00000000E+00  0.00000000E+00  0.00000000E+00
  0.00000000E+00  0.00000000E+00  0.00000000E+00
  0.00000000E+00  0.00000000E+00  0.00000000E+00
  0.00000000E+00  0.00000000E+00  0.00000000E+00
  0.00000000E+00  0.00000000E+00  0.00000000E+00
  0.00000000E+00  0.00000000E+00  0.00000000E+00
  0.00000000E+00  0.00000000E+00  0.00000000E+00
  0.00000000E+00  0.00000000E+00  0.00000000E+00
  0.00000000E+00  0.00000000E+00  0.00000000E+00
  0.00000000E+00  0.00000000E+00  0.00000000E+00
  0.00000000E+00  0.00000000E+00  0.00000000E+00
  0.00000000E+00  0.00000000E+00  0.00000000E+00
  0.00000000E+00  0.00000000E+00  0.00000000E+00
  0.00000000E+00  0.00000000E+00  0.00000000E+00
  0.00000000E+00  0.00000000E+00  0.00000000E+00
  0.00000000E+00  0.00000000E+00  0.00000000E+00
  0.00000000E+00  0.00000000E+00  0.00000000E+00
  0.00000000E+00  0.00000000E+00  0.00000000E+00
  0.00000000E+00  0.00000000E+00  0.00000000E+00
  0.00000000E+00  0.00000000E+00  0.00000000E+00
  0.00000000E+00  0.00000000E+00  0.00000000E+00
  0.00000000E+00  0.00000000E+00  0.00000000E+00
  0.00000000E+00  0.00000000E+00  0.00000000E+00
  0.00000000E+00  0.00000000E+00  0.00000000E+00
  0.00000000E+00  0.00000000E+00  0.00000000E+00
  0.00000000E+00  0.00000000E+00  0.00000000E+00
  0.00000000E+00  0.00000000E+00  0.00000000E+00
  0.00000000E+00  0.00000000E+00  0.00000000E+00
  0.00000000E+00  0.00000000E+00  0.00000000E+00
  0.00000000E+00  0.00000000E+00  0.00000000E+00
  0.00000000E+00  0.00000000E+00  0.00000000E+00
  0.00000000E+00  0.00000000E+00  0.00000000E+00
  0.00000000E+00  0.00000000E+00  0.00000000E+00
  0.00000000E+00  0.00000000E+00  0.00000000E+00
  0.00000000E+00  0.00000000E+00  0.00000000E+00
  0.00000000E+00  0.00000000E+00  0.00000000E+00
  0.00000000E+00  0.00000000E+00  0.00000000E+00
  0.00000000E+00  0.00000000E+00  0.00000000E+00
  0.00000000E+00  0.00000000E+00  0.00000000E+00
  0.00000000E+00  0.00000000E+00  0.00000000E+00
  0.00000000E+00  0.00000000E+00  0.00000000E+00
  0.00000000E+00  0.00000000E+00  0.00000000E+00
  0.00000000E+00  0.00000000E+00  0.00000000E+00
  0.00000000E+00  0.00000000E+00  0.00000000E+00
  0.00000000E+00  0.00000000E+00  0.00000000E+00
  0.00000000E+00  0.00000000E+00  0.00000000E+00
  0.00000000E+00  0.00000000E+00  0.00000000E+00
  0.00000000E+00  0.00000000E+00  0.00000000E+00
  0.00000000E+00  0.00000000E+00  0.00000000E+00
  0.00000000E+00  0.00000000E+00  0.00000000E+00
  0.00000000E+00  0.00000000E+00  0.00000000E+00
  0.00000000E+00  0.00000000E+00  0.00000000E+00
  0.00000000E+00  0.00000000E+00  0.00000000E+00
  0.00000000E+00  0.00000000E+00  0.00000000E+00
  0.00000000E+00  0.00000000E+00  0.00000000E+00
  0.00000000E+00  0.00000000E+00  0.00000000E+00
  0.00000000E+00  0.00000000E+00  0.00000000E+00
  0.00000000E+00  0.00000000E+00  0.00000000E+00
  0.00000000E+00  0.00000000E+00  0.00000000E+00
  0.00000000E+00  0.00000000E+00  0.00000000E+00
  0.00000000E+00  0.00000000E+00  0.00000000E+00
  0.00000000E+00  0.00000000E+00  0.00000000E+00
  0.00000000E+00  0.00000000E+00  0.00000000E+00
  0.00000000E+00  0.00000000E+00  0.00000000E+00
  0.00000000E+00  0.00000000E+00  0.00000000E+00
  0.00000000E+00  0.00000000E+00  0.00000000E+00
  0.00000000E+00  0.00000000E+00  0.00000000E+00
  0.00000000E+00  0.00000000E+00  0.00000000E+00
  0.00000000E+00  0.00000000E+00  0.00000000E+00
  0.00000000E+00  0.00000000E+00  0.00000000E+00
  0.00000000E+00  0.00000000E+00  0.00000000E+00
  0.00000000E+00  0.00000000E+00  0.00000000E+00
  0.00000000E+00  0.00000000E+00  0.00000000E+00
  0.00000000E+00  0.00000000E+00  0.00000000E+00
  0.00000000E+00  0.00000000E+00  0.00000000E+00
  0.00000000E+00  0.00000000E+00  0.00000000E+00
  0.00000000E+00  0.00000000E+00  0.00000000E+00
  0.00000000E+00  0.00000000E+00  0.00000000E+00
  0.00000000E+00  0.00000000E+00  0.00000000E+00
  0.00000000E+00  0.00000000E+00  0.00000000E+00
  0.00000000E+00  0.00000000E+00  0.00000000E+00
  0.00000000E+00  0.00000000E+00  0.00000000E+00
  0.00000000E+00  0.00000000E+00  0.00000000E+00
  0.00000000E+00  0.00000000E+00  0.00000000E+00
  0.00000000E+00  0.00000000E+00  0.00000000E+00
  0.00000000E+00  0.00000000E+00  0.00000000E+00
  0.00000000E+00  0.00000000E+00  0.00000000E+00
  0.00000000E+00  0.00000000E+00  0.00000000E+00
  0.00000000E+00  0.00000000E+00  0.00000000E+00
  0.00000000E+00  0.00000000E+00  0.00000000E+00
  0.00000000E+00  0.00000000E+00  0.00000000E+00
  0.00000000E+00  0.00000000E+00  0.00000000E+00
  0.00000000E+00  0.00000000E+00  0.00000000E+00
  0.00000000E+00  0.00000000E+00  0.00000000E+00
  0.00000000E+00  0.00000000E+00  0.00000000E+00
  0.00000000E+00  0.00000000E+00  0.00000000E+00
  0.00000000E+00  0.00000000E+00  0.00000000E+00
  0.00000000E+00  0.00000000E+00  0.00000000E+00
  0.00000000E+00  0.00000000E+00  0.00000000E+00
  0.00000000E+00  0.00000000E+00  0.00000000E+00
  0.00000000E+00  0.00000000E+00  0.00000000E+00
  0.00000000E+00  0.00000000E+00  0.00000000E+00
  0.00000000E+00  0.00000000E+00  0.00000000E+00
  0.00000000E+00  0.00000000E+00  0.00000000E+00
  0.00000000E+00  0.00000000E+00  0.00000000E+00
  0.00000000E+00  0.00000000E+00  0.00000000E+00
  0.00000000E+00  0.00000000E+00  0.00000000E+00
  0.00000000E+00  0.00000000E+00  0.00000000E+00
  0.00000000E+00  0.00000000E+00  0.00000000E+00
  0.00000000E+00  0.00000000E+00  0.00000000E+00
  0.00000000E+00  0.00000000E+00  0.00000000E+00
  0.00000000E+00  0.00000000E+00  0.00000000E+00
  0.00000000E+00  0.00000000E+00  0.00000000E+00
  0.00000000E+00  0.00000000E+00  0.00000000E+00
  0.00000000E+00  0.00000000E+00  0.00000000E+00
  0.00000000E+00  0.00000000E+00  0.00000000E+00
  0.00000000E+00  0.00000000E+00  0.00000000E+00
  0.00000000E+00  0.00000000E+00  0.00000000E+00
  0.00000000E+00  0.00000000E+00  0.00000000E+00
  0.00000000E+00  0.00000000E+00  0.00000000E+00
  0.00000000E+00  0.00000000E+00  0.00000000E+00
  0.00000000E+00  0.00000000E+00  0.00000000E+00
  0.00000000E+00  0.00000000E+00  0.00000000E+00
  0.00000000E+00  0.00000000E+00  0.00000000E+00
  0.00000000E+00  0.00000000E+00  0.00000000E+00
  0.00000000E+00  0.00000000E+00  0.00000000E+00
  0.00000000E+00  0.00000000E+00  0.00000000E+00
  0.00000000E+00  0.00000000E+00  0.00000000E+00
  0.00000000E+00  0.00000000E+00  0.00000000E+00
  0.00000000E+00  0.00000000E+00  0.00000000E+00
  0.00000000E+00  0.00000000E+00  0.00000000E+00
  0.00000000E+00  0.00000000E+00  0.00000000E+00
  0.00000000E+00  0.00000000E+00  0.00000000E+00
  0.00000000E+00  0.00000000E+00  0.00000000E+00
  0.00000000E+00  0.00000000E+00  0.00000000E+00
  0.00000000E+00  0.00000000E+00  0.00000000E+00
  0.00000000E+00  0.00000000E+00  0.00000000E+00
  0.00000000E+00  0.00000000E+00  0.00000000E+00
  0.00000000E+00  0.00000000E+00  0.00000000E+00
  0.00000000E+00  0.00000000E+00  0.00000000E+00
  0.00000000E+00  0.00000000E+00  0.00000000E+00
  0.00000000E+00  0.00000000E+00  0.00000000E+00
  0.00000000E+00  0.00000000E+00  0.00000000E+00
  0.00000000E+00  0.00000000E+00  0.00000000E+00
  0.00000000E+00  0.00000000E+00  0.00000000E+00
  0.00000000E+00  0.00000000E+00  0.00000000E+00
  0.00000000E+00  0.00000000E+00  0.00000000E+00
  0.00000000E+00  0.00000000E+00  0.00000000E+00
  0.00000000E+00  0.00000000E+00  0.00000000E+00
  0.00000000E+00  0.00000000E+00  0.00000000E+00
  0.00000000E+00  0.00000000E+00  0.00000000E+00
  0.00000000E+00  0.00000000E+00  0.00000000E+00
  0.00000000E+00  0.00000000E+00  0.00000000E+00
  0.00000000E+00  0.00000000E+00  0.00000000E+00
  0.00000000E+00  0.00000000E+00  0.00000000E+00
  0.00000000E+00  0.00000000E+00  0.00000000E+00
  0.00000000E+00  0.00000000E+00  0.00000000E+00
  0.00000000E+00  0.00000000E+00  0.00000000E+00
  0.00000000E+00  0.00000000E+00  0.00000000E+00
  0.00000000E+00  0.00000000E+00  0.00000000E+00
  0.00000000E+00  0.00000000E+00  0.00000000E+00
  0.00000000E+00  0.00000000E+00  0.00000000E+00
  0.00000000E+00  0.00000000E+00  0.00000000E+00
  0.00000000E+00  0.00000000E+00  0.00000000E+00
  0.00000000E+00  0.00000000E+00  0.00000000E+00
  0.00000000E+00  0.00000000E+00  0.00000000E+00
  0.00000000E+00  0.00000000E+00  0.00000000E+00
  0.00000000E+00  0.00000000E+00  0.00000000E+00
  0.00000000E+00  0.00000000E+00  0.00000000E+00
  0.00000000E+00  0.00000000E+00  0.00000000E+00
  0.00000000E+00  0.00000000E+00  0.00000000E+00
  0.00000000E+00  0.00000000E+00  0.00000000E+00
  0.00000000E+00  0.00000000E+00  0.00000000E+00
  0.00000000E+00  0.00000000E+00  0.00000000E+00
  0.00000000E+00  0.00000000E+00  0.00000000E+00
  0.00000000E+00  0.00000000E+00  0.00000000E+00
  0.00000000E+00  0.00000000E+00  0.00000000E+00
  0.00000000E+00  0.00000000E+00  0.00000000E+00
  0.00000000E+00  0.00000000E+00  0.00000000E+00
  0.00000000E+00  0.00000000E+00  0.00000000E+00
  0.00000000E+00  0.00000000E+00  0.00000000E+00
  0.00000000E+00  0.00000000E+00  0.00000000E+00
  0.00000000E+00  0.00000000E+00  0.00000000E+00
  0.00000000E+00  0.00000000E+00  0.00000000E+00
  0.00000000E+00  0.00000000E+00  0.00000000E+00
  0.00000000E+00  0.00000000E+00  0.00000000E+00
  0.00000000E+00  0.00000000E+00  0.00000000E+00
  0.00000000E+00  0.00000000E+00  0.00000000E+00
  0.00000000E+00  0.00000000E+00  0.00000000E+00
  0.00000000E+00  0.00000000E+00  0.00000000E+00
  0.00000000E+00  0.00000000E+00  0.00000000E+00
  0.00000000E+00  0.00000000E+00  0.00000000E+00
  0.00000000E+00  0.00000000E+00  0.00000000E+00
  0.00000000E+00  0.00000000E+00  0.00000000E+00
  0.00000000E+00  0.00000000E+00  0.00000000E+00
  0.00000000E+00  0.00000000E+00  0.00000000E+00
  0.00000000E+00  0.00000000E+00  0.00000000E+00
  0.00000000E+00  0.00000000E+00  0.00000000E+00
  0.00000000E+00  0.00000000E+00  0.00000000E+00
  0.00000000E+00  0.00000000E+00  0.00000000E+00
  0.00000000E+00  0.00000000E+00  0.00000000E+00
  0.00000000E+00  0.00000000E+00  0.00000000E+00
  0.00000000E+00  0.00000000E+00  0.00000000E+00
  0.00000000E+00  0.00000000E+00  0.00000000E+00
  0.00000000E+00  0.00000000E+00  0.00000000E+00
  0.00000000E+00  0.00000000E+00  0.00000000E+00
  0.00000000E+00  0.00000000E+00  0.00000000E+00
  0.00000000E+00  0.00000000E+00  0.00000000E+00
  0.00000000E+00  0.00000000E+00  0.00000000E+00
  0.00000000E+00  0.00000000E+00  0.00000000E+00
  0.00000000E+00  0.00000000E+00  0.00000000E+00
  0.00000000E+00  0.00000000E+00  0.00000000E+00
  0.00000000E+00  0.00000000E+00  0.00000000E+00
  0.00000000E+00  0.00000000E+00  0.00000000E+00
  0.00000000E+00  0.00000000E+00  0.00000000E+00
  0.00000000E+00  0.00000000E+00  0.00000000E+00
  0.00000000E+00  0.00000000E+00  0.00000000E+00
  0.00000000E+00  0.00000000E+00  0.00000000E+00
  0.00000000E+00  0.00000000E+00  0.00000000E+00
  0.00000000E+00  0.00000000E+00  0.00000000E+00
  0.00000000E+00  0.00000000E+00  0.00000000E+00
  0.00000000E+00  0.00000000E+00  0.00000000E+00
  0.00000000E+00  0.00000000E+00  0.00000000E+00
  0.00000000E+00  0.00000000E+00  0.00000000E+00
  0.00000000E+00  0.00000000E+00  0.00000000E+00
  0.00000000E+00  0.00000000E+00  0.00000000E+00
  0.00000000E+00  0.00000000E+00  0.00000000E+00
  0.00000000E+00  0.00000000E+00  0.00000000E+00
  0.00000000E+00  0.00000000E+00  0.00000000E+00
  0.00000000E+00  0.00000000E+00  0.00000000E+00
  0.00000000E+00  0.00000000E+00  0.00000000E+00
  0.00000000E+00  0.00000000E+00  0.00000000E+00
  0.00000000E+00  0.00000000E+00  0.00000000E+00
  0.00000000E+00  0.00000000E+00  0.00000000E+00
  0.00000000E+00  0.00000000E+00  0.00000000E+00
  0.00000000E+00  0.00000000E+00  0.00000000E+00
  0.00000000E+00  0.00000000E+00  0.00000000E+00
  0.00000000E+00  0.00000000E+00  0.00000000E+00
  0.00000000E+00  0.00000000E+00  0.00000000E+00
  0.00000000E+00  0.00000000E+00  0.00000000E+00
  0.00000000E+00  0.00000000E+00  0.00000000E+00
  0.00000000E+00  0.00000000E+00  0.00000000E+00
  0.00000000E+00  0.00000000E+00  0.00000000E+00
  0.00000000E+00  0.00000000E+00  0.00000000E+00
  0.00000000E+00  0.00000000E+00  0.00000000E+00
  0.00000000E+00  0.00000000E+00  0.00000000E+00
  0.00000000E+00  0.00000000E+00  0.00000000E+00
  0.00000000E+00  0.00000000E+00  0.00000000E+00
