# Supplementary material for: Dramatic Enhancement of Rare-Earth Metal–Organic Framework Stability Via Metal Cluster Fluorination
Source: JACS Au. 2022 Aug 9;2(8):1889–98. doi: 10.1021/jacsau.2c00259 (PMC9400048; doi:10.1021/jacsau.2c00259)
Supplement: Supplementary file 2 — au2c00259_si_002.zip [file au2c00259_si_002.zip › jacs_supplement/poscars/empty_stability/dobdc/mixed/y/single/one/POSCAR]

POSCAR file written by OVITO Basic 3.5.4
   1.00000000000000     
    15.2476551885065561   -0.0223393989057562    0.0305814030200479
    -0.0691380933384664   14.9686688714379574    0.0144549579450044
     0.1600212609572816   -0.0088138772822379   21.3490317966376146
   C    Y    H    O    F 
    96    12    67    87     1
Direct
  0.3823873151898667  0.9330893772653539  0.9685713482698404
  0.0637900132894771  0.3875800491764920  0.0326810760415981
  0.4889793666860811  0.1885010238265110  0.0144292154084482
  0.8066490997510698  0.4818683134481248  0.9890051925240968
  0.4637659648898165  0.0961483988628942  0.9944582949153684
  0.8992908355102074  0.4605059491556744  0.0057463651234571
  0.5046400709277776  0.0165498143712313  0.0132183658486156
  0.4621791965150592  0.9361177430914864  0.0007763536163381
  0.9757625356464743  0.5056605955330227  0.9853962675598993
  0.0566029025977954  0.4671560746718555  0.9982336520172268
  0.3871231289070707  0.0926315437927485  0.9597417237417503
  0.9068729349983471  0.3835630126081639  0.0415992633812934
  0.3458333171045211  0.0126885110527226  0.9456145473442490
  0.9869198867767253  0.3469022024999973  0.0566404956907292
  0.3351332674193586  0.8481656413819394  0.9651076664007192
  0.1503703580691109  0.3461531425652282  0.0383042380958472
  0.6714708341316822  0.6730075791487522  0.1375607253184228
  0.3576487298284476  0.3737001404188831  0.1715622402102142
  0.3571798477674122  0.6707279791377516  0.1494887315427107
  0.6755031623860219  0.3588263148481587  0.1549599857871371
  0.7855117810513406  0.7834541074458201  0.1689666074524041
  0.2611771364029352  0.2510712108377362  0.2037598498033830
  0.2406816926057544  0.7782783714341193  0.1852528239580309
  0.7967286788900267  0.2546006698848018  0.1882543470102860
  0.7187657192671608  0.7232345000344793  0.1861824613609713
  0.3112763381595514  0.3242250399617177  0.2226152645255581
  0.3073408828611974  0.7157857487290329  0.1997504650678792
  0.7308054400700783  0.3172953301595669  0.2038764473064489
  0.8412868125536264  0.2110138437166285  0.2356129282068835
  0.1967489777791869  0.8201124435153062  0.2344497940450907
  0.2133763325714284  0.1990871047605580  0.2461809406355968
  0.8317802174641784  0.8314123841183942  0.2139597095010544
  0.6970907447323853  0.7102926292786265  0.2506459411104345
  0.3140069911025734  0.3474995940926817  0.2868283234263629
  0.3267624219725178  0.6957166018852021  0.2620369049162292
  0.7150739567387490  0.3385939496916137  0.2666381475063488
  0.8234507441844485  0.2302105644889068  0.2983409670830710
  0.2157029698795512  0.7996923623808740  0.2967670783846614
  0.2183042885555935  0.2205726306918834  0.3106237624730355
  0.8097066338121266  0.8180064219749994  0.2780232841989232
  0.7613848421155893  0.2966761895045948  0.3138092422380510
  0.2811804989746705  0.7358663330333499  0.3110903916995156
  0.2682214721584089  0.2945298315690579  0.3295875042849232
  0.7431189913531995  0.7585557880711065  0.2952343562182804
  0.8679217028894257  0.1777217096040431  0.3475782630751354
  0.1664746277448117  0.8461691815248926  0.3466362828075447
  0.1721100398952302  0.1658311124342262  0.3578337390818405
  0.8565857534184431  0.8642135264360888  0.3288666805592229
  0.9043336045517592  0.5625951471970154  0.4621957725445967
  0.4154525117333705  0.9992618032400884  0.5026362757086105
  0.0057162591155731  0.3068680916288002  0.5119400154204641
  0.6964974644977104  0.0076692937458915  0.4897489854774122
  0.9839707610321895  0.3997519823194651  0.4909746440828187
  0.5984486484750420  0.0092941116704992  0.4919481586165730
  0.0211244448034265  0.4796592737034260  0.5134078981051999
  0.5480566554424016  0.0877403820343545  0.4856105420644710
  0.9115161896535042  0.4032255101417803  0.4518776690252366
  0.5564883201584152  0.9275156512128220  0.5024538600367521
  0.8707976418507499  0.4826845969115681  0.4368912760965458
  0.4663662942441462  0.9216831633580824  0.5075218511115835
  0.8588153527154034  0.6480214320652777  0.4553401828675376
  0.3195437479951906  0.9991543762714201  0.5072300074018798
  0.1492781574127662  0.8134102423034761  0.6443330103586788
  0.8372853215122404  0.1313147905488989  0.6604307563968419
  0.8355142640151030  0.8239362965430956  0.6407808695845389
  0.1512079631859393  0.1280900303822818  0.6660009552474691
  0.2587883096666772  0.7007749227871471  0.6780743177135449
  0.7324291651932455  0.2486368214459489  0.6903579570575928
  0.7410162241087903  0.6931315145608252  0.6793763374455466
  0.2406864990047808  0.2630057249583260  0.7002830391656261
  0.1978998317798073  0.7669103410170806  0.6938820860743249
  0.7838774643302386  0.1765732476697366  0.7087312221357536
  0.7810878406360828  0.7770227667356977  0.6888726219431547
  0.1930646969376753  0.1840770086589245  0.7151529075385241
  0.2845902809318730  0.3074127281675700  0.7478658439770243
  0.6935181277884510  0.6549668787932177  0.7285609000101090
  0.6816127753596604  0.2951860119230005  0.7335987445205063
  0.3060556824759004  0.6560973107643164  0.7237670864867027
  0.1836302834155461  0.7895335025844048  0.7579403035636219
  0.7848521931162722  0.1484280118364438  0.7721858054169246
  0.7707093058134902  0.8194144203104372  0.7466385121471149
  0.1872693391294646  0.1554778208206073  0.7774084772539567
  0.2806371415083078  0.2775914090888350  0.8096816013049803
  0.6839365226716865  0.6968623236608593  0.7867242611157934
  0.6841637413440580  0.2685600407008977  0.7973939555787410
  0.2918948107411907  0.6794916604954153  0.7876601531181322
  0.2296095824816788  0.2016267953654065  0.8248184434731414
  0.7221515885741354  0.7819975354365312  0.7956191517570090
  0.7351213464917805  0.1958198260319435  0.8157096375998734
  0.2314003597324756  0.7451315799976186  0.8035194794169271
  0.3314585497761513  0.3262944822688212  0.8575473942716130
  0.6382002059214216  0.6462558079474618  0.8373022488011443
  0.6353208459722737  0.3185596723431274  0.8457368630414237
  0.3407693748943714  0.6357892466369677  0.8386263405021808
  0.9799536213193605  0.5597343140977955  0.4990444618031802
  0.4572926200208300  0.0812065003456084  0.4917142747418453
  0.3708236559801463  0.3744319136688432  0.0132607003610445
  0.6380001290431423  0.6157951177497196  0.9892913489980657
  0.6194857647179219  0.3635779619793240  0.0001724524680640
  0.3837970663264727  0.6298072713861700  0.9950785064209455
  0.5112497014028961  0.5113149797875991  0.1232724849675435
  0.0110924332130367  0.0079618686353982  0.3762159574179407
  0.1201958919593480  0.8718342278234772  0.4981743350746868
  0.8812062423133540  0.1230022551991610  0.5049847667809715
  0.8698877176357556  0.8707693859692824  0.4889740443694635
  0.1285955874424545  0.1258965917473489  0.5103755757642006
  0.9937520371349464  0.9810022122052757  0.6249960441186531
  0.4929801114950365  0.4846983005743937  0.8755020972876792
  0.3573628379329534  0.1559842765864730  0.9467752606802762
  0.4881543724773181  0.8728346829958724  0.0183120773204166
  0.8464029660812997  0.3499056612750167  0.0559149975533799
  0.5987274652882277  0.9624669998163213  0.0583819198198583
  0.1174583497481834  0.4968554392601092  0.9797640706460484
  0.0250338498133758  0.6039129712439717  0.9388510735417981
  0.9304793453281164  0.2508211897024708  0.1043823492993141
  0.6773674753587500  0.4983605499444934  0.0846539564746251
  0.3400671112408276  0.5127042623385520  0.0968804055621035
  0.5126720471621411  0.6819064632527798  0.0847591219803476
  0.7671566904336160  0.2665249564982872  0.1033611287391238
  0.2573681641158743  0.7582070073761855  0.0994000440210314
  0.4946919412760806  0.3284296530303692  0.0921418251626065
  0.8019004599264221  0.7919213022608034  0.1193219814164621
  0.2587035987722714  0.2353491389508662  0.1538403265824044
  0.1460347657639929  0.8692367886255994  0.2243859289598262
  0.8895589006855928  0.1595594169036403  0.2243433493344540
  0.9196744687016221  0.9131876273952741  0.2365422097186780
  0.1361283874315617  0.1046078240548383  0.2629978248480285
  0.3473595445131039  0.4314424832626287  0.3495788230207495
  0.6110101558946113  0.6260850334026884  0.2308008536261212
  0.6644170350155463  0.3876928522290797  0.2778291024735111
  0.3779431527987001  0.6469274050182818  0.2718201210930857
  0.2690341171663277  0.3100234290793438  0.3798064722995278
  0.7281879174348731  0.7491509413995985  0.3449645859831207
  0.0111865112806910  0.1805766754349207  0.4188854847405707
  0.8355152191719597  0.0036128359409773  0.4087840908753932
  0.2573717184963726  0.7495268873198739  0.3965735064105047
  0.7802324910367702  0.2706029413061302  0.3992644502171387
  0.0020248205801039  0.8291359009042409  0.3981950924342570
  0.0032426580249094  0.6230544675612535  0.5188676824293523
  0.4157101319186367  0.1403867494968765  0.4877093429201480
  0.5985411521664759  0.8686577373143081  0.5064985048356618
  0.8837601380030691  0.3398635652614885  0.4360220607351764
  0.5431637241173775  0.2126468579066341  0.4684226378392538
  0.4625635996076696  0.7906971260095688  0.5127270594481317
  0.7752351707790481  0.4214055178367602  0.3913939760946263
  0.1049816018139325  0.5348003611159911  0.5676109821173583
  0.3264820908561603  0.8705605476360319  0.5135148991344138
  0.7694892793710224  0.5861582363672255  0.4105138805115942
  0.9916916728731664  0.1668236169073580  0.5921037198378016
  0.1620994594227838  0.9976980524071095  0.5954559312739107
  0.9846447810897345  0.8142056376108897  0.5855383964885661
  0.2728059575158710  0.3532934342451668  0.6415372927143039
  0.8253383232851661  0.9872398352684684  0.5846269584926347
  0.7258453473620321  0.5900004152861129  0.6282473732085876
  0.2695033456774851  0.6844706050258722  0.6286637460340074
  0.7328460221782791  0.2682001079518344  0.6410191815471222
  0.6631405614462835  0.5887705086129671  0.7233311940314735
  0.3240591027929227  0.3672898061119767  0.7377701912836159
  0.6010282689697490  0.3851561863705513  0.7530960693229360
  0.3906441402722294  0.5727747078997751  0.7473636945345419
  0.0992765624417089  0.8735665355913085  0.7361940560121951
  0.8666164605155231  0.0597079403054437  0.7519944179307316
  0.1485793218694909  0.0953154676195567  0.7877035045023746
  0.8030387324764945  0.8844057027063030  0.7529316130256873
  0.2221173212855021  0.7623340825142293  0.8529102184721467
  0.7359364480149324  0.1770835810881550  0.8652062731282300
  0.2564071542781932  0.2225643201319940  0.9100027262013555
  0.7401409452162895  0.8852229919534835  0.8461070294922663
  0.6697384559709150  0.4778701284087035  0.9081770365992767
  0.4878735102530030  0.3148612884980579  0.9188780433836783
  0.3216886766532241  0.4928260154281006  0.9109592280207934
  0.2419784247491208  0.9090113121028480  0.9248282444009632
  0.0960457315876582  0.2493384578679638  0.0830062799038700
  0.1741641604489033  0.0068830827928892  0.4110827246831619
  0.2478621009918669  0.0725276911915387  0.9025720231087107
  0.5675684627873778  0.2154340264212138  0.0138669388282153
  0.3666861787534330  0.7785195904540885  0.9872202881610050
  0.7802862016666978  0.5617174374875802  0.9848429727082504
  0.2174939052104179  0.3813516064829656  0.0153919424295452
  0.2562124931724270  0.8466037200586740  0.9403660553004869
  0.1556747197358419  0.2677702856725759  0.0666732975085012
  0.4221735670390956  0.2352805841101357  0.0293156463944797
  0.7593241397389718  0.4122577530909979  0.9821393653110277
  0.5803122908822473  0.0222203757342143  0.0459839587358104
  0.9672087633101114  0.5815668933478406  0.9514150684569955
  0.2691686815922907  0.0098626310253209  0.9136501742347392
  0.9911373437876563  0.2707146375450051  0.0915537042730605
  0.5037035340860072  0.3834170795642535  0.0683211560864478
  0.5121105449040400  0.6451835738577643  0.0470090155499676
  0.6292273011670275  0.5001072112252061  0.0549846999354600
  0.3820975405144296  0.5125252275947076  0.0621667934858436
  0.6880383484497870  0.6853885221459919  0.0797554465755113
  0.3330352293994281  0.3553356237805403  0.1161873321812905
  0.3303541758069670  0.6814930351937392  0.0924216748428748
  0.6887343071540784  0.3305957896500686  0.0980492394565431
  0.2194450940703803  0.7985888649406050  0.1259342811790347
  0.8166313631359898  0.2350593992666532  0.1274813095400660
  0.6124039996487625  0.6165505339803872  0.1572846304100182
  0.4180063387460322  0.4296969957045746  0.1845141343270598
  0.4232952575191149  0.6242722650307400  0.1634297534317000
  0.6202030615665066  0.4171978649835637  0.1703332807431650
  0.1649899731506608  0.1307726783603087  0.2242732664578355
  0.8959085576703387  0.8885795204124705  0.1961475511777735
  0.6342875633201928  0.6531743134437704  0.2706709487225609
  0.3595845612216948  0.4215013556717224  0.3051583148124735
  0.9232090529170520  0.1197203637764090  0.3314817368797520
  0.1136063681704655  0.9070992371376789  0.3322581274561571
  0.1199650907352421  0.1038677379502388  0.3368462382599020
  0.9197334152341412  0.9189491547032915  0.3136673289640655
  0.7458340316521159  0.3192553882192684  0.3750562786339060
  0.3003516180984676  0.7135714010743328  0.3708282664308769
  0.8454987072936220  0.1951384894039023  0.4051817441288748
  0.1807279870801821  0.8213020090865726  0.4045649110843428
  0.1849472431174135  0.1797321119298090  0.4155026203521217
  0.8336236151104401  0.8477773069431080  0.3846960362270622
  0.0034222461106381  0.8711142247134092  0.4330116392174759
  0.0102309538888008  0.1281084562884587  0.4458417428385744
  0.8872340288281180  0.0059736195124174  0.4352082125770806
  0.1303168863931177  0.0002652708680486  0.4443275576248809
  0.8897234752404231  0.7182254360624825  0.4770587344750510
  0.0832276067046465  0.2780273474864998  0.5144233028497069
  0.7370700182952419  0.0814147122264544  0.4928351578586856
  0.2765596680342952  0.0682620899863764  0.5070871929906460
  0.7823950577224750  0.6484889006163925  0.4265212792851685
  0.2796910839012270  0.9183395096209424  0.5109398889546313
  0.9363269337094664  0.2618160414950239  0.5241503765384365
  0.7309431655094301  0.9306887692658847  0.4862029052069161
  0.0922674075100218  0.4752430484980508  0.5512671131472970
  0.5879417577539598  0.1667700389729490  0.4731344940453184
  0.7971287394376319  0.4843020185283180  0.4013234686173632
  0.4236072855404132  0.8416411990628134  0.5183394111179922
  0.0034144444693993  0.1110133716606327  0.5700093136839683
  0.9946572898370576  0.8560010108400036  0.5511367498897997
  0.1194859206462340  0.9858566804569477  0.5626279141436967
  0.8772739218391621  0.9889853215861422  0.5577141214189396
  0.1653063819584304  0.7966189153729601  0.5865584800207273
  0.8290608123236680  0.1549475027862073  0.6040187052511854
  0.8169700671645401  0.8138670610041885  0.5834417198074959
  0.1773576920166704  0.1417021981351567  0.6099534610144772
  0.7521822352370435  0.6493640871876423  0.6238069491296372
  0.2429550312444135  0.2953369781710293  0.6408411429711620
  0.0915125457576522  0.8705333493206240  0.6625767725744183
  0.8903365317664438  0.0692450727567007  0.6787633248612437
  0.8976145503185009  0.8734172654230576  0.6615467457682840
  0.0952678799234477  0.0687303114586086  0.6824358416127794
  0.6328009803000541  0.3645368592496112  0.7139454383856503
  0.3636185117820858  0.5923670256678051  0.7064844755294573
  0.1264550257846224  0.8523484632815155  0.7765374153201137
  0.8325492150020040  0.0776528846919007  0.7909091322161572
  0.3841284976641433  0.3866345932901538  0.8396464542180340
  0.5875987155492766  0.5822635264699372  0.8219870684084398
  0.5812173417515112  0.3794723778972653  0.8265339776982543
  0.3973421775783805  0.5760966667290219  0.8220581144849390
  0.2227679818035000  0.1733476019949265  0.8857057124669510
  0.7110647876640428  0.8270571493582253  0.8504226825312529
  0.3184756620429567  0.3033523725572280  0.9155655401316523
  0.6558622011850801  0.6685787318472975  0.8935757626958249
  0.6479204858472656  0.3014214302186744  0.9028249835871094
  0.3255358931441208  0.6572773714365425  0.8950072280874153
  0.4890999366323996  0.3672211388697164  0.9459529429896421
  0.3634569602777020  0.4955192436981335  0.9451331678497610
  0.6170200144507731  0.4876685626676149  0.9333965291201594
  0.5000566048225465  0.6072465834606291  0.9372921796482032
 
  0.00000000E+00  0.00000000E+00  0.00000000E+00
  0.00000000E+00  0.00000000E+00  0.00000000E+00
  0.00000000E+00  0.00000000E+00  0.00000000E+00
  0.00000000E+00  0.00000000E+00  0.00000000E+00
  0.00000000E+00  0.00000000E+00  0.00000000E+00
  0.00000000E+00  0.00000000E+00  0.00000000E+00
  0.00000000E+00  0.00000000E+00  0.00000000E+00
  0.00000000E+00  0.00000000E+00  0.00000000E+00
  0.00000000E+00  0.00000000E+00  0.00000000E+00
  0.00000000E+00  0.00000000E+00  0.00000000E+00
  0.00000000E+00  0.00000000E+00  0.00000000E+00
  0.00000000E+00  0.00000000E+00  0.00000000E+00
  0.00000000E+00  0.00000000E+00  0.00000000E+00
  0.00000000E+00  0.00000000E+00  0.00000000E+00
  0.00000000E+00  0.00000000E+00  0.00000000E+00
  0.00000000E+00  0.00000000E+00  0.00000000E+00
  0.00000000E+00  0.00000000E+00  0.00000000E+00
  0.00000000E+00  0.00000000E+00  0.00000000E+00
  0.00000000E+00  0.00000000E+00  0.00000000E+00
  0.00000000E+00  0.00000000E+00  0.00000000E+00
  0.00000000E+00  0.00000000E+00  0.00000000E+00
  0.00000000E+00  0.00000000E+00  0.00000000E+00
  0.00000000E+00  0.00000000E+00  0.00000000E+00
  0.00000000E+00  0.00000000E+00  0.00000000E+00
  0.00000000E+00  0.00000000E+00  0.00000000E+00
  0.00000000E+00  0.00000000E+00  0.00000000E+00
  0.00000000E+00  0.00000000E+00  0.00000000E+00
  0.00000000E+00  0.00000000E+00  0.00000000E+00
  0.00000000E+00  0.00000000E+00  0.00000000E+00
  0.00000000E+00  0.00000000E+00  0.00000000E+00
  0.00000000E+00  0.00000000E+00  0.00000000E+00
  0.00000000E+00  0.00000000E+00  0.00000000E+00
  0.00000000E+00  0.00000000E+00  0.00000000E+00
  0.00000000E+00  0.00000000E+00  0.00000000E+00
  0.00000000E+00  0.00000000E+00  0.00000000E+00
  0.00000000E+00  0.00000000E+00  0.00000000E+00
  0.00000000E+00  0.00000000E+00  0.00000000E+00
  0.00000000E+00  0.00000000E+00  0.00000000E+00
  0.00000000E+00  0.00000000E+00  0.00000000E+00
  0.00000000E+00  0.00000000E+00  0.00000000E+00
  0.00000000E+00  0.00000000E+00  0.00000000E+00
  0.00000000E+00  0.00000000E+00  0.00000000E+00
  0.00000000E+00  0.00000000E+00  0.00000000E+00
  0.00000000E+00  0.00000000E+00  0.00000000E+00
  0.00000000E+00  0.00000000E+00  0.00000000E+00
  0.00000000E+00  0.00000000E+00  0.00000000E+00
  0.00000000E+00  0.00000000E+00  0.00000000E+00
  0.00000000E+00  0.00000000E+00  0.00000000E+00
  0.00000000E+00  0.00000000E+00  0.00000000E+00
  0.00000000E+00  0.00000000E+00  0.00000000E+00
  0.00000000E+00  0.00000000E+00  0.00000000E+00
  0.00000000E+00  0.00000000E+00  0.00000000E+00
  0.00000000E+00  0.00000000E+00  0.00000000E+00
  0.00000000E+00  0.00000000E+00  0.00000000E+00
  0.00000000E+00  0.00000000E+00  0.00000000E+00
  0.00000000E+00  0.00000000E+00  0.00000000E+00
  0.00000000E+00  0.00000000E+00  0.00000000E+00
  0.00000000E+00  0.00000000E+00  0.00000000E+00
  0.00000000E+00  0.00000000E+00  0.00000000E+00
  0.00000000E+00  0.00000000E+00  0.00000000E+00
  0.00000000E+00  0.00000000E+00  0.00000000E+00
  0.00000000E+00  0.00000000E+00  0.00000000E+00
  0.00000000E+00  0.00000000E+00  0.00000000E+00
  0.00000000E+00  0.00000000E+00  0.00000000E+00
  0.00000000E+00  0.00000000E+00  0.00000000E+00
  0.00000000E+00  0.00000000E+00  0.00000000E+00
  0.00000000E+00  0.00000000E+00  0.00000000E+00
  0.00000000E+00  0.00000000E+00  0.00000000E+00
  0.00000000E+00  0.00000000E+00  0.00000000E+00
  0.00000000E+00  0.00000000E+00  0.00000000E+00
  0.00000000E+00  0.00000000E+00  0.00000000E+00
  0.00000000E+00  0.00000000E+00  0.00000000E+00
  0.00000000E+00  0.00000000E+00  0.00000000E+00
  0.00000000E+00  0.00000000E+00  0.00000000E+00
  0.00000000E+00  0.00000000E+00  0.00000000E+00
  0.00000000E+00  0.00000000E+00  0.00000000E+00
  0.00000000E+00  0.00000000E+00  0.00000000E+00
  0.00000000E+00  0.00000000E+00  0.00000000E+00
  0.00000000E+00  0.00000000E+00  0.00000000E+00
  0.00000000E+00  0.00000000E+00  0.00000000E+00
  0.00000000E+00  0.00000000E+00  0.00000000E+00
  0.00000000E+00  0.00000000E+00  0.00000000E+00
  0.00000000E+00  0.00000000E+00  0.00000000E+00
  0.00000000E+00  0.00000000E+00  0.00000000E+00
  0.00000000E+00  0.00000000E+00  0.00000000E+00
  0.00000000E+00  0.00000000E+00  0.00000000E+00
  0.00000000E+00  0.00000000E+00  0.00000000E+00
  0.00000000E+00  0.00000000E+00  0.00000000E+00
  0.00000000E+00  0.00000000E+00  0.00000000E+00
  0.00000000E+00  0.00000000E+00  0.00000000E+00
  0.00000000E+00  0.00000000E+00  0.00000000E+00
  0.00000000E+00  0.00000000E+00  0.00000000E+00
  0.00000000E+00  0.00000000E+00  0.00000000E+00
  0.00000000E+00  0.00000000E+00  0.00000000E+00
  0.00000000E+00  0.00000000E+00  0.00000000E+00
  0.00000000E+00  0.00000000E+00  0.00000000E+00
  0.00000000E+00  0.00000000E+00  0.00000000E+00
  0.00000000E+00  0.00000000E+00  0.00000000E+00
  0.00000000E+00  0.00000000E+00  0.00000000E+00
  0.00000000E+00  0.00000000E+00  0.00000000E+00
  0.00000000E+00  0.00000000E+00  0.00000000E+00
  0.00000000E+00  0.00000000E+00  0.00000000E+00
  0.00000000E+00  0.00000000E+00  0.00000000E+00
  0.00000000E+00  0.00000000E+00  0.00000000E+00
  0.00000000E+00  0.00000000E+00  0.00000000E+00
  0.00000000E+00  0.00000000E+00  0.00000000E+00
  0.00000000E+00  0.00000000E+00  0.00000000E+00
  0.00000000E+00  0.00000000E+00  0.00000000E+00
  0.00000000E+00  0.00000000E+00  0.00000000E+00
  0.00000000E+00  0.00000000E+00  0.00000000E+00
  0.00000000E+00  0.00000000E+00  0.00000000E+00
  0.00000000E+00  0.00000000E+00  0.00000000E+00
  0.00000000E+00  0.00000000E+00  0.00000000E+00
  0.00000000E+00  0.00000000E+00  0.00000000E+00
  0.00000000E+00  0.00000000E+00  0.00000000E+00
  0.00000000E+00  0.00000000E+00  0.00000000E+00
  0.00000000E+00  0.00000000E+00  0.00000000E+00
  0.00000000E+00  0.00000000E+00  0.00000000E+00
  0.00000000E+00  0.00000000E+00  0.00000000E+00
  0.00000000E+00  0.00000000E+00  0.00000000E+00
  0.00000000E+00  0.00000000E+00  0.00000000E+00
  0.00000000E+00  0.00000000E+00  0.00000000E+00
  0.00000000E+00  0.00000000E+00  0.00000000E+00
  0.00000000E+00  0.00000000E+00  0.00000000E+00
  0.00000000E+00  0.00000000E+00  0.00000000E+00
  0.00000000E+00  0.00000000E+00  0.00000000E+00
  0.00000000E+00  0.00000000E+00  0.00000000E+00
  0.00000000E+00  0.00000000E+00  0.00000000E+00
  0.00000000E+00  0.00000000E+00  0.00000000E+00
  0.00000000E+00  0.00000000E+00  0.00000000E+00
  0.00000000E+00  0.00000000E+00  0.00000000E+00
  0.00000000E+00  0.00000000E+00  0.00000000E+00
  0.00000000E+00  0.00000000E+00  0.00000000E+00
  0.00000000E+00  0.00000000E+00  0.00000000E+00
  0.00000000E+00  0.00000000E+00  0.00000000E+00
  0.00000000E+00  0.00000000E+00  0.00000000E+00
  0.00000000E+00  0.00000000E+00  0.00000000E+00
  0.00000000E+00  0.00000000E+00  0.00000000E+00
  0.00000000E+00  0.00000000E+00  0.00000000E+00
  0.00000000E+00  0.00000000E+00  0.00000000E+00
  0.00000000E+00  0.00000000E+00  0.00000000E+00
  0.00000000E+00  0.00000000E+00  0.00000000E+00
  0.00000000E+00  0.00000000E+00  0.00000000E+00
  0.00000000E+00  0.00000000E+00  0.00000000E+00
  0.00000000E+00  0.00000000E+00  0.00000000E+00
  0.00000000E+00  0.00000000E+00  0.00000000E+00
  0.00000000E+00  0.00000000E+00  0.00000000E+00
  0.00000000E+00  0.00000000E+00  0.00000000E+00
  0.00000000E+00  0.00000000E+00  0.00000000E+00
  0.00000000E+00  0.00000000E+00  0.00000000E+00
  0.00000000E+00  0.00000000E+00  0.00000000E+00
  0.00000000E+00  0.00000000E+00  0.00000000E+00
  0.00000000E+00  0.00000000E+00  0.00000000E+00
  0.00000000E+00  0.00000000E+00  0.00000000E+00
  0.00000000E+00  0.00000000E+00  0.00000000E+00
  0.00000000E+00  0.00000000E+00  0.00000000E+00
  0.00000000E+00  0.00000000E+00  0.00000000E+00
  0.00000000E+00  0.00000000E+00  0.00000000E+00
  0.00000000E+00  0.00000000E+00  0.00000000E+00
  0.00000000E+00  0.00000000E+00  0.00000000E+00
  0.00000000E+00  0.00000000E+00  0.00000000E+00
  0.00000000E+00  0.00000000E+00  0.00000000E+00
  0.00000000E+00  0.00000000E+00  0.00000000E+00
  0.00000000E+00  0.00000000E+00  0.00000000E+00
  0.00000000E+00  0.00000000E+00  0.00000000E+00
  0.00000000E+00  0.00000000E+00  0.00000000E+00
  0.00000000E+00  0.00000000E+00  0.00000000E+00
  0.00000000E+00  0.00000000E+00  0.00000000E+00
  0.00000000E+00  0.00000000E+00  0.00000000E+00
  0.00000000E+00  0.00000000E+00  0.00000000E+00
  0.00000000E+00  0.00000000E+00  0.00000000E+00
  0.00000000E+00  0.00000000E+00  0.00000000E+00
  0.00000000E+00  0.00000000E+00  0.00000000E+00
  0.00000000E+00  0.00000000E+00  0.00000000E+00
  0.00000000E+00  0.00000000E+00  0.00000000E+00
  0.00000000E+00  0.00000000E+00  0.00000000E+00
  0.00000000E+00  0.00000000E+00  0.00000000E+00
  0.00000000E+00  0.00000000E+00  0.00000000E+00
  0.00000000E+00  0.00000000E+00  0.00000000E+00
  0.00000000E+00  0.00000000E+00  0.00000000E+00
  0.00000000E+00  0.00000000E+00  0.00000000E+00
  0.00000000E+00  0.00000000E+00  0.00000000E+00
  0.00000000E+00  0.00000000E+00  0.00000000E+00
  0.00000000E+00  0.00000000E+00  0.00000000E+00
  0.00000000E+00  0.00000000E+00  0.00000000E+00
  0.00000000E+00  0.00000000E+00  0.00000000E+00
  0.00000000E+00  0.00000000E+00  0.00000000E+00
  0.00000000E+00  0.00000000E+00  0.00000000E+00
  0.00000000E+00  0.00000000E+00  0.00000000E+00
  0.00000000E+00  0.00000000E+00  0.00000000E+00
  0.00000000E+00  0.00000000E+00  0.00000000E+00
  0.00000000E+00  0.00000000E+00  0.00000000E+00
  0.00000000E+00  0.00000000E+00  0.00000000E+00
  0.00000000E+00  0.00000000E+00  0.00000000E+00
  0.00000000E+00  0.00000000E+00  0.00000000E+00
  0.00000000E+00  0.00000000E+00  0.00000000E+00
  0.00000000E+00  0.00000000E+00  0.00000000E+00
  0.00000000E+00  0.00000000E+00  0.00000000E+00
  0.00000000E+00  0.00000000E+00  0.00000000E+00
  0.00000000E+00  0.00000000E+00  0.00000000E+00
  0.00000000E+00  0.00000000E+00  0.00000000E+00
  0.00000000E+00  0.00000000E+00  0.00000000E+00
  0.00000000E+00  0.00000000E+00  0.00000000E+00
  0.00000000E+00  0.00000000E+00  0.00000000E+00
  0.00000000E+00  0.00000000E+00  0.00000000E+00
  0.00000000E+00  0.00000000E+00  0.00000000E+00
  0.00000000E+00  0.00000000E+00  0.00000000E+00
  0.00000000E+00  0.00000000E+00  0.00000000E+00
  0.00000000E+00  0.00000000E+00  0.00000000E+00
  0.00000000E+00  0.00000000E+00  0.00000000E+00
  0.00000000E+00  0.00000000E+00  0.00000000E+00
  0.00000000E+00  0.00000000E+00  0.00000000E+00
  0.00000000E+00  0.00000000E+00  0.00000000E+00
  0.00000000E+00  0.00000000E+00  0.00000000E+00
  0.00000000E+00  0.00000000E+00  0.00000000E+00
  0.00000000E+00  0.00000000E+00  0.00000000E+00
  0.00000000E+00  0.00000000E+00  0.00000000E+00
  0.00000000E+00  0.00000000E+00  0.00000000E+00
  0.00000000E+00  0.00000000E+00  0.00000000E+00
  0.00000000E+00  0.00000000E+00  0.00000000E+00
  0.00000000E+00  0.00000000E+00  0.00000000E+00
  0.00000000E+00  0.00000000E+00  0.00000000E+00
  0.00000000E+00  0.00000000E+00  0.00000000E+00
  0.00000000E+00  0.00000000E+00  0.00000000E+00
  0.00000000E+00  0.00000000E+00  0.00000000E+00
  0.00000000E+00  0.00000000E+00  0.00000000E+00
  0.00000000E+00  0.00000000E+00  0.00000000E+00
  0.00000000E+00  0.00000000E+00  0.00000000E+00
  0.00000000E+00  0.00000000E+00  0.00000000E+00
  0.00000000E+00  0.00000000E+00  0.00000000E+00
  0.00000000E+00  0.00000000E+00  0.00000000E+00
  0.00000000E+00  0.00000000E+00  0.00000000E+00
  0.00000000E+00  0.00000000E+00  0.00000000E+00
  0.00000000E+00  0.00000000E+00  0.00000000E+00
  0.00000000E+00  0.00000000E+00  0.00000000E+00
  0.00000000E+00  0.00000000E+00  0.00000000E+00
  0.00000000E+00  0.00000000E+00  0.00000000E+00
  0.00000000E+00  0.00000000E+00  0.00000000E+00
  0.00000000E+00  0.00000000E+00  0.00000000E+00
  0.00000000E+00  0.00000000E+00  0.00000000E+00
  0.00000000E+00  0.00000000E+00  0.00000000E+00
  0.00000000E+00  0.00000000E+00  0.00000000E+00
  0.00000000E+00  0.00000000E+00  0.00000000E+00
  0.00000000E+00  0.00000000E+00  0.00000000E+00
  0.00000000E+00  0.00000000E+00  0.00000000E+00
  0.00000000E+00  0.00000000E+00  0.00000000E+00
  0.00000000E+00  0.00000000E+00  0.00000000E+00
  0.00000000E+00  0.00000000E+00  0.00000000E+00
  0.00000000E+00  0.00000000E+00  0.00000000E+00
  0.00000000E+00  0.00000000E+00  0.00000000E+00
  0.00000000E+00  0.00000000E+00  0.00000000E+00
  0.00000000E+00  0.00000000E+00  0.00000000E+00
  0.00000000E+00  0.00000000E+00  0.00000000E+00
  0.00000000E+00  0.00000000E+00  0.00000000E+00
  0.00000000E+00  0.00000000E+00  0.00000000E+00
  0.00000000E+00  0.00000000E+00  0.00000000E+00
  0.00000000E+00  0.00000000E+00  0.00000000E+00
  0.00000000E+00  0.00000000E+00  0.00000000E+00
  0.00000000E+00  0.00000000E+00  0.00000000E+00
  0.00000000E+00  0.00000000E+00  0.00000000E+00
  0.00000000E+00  0.00000000E+00  0.00000000E+00
  0.00000000E+00  0.00000000E+00  0.00000000E+00
  0.00000000E+00  0.00000000E+00  0.00000000E+00
