# Supplementary material for: Dramatic Enhancement of Rare-Earth Metal–Organic Framework Stability Via Metal Cluster Fluorination
Source: JACS Au. 2022 Aug 9;2(8):1889–98. doi: 10.1021/jacsau.2c00259 (PMC9400048; doi:10.1021/jacsau.2c00259)
Supplement: Supplementary file 2 — au2c00259_si_002.zip [file au2c00259_si_002.zip › jacs_supplement/poscars/empty_stability/dobdc/mixed/y/single/three/POSCAR]

POSCAR file written by OVITO Basic 3.5.4
   1.00000000000000     
    15.2546909296418729   -0.0495157004296313   -0.0190140289045829
    -0.0951224684128040   14.8369013232969547   -0.0747172160559783
     0.0906278159187659   -0.1343404822289133   21.2896907569180449
   C    Y    H    O    F 
    96    12    65    85     3
Direct
  0.3457937190908567  0.9369507820771759  0.9731607819783576
  0.0572527459926846  0.3705778277402842  0.0401183271477166
  0.4658715936045397  0.1936101308835063  0.0108335537059290
  0.8017457074031213  0.4725070697938136  0.9958053463064473
  0.4347722965140619  0.0998700532491057  0.9960151191956044
  0.8940913305362201  0.4477471926674426  0.0120966899723101
  0.4748912440995170  0.0183193236951951  0.0124447061026984
  0.4284864191197499  0.9382694668663305  0.0020888218706077
  0.9721384163876721  0.4940507652542934  0.9961095481746582
  0.0521181991372757  0.4536702503495604  0.0094775681934109
  0.3544217950458588  0.0977964623169996  0.9655487024538658
  0.8999287127617492  0.3669529986241216  0.0441668478198451
  0.3099209667981668  0.0183672808062951  0.9522113183592538
  0.9789124181339659  0.3281110833102332  0.0594783660703655
  0.2964248114934520  0.8521055327552247  0.9693952618181072
  0.1434497422781291  0.3283240957055398  0.0476183034422135
  0.6750738257299744  0.6727127431445865  0.1317465828108340
  0.3601826409939690  0.3921985052616677  0.1821468233310455
  0.3658355880860071  0.6607688187318956  0.1523634926078188
  0.6790401024423645  0.3501708045977026  0.1512954424848942
  0.7953180024316424  0.7762249090123561  0.1656172488851482
  0.2595949801769848  0.2670060197013839  0.2063048463086332
  0.2488993882388044  0.7693105732878180  0.1866539883949301
  0.7937923182472062  0.2384221844517000  0.1844872522376235
  0.7219900074645338  0.7235198533465876  0.1813560437436266
  0.3087691869322882  0.3399010265898994  0.2288060662518063
  0.3136132232026796  0.7048940070467324  0.2020936246845224
  0.7330115325108011  0.3065950556168318  0.1999735669579294
  0.8400838969392481  0.1967017356621525  0.2319118605778954
  0.2040695736822116  0.8119699548521027  0.2353934444813675
  0.2137467819681476  0.2101587876850104  0.2468735132717441
  0.8420590593334794  0.8240034118770438  0.2114636863285639
  0.6934774361172273  0.7187002155329481  0.2449961869068531
  0.3110135132447382  0.3595246899551796  0.2939836513639165
  0.3299534795483723  0.6835446577199349  0.2647265396573246
  0.7209494695842977  0.3324127783046080  0.2626052110923283
  0.8266709612092313  0.2213529234563580  0.2946408651569001
  0.2205788228411549  0.7910205793660481  0.2980622110987241
  0.2194574559201712  0.2271758246916491  0.3122911242155411
  0.8143229285233886  0.8171334302943762  0.2749636799834292
  0.7669386398428628  0.2904611985213492  0.3098906082383763
  0.2837764151167903  0.7249955125356422  0.3132479690446033
  0.2671277459617301  0.3021945345287946  0.3345563081953031
  0.7409100435290341  0.7654037138187988  0.2905965828762618
  0.8740527260048481  0.1728490539780978  0.3444796545709963
  0.1714832286319989  0.8396445265427985  0.3472736915363086
  0.1773505616295807  0.1666252732990401  0.3576833189339297
  0.8620779696990084  0.8622753946570469  0.3267761766518475
  0.9091350559827518  0.5634170018173634  0.4575358035436210
  0.4215851934590731  0.9994463530478868  0.5002848176023349
  0.0136349028377296  0.3096654296605053  0.5101943534424436
  0.7023632621793396  0.0104312442165622  0.4877282417363347
  0.9916311065199750  0.4019906664909385  0.4872965170162118
  0.6043295901693355  0.0114517861090349  0.4894211962906567
  0.0267825975678520  0.4838801734141924  0.5102478198032472
  0.5536025692545650  0.0905303945715090  0.4860997268819247
  0.9203110650549959  0.4028580394384988  0.4466460245111961
  0.5626492790659654  0.9280229789552834  0.4964764617440238
  0.8783055416106862  0.4817795069312609  0.4310809056453451
  0.4726498796201852  0.9211982904711888  0.5015059314561867
  0.8610661291530022  0.6477939979408873  0.4509390518938829
  0.3258521794852314  0.9987291267205407  0.5061714524101149
  0.1538359479158515  0.8129538785354598  0.6437668581011380
  0.8440746368658054  0.1330618862442847  0.6607264558064401
  0.8406539066078054  0.8267399669264748  0.6400607042948465
  0.1558026516016398  0.1328070192312367  0.6667180392709398
  0.2639497085745504  0.7001314473266760  0.6756905014065211
  0.7309307693519358  0.2425268121985553  0.6906064532842748
  0.7476092657706204  0.6937544187755407  0.6771979592116679
  0.2409260667167814  0.2723809189259754  0.7024918445447454
  0.2045390955755835  0.7675511216355559  0.6926675218107974
  0.7863075470487786  0.1735860162157863  0.7089472208044185
  0.7871719209060259  0.7787006898234239  0.6879066328497956
  0.1928996323077641  0.1928951233032379  0.7165767431807950
  0.2800605857545619  0.3203955199842881  0.7514557728939408
  0.7003770906265672  0.6544792205188159  0.7257319702796110
  0.6755008909226206  0.2846138417511952  0.7334302430810595
  0.3141133761229469  0.6570050756186419  0.7205014626182944
  0.1943962963937480  0.7928551459842197  0.7569530350380163
  0.7866787350076621  0.1439875667474197  0.7721344719585659
  0.7771586730068805  0.8206959980687003  0.7463700494139687
  0.1817295118603184  0.1676383770471119  0.7791774213743849
  0.2712797485539582  0.2936291193622012  0.8137264721532418
  0.6907312226164279  0.6961020953757355  0.7846264377234604
  0.6778786201540754  0.2574764612223746  0.7972818997686133
  0.3049685539975471  0.6837813129693515  0.7845538512157404
  0.2192516071439243  0.2173676499953245  0.8279737377766807
  0.7291014389699839  0.7819719328692329  0.7949490104305639
  0.7329614980641139  0.1875996122442416  0.8155631536140930
  0.2454117231919284  0.7502427549350301  0.8016461577397109
  0.3198354389435636  0.3444227963359054  0.8628121710076186
  0.6429517380505558  0.6451587987086214  0.8335874449711085
  0.6247339996184280  0.3044205877078667  0.8450920483569746
  0.3580459035913606  0.6422347156077635  0.8342493521742469
  0.9840295414717843  0.5632843321464520  0.4955754566383774
  0.4629992304200741  0.0829586834393510  0.4923845191842275
  0.3622728125473316  0.3931440118570890  0.0226506460292057
  0.6374245786910890  0.6138043433106191  0.9849718265769098
  0.6086736257826999  0.3605287666179109  0.9992747553767813
  0.3890638578876491  0.6444621573913238  0.9943198099891575
  0.5200967506414074  0.5019984017113970  0.1325147630700414
  0.0185019133399464  0.0059656993310142  0.3751591049248120
  0.1251106829362811  0.8705868792814542  0.4978971155232799
  0.8882489477635573  0.1250810150531620  0.5041167808507723
  0.8746974004975954  0.8717328268785778  0.4875165969193560
  0.1357109860077657  0.1268942250700107  0.5105261101159329
  0.0003554183442418  0.9828159547086415  0.6245452837029291
  0.5015565994840756  0.4823834055735503  0.8672184276153061
  0.3254086912086933  0.1623703429203758  0.9543692300941018
  0.4552253459248234  0.8737530940804987  0.0174259421379190
  0.8384329565901254  0.3327949920845512  0.0553572977735541
  0.5728568370334557  0.9602893814414486  0.0503178821930561
  0.1141233734007585  0.4857322879102455  0.9953197641491798
  0.0255781017366417  0.5972911134282128  0.9578550915406723
  0.9195076303662262  0.2282578883174651  0.1014302376898755
  0.5309883705104923  0.7215847266911908  0.0664802968761933
  0.7590264074208406  0.2451320607901479  0.0996855530538951
  0.2693767012007910  0.7518044391071683  0.1004542791434346
  0.4951509338067765  0.3175029312976392  0.0987555707336085
  0.8163064840148095  0.7788936716271948  0.1164994783392004
  0.2569003676007995  0.2536806887046126  0.1557327939428959
  0.1549577591260913  0.8626193037030419  0.2246352005490522
  0.8862662207690235  0.1427985244106509  0.2208559542298332
  0.9345870729448365  0.9008527039271712  0.2356746461799304
  0.1404393891473745  0.1105565320351261  0.2604542666293810
  0.3407528878011306  0.4439826865348095  0.3591621747967437
  0.5996522358533412  0.6430757360303119  0.2232749753085201
  0.6736543605206506  0.3852604490085696  0.2736354343375140
  0.3794894420049459  0.6331056609351009  0.2751851500606648
  0.2681273342499608  0.3142049471655568  0.3854836126964756
  0.7214797386140717  0.7610049790717142  0.3399064432025511
  0.0181615927444199  0.1813135885374919  0.4181100571821972
  0.8424900156609283  0.0025463292363881  0.4070655816163367
  0.2580993807451222  0.7398969878332551  0.3986087051047704
  0.7888504915187866  0.2679190796224376  0.3956850945300516
  0.0072840800862224  0.8276313971929952  0.3966051247045641
  0.0051485241459162  0.6279600788083073  0.5162056201490870
  0.4212443210199552  0.1426341236072375  0.4911193481944736
  0.6049012612126603  0.8687630462025453  0.4983222555041706
  0.8942949994786389  0.3380098318970965  0.4302087612509311
  0.5479507134731705  0.2174697671941104  0.4740859584438581
  0.4676549892614119  0.7888369017804564  0.4979923249809417
  0.7833776305519820  0.4173014354702502  0.3851372390120531
  0.1085497542345806  0.5422309237139231  0.5659132330465795
  0.3330280449427434  0.8688989357966150  0.5077585349501064
  0.7755091917206585  0.5829854141208628  0.4032370257026869
  0.9987213168313787  0.1695087741466565  0.5917449570073430
  0.1688996160128440  0.0001625622328021  0.5959925662346066
  0.9896309201666043  0.8144430943649112  0.5847133729952105
  0.2778130055015708  0.3604676408423941  0.6435581607674905
  0.8309576714059830  0.9885683905602676  0.5834509647194963
  0.7323822244822367  0.5904937082410129  0.6241762751063575
  0.2712880422086030  0.6818038168158509  0.6260580300310323
  0.7315592818352528  0.2632037973643833  0.6414896040793465
  0.6698288643307393  0.5877647656016904  0.7193866383783245
  0.3197958139323234  0.3807703097604929  0.7420528764077261
  0.5879991570150835  0.3682968157032249  0.7512404977618914
  0.3997643278504981  0.5738641714449813  0.7425006207789835
  0.1085817607093276  0.8763812140929943  0.7364659667209423
  0.8735989143939307  0.0600280186215940  0.7518085511001900
  0.1428500035362390  0.1068921426918905  0.7886242333747546
  0.8092131208539257  0.8864745895993877  0.7536558094901338
  0.2385161406573175  0.7691511695608071  0.8511770157971554
  0.7336072097554904  0.1678441117823937  0.8648956397294043
  0.2404557932238944  0.2412972604790937  0.9141589064983791
  0.7480222885715619  0.8851522630040094  0.8472893638008330
  0.6815255381340108  0.4681167196858524  0.9067932633033635
  0.4582366440259875  0.3328778458220043  0.9288066182727235
  0.2771620309101976  0.5123228455856150  0.9363144877849834
  0.2045503176697139  0.9143408115861575  0.9278236072757124
  0.0862552459448693  0.2292627951240434  0.0884608363110928
  0.1811431244928485  0.0067078872301565  0.4113327475358517
  0.2164227205756859  0.0825226825480954  0.9091474679826774
  0.5460497259042043  0.2155357778627263  0.0082460051855193
  0.3248791202011105  0.7810443714608581  0.9917809406511040
  0.7788151984676119  0.5534974657088796  0.9887318020437021
  0.2118827584772447  0.3638229275925369  0.0278642174664014
  0.2183195292622742  0.8515779472569278  0.9428116683418324
  0.1467922479266974  0.2485502452530852  0.0748214649411878
  0.4027177639312711  0.2471453788354552  0.0228046220705238
  0.7506281357820868  0.4041080253083891  0.9914538734621914
  0.5544868491274144  0.0214545111802593  0.0407050032138017
  0.9666638077530436  0.5737026603250115  0.9658636846636668
  0.2314017405725508  0.0189522966399878  0.9219998974780808
  0.9808472664692971  0.2484060421404308  0.0908205733708343
  0.5004184236314160  0.3743020882353179  0.0765519300659250
  0.5230288815093260  0.6948314791831010  0.0249228132572199
  0.6959644170021093  0.6803738329331139  0.0745315789740886
  0.3298094755296859  0.3972820230308187  0.1266106813199599
  0.3437740896115997  0.6758612335766969  0.0948077856440079
  0.6825308188068391  0.3165102487879565  0.0951540902508157
  0.2303599101409688  0.7913547403891101  0.1271291578504403
  0.8077762946566764  0.2128638525574758  0.1235818115378322
  0.6105927809540717  0.6214698191665704  0.1498931480088146
  0.4332719973467860  0.4259902676903664  0.1992070271901554
  0.4299802601544869  0.6124261183175719  0.1671925749585483
  0.6324657667386049  0.4163657563166012  0.1674859623851432
  0.1669950296624378  0.1409878578908135  0.2225655490734226
  0.9122145271653750  0.8743374440389147  0.1949437233060252
  0.6224952970608939  0.6709176556191210  0.2633814592134200
  0.3545776767274802  0.4347950899092865  0.3147717532560392
  0.9302335223507043  0.1151693125422071  0.3288491837446941
  0.1202222572501555  0.9019276503449589  0.3323083696528855
  0.1271239339009043  0.1028305103858216  0.3351125752408848
  0.9287310149588492  0.9133743942099173  0.3124994826857446
  0.7537369004552303  0.3161467806691292  0.3711008823869193
  0.3006203420348541  0.7022344342186102  0.3734268109448493
  0.8535255352886821  0.1936049416288839  0.4021946821642004
  0.1842500087560168  0.8151507706332382  0.4055546946631665
  0.1919598221765781  0.1778885997684441  0.4157877027341499
  0.8366501993132189  0.8487553243423136  0.3824041283059927
  0.0083022393677155  0.8692588046905172  0.4323144982823308
  0.0174274921791451  0.1287047273175901  0.4450120681424323
  0.8940819501460169  0.0065149613525080  0.4338909259680221
  0.1368032255606764  0.9992653223947130  0.4440041904486378
  0.8889810987514366  0.7190123204305863  0.4749354684328679
  0.0910103036934942  0.2808546016190618  0.5133958177569156
  0.7432538236846185  0.0848488524002065  0.4913921269005570
  0.2830402701857366  0.0683850283201366  0.5084679172737054
  0.7859253192537494  0.6463090901400221  0.4201903902497364
  0.2861004491950538  0.9170232724473877  0.5085476516900158
  0.9442131115133421  0.2649252897003507  0.5233914192944127
  0.7367402009367368  0.9328441985898621  0.4839827063219317
  0.0973580063157158  0.4816922067937810  0.5491286860874283
  0.5929842203379252  0.1712767897514667  0.4766631937405776
  0.8056101536969393  0.4814995928112609  0.3941401929454997
  0.4301469899752277  0.8395515420662321  0.5091080052123900
  0.0106404223811580  0.1130798745707295  0.5694137902974603
  0.9991572629541565  0.8565488120945446  0.5504894783570435
  0.1264865537971502  0.9862949046153702  0.5629455393481990
  0.8830868901475029  0.9915637351444104  0.5570020892075647
  0.1680491131068251  0.7945869301429838  0.5857083394463061
  0.8375353401230328  0.1588793136973834  0.6046520355578053
  0.8209031287197490  0.8171514853776927  0.5825964963011785
  0.1838704953598835  0.1450571162921293  0.6110325112078954
  0.7589406179292979  0.6504278035975020  0.6209064806207820
  0.2484523815835544  0.3016114412576414  0.6424613770780283
  0.0966438841706392  0.8706566174728962  0.6626027601988653
  0.8987868144069964  0.0724797754276167  0.6791338750744202
  0.9032183778762644  0.8763568895095730  0.6613291993131583
  0.1010741848547951  0.0715508268483092  0.6824814994156014
  0.6226899621081969  0.3503448246535186  0.7127576092156573
  0.3699807693546973  0.5917413989556124  0.7021139785132604
  0.1382860094420622  0.8567262252265451  0.7763559391522321
  0.8377623197004525  0.0753385160420663  0.7905957343049721
  0.3732173461513923  0.4053015094780861  0.8458619202986952
  0.5958493494285975  0.5781740439593008  0.8162551770204658
  0.5678812621537119  0.3620299830244207  0.8242281928820745
  0.4121805835178378  0.5806720333512061  0.8164566759883485
  0.2069547216930303  0.1920393927921609  0.8889182175587251
  0.7187916419238647  0.8263858905057901  0.8505908252118246
  0.3058697407783413  0.3227580422469316  0.9205954797322846
  0.6532423866753732  0.6697827471134872  0.8907817195649628
  0.6350925007872803  0.2900392341949711  0.9027863866692840
  0.3489425477796786  0.6673128123180732  0.8907601040667998
  0.4769907804674673  0.3884220315284921  0.9502931796896519
  0.3140655756130428  0.5180147586202892  0.9732946922885617
  0.6251726116703793  0.4803551918350379  0.9265996743747635
  0.6082550640489401  0.5005443216768271  0.0477412906063321
  0.4317864048223470  0.5249487055928128  0.0519874987322737
  0.4984413551558262  0.5857593168136574  0.9401158418326929
 
  0.00000000E+00  0.00000000E+00  0.00000000E+00
  0.00000000E+00  0.00000000E+00  0.00000000E+00
  0.00000000E+00  0.00000000E+00  0.00000000E+00
  0.00000000E+00  0.00000000E+00  0.00000000E+00
  0.00000000E+00  0.00000000E+00  0.00000000E+00
  0.00000000E+00  0.00000000E+00  0.00000000E+00
  0.00000000E+00  0.00000000E+00  0.00000000E+00
  0.00000000E+00  0.00000000E+00  0.00000000E+00
  0.00000000E+00  0.00000000E+00  0.00000000E+00
  0.00000000E+00  0.00000000E+00  0.00000000E+00
  0.00000000E+00  0.00000000E+00  0.00000000E+00
  0.00000000E+00  0.00000000E+00  0.00000000E+00
  0.00000000E+00  0.00000000E+00  0.00000000E+00
  0.00000000E+00  0.00000000E+00  0.00000000E+00
  0.00000000E+00  0.00000000E+00  0.00000000E+00
  0.00000000E+00  0.00000000E+00  0.00000000E+00
  0.00000000E+00  0.00000000E+00  0.00000000E+00
  0.00000000E+00  0.00000000E+00  0.00000000E+00
  0.00000000E+00  0.00000000E+00  0.00000000E+00
  0.00000000E+00  0.00000000E+00  0.00000000E+00
  0.00000000E+00  0.00000000E+00  0.00000000E+00
  0.00000000E+00  0.00000000E+00  0.00000000E+00
  0.00000000E+00  0.00000000E+00  0.00000000E+00
  0.00000000E+00  0.00000000E+00  0.00000000E+00
  0.00000000E+00  0.00000000E+00  0.00000000E+00
  0.00000000E+00  0.00000000E+00  0.00000000E+00
  0.00000000E+00  0.00000000E+00  0.00000000E+00
  0.00000000E+00  0.00000000E+00  0.00000000E+00
  0.00000000E+00  0.00000000E+00  0.00000000E+00
  0.00000000E+00  0.00000000E+00  0.00000000E+00
  0.00000000E+00  0.00000000E+00  0.00000000E+00
  0.00000000E+00  0.00000000E+00  0.00000000E+00
  0.00000000E+00  0.00000000E+00  0.00000000E+00
  0.00000000E+00  0.00000000E+00  0.00000000E+00
  0.00000000E+00  0.00000000E+00  0.00000000E+00
  0.00000000E+00  0.00000000E+00  0.00000000E+00
  0.00000000E+00  0.00000000E+00  0.00000000E+00
  0.00000000E+00  0.00000000E+00  0.00000000E+00
  0.00000000E+00  0.00000000E+00  0.00000000E+00
  0.00000000E+00  0.00000000E+00  0.00000000E+00
  0.00000000E+00  0.00000000E+00  0.00000000E+00
  0.00000000E+00  0.00000000E+00  0.00000000E+00
  0.00000000E+00  0.00000000E+00  0.00000000E+00
  0.00000000E+00  0.00000000E+00  0.00000000E+00
  0.00000000E+00  0.00000000E+00  0.00000000E+00
  0.00000000E+00  0.00000000E+00  0.00000000E+00
  0.00000000E+00  0.00000000E+00  0.00000000E+00
  0.00000000E+00  0.00000000E+00  0.00000000E+00
  0.00000000E+00  0.00000000E+00  0.00000000E+00
  0.00000000E+00  0.00000000E+00  0.00000000E+00
  0.00000000E+00  0.00000000E+00  0.00000000E+00
  0.00000000E+00  0.00000000E+00  0.00000000E+00
  0.00000000E+00  0.00000000E+00  0.00000000E+00
  0.00000000E+00  0.00000000E+00  0.00000000E+00
  0.00000000E+00  0.00000000E+00  0.00000000E+00
  0.00000000E+00  0.00000000E+00  0.00000000E+00
  0.00000000E+00  0.00000000E+00  0.00000000E+00
  0.00000000E+00  0.00000000E+00  0.00000000E+00
  0.00000000E+00  0.00000000E+00  0.00000000E+00
  0.00000000E+00  0.00000000E+00  0.00000000E+00
  0.00000000E+00  0.00000000E+00  0.00000000E+00
  0.00000000E+00  0.00000000E+00  0.00000000E+00
  0.00000000E+00  0.00000000E+00  0.00000000E+00
  0.00000000E+00  0.00000000E+00  0.00000000E+00
  0.00000000E+00  0.00000000E+00  0.00000000E+00
  0.00000000E+00  0.00000000E+00  0.00000000E+00
  0.00000000E+00  0.00000000E+00  0.00000000E+00
  0.00000000E+00  0.00000000E+00  0.00000000E+00
  0.00000000E+00  0.00000000E+00  0.00000000E+00
  0.00000000E+00  0.00000000E+00  0.00000000E+00
  0.00000000E+00  0.00000000E+00  0.00000000E+00
  0.00000000E+00  0.00000000E+00  0.00000000E+00
  0.00000000E+00  0.00000000E+00  0.00000000E+00
  0.00000000E+00  0.00000000E+00  0.00000000E+00
  0.00000000E+00  0.00000000E+00  0.00000000E+00
  0.00000000E+00  0.00000000E+00  0.00000000E+00
  0.00000000E+00  0.00000000E+00  0.00000000E+00
  0.00000000E+00  0.00000000E+00  0.00000000E+00
  0.00000000E+00  0.00000000E+00  0.00000000E+00
  0.00000000E+00  0.00000000E+00  0.00000000E+00
  0.00000000E+00  0.00000000E+00  0.00000000E+00
  0.00000000E+00  0.00000000E+00  0.00000000E+00
  0.00000000E+00  0.00000000E+00  0.00000000E+00
  0.00000000E+00  0.00000000E+00  0.00000000E+00
  0.00000000E+00  0.00000000E+00  0.00000000E+00
  0.00000000E+00  0.00000000E+00  0.00000000E+00
  0.00000000E+00  0.00000000E+00  0.00000000E+00
  0.00000000E+00  0.00000000E+00  0.00000000E+00
  0.00000000E+00  0.00000000E+00  0.00000000E+00
  0.00000000E+00  0.00000000E+00  0.00000000E+00
  0.00000000E+00  0.00000000E+00  0.00000000E+00
  0.00000000E+00  0.00000000E+00  0.00000000E+00
  0.00000000E+00  0.00000000E+00  0.00000000E+00
  0.00000000E+00  0.00000000E+00  0.00000000E+00
  0.00000000E+00  0.00000000E+00  0.00000000E+00
  0.00000000E+00  0.00000000E+00  0.00000000E+00
  0.00000000E+00  0.00000000E+00  0.00000000E+00
  0.00000000E+00  0.00000000E+00  0.00000000E+00
  0.00000000E+00  0.00000000E+00  0.00000000E+00
  0.00000000E+00  0.00000000E+00  0.00000000E+00
  0.00000000E+00  0.00000000E+00  0.00000000E+00
  0.00000000E+00  0.00000000E+00  0.00000000E+00
  0.00000000E+00  0.00000000E+00  0.00000000E+00
  0.00000000E+00  0.00000000E+00  0.00000000E+00
  0.00000000E+00  0.00000000E+00  0.00000000E+00
  0.00000000E+00  0.00000000E+00  0.00000000E+00
  0.00000000E+00  0.00000000E+00  0.00000000E+00
  0.00000000E+00  0.00000000E+00  0.00000000E+00
  0.00000000E+00  0.00000000E+00  0.00000000E+00
  0.00000000E+00  0.00000000E+00  0.00000000E+00
  0.00000000E+00  0.00000000E+00  0.00000000E+00
  0.00000000E+00  0.00000000E+00  0.00000000E+00
  0.00000000E+00  0.00000000E+00  0.00000000E+00
  0.00000000E+00  0.00000000E+00  0.00000000E+00
  0.00000000E+00  0.00000000E+00  0.00000000E+00
  0.00000000E+00  0.00000000E+00  0.00000000E+00
  0.00000000E+00  0.00000000E+00  0.00000000E+00
  0.00000000E+00  0.00000000E+00  0.00000000E+00
  0.00000000E+00  0.00000000E+00  0.00000000E+00
  0.00000000E+00  0.00000000E+00  0.00000000E+00
  0.00000000E+00  0.00000000E+00  0.00000000E+00
  0.00000000E+00  0.00000000E+00  0.00000000E+00
  0.00000000E+00  0.00000000E+00  0.00000000E+00
  0.00000000E+00  0.00000000E+00  0.00000000E+00
  0.00000000E+00  0.00000000E+00  0.00000000E+00
  0.00000000E+00  0.00000000E+00  0.00000000E+00
  0.00000000E+00  0.00000000E+00  0.00000000E+00
  0.00000000E+00  0.00000000E+00  0.00000000E+00
  0.00000000E+00  0.00000000E+00  0.00000000E+00
  0.00000000E+00  0.00000000E+00  0.00000000E+00
  0.00000000E+00  0.00000000E+00  0.00000000E+00
  0.00000000E+00  0.00000000E+00  0.00000000E+00
  0.00000000E+00  0.00000000E+00  0.00000000E+00
  0.00000000E+00  0.00000000E+00  0.00000000E+00
  0.00000000E+00  0.00000000E+00  0.00000000E+00
  0.00000000E+00  0.00000000E+00  0.00000000E+00
  0.00000000E+00  0.00000000E+00  0.00000000E+00
  0.00000000E+00  0.00000000E+00  0.00000000E+00
  0.00000000E+00  0.00000000E+00  0.00000000E+00
  0.00000000E+00  0.00000000E+00  0.00000000E+00
  0.00000000E+00  0.00000000E+00  0.00000000E+00
  0.00000000E+00  0.00000000E+00  0.00000000E+00
  0.00000000E+00  0.00000000E+00  0.00000000E+00
  0.00000000E+00  0.00000000E+00  0.00000000E+00
  0.00000000E+00  0.00000000E+00  0.00000000E+00
  0.00000000E+00  0.00000000E+00  0.00000000E+00
  0.00000000E+00  0.00000000E+00  0.00000000E+00
  0.00000000E+00  0.00000000E+00  0.00000000E+00
  0.00000000E+00  0.00000000E+00  0.00000000E+00
  0.00000000E+00  0.00000000E+00  0.00000000E+00
  0.00000000E+00  0.00000000E+00  0.00000000E+00
  0.00000000E+00  0.00000000E+00  0.00000000E+00
  0.00000000E+00  0.00000000E+00  0.00000000E+00
  0.00000000E+00  0.00000000E+00  0.00000000E+00
  0.00000000E+00  0.00000000E+00  0.00000000E+00
  0.00000000E+00  0.00000000E+00  0.00000000E+00
  0.00000000E+00  0.00000000E+00  0.00000000E+00
  0.00000000E+00  0.00000000E+00  0.00000000E+00
  0.00000000E+00  0.00000000E+00  0.00000000E+00
  0.00000000E+00  0.00000000E+00  0.00000000E+00
  0.00000000E+00  0.00000000E+00  0.00000000E+00
  0.00000000E+00  0.00000000E+00  0.00000000E+00
  0.00000000E+00  0.00000000E+00  0.00000000E+00
  0.00000000E+00  0.00000000E+00  0.00000000E+00
  0.00000000E+00  0.00000000E+00  0.00000000E+00
  0.00000000E+00  0.00000000E+00  0.00000000E+00
  0.00000000E+00  0.00000000E+00  0.00000000E+00
  0.00000000E+00  0.00000000E+00  0.00000000E+00
  0.00000000E+00  0.00000000E+00  0.00000000E+00
  0.00000000E+00  0.00000000E+00  0.00000000E+00
  0.00000000E+00  0.00000000E+00  0.00000000E+00
  0.00000000E+00  0.00000000E+00  0.00000000E+00
  0.00000000E+00  0.00000000E+00  0.00000000E+00
  0.00000000E+00  0.00000000E+00  0.00000000E+00
  0.00000000E+00  0.00000000E+00  0.00000000E+00
  0.00000000E+00  0.00000000E+00  0.00000000E+00
  0.00000000E+00  0.00000000E+00  0.00000000E+00
  0.00000000E+00  0.00000000E+00  0.00000000E+00
  0.00000000E+00  0.00000000E+00  0.00000000E+00
  0.00000000E+00  0.00000000E+00  0.00000000E+00
  0.00000000E+00  0.00000000E+00  0.00000000E+00
  0.00000000E+00  0.00000000E+00  0.00000000E+00
  0.00000000E+00  0.00000000E+00  0.00000000E+00
  0.00000000E+00  0.00000000E+00  0.00000000E+00
  0.00000000E+00  0.00000000E+00  0.00000000E+00
  0.00000000E+00  0.00000000E+00  0.00000000E+00
  0.00000000E+00  0.00000000E+00  0.00000000E+00
  0.00000000E+00  0.00000000E+00  0.00000000E+00
  0.00000000E+00  0.00000000E+00  0.00000000E+00
  0.00000000E+00  0.00000000E+00  0.00000000E+00
  0.00000000E+00  0.00000000E+00  0.00000000E+00
  0.00000000E+00  0.00000000E+00  0.00000000E+00
  0.00000000E+00  0.00000000E+00  0.00000000E+00
  0.00000000E+00  0.00000000E+00  0.00000000E+00
  0.00000000E+00  0.00000000E+00  0.00000000E+00
  0.00000000E+00  0.00000000E+00  0.00000000E+00
  0.00000000E+00  0.00000000E+00  0.00000000E+00
  0.00000000E+00  0.00000000E+00  0.00000000E+00
  0.00000000E+00  0.00000000E+00  0.00000000E+00
  0.00000000E+00  0.00000000E+00  0.00000000E+00
  0.00000000E+00  0.00000000E+00  0.00000000E+00
  0.00000000E+00  0.00000000E+00  0.00000000E+00
  0.00000000E+00  0.00000000E+00  0.00000000E+00
  0.00000000E+00  0.00000000E+00  0.00000000E+00
  0.00000000E+00  0.00000000E+00  0.00000000E+00
  0.00000000E+00  0.00000000E+00  0.00000000E+00
  0.00000000E+00  0.00000000E+00  0.00000000E+00
  0.00000000E+00  0.00000000E+00  0.00000000E+00
  0.00000000E+00  0.00000000E+00  0.00000000E+00
  0.00000000E+00  0.00000000E+00  0.00000000E+00
  0.00000000E+00  0.00000000E+00  0.00000000E+00
  0.00000000E+00  0.00000000E+00  0.00000000E+00
  0.00000000E+00  0.00000000E+00  0.00000000E+00
  0.00000000E+00  0.00000000E+00  0.00000000E+00
  0.00000000E+00  0.00000000E+00  0.00000000E+00
  0.00000000E+00  0.00000000E+00  0.00000000E+00
  0.00000000E+00  0.00000000E+00  0.00000000E+00
  0.00000000E+00  0.00000000E+00  0.00000000E+00
  0.00000000E+00  0.00000000E+00  0.00000000E+00
  0.00000000E+00  0.00000000E+00  0.00000000E+00
  0.00000000E+00  0.00000000E+00  0.00000000E+00
  0.00000000E+00  0.00000000E+00  0.00000000E+00
  0.00000000E+00  0.00000000E+00  0.00000000E+00
  0.00000000E+00  0.00000000E+00  0.00000000E+00
  0.00000000E+00  0.00000000E+00  0.00000000E+00
  0.00000000E+00  0.00000000E+00  0.00000000E+00
  0.00000000E+00  0.00000000E+00  0.00000000E+00
  0.00000000E+00  0.00000000E+00  0.00000000E+00
  0.00000000E+00  0.00000000E+00  0.00000000E+00
  0.00000000E+00  0.00000000E+00  0.00000000E+00
  0.00000000E+00  0.00000000E+00  0.00000000E+00
  0.00000000E+00  0.00000000E+00  0.00000000E+00
  0.00000000E+00  0.00000000E+00  0.00000000E+00
  0.00000000E+00  0.00000000E+00  0.00000000E+00
  0.00000000E+00  0.00000000E+00  0.00000000E+00
  0.00000000E+00  0.00000000E+00  0.00000000E+00
  0.00000000E+00  0.00000000E+00  0.00000000E+00
  0.00000000E+00  0.00000000E+00  0.00000000E+00
  0.00000000E+00  0.00000000E+00  0.00000000E+00
  0.00000000E+00  0.00000000E+00  0.00000000E+00
  0.00000000E+00  0.00000000E+00  0.00000000E+00
  0.00000000E+00  0.00000000E+00  0.00000000E+00
  0.00000000E+00  0.00000000E+00  0.00000000E+00
  0.00000000E+00  0.00000000E+00  0.00000000E+00
  0.00000000E+00  0.00000000E+00  0.00000000E+00
  0.00000000E+00  0.00000000E+00  0.00000000E+00
  0.00000000E+00  0.00000000E+00  0.00000000E+00
  0.00000000E+00  0.00000000E+00  0.00000000E+00
  0.00000000E+00  0.00000000E+00  0.00000000E+00
  0.00000000E+00  0.00000000E+00  0.00000000E+00
  0.00000000E+00  0.00000000E+00  0.00000000E+00
  0.00000000E+00  0.00000000E+00  0.00000000E+00
  0.00000000E+00  0.00000000E+00  0.00000000E+00
  0.00000000E+00  0.00000000E+00  0.00000000E+00
  0.00000000E+00  0.00000000E+00  0.00000000E+00
  0.00000000E+00  0.00000000E+00  0.00000000E+00
  0.00000000E+00  0.00000000E+00  0.00000000E+00
  0.00000000E+00  0.00000000E+00  0.00000000E+00
  0.00000000E+00  0.00000000E+00  0.00000000E+00
  0.00000000E+00  0.00000000E+00  0.00000000E+00
  0.00000000E+00  0.00000000E+00  0.00000000E+00
