# Supplementary material for: Dramatic Enhancement of Rare-Earth Metal–Organic Framework Stability Via Metal Cluster Fluorination
Source: JACS Au. 2022 Aug 9;2(8):1889–98. doi: 10.1021/jacsau.2c00259 (PMC9400048; doi:10.1021/jacsau.2c00259)
Supplement: Supplementary file 2 — au2c00259_si_002.zip [file au2c00259_si_002.zip › jacs_supplement/poscars/empty_stability/dobdc/mixed/y/single/four/POSCAR]

POSCAR file written by OVITO Basic 3.5.4
   1.00000000000000     
    15.2555784204107514   -0.0346883269662334    0.0812918534914068
    -0.0812119339449641   14.8473657730895070   -0.0608745303938547
     0.2298887167753383   -0.1137443156893704   21.2861330727705749
   C    Y    H    O    F 
    96    12    64    84     4
Direct
  0.3547558151592582  0.9343756067635027  0.9735869828313213
  0.0611422603257168  0.3877969515350941  0.0315593308824091
  0.4733193549995462  0.1895771923309297  0.0135230073858992
  0.8007921684840866  0.4791185127737165  0.9932576769182262
  0.4437690409435433  0.0963736764445713  0.9963176651030636
  0.8943535103875107  0.4568739205317058  0.0064137446061920
  0.4815175137290595  0.0149827678448915  0.0153499406366748
  0.4352916572930070  0.9352236186834233  0.0046636360106405
  0.9697326367892316  0.5062727172381614  0.9881044012374360
  0.0516559677199879  0.4697603767827090  0.0000434196982084
  0.3664097280316554  0.0946223298457554  0.9627299352379595
  0.9042610151669663  0.3769573847736751  0.0388014283010705
  0.3216494885661518  0.0153778803441114  0.9499016296896983
  0.9852346012068196  0.3422109947931631  0.0529878228662071
  0.3036067675822025  0.8508375824675980  0.9712744186365896
  0.1492310427742822  0.3501664507258226  0.0378034504800766
  0.6726646410148049  0.6726065052025945  0.1358633148280077
  0.3530893784135358  0.3905646837244348  0.1772181474766938
  0.3549699121779000  0.6532966545483063  0.1476342233235002
  0.6787755574816856  0.3528170298509892  0.1543724767415142
  0.7913921504298855  0.7775455603963621  0.1681338368841594
  0.2527917759618674  0.2661883589652803  0.2031540217318053
  0.2362171706898906  0.7590321245811467  0.1841046079432616
  0.7989334688453056  0.2465660110279799  0.1862187628479930
  0.7204581703619155  0.7219223520994902  0.1850808183158890
  0.3014790777213605  0.3394819333152626  0.2247659033643004
  0.3032604239238523  0.6968060861284116  0.1982845725984177
  0.7341763606608893  0.3108006371626857  0.2025733363070259
  0.8444514087392250  0.2037839500784173  0.2332801241565576
  0.1942100594615752  0.8038283208529506  0.2336110980712576
  0.2080138463266508  0.2090360309008901  0.2444187926593102
  0.8382687356239131  0.8251389458140110  0.2134102102970417
  0.6948859554686919  0.7134297758964934  0.2493827747685842
  0.3037676563615719  0.3596010429813461  0.2898701934452461
  0.3235620193604021  0.6784207215479228  0.2606492755172454
  0.7194490086505070  0.3334965626746467  0.2656373160722083
  0.8278542822931882  0.2246836048609637  0.2963800015940734
  0.2148440530704718  0.7860156252213386  0.2959840250292700
  0.2145007965659360  0.2261071635459473  0.3097121909478986
  0.8128829701778884  0.8154786677304244  0.2774463040683841
  0.7658970293635008  0.2917174843010315  0.3124400872473672
  0.2792633908296125  0.7209513966147370  0.3100617606790976
  0.2610810622907138  0.3017974512898647  0.3311816959417229
  0.7420998536205659  0.7605182742089198  0.2943556847707285
  0.8735917038867953  0.1739425461601272  0.3456763675236303
  0.1687186262502394  0.8369808327483881  0.3460385486464048
  0.1742274977501879  0.1647819423819570  0.3558093951149459
  0.8603976818085570  0.8612388986319104  0.3285302163400488
  0.9078248961683428  0.5622890030200409  0.4590011772653355
  0.4198931259624104  0.9990728804851727  0.5026846917476462
  0.0124573992941563  0.3079860664645153  0.5095758303206281
  0.7007708410636226  0.0092271748598165  0.4904917277909391
  0.9905849569093093  0.4005688613209131  0.4872142915637099
  0.6027795931708511  0.0104964840673532  0.4928183287601087
  0.0256726794185553  0.4821011422098209  0.5101643078785116
  0.5520950019448776  0.0890196350062311  0.4858664555397780
  0.9191191208850142  0.4019490926926323  0.4473610590692161
  0.5612093483098164  0.9279467159296786  0.5036452976002721
  0.8767550121896761  0.4809598280692455  0.4327968998267053
  0.4710985235940655  0.9214535986346917  0.5084781562892289
  0.8598923385616430  0.6468300497346462  0.4530033912834881
  0.3239658894483526  0.9982705211231249  0.5066063644302190
  0.1529146250185320  0.8127989263790809  0.6433271209739360
  0.8427032379850488  0.1358773484708067  0.6609974677845472
  0.8384813347641042  0.8240869255239787  0.6412474478277019
  0.1544680241241494  0.1299248389005783  0.6656750022371227
  0.2625997928756547  0.6999945262428469  0.6764165436136622
  0.7376411713618580  0.2540398064063538  0.6921390705360011
  0.7464461378018115  0.6900043180592874  0.6790089573838429
  0.2436745752282619  0.2661657796457320  0.7010004745654683
  0.2035905407150338  0.7686038626992087  0.6925020301003357
  0.7888946810141704  0.1813459983828380  0.7098355290194007
  0.7852547984939093  0.7751684596093895  0.6892806863260574
  0.1941856475172941  0.1876503042736246  0.7153812513318627
  0.2849646029171211  0.3121212920917955  0.7495247112780206
  0.6996754065643245  0.6500631336675795  0.7281094560426240
  0.6853610456149184  0.2997122583953242  0.7357550545420537
  0.3114094541504713  0.6571277998105884  0.7218174426781090
  0.1930804553434768  0.7958311999624499  0.7564746415889942
  0.7884773515976704  0.1520809633223266  0.7731094654827757
  0.7745180284133255  0.8171032636644284  0.7477820188442053
  0.1838211857337555  0.1613126191719445  0.7779759167916183
  0.2768647436355138  0.2842450170038191  0.8116840898638387
  0.6896510310760391  0.6916932655913826  0.7869154152175781
  0.6854677873467239  0.2710743979239680  0.7992393671548896
  0.3017799310513354  0.6858517867736964  0.7854732447643116
  0.2235341826572750  0.2091197752216090  0.8262791321987564
  0.7265777013656702  0.7780996266599942  0.7966659461336150
  0.7366750622551947  0.1981264062375843  0.8169567944967540
  0.2431390514475069  0.7539025693769190  0.8016268472243979
  0.3269927209970049  0.3331238072546299  0.8602903848603560
  0.6445682271016864  0.6401381710978526  0.8374321518865671
  0.6327417576902263  0.3182461909995524  0.8477064057351740
  0.3524177997530629  0.6443333438328125  0.8361252848984080
  0.9828856786683602  0.5616867768344136  0.4961570763353649
  0.4613297016525806  0.0818078183081781  0.4914864940682193
  0.3692638764342888  0.3856400886178477  0.0182167567146436
  0.6367842862703981  0.6170525952241093  0.9890791009648154
  0.6138509645550201  0.3601591824231889  0.0016725204840569
  0.3906008110072321  0.6428717607172985  0.9931216774181166
  0.5182343465257233  0.5021001388988182  0.1322795204507514
  0.0165339105245152  0.0043868979650057  0.3752054592321628
  0.1235796451748072  0.8690553247769373  0.4973876872516669
  0.8863031979576590  0.1239238356652521  0.5047911339215503
  0.8730930972555413  0.8704711425178004  0.4890914119781655
  0.1335213850246930  0.1251116524350948  0.5093805101499598
  0.9973027894229887  0.9817118925496686  0.6248688162139189
  0.4931138452617176  0.4858535323591440  0.8759420080682574
  0.3392637977346666  0.1591736559705765  0.9493048366260055
  0.4597178364511123  0.8709872140548001  0.0222444470983731
  0.8445794712003547  0.3404069905917879  0.0516642226980650
  0.5748499367269133  0.9574601590238601  0.0584682372080891
  0.1117241993279023  0.5039182272829237  0.9838550784819304
  0.0171925644922695  0.6108835225953371  0.9473958785810126
  0.9316229457090728  0.2423491704657010  0.0989959873340354
  0.5211691468494308  0.7067708824780254  0.0780871070858851
  0.7673062506640562  0.2559723661728341  0.1013984902155300
  0.2506217318040811  0.7368416083955722  0.0975484097775237
  0.4967054303011764  0.3168978632632928  0.0986230688432386
  0.8103136317164825  0.7826975577947763  0.1185264822578063
  0.2504306164572156  0.2529119342603749  0.1526125431484857
  0.1440247149968030  0.8536333598961789  0.2237211791364757
  0.8925698377469899  0.1517894358024137  0.2215167074370541
  0.9292182475283397  0.9038625327557313  0.2364182862523663
  0.1363184437508878  0.1085745536459228  0.2592295886765541
  0.3326963776244440  0.4442588277650543  0.3546162514634759
  0.6031518101449080  0.6354073755868370  0.2287411961661761
  0.6696390801518746  0.3837719958854180  0.2774023835642296
  0.3745763048791133  0.6293503096310005  0.2703464674827529
  0.2624517929714472  0.3138312354857931  0.3820810748706762
  0.7246418946511000  0.7540178184675383  0.3440973997663974
  0.0162425714714587  0.1794526745707188  0.4178847190023802
  0.8404514078887075  0.0014874163879455  0.4085811579916765
  0.2579720444609777  0.7387577495619837  0.3960073294642257
  0.7861931249259939  0.2673335726700046  0.3980142067134551
  0.0052646819850821  0.8254991108054526  0.3975737763609146
  0.0040284995869229  0.6261144477763381  0.5167301162282385
  0.4194536637158492  0.1409608135927840  0.4867946769361140
  0.6035517888656159  0.8690835459710371  0.5081103644213982
  0.8929822273441204  0.3373478843411846  0.4310270785063253
  0.5469624368608379  0.2145535484378911  0.4681626041353653
  0.4685590996673028  0.7899119468166163  0.5167916846327714
  0.7811578219648823  0.4170514619122017  0.3882998496718386
  0.1071172812471488  0.5396102855920546  0.5655447266688611
  0.3308886315392385  0.8689107467746027  0.5136998483342836
  0.7732739217788733  0.5823467044950945  0.4070381833707373
  0.9965478876767975  0.1683092538044235  0.5918787195301078
  0.1654885121226499  0.9979299629827594  0.5950068743822925
  0.9877107527994440  0.8131384396334198  0.5854737835526578
  0.2816973817697033  0.3543554454624740  0.6421890433113120
  0.8289591679406811  0.9884177912507042  0.5853527879064089
  0.7329349584332974  0.5862293931270273  0.6266715411222918
  0.2700420072529610  0.6798297560910029  0.6270747659143368
  0.7390902715931560  0.2746279030927141  0.6429692241033607
  0.6705644969467457  0.5827194751008307  0.7222519084778440
  0.3259638037543127  0.3715378187114950  0.7398337616902566
  0.6033818829155706  0.3892541671565652  0.7555226072808026
  0.3936345731740616  0.5711461244152645  0.7452401234811035
  0.1077174598132515  0.8792287988690504  0.7353802500295572
  0.8710426510483700  0.0634789725741882  0.7521668308177283
  0.1437387027597197  0.1014508161381684  0.7877685426779024
  0.8059517121679463  0.8830662949018375  0.7547110763655525
  0.2360292436624931  0.7742996791486689  0.8509133252979169
  0.7356484502485614  0.1777408066648789  0.8661898917216178
  0.2468043473982746  0.2317397144546973  0.9121853455331674
  0.7428571699340267  0.8819536438655575  0.8484686631504132
  0.4754564393673562  0.3183334798870803  0.9245543280072468
  0.3089309991597631  0.5016691893459395  0.9185210893489639
  0.2146527541382568  0.9138480727866067  0.9281489430550920
  0.0973895290158424  0.2484403544205875  0.0794143993748619
  0.1797250977688236  0.0044319131119579  0.4100612496183160
  0.2280880958096674  0.0789448648367426  0.9059296141956636
  0.5530483539557025  0.2131295356326675  0.0117171030222067
  0.3300026552965605  0.7802961908539885  0.9956177733700216
  0.7761402861165010  0.5597960794144967  0.9888063981000883
  0.2158312631965060  0.3893566644199780  0.0171444857453622
  0.2261775042515595  0.8511721700611403  0.9446175547607041
  0.1567923746419311  0.2703996827775796  0.0645587552154936
  0.4086173800635962  0.2410199190476519  0.0270489717181448
  0.7511095413501963  0.4100938914059853  0.9899673125256570
  0.5583026163548510  0.0183178388165857  0.0466342823535086
  0.9597129541208318  0.5848914075564977  0.9573798809786709
  0.2449300867865389  0.0152307666418849  0.9182710408430097
  0.9914503099851473  0.2636330767542034  0.0854164899164971
  0.5023762002882677  0.3738321812616689  0.0765342291126032
  0.5182228120621559  0.6890170625389729  0.0339712006329407
  0.6925494880102647  0.6825240556309495  0.0784440044435186
  0.3262629353892450  0.3898714247254773  0.1208453387450277
  0.3270145988600461  0.6602532303894790  0.0907881890719224
  0.6864236089493900  0.3218491919608226  0.0976018478378222
  0.2134430500386273  0.7775169956992087  0.1248542231998258
  0.8169314788852304  0.2252838451011669  0.1249678654386770
  0.6086264629460132  0.6205885082985390  0.1544345046143079
  0.4233195052681396  0.4292502577323134  0.1946728421216193
  0.4252376034167895  0.6137509912778185  0.1608620314771088
  0.6269092079803329  0.4145484090321006  0.1713924488970733
  0.1618371197418540  0.1394346974275749  0.2208701756086100
  0.9061542941102303  0.8782492288702173  0.1958572552626094
  0.6268927950585095  0.6616888206634144  0.2688371319742160
  0.3463164253019428  0.4353702780318116  0.3100310482471755
  0.9293132651827065  0.1157650639083130  0.3294844810872704
  0.1177675040414812  0.8996342121553198  0.3315600807585994
  0.1247752268138100  0.1004233210334391  0.3339368127542812
  0.9258804228658235  0.9135799604531556  0.3133510156946002
  0.7508135200386903  0.3155172711792034  0.3739320152340539
  0.2991965787848514  0.7003162908120615  0.3699288258495699
  0.8518794089068180  0.1932744481785562  0.4035846285780238
  0.1836461232439248  0.8141055953328191  0.4042609592285231
  0.1895164180248585  0.1760232770095840  0.4136298064473536
  0.8358084751188883  0.8469560253417612  0.3844872857441644
  0.0068760522154037  0.8679223451712943  0.4327217680664788
  0.0156552518539499  0.1268244552559423  0.4448050588718431
  0.8921377637067778  0.0052019468374382  0.4348252221370359
  0.1351227918076390  0.9973259086540338  0.4430004760001509
  0.8885825627689741  0.7179510967020377  0.4761117376619595
  0.0898117643227039  0.2789134814542891  0.5121599901897582
  0.7415079770927875  0.0835949322418230  0.4933617920201598
  0.2807995258675433  0.0677309880027934  0.5058629257247205
  0.7841587324800230  0.6455747529632703  0.4236962991163580
  0.2841904469895340  0.9167397257654741  0.5102738187512657
  0.9429625841686828  0.2634171065671040  0.5230755420317905
  0.7350591256477230  0.9315564885218350  0.4869477222025935
  0.0962229198506606  0.4794028619553856  0.5483904027924851
  0.5918152182710585  0.1686712435682480  0.4731952159667898
  0.8035717252561128  0.4809971626727858  0.3969833467152810
  0.4285977445514177  0.8408622585953154  0.5197400125990796
  0.0082519806142187  0.1118651117270915  0.5695092236986028
  0.9975303446531854  0.8550644731066228  0.5510577258828349
  0.1235553348323890  0.9850932525020397  0.5618960941953901
  0.8808531729804017  0.9903788454047486  0.5581138217436887
  0.1675272839230928  0.7936261783163587  0.5853157239485185
  0.8350104325812424  0.1595572381197101  0.6045431422638998
  0.8193625062094227  0.8144727888507717  0.5838401387599390
  0.1814029118796157  0.1430866763334606  0.6095605916521194
  0.7581798611053898  0.6466329634104042  0.6226823693193140
  0.2506679981629176  0.2965102642747439  0.6411389947140549
  0.0951512459330246  0.8703941404931044  0.6619861715457560
  0.8953529539037746  0.0731889852862722  0.6789641781257885
  0.9001373451954393  0.8747134624261292  0.6620840054359718
  0.0988917119001371  0.0695578702516855  0.6819578125313654
  0.6371440310270629  0.3698957698142351  0.7165681374126720
  0.3661954696764766  0.5900222330577236  0.7045104065080494
  0.1374877357125897  0.8608217430144052  0.7753086567967529
  0.8364657820457566  0.0811461457222080  0.7913442348239741
  0.3812152051339837  0.3928713699301696  0.8426084893805168
  0.5932776323366440  0.5760262526852244  0.8222962423832811
  0.5781488128903831  0.3783570983156181  0.8285142327286650
  0.4031454497842901  0.5784208329170042  0.8201950157237192
  0.2121324681037322  0.1831888903122163  0.8874328586247557
  0.7147088698397326  0.8227859873700822  0.8521843502158291
  0.3129953961682332  0.3111521435515385  0.9183198652827684
  0.6629099988406963  0.6627542998032538  0.8937662388539138
  0.6416159090766342  0.2986395165506650  0.9048476149161147
  0.3436132485396826  0.6734044068601577  0.8918865892385739
  0.4842071446695257  0.3734550532972349  0.9490269750075413
  0.3528088475750906  0.5066265508386536  0.9510924930668594
  0.6141286055551873  0.5013888838028180  0.0526075166549589
  0.4337052442765668  0.5198207420439616  0.0480304315863975
  0.5042935025312261  0.6093615109950221  0.9344293527634662
  0.6117154991764693  0.4852355255561989  0.9376243904220942
 
  0.00000000E+00  0.00000000E+00  0.00000000E+00
  0.00000000E+00  0.00000000E+00  0.00000000E+00
  0.00000000E+00  0.00000000E+00  0.00000000E+00
  0.00000000E+00  0.00000000E+00  0.00000000E+00
  0.00000000E+00  0.00000000E+00  0.00000000E+00
  0.00000000E+00  0.00000000E+00  0.00000000E+00
  0.00000000E+00  0.00000000E+00  0.00000000E+00
  0.00000000E+00  0.00000000E+00  0.00000000E+00
  0.00000000E+00  0.00000000E+00  0.00000000E+00
  0.00000000E+00  0.00000000E+00  0.00000000E+00
  0.00000000E+00  0.00000000E+00  0.00000000E+00
  0.00000000E+00  0.00000000E+00  0.00000000E+00
  0.00000000E+00  0.00000000E+00  0.00000000E+00
  0.00000000E+00  0.00000000E+00  0.00000000E+00
  0.00000000E+00  0.00000000E+00  0.00000000E+00
  0.00000000E+00  0.00000000E+00  0.00000000E+00
  0.00000000E+00  0.00000000E+00  0.00000000E+00
  0.00000000E+00  0.00000000E+00  0.00000000E+00
  0.00000000E+00  0.00000000E+00  0.00000000E+00
  0.00000000E+00  0.00000000E+00  0.00000000E+00
  0.00000000E+00  0.00000000E+00  0.00000000E+00
  0.00000000E+00  0.00000000E+00  0.00000000E+00
  0.00000000E+00  0.00000000E+00  0.00000000E+00
  0.00000000E+00  0.00000000E+00  0.00000000E+00
  0.00000000E+00  0.00000000E+00  0.00000000E+00
  0.00000000E+00  0.00000000E+00  0.00000000E+00
  0.00000000E+00  0.00000000E+00  0.00000000E+00
  0.00000000E+00  0.00000000E+00  0.00000000E+00
  0.00000000E+00  0.00000000E+00  0.00000000E+00
  0.00000000E+00  0.00000000E+00  0.00000000E+00
  0.00000000E+00  0.00000000E+00  0.00000000E+00
  0.00000000E+00  0.00000000E+00  0.00000000E+00
  0.00000000E+00  0.00000000E+00  0.00000000E+00
  0.00000000E+00  0.00000000E+00  0.00000000E+00
  0.00000000E+00  0.00000000E+00  0.00000000E+00
  0.00000000E+00  0.00000000E+00  0.00000000E+00
  0.00000000E+00  0.00000000E+00  0.00000000E+00
  0.00000000E+00  0.00000000E+00  0.00000000E+00
  0.00000000E+00  0.00000000E+00  0.00000000E+00
  0.00000000E+00  0.00000000E+00  0.00000000E+00
  0.00000000E+00  0.00000000E+00  0.00000000E+00
  0.00000000E+00  0.00000000E+00  0.00000000E+00
  0.00000000E+00  0.00000000E+00  0.00000000E+00
  0.00000000E+00  0.00000000E+00  0.00000000E+00
  0.00000000E+00  0.00000000E+00  0.00000000E+00
  0.00000000E+00  0.00000000E+00  0.00000000E+00
  0.00000000E+00  0.00000000E+00  0.00000000E+00
  0.00000000E+00  0.00000000E+00  0.00000000E+00
  0.00000000E+00  0.00000000E+00  0.00000000E+00
  0.00000000E+00  0.00000000E+00  0.00000000E+00
  0.00000000E+00  0.00000000E+00  0.00000000E+00
  0.00000000E+00  0.00000000E+00  0.00000000E+00
  0.00000000E+00  0.00000000E+00  0.00000000E+00
  0.00000000E+00  0.00000000E+00  0.00000000E+00
  0.00000000E+00  0.00000000E+00  0.00000000E+00
  0.00000000E+00  0.00000000E+00  0.00000000E+00
  0.00000000E+00  0.00000000E+00  0.00000000E+00
  0.00000000E+00  0.00000000E+00  0.00000000E+00
  0.00000000E+00  0.00000000E+00  0.00000000E+00
  0.00000000E+00  0.00000000E+00  0.00000000E+00
  0.00000000E+00  0.00000000E+00  0.00000000E+00
  0.00000000E+00  0.00000000E+00  0.00000000E+00
  0.00000000E+00  0.00000000E+00  0.00000000E+00
  0.00000000E+00  0.00000000E+00  0.00000000E+00
  0.00000000E+00  0.00000000E+00  0.00000000E+00
  0.00000000E+00  0.00000000E+00  0.00000000E+00
  0.00000000E+00  0.00000000E+00  0.00000000E+00
  0.00000000E+00  0.00000000E+00  0.00000000E+00
  0.00000000E+00  0.00000000E+00  0.00000000E+00
  0.00000000E+00  0.00000000E+00  0.00000000E+00
  0.00000000E+00  0.00000000E+00  0.00000000E+00
  0.00000000E+00  0.00000000E+00  0.00000000E+00
  0.00000000E+00  0.00000000E+00  0.00000000E+00
  0.00000000E+00  0.00000000E+00  0.00000000E+00
  0.00000000E+00  0.00000000E+00  0.00000000E+00
  0.00000000E+00  0.00000000E+00  0.00000000E+00
  0.00000000E+00  0.00000000E+00  0.00000000E+00
  0.00000000E+00  0.00000000E+00  0.00000000E+00
  0.00000000E+00  0.00000000E+00  0.00000000E+00
  0.00000000E+00  0.00000000E+00  0.00000000E+00
  0.00000000E+00  0.00000000E+00  0.00000000E+00
  0.00000000E+00  0.00000000E+00  0.00000000E+00
  0.00000000E+00  0.00000000E+00  0.00000000E+00
  0.00000000E+00  0.00000000E+00  0.00000000E+00
  0.00000000E+00  0.00000000E+00  0.00000000E+00
  0.00000000E+00  0.00000000E+00  0.00000000E+00
  0.00000000E+00  0.00000000E+00  0.00000000E+00
  0.00000000E+00  0.00000000E+00  0.00000000E+00
  0.00000000E+00  0.00000000E+00  0.00000000E+00
  0.00000000E+00  0.00000000E+00  0.00000000E+00
  0.00000000E+00  0.00000000E+00  0.00000000E+00
  0.00000000E+00  0.00000000E+00  0.00000000E+00
  0.00000000E+00  0.00000000E+00  0.00000000E+00
  0.00000000E+00  0.00000000E+00  0.00000000E+00
  0.00000000E+00  0.00000000E+00  0.00000000E+00
  0.00000000E+00  0.00000000E+00  0.00000000E+00
  0.00000000E+00  0.00000000E+00  0.00000000E+00
  0.00000000E+00  0.00000000E+00  0.00000000E+00
  0.00000000E+00  0.00000000E+00  0.00000000E+00
  0.00000000E+00  0.00000000E+00  0.00000000E+00
  0.00000000E+00  0.00000000E+00  0.00000000E+00
  0.00000000E+00  0.00000000E+00  0.00000000E+00
  0.00000000E+00  0.00000000E+00  0.00000000E+00
  0.00000000E+00  0.00000000E+00  0.00000000E+00
  0.00000000E+00  0.00000000E+00  0.00000000E+00
  0.00000000E+00  0.00000000E+00  0.00000000E+00
  0.00000000E+00  0.00000000E+00  0.00000000E+00
  0.00000000E+00  0.00000000E+00  0.00000000E+00
  0.00000000E+00  0.00000000E+00  0.00000000E+00
  0.00000000E+00  0.00000000E+00  0.00000000E+00
  0.00000000E+00  0.00000000E+00  0.00000000E+00
  0.00000000E+00  0.00000000E+00  0.00000000E+00
  0.00000000E+00  0.00000000E+00  0.00000000E+00
  0.00000000E+00  0.00000000E+00  0.00000000E+00
  0.00000000E+00  0.00000000E+00  0.00000000E+00
  0.00000000E+00  0.00000000E+00  0.00000000E+00
  0.00000000E+00  0.00000000E+00  0.00000000E+00
  0.00000000E+00  0.00000000E+00  0.00000000E+00
  0.00000000E+00  0.00000000E+00  0.00000000E+00
  0.00000000E+00  0.00000000E+00  0.00000000E+00
  0.00000000E+00  0.00000000E+00  0.00000000E+00
  0.00000000E+00  0.00000000E+00  0.00000000E+00
  0.00000000E+00  0.00000000E+00  0.00000000E+00
  0.00000000E+00  0.00000000E+00  0.00000000E+00
  0.00000000E+00  0.00000000E+00  0.00000000E+00
  0.00000000E+00  0.00000000E+00  0.00000000E+00
  0.00000000E+00  0.00000000E+00  0.00000000E+00
  0.00000000E+00  0.00000000E+00  0.00000000E+00
  0.00000000E+00  0.00000000E+00  0.00000000E+00
  0.00000000E+00  0.00000000E+00  0.00000000E+00
  0.00000000E+00  0.00000000E+00  0.00000000E+00
  0.00000000E+00  0.00000000E+00  0.00000000E+00
  0.00000000E+00  0.00000000E+00  0.00000000E+00
  0.00000000E+00  0.00000000E+00  0.00000000E+00
  0.00000000E+00  0.00000000E+00  0.00000000E+00
  0.00000000E+00  0.00000000E+00  0.00000000E+00
  0.00000000E+00  0.00000000E+00  0.00000000E+00
  0.00000000E+00  0.00000000E+00  0.00000000E+00
  0.00000000E+00  0.00000000E+00  0.00000000E+00
  0.00000000E+00  0.00000000E+00  0.00000000E+00
  0.00000000E+00  0.00000000E+00  0.00000000E+00
  0.00000000E+00  0.00000000E+00  0.00000000E+00
  0.00000000E+00  0.00000000E+00  0.00000000E+00
  0.00000000E+00  0.00000000E+00  0.00000000E+00
  0.00000000E+00  0.00000000E+00  0.00000000E+00
  0.00000000E+00  0.00000000E+00  0.00000000E+00
  0.00000000E+00  0.00000000E+00  0.00000000E+00
  0.00000000E+00  0.00000000E+00  0.00000000E+00
  0.00000000E+00  0.00000000E+00  0.00000000E+00
  0.00000000E+00  0.00000000E+00  0.00000000E+00
  0.00000000E+00  0.00000000E+00  0.00000000E+00
  0.00000000E+00  0.00000000E+00  0.00000000E+00
  0.00000000E+00  0.00000000E+00  0.00000000E+00
  0.00000000E+00  0.00000000E+00  0.00000000E+00
  0.00000000E+00  0.00000000E+00  0.00000000E+00
  0.00000000E+00  0.00000000E+00  0.00000000E+00
  0.00000000E+00  0.00000000E+00  0.00000000E+00
  0.00000000E+00  0.00000000E+00  0.00000000E+00
  0.00000000E+00  0.00000000E+00  0.00000000E+00
  0.00000000E+00  0.00000000E+00  0.00000000E+00
  0.00000000E+00  0.00000000E+00  0.00000000E+00
  0.00000000E+00  0.00000000E+00  0.00000000E+00
  0.00000000E+00  0.00000000E+00  0.00000000E+00
  0.00000000E+00  0.00000000E+00  0.00000000E+00
  0.00000000E+00  0.00000000E+00  0.00000000E+00
  0.00000000E+00  0.00000000E+00  0.00000000E+00
  0.00000000E+00  0.00000000E+00  0.00000000E+00
  0.00000000E+00  0.00000000E+00  0.00000000E+00
  0.00000000E+00  0.00000000E+00  0.00000000E+00
  0.00000000E+00  0.00000000E+00  0.00000000E+00
  0.00000000E+00  0.00000000E+00  0.00000000E+00
  0.00000000E+00  0.00000000E+00  0.00000000E+00
  0.00000000E+00  0.00000000E+00  0.00000000E+00
  0.00000000E+00  0.00000000E+00  0.00000000E+00
  0.00000000E+00  0.00000000E+00  0.00000000E+00
  0.00000000E+00  0.00000000E+00  0.00000000E+00
  0.00000000E+00  0.00000000E+00  0.00000000E+00
  0.00000000E+00  0.00000000E+00  0.00000000E+00
  0.00000000E+00  0.00000000E+00  0.00000000E+00
  0.00000000E+00  0.00000000E+00  0.00000000E+00
  0.00000000E+00  0.00000000E+00  0.00000000E+00
  0.00000000E+00  0.00000000E+00  0.00000000E+00
  0.00000000E+00  0.00000000E+00  0.00000000E+00
  0.00000000E+00  0.00000000E+00  0.00000000E+00
  0.00000000E+00  0.00000000E+00  0.00000000E+00
  0.00000000E+00  0.00000000E+00  0.00000000E+00
  0.00000000E+00  0.00000000E+00  0.00000000E+00
  0.00000000E+00  0.00000000E+00  0.00000000E+00
  0.00000000E+00  0.00000000E+00  0.00000000E+00
  0.00000000E+00  0.00000000E+00  0.00000000E+00
  0.00000000E+00  0.00000000E+00  0.00000000E+00
  0.00000000E+00  0.00000000E+00  0.00000000E+00
  0.00000000E+00  0.00000000E+00  0.00000000E+00
  0.00000000E+00  0.00000000E+00  0.00000000E+00
  0.00000000E+00  0.00000000E+00  0.00000000E+00
  0.00000000E+00  0.00000000E+00  0.00000000E+00
  0.00000000E+00  0.00000000E+00  0.00000000E+00
  0.00000000E+00  0.00000000E+00  0.00000000E+00
  0.00000000E+00  0.00000000E+00  0.00000000E+00
  0.00000000E+00  0.00000000E+00  0.00000000E+00
  0.00000000E+00  0.00000000E+00  0.00000000E+00
  0.00000000E+00  0.00000000E+00  0.00000000E+00
  0.00000000E+00  0.00000000E+00  0.00000000E+00
  0.00000000E+00  0.00000000E+00  0.00000000E+00
  0.00000000E+00  0.00000000E+00  0.00000000E+00
  0.00000000E+00  0.00000000E+00  0.00000000E+00
  0.00000000E+00  0.00000000E+00  0.00000000E+00
  0.00000000E+00  0.00000000E+00  0.00000000E+00
  0.00000000E+00  0.00000000E+00  0.00000000E+00
  0.00000000E+00  0.00000000E+00  0.00000000E+00
  0.00000000E+00  0.00000000E+00  0.00000000E+00
  0.00000000E+00  0.00000000E+00  0.00000000E+00
  0.00000000E+00  0.00000000E+00  0.00000000E+00
  0.00000000E+00  0.00000000E+00  0.00000000E+00
  0.00000000E+00  0.00000000E+00  0.00000000E+00
  0.00000000E+00  0.00000000E+00  0.00000000E+00
  0.00000000E+00  0.00000000E+00  0.00000000E+00
  0.00000000E+00  0.00000000E+00  0.00000000E+00
  0.00000000E+00  0.00000000E+00  0.00000000E+00
  0.00000000E+00  0.00000000E+00  0.00000000E+00
  0.00000000E+00  0.00000000E+00  0.00000000E+00
  0.00000000E+00  0.00000000E+00  0.00000000E+00
  0.00000000E+00  0.00000000E+00  0.00000000E+00
  0.00000000E+00  0.00000000E+00  0.00000000E+00
  0.00000000E+00  0.00000000E+00  0.00000000E+00
  0.00000000E+00  0.00000000E+00  0.00000000E+00
  0.00000000E+00  0.00000000E+00  0.00000000E+00
  0.00000000E+00  0.00000000E+00  0.00000000E+00
  0.00000000E+00  0.00000000E+00  0.00000000E+00
  0.00000000E+00  0.00000000E+00  0.00000000E+00
  0.00000000E+00  0.00000000E+00  0.00000000E+00
  0.00000000E+00  0.00000000E+00  0.00000000E+00
  0.00000000E+00  0.00000000E+00  0.00000000E+00
  0.00000000E+00  0.00000000E+00  0.00000000E+00
  0.00000000E+00  0.00000000E+00  0.00000000E+00
  0.00000000E+00  0.00000000E+00  0.00000000E+00
  0.00000000E+00  0.00000000E+00  0.00000000E+00
  0.00000000E+00  0.00000000E+00  0.00000000E+00
  0.00000000E+00  0.00000000E+00  0.00000000E+00
  0.00000000E+00  0.00000000E+00  0.00000000E+00
  0.00000000E+00  0.00000000E+00  0.00000000E+00
  0.00000000E+00  0.00000000E+00  0.00000000E+00
  0.00000000E+00  0.00000000E+00  0.00000000E+00
  0.00000000E+00  0.00000000E+00  0.00000000E+00
  0.00000000E+00  0.00000000E+00  0.00000000E+00
  0.00000000E+00  0.00000000E+00  0.00000000E+00
  0.00000000E+00  0.00000000E+00  0.00000000E+00
  0.00000000E+00  0.00000000E+00  0.00000000E+00
  0.00000000E+00  0.00000000E+00  0.00000000E+00
  0.00000000E+00  0.00000000E+00  0.00000000E+00
  0.00000000E+00  0.00000000E+00  0.00000000E+00
  0.00000000E+00  0.00000000E+00  0.00000000E+00
  0.00000000E+00  0.00000000E+00  0.00000000E+00
  0.00000000E+00  0.00000000E+00  0.00000000E+00
  0.00000000E+00  0.00000000E+00  0.00000000E+00
  0.00000000E+00  0.00000000E+00  0.00000000E+00
  0.00000000E+00  0.00000000E+00  0.00000000E+00
  0.00000000E+00  0.00000000E+00  0.00000000E+00
  0.00000000E+00  0.00000000E+00  0.00000000E+00
  0.00000000E+00  0.00000000E+00  0.00000000E+00
