# Supplementary material for: Dramatic Enhancement of Rare-Earth Metal–Organic Framework Stability Via Metal Cluster Fluorination
Source: JACS Au. 2022 Aug 9;2(8):1889–98. doi: 10.1021/jacsau.2c00259 (PMC9400048; doi:10.1021/jacsau.2c00259)
Supplement: Supplementary file 2 — au2c00259_si_002.zip [file au2c00259_si_002.zip › jacs_supplement/poscars/empty_stability/dobdc/mixed/y/single/eight/POSCAR]

POSCAR file written by OVITO Basic 3.5.4
   1.00000000000000     
    15.2126649606976887   -0.0074703542335772    0.0087711712327396
    -0.0545759506498361   14.9493980226851111    0.0167198035841643
     0.1300257901594743   -0.0055977729479164   21.2107488471838863
   C    Y    H    O    F 
    96    12    60    80     8
Direct
  0.4038891359898500  0.9292211888527859  0.9679937172965154
  0.0663204354070359  0.3971686690587575  0.0294616257559497
  0.5013162158099149  0.1896712910270111  0.0116415962070207
  0.8048240887751774  0.4880580094863873  0.9905740219736145
  0.4790012517907556  0.0955956246921161  0.9939411821070365
  0.8989221114003385  0.4677355204147844  0.0048960704204291
  0.5210007008199753  0.0177192921149469  0.0155873437938396
  0.4819781158668732  0.9354761682577575  0.0026700962995321
  0.9742412798978748  0.5132661829092910  0.9824572308143971
  0.0564950784305438  0.4763516007030972  0.9945137434690352
  0.4042202926134095  0.0888787219757106  0.9569405883607374
  0.9092139798815282  0.3910992681443517  0.0410892500287616
  0.3656091761586637  0.0073466403350224  0.9433233689590637
  0.9905451852964902  0.3552527416128868  0.0544305364685016
  0.3599572204247039  0.8426722746601598  0.9629329484499038
  0.1540989228710856  0.3575846840066532  0.0351739052924671
  0.6611136332101353  0.6765280072369677  0.1376160772242088
  0.3624446422628296  0.3668719565527070  0.1699557630750377
  0.3514491457202453  0.6627192484904043  0.1475515067553701
  0.6738303850446314  0.3609261851532821  0.1534960724771253
  0.7734806184906944  0.7900103858500245  0.1677234314677918
  0.2617425061423333  0.2473050205848324  0.2018489359797044
  0.2357106937316615  0.7725970548621675  0.1830705654214029
  0.7979879366433380  0.2593088445946350  0.1868096018816345
  0.7090595641782969  0.7275854116297467  0.1858337112036708
  0.3136074226964070  0.3192168586854010  0.2209522151537300
  0.3019118946140935  0.7093006195643810  0.1977018740587440
  0.7305554540050565  0.3206782930662371  0.2026020455149222
  0.8427645351743607  0.2155582111358783  0.2344763898169546
  0.1927223373932136  0.8158963850481982  0.2324433309009279
  0.2126650857259662  0.1964198878670516  0.2443894190960165
  0.8217142273213156  0.8371127761364363  0.2125150863525249
  0.6914848865888032  0.7119690847067162  0.2509941974422532
  0.3166348969707968  0.3425576586157248  0.2855932614604129
  0.3218854956997390  0.6900687441616782  0.2604920153310601
  0.7139617668528828  0.3409668304396263  0.2657979401038872
  0.8237940072044267  0.2334009283700382  0.2975979790613223
  0.2123680160956596  0.7963554157426813  0.2952807699982074
  0.2183400313666937  0.2175984537011360  0.3092682346024205
  0.8036011591086165  0.8210601209546908  0.2772756606370734
  0.7606264659818720  0.2989888998835184  0.3132401319000522
  0.2775980570210024  0.7318804547676194  0.3097623987187603
  0.2696915204033417  0.2905307998698206  0.3284925333350159
  0.7389726985832041  0.7598554241979016  0.2953824626939152
  0.8676214734563175  0.1796921133723117  0.3469336504019296
  0.1639927469474500  0.8439532298789132  0.3454799809004072
  0.1717820698963735  0.1635017022144751  0.3567925643512595
  0.8530283965866801  0.8658036583582103  0.3279863720907557
  0.9018831852690781  0.5632909510911688  0.4635201162053235
  0.4142459408605106  0.9973647263939895  0.5019029987971990
  0.0061684463130121  0.3074495706719276  0.5117072980537998
  0.6953982620766013  0.0086630699813313  0.4891426584296994
  0.9837314969535029  0.4006182364187509  0.4910616141364912
  0.5972177236381384  0.0096937878272598  0.4915368547426411
  0.0200271043930016  0.4805702439867972  0.5144228753677922
  0.5462808640491374  0.0885837127559981  0.4910037927753024
  0.9109159061588770  0.4040624996386910  0.4517309051330187
  0.5558038688069047  0.9264731370857717  0.4962808226861810
  0.8689749354969862  0.4834083757902619  0.4374717632567027
  0.4656354656635031  0.9195419764568555  0.5011778795297204
  0.8556625903305815  0.6485613485754769  0.4567555849355784
  0.3182249451989918  0.9965272177631590  0.5066318592745986
  0.1440751369168183  0.8108708693255693  0.6468438771488962
  0.8374464716722585  0.1356098272164985  0.6604528876159605
  0.8339387566139607  0.8258211846562205  0.6423248916384239
  0.1517865443788011  0.1282908668432512  0.6668131222410238
  0.2487292098189613  0.6934728424752095  0.6815501948925373
  0.7365500390259641  0.2571729374965059  0.6901314096494104
  0.7411200083377807  0.6934686732462580  0.6808198119141053
  0.2397606223073296  0.2638386217095174  0.7024051550801360
  0.1885791424021264  0.7605651672343399  0.6972007806759990
  0.7858175463780910  0.1832667715619749  0.7088576055223541
  0.7800292736156464  0.7779902561124175  0.6905460429498902
  0.1948633113018658  0.1829932104152263  0.7165460640074102
  0.2845029633970739  0.3075048514917214  0.7503535855718653
  0.6931285093060922  0.6549470056283937  0.7298975746241041
  0.6866897987765483  0.3051987358945993  0.7333931424234166
  0.2942463748038477  0.6469754737598947  0.7277581872553824
  0.1721254956808664  0.7813489223138745  0.7617389649846871
  0.7859163606909760  0.1551135096448419  0.7727058015406740
  0.7686457434573981  0.8203498772310240  0.7485796643952298
  0.1927786637595972  0.1514460781276981  0.7785994258831437
  0.2842751649877471  0.2748776804231170  0.8119015247064851
  0.6823541928977406  0.6969845525023501  0.7882942976013467
  0.6876214864938106  0.2777610199206180  0.7974484657828427
  0.2786441163976576  0.6689685555602765  0.7921854009898581
  0.2362195786641124  0.1966558103726044  0.8263664463682616
  0.7199028748344602  0.7824602130175293  0.7975394217442755
  0.7367072476964438  0.2036215434970146  0.8161890680827000
  0.2177981699199876  0.7347730136261461  0.8079333669168136
  0.3357267481358193  0.3235285628622933  0.8599718901406206
  0.6362893006780652  0.6463013678788059  0.8387964527063687
  0.6385327335809237  0.3278861325017957  0.8457902165487283
  0.3288726458678184  0.6259786334409227  0.8432081173121304
  0.9778775444907524  0.5605935977330674  0.5005566467131501
  0.4554397144720710  0.0807404051748932  0.4968040026072771
  0.3733654222600364  0.3689168207045554  0.0134764371291425
  0.6364379477820563  0.6163688968054828  0.9906762966482887
  0.6223429871319155  0.3647976427919843  0.9999131451472891
  0.3806444942291165  0.6238681726298765  0.9952403465665114
  0.5101487707478611  0.5101838861527739  0.1250625694889536
  0.0095506277670481  0.0074726191664425  0.3752948348999112
  0.1187479288207243  0.8706725277176872  0.4986409272255656
  0.8805061780185994  0.1241151512264267  0.5045298791564576
  0.8684048348338820  0.8716142897829329  0.4892736297299791
  0.1282015558192597  0.1251855802478090  0.5103641399179324
  0.9926519697723393  0.9823257280901174  0.6260077776687538
  0.4913637443351391  0.4850286220478495  0.8749854244841728
  0.3740801648185297  0.1510438129219835  0.9412407418249344
  0.5093056035581043  0.8734601363451802  0.0217643502921661
  0.8498904637673590  0.3570979940302976  0.0575359388963363
  0.6137436499376179  0.9680063542044692  0.0654052957929636
  0.1162451916320677  0.5070437056008998  0.9748283372886704
  0.0204015810807476  0.6106641341890935  0.9331868782165103
  0.9367534693350805  0.2576623579575212  0.1023437359080006
  0.7688164259358814  0.2706391774785715  0.1012716765122406
  0.2517046009153177  0.7518090053204460  0.0967106952100281
  0.7871995968441894  0.8002093273963808  0.1175492067809785
  0.2594490204768150  0.2314271047871230  0.1516282630066783
  0.1422929769481200  0.8655605544505462  0.2220878780981081
  0.8918283067230348  0.1646913878235381  0.2230973006411361
  0.9104638636727742  0.9188096770247114  0.2342315554172529
  0.1339455729095889  0.1031736325349542  0.2612473111835598
  0.3526759370185104  0.4245543340344042  0.3492300899203542
  0.6077028411963781  0.6247836886485985  0.2321092520208197
  0.6620639898989751  0.3889417734431504  0.2770333899920274
  0.3726865320971626  0.6406238350739741  0.2705188115853758
  0.2710571899304668  0.3057428131613875  0.3790730833158023
  0.7272962149703091  0.7482281959083679  0.3456067887980225
  0.0112128360615600  0.1803843170173138  0.4177822085770231
  0.8339323650052393  0.0047712699555973  0.4083353234392533
  0.2549405471531685  0.7471990602741911  0.3957633320955267
  0.7788900967030159  0.2717569910364475  0.3992094919894171
  0.9996132921528726  0.8279063843172878  0.3981707954281362
  0.0006061399817412  0.6238979660623372  0.5209712941286142
  0.4132818416775947  0.1400333538616181  0.4971944589707888
  0.5984803356016073  0.8675769958197179  0.4964430792657808
  0.8837327266488657  0.3406342604517505  0.4352706683007668
  0.5401559026385172  0.2155147976731229  0.4842855449769701
  0.4603722421689014  0.7886432083619610  0.4927848875012018
  0.7730692715293515  0.4219294532667988  0.3916923943387474
  0.1032143129122574  0.5355782844663182  0.5698212998434116
  0.3262975149739518  0.8676535021028400  0.5064390042095823
  0.7662255068883042  0.5863010234714281  0.4117631345408839
  0.9918021354278395  0.1680557233936923  0.5916444640362855
  0.1617458591614351  0.9957342851210456  0.5969029549978231
  0.9826812844191934  0.8147038850694841  0.5864756240504789
  0.2657775455812086  0.3579207702467144  0.6446407052827183
  0.8239922139129874  0.9892386241438658  0.5852782077807532
  0.7284798413482321  0.5896922897609258  0.6295006487716392
  0.2613404255952005  0.6787911005243004  0.6317993749354898
  0.7378647046077660  0.2767849991085569  0.6404842294595952
  0.6637061069527164  0.5882999105128945  0.7243583303976564
  0.3215630494622275  0.3691324875466506  0.7406894678434597
  0.6076234894976906  0.3971220087262139  0.7525418962721417
  0.3806547276445613  0.5650565674179973  0.7510320322126631
  0.0910328947484231  0.8688199062015869  0.7391658367439646
  0.8660014982676785  0.0642658616067351  0.7528870575655944
  0.1559210492144416  0.0899495769505236  0.7885337209027696
  0.8002777154977139  0.8857235383589881  0.7550827436865362
  0.2077322353709903  0.7514092255340188  0.8576274327816407
  0.7362627517303579  0.1844642799761047  0.8659470586353990
  0.2643154543983144  0.2146852930553251  0.9122713693958602
  0.7367162234181777  0.8856750790641641  0.8487086386220213
  0.2657429987209809  0.9013924191066707  0.9213267532365634
  0.1013313332937926  0.2582779821674492  0.0786160437460239
  0.1728923351933247  0.0047910537759179  0.4108469342242387
  0.2651341635044844  0.0639449769635263  0.9002499181232295
  0.5794642659201443  0.2181198060795353  0.0122592582264929
  0.3935846367639186  0.7730609741024210  0.9844867876012771
  0.7768726838958742  0.5676631227868469  0.9869928462432682
  0.2213836817007007  0.3947128321760758  0.0136859078250424
  0.2816016019979841  0.8390815362024853  0.9368705665870252
  0.1606828815468901  0.2781738512474163  0.0623711367148942
  0.4331838958878294  0.2362863186970046  0.0229935549400579
  0.7575571397027048  0.4184082928865394  0.9851426013168592
  0.5944398300761264  0.0267180090555428  0.0509309278074923
  0.9632788619636088  0.5882043193327107  0.9474660421533017
  0.2899733053902693  0.0019132641718116  0.9095565654009903
  0.9968285524529250  0.2787401673169896  0.0893247434735045
  0.6736769922573771  0.6919037901195395  0.0791073109785501
  0.3407445641904445  0.3464640876137395  0.1138789375276943
  0.3262257578535852  0.6747008218721788  0.0895388639581327
  0.6877425918095454  0.3330715403446121  0.0963533309569300
  0.2138595677624906  0.7922921586651697  0.1232423582062765
  0.8190619686158200  0.2407343815446978  0.1257200996289711
  0.6070349369679136  0.6161668343847211  0.1579787342111061
  0.4220556042957142  0.4230365710201340  0.1836921024582310
  0.4157516243603183  0.6147006679358995  0.1625629297831281
  0.6160374833223798  0.4166664918809460  0.1690691919956677
  0.1628388657011470  0.1291118207565134  0.2222547489204985
  0.8841700361688893  0.8957820465207931  0.1938854442056126
  0.6313288446393202  0.6524750070895351  0.2719179618615613
  0.3641124819120378  0.4152324333215063  0.3043669005729441
  0.9226578289068783  0.1212864266437279  0.3306316633689548
  0.1113213775315174  0.9053768220810383  0.3309258815709839
  0.1187457267290100  0.1021752264016484  0.3356947542520246
  0.9156259730559739  0.9208985689971598  0.3121257517096154
  0.7441413179165082  0.3204770309651721  0.3749630607530960
  0.2977705061411626  0.7106169918018992  0.3700162091490853
  0.8447228498056134  0.1963780105987283  0.4049289405714518
  0.1787418597694668  0.8194312652806417  0.4038795639083759
  0.1852524135196987  0.1771171922301136  0.4148284809265093
  0.8325293612895166  0.8476073794279131  0.3843468034328765
  0.0018824734655851  0.8704275604401701  0.4328818153188791
  0.0097178350268194  0.1281780564487320  0.4452238103258210
  0.8861191023703157  0.0064753508694437  0.4346934242908276
  0.1288235725299742  0.9988392467829286  0.4441936502594288
  0.8866167660799462  0.7189611383592833  0.4783880914459431
  0.0838476186273809  0.2783211715279279  0.5136238327544547
  0.7358874073010000  0.0825125065244094  0.4918522452291967
  0.2750141449121273  0.0656444591972942  0.5087828882854240
  0.7787820050342660  0.6487864648774959  0.4279650304823761
  0.2788039283412829  0.9153209831806635  0.5079775823740249
  0.9367790361140891  0.2625165267475538  0.5244088026153548
  0.7301306665352385  0.9315987920369153  0.4854650229723489
  0.0913805900496172  0.4761888320120704  0.5526416223177719
  0.5854901440144076  0.1694002047620273  0.4846627942424320
  0.7947526307492936  0.4849845099967496  0.4019466689260938
  0.4232409255921752  0.8380532205972102  0.5067016729783518
  0.0030403429275268  0.1114716227041654  0.5701520362285919
  0.9930172632591265  0.8568053616656925  0.5520823600015774
  0.1192461487517562  0.9850983787886634  0.5634747075690569
  0.8758543614240466  0.9904765352876836  0.5580958988313967
  0.1618922355185006  0.7951793896670978  0.5888627340889698
  0.8282072557804554  0.1578305210326718  0.6034583059805456
  0.8154582066912965  0.8155264464809022  0.5846109701691731
  0.1768643677414730  0.1431991933505685  0.6103867761014001
  0.7539134374278973  0.6495331475460233  0.6251713766839799
  0.2382742819114512  0.2987521170485650  0.6432794739143972
  0.0881271240653305  0.8702310481616067  0.6648795338381177
  0.8898979461903167  0.0728146451634686  0.6792253726274637
  0.8954097618317434  0.8761634560790128  0.6634144592605651
  0.0959760846472832  0.0686791608197410  0.6832482630810546
  0.6402001440403282  0.3766008057961940  0.7135631940491720
  0.3520142189899929  0.5833054722978446  0.7101514113691891
  0.1153623125540477  0.8449304229727872  0.7801126459017240
  0.8319942448775919  0.0830927863858051  0.7918437085887362
  0.3884760911063694  0.3833349184361055  0.8418035124246757
  0.5850284708924320  0.5828859136917828  0.8233482031035422
  0.5844046925379800  0.3885766926759615  0.8262990049853443
  0.3901159328999739  0.5717377045259582  0.8257845987640664
  0.2332968456973106  0.1649230612902954  0.8870491305683430
  0.7078086672789325  0.8273446307477030  0.8526579288560754
  0.3226763240856556  0.3006251753030611  0.9183571226795877
  0.6540780275960785  0.6681255939507054  0.8956290068327206
  0.6511033597502873  0.3105486381416540  0.9031909121145461
  0.3121806644884870  0.6443845382735987  0.9004515876318777
  0.5054529962061096  0.3906730478438050  0.0631218301846346
  0.5078247752274763  0.6247486938316626  0.0480145248814665
  0.6264175246252535  0.5015626244260361  0.0550051992650751
  0.3850721554786105  0.5065778280601094  0.0608865713593119
  0.4953444359920169  0.6138964640260127  0.9343523743213282
  0.4923369106580040  0.3728238061807687  0.9472180538350798
  0.3734827457141066  0.4901780335143897  0.9469481726656213
  0.6083091597973649  0.4907637174670256  0.9386726284841203
 
  0.00000000E+00  0.00000000E+00  0.00000000E+00
  0.00000000E+00  0.00000000E+00  0.00000000E+00
  0.00000000E+00  0.00000000E+00  0.00000000E+00
  0.00000000E+00  0.00000000E+00  0.00000000E+00
  0.00000000E+00  0.00000000E+00  0.00000000E+00
  0.00000000E+00  0.00000000E+00  0.00000000E+00
  0.00000000E+00  0.00000000E+00  0.00000000E+00
  0.00000000E+00  0.00000000E+00  0.00000000E+00
  0.00000000E+00  0.00000000E+00  0.00000000E+00
  0.00000000E+00  0.00000000E+00  0.00000000E+00
  0.00000000E+00  0.00000000E+00  0.00000000E+00
  0.00000000E+00  0.00000000E+00  0.00000000E+00
  0.00000000E+00  0.00000000E+00  0.00000000E+00
  0.00000000E+00  0.00000000E+00  0.00000000E+00
  0.00000000E+00  0.00000000E+00  0.00000000E+00
  0.00000000E+00  0.00000000E+00  0.00000000E+00
  0.00000000E+00  0.00000000E+00  0.00000000E+00
  0.00000000E+00  0.00000000E+00  0.00000000E+00
  0.00000000E+00  0.00000000E+00  0.00000000E+00
  0.00000000E+00  0.00000000E+00  0.00000000E+00
  0.00000000E+00  0.00000000E+00  0.00000000E+00
  0.00000000E+00  0.00000000E+00  0.00000000E+00
  0.00000000E+00  0.00000000E+00  0.00000000E+00
  0.00000000E+00  0.00000000E+00  0.00000000E+00
  0.00000000E+00  0.00000000E+00  0.00000000E+00
  0.00000000E+00  0.00000000E+00  0.00000000E+00
  0.00000000E+00  0.00000000E+00  0.00000000E+00
  0.00000000E+00  0.00000000E+00  0.00000000E+00
  0.00000000E+00  0.00000000E+00  0.00000000E+00
  0.00000000E+00  0.00000000E+00  0.00000000E+00
  0.00000000E+00  0.00000000E+00  0.00000000E+00
  0.00000000E+00  0.00000000E+00  0.00000000E+00
  0.00000000E+00  0.00000000E+00  0.00000000E+00
  0.00000000E+00  0.00000000E+00  0.00000000E+00
  0.00000000E+00  0.00000000E+00  0.00000000E+00
  0.00000000E+00  0.00000000E+00  0.00000000E+00
  0.00000000E+00  0.00000000E+00  0.00000000E+00
  0.00000000E+00  0.00000000E+00  0.00000000E+00
  0.00000000E+00  0.00000000E+00  0.00000000E+00
  0.00000000E+00  0.00000000E+00  0.00000000E+00
  0.00000000E+00  0.00000000E+00  0.00000000E+00
  0.00000000E+00  0.00000000E+00  0.00000000E+00
  0.00000000E+00  0.00000000E+00  0.00000000E+00
  0.00000000E+00  0.00000000E+00  0.00000000E+00
  0.00000000E+00  0.00000000E+00  0.00000000E+00
  0.00000000E+00  0.00000000E+00  0.00000000E+00
  0.00000000E+00  0.00000000E+00  0.00000000E+00
  0.00000000E+00  0.00000000E+00  0.00000000E+00
  0.00000000E+00  0.00000000E+00  0.00000000E+00
  0.00000000E+00  0.00000000E+00  0.00000000E+00
  0.00000000E+00  0.00000000E+00  0.00000000E+00
  0.00000000E+00  0.00000000E+00  0.00000000E+00
  0.00000000E+00  0.00000000E+00  0.00000000E+00
  0.00000000E+00  0.00000000E+00  0.00000000E+00
  0.00000000E+00  0.00000000E+00  0.00000000E+00
  0.00000000E+00  0.00000000E+00  0.00000000E+00
  0.00000000E+00  0.00000000E+00  0.00000000E+00
  0.00000000E+00  0.00000000E+00  0.00000000E+00
  0.00000000E+00  0.00000000E+00  0.00000000E+00
  0.00000000E+00  0.00000000E+00  0.00000000E+00
  0.00000000E+00  0.00000000E+00  0.00000000E+00
  0.00000000E+00  0.00000000E+00  0.00000000E+00
  0.00000000E+00  0.00000000E+00  0.00000000E+00
  0.00000000E+00  0.00000000E+00  0.00000000E+00
  0.00000000E+00  0.00000000E+00  0.00000000E+00
  0.00000000E+00  0.00000000E+00  0.00000000E+00
  0.00000000E+00  0.00000000E+00  0.00000000E+00
  0.00000000E+00  0.00000000E+00  0.00000000E+00
  0.00000000E+00  0.00000000E+00  0.00000000E+00
  0.00000000E+00  0.00000000E+00  0.00000000E+00
  0.00000000E+00  0.00000000E+00  0.00000000E+00
  0.00000000E+00  0.00000000E+00  0.00000000E+00
  0.00000000E+00  0.00000000E+00  0.00000000E+00
  0.00000000E+00  0.00000000E+00  0.00000000E+00
  0.00000000E+00  0.00000000E+00  0.00000000E+00
  0.00000000E+00  0.00000000E+00  0.00000000E+00
  0.00000000E+00  0.00000000E+00  0.00000000E+00
  0.00000000E+00  0.00000000E+00  0.00000000E+00
  0.00000000E+00  0.00000000E+00  0.00000000E+00
  0.00000000E+00  0.00000000E+00  0.00000000E+00
  0.00000000E+00  0.00000000E+00  0.00000000E+00
  0.00000000E+00  0.00000000E+00  0.00000000E+00
  0.00000000E+00  0.00000000E+00  0.00000000E+00
  0.00000000E+00  0.00000000E+00  0.00000000E+00
  0.00000000E+00  0.00000000E+00  0.00000000E+00
  0.00000000E+00  0.00000000E+00  0.00000000E+00
  0.00000000E+00  0.00000000E+00  0.00000000E+00
  0.00000000E+00  0.00000000E+00  0.00000000E+00
  0.00000000E+00  0.00000000E+00  0.00000000E+00
  0.00000000E+00  0.00000000E+00  0.00000000E+00
  0.00000000E+00  0.00000000E+00  0.00000000E+00
  0.00000000E+00  0.00000000E+00  0.00000000E+00
  0.00000000E+00  0.00000000E+00  0.00000000E+00
  0.00000000E+00  0.00000000E+00  0.00000000E+00
  0.00000000E+00  0.00000000E+00  0.00000000E+00
  0.00000000E+00  0.00000000E+00  0.00000000E+00
  0.00000000E+00  0.00000000E+00  0.00000000E+00
  0.00000000E+00  0.00000000E+00  0.00000000E+00
  0.00000000E+00  0.00000000E+00  0.00000000E+00
  0.00000000E+00  0.00000000E+00  0.00000000E+00
  0.00000000E+00  0.00000000E+00  0.00000000E+00
  0.00000000E+00  0.00000000E+00  0.00000000E+00
  0.00000000E+00  0.00000000E+00  0.00000000E+00
  0.00000000E+00  0.00000000E+00  0.00000000E+00
  0.00000000E+00  0.00000000E+00  0.00000000E+00
  0.00000000E+00  0.00000000E+00  0.00000000E+00
  0.00000000E+00  0.00000000E+00  0.00000000E+00
  0.00000000E+00  0.00000000E+00  0.00000000E+00
  0.00000000E+00  0.00000000E+00  0.00000000E+00
  0.00000000E+00  0.00000000E+00  0.00000000E+00
  0.00000000E+00  0.00000000E+00  0.00000000E+00
  0.00000000E+00  0.00000000E+00  0.00000000E+00
  0.00000000E+00  0.00000000E+00  0.00000000E+00
  0.00000000E+00  0.00000000E+00  0.00000000E+00
  0.00000000E+00  0.00000000E+00  0.00000000E+00
  0.00000000E+00  0.00000000E+00  0.00000000E+00
  0.00000000E+00  0.00000000E+00  0.00000000E+00
  0.00000000E+00  0.00000000E+00  0.00000000E+00
  0.00000000E+00  0.00000000E+00  0.00000000E+00
  0.00000000E+00  0.00000000E+00  0.00000000E+00
  0.00000000E+00  0.00000000E+00  0.00000000E+00
  0.00000000E+00  0.00000000E+00  0.00000000E+00
  0.00000000E+00  0.00000000E+00  0.00000000E+00
  0.00000000E+00  0.00000000E+00  0.00000000E+00
  0.00000000E+00  0.00000000E+00  0.00000000E+00
  0.00000000E+00  0.00000000E+00  0.00000000E+00
  0.00000000E+00  0.00000000E+00  0.00000000E+00
  0.00000000E+00  0.00000000E+00  0.00000000E+00
  0.00000000E+00  0.00000000E+00  0.00000000E+00
  0.00000000E+00  0.00000000E+00  0.00000000E+00
  0.00000000E+00  0.00000000E+00  0.00000000E+00
  0.00000000E+00  0.00000000E+00  0.00000000E+00
  0.00000000E+00  0.00000000E+00  0.00000000E+00
  0.00000000E+00  0.00000000E+00  0.00000000E+00
  0.00000000E+00  0.00000000E+00  0.00000000E+00
  0.00000000E+00  0.00000000E+00  0.00000000E+00
  0.00000000E+00  0.00000000E+00  0.00000000E+00
  0.00000000E+00  0.00000000E+00  0.00000000E+00
  0.00000000E+00  0.00000000E+00  0.00000000E+00
  0.00000000E+00  0.00000000E+00  0.00000000E+00
  0.00000000E+00  0.00000000E+00  0.00000000E+00
  0.00000000E+00  0.00000000E+00  0.00000000E+00
  0.00000000E+00  0.00000000E+00  0.00000000E+00
  0.00000000E+00  0.00000000E+00  0.00000000E+00
  0.00000000E+00  0.00000000E+00  0.00000000E+00
  0.00000000E+00  0.00000000E+00  0.00000000E+00
  0.00000000E+00  0.00000000E+00  0.00000000E+00
  0.00000000E+00  0.00000000E+00  0.00000000E+00
  0.00000000E+00  0.00000000E+00  0.00000000E+00
  0.00000000E+00  0.00000000E+00  0.00000000E+00
  0.00000000E+00  0.00000000E+00  0.00000000E+00
  0.00000000E+00  0.00000000E+00  0.00000000E+00
  0.00000000E+00  0.00000000E+00  0.00000000E+00
  0.00000000E+00  0.00000000E+00  0.00000000E+00
  0.00000000E+00  0.00000000E+00  0.00000000E+00
  0.00000000E+00  0.00000000E+00  0.00000000E+00
  0.00000000E+00  0.00000000E+00  0.00000000E+00
  0.00000000E+00  0.00000000E+00  0.00000000E+00
  0.00000000E+00  0.00000000E+00  0.00000000E+00
  0.00000000E+00  0.00000000E+00  0.00000000E+00
  0.00000000E+00  0.00000000E+00  0.00000000E+00
  0.00000000E+00  0.00000000E+00  0.00000000E+00
  0.00000000E+00  0.00000000E+00  0.00000000E+00
  0.00000000E+00  0.00000000E+00  0.00000000E+00
  0.00000000E+00  0.00000000E+00  0.00000000E+00
  0.00000000E+00  0.00000000E+00  0.00000000E+00
  0.00000000E+00  0.00000000E+00  0.00000000E+00
  0.00000000E+00  0.00000000E+00  0.00000000E+00
  0.00000000E+00  0.00000000E+00  0.00000000E+00
  0.00000000E+00  0.00000000E+00  0.00000000E+00
  0.00000000E+00  0.00000000E+00  0.00000000E+00
  0.00000000E+00  0.00000000E+00  0.00000000E+00
  0.00000000E+00  0.00000000E+00  0.00000000E+00
  0.00000000E+00  0.00000000E+00  0.00000000E+00
  0.00000000E+00  0.00000000E+00  0.00000000E+00
  0.00000000E+00  0.00000000E+00  0.00000000E+00
  0.00000000E+00  0.00000000E+00  0.00000000E+00
  0.00000000E+00  0.00000000E+00  0.00000000E+00
  0.00000000E+00  0.00000000E+00  0.00000000E+00
  0.00000000E+00  0.00000000E+00  0.00000000E+00
  0.00000000E+00  0.00000000E+00  0.00000000E+00
  0.00000000E+00  0.00000000E+00  0.00000000E+00
  0.00000000E+00  0.00000000E+00  0.00000000E+00
  0.00000000E+00  0.00000000E+00  0.00000000E+00
  0.00000000E+00  0.00000000E+00  0.00000000E+00
  0.00000000E+00  0.00000000E+00  0.00000000E+00
  0.00000000E+00  0.00000000E+00  0.00000000E+00
  0.00000000E+00  0.00000000E+00  0.00000000E+00
  0.00000000E+00  0.00000000E+00  0.00000000E+00
  0.00000000E+00  0.00000000E+00  0.00000000E+00
  0.00000000E+00  0.00000000E+00  0.00000000E+00
  0.00000000E+00  0.00000000E+00  0.00000000E+00
  0.00000000E+00  0.00000000E+00  0.00000000E+00
  0.00000000E+00  0.00000000E+00  0.00000000E+00
  0.00000000E+00  0.00000000E+00  0.00000000E+00
  0.00000000E+00  0.00000000E+00  0.00000000E+00
  0.00000000E+00  0.00000000E+00  0.00000000E+00
  0.00000000E+00  0.00000000E+00  0.00000000E+00
  0.00000000E+00  0.00000000E+00  0.00000000E+00
  0.00000000E+00  0.00000000E+00  0.00000000E+00
  0.00000000E+00  0.00000000E+00  0.00000000E+00
  0.00000000E+00  0.00000000E+00  0.00000000E+00
  0.00000000E+00  0.00000000E+00  0.00000000E+00
  0.00000000E+00  0.00000000E+00  0.00000000E+00
  0.00000000E+00  0.00000000E+00  0.00000000E+00
  0.00000000E+00  0.00000000E+00  0.00000000E+00
  0.00000000E+00  0.00000000E+00  0.00000000E+00
  0.00000000E+00  0.00000000E+00  0.00000000E+00
  0.00000000E+00  0.00000000E+00  0.00000000E+00
  0.00000000E+00  0.00000000E+00  0.00000000E+00
  0.00000000E+00  0.00000000E+00  0.00000000E+00
  0.00000000E+00  0.00000000E+00  0.00000000E+00
  0.00000000E+00  0.00000000E+00  0.00000000E+00
  0.00000000E+00  0.00000000E+00  0.00000000E+00
  0.00000000E+00  0.00000000E+00  0.00000000E+00
  0.00000000E+00  0.00000000E+00  0.00000000E+00
  0.00000000E+00  0.00000000E+00  0.00000000E+00
  0.00000000E+00  0.00000000E+00  0.00000000E+00
  0.00000000E+00  0.00000000E+00  0.00000000E+00
  0.00000000E+00  0.00000000E+00  0.00000000E+00
  0.00000000E+00  0.00000000E+00  0.00000000E+00
  0.00000000E+00  0.00000000E+00  0.00000000E+00
  0.00000000E+00  0.00000000E+00  0.00000000E+00
  0.00000000E+00  0.00000000E+00  0.00000000E+00
  0.00000000E+00  0.00000000E+00  0.00000000E+00
  0.00000000E+00  0.00000000E+00  0.00000000E+00
  0.00000000E+00  0.00000000E+00  0.00000000E+00
  0.00000000E+00  0.00000000E+00  0.00000000E+00
  0.00000000E+00  0.00000000E+00  0.00000000E+00
  0.00000000E+00  0.00000000E+00  0.00000000E+00
  0.00000000E+00  0.00000000E+00  0.00000000E+00
  0.00000000E+00  0.00000000E+00  0.00000000E+00
  0.00000000E+00  0.00000000E+00  0.00000000E+00
  0.00000000E+00  0.00000000E+00  0.00000000E+00
  0.00000000E+00  0.00000000E+00  0.00000000E+00
  0.00000000E+00  0.00000000E+00  0.00000000E+00
  0.00000000E+00  0.00000000E+00  0.00000000E+00
  0.00000000E+00  0.00000000E+00  0.00000000E+00
  0.00000000E+00  0.00000000E+00  0.00000000E+00
  0.00000000E+00  0.00000000E+00  0.00000000E+00
  0.00000000E+00  0.00000000E+00  0.00000000E+00
  0.00000000E+00  0.00000000E+00  0.00000000E+00
  0.00000000E+00  0.00000000E+00  0.00000000E+00
  0.00000000E+00  0.00000000E+00  0.00000000E+00
  0.00000000E+00  0.00000000E+00  0.00000000E+00
  0.00000000E+00  0.00000000E+00  0.00000000E+00
  0.00000000E+00  0.00000000E+00  0.00000000E+00
  0.00000000E+00  0.00000000E+00  0.00000000E+00
  0.00000000E+00  0.00000000E+00  0.00000000E+00
  0.00000000E+00  0.00000000E+00  0.00000000E+00
  0.00000000E+00  0.00000000E+00  0.00000000E+00
  0.00000000E+00  0.00000000E+00  0.00000000E+00
  0.00000000E+00  0.00000000E+00  0.00000000E+00
  0.00000000E+00  0.00000000E+00  0.00000000E+00
  0.00000000E+00  0.00000000E+00  0.00000000E+00
  0.00000000E+00  0.00000000E+00  0.00000000E+00
