# Supplementary material for: Dramatic Enhancement of Rare-Earth Metal–Organic Framework Stability Via Metal Cluster Fluorination
Source: JACS Au. 2022 Aug 9;2(8):1889–98. doi: 10.1021/jacsau.2c00259 (PMC9400048; doi:10.1021/jacsau.2c00259)
Supplement: Supplementary file 2 — au2c00259_si_002.zip [file au2c00259_si_002.zip › jacs_supplement/poscars/empty_stability/dobdc/mixed/y/single/two/POSCAR]

POSCAR file written by OVITO Basic 3.5.4
   1.00000000000000     
    15.2825321758161063   -0.0418236054681307    0.0200261463572268
    -0.0880573346552073   14.8503443212233570   -0.0387968891367697
     0.1461817924760573   -0.0835656823072077   21.3548780815875325
   C    Y    H    O    F 
    96    12    66    86     2
Direct
  0.3563617880609158  0.9327823939313333  0.9720526111924670
  0.0636018005414840  0.3885622818779737  0.0335826465096787
  0.4766665053597592  0.1876505012641232  0.0118972104687387
  0.8033461771222647  0.4795917506720286  0.9967183140075093
  0.4467097566448786  0.0944038806967242  0.9947191880154591
  0.8967880231794254  0.4583415221803335  0.0104102523029681
  0.4838279451172340  0.0126266488954911  0.0137901464563583
  0.4370236414148110  0.9331657309350661  0.0031504330213465
  0.9715968473655394  0.5069268270273781  0.9905205576039080
  0.0535807252546832  0.4702068414957310  0.0017408807431920
  0.3691458923699855  0.0931208609786296  0.9611567476161582
  0.9073021521166282  0.3792169884306489  0.0437173592786877
  0.3238033159897427  0.0141865616399812  0.9484020717606967
  0.9884136829052679  0.3438925722972428  0.0565555423257251
  0.3043638885759066  0.8496883421922163  0.9696230912610844
  0.1513503005607291  0.3497515208280575  0.0376935303329944
  0.6759481558578671  0.6695677061761316  0.1345444338735078
  0.3517565857468057  0.3819643577129597  0.1742550282000366
  0.3678137345666741  0.6683813964304406  0.1529907689682091
  0.6786139128315298  0.3528499574823414  0.1534324850542887
  0.7923788595195660  0.7768907186503853  0.1678683550107323
  0.2544245715567470  0.2576376579159358  0.2037168510200971
  0.2513460374023921  0.7769755311686239  0.1873597987672184
  0.7977249023449104  0.2463464733194556  0.1864706562870637
  0.7222466030508841  0.7201044427330530  0.1840327693641655
  0.3037936428148598  0.3314698554918820  0.2236802214344138
  0.3177114625978703  0.7144605708814566  0.2026868505161303
  0.7331537127423857  0.3106591541271229  0.2021497256039027
  0.8427592115328721  0.2036500142786437  0.2339192021336913
  0.2054858152536241  0.8183192324767958  0.2360466035965842
  0.2089856476858856  0.2028247582200464  0.2457656838583944
  0.8379667770063435  0.8252649108463075  0.2134496794430731
  0.6959422793354832  0.7114788079332683  0.2478396321851974
  0.3072801447690949  0.3535544719764303  0.2882452125311019
  0.3356581710229349  0.6946481746341817  0.2651755402932281
  0.7180776358454395  0.3335264589577775  0.2648145198177474
  0.8258562158288143  0.2247042782364446  0.2965967710774393
  0.2225009199664072  0.7976006417598711  0.2984773457943746
  0.2154634579142041  0.2226032278873191  0.3105097500922938
  0.8119886950232100  0.8153993202277121  0.2770333848252093
  0.7640819752640695  0.2917796294097244  0.3119769306656366
  0.2883355919295809  0.7344932986503920  0.3136132793112552
  0.2637873276281582  0.2979785491383495  0.3304233519817146
  0.7417252796165954  0.7595082559609665  0.2931207098784157
  0.8713915734931419  0.1741909280225897  0.3461683651385528
  0.1701878680652484  0.8424604555652735  0.3476489415096751
  0.1728996031610208  0.1645315642930214  0.3574063201918207
  0.8584064378617029  0.8617623513334820  0.3283664512125810
  0.9048231405452825  0.5618315695468752  0.4596456130658666
  0.4178078828053202  0.9992832481973863  0.5037602015536180
  0.0089904534690959  0.3075185362238244  0.5110098529608820
  0.6984521697563224  0.0087921071162853  0.4901675316693925
  0.9869709602800256  0.4001583146439103  0.4887707602642806
  0.6005674094667555  0.0103536482031288  0.4932358690918832
  0.0217071835843683  0.4815779127676549  0.5121215823695877
  0.5501596408079976  0.0895350591489006  0.4892594257797640
  0.9159271261748003  0.4015362680488508  0.4483876627166978
  0.5586469953710775  0.9274386707107283  0.5017656392010181
  0.8739023590163342  0.4805900754468055  0.4333305372683398
  0.4687354944743021  0.9211021760032096  0.5067820580330391
  0.8573904476251073  0.6464353464634911  0.4528113351383993
  0.3219799324365624  0.9985550474564135  0.5077647507363920
  0.1509494992228753  0.8116774220986969  0.6440228591700006
  0.8396558519323349  0.1319608697980783  0.6606101062031655
  0.8367698882132899  0.8236775051008607  0.6399727138452889
  0.1518790168948669  0.1290588976147831  0.6663237297018725
  0.2619141831818581  0.6998158741171423  0.6767727865483621
  0.7312230724468805  0.2462831645346881  0.6910647562652770
  0.7415590410052815  0.6924641013431483  0.6778582338263277
  0.2428602179866530  0.2641929253135515  0.7010511650570947
  0.2020526021724152  0.7671595745440385  0.6930051110367259
  0.7843771564602378  0.1751944585920739  0.7090278396132419
  0.7822093472858995  0.7767745434381723  0.6877597924373902
  0.1925199864248626  0.1864084074123227  0.7157235438834846
  0.2852951169247078  0.3097041924608490  0.7492163074361784
  0.6942747260852187  0.6541578959758283  0.7269214192517239
  0.6787154490784459  0.2910654606631127  0.7344099333125058
  0.3116163637419334  0.6571486179040491  0.7219326315443695
  0.1914339410653909  0.7930271935506781  0.7569149934548491
  0.7853352313496842  0.1461830651434326  0.7722204087843849
  0.7724079631178782  0.8196861381108675  0.7456372459165124
  0.1824872784436664  0.1604248133954371  0.7782142868734212
  0.2772816811543493  0.2823119658290167  0.8112737944113491
  0.6854962308899744  0.6964569127732503  0.7852913429922097
  0.6816446797211597  0.2640875841732893  0.7980870670946487
  0.3023743388329621  0.6850526748907839  0.7854940454010020
  0.2232721870777254  0.2079580393315155  0.8261345270796596
  0.7238793788309152  0.7823182022459250  0.7944914710543500
  0.7342610300035020  0.1921558092716538  0.8159384977626161
  0.2426734248808913  0.7516168365565576  0.8018011552026962
  0.3280960229974923  0.3311907709549757  0.8595131628038715
  0.6404820385481500  0.6454959104585782  0.8357806473342677
  0.6313814726606992  0.3129246304578857  0.8465245293442010
  0.3547049268057094  0.6442024107625244  0.8357932140453386
  0.9793497039492252  0.5612017311059958  0.4975382732828706
  0.4595895926947833  0.0824356505448947  0.4952151098667912
  0.3699507773940027  0.3831155531835364  0.0158864849053799
  0.6388982370810865  0.6175770550473700  0.9867689649477356
  0.6148910382717148  0.3604607546297842  0.0005458816861292
  0.3925294581100403  0.6420333311953073  0.9938887129111507
  0.5171036989525959  0.5019119659501285  0.1317167299605728
  0.0139163042585864  0.0050507308827434  0.3762908934786182
  0.1214914369646536  0.8692192703917101  0.4983526183778082
  0.8839144698581691  0.1232667526583100  0.5048795256312815
  0.8709572926709797  0.8701239490452437  0.4884347912015414
  0.1310540223308223  0.1252318328027968  0.5104510958202297
  0.9957885237565591  0.9804934226084754  0.6247848572989270
  0.4949507584098072  0.4843151649197921  0.8749271257404700
  0.3421848498147000  0.1578448039977971  0.9477663915621051
  0.4612434084125354  0.8687255474402988  0.0206216866155131
  0.8480743146612753  0.3433093751610841  0.0580489158516144
  0.5771656874575157  0.9543619698908898  0.0567145554746062
  0.1131492594082175  0.5032875735209217  0.9840495041768804
  0.0180014048395378  0.6098618201550892  0.9473986497335716
  0.9359063108352146  0.2428333851334372  0.1013578835006683
  0.3616734795777035  0.5352697116077181  0.0907099090320145
  0.5250688366218057  0.7107602104320279  0.0750259196646184
  0.7670053411856230  0.2555042016577289  0.1015878099503169
  0.2694353483988010  0.7573970631164357  0.1012526854432565
  0.4947297315204580  0.3162271242056391  0.0951387406239022
  0.8117387746894451  0.7824094780510578  0.1186231124015436
  0.2516070909938364  0.2427181733738664  0.1535748000156616
  0.1545399833426231  0.8669722000965407  0.2254288002233480
  0.8908144267710725  0.1516634239874790  0.2227631049804231
  0.9275549677044950  0.9052690314838401  0.2371504739024459
  0.1352879486600926  0.1045831165558937  0.2619527707757996
  0.3392737020795735  0.4379973724707753  0.3519306660049324
  0.6062282370309831  0.6316055987341116  0.2262768337698020
  0.6684658793249483  0.3839428891352199  0.2759311533182611
  0.3867662651467896  0.6460025455125873  0.2755469321866073
  0.2655417096466763  0.3120013730233069  0.3809023212731617
  0.7236253574927289  0.7528765892971236  0.3424928781476950
  0.0138046836598562  0.1797193722981305  0.4185333635917985
  0.8383965392308710  0.0015492810576490  0.4083976953780635
  0.2610253979722543  0.7472730724686656  0.3986290505816186
  0.7839047548837215  0.2672088065473517  0.3974837818971508
  0.0043508634690497  0.8262683908952440  0.3975987479459064
  0.0003735932048983  0.6256181168640538  0.5181030578292933
  0.4181027720377415  0.1421469821212895  0.4927376966813810
  0.6006111025850274  0.8680898990582193  0.5044498485588349
  0.8899567618150783  0.3369768055522258  0.4318917387443690
  0.5450570707833577  0.2162257891635377  0.4761405889697201
  0.4643919373896921  0.7888813172225682  0.5073317540017968
  0.7789826664330732  0.4169024621945496  0.3877624644673219
  0.1025538449081367  0.5387763939846764  0.5682432340267809
  0.3291448494742681  0.8689423412204107  0.5118265764762810
  0.7713080685876150  0.5822081275212483  0.4060524269834289
  0.9944747893871266  0.1670601646741474  0.5919699719062663
  0.1643447283083290  0.9972683264844093  0.5957899011393124
  0.9855334115270580  0.8130498855708268  0.5852364164416102
  0.2810708605479491  0.3519241869902388  0.6422563055680612
  0.8271189349315620  0.9870421278962027  0.5844564329736102
  0.7253761290443492  0.5887685452735525  0.6261200621350298
  0.2695142771135721  0.6805964491586707  0.6275010057253283
  0.7315010870555980  0.2664299442849654  0.6419134850624886
  0.6635108325866952  0.5875521378170632  0.7214626399013468
  0.3270140410522515  0.3684611025872684  0.7393478909972657
  0.5955371997259249  0.3788622240311028  0.7538848242629115
  0.3947272448207428  0.5719338292157019  0.7451057079948313
  0.1046289091595582  0.8750858092445242  0.7361296497586451
  0.8691297869199204  0.0592120147865387  0.7515963552300775
  0.1418010883044971  0.1011507245887628  0.7882281185722064
  0.8051738368063752  0.8850324450640841  0.7521961809632955
  0.2357367490869322  0.7713564960704176  0.8509954273912754
  0.7351215689461554  0.1727940939965578  0.8652407800995832
  0.2475129088245893  0.2308497820517914  0.9116872960369022
  0.7424207111401984  0.8865192825987052  0.8452661479875729
  0.6743660904944022  0.4741449960841848  0.9041719457980903
  0.4790120611349806  0.3181982551304117  0.9232605579312789
  0.3165440096276342  0.5008779207548741  0.9130559799723130
  0.2161773558931870  0.9139504798171245  0.9262625890074929
  0.1007445015683359  0.2473931214050609  0.0789404761496471
  0.1765853095239862  0.0053249775426139  0.4116560698200900
  0.2297699827330959  0.0786772208116417  0.9050401281650338
  0.5560785028157511  0.2117266634844412  0.0095154288406576
  0.3296953822353217  0.7787088342148394  0.9940859426593036
  0.7783730046283353  0.5598083720876872  0.9896731588218586
  0.2169808123568515  0.3890707820803669  0.0161480433872399
  0.2270293545569757  0.8510008796096713  0.9426649467369188
  0.1593718581844641  0.2690971735085981  0.0630596738836715
  0.4123314114706034  0.2386201399399042  0.0260674871597004
  0.7540996728428766  0.4100620203493790  0.9947891457427573
  0.5608324887871845  0.0153648600867839  0.0450252986431678
  0.9608751374691593  0.5846588039278657  0.9587741870705671
  0.2469436890133494  0.0147256547386903  0.9167476348838335
  0.9953644897930047  0.2652823958815560  0.0889590704231722
  0.5037016796284632  0.3739667142902050  0.0745769696534495
  0.5209932676015967  0.6897479866922325  0.0318474904709944
  0.4073098926437737  0.5206963451820172  0.0598874989589859
  0.6956946847137218  0.6800160949891847  0.0774282492411729
  0.3251005966185829  0.3724508398661470  0.1183320026969952
  0.3410186200249612  0.6781537317598634  0.0958909205773892
  0.6866560137488520  0.3218632809261379  0.0970773098375730
  0.2316891157681624  0.7979178529557274  0.1280119187193947
  0.8163284839687748  0.2250376007507171  0.1257118521898661
  0.6134731817224406  0.6158551012011699  0.1527090946164762
  0.4176203628454829  0.4300315405793000  0.1897439120958353
  0.4333003414651131  0.6212396972231105  0.1669566253920394
  0.6273262798459740  0.4152098542813363  0.1695292497159357
  0.1617855317457213  0.1332047588903649  0.2233057281000725
  0.9052194619395166  0.8793600182931769  0.1965351325877620
  0.6285308977379884  0.6587426237986875  0.2665249938671295
  0.3514162773286884  0.4288930200182364  0.3073894240392150
  0.9272780059595718  0.1163240210570038  0.3304806172015233
  0.1163109070744923  0.9022817451094198  0.3328020727147347
  0.1222679246872076  0.1007046627442634  0.3361363201264922
  0.9236726831365800  0.9145309651471791  0.3138266831421035
  0.7488356999358530  0.3155184614896314  0.3731383748006252
  0.3058484224234448  0.7123892685851700  0.3735900417521734
  0.8493842737195436  0.1931599915614370  0.4037250805428627
  0.1827720444426930  0.8171424117444985  0.4056095685312471
  0.1871721360547909  0.1775800089683202  0.4150637213224115
  0.8332456934796397  0.8476351788349277  0.3839331676627467
  0.0048468896295617  0.8680255965818020  0.4329636246721975
  0.0130684288425016  0.1273466467431987  0.4457038034647809
  0.8898533091533594  0.0052035858360640  0.4349963528415941
  0.1325215851914621  0.9981206769169404  0.4445610036044698
  0.8859870074163751  0.7175500119584015  0.4759421569234590
  0.0862314202600132  0.2785719637669573  0.5138034312775801
  0.7394115859433370  0.0830608934956985  0.4928075624749439
  0.2788857583545976  0.0680286279049795  0.5080393848479119
  0.7821884813082818  0.6453800540683758  0.4226822418256404
  0.2823047130340228  0.9169432655617911  0.5103345276603619
  0.9396924060130729  0.2627185790669984  0.5241509416632155
  0.7325270858898563  0.9311549671701655  0.4861862897512381
  0.0915254397844905  0.4786172219450080  0.5511794792693934
  0.5898330317416409  0.1699223121162703  0.4791471463528651
  0.8012749365922716  0.4807882166902786  0.3968148799977484
  0.4261585014480360  0.8399242767761521  0.5158316525834934
  0.0059730742460431  0.1107667656574307  0.5696329548143666
  0.9956120184421167  0.8546064248060787  0.5507036263386169
  0.1218623655935218  0.9844859329338149  0.5629778200025370
  0.8790009127156111  0.9892714169448027  0.5576931630149886
  0.1654499591732304  0.7934640250071610  0.5861467553067143
  0.8324566202954031  0.1568896166464313  0.6044958624220556
  0.8177196875315218  0.8139891096074479  0.5826797827339334
  0.1784181783274263  0.1423070826504045  0.6104328881610783
  0.7521646830054110  0.6484356975854979  0.6220257661934738
  0.2496080242453260  0.2943384346236826  0.6412695353017241
  0.0929921482702625  0.8686433340136404  0.6626110818069790
  0.8932210080250584  0.0701268611485091  0.6787312460133919
  0.8995078116255399  0.8727348998437634  0.6609796730551309
  0.0961713211032702  0.0689746112386516  0.6824775627827080
  0.6280689961767294  0.3591899403326622  0.7148071864890539
  0.3671340992359262  0.5912064135589574  0.7044442253479559
  0.1345549186544872  0.8562814785034618  0.7759472068112885
  0.8343817620969816  0.0759371888506877  0.7905224347157187
  0.3826180135501431  0.3902114407869206  0.8416677707420988
  0.5905009066187077  0.5801845575716058  0.8207682438072794
  0.5763110643179630  0.3728222318366292  0.8272281394798995
  0.4044321398485309  0.5779089384848106  0.8196620834807717
  0.2122421895059503  0.1824436607483761  0.8872023007654377
  0.7132381459956108  0.8279223451083340  0.8493850525022211
  0.3140211169367930  0.3097435748906747  0.9174321452705811
  0.6581160488293349  0.6691190635926461  0.8919996638869918
  0.6435531484426136  0.2961401566127577  0.9037233641082452
  0.3483730386800019  0.6739919111176818  0.8912040723927461
  0.4858380495925019  0.3729585207641435  0.9482893608591922
  0.3571065159486295  0.5053576662989059  0.9478767238577461
  0.6233003185485870  0.4836489390251728  0.9308855073341675
  0.6010961284592966  0.5033638117944506  0.0468604658660396
  0.5054055838568559  0.6011869838206678  0.9382679193782764
 
  0.00000000E+00  0.00000000E+00  0.00000000E+00
  0.00000000E+00  0.00000000E+00  0.00000000E+00
  0.00000000E+00  0.00000000E+00  0.00000000E+00
  0.00000000E+00  0.00000000E+00  0.00000000E+00
  0.00000000E+00  0.00000000E+00  0.00000000E+00
  0.00000000E+00  0.00000000E+00  0.00000000E+00
  0.00000000E+00  0.00000000E+00  0.00000000E+00
  0.00000000E+00  0.00000000E+00  0.00000000E+00
  0.00000000E+00  0.00000000E+00  0.00000000E+00
  0.00000000E+00  0.00000000E+00  0.00000000E+00
  0.00000000E+00  0.00000000E+00  0.00000000E+00
  0.00000000E+00  0.00000000E+00  0.00000000E+00
  0.00000000E+00  0.00000000E+00  0.00000000E+00
  0.00000000E+00  0.00000000E+00  0.00000000E+00
  0.00000000E+00  0.00000000E+00  0.00000000E+00
  0.00000000E+00  0.00000000E+00  0.00000000E+00
  0.00000000E+00  0.00000000E+00  0.00000000E+00
  0.00000000E+00  0.00000000E+00  0.00000000E+00
  0.00000000E+00  0.00000000E+00  0.00000000E+00
  0.00000000E+00  0.00000000E+00  0.00000000E+00
  0.00000000E+00  0.00000000E+00  0.00000000E+00
  0.00000000E+00  0.00000000E+00  0.00000000E+00
  0.00000000E+00  0.00000000E+00  0.00000000E+00
  0.00000000E+00  0.00000000E+00  0.00000000E+00
  0.00000000E+00  0.00000000E+00  0.00000000E+00
  0.00000000E+00  0.00000000E+00  0.00000000E+00
  0.00000000E+00  0.00000000E+00  0.00000000E+00
  0.00000000E+00  0.00000000E+00  0.00000000E+00
  0.00000000E+00  0.00000000E+00  0.00000000E+00
  0.00000000E+00  0.00000000E+00  0.00000000E+00
  0.00000000E+00  0.00000000E+00  0.00000000E+00
  0.00000000E+00  0.00000000E+00  0.00000000E+00
  0.00000000E+00  0.00000000E+00  0.00000000E+00
  0.00000000E+00  0.00000000E+00  0.00000000E+00
  0.00000000E+00  0.00000000E+00  0.00000000E+00
  0.00000000E+00  0.00000000E+00  0.00000000E+00
  0.00000000E+00  0.00000000E+00  0.00000000E+00
  0.00000000E+00  0.00000000E+00  0.00000000E+00
  0.00000000E+00  0.00000000E+00  0.00000000E+00
  0.00000000E+00  0.00000000E+00  0.00000000E+00
  0.00000000E+00  0.00000000E+00  0.00000000E+00
  0.00000000E+00  0.00000000E+00  0.00000000E+00
  0.00000000E+00  0.00000000E+00  0.00000000E+00
  0.00000000E+00  0.00000000E+00  0.00000000E+00
  0.00000000E+00  0.00000000E+00  0.00000000E+00
  0.00000000E+00  0.00000000E+00  0.00000000E+00
  0.00000000E+00  0.00000000E+00  0.00000000E+00
  0.00000000E+00  0.00000000E+00  0.00000000E+00
  0.00000000E+00  0.00000000E+00  0.00000000E+00
  0.00000000E+00  0.00000000E+00  0.00000000E+00
  0.00000000E+00  0.00000000E+00  0.00000000E+00
  0.00000000E+00  0.00000000E+00  0.00000000E+00
  0.00000000E+00  0.00000000E+00  0.00000000E+00
  0.00000000E+00  0.00000000E+00  0.00000000E+00
  0.00000000E+00  0.00000000E+00  0.00000000E+00
  0.00000000E+00  0.00000000E+00  0.00000000E+00
  0.00000000E+00  0.00000000E+00  0.00000000E+00
  0.00000000E+00  0.00000000E+00  0.00000000E+00
  0.00000000E+00  0.00000000E+00  0.00000000E+00
  0.00000000E+00  0.00000000E+00  0.00000000E+00
  0.00000000E+00  0.00000000E+00  0.00000000E+00
  0.00000000E+00  0.00000000E+00  0.00000000E+00
  0.00000000E+00  0.00000000E+00  0.00000000E+00
  0.00000000E+00  0.00000000E+00  0.00000000E+00
  0.00000000E+00  0.00000000E+00  0.00000000E+00
  0.00000000E+00  0.00000000E+00  0.00000000E+00
  0.00000000E+00  0.00000000E+00  0.00000000E+00
  0.00000000E+00  0.00000000E+00  0.00000000E+00
  0.00000000E+00  0.00000000E+00  0.00000000E+00
  0.00000000E+00  0.00000000E+00  0.00000000E+00
  0.00000000E+00  0.00000000E+00  0.00000000E+00
  0.00000000E+00  0.00000000E+00  0.00000000E+00
  0.00000000E+00  0.00000000E+00  0.00000000E+00
  0.00000000E+00  0.00000000E+00  0.00000000E+00
  0.00000000E+00  0.00000000E+00  0.00000000E+00
  0.00000000E+00  0.00000000E+00  0.00000000E+00
  0.00000000E+00  0.00000000E+00  0.00000000E+00
  0.00000000E+00  0.00000000E+00  0.00000000E+00
  0.00000000E+00  0.00000000E+00  0.00000000E+00
  0.00000000E+00  0.00000000E+00  0.00000000E+00
  0.00000000E+00  0.00000000E+00  0.00000000E+00
  0.00000000E+00  0.00000000E+00  0.00000000E+00
  0.00000000E+00  0.00000000E+00  0.00000000E+00
  0.00000000E+00  0.00000000E+00  0.00000000E+00
  0.00000000E+00  0.00000000E+00  0.00000000E+00
  0.00000000E+00  0.00000000E+00  0.00000000E+00
  0.00000000E+00  0.00000000E+00  0.00000000E+00
  0.00000000E+00  0.00000000E+00  0.00000000E+00
  0.00000000E+00  0.00000000E+00  0.00000000E+00
  0.00000000E+00  0.00000000E+00  0.00000000E+00
  0.00000000E+00  0.00000000E+00  0.00000000E+00
  0.00000000E+00  0.00000000E+00  0.00000000E+00
  0.00000000E+00  0.00000000E+00  0.00000000E+00
  0.00000000E+00  0.00000000E+00  0.00000000E+00
  0.00000000E+00  0.00000000E+00  0.00000000E+00
  0.00000000E+00  0.00000000E+00  0.00000000E+00
  0.00000000E+00  0.00000000E+00  0.00000000E+00
  0.00000000E+00  0.00000000E+00  0.00000000E+00
  0.00000000E+00  0.00000000E+00  0.00000000E+00
  0.00000000E+00  0.00000000E+00  0.00000000E+00
  0.00000000E+00  0.00000000E+00  0.00000000E+00
  0.00000000E+00  0.00000000E+00  0.00000000E+00
  0.00000000E+00  0.00000000E+00  0.00000000E+00
  0.00000000E+00  0.00000000E+00  0.00000000E+00
  0.00000000E+00  0.00000000E+00  0.00000000E+00
  0.00000000E+00  0.00000000E+00  0.00000000E+00
  0.00000000E+00  0.00000000E+00  0.00000000E+00
  0.00000000E+00  0.00000000E+00  0.00000000E+00
  0.00000000E+00  0.00000000E+00  0.00000000E+00
  0.00000000E+00  0.00000000E+00  0.00000000E+00
  0.00000000E+00  0.00000000E+00  0.00000000E+00
  0.00000000E+00  0.00000000E+00  0.00000000E+00
  0.00000000E+00  0.00000000E+00  0.00000000E+00
  0.00000000E+00  0.00000000E+00  0.00000000E+00
  0.00000000E+00  0.00000000E+00  0.00000000E+00
  0.00000000E+00  0.00000000E+00  0.00000000E+00
  0.00000000E+00  0.00000000E+00  0.00000000E+00
  0.00000000E+00  0.00000000E+00  0.00000000E+00
  0.00000000E+00  0.00000000E+00  0.00000000E+00
  0.00000000E+00  0.00000000E+00  0.00000000E+00
  0.00000000E+00  0.00000000E+00  0.00000000E+00
  0.00000000E+00  0.00000000E+00  0.00000000E+00
  0.00000000E+00  0.00000000E+00  0.00000000E+00
  0.00000000E+00  0.00000000E+00  0.00000000E+00
  0.00000000E+00  0.00000000E+00  0.00000000E+00
  0.00000000E+00  0.00000000E+00  0.00000000E+00
  0.00000000E+00  0.00000000E+00  0.00000000E+00
  0.00000000E+00  0.00000000E+00  0.00000000E+00
  0.00000000E+00  0.00000000E+00  0.00000000E+00
  0.00000000E+00  0.00000000E+00  0.00000000E+00
  0.00000000E+00  0.00000000E+00  0.00000000E+00
  0.00000000E+00  0.00000000E+00  0.00000000E+00
  0.00000000E+00  0.00000000E+00  0.00000000E+00
  0.00000000E+00  0.00000000E+00  0.00000000E+00
  0.00000000E+00  0.00000000E+00  0.00000000E+00
  0.00000000E+00  0.00000000E+00  0.00000000E+00
  0.00000000E+00  0.00000000E+00  0.00000000E+00
  0.00000000E+00  0.00000000E+00  0.00000000E+00
  0.00000000E+00  0.00000000E+00  0.00000000E+00
  0.00000000E+00  0.00000000E+00  0.00000000E+00
  0.00000000E+00  0.00000000E+00  0.00000000E+00
  0.00000000E+00  0.00000000E+00  0.00000000E+00
  0.00000000E+00  0.00000000E+00  0.00000000E+00
  0.00000000E+00  0.00000000E+00  0.00000000E+00
  0.00000000E+00  0.00000000E+00  0.00000000E+00
  0.00000000E+00  0.00000000E+00  0.00000000E+00
  0.00000000E+00  0.00000000E+00  0.00000000E+00
  0.00000000E+00  0.00000000E+00  0.00000000E+00
  0.00000000E+00  0.00000000E+00  0.00000000E+00
  0.00000000E+00  0.00000000E+00  0.00000000E+00
  0.00000000E+00  0.00000000E+00  0.00000000E+00
  0.00000000E+00  0.00000000E+00  0.00000000E+00
  0.00000000E+00  0.00000000E+00  0.00000000E+00
  0.00000000E+00  0.00000000E+00  0.00000000E+00
  0.00000000E+00  0.00000000E+00  0.00000000E+00
  0.00000000E+00  0.00000000E+00  0.00000000E+00
  0.00000000E+00  0.00000000E+00  0.00000000E+00
  0.00000000E+00  0.00000000E+00  0.00000000E+00
  0.00000000E+00  0.00000000E+00  0.00000000E+00
  0.00000000E+00  0.00000000E+00  0.00000000E+00
  0.00000000E+00  0.00000000E+00  0.00000000E+00
  0.00000000E+00  0.00000000E+00  0.00000000E+00
  0.00000000E+00  0.00000000E+00  0.00000000E+00
  0.00000000E+00  0.00000000E+00  0.00000000E+00
  0.00000000E+00  0.00000000E+00  0.00000000E+00
  0.00000000E+00  0.00000000E+00  0.00000000E+00
  0.00000000E+00  0.00000000E+00  0.00000000E+00
  0.00000000E+00  0.00000000E+00  0.00000000E+00
  0.00000000E+00  0.00000000E+00  0.00000000E+00
  0.00000000E+00  0.00000000E+00  0.00000000E+00
  0.00000000E+00  0.00000000E+00  0.00000000E+00
  0.00000000E+00  0.00000000E+00  0.00000000E+00
  0.00000000E+00  0.00000000E+00  0.00000000E+00
  0.00000000E+00  0.00000000E+00  0.00000000E+00
  0.00000000E+00  0.00000000E+00  0.00000000E+00
  0.00000000E+00  0.00000000E+00  0.00000000E+00
  0.00000000E+00  0.00000000E+00  0.00000000E+00
  0.00000000E+00  0.00000000E+00  0.00000000E+00
  0.00000000E+00  0.00000000E+00  0.00000000E+00
  0.00000000E+00  0.00000000E+00  0.00000000E+00
  0.00000000E+00  0.00000000E+00  0.00000000E+00
  0.00000000E+00  0.00000000E+00  0.00000000E+00
  0.00000000E+00  0.00000000E+00  0.00000000E+00
  0.00000000E+00  0.00000000E+00  0.00000000E+00
  0.00000000E+00  0.00000000E+00  0.00000000E+00
  0.00000000E+00  0.00000000E+00  0.00000000E+00
  0.00000000E+00  0.00000000E+00  0.00000000E+00
  0.00000000E+00  0.00000000E+00  0.00000000E+00
  0.00000000E+00  0.00000000E+00  0.00000000E+00
  0.00000000E+00  0.00000000E+00  0.00000000E+00
  0.00000000E+00  0.00000000E+00  0.00000000E+00
  0.00000000E+00  0.00000000E+00  0.00000000E+00
  0.00000000E+00  0.00000000E+00  0.00000000E+00
  0.00000000E+00  0.00000000E+00  0.00000000E+00
  0.00000000E+00  0.00000000E+00  0.00000000E+00
  0.00000000E+00  0.00000000E+00  0.00000000E+00
  0.00000000E+00  0.00000000E+00  0.00000000E+00
  0.00000000E+00  0.00000000E+00  0.00000000E+00
  0.00000000E+00  0.00000000E+00  0.00000000E+00
  0.00000000E+00  0.00000000E+00  0.00000000E+00
  0.00000000E+00  0.00000000E+00  0.00000000E+00
  0.00000000E+00  0.00000000E+00  0.00000000E+00
  0.00000000E+00  0.00000000E+00  0.00000000E+00
  0.00000000E+00  0.00000000E+00  0.00000000E+00
  0.00000000E+00  0.00000000E+00  0.00000000E+00
  0.00000000E+00  0.00000000E+00  0.00000000E+00
  0.00000000E+00  0.00000000E+00  0.00000000E+00
  0.00000000E+00  0.00000000E+00  0.00000000E+00
  0.00000000E+00  0.00000000E+00  0.00000000E+00
  0.00000000E+00  0.00000000E+00  0.00000000E+00
  0.00000000E+00  0.00000000E+00  0.00000000E+00
  0.00000000E+00  0.00000000E+00  0.00000000E+00
  0.00000000E+00  0.00000000E+00  0.00000000E+00
  0.00000000E+00  0.00000000E+00  0.00000000E+00
  0.00000000E+00  0.00000000E+00  0.00000000E+00
  0.00000000E+00  0.00000000E+00  0.00000000E+00
  0.00000000E+00  0.00000000E+00  0.00000000E+00
  0.00000000E+00  0.00000000E+00  0.00000000E+00
  0.00000000E+00  0.00000000E+00  0.00000000E+00
  0.00000000E+00  0.00000000E+00  0.00000000E+00
  0.00000000E+00  0.00000000E+00  0.00000000E+00
  0.00000000E+00  0.00000000E+00  0.00000000E+00
  0.00000000E+00  0.00000000E+00  0.00000000E+00
  0.00000000E+00  0.00000000E+00  0.00000000E+00
  0.00000000E+00  0.00000000E+00  0.00000000E+00
  0.00000000E+00  0.00000000E+00  0.00000000E+00
  0.00000000E+00  0.00000000E+00  0.00000000E+00
  0.00000000E+00  0.00000000E+00  0.00000000E+00
  0.00000000E+00  0.00000000E+00  0.00000000E+00
  0.00000000E+00  0.00000000E+00  0.00000000E+00
  0.00000000E+00  0.00000000E+00  0.00000000E+00
  0.00000000E+00  0.00000000E+00  0.00000000E+00
  0.00000000E+00  0.00000000E+00  0.00000000E+00
  0.00000000E+00  0.00000000E+00  0.00000000E+00
  0.00000000E+00  0.00000000E+00  0.00000000E+00
  0.00000000E+00  0.00000000E+00  0.00000000E+00
  0.00000000E+00  0.00000000E+00  0.00000000E+00
  0.00000000E+00  0.00000000E+00  0.00000000E+00
  0.00000000E+00  0.00000000E+00  0.00000000E+00
  0.00000000E+00  0.00000000E+00  0.00000000E+00
  0.00000000E+00  0.00000000E+00  0.00000000E+00
  0.00000000E+00  0.00000000E+00  0.00000000E+00
  0.00000000E+00  0.00000000E+00  0.00000000E+00
  0.00000000E+00  0.00000000E+00  0.00000000E+00
  0.00000000E+00  0.00000000E+00  0.00000000E+00
  0.00000000E+00  0.00000000E+00  0.00000000E+00
  0.00000000E+00  0.00000000E+00  0.00000000E+00
  0.00000000E+00  0.00000000E+00  0.00000000E+00
  0.00000000E+00  0.00000000E+00  0.00000000E+00
  0.00000000E+00  0.00000000E+00  0.00000000E+00
  0.00000000E+00  0.00000000E+00  0.00000000E+00
  0.00000000E+00  0.00000000E+00  0.00000000E+00
  0.00000000E+00  0.00000000E+00  0.00000000E+00
  0.00000000E+00  0.00000000E+00  0.00000000E+00
  0.00000000E+00  0.00000000E+00  0.00000000E+00
  0.00000000E+00  0.00000000E+00  0.00000000E+00
  0.00000000E+00  0.00000000E+00  0.00000000E+00
  0.00000000E+00  0.00000000E+00  0.00000000E+00
  0.00000000E+00  0.00000000E+00  0.00000000E+00
  0.00000000E+00  0.00000000E+00  0.00000000E+00
  0.00000000E+00  0.00000000E+00  0.00000000E+00
  0.00000000E+00  0.00000000E+00  0.00000000E+00
