# Supplementary material for: Dramatic Enhancement of Rare-Earth Metal–Organic Framework Stability Via Metal Cluster Fluorination
Source: JACS Au. 2022 Aug 9;2(8):1889–98. doi: 10.1021/jacsau.2c00259 (PMC9400048; doi:10.1021/jacsau.2c00259)
Supplement: Supplementary file 2 — au2c00259_si_002.zip [file au2c00259_si_002.zip › jacs_supplement/poscars/empty_stability/dobdc/mixed/tb/double/six/POSCAR]

POSCAR file written by OVITO Basic 3.5.4
   1.00000000000000     
    15.1550083611748398   -0.0107957778381183    0.0567509989211442
    -0.0580003057172927   14.7499104609846636   -0.1706046696564175
     0.1982571547915897   -0.2710986157367203   21.1895431136859003
   C    Tb   H    O    F 
    96    12    61    81     6
Direct
  0.3420383334680892  0.9308534900284755  0.9733182378214309
  0.0628911456683738  0.3870644036358044  0.0333785315119144
  0.4691527698754570  0.1847571109823534  0.0146815529052660
  0.8033362251720249  0.4762851726704440  0.9857337201900691
  0.4359479347725568  0.0916905756036783  0.9973086215359785
  0.8966773514316344  0.4544977795777854  0.0021285444642771
  0.4731397721076789  0.0082863825332140  0.0138600448948836
  0.4243461244269753  0.9293613418697788  0.0029455201562598
  0.9730417457476861  0.5047640072657913  0.9867087640021026
  0.0548684184481516  0.4688544320603043  0.0014341490506311
  0.3561128122767840  0.0922432276914904  0.9656778897081892
  0.9050798927437427  0.3746567875980418  0.0349585974298847
  0.3092797801037648  0.0136761363569917  0.9518118227071142
  0.9858724578655611  0.3409807725309335  0.0525288738779963
  0.2890240633199070  0.8478811271353877  0.9696317198071966
  0.1508638908060931  0.3491194554160657  0.0420086010092149
  0.6684796853363437  0.6810014387112560  0.1328157066936271
  0.3654125276601619  0.3960193382975561  0.1817977418196435
  0.3451746990351410  0.6439154689061439  0.1449886159054472
  0.6870503427555690  0.3564523196207716  0.1540392401790669
  0.7925937479778113  0.7797569754052702  0.1666004308723359
  0.2607523813535266  0.2716884432469726  0.2024599417778035
  0.2267598739462215  0.7518897485099032  0.1823777069235248
  0.8069596198435889  0.2503288725452890  0.1875961852541579
  0.7171669568264463  0.7297321556276302  0.1827535836608547
  0.3073140676260522  0.3462996246853649  0.2260330277636839
  0.2919746122713249  0.6866537749932675  0.1960940719823725
  0.7415530238234282  0.3156348895159837  0.2030504067340928
  0.8531577828990180  0.2098180164417656  0.2352819875208922
  0.1866294180036689  0.7989636736137911  0.2325446658306234
  0.2122968532218579  0.2158134510582173  0.2424536498448191
  0.8410785001143850  0.8259738489329038  0.2126122857227557
  0.6884904335528219  0.7254033251754066  0.2468591265716711
  0.3032400195804499  0.3696029096662485  0.2911425287771223
  0.3108403015112415  0.6661064817105995  0.2585422990193891
  0.7253337459909659  0.3405171515492142  0.2662266830045894
  0.8351804790250981  0.2328615198698785  0.2985448419846080
  0.2068918380536928  0.7800268325152473  0.2950885769832112
  0.2131304914704018  0.2356421543526750  0.3080955671201551
  0.8135771484924277  0.8190759155470317  0.2766409560125425
  0.7712484862438345  0.2997882727482164  0.3138146438840010
  0.2677379118121834  0.7103956294138314  0.3086332955168274
  0.2570871802653585  0.3132241054612663  0.3312168844170031
  0.7384314303320281  0.7694532065601294  0.2927764034945355
  0.8808063300906994  0.1838784620597451  0.3481733323663292
  0.1651854974353029  0.8356321953675092  0.3455138175957160
  0.1706346747763661  0.1749072172120734  0.3530624132026787
  0.8633733831403774  0.8623376861967529  0.3283373909928500
  0.9094528299494229  0.5643987966124868  0.4719850841363282
  0.4148022183679956  0.0114757135458134  0.5184475780266951
  0.0306165705486805  0.3105971923761928  0.5137176288894949
  0.6978502265784101  0.0184163835008420  0.4989453136959057
  0.9946651120838865  0.4019445986432189  0.4995992257393596
  0.6018666071983958  0.0203274658123291  0.5042008988374960
  0.0334864177003809  0.4854015143738906  0.5179629717433443
  0.5503970238834412  0.1008941036703916  0.5055688526989641
  0.9154224111836413  0.4016332380479923  0.4669221884079064
  0.5571350534725070  0.9364646080090751  0.5095678672458419
  0.8724106389247268  0.4809590093631186  0.4520142350363514
  0.4673035330919859  0.9317710631888758  0.5165362280089099
  0.8654879476654358  0.6508458058116346  0.4612480432637938
  0.3214271223314284  0.0113166806206024  0.5246569443388580
  0.1753840744196111  0.8110877732424697  0.6270115264010840
  0.8539213312214358  0.1319214536278821  0.6602955341722776
  0.8353159668609607  0.8223333657966023  0.6407108324287520
  0.1261815700289688  0.1283050795481415  0.6688610292165080
  0.2609671390084429  0.6840475184854853  0.6691830692271807
  0.7496549654089080  0.2528915080919134  0.6915661847667067
  0.7454528206966415  0.6844023758297837  0.6735329891711146
  0.2322462090600794  0.2558165419731395  0.6996403997296738
  0.2211053279779236  0.7687781195521595  0.6791565248191489
  0.7962777675478705  0.1757273403541006  0.7081567041785561
  0.7788081511118747  0.7721291102935552  0.6855654161873588
  0.1774840059988136  0.1817812473265832  0.7158924014888797
  0.2782027290561260  0.3013417385986301  0.7472126222256890
  0.6979803310748309  0.6419128081153858  0.7212118625671309
  0.6943709914247904  0.2975686552370789  0.7347477023409823
  0.3035994564594588  0.6406561597822531  0.7175463854740585
  0.2251526767356964  0.8130894903445807  0.7394583551362643
  0.7879343193201223  0.1408849093724172  0.7697798559630868
  0.7610868446431596  0.8153695201944302  0.7436459708261793
  0.1688927305528978  0.1576507661146351  0.7791690886267872
  0.2697229369448166  0.2770470100014322  0.8102195305814490
  0.6820827506921248  0.6843425912885692  0.7798701365503717
  0.6875132418741714  0.2637880324521475  0.7968059979917186
  0.3062627666044335  0.6845645269279856  0.7781015496412280
  0.2128270031921673  0.2052552904193377  0.8264852466684900
  0.7119168647494760  0.7740601042951809  0.7906986235670743
  0.7340355932676346  0.1865835187013047  0.8134197358617712
  0.2675751801398292  0.7692167381962065  0.7878701384044930
  0.3224135172461473  0.3259941805660702  0.8585006798810539
  0.6406778697973223  0.6303432114666947  0.8306044916357749
  0.6324564373434427  0.3103095017461399  0.8452712659441772
  0.3494492545635026  0.6412330519832068  0.8317531941080816
  0.9895212934826958  0.5649933630561463  0.5043604540837521
  0.4597296843483747  0.0954421391557148  0.5128494382351079
  0.3714242642215737  0.3857873643524456  0.0192081164038740
  0.6346083749368390  0.6161308453202636  0.9852132162056648
  0.6161390240920426  0.3560817658879500  0.9999789429107722
  0.3882738433573962  0.6441375672554059  0.9892670845095211
  0.5201281773018351  0.5022703578210255  0.1308389411712341
  0.0208511721732094  0.0096950263000011  0.3749917015271294
  0.1276648637797351  0.8788405615829902  0.4970945988740709
  0.8811108824003568  0.1322371676334768  0.5019894218389851
  0.8718261853865386  0.8779768696098813  0.4879949168721183
  0.1429643318248708  0.1385207457919364  0.5081195214242626
  0.9988080560787367  0.9638771676081745  0.6298395283414422
  0.4889026336069477  0.4789700088582194  0.8736064034473046
  0.3291881733907616  0.1581408237324666  0.9543395010320879
  0.4489943304619359  0.8639266292856433  0.0187979733192805
  0.8445272037839402  0.3373870556657934  0.0450427725649050
  0.5680681913455032  0.9464588637063187  0.0529489713118778
  0.1160125779305829  0.5033059519682013  0.9873558900010764
  0.0222477585067296  0.6102530078314885  0.9483391707155135
  0.9307999250256174  0.2428220735735493  0.0999688260647176
  0.6830582112250028  0.5011649138057521  0.0773605748067041
  0.5207404315558506  0.7099186588948641  0.0741401158564372
  0.7742157947235384  0.2568120373608096  0.1022414974172676
  0.2416303066579317  0.7305009962147295  0.0949389515587100
  0.4989226616479101  0.3136398848529325  0.0975404832623568
  0.8133737425626606  0.7818923278974879  0.1170482525367760
  0.2630255127887935  0.2555136674465928  0.1518521408021485
  0.1389095921563097  0.8520921318445218  0.2231183773138596
  0.9025777940126503  0.1578247268253676  0.2242484121785253
  0.9355628620761252  0.9012221874939854  0.2365992736603033
  0.1397001769194901  0.1147033705902132  0.2551016935130193
  0.3259054711332396  0.4597822981940567  0.3556336619092164
  0.5904776089767552  0.6549184303317972  0.2246278004808602
  0.6742377862683071  0.3907409796550851  0.2772795620867754
  0.3601217029608961  0.6143695450148385  0.2678798007190295
  0.2538248117131872  0.3274644394048423  0.3822163478362413
  0.7192196757748732  0.7651863047118610  0.3425050357672177
  0.8344894461032055  0.0098619113115674  0.4039707657178440
  0.2490896353543945  0.7295006711899745  0.3956159729751363
  0.7885234192074506  0.2749233516239400  0.3998085864860244
  0.0058086410735640  0.8345075059076024  0.3996520352903445
  0.0166009391057358  0.6309029148641940  0.5195284108248330
  0.4196933220445089  0.1571421327443758  0.5139902980250781
  0.5978590858516242  0.8752102032449756  0.5086027101533901
  0.8877283659348478  0.3359300314970071  0.4527778021778417
  0.5450876152342303  0.2292307447239139  0.4999929443749380
  0.4636795080242919  0.7990305211430098  0.5208625416069665
  0.7774224944054851  0.4183594643732391  0.4019688945524820
  0.1255197502324776  0.5476744861067715  0.5625836352887532
  0.3237824047458204  0.8801493887492242  0.5285134482007905
  0.7726320586439925  0.5849742979937247  0.4215767791107723
  0.9880766972211532  0.7887538034560606  0.5689280566382635
  0.2757890707093580  0.3365524290400046  0.6374732254701456
  0.7427382805672309  0.5788800602775837  0.6197459451376730
  0.2586115498245718  0.6518950267523138  0.6221796653253051
  0.7570382463544334  0.2777694405357636  0.6436297282081966
  0.6743378053024927  0.5719057167415400  0.7144995083330841
  0.3227278666434259  0.3576554628144208  0.7360226385291426
  0.6127541361319331  0.3894305770405282  0.7547417279454010
  0.3691465641975213  0.5439893701619809  0.7475447697158302
  0.1631819335688576  0.9157985697525888  0.7124023433239373
  0.8682866976713512  0.0483069131111407  0.7488720096866359
  0.1258021178817899  0.1004600031204674  0.7904116187354973
  0.7877308575777349  0.8838400699303790  0.7519056338932231
  0.2700314095589391  0.8013153953782108  0.8348204502616454
  0.7276243185980107  0.1624832387606574  0.8616547960060359
  0.2394730168098604  0.2317215487211541  0.9121694915495482
  0.7165166697561460  0.8805895547482763  0.8432467162133861
  0.4746777926771131  0.3090655572800642  0.9236439950712523
  0.3064283227331757  0.4960666405856387  0.9171827333159257
  0.2012814093773159  0.9137164380512459  0.9267277432088221
  0.0971465598958687  0.2482368448573098  0.0830790253610303
  0.1976630819288729  0.0065173584539266  0.4088882278496513
  0.2159857052391416  0.0799585165383903  0.9080052720941083
  0.5497613270589099  0.2061594040275381  0.0117944593152970
  0.3137126447914866  0.7761454001791463  0.9936905160029070
  0.7778737301151963  0.5575847694532357  0.9830131233448469
  0.2186840301257718  0.3878676846812326  0.0225785877196714
  0.2118998369751566  0.8497579308828378  0.9416377601224468
  0.1576194026356532  0.2697651287705014  0.0692994602713100
  0.4057275105516851  0.2389412010673198  0.0295466322383007
  0.7543341632454315  0.4064005747439623  0.9792960765457508
  0.5523690082358783  0.0085917458294276  0.0429727360428842
  0.9641318159812258  0.5833834893280709  0.9557241017882276
  0.2310846497144041  0.0156878698361069  0.9212113767235977
  0.9914332481976444  0.2630633095468866  0.0855242616873042
  0.5059212734563303  0.3708594513955319  0.0760278697152756
  0.5157986127288439  0.6965896908279277  0.0289820416229745
  0.6280756472840139  0.5000441258076833  0.0538801425184801
  0.6924881709889590  0.6854998850355045  0.0755757132702755
  0.3399308211367895  0.4070094397876787  0.1251750416110440
  0.3195479990043992  0.6520255012502076  0.0873483018292589
  0.6944327244544084  0.3230764350242623  0.0969387352804745
  0.2047892507039961  0.7716266796624751  0.1229722229406320
  0.8243875673219634  0.2262285265838599  0.1261144287853782
  0.5996794524513120  0.6341614683091095  0.1503331017187648
  0.4399580456038876  0.4223307295965952  0.2020109516211406
  0.4155119431089460  0.6041174621634866  0.1589788473659226
  0.6362749833351486  0.4209179202354107  0.1701794608949996
  0.1681630796285347  0.1444794937416631  0.2175322617605815
  0.9126417832056788  0.8746562352127185  0.1957869479605776
  0.6153253145116437  0.6804859142942163  0.2651666879247330
  0.3437464001065038  0.4472819715521936  0.3118715515149972
  0.9379297754644966  0.1255041879622070  0.3333266942352040
  0.1175499779119562  0.9017421868486792  0.3310165940220742
  0.1234242760288069  0.1084539765355217  0.3305959183765594
  0.9295635705028289  0.9144993143145470  0.3139803557637961
  0.7529588167600636  0.3227139515258912  0.3756583582722257
  0.2861367514425339  0.6874133690306223  0.3684196387665963
  0.8572219634680422  0.2035318544151181  0.4065629298183211
  0.1797912522256766  0.8141253403247006  0.4041717125525039
  0.1825474649527621  0.1885297857511219  0.4116630744572376
  0.8399354956480920  0.8461678150642555  0.3844870039881059
  0.0089310213420291  0.8791979714499121  0.4342371181692997
  0.8860279580987651  0.0128483552150129  0.4309501595341132
  0.1504639781027919  0.0060673973545207  0.4405368703686960
  0.9000269783313897  0.7239930506703587  0.4782636575070498
  0.1123751262413890  0.2949424255262798  0.5111377900556562
  0.7412403139911845  0.0934542353759937  0.4994232353679919
  0.2749024968721017  0.0822933234974101  0.5273269852744846
  0.7880665960346178  0.6501791967618615  0.4334584655664599
  0.2775421900924044  0.9294117156292785  0.5274494271255534
  0.9727681429173458  0.2498577352123661  0.5256314692859050
  0.7361465215117917  0.9409793767555286  0.4947039643559563
  0.1103077373818877  0.4853325221512250  0.5502430498195778
  0.5908320597517118  0.1827425894520118  0.4990417517160211
  0.7950253283510520  0.4809764927144542  0.4202454011227985
  0.4229768107155039  0.8500611017183033  0.5226956477004592
  0.0001663750495382  0.8490992325176450  0.5531883985650481
  0.1798866062187159  0.7775051337871020  0.5708645017272715
  0.8561346909024081  0.1618241735943400  0.6049808031169164
  0.8192879930258599  0.8197327123260933  0.5824963979113420
  0.1200017534247237  0.1563478357944632  0.6129626398139649
  0.7643691384421061  0.6411878108274180  0.6172446842815305
  0.2408581835784460  0.2807198489740301  0.6385797475595325
  0.1315771447859007  0.8843298500774992  0.6398893201295692
  0.9012007640729749  0.0641412734175972  0.6772472593176602
  0.8985425356226884  0.8685717660155490  0.6659367422218168
  0.0887821876801667  0.0558268664300385  0.6876186874331154
  0.6504268681246543  0.3718681632866918  0.7167976110546235
  0.3403560685686458  0.5587348119682716  0.7061096112620646
  0.1909787017517814  0.8956337985156111  0.7523100654102706
  0.8304691144750862  0.0651614032260994  0.7869187060581737
  0.3793821014629302  0.3823643827435532  0.8397436913958884
  0.5877962224842221  0.5664700020383435  0.8157892788880687
  0.5788354664667139  0.3717125367881451  0.8260965997963865
  0.3907496129224413  0.5664741488449678  0.8191031650891816
  0.2018790860232542  0.1828576115240352  0.8883900673879381
  0.6923777755758351  0.8191781424419489  0.8458683135397678
  0.3075364777385232  0.3081579107897667  0.9172148137724037
  0.6645539319422298  0.6508178703894245  0.8865867984530951
  0.6391513258989363  0.2888986405468046  0.9023428878763369
  0.3435669678423139  0.6766417226606407  0.8865522260946932
  0.4829289914981985  0.3658283188236879  0.9474009119629230
  0.3520717057323992  0.5039310784331192  0.9488074276543941
  0.4474806137055438  0.5204859024668949  0.0398935026571579
  0.0844700857615948  0.0055730567003422  0.5478618537732771
  0.9112978247375025  0.0018438166214167  0.5510754147611294
  0.0172208633122466  0.1092880308492283  0.4585856238536152
  0.5026333357653243  0.6104185781507923  0.9284537485381463
  0.6054033441211359  0.4810577302479686  0.9373891167092623
 
  0.00000000E+00  0.00000000E+00  0.00000000E+00
  0.00000000E+00  0.00000000E+00  0.00000000E+00
  0.00000000E+00  0.00000000E+00  0.00000000E+00
  0.00000000E+00  0.00000000E+00  0.00000000E+00
  0.00000000E+00  0.00000000E+00  0.00000000E+00
  0.00000000E+00  0.00000000E+00  0.00000000E+00
  0.00000000E+00  0.00000000E+00  0.00000000E+00
  0.00000000E+00  0.00000000E+00  0.00000000E+00
  0.00000000E+00  0.00000000E+00  0.00000000E+00
  0.00000000E+00  0.00000000E+00  0.00000000E+00
  0.00000000E+00  0.00000000E+00  0.00000000E+00
  0.00000000E+00  0.00000000E+00  0.00000000E+00
  0.00000000E+00  0.00000000E+00  0.00000000E+00
  0.00000000E+00  0.00000000E+00  0.00000000E+00
  0.00000000E+00  0.00000000E+00  0.00000000E+00
  0.00000000E+00  0.00000000E+00  0.00000000E+00
  0.00000000E+00  0.00000000E+00  0.00000000E+00
  0.00000000E+00  0.00000000E+00  0.00000000E+00
  0.00000000E+00  0.00000000E+00  0.00000000E+00
  0.00000000E+00  0.00000000E+00  0.00000000E+00
  0.00000000E+00  0.00000000E+00  0.00000000E+00
  0.00000000E+00  0.00000000E+00  0.00000000E+00
  0.00000000E+00  0.00000000E+00  0.00000000E+00
  0.00000000E+00  0.00000000E+00  0.00000000E+00
  0.00000000E+00  0.00000000E+00  0.00000000E+00
  0.00000000E+00  0.00000000E+00  0.00000000E+00
  0.00000000E+00  0.00000000E+00  0.00000000E+00
  0.00000000E+00  0.00000000E+00  0.00000000E+00
  0.00000000E+00  0.00000000E+00  0.00000000E+00
  0.00000000E+00  0.00000000E+00  0.00000000E+00
  0.00000000E+00  0.00000000E+00  0.00000000E+00
  0.00000000E+00  0.00000000E+00  0.00000000E+00
  0.00000000E+00  0.00000000E+00  0.00000000E+00
  0.00000000E+00  0.00000000E+00  0.00000000E+00
  0.00000000E+00  0.00000000E+00  0.00000000E+00
  0.00000000E+00  0.00000000E+00  0.00000000E+00
  0.00000000E+00  0.00000000E+00  0.00000000E+00
  0.00000000E+00  0.00000000E+00  0.00000000E+00
  0.00000000E+00  0.00000000E+00  0.00000000E+00
  0.00000000E+00  0.00000000E+00  0.00000000E+00
  0.00000000E+00  0.00000000E+00  0.00000000E+00
  0.00000000E+00  0.00000000E+00  0.00000000E+00
  0.00000000E+00  0.00000000E+00  0.00000000E+00
  0.00000000E+00  0.00000000E+00  0.00000000E+00
  0.00000000E+00  0.00000000E+00  0.00000000E+00
  0.00000000E+00  0.00000000E+00  0.00000000E+00
  0.00000000E+00  0.00000000E+00  0.00000000E+00
  0.00000000E+00  0.00000000E+00  0.00000000E+00
  0.00000000E+00  0.00000000E+00  0.00000000E+00
  0.00000000E+00  0.00000000E+00  0.00000000E+00
  0.00000000E+00  0.00000000E+00  0.00000000E+00
  0.00000000E+00  0.00000000E+00  0.00000000E+00
  0.00000000E+00  0.00000000E+00  0.00000000E+00
  0.00000000E+00  0.00000000E+00  0.00000000E+00
  0.00000000E+00  0.00000000E+00  0.00000000E+00
  0.00000000E+00  0.00000000E+00  0.00000000E+00
  0.00000000E+00  0.00000000E+00  0.00000000E+00
  0.00000000E+00  0.00000000E+00  0.00000000E+00
  0.00000000E+00  0.00000000E+00  0.00000000E+00
  0.00000000E+00  0.00000000E+00  0.00000000E+00
  0.00000000E+00  0.00000000E+00  0.00000000E+00
  0.00000000E+00  0.00000000E+00  0.00000000E+00
  0.00000000E+00  0.00000000E+00  0.00000000E+00
  0.00000000E+00  0.00000000E+00  0.00000000E+00
  0.00000000E+00  0.00000000E+00  0.00000000E+00
  0.00000000E+00  0.00000000E+00  0.00000000E+00
  0.00000000E+00  0.00000000E+00  0.00000000E+00
  0.00000000E+00  0.00000000E+00  0.00000000E+00
  0.00000000E+00  0.00000000E+00  0.00000000E+00
  0.00000000E+00  0.00000000E+00  0.00000000E+00
  0.00000000E+00  0.00000000E+00  0.00000000E+00
  0.00000000E+00  0.00000000E+00  0.00000000E+00
  0.00000000E+00  0.00000000E+00  0.00000000E+00
  0.00000000E+00  0.00000000E+00  0.00000000E+00
  0.00000000E+00  0.00000000E+00  0.00000000E+00
  0.00000000E+00  0.00000000E+00  0.00000000E+00
  0.00000000E+00  0.00000000E+00  0.00000000E+00
  0.00000000E+00  0.00000000E+00  0.00000000E+00
  0.00000000E+00  0.00000000E+00  0.00000000E+00
  0.00000000E+00  0.00000000E+00  0.00000000E+00
  0.00000000E+00  0.00000000E+00  0.00000000E+00
  0.00000000E+00  0.00000000E+00  0.00000000E+00
  0.00000000E+00  0.00000000E+00  0.00000000E+00
  0.00000000E+00  0.00000000E+00  0.00000000E+00
  0.00000000E+00  0.00000000E+00  0.00000000E+00
  0.00000000E+00  0.00000000E+00  0.00000000E+00
  0.00000000E+00  0.00000000E+00  0.00000000E+00
  0.00000000E+00  0.00000000E+00  0.00000000E+00
  0.00000000E+00  0.00000000E+00  0.00000000E+00
  0.00000000E+00  0.00000000E+00  0.00000000E+00
  0.00000000E+00  0.00000000E+00  0.00000000E+00
  0.00000000E+00  0.00000000E+00  0.00000000E+00
  0.00000000E+00  0.00000000E+00  0.00000000E+00
  0.00000000E+00  0.00000000E+00  0.00000000E+00
  0.00000000E+00  0.00000000E+00  0.00000000E+00
  0.00000000E+00  0.00000000E+00  0.00000000E+00
  0.00000000E+00  0.00000000E+00  0.00000000E+00
  0.00000000E+00  0.00000000E+00  0.00000000E+00
  0.00000000E+00  0.00000000E+00  0.00000000E+00
  0.00000000E+00  0.00000000E+00  0.00000000E+00
  0.00000000E+00  0.00000000E+00  0.00000000E+00
  0.00000000E+00  0.00000000E+00  0.00000000E+00
  0.00000000E+00  0.00000000E+00  0.00000000E+00
  0.00000000E+00  0.00000000E+00  0.00000000E+00
  0.00000000E+00  0.00000000E+00  0.00000000E+00
  0.00000000E+00  0.00000000E+00  0.00000000E+00
  0.00000000E+00  0.00000000E+00  0.00000000E+00
  0.00000000E+00  0.00000000E+00  0.00000000E+00
  0.00000000E+00  0.00000000E+00  0.00000000E+00
  0.00000000E+00  0.00000000E+00  0.00000000E+00
  0.00000000E+00  0.00000000E+00  0.00000000E+00
  0.00000000E+00  0.00000000E+00  0.00000000E+00
  0.00000000E+00  0.00000000E+00  0.00000000E+00
  0.00000000E+00  0.00000000E+00  0.00000000E+00
  0.00000000E+00  0.00000000E+00  0.00000000E+00
  0.00000000E+00  0.00000000E+00  0.00000000E+00
  0.00000000E+00  0.00000000E+00  0.00000000E+00
  0.00000000E+00  0.00000000E+00  0.00000000E+00
  0.00000000E+00  0.00000000E+00  0.00000000E+00
  0.00000000E+00  0.00000000E+00  0.00000000E+00
  0.00000000E+00  0.00000000E+00  0.00000000E+00
  0.00000000E+00  0.00000000E+00  0.00000000E+00
  0.00000000E+00  0.00000000E+00  0.00000000E+00
  0.00000000E+00  0.00000000E+00  0.00000000E+00
  0.00000000E+00  0.00000000E+00  0.00000000E+00
  0.00000000E+00  0.00000000E+00  0.00000000E+00
  0.00000000E+00  0.00000000E+00  0.00000000E+00
  0.00000000E+00  0.00000000E+00  0.00000000E+00
  0.00000000E+00  0.00000000E+00  0.00000000E+00
  0.00000000E+00  0.00000000E+00  0.00000000E+00
  0.00000000E+00  0.00000000E+00  0.00000000E+00
  0.00000000E+00  0.00000000E+00  0.00000000E+00
  0.00000000E+00  0.00000000E+00  0.00000000E+00
  0.00000000E+00  0.00000000E+00  0.00000000E+00
  0.00000000E+00  0.00000000E+00  0.00000000E+00
  0.00000000E+00  0.00000000E+00  0.00000000E+00
  0.00000000E+00  0.00000000E+00  0.00000000E+00
  0.00000000E+00  0.00000000E+00  0.00000000E+00
  0.00000000E+00  0.00000000E+00  0.00000000E+00
  0.00000000E+00  0.00000000E+00  0.00000000E+00
  0.00000000E+00  0.00000000E+00  0.00000000E+00
  0.00000000E+00  0.00000000E+00  0.00000000E+00
  0.00000000E+00  0.00000000E+00  0.00000000E+00
  0.00000000E+00  0.00000000E+00  0.00000000E+00
  0.00000000E+00  0.00000000E+00  0.00000000E+00
  0.00000000E+00  0.00000000E+00  0.00000000E+00
  0.00000000E+00  0.00000000E+00  0.00000000E+00
  0.00000000E+00  0.00000000E+00  0.00000000E+00
  0.00000000E+00  0.00000000E+00  0.00000000E+00
  0.00000000E+00  0.00000000E+00  0.00000000E+00
  0.00000000E+00  0.00000000E+00  0.00000000E+00
  0.00000000E+00  0.00000000E+00  0.00000000E+00
  0.00000000E+00  0.00000000E+00  0.00000000E+00
  0.00000000E+00  0.00000000E+00  0.00000000E+00
  0.00000000E+00  0.00000000E+00  0.00000000E+00
  0.00000000E+00  0.00000000E+00  0.00000000E+00
  0.00000000E+00  0.00000000E+00  0.00000000E+00
  0.00000000E+00  0.00000000E+00  0.00000000E+00
  0.00000000E+00  0.00000000E+00  0.00000000E+00
  0.00000000E+00  0.00000000E+00  0.00000000E+00
  0.00000000E+00  0.00000000E+00  0.00000000E+00
  0.00000000E+00  0.00000000E+00  0.00000000E+00
  0.00000000E+00  0.00000000E+00  0.00000000E+00
  0.00000000E+00  0.00000000E+00  0.00000000E+00
  0.00000000E+00  0.00000000E+00  0.00000000E+00
  0.00000000E+00  0.00000000E+00  0.00000000E+00
  0.00000000E+00  0.00000000E+00  0.00000000E+00
  0.00000000E+00  0.00000000E+00  0.00000000E+00
  0.00000000E+00  0.00000000E+00  0.00000000E+00
  0.00000000E+00  0.00000000E+00  0.00000000E+00
  0.00000000E+00  0.00000000E+00  0.00000000E+00
  0.00000000E+00  0.00000000E+00  0.00000000E+00
  0.00000000E+00  0.00000000E+00  0.00000000E+00
  0.00000000E+00  0.00000000E+00  0.00000000E+00
  0.00000000E+00  0.00000000E+00  0.00000000E+00
  0.00000000E+00  0.00000000E+00  0.00000000E+00
  0.00000000E+00  0.00000000E+00  0.00000000E+00
  0.00000000E+00  0.00000000E+00  0.00000000E+00
  0.00000000E+00  0.00000000E+00  0.00000000E+00
  0.00000000E+00  0.00000000E+00  0.00000000E+00
  0.00000000E+00  0.00000000E+00  0.00000000E+00
  0.00000000E+00  0.00000000E+00  0.00000000E+00
  0.00000000E+00  0.00000000E+00  0.00000000E+00
  0.00000000E+00  0.00000000E+00  0.00000000E+00
  0.00000000E+00  0.00000000E+00  0.00000000E+00
  0.00000000E+00  0.00000000E+00  0.00000000E+00
  0.00000000E+00  0.00000000E+00  0.00000000E+00
  0.00000000E+00  0.00000000E+00  0.00000000E+00
  0.00000000E+00  0.00000000E+00  0.00000000E+00
  0.00000000E+00  0.00000000E+00  0.00000000E+00
  0.00000000E+00  0.00000000E+00  0.00000000E+00
  0.00000000E+00  0.00000000E+00  0.00000000E+00
  0.00000000E+00  0.00000000E+00  0.00000000E+00
  0.00000000E+00  0.00000000E+00  0.00000000E+00
  0.00000000E+00  0.00000000E+00  0.00000000E+00
  0.00000000E+00  0.00000000E+00  0.00000000E+00
  0.00000000E+00  0.00000000E+00  0.00000000E+00
  0.00000000E+00  0.00000000E+00  0.00000000E+00
  0.00000000E+00  0.00000000E+00  0.00000000E+00
  0.00000000E+00  0.00000000E+00  0.00000000E+00
  0.00000000E+00  0.00000000E+00  0.00000000E+00
  0.00000000E+00  0.00000000E+00  0.00000000E+00
  0.00000000E+00  0.00000000E+00  0.00000000E+00
  0.00000000E+00  0.00000000E+00  0.00000000E+00
  0.00000000E+00  0.00000000E+00  0.00000000E+00
  0.00000000E+00  0.00000000E+00  0.00000000E+00
  0.00000000E+00  0.00000000E+00  0.00000000E+00
  0.00000000E+00  0.00000000E+00  0.00000000E+00
  0.00000000E+00  0.00000000E+00  0.00000000E+00
  0.00000000E+00  0.00000000E+00  0.00000000E+00
  0.00000000E+00  0.00000000E+00  0.00000000E+00
  0.00000000E+00  0.00000000E+00  0.00000000E+00
  0.00000000E+00  0.00000000E+00  0.00000000E+00
  0.00000000E+00  0.00000000E+00  0.00000000E+00
  0.00000000E+00  0.00000000E+00  0.00000000E+00
  0.00000000E+00  0.00000000E+00  0.00000000E+00
  0.00000000E+00  0.00000000E+00  0.00000000E+00
  0.00000000E+00  0.00000000E+00  0.00000000E+00
  0.00000000E+00  0.00000000E+00  0.00000000E+00
  0.00000000E+00  0.00000000E+00  0.00000000E+00
  0.00000000E+00  0.00000000E+00  0.00000000E+00
  0.00000000E+00  0.00000000E+00  0.00000000E+00
  0.00000000E+00  0.00000000E+00  0.00000000E+00
  0.00000000E+00  0.00000000E+00  0.00000000E+00
  0.00000000E+00  0.00000000E+00  0.00000000E+00
  0.00000000E+00  0.00000000E+00  0.00000000E+00
  0.00000000E+00  0.00000000E+00  0.00000000E+00
  0.00000000E+00  0.00000000E+00  0.00000000E+00
  0.00000000E+00  0.00000000E+00  0.00000000E+00
  0.00000000E+00  0.00000000E+00  0.00000000E+00
  0.00000000E+00  0.00000000E+00  0.00000000E+00
  0.00000000E+00  0.00000000E+00  0.00000000E+00
  0.00000000E+00  0.00000000E+00  0.00000000E+00
  0.00000000E+00  0.00000000E+00  0.00000000E+00
  0.00000000E+00  0.00000000E+00  0.00000000E+00
  0.00000000E+00  0.00000000E+00  0.00000000E+00
  0.00000000E+00  0.00000000E+00  0.00000000E+00
  0.00000000E+00  0.00000000E+00  0.00000000E+00
  0.00000000E+00  0.00000000E+00  0.00000000E+00
  0.00000000E+00  0.00000000E+00  0.00000000E+00
  0.00000000E+00  0.00000000E+00  0.00000000E+00
  0.00000000E+00  0.00000000E+00  0.00000000E+00
  0.00000000E+00  0.00000000E+00  0.00000000E+00
  0.00000000E+00  0.00000000E+00  0.00000000E+00
  0.00000000E+00  0.00000000E+00  0.00000000E+00
  0.00000000E+00  0.00000000E+00  0.00000000E+00
  0.00000000E+00  0.00000000E+00  0.00000000E+00
  0.00000000E+00  0.00000000E+00  0.00000000E+00
  0.00000000E+00  0.00000000E+00  0.00000000E+00
  0.00000000E+00  0.00000000E+00  0.00000000E+00
  0.00000000E+00  0.00000000E+00  0.00000000E+00
  0.00000000E+00  0.00000000E+00  0.00000000E+00
  0.00000000E+00  0.00000000E+00  0.00000000E+00
  0.00000000E+00  0.00000000E+00  0.00000000E+00
  0.00000000E+00  0.00000000E+00  0.00000000E+00
  0.00000000E+00  0.00000000E+00  0.00000000E+00
