# Supplementary material for: Dramatic Enhancement of Rare-Earth Metal–Organic Framework Stability Via Metal Cluster Fluorination
Source: JACS Au. 2022 Aug 9;2(8):1889–98. doi: 10.1021/jacsau.2c00259 (PMC9400048; doi:10.1021/jacsau.2c00259)
Supplement: Supplementary file 2 — au2c00259_si_002.zip [file au2c00259_si_002.zip › jacs_supplement/poscars/empty_stability/dobdc/mixed/tb/double/four/POSCAR]

POSCAR file written by OVITO Basic 3.5.4
   1.00000000000000     
    15.0241716375919143   -0.0305553851494245   -0.0718303464751823
    -0.0763783538204090   15.0132010709490089    0.0264076387426301
     0.0190939985925617    0.0078058965816209   21.3497193024046084
   C    Tb   H    O    F 
    96    12    63    83     4
Direct
  0.3861497397520527  0.9329638696605836  0.9677349967633445
  0.0628818205954334  0.3799275212129575  0.0340220715888400
  0.4938273821238196  0.1874170928964080  0.0158163758506038
  0.8075807050680571  0.4857563711857238  0.9882273302497112
  0.4679817180569334  0.0956103496867360  0.9954981687928665
  0.9003083480060317  0.4614658061070425  0.0070062089571410
  0.5108498388735753  0.0160859054783786  0.0127950683484088
  0.4681925215495192  0.9358162774091038  0.9993705343718378
  0.9793562066494254  0.5000389734815447  0.9840259694954521
  0.0592430063587431  0.4573793496040508  0.9971020456068164
  0.3886071969787514  0.0923609651237353  0.9617877769120156
  0.9045273552591394  0.3873348055165167  0.0459647035878691
  0.3470608463914457  0.0126838501037519  0.9468089391293583
  0.9839620245089861  0.3460738510953638  0.0606884867378380
  0.3395178165754104  0.8477817825305570  0.9619407266513355
  0.1475877684711316  0.3328439491839812  0.0390293217813809
  0.6701709234219224  0.6803276379033149  0.1344347959403691
  0.3562842016974378  0.3738528983780344  0.1702880778039506
  0.3516108021650842  0.6730949044829522  0.1436462186883179
  0.6760536150523188  0.3619278722339045  0.1566678039994838
  0.7840195421268691  0.7929618795212476  0.1666350745304783
  0.2638982112463708  0.2491402566224895  0.2057639289255744
  0.2361840731307955  0.7827465969430841  0.1796655696239443
  0.7971585921556839  0.2569835254370717  0.1921614418628389
  0.7174999511758101  0.7313187461526962  0.1832099190398151
  0.3100890130881470  0.3264935087766979  0.2222396666289563
  0.3029810559038879  0.7191035693313151  0.1937678938447794
  0.7309911123173524  0.3204552695706959  0.2065883167691614
  0.8424818451410033  0.2142080891921416  0.2401381838106425
  0.1951477991309009  0.8266549506234154  0.2289729647398947
  0.2175305428191295  0.1983975318683754  0.2496339816464223
  0.8301192294703020  0.8413403078867908  0.2121738221852300
  0.6959271680413567  0.7175598839558279  0.2474690107051326
  0.3097610664141704  0.3556458389031074  0.2852696721637468
  0.3246251274106958  0.6991615953044600  0.2558248496150543
  0.7152568575569498  0.3425761164195300  0.2691315789837296
  0.8247204914160824  0.2343123868665805  0.3025938990768253
  0.2164110268461994  0.8064072788564720  0.2913312932664234
  0.2185552654518898  0.2265650041206294  0.3129015692792259
  0.8076594036200063  0.8275023574120560  0.2760313823643497
  0.7618773254181221  0.3008361400064678  0.3169428518442955
  0.2813957003831352  0.7404868840825141  0.3051282259386069
  0.2644345959306996  0.3047669976741691  0.3293581725099202
  0.7412755132958869  0.7667731612084607  0.2925285314049952
  0.8687701472547532  0.1815744251489207  0.3524003166469043
  0.1707284723465778  0.8540879711555834  0.3416588105358281
  0.1733712142532894  0.1741696343795833  0.3615086859010502
  0.8539441648000216  0.8741368540490679  0.3274975794836078
  0.9061933548914270  0.5653192218657711  0.4668305633314770
  0.4084730440136540  0.0055607632751885  0.5115040031481650
  0.0064716327523583  0.3110550835978435  0.5223171611490540
  0.6935637547391855  0.0091696775732762  0.4946680653317487
  0.9825619659674247  0.4025515685235134  0.5014090471180886
  0.5969415423571632  0.0126246672292535  0.5022196519634226
  0.0223138825171972  0.4826537199977329  0.5219006649123766
  0.5458098146028647  0.0914018677440619  0.4955312711699068
  0.9082346551763815  0.4055104804171351  0.4622096708970980
  0.5517612447356813  0.9319821531953164  0.5153519391321197
  0.8694388425601338  0.4848714180439309  0.4441862014236089
  0.4610414682530490  0.9284152191998766  0.5208777157073911
  0.8641747799080103  0.6513363181100996  0.4547291077019406
  0.3141922048987444  0.0050804655663121  0.5095065762854238
  0.1579493632986830  0.8151823165537802  0.6332430105683037
  0.8374316925328853  0.1278188213643258  0.6636973657052374
  0.8394190615990900  0.8117539970903994  0.6383169260241667
  0.1532895072448617  0.1051971000401703  0.6664825647803001
  0.2486467779774400  0.6900552235828520  0.6726002608322632
  0.7354262300858861  0.2487540677113156  0.6915867237762375
  0.7408362701489858  0.6838068581010852  0.6763380710656220
  0.2501426219967032  0.2383784919401385  0.6952712850078017
  0.2019943773964390  0.7686525015659158  0.6848598602595061
  0.7831989328613519  0.1737628374576707  0.7105879897090254
  0.7809230071958532  0.7679570485917537  0.6850285857648756
  0.1999267386277292  0.1623521232702347  0.7128729616341745
  0.2921789857701009  0.2882496109269383  0.7416482897828061
  0.6922743400766879  0.6469403501993566  0.7254710184313964
  0.6856374930175092  0.2971846260375599  0.7341636853173515
  0.2915730299380881  0.6437297318793435  0.7201614338664718
  0.1985007608812151  0.8027462892198026  0.7469327721083239
  0.7811059012686656  0.1446778125357314  0.7738236137390228
  0.7682416902263405  0.8127250830709789  0.7415523777030449
  0.1911176460726843  0.1405045451717513  0.7762446692601203
  0.2845144958764526  0.2656842663153427  0.8048653837539776
  0.6813212577697962  0.6908315133082985  0.7825508611642229
  0.6857007046997706  0.2695737828571480  0.7978050467036393
  0.2854112509394581  0.6766473087945727  0.7825039840757984
  0.2321044442943158  0.1914330304020665  0.8222838055896006
  0.7181396130484812  0.7769360367707069  0.7901892221214029
  0.7327278833493954  0.1941164315740549  0.8166594462639728
  0.2391040897749246  0.7546479451620175  0.7948686756864967
  0.3318773057123554  0.3197623030748816  0.8523940312801062
  0.6368623278577890  0.6409480369771386  0.8339765327861655
  0.6378872481557353  0.3209072955102397  0.8457654033572979
  0.3297516845169470  0.6304362157921186  0.8351115861070167
  0.9826952968881680  0.5625754593354684  0.5047347495857303
  0.4540531863004195  0.0867407011769989  0.4996500158220207
  0.3689896283977905  0.3709970062326889  0.0110354779787559
  0.6380123868233446  0.6176414905771828  0.9876888424535358
  0.6216085265234284  0.3634138761414327  0.0000693840656822
  0.3781049055767081  0.6272944243991356  0.9906754938905351
  0.5102564317992466  0.5135858708808795  0.1209899098408051
  0.0143772543109612  0.0138019428312227  0.3784104200652522
  0.1231881946249979  0.8627236385773398  0.4902416190664270
  0.8797595918511361  0.1244901972006806  0.5077270196115921
  0.8659564509223577  0.8728530277324341  0.4871457388910523
  0.1325547461493632  0.1440692253205220  0.5125709321303688
  0.9862163551007717  0.9749799301106613  0.6299452803443309
  0.4888777936464760  0.4823750340193403  0.8730058259552763
  0.3570729915243089  0.1554987175135648  0.9502218908909407
  0.4959898252528334  0.8724187612310198  0.0154292324870670
  0.8418311329667091  0.3591148485054357  0.0625020414052223
  0.6079391789239253  0.9618638354807031  0.0570144524045709
  0.1217745529535811  0.4812302914842526  0.9765207647748756
  0.0326669059989779  0.5907509292053046  0.9326729462377171
  0.9235843146264358  0.2534008250371489  0.1101961388051847
  0.6813738291925547  0.5011649767538056  0.0851140446988084
  0.3358041154702388  0.5100739759416775  0.0950006708481173
  0.5081927126940918  0.6794025718735718  0.0805152867738804
  0.7666054232957723  0.2679150417351241  0.1068309559692344
  0.2490122074922077  0.7605861376111527  0.0938204878463263
  0.4948230766082591  0.3307189791421818  0.0903105269954461
  0.8005877683893833  0.8018365082766217  0.1171633503273775
  0.2638388090558822  0.2286092787037567  0.1566895331796021
  0.1449992426182377  0.8772150338650719  0.2190241226743157
  0.8910011829061606  0.1624526674783064  0.2296018533016811
  0.9186481176655372  0.9237068494086987  0.2357769446726522
  0.1466508337038975  0.0993551478175822  0.2693523289425581
  0.3394089989042696  0.4456236488832467  0.3450276350005655
  0.6110493108404076  0.6311054863934180  0.2270143324212073
  0.6642199458457612  0.3919280283474082  0.2795952784198239
  0.3758239950133929  0.6495542068618725  0.2654737469893817
  0.2629898364722784  0.3249952388462168  0.3786828383851495
  0.7259454193423246  0.7569413524101162  0.3420526579831731
  0.8384645297569434  0.0108926203119625  0.4129335081175954
  0.2637672969809695  0.7545269397367038  0.3911595449088611
  0.7794350121133257  0.2741968804819739  0.4027249150719979
  0.9961234884436309  0.8304882498502509  0.3901577389523477
  0.0085348041679821  0.6260690120451208  0.5227155333282056
  0.4136648126568907  0.1463122110355428  0.4921415413489079
  0.5925921879763811  0.8722143658768382  0.5207577106439155
  0.8794747111081135  0.3420148496588674  0.4473502990765979
  0.5416396680684289  0.2152527335191834  0.4768795959358500
  0.4553662510193470  0.7990091627554711  0.5340138480949612
  0.7738947955968444  0.4237586814417533  0.3961089860868398
  0.1089873550547644  0.5386966200098688  0.5751670155152195
  0.3167219521373949  0.8784007721722189  0.5277179006362812
  0.7722194006451821  0.5899303356510365  0.4101233163625851
  0.0019647821672977  0.1464751125004292  0.5979108798981380
  0.9900594704406551  0.8215758764286296  0.5758862321202047
  0.2828967982803435  0.3221799454851306  0.6320112918493731
  0.7281333323912751  0.5789230658987199  0.6267930138576310
  0.2524292547357089  0.6659308742680984  0.6243919255193694
  0.7381553932952747  0.2690974130439024  0.6424388374945316
  0.6629986039182280  0.5800570054242038  0.7211195450821510
  0.3323275560362073  0.3470645920694134  0.7296048983976455
  0.6082610845171145  0.3905846166941995  0.7530736212029441
  0.3661594349681728  0.5520954741690756  0.7473311909760758
  0.1354476812546744  0.9039501714264577  0.7205260129554647
  0.8600582717936275  0.0522883257129906  0.7554724205530658
  0.1503456981658892  0.0825782769118391  0.7888283034253464
  0.7999287209984207  0.8782234226335702  0.7472609489562960
  0.2361802468395727  0.7787333027859457  0.8431458295452237
  0.7316554518119168  0.1749145490443403  0.8660868376439991
  0.2558252078478120  0.2214947799006843  0.9069353591375955
  0.7322845224658674  0.8825045611509450  0.8388978192323197
  0.4885283916155351  0.3099243379521139  0.9169611870547542
  0.3191316412286125  0.4875148211519774  0.9064154847126101
  0.2427727361610576  0.9095232034283051  0.9242395057636399
  0.0893429796629487  0.2437403901563930  0.0882001374270020
  0.1783788139744101  0.0159953451152191  0.4491755179023956
  0.2463737623371663  0.0723851572351360  0.9039416224355920
  0.5735283511555948  0.2147095970950318  0.0156383951822052
  0.3734219283458814  0.7774234923920245  0.9813208650724593
  0.7823872685974255  0.5659252648263563  0.9847891970140948
  0.2159095721858225  0.3614814814154751  0.0127313606990081
  0.2585775614640353  0.8463948618641320  0.9375979925716122
  0.1501352422594774  0.2568485804997530  0.0702186836724823
  0.4263320240987834  0.2340630029308165  0.0305932590267404
  0.7586013024037397  0.4176775120711768  0.9793224290494442
  0.5886691109149499  0.0215199675310466  0.0450444980010181
  0.9734690352938900  0.5735325477613956  0.9472023878728643
  0.2679793742888398  0.0098819956253088  0.9157627586589064
  0.9859888899890710  0.2717866615778127  0.0973671331610347
  0.5038286925219679  0.3855008554100706  0.0663091534702106
  0.5088882596371940  0.6405375932613263  0.0438864201638215
  0.6331798665359053  0.5020938891541222  0.0544561472241239
  0.3759188681226583  0.5104429142702214  0.0592057398930559
  0.6852316585568399  0.6937646062127477  0.0765104546031480
  0.3327129837879879  0.3515953419809345  0.1151235755894857
  0.3230428368091229  0.6826940251946482  0.0865438051754542
  0.6898102155748776  0.3331033866085029  0.0999711217918267
  0.2126172882939847  0.8021081508672361  0.1203239636216355
  0.8165103772155825  0.2359539231104001  0.1316052741699926
  0.6124459817482173  0.6219081121453666  0.1537845045159935
  0.4158395853978162  0.4322261943399147  0.1824126580364508
  0.4189968353874029  0.6270126686584020  0.1579208309883323
  0.6204417022636753  0.4210053511056340  0.1705665272497119
  0.1743580274355565  0.1246508440114262  0.2302147825031082
  0.8946376559059518  0.8992874897819876  0.1952131360447732
  0.6339085359252526  0.6588264478804401  0.2670374074709087
  0.3520499378426298  0.4330618300621059  0.3011098622167536
  0.9235501849864405  0.1225733428805719  0.3366759907051301
  0.1185308757668489  0.9173697323335349  0.3303740966087834
  0.1266857452544657  0.1059180110361974  0.3435774467969016
  0.9189117177203606  0.9282647845973884  0.3137743189687173
  0.7457317354647626  0.3232408363984488  0.3780006532822602
  0.3033663114123895  0.7169711047562898  0.3643037049754975
  0.8453397808080958  0.1980033992630227  0.4096866051093137
  0.1872301491812594  0.8273265535783684  0.3993870666949575
  0.1823957828019362  0.1951635437221683  0.4186357238062480
  0.8290010432129171  0.8582311041662053  0.3829324167864100
  0.0039408967504849  0.8669918243814226  0.4274496078506934
  0.8918579803483250  0.0089750529057349  0.4392027173079224
  0.1168418484844646  0.0029512158442383  0.4631731751280080
  0.8978913002165698  0.7223286212206180  0.4738234624551060
  0.0868722524214286  0.2867560435348315  0.5296334960216059
  0.7384085336135575  0.0817595712700326  0.4931558595981420
  0.2676723464844872  0.0727193447247416  0.4974318354835587
  0.7880561247927784  0.6527989713783813  0.4234156511101136
  0.2695583636136350  0.9246776571265964  0.5180046081108878
  0.9397287983312752  0.2601269567927417  0.5302953119505586
  0.7289806379829544  0.9318763541611719  0.4892913650291067
  0.0947134237101320  0.4788022856432465  0.5602256603190324
  0.5874245942940793  0.1701265968461436  0.4829267130838636
  0.7954236454866551  0.4865168728245173  0.4072890538028156
  0.4157728949697165  0.8501730711766349  0.5353658230200650
  0.0092846871062485  0.0971195180494580  0.5683451003122945
  0.9993892425751050  0.8724930222071928  0.5477983684237705
  0.1635200469709875  0.7848395206456400  0.5771264157116556
  0.8358019287444103  0.1542346215593977  0.6077075964587419
  0.8252457189212962  0.8020790922062047  0.5804402933219607
  0.1787565416319121  0.1080941923958604  0.6097459002723790
  0.7539221859691885  0.6384532218077230  0.6218814948675205
  0.2550163105000500  0.2632385833553504  0.6339740018365599
  0.1146403991956651  0.8867127827852085  0.6457141359604817
  0.8874908748169811  0.0625680860223101  0.6827804587096097
  0.9037799696312441  0.8590683123516255  0.6610022636367823
  0.0896062357721535  0.0560327652020541  0.6859942205897589
  0.6403711616305577  0.3694141348685657  0.7143580571485729
  0.3371306078866969  0.5693880127042714  0.7062027382502341
  0.1585620689942702  0.8799488429407505  0.7613735807936224
  0.8250176187048887  0.0712836092198943  0.7933458174085930
  0.3835177264887898  0.3811704620036543  0.8342070458905461
  0.5842876298526093  0.5774716808025836  0.8196581720944419
  0.5847095620929471  0.3828646860541194  0.8260813289907553
  0.3829558792551550  0.5664845369004980  0.8202968887892116
  0.2216681710703763  0.1699935901479857  0.8840942867457465
  0.7042786245850169  0.8238480211204711  0.8436561768502393
  0.3171912268210024  0.3003257450626466  0.9107457143200012
  0.6575653698807069  0.6631240835430990  0.8897976384913349
  0.6498760177706766  0.3026865522368869  0.9028339031804794
  0.3144901365244326  0.6537373188411887  0.8909186609035301
  0.4888838343960182  0.3629360338057827  0.9431758240914058
  0.3601544604764601  0.4912201400382074  0.9418021250763281
  0.8748691074605802  0.9878378312907222  0.5597025815261431
  0.0118192370563258  0.1347307021484570  0.4495194681789952
  0.4951716253349557  0.6114435382956737  0.9309797975590273
  0.6033565502182600  0.4891618927666062  0.9399193544511860
 
  0.00000000E+00  0.00000000E+00  0.00000000E+00
  0.00000000E+00  0.00000000E+00  0.00000000E+00
  0.00000000E+00  0.00000000E+00  0.00000000E+00
  0.00000000E+00  0.00000000E+00  0.00000000E+00
  0.00000000E+00  0.00000000E+00  0.00000000E+00
  0.00000000E+00  0.00000000E+00  0.00000000E+00
  0.00000000E+00  0.00000000E+00  0.00000000E+00
  0.00000000E+00  0.00000000E+00  0.00000000E+00
  0.00000000E+00  0.00000000E+00  0.00000000E+00
  0.00000000E+00  0.00000000E+00  0.00000000E+00
  0.00000000E+00  0.00000000E+00  0.00000000E+00
  0.00000000E+00  0.00000000E+00  0.00000000E+00
  0.00000000E+00  0.00000000E+00  0.00000000E+00
  0.00000000E+00  0.00000000E+00  0.00000000E+00
  0.00000000E+00  0.00000000E+00  0.00000000E+00
  0.00000000E+00  0.00000000E+00  0.00000000E+00
  0.00000000E+00  0.00000000E+00  0.00000000E+00
  0.00000000E+00  0.00000000E+00  0.00000000E+00
  0.00000000E+00  0.00000000E+00  0.00000000E+00
  0.00000000E+00  0.00000000E+00  0.00000000E+00
  0.00000000E+00  0.00000000E+00  0.00000000E+00
  0.00000000E+00  0.00000000E+00  0.00000000E+00
  0.00000000E+00  0.00000000E+00  0.00000000E+00
  0.00000000E+00  0.00000000E+00  0.00000000E+00
  0.00000000E+00  0.00000000E+00  0.00000000E+00
  0.00000000E+00  0.00000000E+00  0.00000000E+00
  0.00000000E+00  0.00000000E+00  0.00000000E+00
  0.00000000E+00  0.00000000E+00  0.00000000E+00
  0.00000000E+00  0.00000000E+00  0.00000000E+00
  0.00000000E+00  0.00000000E+00  0.00000000E+00
  0.00000000E+00  0.00000000E+00  0.00000000E+00
  0.00000000E+00  0.00000000E+00  0.00000000E+00
  0.00000000E+00  0.00000000E+00  0.00000000E+00
  0.00000000E+00  0.00000000E+00  0.00000000E+00
  0.00000000E+00  0.00000000E+00  0.00000000E+00
  0.00000000E+00  0.00000000E+00  0.00000000E+00
  0.00000000E+00  0.00000000E+00  0.00000000E+00
  0.00000000E+00  0.00000000E+00  0.00000000E+00
  0.00000000E+00  0.00000000E+00  0.00000000E+00
  0.00000000E+00  0.00000000E+00  0.00000000E+00
  0.00000000E+00  0.00000000E+00  0.00000000E+00
  0.00000000E+00  0.00000000E+00  0.00000000E+00
  0.00000000E+00  0.00000000E+00  0.00000000E+00
  0.00000000E+00  0.00000000E+00  0.00000000E+00
  0.00000000E+00  0.00000000E+00  0.00000000E+00
  0.00000000E+00  0.00000000E+00  0.00000000E+00
  0.00000000E+00  0.00000000E+00  0.00000000E+00
  0.00000000E+00  0.00000000E+00  0.00000000E+00
  0.00000000E+00  0.00000000E+00  0.00000000E+00
  0.00000000E+00  0.00000000E+00  0.00000000E+00
  0.00000000E+00  0.00000000E+00  0.00000000E+00
  0.00000000E+00  0.00000000E+00  0.00000000E+00
  0.00000000E+00  0.00000000E+00  0.00000000E+00
  0.00000000E+00  0.00000000E+00  0.00000000E+00
  0.00000000E+00  0.00000000E+00  0.00000000E+00
  0.00000000E+00  0.00000000E+00  0.00000000E+00
  0.00000000E+00  0.00000000E+00  0.00000000E+00
  0.00000000E+00  0.00000000E+00  0.00000000E+00
  0.00000000E+00  0.00000000E+00  0.00000000E+00
  0.00000000E+00  0.00000000E+00  0.00000000E+00
  0.00000000E+00  0.00000000E+00  0.00000000E+00
  0.00000000E+00  0.00000000E+00  0.00000000E+00
  0.00000000E+00  0.00000000E+00  0.00000000E+00
  0.00000000E+00  0.00000000E+00  0.00000000E+00
  0.00000000E+00  0.00000000E+00  0.00000000E+00
  0.00000000E+00  0.00000000E+00  0.00000000E+00
  0.00000000E+00  0.00000000E+00  0.00000000E+00
  0.00000000E+00  0.00000000E+00  0.00000000E+00
  0.00000000E+00  0.00000000E+00  0.00000000E+00
  0.00000000E+00  0.00000000E+00  0.00000000E+00
  0.00000000E+00  0.00000000E+00  0.00000000E+00
  0.00000000E+00  0.00000000E+00  0.00000000E+00
  0.00000000E+00  0.00000000E+00  0.00000000E+00
  0.00000000E+00  0.00000000E+00  0.00000000E+00
  0.00000000E+00  0.00000000E+00  0.00000000E+00
  0.00000000E+00  0.00000000E+00  0.00000000E+00
  0.00000000E+00  0.00000000E+00  0.00000000E+00
  0.00000000E+00  0.00000000E+00  0.00000000E+00
  0.00000000E+00  0.00000000E+00  0.00000000E+00
  0.00000000E+00  0.00000000E+00  0.00000000E+00
  0.00000000E+00  0.00000000E+00  0.00000000E+00
  0.00000000E+00  0.00000000E+00  0.00000000E+00
  0.00000000E+00  0.00000000E+00  0.00000000E+00
  0.00000000E+00  0.00000000E+00  0.00000000E+00
  0.00000000E+00  0.00000000E+00  0.00000000E+00
  0.00000000E+00  0.00000000E+00  0.00000000E+00
  0.00000000E+00  0.00000000E+00  0.00000000E+00
  0.00000000E+00  0.00000000E+00  0.00000000E+00
  0.00000000E+00  0.00000000E+00  0.00000000E+00
  0.00000000E+00  0.00000000E+00  0.00000000E+00
  0.00000000E+00  0.00000000E+00  0.00000000E+00
  0.00000000E+00  0.00000000E+00  0.00000000E+00
  0.00000000E+00  0.00000000E+00  0.00000000E+00
  0.00000000E+00  0.00000000E+00  0.00000000E+00
  0.00000000E+00  0.00000000E+00  0.00000000E+00
  0.00000000E+00  0.00000000E+00  0.00000000E+00
  0.00000000E+00  0.00000000E+00  0.00000000E+00
  0.00000000E+00  0.00000000E+00  0.00000000E+00
  0.00000000E+00  0.00000000E+00  0.00000000E+00
  0.00000000E+00  0.00000000E+00  0.00000000E+00
  0.00000000E+00  0.00000000E+00  0.00000000E+00
  0.00000000E+00  0.00000000E+00  0.00000000E+00
  0.00000000E+00  0.00000000E+00  0.00000000E+00
  0.00000000E+00  0.00000000E+00  0.00000000E+00
  0.00000000E+00  0.00000000E+00  0.00000000E+00
  0.00000000E+00  0.00000000E+00  0.00000000E+00
  0.00000000E+00  0.00000000E+00  0.00000000E+00
  0.00000000E+00  0.00000000E+00  0.00000000E+00
  0.00000000E+00  0.00000000E+00  0.00000000E+00
  0.00000000E+00  0.00000000E+00  0.00000000E+00
  0.00000000E+00  0.00000000E+00  0.00000000E+00
  0.00000000E+00  0.00000000E+00  0.00000000E+00
  0.00000000E+00  0.00000000E+00  0.00000000E+00
  0.00000000E+00  0.00000000E+00  0.00000000E+00
  0.00000000E+00  0.00000000E+00  0.00000000E+00
  0.00000000E+00  0.00000000E+00  0.00000000E+00
  0.00000000E+00  0.00000000E+00  0.00000000E+00
  0.00000000E+00  0.00000000E+00  0.00000000E+00
  0.00000000E+00  0.00000000E+00  0.00000000E+00
  0.00000000E+00  0.00000000E+00  0.00000000E+00
  0.00000000E+00  0.00000000E+00  0.00000000E+00
  0.00000000E+00  0.00000000E+00  0.00000000E+00
  0.00000000E+00  0.00000000E+00  0.00000000E+00
  0.00000000E+00  0.00000000E+00  0.00000000E+00
  0.00000000E+00  0.00000000E+00  0.00000000E+00
  0.00000000E+00  0.00000000E+00  0.00000000E+00
  0.00000000E+00  0.00000000E+00  0.00000000E+00
  0.00000000E+00  0.00000000E+00  0.00000000E+00
  0.00000000E+00  0.00000000E+00  0.00000000E+00
  0.00000000E+00  0.00000000E+00  0.00000000E+00
  0.00000000E+00  0.00000000E+00  0.00000000E+00
  0.00000000E+00  0.00000000E+00  0.00000000E+00
  0.00000000E+00  0.00000000E+00  0.00000000E+00
  0.00000000E+00  0.00000000E+00  0.00000000E+00
  0.00000000E+00  0.00000000E+00  0.00000000E+00
  0.00000000E+00  0.00000000E+00  0.00000000E+00
  0.00000000E+00  0.00000000E+00  0.00000000E+00
  0.00000000E+00  0.00000000E+00  0.00000000E+00
  0.00000000E+00  0.00000000E+00  0.00000000E+00
  0.00000000E+00  0.00000000E+00  0.00000000E+00
  0.00000000E+00  0.00000000E+00  0.00000000E+00
  0.00000000E+00  0.00000000E+00  0.00000000E+00
  0.00000000E+00  0.00000000E+00  0.00000000E+00
  0.00000000E+00  0.00000000E+00  0.00000000E+00
  0.00000000E+00  0.00000000E+00  0.00000000E+00
  0.00000000E+00  0.00000000E+00  0.00000000E+00
  0.00000000E+00  0.00000000E+00  0.00000000E+00
  0.00000000E+00  0.00000000E+00  0.00000000E+00
  0.00000000E+00  0.00000000E+00  0.00000000E+00
  0.00000000E+00  0.00000000E+00  0.00000000E+00
  0.00000000E+00  0.00000000E+00  0.00000000E+00
  0.00000000E+00  0.00000000E+00  0.00000000E+00
  0.00000000E+00  0.00000000E+00  0.00000000E+00
  0.00000000E+00  0.00000000E+00  0.00000000E+00
  0.00000000E+00  0.00000000E+00  0.00000000E+00
  0.00000000E+00  0.00000000E+00  0.00000000E+00
  0.00000000E+00  0.00000000E+00  0.00000000E+00
  0.00000000E+00  0.00000000E+00  0.00000000E+00
  0.00000000E+00  0.00000000E+00  0.00000000E+00
  0.00000000E+00  0.00000000E+00  0.00000000E+00
  0.00000000E+00  0.00000000E+00  0.00000000E+00
  0.00000000E+00  0.00000000E+00  0.00000000E+00
  0.00000000E+00  0.00000000E+00  0.00000000E+00
  0.00000000E+00  0.00000000E+00  0.00000000E+00
  0.00000000E+00  0.00000000E+00  0.00000000E+00
  0.00000000E+00  0.00000000E+00  0.00000000E+00
  0.00000000E+00  0.00000000E+00  0.00000000E+00
  0.00000000E+00  0.00000000E+00  0.00000000E+00
  0.00000000E+00  0.00000000E+00  0.00000000E+00
  0.00000000E+00  0.00000000E+00  0.00000000E+00
  0.00000000E+00  0.00000000E+00  0.00000000E+00
  0.00000000E+00  0.00000000E+00  0.00000000E+00
  0.00000000E+00  0.00000000E+00  0.00000000E+00
  0.00000000E+00  0.00000000E+00  0.00000000E+00
  0.00000000E+00  0.00000000E+00  0.00000000E+00
  0.00000000E+00  0.00000000E+00  0.00000000E+00
  0.00000000E+00  0.00000000E+00  0.00000000E+00
  0.00000000E+00  0.00000000E+00  0.00000000E+00
  0.00000000E+00  0.00000000E+00  0.00000000E+00
  0.00000000E+00  0.00000000E+00  0.00000000E+00
  0.00000000E+00  0.00000000E+00  0.00000000E+00
  0.00000000E+00  0.00000000E+00  0.00000000E+00
  0.00000000E+00  0.00000000E+00  0.00000000E+00
  0.00000000E+00  0.00000000E+00  0.00000000E+00
  0.00000000E+00  0.00000000E+00  0.00000000E+00
  0.00000000E+00  0.00000000E+00  0.00000000E+00
  0.00000000E+00  0.00000000E+00  0.00000000E+00
  0.00000000E+00  0.00000000E+00  0.00000000E+00
  0.00000000E+00  0.00000000E+00  0.00000000E+00
  0.00000000E+00  0.00000000E+00  0.00000000E+00
  0.00000000E+00  0.00000000E+00  0.00000000E+00
  0.00000000E+00  0.00000000E+00  0.00000000E+00
  0.00000000E+00  0.00000000E+00  0.00000000E+00
  0.00000000E+00  0.00000000E+00  0.00000000E+00
  0.00000000E+00  0.00000000E+00  0.00000000E+00
  0.00000000E+00  0.00000000E+00  0.00000000E+00
  0.00000000E+00  0.00000000E+00  0.00000000E+00
  0.00000000E+00  0.00000000E+00  0.00000000E+00
  0.00000000E+00  0.00000000E+00  0.00000000E+00
  0.00000000E+00  0.00000000E+00  0.00000000E+00
  0.00000000E+00  0.00000000E+00  0.00000000E+00
  0.00000000E+00  0.00000000E+00  0.00000000E+00
  0.00000000E+00  0.00000000E+00  0.00000000E+00
  0.00000000E+00  0.00000000E+00  0.00000000E+00
  0.00000000E+00  0.00000000E+00  0.00000000E+00
  0.00000000E+00  0.00000000E+00  0.00000000E+00
  0.00000000E+00  0.00000000E+00  0.00000000E+00
  0.00000000E+00  0.00000000E+00  0.00000000E+00
  0.00000000E+00  0.00000000E+00  0.00000000E+00
  0.00000000E+00  0.00000000E+00  0.00000000E+00
  0.00000000E+00  0.00000000E+00  0.00000000E+00
  0.00000000E+00  0.00000000E+00  0.00000000E+00
  0.00000000E+00  0.00000000E+00  0.00000000E+00
  0.00000000E+00  0.00000000E+00  0.00000000E+00
  0.00000000E+00  0.00000000E+00  0.00000000E+00
  0.00000000E+00  0.00000000E+00  0.00000000E+00
  0.00000000E+00  0.00000000E+00  0.00000000E+00
  0.00000000E+00  0.00000000E+00  0.00000000E+00
  0.00000000E+00  0.00000000E+00  0.00000000E+00
  0.00000000E+00  0.00000000E+00  0.00000000E+00
  0.00000000E+00  0.00000000E+00  0.00000000E+00
  0.00000000E+00  0.00000000E+00  0.00000000E+00
  0.00000000E+00  0.00000000E+00  0.00000000E+00
  0.00000000E+00  0.00000000E+00  0.00000000E+00
  0.00000000E+00  0.00000000E+00  0.00000000E+00
  0.00000000E+00  0.00000000E+00  0.00000000E+00
  0.00000000E+00  0.00000000E+00  0.00000000E+00
  0.00000000E+00  0.00000000E+00  0.00000000E+00
  0.00000000E+00  0.00000000E+00  0.00000000E+00
  0.00000000E+00  0.00000000E+00  0.00000000E+00
  0.00000000E+00  0.00000000E+00  0.00000000E+00
  0.00000000E+00  0.00000000E+00  0.00000000E+00
  0.00000000E+00  0.00000000E+00  0.00000000E+00
  0.00000000E+00  0.00000000E+00  0.00000000E+00
  0.00000000E+00  0.00000000E+00  0.00000000E+00
  0.00000000E+00  0.00000000E+00  0.00000000E+00
  0.00000000E+00  0.00000000E+00  0.00000000E+00
  0.00000000E+00  0.00000000E+00  0.00000000E+00
  0.00000000E+00  0.00000000E+00  0.00000000E+00
  0.00000000E+00  0.00000000E+00  0.00000000E+00
  0.00000000E+00  0.00000000E+00  0.00000000E+00
  0.00000000E+00  0.00000000E+00  0.00000000E+00
  0.00000000E+00  0.00000000E+00  0.00000000E+00
  0.00000000E+00  0.00000000E+00  0.00000000E+00
  0.00000000E+00  0.00000000E+00  0.00000000E+00
  0.00000000E+00  0.00000000E+00  0.00000000E+00
  0.00000000E+00  0.00000000E+00  0.00000000E+00
  0.00000000E+00  0.00000000E+00  0.00000000E+00
  0.00000000E+00  0.00000000E+00  0.00000000E+00
  0.00000000E+00  0.00000000E+00  0.00000000E+00
  0.00000000E+00  0.00000000E+00  0.00000000E+00
  0.00000000E+00  0.00000000E+00  0.00000000E+00
  0.00000000E+00  0.00000000E+00  0.00000000E+00
  0.00000000E+00  0.00000000E+00  0.00000000E+00
  0.00000000E+00  0.00000000E+00  0.00000000E+00
  0.00000000E+00  0.00000000E+00  0.00000000E+00
  0.00000000E+00  0.00000000E+00  0.00000000E+00
  0.00000000E+00  0.00000000E+00  0.00000000E+00
