# Supplementary material for: Dramatic Enhancement of Rare-Earth Metal–Organic Framework Stability Via Metal Cluster Fluorination
Source: JACS Au. 2022 Aug 9;2(8):1889–98. doi: 10.1021/jacsau.2c00259 (PMC9400048; doi:10.1021/jacsau.2c00259)
Supplement: Supplementary file 2 — au2c00259_si_002.zip [file au2c00259_si_002.zip › jacs_supplement/poscars/empty_stability/dobdc/mixed/tb/double/eight/POSCAR]

POSCAR file written by OVITO Basic 3.5.4
   1.00000000000000     
    14.9558346819058006    0.0321159873134491   -0.0769405403578526
    -0.0142213777908505   14.9564499026810616    0.0147909277500975
     0.0112327843287462   -0.0080343814487404   21.2933955480425823
   C    Tb   H    O    F 
    96    12    59    79     8
Direct
  0.3956686703253425  0.9302610572448415  0.9677759657263962
  0.0642690090400109  0.3860591353614353  0.0339166342047292
  0.8073693950490153  0.4923618033106223  0.9883986917644094
  0.5000660667205921  0.1863443370907447  0.0147643570519449
  0.5187214468181480  0.0144330026308808  0.0141979485922477
  0.4767885402946206  0.9335664999789088  0.0010803700623114
  0.9006249536950151  0.4689208177380522  0.0079416198303264
  0.4762524293621979  0.0937581455940162  0.9945079579684446
  0.3569857331458621  0.0096729777379991  0.9446578288132770
  0.9856582758920922  0.3533058044878317  0.0618693541039619
  0.1488955692157674  0.3370961784906612  0.0374459921726071
  0.3489086239329211  0.8451711906261608  0.9626536141952187
  0.3981036910084441  0.0898814711095568  0.9588838142488711
  0.9055522910330680  0.3951225065141415  0.0475725221225503
  0.0600327906692542  0.4634854659110133  0.9967049978159892
  0.9795672856318731  0.5068288165429706  0.9841261263764949
  0.7072203146862179  0.7359623168430787  0.1841002559058253
  0.3093890943363888  0.3258929161107673  0.2202708637058564
  0.7320862566271131  0.3229700104474418  0.2089596237599878
  0.2918679057120741  0.7078949652782853  0.1914621119365805
  0.2127417287845290  0.1994325521784859  0.2435286571667987
  0.8201886749714546  0.8459078902335406  0.2124751654076178
  0.1893919584495052  0.8206070176803095  0.2285599288493003
  0.8425874900747345  0.2144249920476042  0.2428624483439492
  0.7716851904227653  0.7993644030196094  0.1671100319058496
  0.2604841323126266  0.2514479001554264  0.2012294565127490
  0.7992784707908811  0.2594539865866565  0.1946624288365300
  0.2272504356975205  0.7750367272776870  0.1783745319170436
  0.3398474365818558  0.6615735566084311  0.1405573595124281
  0.6784192812579093  0.3654077631333834  0.1583772205806895
  0.3581842434725928  0.3737597335277130  0.1697519433672809
  0.6597068538982356  0.6847670332827533  0.1352948887870156
  0.9018667556317155  0.5581414841682886  0.4753424112917557
  0.4108819845505636  0.0122812858413113  0.5131468109638391
  0.6978461100051874  0.0122905013595727  0.4938382331068283
  0.0312823375262852  0.3089675169133699  0.5182073122050852
  0.0261117048679935  0.4791336085911482  0.5253265092040067
  0.5491117437922384  0.0971907291829268  0.4970799308908838
  0.6002897417303714  0.0172063413087642  0.5001557730874566
  0.9884625521975821  0.3970333754434634  0.5060481575317937
  0.8595142637388307  0.6442719462429665  0.4608207061561131
  0.3155339550045895  0.0134703732678148  0.5163872267123466
  0.8450731185389557  0.1300647224341276  0.6629248366255354
  0.1656857819435871  0.8196776537433621  0.6293350023787525
  0.8645750065895257  0.4758000067375505  0.4561526760223700
  0.4633665350212581  0.9333172937215863  0.5167743662734665
  0.5543913792332660  0.9360951624146239  0.5099710518843494
  0.9082662258647787  0.3969124072999719  0.4723702413206325
  0.7587920138347783  0.2998052579331016  0.3198586806789194
  0.2743566315097752  0.7292130661953777  0.3035048359010588
  0.7378080168063619  0.7659806021212390  0.2938062814855513
  0.2654181383517340  0.2977504256487791  0.3271272783750589
  0.1726669291128431  0.1668608870397748  0.3550212718028973
  0.8524398380166289  0.8723496089724705  0.3277733656117192
  0.1698260303128336  0.8490728064565403  0.3416339130280761
  0.8640522641708941  0.1772861708413984  0.3548576446644560
  0.8220503235919026  0.2327800486517404  0.3053894968648123
  0.2119808945741681  0.7987956990471403  0.2907270583157384
  0.8023599071915370  0.8283611671791604  0.2767738508026412
  0.2169572933517117  0.2222366039318260  0.3079402171642514
  0.3141984039133945  0.6857331956427473  0.2532416241602249
  0.7136497283203198  0.3434902858654212  0.2717336578009295
  0.3107550795152818  0.3508705189706802  0.2843849014615145
  0.6900477253793937  0.7186336038029495  0.2487804910425950
  0.8411694761888953  0.8093389339212322  0.6393907373750238
  0.1366814252693302  0.1182569527566883  0.6676645866919770
  0.7438829630377626  0.2546965416569833  0.6907104052724264
  0.2482894843222638  0.6904339114764895  0.6720004052630060
  0.2050683735829892  0.7722050576727142  0.6827114981254709
  0.7894520350206733  0.1770989629705113  0.7090696669481886
  0.2347510597746449  0.2496388826824827  0.6978499051375522
  0.7414593826847167  0.6822566494212552  0.6767602343669950
  0.6927568831499613  0.3029288958790559  0.7332796164461826
  0.2875029034259242  0.6426276217692219  0.7207596336766215
  0.7833078435399017  0.1455397067469448  0.7718854188199344
  0.2006870816357775  0.8078853373466970  0.7445260517955390
  0.2816678994847450  0.2951345168635200  0.7442955289353037
  0.6917281873985885  0.6460001397056772  0.7255702699777871
  0.1856944406834131  0.1722241910470999  0.7146858045538167
  0.7822306979138460  0.7660280581378274  0.6859893830849515
  0.7345200847594811  0.1954623100389554  0.8148868296265377
  0.2372951225400826  0.7583196473574532  0.7937448702859200
  0.6341574327074611  0.6411643379056997  0.8338094378392853
  0.3323116101358323  0.3173857216242837  0.8538606947998844
  0.9818911061317834  0.5579147838964573  0.5099435403895214
  0.4570000009111297  0.0937091197650872  0.5034704461950597
  0.3228803980583734  0.6301243961528584  0.8362557770835650
  0.6410631957154678  0.3246055781200852  0.8447860569481662
  0.6897690426972503  0.2732290909950876  0.7965951656506221
  0.2808266723049897  0.6773474779750117  0.7828694835936645
  0.7177530884179859  0.7760619839282157  0.7908611998212436
  0.2284259107798192  0.1921680424755507  0.8237149123439380
  0.2799090987571091  0.2673747456010460  0.8068412131815066
  0.6801305281927412  0.6903028242254265  0.7827217229629326
  0.1827582502662040  0.1452199415917121  0.7775890931639751
  0.7692743712885601  0.8111180452960838  0.7426407081766442
  0.3712233407274681  0.3679992891526425  0.0112860961822108
  0.6347116582164460  0.6207145239471075  0.9883281945168605
  0.3733409926058542  0.6244823175839542  0.9894724741872736
  0.6243839407998806  0.3654834402275924  0.0002932815414027
  0.1256025113316994  0.8698264840187520  0.4898670461204873
  0.8863479021564373  0.1215294754372636  0.5078234416533292
  0.0135140224521422  0.0102342259172161  0.3749509068460881
  0.5092604529409641  0.5131908196988562  0.1220083398228340
  0.8666200150718311  0.8692199015612943  0.4873256757776261
  0.1292355394586195  0.1456756311619571  0.5079900475687538
  0.4868782217584382  0.4828512119741646  0.8728545702565782
  0.9869122852194607  0.9702472053073308  0.6293389571281267
  0.3670050262587878  0.1530179466344208  0.9452982465064395
  0.5038357757593985  0.8704708280114986  0.0192542359262120
  0.6137080434762581  0.9614890432288448  0.0625165215736772
  0.8428688400936366  0.3673968745344709  0.0647702090720799
  0.2594274726276780  0.2343299452439283  0.1513773351195411
  0.1410858308070715  0.8740638055555863  0.2196373591919354
  0.9100332605420789  0.9273017735674287  0.2351286083141986
  0.8914243192004037  0.1621517665111796  0.2324146591584650
  0.6064561771316335  0.6308774946250963  0.2285578053891442
  0.3425655141703601  0.4366152115009569  0.3469147567471040
  0.1377816022508256  0.1023214940309956  0.2601891418988060
  0.7709567203056977  0.2727610560952698  0.1088427327161767
  0.2374245436414100  0.7532773130643591  0.0919649904057565
  0.7854157323656281  0.8106023904988575  0.1173142343241622
  0.5009716808037155  0.3293270841323803  0.0929746652173762
  0.9264245975216383  0.2604109668545220  0.1123557340187844
  0.6817442918809533  0.5040429623196943  0.0862238550731433
  0.0321510205908382  0.5968727154331290  0.9317691482503108
  0.1224137649175034  0.4865068032910358  0.9752695207643427
  0.6617308757333262  0.3929385471412914  0.2818871332189801
  0.3636130444681385  0.6331497009738243  0.2618300341763344
  0.7261230241084391  0.7529739403011888  0.3436029335720079
  0.2658064771722479  0.3139120007024161  0.3773709403636545
  0.9990025741049493  0.8268652110954022  0.3909682771420009
  0.0084646415017886  0.6226812936848489  0.5251746877773940
  0.7747400755943801  0.2698295632577015  0.4057208216667689
  0.2605707007289624  0.7445823074357705  0.3902197459674142
  0.4589032603443925  0.8027460395844415  0.5257759591736715
  0.7682736220894242  0.4144222302634901  0.4065190396540146
  0.3193111999912972  0.8844663345485060  0.5270417386628097
  0.1165300401474454  0.5391787693818628  0.5731597502940389
  0.8811453727419902  0.3324681649547188  0.4573474287715911
  0.5456454256785221  0.2228487413761826  0.4829172498126368
  0.5949413000337742  0.8750852273852345  0.5122841164980088
  0.4168479009519785  0.1548778541469176  0.5001465266264660
  0.6146009710090539  0.3972211504147225  0.7521621717984246
  0.3584175399893752  0.5479931931608775  0.7495703068017718
  0.8590099289831770  0.0493956825489335  0.7533240533861871
  0.1443648616940507  0.9137556915250755  0.7162936266483797
  0.2340942199916967  0.7836768790870181  0.8418654889530686
  0.7312210062633966  0.1742968254825144  0.8639843585966176
  0.8016087891463215  0.8762906389001017  0.7487187952074947
  0.1431831856904537  0.0862115655176083  0.7895596662128384
  0.2528474319731302  0.6652355148077262  0.6239211907513038
  0.7491333848529891  0.2772282700804780  0.6420136826908802
  0.3213937321113889  0.3543875351421448  0.7326799048381361
  0.6620283704977368  0.5792714048629222  0.7208823965939573
  0.2635118488616826  0.3380489505753914  0.6365536386096124
  0.7288259889151689  0.5771979999230155  0.6268164251190171
  0.9912526465539671  0.8108963482147260  0.5736915618515965
  0.7655381401419135  0.5803574107265632  0.4203553225839087
  0.2593529098686957  0.2158439443633000  0.9084788692306276
  0.7317903484757622  0.8818828062923600  0.8398257378943370
  0.3140220428566352  0.4838235470572485  0.9060576811690240
  0.4895387618465321  0.3104622523679836  0.9170842053460220
  0.1816871636533151  0.0172704340148186  0.4272959625103141
  0.2542685739454171  0.0684721141500404  0.9015959873754795
  0.0908268164443555  0.2484459598974098  0.0872062524137363
  0.2520002004200492  0.9074486187739197  0.9242668768922329
  0.4074411153090693  0.6157504078856277  0.1547851100298203
  0.6219774041408286  0.4246888920415230  0.1719904904659373
  0.8827479838319903  0.9054636871849695  0.1947158302924237
  0.1657341903414959  0.1293301635426047  0.2216566505410569
  0.9151882631679840  0.1149814191438949  0.3382799538464454
  0.1183234169683587  0.9137342081584663  0.3298744354894581
  0.3549733334329019  0.4262532547017841  0.3025287381150221
  0.6302936075896923  0.6578634803585217  0.2686923890326725
  0.8433585069575642  0.1950992152555955  0.4128386194733196
  0.1879571553522865  0.8240154178882406  0.3997482604597735
  0.8318609742469860  0.8543355026437141  0.3838060528353040
  0.1869915624301797  0.1812244343372669  0.4128315248680323
  0.7405507524623332  0.3194886798015730  0.3814195465576375
  0.2969537894925764  0.7044271041002688  0.3625304519962285
  0.9171003473183816  0.9260105925403153  0.3127977562367903
  0.1214214366776005  0.1028192302064141  0.3350514184962705
  0.2716421472806729  0.9322019597298095  0.5214125215828602
  0.9808063261348323  0.2419206050118916  0.5304791908812092
  0.1027956867476263  0.4782237139456029  0.5598252185651234
  0.7321649571646631  0.9342064560402434  0.4876772845964723
  0.4185184745904564  0.8538680950939153  0.5281717060402258
  0.7868770679150572  0.4763091703317102  0.4227744069024268
  0.5912074262236189  0.1762393701432003  0.4863891034365295
  0.1152290294659437  0.3002724967661408  0.5133785589157327
  0.7441455785955853  0.0840166345269111  0.4952075797292395
  0.7820172603640998  0.6444273980125033  0.4306852074186267
  0.2686976321553800  0.0829238212321712  0.5134651102661891
  0.1282367858287259  0.0058390755520747  0.4524503304396177
  0.8948305307576163  0.7165596378248154  0.4761739797730300
  0.0052568858801152  0.8659099735673763  0.4273040255878087
  0.3836521476420103  0.3790246680632023  0.8353677111630233
  0.5813047345769107  0.5780677207495231  0.8190532623373556
  0.3760155937923528  0.5648810904693278  0.8221475995567431
  0.5867210215752365  0.3863964204208372  0.8250649615341530
  0.3222282816961766  0.2949094046874592  0.9123157784075246
  0.6540505093511157  0.6635802521994805  0.8899051084500869
  0.7032900042460142  0.8233918430943774  0.8443680038333738
  0.2238812746403056  0.1659128672436196  0.8852305678309804
  0.4912953581433683  0.3638913962090840  0.9431915774233843
  0.3540349972130841  0.4890130254737031  0.9421208357675965
  0.3064588589488437  0.6537000035800915  0.8921850590194111
  0.6537204076780867  0.3064462687422633  0.9019530889410845
  0.1245659622504931  0.8942574581334313  0.6395384882631987
  0.8883140077311467  0.0598141314513541  0.6819153761537891
  0.0815120172590014  0.0590974210328028  0.6866895939403932
  0.9067616209799425  0.8550654977380745  0.6623724443951176
  0.1638107061962302  0.8878994011672532  0.7575819089530995
  0.8238660796798811  0.0695350194939266  0.7912064803992038
  0.3300467238824396  0.5652752833983783  0.7080237887062211
  0.6491295373150763  0.3772952474035378  0.7139464948466170
  0.8257521931347185  0.8010957728137811  0.5814053508092343
  0.1526143674580638  0.1324456921985870  0.6101013092438237
  0.2346607113490009  0.2794606272195281  0.6376170872983664
  0.7549532303942073  0.6366813782594747  0.6221315305127462
  0.1727653666836559  0.7873733960842131  0.5737642097666722
  0.8513089887418914  0.1591428920431071  0.6072875027913440
  0.0001271303773933  0.8645311829900777  0.5481860237579497
  0.2674208031112215  0.8441161621524529  0.9386170356027108
  0.1513632290421683  0.2602735324377861  0.0679642811820855
  0.7598265576395988  0.4235962036172296  0.9784280810747887
  0.4308067128918580  0.2318313113503052  0.0292531201545287
  0.7801067214403616  0.5725376437015655  0.9851065630277702
  0.2170162301305041  0.3646637219641917  0.0102390459535826
  0.3832674982133639  0.7744905112749336  0.9823946376798105
  0.5793293254453005  0.2152919745452664  0.0146376842038620
  0.6727970972065407  0.6998696498912693  0.0771043226523318
  0.3341357492129333  0.3552544942200129  0.1138220995102799
  0.6936695574436271  0.3371477950708837  0.1014048274607120
  0.3107454492645232  0.6718478108232233  0.0832850753253922
  0.6059950938617362  0.6233620870056598  0.1549717903681085
  0.4211387974318939  0.4271080768288158  0.1838962248738909
  0.8210115789589238  0.2403084331775105  0.1339729319696090
  0.2032635277861772  0.7962736833431379  0.1191690266717558
  0.5067968599295156  0.3831571047542042  0.0674305394537313
  0.6337831440588673  0.5049562165028405  0.0551084044055656
  0.2785922329494781  0.0059682605443285  0.9122039462392522
  0.9887189090795445  0.2791978873390093  0.0989613638504991
  0.9729191821304113  0.5800590658996541  0.9467395044749622
  0.5951988962027954  0.0208455413852491  0.0483618821508571
  0.5042546317371333  0.6294431785483496  0.0429929065616932
  0.3897416740273485  0.5067481985439386  0.0536397508410644
  0.9040055188814193  0.0034893383059043  0.4457823691796605
  0.0196025775524262  0.0565847971800579  0.5479897958188147
  0.8719902081245010  0.9861694623132635  0.5618731772219903
  0.0114749742795297  0.1326642773264126  0.4418500090039643
  0.4897759011276364  0.6156828119114550  0.9286274303869035
  0.5999483465366282  0.4922744481134131  0.9411617837099371
 
  0.00000000E+00  0.00000000E+00  0.00000000E+00
  0.00000000E+00  0.00000000E+00  0.00000000E+00
  0.00000000E+00  0.00000000E+00  0.00000000E+00
  0.00000000E+00  0.00000000E+00  0.00000000E+00
  0.00000000E+00  0.00000000E+00  0.00000000E+00
  0.00000000E+00  0.00000000E+00  0.00000000E+00
  0.00000000E+00  0.00000000E+00  0.00000000E+00
  0.00000000E+00  0.00000000E+00  0.00000000E+00
  0.00000000E+00  0.00000000E+00  0.00000000E+00
  0.00000000E+00  0.00000000E+00  0.00000000E+00
  0.00000000E+00  0.00000000E+00  0.00000000E+00
  0.00000000E+00  0.00000000E+00  0.00000000E+00
  0.00000000E+00  0.00000000E+00  0.00000000E+00
  0.00000000E+00  0.00000000E+00  0.00000000E+00
  0.00000000E+00  0.00000000E+00  0.00000000E+00
  0.00000000E+00  0.00000000E+00  0.00000000E+00
  0.00000000E+00  0.00000000E+00  0.00000000E+00
  0.00000000E+00  0.00000000E+00  0.00000000E+00
  0.00000000E+00  0.00000000E+00  0.00000000E+00
  0.00000000E+00  0.00000000E+00  0.00000000E+00
  0.00000000E+00  0.00000000E+00  0.00000000E+00
  0.00000000E+00  0.00000000E+00  0.00000000E+00
  0.00000000E+00  0.00000000E+00  0.00000000E+00
  0.00000000E+00  0.00000000E+00  0.00000000E+00
  0.00000000E+00  0.00000000E+00  0.00000000E+00
  0.00000000E+00  0.00000000E+00  0.00000000E+00
  0.00000000E+00  0.00000000E+00  0.00000000E+00
  0.00000000E+00  0.00000000E+00  0.00000000E+00
  0.00000000E+00  0.00000000E+00  0.00000000E+00
  0.00000000E+00  0.00000000E+00  0.00000000E+00
  0.00000000E+00  0.00000000E+00  0.00000000E+00
  0.00000000E+00  0.00000000E+00  0.00000000E+00
  0.00000000E+00  0.00000000E+00  0.00000000E+00
  0.00000000E+00  0.00000000E+00  0.00000000E+00
  0.00000000E+00  0.00000000E+00  0.00000000E+00
  0.00000000E+00  0.00000000E+00  0.00000000E+00
  0.00000000E+00  0.00000000E+00  0.00000000E+00
  0.00000000E+00  0.00000000E+00  0.00000000E+00
  0.00000000E+00  0.00000000E+00  0.00000000E+00
  0.00000000E+00  0.00000000E+00  0.00000000E+00
  0.00000000E+00  0.00000000E+00  0.00000000E+00
  0.00000000E+00  0.00000000E+00  0.00000000E+00
  0.00000000E+00  0.00000000E+00  0.00000000E+00
  0.00000000E+00  0.00000000E+00  0.00000000E+00
  0.00000000E+00  0.00000000E+00  0.00000000E+00
  0.00000000E+00  0.00000000E+00  0.00000000E+00
  0.00000000E+00  0.00000000E+00  0.00000000E+00
  0.00000000E+00  0.00000000E+00  0.00000000E+00
  0.00000000E+00  0.00000000E+00  0.00000000E+00
  0.00000000E+00  0.00000000E+00  0.00000000E+00
  0.00000000E+00  0.00000000E+00  0.00000000E+00
  0.00000000E+00  0.00000000E+00  0.00000000E+00
  0.00000000E+00  0.00000000E+00  0.00000000E+00
  0.00000000E+00  0.00000000E+00  0.00000000E+00
  0.00000000E+00  0.00000000E+00  0.00000000E+00
  0.00000000E+00  0.00000000E+00  0.00000000E+00
  0.00000000E+00  0.00000000E+00  0.00000000E+00
  0.00000000E+00  0.00000000E+00  0.00000000E+00
  0.00000000E+00  0.00000000E+00  0.00000000E+00
  0.00000000E+00  0.00000000E+00  0.00000000E+00
  0.00000000E+00  0.00000000E+00  0.00000000E+00
  0.00000000E+00  0.00000000E+00  0.00000000E+00
  0.00000000E+00  0.00000000E+00  0.00000000E+00
  0.00000000E+00  0.00000000E+00  0.00000000E+00
  0.00000000E+00  0.00000000E+00  0.00000000E+00
  0.00000000E+00  0.00000000E+00  0.00000000E+00
  0.00000000E+00  0.00000000E+00  0.00000000E+00
  0.00000000E+00  0.00000000E+00  0.00000000E+00
  0.00000000E+00  0.00000000E+00  0.00000000E+00
  0.00000000E+00  0.00000000E+00  0.00000000E+00
  0.00000000E+00  0.00000000E+00  0.00000000E+00
  0.00000000E+00  0.00000000E+00  0.00000000E+00
  0.00000000E+00  0.00000000E+00  0.00000000E+00
  0.00000000E+00  0.00000000E+00  0.00000000E+00
  0.00000000E+00  0.00000000E+00  0.00000000E+00
  0.00000000E+00  0.00000000E+00  0.00000000E+00
  0.00000000E+00  0.00000000E+00  0.00000000E+00
  0.00000000E+00  0.00000000E+00  0.00000000E+00
  0.00000000E+00  0.00000000E+00  0.00000000E+00
  0.00000000E+00  0.00000000E+00  0.00000000E+00
  0.00000000E+00  0.00000000E+00  0.00000000E+00
  0.00000000E+00  0.00000000E+00  0.00000000E+00
  0.00000000E+00  0.00000000E+00  0.00000000E+00
  0.00000000E+00  0.00000000E+00  0.00000000E+00
  0.00000000E+00  0.00000000E+00  0.00000000E+00
  0.00000000E+00  0.00000000E+00  0.00000000E+00
  0.00000000E+00  0.00000000E+00  0.00000000E+00
  0.00000000E+00  0.00000000E+00  0.00000000E+00
  0.00000000E+00  0.00000000E+00  0.00000000E+00
  0.00000000E+00  0.00000000E+00  0.00000000E+00
  0.00000000E+00  0.00000000E+00  0.00000000E+00
  0.00000000E+00  0.00000000E+00  0.00000000E+00
  0.00000000E+00  0.00000000E+00  0.00000000E+00
  0.00000000E+00  0.00000000E+00  0.00000000E+00
  0.00000000E+00  0.00000000E+00  0.00000000E+00
  0.00000000E+00  0.00000000E+00  0.00000000E+00
  0.00000000E+00  0.00000000E+00  0.00000000E+00
  0.00000000E+00  0.00000000E+00  0.00000000E+00
  0.00000000E+00  0.00000000E+00  0.00000000E+00
  0.00000000E+00  0.00000000E+00  0.00000000E+00
  0.00000000E+00  0.00000000E+00  0.00000000E+00
  0.00000000E+00  0.00000000E+00  0.00000000E+00
  0.00000000E+00  0.00000000E+00  0.00000000E+00
  0.00000000E+00  0.00000000E+00  0.00000000E+00
  0.00000000E+00  0.00000000E+00  0.00000000E+00
  0.00000000E+00  0.00000000E+00  0.00000000E+00
  0.00000000E+00  0.00000000E+00  0.00000000E+00
  0.00000000E+00  0.00000000E+00  0.00000000E+00
  0.00000000E+00  0.00000000E+00  0.00000000E+00
  0.00000000E+00  0.00000000E+00  0.00000000E+00
  0.00000000E+00  0.00000000E+00  0.00000000E+00
  0.00000000E+00  0.00000000E+00  0.00000000E+00
  0.00000000E+00  0.00000000E+00  0.00000000E+00
  0.00000000E+00  0.00000000E+00  0.00000000E+00
  0.00000000E+00  0.00000000E+00  0.00000000E+00
  0.00000000E+00  0.00000000E+00  0.00000000E+00
  0.00000000E+00  0.00000000E+00  0.00000000E+00
  0.00000000E+00  0.00000000E+00  0.00000000E+00
  0.00000000E+00  0.00000000E+00  0.00000000E+00
  0.00000000E+00  0.00000000E+00  0.00000000E+00
  0.00000000E+00  0.00000000E+00  0.00000000E+00
  0.00000000E+00  0.00000000E+00  0.00000000E+00
  0.00000000E+00  0.00000000E+00  0.00000000E+00
  0.00000000E+00  0.00000000E+00  0.00000000E+00
  0.00000000E+00  0.00000000E+00  0.00000000E+00
  0.00000000E+00  0.00000000E+00  0.00000000E+00
  0.00000000E+00  0.00000000E+00  0.00000000E+00
  0.00000000E+00  0.00000000E+00  0.00000000E+00
  0.00000000E+00  0.00000000E+00  0.00000000E+00
  0.00000000E+00  0.00000000E+00  0.00000000E+00
  0.00000000E+00  0.00000000E+00  0.00000000E+00
  0.00000000E+00  0.00000000E+00  0.00000000E+00
  0.00000000E+00  0.00000000E+00  0.00000000E+00
  0.00000000E+00  0.00000000E+00  0.00000000E+00
  0.00000000E+00  0.00000000E+00  0.00000000E+00
  0.00000000E+00  0.00000000E+00  0.00000000E+00
  0.00000000E+00  0.00000000E+00  0.00000000E+00
  0.00000000E+00  0.00000000E+00  0.00000000E+00
  0.00000000E+00  0.00000000E+00  0.00000000E+00
  0.00000000E+00  0.00000000E+00  0.00000000E+00
  0.00000000E+00  0.00000000E+00  0.00000000E+00
  0.00000000E+00  0.00000000E+00  0.00000000E+00
  0.00000000E+00  0.00000000E+00  0.00000000E+00
  0.00000000E+00  0.00000000E+00  0.00000000E+00
  0.00000000E+00  0.00000000E+00  0.00000000E+00
  0.00000000E+00  0.00000000E+00  0.00000000E+00
  0.00000000E+00  0.00000000E+00  0.00000000E+00
  0.00000000E+00  0.00000000E+00  0.00000000E+00
  0.00000000E+00  0.00000000E+00  0.00000000E+00
  0.00000000E+00  0.00000000E+00  0.00000000E+00
  0.00000000E+00  0.00000000E+00  0.00000000E+00
  0.00000000E+00  0.00000000E+00  0.00000000E+00
  0.00000000E+00  0.00000000E+00  0.00000000E+00
  0.00000000E+00  0.00000000E+00  0.00000000E+00
  0.00000000E+00  0.00000000E+00  0.00000000E+00
  0.00000000E+00  0.00000000E+00  0.00000000E+00
  0.00000000E+00  0.00000000E+00  0.00000000E+00
  0.00000000E+00  0.00000000E+00  0.00000000E+00
  0.00000000E+00  0.00000000E+00  0.00000000E+00
  0.00000000E+00  0.00000000E+00  0.00000000E+00
  0.00000000E+00  0.00000000E+00  0.00000000E+00
  0.00000000E+00  0.00000000E+00  0.00000000E+00
  0.00000000E+00  0.00000000E+00  0.00000000E+00
  0.00000000E+00  0.00000000E+00  0.00000000E+00
  0.00000000E+00  0.00000000E+00  0.00000000E+00
  0.00000000E+00  0.00000000E+00  0.00000000E+00
  0.00000000E+00  0.00000000E+00  0.00000000E+00
  0.00000000E+00  0.00000000E+00  0.00000000E+00
  0.00000000E+00  0.00000000E+00  0.00000000E+00
  0.00000000E+00  0.00000000E+00  0.00000000E+00
  0.00000000E+00  0.00000000E+00  0.00000000E+00
  0.00000000E+00  0.00000000E+00  0.00000000E+00
  0.00000000E+00  0.00000000E+00  0.00000000E+00
  0.00000000E+00  0.00000000E+00  0.00000000E+00
  0.00000000E+00  0.00000000E+00  0.00000000E+00
  0.00000000E+00  0.00000000E+00  0.00000000E+00
  0.00000000E+00  0.00000000E+00  0.00000000E+00
  0.00000000E+00  0.00000000E+00  0.00000000E+00
  0.00000000E+00  0.00000000E+00  0.00000000E+00
  0.00000000E+00  0.00000000E+00  0.00000000E+00
  0.00000000E+00  0.00000000E+00  0.00000000E+00
  0.00000000E+00  0.00000000E+00  0.00000000E+00
  0.00000000E+00  0.00000000E+00  0.00000000E+00
  0.00000000E+00  0.00000000E+00  0.00000000E+00
  0.00000000E+00  0.00000000E+00  0.00000000E+00
  0.00000000E+00  0.00000000E+00  0.00000000E+00
  0.00000000E+00  0.00000000E+00  0.00000000E+00
  0.00000000E+00  0.00000000E+00  0.00000000E+00
  0.00000000E+00  0.00000000E+00  0.00000000E+00
  0.00000000E+00  0.00000000E+00  0.00000000E+00
  0.00000000E+00  0.00000000E+00  0.00000000E+00
  0.00000000E+00  0.00000000E+00  0.00000000E+00
  0.00000000E+00  0.00000000E+00  0.00000000E+00
  0.00000000E+00  0.00000000E+00  0.00000000E+00
  0.00000000E+00  0.00000000E+00  0.00000000E+00
  0.00000000E+00  0.00000000E+00  0.00000000E+00
  0.00000000E+00  0.00000000E+00  0.00000000E+00
  0.00000000E+00  0.00000000E+00  0.00000000E+00
  0.00000000E+00  0.00000000E+00  0.00000000E+00
  0.00000000E+00  0.00000000E+00  0.00000000E+00
  0.00000000E+00  0.00000000E+00  0.00000000E+00
  0.00000000E+00  0.00000000E+00  0.00000000E+00
  0.00000000E+00  0.00000000E+00  0.00000000E+00
  0.00000000E+00  0.00000000E+00  0.00000000E+00
  0.00000000E+00  0.00000000E+00  0.00000000E+00
  0.00000000E+00  0.00000000E+00  0.00000000E+00
  0.00000000E+00  0.00000000E+00  0.00000000E+00
  0.00000000E+00  0.00000000E+00  0.00000000E+00
  0.00000000E+00  0.00000000E+00  0.00000000E+00
  0.00000000E+00  0.00000000E+00  0.00000000E+00
  0.00000000E+00  0.00000000E+00  0.00000000E+00
  0.00000000E+00  0.00000000E+00  0.00000000E+00
  0.00000000E+00  0.00000000E+00  0.00000000E+00
  0.00000000E+00  0.00000000E+00  0.00000000E+00
  0.00000000E+00  0.00000000E+00  0.00000000E+00
  0.00000000E+00  0.00000000E+00  0.00000000E+00
  0.00000000E+00  0.00000000E+00  0.00000000E+00
  0.00000000E+00  0.00000000E+00  0.00000000E+00
  0.00000000E+00  0.00000000E+00  0.00000000E+00
  0.00000000E+00  0.00000000E+00  0.00000000E+00
  0.00000000E+00  0.00000000E+00  0.00000000E+00
  0.00000000E+00  0.00000000E+00  0.00000000E+00
  0.00000000E+00  0.00000000E+00  0.00000000E+00
  0.00000000E+00  0.00000000E+00  0.00000000E+00
  0.00000000E+00  0.00000000E+00  0.00000000E+00
  0.00000000E+00  0.00000000E+00  0.00000000E+00
  0.00000000E+00  0.00000000E+00  0.00000000E+00
  0.00000000E+00  0.00000000E+00  0.00000000E+00
  0.00000000E+00  0.00000000E+00  0.00000000E+00
  0.00000000E+00  0.00000000E+00  0.00000000E+00
  0.00000000E+00  0.00000000E+00  0.00000000E+00
  0.00000000E+00  0.00000000E+00  0.00000000E+00
  0.00000000E+00  0.00000000E+00  0.00000000E+00
  0.00000000E+00  0.00000000E+00  0.00000000E+00
  0.00000000E+00  0.00000000E+00  0.00000000E+00
  0.00000000E+00  0.00000000E+00  0.00000000E+00
  0.00000000E+00  0.00000000E+00  0.00000000E+00
  0.00000000E+00  0.00000000E+00  0.00000000E+00
  0.00000000E+00  0.00000000E+00  0.00000000E+00
  0.00000000E+00  0.00000000E+00  0.00000000E+00
  0.00000000E+00  0.00000000E+00  0.00000000E+00
  0.00000000E+00  0.00000000E+00  0.00000000E+00
  0.00000000E+00  0.00000000E+00  0.00000000E+00
  0.00000000E+00  0.00000000E+00  0.00000000E+00
  0.00000000E+00  0.00000000E+00  0.00000000E+00
  0.00000000E+00  0.00000000E+00  0.00000000E+00
  0.00000000E+00  0.00000000E+00  0.00000000E+00
  0.00000000E+00  0.00000000E+00  0.00000000E+00
  0.00000000E+00  0.00000000E+00  0.00000000E+00
  0.00000000E+00  0.00000000E+00  0.00000000E+00
  0.00000000E+00  0.00000000E+00  0.00000000E+00
  0.00000000E+00  0.00000000E+00  0.00000000E+00
  0.00000000E+00  0.00000000E+00  0.00000000E+00
  0.00000000E+00  0.00000000E+00  0.00000000E+00
