# Supplementary material for: Dramatic Enhancement of Rare-Earth Metal–Organic Framework Stability Via Metal Cluster Fluorination
Source: JACS Au. 2022 Aug 9;2(8):1889–98. doi: 10.1021/jacsau.2c00259 (PMC9400048; doi:10.1021/jacsau.2c00259)
Supplement: Supplementary file 2 — au2c00259_si_002.zip [file au2c00259_si_002.zip › jacs_supplement/poscars/empty_stability/dobdc/mixed/tb/double/fourteen/POSCAR]

POSCAR file written by OVITO Basic 3.5.4
   1.00000000000000     
    14.9515209162894411    0.0152423125414643   -0.1560801163011297
    -0.0312022340238841   14.9113581027313113    0.0211010992721855
    -0.0978561676534029    0.0003889297336005   21.1384165315883301
   C    Tb   H    O    F 
    96    12    53    73    14
Direct
  0.4074063387439608  0.9269751080388104  0.9643110081034294
  0.0667292329516371  0.4057377864469274  0.0373531034205286
  0.8051147886073622  0.5025098191458781  0.9932375150819581
  0.5073480638971333  0.1867890994294967  0.0100887912589585
  0.5296216026827736  0.0146007703886823  0.0106690220771455
  0.4890779773839071  0.9324266695604209  0.9977532488903833
  0.8997761923180647  0.4837791083667042  0.0126384539889273
  0.4857709617216628  0.0931385063209405  0.9899613077693203
  0.3671702671397412  0.0057677129048912  0.9406113302868491
  0.9897787747597420  0.3703049646562420  0.0659092965496271
  0.1527074646407627  0.3589425798315702  0.0401801504785695
  0.3616395510004793  0.8408948996656633  0.9595885499776671
  0.4076345160245083  0.0870996286529788  0.9536602048574636
  0.9082344373677245  0.4102603039103982  0.0527853292759914
  0.0590905490292002  0.4834887862008017  0.0001196929507046
  0.9768799929367233  0.5242613738124717  0.9879530190173185
  0.7097003373997524  0.7365199014920236  0.1818516332324833
  0.3132543871114564  0.3216452773327916  0.2220126254248385
  0.7369078101953335  0.3307533226717609  0.2079805444456966
  0.2886358068187391  0.7084613765651824  0.1914310174600615
  0.2185692110138930  0.1940568526608288  0.2478504780241977
  0.8216987113859915  0.8491269099924565  0.2095213172451409
  0.1852506717925024  0.8204200716601662  0.2285469382586101
  0.8472433774482795  0.2214436506956758  0.2424161312132682
  0.7720149014096904  0.8019785558028332  0.1642355191896741
  0.2662221563748091  0.2446435874615034  0.2044663490604108
  0.8041878296676543  0.2674016780871682  0.1938050143869603
  0.2238161819739091  0.7756369821739000  0.1781017752657661
  0.3378078507902273  0.6631672346785251  0.1406561207815429
  0.6811426561659957  0.3720109538293386  0.1570790966296514
  0.3621700978094111  0.3677545719344337  0.1706591781664883
  0.6588478957913466  0.6864502007667852  0.1332500073978764
  0.9097124989759351  0.5638856699264352  0.4755169159155344
  0.4083734542385642  0.0044936095973966  0.5082464637395390
  0.6950437355248695  0.0102168202155681  0.4907439689830753
  0.0222600231203103  0.3087215772296332  0.5244715324228650
  0.0290325918977672  0.4807661576981914  0.5292862755015051
  0.5457179792568638  0.0929312492580863  0.4977831331599702
  0.5975911894950272  0.0131726302975679  0.4965324015374506
  0.9885730202641057  0.4000271819541936  0.5091213816974474
  0.8700189515968617  0.6511922781581134  0.4606516430465817
  0.3132125483261561  0.0044987458656607  0.5111871439077476
  0.8425402240232245  0.1262030483642249  0.6649607217773976
  0.1559042127160097  0.8065159312361416  0.6261918755930083
  0.8699574723025663  0.4828711910059056  0.4551881336506938
  0.4615197714869836  0.9257803102996291  0.5078191309052187
  0.5524445154118567  0.9303521947649287  0.5018564860289985
  0.9100850900249995  0.4026610218247058  0.4727293143745115
  0.7638344696605870  0.3063984829741031  0.3196952427652633
  0.2690369005822930  0.7271780434769823  0.3041829795143443
  0.7454817978343229  0.7651556183018684  0.2920064109010312
  0.2666641830312315  0.2993949261585769  0.3295437015469886
  0.1742383599801656  0.1688108140996007  0.3603026780300809
  0.8565319586043074  0.8763100128328603  0.3255882166885158
  0.1657284090953155  0.8474639422633814  0.3427976604312377
  0.8678046762072640  0.1823368306454682  0.3552262345211687
  0.8267052531583303  0.2390214068439036  0.3053435179521315
  0.2069626340512798  0.7974210068203931  0.2912741433430881
  0.8072411039486198  0.8300974347688523  0.2743747782121417
  0.2200308468637076  0.2214712570075363  0.3119589823561242
  0.3099073756278727  0.6850492654391047  0.2537647417312101
  0.7187974047229133  0.3507320492748320  0.2711213323238226
  0.3124173184998469  0.3507489139567426  0.2857296473063755
  0.6967183236040029  0.7171337593354323  0.2471142170982219
  0.8380938720954632  0.8071037897787008  0.6362674260652739
  0.1421986820564385  0.1033499978025176  0.6714547549516965
  0.7407404968515507  0.2501774651158968  0.6908945457753077
  0.2321321918852988  0.6744531853494138  0.6716381983440911
  0.1919758406063679  0.7584045000919701  0.6809170701047336
  0.7870197806413231  0.1734939656530798  0.7108976393519058
  0.2352894598930888  0.2398974914620950  0.7000596390284031
  0.7378873556751060  0.6801846986762285  0.6747648559407722
  0.6894533411409896  0.2993325297270744  0.7326891156589426
  0.2718386913476536  0.6276720538001683  0.7213323528002462
  0.7815934161323383  0.1435908617135198  0.7744963558625102
  0.1905392042637573  0.7964993511721161  0.7424904729087132
  0.2807585633050920  0.2887342706373275  0.7463150454280765
  0.6866796858218578  0.6460628533180000  0.7236368857483271
  0.1885985040828615  0.1614600930042585  0.7180756012439744
  0.7784082270822879  0.7646416879874494  0.6829857257582006
  0.7325234576510837  0.1943940515780085  0.8168010503490137
  0.2267871780749573  0.7475315031636214  0.7928954786055158
  0.6262692921703987  0.6462090807555541  0.8314250597893817
  0.3324259091007136  0.3154099557684518  0.8565815356992275
  0.9883960510696568  0.5612898111210640  0.5124102804173916
  0.4536831681744857  0.0875770388875310  0.5034766850818713
  0.3148502708143539  0.6208739774432814  0.8369900337329668
  0.6389243881851172  0.3249037264371850  0.8442268897920613
  0.6871535571847858  0.2715212000072427  0.7969091111588966
  0.2681505551168613  0.6650639003266079  0.7833007520216952
  0.7113360834069056  0.7793984454981100  0.7870485012314461
  0.2298006947137026  0.1872560737677844  0.8277549680949789
  0.2795944438898559  0.2632224116250370  0.8098094211829761
  0.6736949137185704  0.6930786777606031  0.7799444870553458
  0.1855915923804901  0.1370679503731864  0.7818856479123397
  0.7640272939894217  0.8124134006939840  0.7386632506174351
  0.3736797089911263  0.3655302736116965  0.0121080444915123
  0.6285505206092594  0.6234758700602896  0.9856363203441134
  0.3696449606499499  0.6215973690646663  0.9900100245711201
  0.6261910305036835  0.3683579623380950  0.9996764898405601
  0.1240019674621919  0.8638826130868509  0.4906863625284217
  0.8832047375281817  0.1226199042839724  0.5089884705943959
  0.0141037534523321  0.0122469369164691  0.3761633618523348
  0.5081823134722825  0.5145934517765127  0.1229931522085153
  0.8644544305542397  0.8710486254287986  0.4860835837241879
  0.1320868990121866  0.1422127664603394  0.5127678068024437
  0.4856992031685579  0.4816034997008742  0.8706135860217117
  0.9848867117139335  0.9672515484599202  0.6307401676417115
  0.3759035510248410  0.1496404680397134  0.9388021890438694
  0.5177839215587596  0.8700354939276096  0.0164973988939963
  0.6257078344910525  0.9638681971748042  0.0602847304391432
  0.8469436505958043  0.3810060816213081  0.0710098833903032
  0.2668292493800806  0.2242464228562042  0.1548777693425976
  0.1371981263408841  0.8742325640664390  0.2192952135496355
  0.9096681926609733  0.9338042814197820  0.2317064378425968
  0.8957657844842615  0.1689405528579755  0.2319309752010170
  0.6135155344458596  0.6279951601687515  0.2275518279787150
  0.3414080255438705  0.4408400492602027  0.3467159853117181
  0.1453113917000906  0.0959191380241435  0.2661710296583522
  0.7759217609668667  0.2804238001963313  0.1071693183834554
  0.2350621092598644  0.7558241266300740  0.0909786109633259
  0.7828377539975904  0.8146804961554963  0.1139438397940182
  0.5052365967213817  0.3318853926416523  0.0960215150641801
  0.9335684542293876  0.2731294608860111  0.1140208358613677
  0.0253373214616914  0.6154335181790955  0.9342446690192503
  0.1199309224723137  0.5084995729291037  0.9777755545158300
  0.6668604836709591  0.4000585093373203  0.2812749585837508
  0.3593492279871739  0.6323747578855929  0.2626572473588027
  0.7363665028450441  0.7511392901055984  0.3422389558682966
  0.2654017234124524  0.3190781314104214  0.3794998153998037
  0.0162767032298916  0.6253191612822633  0.5288776340190822
  0.7785226732054724  0.2756813054305525  0.4061532969984043
  0.2532413488653091  0.7390292716592128  0.3914404601244925
  0.4533740013005243  0.7945621956662166  0.4999969064899332
  0.7727265131126941  0.4233594366012241  0.4051144318389817
  0.3194265550033535  0.8745084606733755  0.5140565673224842
  0.1185620929584275  0.5377167320001632  0.5810911631123048
  0.8808542374281458  0.3387195851758733  0.4580416851629465
  0.5411314458678049  0.2202656620632908  0.4926457830981334
  0.5936042042143299  0.8696282810398515  0.5015084997756531
  0.4129629526825980  0.1486229323892942  0.5034461084767230
  0.6105211032305462  0.3935846104314038  0.7496142061758277
  0.3458881929972151  0.5353207867686933  0.7506855833533521
  0.8591069451584090  0.0480382869330498  0.7575498016414954
  0.1410233296227403  0.9060857433267628  0.7127458948958534
  0.2266409291109497  0.7755715565326966  0.8406864462358214
  0.7296042562918785  0.1746978965860606  0.8665859622293581
  0.7962071169914609  0.8781232587640844  0.7439177608608887
  0.1476350656483874  0.0771615298439627  0.7947513027121005
  0.2360180300159627  0.6478812425750036  0.6235614830881531
  0.7455893890654508  0.2711782862208736  0.6415111165442013
  0.3189680477086441  0.3487615728087690  0.7337149062807171
  0.6569666803457324  0.5789518776661993  0.7198578294367266
  0.2566689802048643  0.3287451247528566  0.6367018272383262
  0.7273927215022269  0.5724382881809760  0.6266350158597120
  0.7731833453428365  0.5901302202689251  0.4197617379214478
  0.2601550245414046  0.2133519937913633  0.9131013223050104
  0.7252027454556824  0.8873496967692560  0.8345659532565435
  0.2603265418556830  0.0634936223931817  0.9019965561601495
  0.0967423700763419  0.2663046279779451  0.0879866192080598
  0.2630534747973385  0.9022330849761957  0.9213484535033132
  0.4052154579109768  0.6170648460297770  0.1555591507878447
  0.6225004722333836  0.4285879254323461  0.1711049477918678
  0.8818415291274917  0.9110392895649611  0.1912451442169001
  0.1742965449647187  0.1208874724595574  0.2272671008387803
  0.9199919736977051  0.1206638227364394  0.3389933194285319
  0.1180733562023946  0.9154062627179087  0.3324350638753018
  0.3549867344942754  0.4281514636523838  0.3025816465458959
  0.6397110705825213  0.6540361357053683  0.2677965743548540
  0.8452151630825711  0.1984203656096781  0.4132487454543039
  0.1821105805451566  0.8186406703798212  0.4009177821932965
  0.8366599793995206  0.8580624900150724  0.3819707729757411
  0.1855713375973735  0.1873626700719271  0.4182744566175245
  0.7453965235569697  0.3260262532240077  0.3814911521533446
  0.2909591329291601  0.7004750783680720  0.3636031896249179
  0.9181095356951445  0.9333965909976669  0.3105467881271906
  0.1238748784659265  0.1032972013812667  0.3408494210675244
  0.2700899191108732  0.9219499937109106  0.5133583363171255
  0.9631981464929353  0.2485187190223428  0.5329106359833418
  0.1040124421674946  0.4772354113364088  0.5663697841153308
  0.7302610755770900  0.9322511812796961  0.4838608456807592
  0.4170700848145685  0.8443909419422226  0.5148435308586983
  0.7929988792845890  0.4855426136883452  0.4201364233819760
  0.5870518716677537  0.1737220527557142  0.4922892752261419
  0.1056341271836487  0.2922560159164291  0.5259557229022747
  0.7409569776609715  0.0823631133143437  0.4930349307040984
  0.7917569911007192  0.6537170557589320  0.4307190480976644
  0.2661557317643144  0.0737466135487139  0.5115304677964261
  0.9077810948843066  0.7226018136468184  0.4760102923579623
  0.3854523618292660  0.3743073126847634  0.8368747898846038
  0.5740786683186201  0.5819141862260935  0.8168666184407556
  0.3720769160433761  0.5602563925371982  0.8220561370068680
  0.5841479345347977  0.3856275480390750  0.8229858898635456
  0.3208091926852887  0.2959480557799026  0.9158140555556855
  0.6441746608025625  0.6715389322818481  0.8879263639392789
  0.6959852335030945  0.8290581926211189  0.8396274609945706
  0.2261197699901913  0.1620180487460985  0.8899837199075904
  0.2997186753787489  0.6443576671545017  0.8935407924582393
  0.6531986800533645  0.3101056171595573  0.9021865820572614
  0.1209199799643343  0.8849381802004643  0.6336388184250410
  0.8885601134799614  0.0574998954923842  0.6845617232015115
  0.0843053607088819  0.0472092003003297  0.6912580235145001
  0.9036248238284728  0.8526101789004343  0.6600103932199843
  0.1576457320815265  0.8787166343612256  0.7544527647282706
  0.8231992874956759  0.0682205906018822  0.7949683011716928
  0.3131253029419838  0.5491881195894592  0.7096379055550344
  0.6451151663550689  0.3727371243115130  0.7116578038053802
  0.8221677142910977  0.7995969063962249  0.5778075235958084
  0.1630982436870241  0.1106628857525820  0.6137685592776307
  0.2341010165326907  0.2672689844126310  0.6386766983614720
  0.7531908394487630  0.6321398572614996  0.6211513428401361
  0.1612816701997986  0.7717450665257388  0.5706638224399470
  0.8452595267011844  0.1543042245373414  0.6086774335289249
  0.2795828285782278  0.8387967623555070  0.9356705678043085
  0.1568443080400357  0.2802834450478002  0.0689172785561638
  0.7600672575592853  0.4310866193658569  0.9854552873736608
  0.4368555626757669  0.2310966306013711  0.0229511232613646
  0.7743983715924116  0.5812307416802867  0.9871693040599823
  0.2204028371404405  0.3896952455000573  0.0141123445050155
  0.3969893388411805  0.7702382695962484  0.9794291998150868
  0.5860057451460037  0.2174678543108755  0.0122426709119878
  0.6676766913280048  0.7034078268651740  0.0745301278254473
  0.3423538528539183  0.3427878539057048  0.1145055861306332
  0.6959140187619823  0.3435945009601511  0.0999150336976413
  0.3095638597846033  0.6744471670107686  0.0824765374566994
  0.6057895838311254  0.6247932449914089  0.1535752305488316
  0.4212673682998158  0.4262565478576619  0.1841228965099759
  0.8263427162413990  0.2489235306659623  0.1327994531851004
  0.2003471269941173  0.7979319924736217  0.1183459765495769
  0.5090232842377986  0.3834527714857074  0.0677312570704771
  0.2875453902414336  0.0009760601673960  0.9086983074647463
  0.9954398067850931  0.2951099538347108  0.1025269978360654
  0.9671009201007053  0.5972664485377237  0.9501736546155044
  0.6060423699158832  0.0228532701429174  0.0455177842273926
  0.4998734553016604  0.6282647243268471  0.0437024033411149
  0.3822475807046857  0.5047333453004725  0.0569556482037541
  0.9040688990520991  0.0051946340919855  0.4456197970628963
  0.0134376958193911  0.0695570889224655  0.5574826619085442
  0.8700422725595161  0.9841392701289422  0.5617595765596235
  0.0136238439613976  0.1331023277991008  0.4467862522598693
  0.4867660305034605  0.6118611186891201  0.9292158460250661
  0.6071116536648447  0.4934200335667853  0.9344993867253706
  0.1146179695164378  0.0021306996805137  0.4635576822108689
  0.0064775256102152  0.8719932366849292  0.4277806275004679
  0.4926782635401210  0.3733286408841536  0.9460826364888106
  0.3664551911412062  0.4859219636801697  0.9425233422319224
  0.9986750671549274  0.8774315156139139  0.5438896014519443
  0.6219024312576877  0.5078142080896413  0.0508305781188412
 
  0.00000000E+00  0.00000000E+00  0.00000000E+00
  0.00000000E+00  0.00000000E+00  0.00000000E+00
  0.00000000E+00  0.00000000E+00  0.00000000E+00
  0.00000000E+00  0.00000000E+00  0.00000000E+00
  0.00000000E+00  0.00000000E+00  0.00000000E+00
  0.00000000E+00  0.00000000E+00  0.00000000E+00
  0.00000000E+00  0.00000000E+00  0.00000000E+00
  0.00000000E+00  0.00000000E+00  0.00000000E+00
  0.00000000E+00  0.00000000E+00  0.00000000E+00
  0.00000000E+00  0.00000000E+00  0.00000000E+00
  0.00000000E+00  0.00000000E+00  0.00000000E+00
  0.00000000E+00  0.00000000E+00  0.00000000E+00
  0.00000000E+00  0.00000000E+00  0.00000000E+00
  0.00000000E+00  0.00000000E+00  0.00000000E+00
  0.00000000E+00  0.00000000E+00  0.00000000E+00
  0.00000000E+00  0.00000000E+00  0.00000000E+00
  0.00000000E+00  0.00000000E+00  0.00000000E+00
  0.00000000E+00  0.00000000E+00  0.00000000E+00
  0.00000000E+00  0.00000000E+00  0.00000000E+00
  0.00000000E+00  0.00000000E+00  0.00000000E+00
  0.00000000E+00  0.00000000E+00  0.00000000E+00
  0.00000000E+00  0.00000000E+00  0.00000000E+00
  0.00000000E+00  0.00000000E+00  0.00000000E+00
  0.00000000E+00  0.00000000E+00  0.00000000E+00
  0.00000000E+00  0.00000000E+00  0.00000000E+00
  0.00000000E+00  0.00000000E+00  0.00000000E+00
  0.00000000E+00  0.00000000E+00  0.00000000E+00
  0.00000000E+00  0.00000000E+00  0.00000000E+00
  0.00000000E+00  0.00000000E+00  0.00000000E+00
  0.00000000E+00  0.00000000E+00  0.00000000E+00
  0.00000000E+00  0.00000000E+00  0.00000000E+00
  0.00000000E+00  0.00000000E+00  0.00000000E+00
  0.00000000E+00  0.00000000E+00  0.00000000E+00
  0.00000000E+00  0.00000000E+00  0.00000000E+00
  0.00000000E+00  0.00000000E+00  0.00000000E+00
  0.00000000E+00  0.00000000E+00  0.00000000E+00
  0.00000000E+00  0.00000000E+00  0.00000000E+00
  0.00000000E+00  0.00000000E+00  0.00000000E+00
  0.00000000E+00  0.00000000E+00  0.00000000E+00
  0.00000000E+00  0.00000000E+00  0.00000000E+00
  0.00000000E+00  0.00000000E+00  0.00000000E+00
  0.00000000E+00  0.00000000E+00  0.00000000E+00
  0.00000000E+00  0.00000000E+00  0.00000000E+00
  0.00000000E+00  0.00000000E+00  0.00000000E+00
  0.00000000E+00  0.00000000E+00  0.00000000E+00
  0.00000000E+00  0.00000000E+00  0.00000000E+00
  0.00000000E+00  0.00000000E+00  0.00000000E+00
  0.00000000E+00  0.00000000E+00  0.00000000E+00
  0.00000000E+00  0.00000000E+00  0.00000000E+00
  0.00000000E+00  0.00000000E+00  0.00000000E+00
  0.00000000E+00  0.00000000E+00  0.00000000E+00
  0.00000000E+00  0.00000000E+00  0.00000000E+00
  0.00000000E+00  0.00000000E+00  0.00000000E+00
  0.00000000E+00  0.00000000E+00  0.00000000E+00
  0.00000000E+00  0.00000000E+00  0.00000000E+00
  0.00000000E+00  0.00000000E+00  0.00000000E+00
  0.00000000E+00  0.00000000E+00  0.00000000E+00
  0.00000000E+00  0.00000000E+00  0.00000000E+00
  0.00000000E+00  0.00000000E+00  0.00000000E+00
  0.00000000E+00  0.00000000E+00  0.00000000E+00
  0.00000000E+00  0.00000000E+00  0.00000000E+00
  0.00000000E+00  0.00000000E+00  0.00000000E+00
  0.00000000E+00  0.00000000E+00  0.00000000E+00
  0.00000000E+00  0.00000000E+00  0.00000000E+00
  0.00000000E+00  0.00000000E+00  0.00000000E+00
  0.00000000E+00  0.00000000E+00  0.00000000E+00
  0.00000000E+00  0.00000000E+00  0.00000000E+00
  0.00000000E+00  0.00000000E+00  0.00000000E+00
  0.00000000E+00  0.00000000E+00  0.00000000E+00
  0.00000000E+00  0.00000000E+00  0.00000000E+00
  0.00000000E+00  0.00000000E+00  0.00000000E+00
  0.00000000E+00  0.00000000E+00  0.00000000E+00
  0.00000000E+00  0.00000000E+00  0.00000000E+00
  0.00000000E+00  0.00000000E+00  0.00000000E+00
  0.00000000E+00  0.00000000E+00  0.00000000E+00
  0.00000000E+00  0.00000000E+00  0.00000000E+00
  0.00000000E+00  0.00000000E+00  0.00000000E+00
  0.00000000E+00  0.00000000E+00  0.00000000E+00
  0.00000000E+00  0.00000000E+00  0.00000000E+00
  0.00000000E+00  0.00000000E+00  0.00000000E+00
  0.00000000E+00  0.00000000E+00  0.00000000E+00
  0.00000000E+00  0.00000000E+00  0.00000000E+00
  0.00000000E+00  0.00000000E+00  0.00000000E+00
  0.00000000E+00  0.00000000E+00  0.00000000E+00
  0.00000000E+00  0.00000000E+00  0.00000000E+00
  0.00000000E+00  0.00000000E+00  0.00000000E+00
  0.00000000E+00  0.00000000E+00  0.00000000E+00
  0.00000000E+00  0.00000000E+00  0.00000000E+00
  0.00000000E+00  0.00000000E+00  0.00000000E+00
  0.00000000E+00  0.00000000E+00  0.00000000E+00
  0.00000000E+00  0.00000000E+00  0.00000000E+00
  0.00000000E+00  0.00000000E+00  0.00000000E+00
  0.00000000E+00  0.00000000E+00  0.00000000E+00
  0.00000000E+00  0.00000000E+00  0.00000000E+00
  0.00000000E+00  0.00000000E+00  0.00000000E+00
  0.00000000E+00  0.00000000E+00  0.00000000E+00
  0.00000000E+00  0.00000000E+00  0.00000000E+00
  0.00000000E+00  0.00000000E+00  0.00000000E+00
  0.00000000E+00  0.00000000E+00  0.00000000E+00
  0.00000000E+00  0.00000000E+00  0.00000000E+00
  0.00000000E+00  0.00000000E+00  0.00000000E+00
  0.00000000E+00  0.00000000E+00  0.00000000E+00
  0.00000000E+00  0.00000000E+00  0.00000000E+00
  0.00000000E+00  0.00000000E+00  0.00000000E+00
  0.00000000E+00  0.00000000E+00  0.00000000E+00
  0.00000000E+00  0.00000000E+00  0.00000000E+00
  0.00000000E+00  0.00000000E+00  0.00000000E+00
  0.00000000E+00  0.00000000E+00  0.00000000E+00
  0.00000000E+00  0.00000000E+00  0.00000000E+00
  0.00000000E+00  0.00000000E+00  0.00000000E+00
  0.00000000E+00  0.00000000E+00  0.00000000E+00
  0.00000000E+00  0.00000000E+00  0.00000000E+00
  0.00000000E+00  0.00000000E+00  0.00000000E+00
  0.00000000E+00  0.00000000E+00  0.00000000E+00
  0.00000000E+00  0.00000000E+00  0.00000000E+00
  0.00000000E+00  0.00000000E+00  0.00000000E+00
  0.00000000E+00  0.00000000E+00  0.00000000E+00
  0.00000000E+00  0.00000000E+00  0.00000000E+00
  0.00000000E+00  0.00000000E+00  0.00000000E+00
  0.00000000E+00  0.00000000E+00  0.00000000E+00
  0.00000000E+00  0.00000000E+00  0.00000000E+00
  0.00000000E+00  0.00000000E+00  0.00000000E+00
  0.00000000E+00  0.00000000E+00  0.00000000E+00
  0.00000000E+00  0.00000000E+00  0.00000000E+00
  0.00000000E+00  0.00000000E+00  0.00000000E+00
  0.00000000E+00  0.00000000E+00  0.00000000E+00
  0.00000000E+00  0.00000000E+00  0.00000000E+00
  0.00000000E+00  0.00000000E+00  0.00000000E+00
  0.00000000E+00  0.00000000E+00  0.00000000E+00
  0.00000000E+00  0.00000000E+00  0.00000000E+00
  0.00000000E+00  0.00000000E+00  0.00000000E+00
  0.00000000E+00  0.00000000E+00  0.00000000E+00
  0.00000000E+00  0.00000000E+00  0.00000000E+00
  0.00000000E+00  0.00000000E+00  0.00000000E+00
  0.00000000E+00  0.00000000E+00  0.00000000E+00
  0.00000000E+00  0.00000000E+00  0.00000000E+00
  0.00000000E+00  0.00000000E+00  0.00000000E+00
  0.00000000E+00  0.00000000E+00  0.00000000E+00
  0.00000000E+00  0.00000000E+00  0.00000000E+00
  0.00000000E+00  0.00000000E+00  0.00000000E+00
  0.00000000E+00  0.00000000E+00  0.00000000E+00
  0.00000000E+00  0.00000000E+00  0.00000000E+00
  0.00000000E+00  0.00000000E+00  0.00000000E+00
  0.00000000E+00  0.00000000E+00  0.00000000E+00
  0.00000000E+00  0.00000000E+00  0.00000000E+00
  0.00000000E+00  0.00000000E+00  0.00000000E+00
  0.00000000E+00  0.00000000E+00  0.00000000E+00
  0.00000000E+00  0.00000000E+00  0.00000000E+00
  0.00000000E+00  0.00000000E+00  0.00000000E+00
  0.00000000E+00  0.00000000E+00  0.00000000E+00
  0.00000000E+00  0.00000000E+00  0.00000000E+00
  0.00000000E+00  0.00000000E+00  0.00000000E+00
  0.00000000E+00  0.00000000E+00  0.00000000E+00
  0.00000000E+00  0.00000000E+00  0.00000000E+00
  0.00000000E+00  0.00000000E+00  0.00000000E+00
  0.00000000E+00  0.00000000E+00  0.00000000E+00
  0.00000000E+00  0.00000000E+00  0.00000000E+00
  0.00000000E+00  0.00000000E+00  0.00000000E+00
  0.00000000E+00  0.00000000E+00  0.00000000E+00
  0.00000000E+00  0.00000000E+00  0.00000000E+00
  0.00000000E+00  0.00000000E+00  0.00000000E+00
  0.00000000E+00  0.00000000E+00  0.00000000E+00
  0.00000000E+00  0.00000000E+00  0.00000000E+00
  0.00000000E+00  0.00000000E+00  0.00000000E+00
  0.00000000E+00  0.00000000E+00  0.00000000E+00
  0.00000000E+00  0.00000000E+00  0.00000000E+00
  0.00000000E+00  0.00000000E+00  0.00000000E+00
  0.00000000E+00  0.00000000E+00  0.00000000E+00
  0.00000000E+00  0.00000000E+00  0.00000000E+00
  0.00000000E+00  0.00000000E+00  0.00000000E+00
  0.00000000E+00  0.00000000E+00  0.00000000E+00
  0.00000000E+00  0.00000000E+00  0.00000000E+00
  0.00000000E+00  0.00000000E+00  0.00000000E+00
  0.00000000E+00  0.00000000E+00  0.00000000E+00
  0.00000000E+00  0.00000000E+00  0.00000000E+00
  0.00000000E+00  0.00000000E+00  0.00000000E+00
  0.00000000E+00  0.00000000E+00  0.00000000E+00
  0.00000000E+00  0.00000000E+00  0.00000000E+00
  0.00000000E+00  0.00000000E+00  0.00000000E+00
  0.00000000E+00  0.00000000E+00  0.00000000E+00
  0.00000000E+00  0.00000000E+00  0.00000000E+00
  0.00000000E+00  0.00000000E+00  0.00000000E+00
  0.00000000E+00  0.00000000E+00  0.00000000E+00
  0.00000000E+00  0.00000000E+00  0.00000000E+00
  0.00000000E+00  0.00000000E+00  0.00000000E+00
  0.00000000E+00  0.00000000E+00  0.00000000E+00
  0.00000000E+00  0.00000000E+00  0.00000000E+00
  0.00000000E+00  0.00000000E+00  0.00000000E+00
  0.00000000E+00  0.00000000E+00  0.00000000E+00
  0.00000000E+00  0.00000000E+00  0.00000000E+00
  0.00000000E+00  0.00000000E+00  0.00000000E+00
  0.00000000E+00  0.00000000E+00  0.00000000E+00
  0.00000000E+00  0.00000000E+00  0.00000000E+00
  0.00000000E+00  0.00000000E+00  0.00000000E+00
  0.00000000E+00  0.00000000E+00  0.00000000E+00
  0.00000000E+00  0.00000000E+00  0.00000000E+00
  0.00000000E+00  0.00000000E+00  0.00000000E+00
  0.00000000E+00  0.00000000E+00  0.00000000E+00
  0.00000000E+00  0.00000000E+00  0.00000000E+00
  0.00000000E+00  0.00000000E+00  0.00000000E+00
  0.00000000E+00  0.00000000E+00  0.00000000E+00
  0.00000000E+00  0.00000000E+00  0.00000000E+00
  0.00000000E+00  0.00000000E+00  0.00000000E+00
  0.00000000E+00  0.00000000E+00  0.00000000E+00
  0.00000000E+00  0.00000000E+00  0.00000000E+00
  0.00000000E+00  0.00000000E+00  0.00000000E+00
  0.00000000E+00  0.00000000E+00  0.00000000E+00
  0.00000000E+00  0.00000000E+00  0.00000000E+00
  0.00000000E+00  0.00000000E+00  0.00000000E+00
  0.00000000E+00  0.00000000E+00  0.00000000E+00
  0.00000000E+00  0.00000000E+00  0.00000000E+00
  0.00000000E+00  0.00000000E+00  0.00000000E+00
  0.00000000E+00  0.00000000E+00  0.00000000E+00
  0.00000000E+00  0.00000000E+00  0.00000000E+00
  0.00000000E+00  0.00000000E+00  0.00000000E+00
  0.00000000E+00  0.00000000E+00  0.00000000E+00
  0.00000000E+00  0.00000000E+00  0.00000000E+00
  0.00000000E+00  0.00000000E+00  0.00000000E+00
  0.00000000E+00  0.00000000E+00  0.00000000E+00
  0.00000000E+00  0.00000000E+00  0.00000000E+00
  0.00000000E+00  0.00000000E+00  0.00000000E+00
  0.00000000E+00  0.00000000E+00  0.00000000E+00
  0.00000000E+00  0.00000000E+00  0.00000000E+00
  0.00000000E+00  0.00000000E+00  0.00000000E+00
  0.00000000E+00  0.00000000E+00  0.00000000E+00
  0.00000000E+00  0.00000000E+00  0.00000000E+00
  0.00000000E+00  0.00000000E+00  0.00000000E+00
  0.00000000E+00  0.00000000E+00  0.00000000E+00
  0.00000000E+00  0.00000000E+00  0.00000000E+00
  0.00000000E+00  0.00000000E+00  0.00000000E+00
  0.00000000E+00  0.00000000E+00  0.00000000E+00
  0.00000000E+00  0.00000000E+00  0.00000000E+00
  0.00000000E+00  0.00000000E+00  0.00000000E+00
  0.00000000E+00  0.00000000E+00  0.00000000E+00
  0.00000000E+00  0.00000000E+00  0.00000000E+00
  0.00000000E+00  0.00000000E+00  0.00000000E+00
  0.00000000E+00  0.00000000E+00  0.00000000E+00
  0.00000000E+00  0.00000000E+00  0.00000000E+00
  0.00000000E+00  0.00000000E+00  0.00000000E+00
  0.00000000E+00  0.00000000E+00  0.00000000E+00
  0.00000000E+00  0.00000000E+00  0.00000000E+00
  0.00000000E+00  0.00000000E+00  0.00000000E+00
  0.00000000E+00  0.00000000E+00  0.00000000E+00
  0.00000000E+00  0.00000000E+00  0.00000000E+00
  0.00000000E+00  0.00000000E+00  0.00000000E+00
  0.00000000E+00  0.00000000E+00  0.00000000E+00
  0.00000000E+00  0.00000000E+00  0.00000000E+00
  0.00000000E+00  0.00000000E+00  0.00000000E+00
