# Supplementary material for: Dramatic Enhancement of Rare-Earth Metal–Organic Framework Stability Via Metal Cluster Fluorination
Source: JACS Au. 2022 Aug 9;2(8):1889–98. doi: 10.1021/jacsau.2c00259 (PMC9400048; doi:10.1021/jacsau.2c00259)
Supplement: Supplementary file 2 — au2c00259_si_002.zip [file au2c00259_si_002.zip › jacs_supplement/poscars/empty_stability/dobdc/mixed/tb/double/twelve/POSCAR]

POSCAR file written by OVITO Basic 3.5.4
   1.00000000000000     
    14.9508496260050112    0.0318362300399506   -0.1264674905441266
    -0.0147456850151718   14.8859954300388519    0.0111031029844816
    -0.0561383589636987   -0.0136096677103120   21.1884478491547199
   C    Tb   H    O    F 
    96    12    55    75    12
Direct
  0.4082280975282231  0.9269466726532372  0.9641493714280926
  0.0668136074646455  0.4004103885018253  0.0343079613687536
  0.8066906678330383  0.4990728620829259  0.9877805902810408
  0.5085176811201322  0.1861169754034222  0.0108920577577436
  0.5299110138971699  0.0136891181996859  0.0113764934920084
  0.4890177340640420  0.9317365305154226  0.9983449989299160
  0.9008780381963675  0.4789582339422864  0.0074969681237818
  0.4871968286236950  0.0926005085911257  0.9900856144304910
  0.3693602543679617  0.0060020396513210  0.9396719488327605
  0.9892830552548020  0.3663210859767645  0.0629194626385043
  0.1526212661957018  0.3533429600038858  0.0383742447416466
  0.3618127096431962  0.8411897671877142  0.9592557353984503
  0.4101351810772371  0.0871789034558219  0.9528890300933739
  0.9081148402711321  0.4063284051428369  0.0485302570631561
  0.0602900132271031  0.4769636636419392  0.9958190768594335
  0.9785248355966374  0.5180052039025469  0.9825831764964974
  0.7044886500507346  0.7402643299935079  0.1822578743396264
  0.3121390427298891  0.3232119047188817  0.2209753910304784
  0.7352272900372796  0.3288420456087309  0.2088353275526984
  0.2870110682212541  0.7079448343143184  0.1901281765924452
  0.2141263454900297  0.1975055250213842  0.2450174045389204
  0.8173369226896128  0.8511300461910096  0.2110924253530584
  0.1828003127200333  0.8190716205310764  0.2278879998667591
  0.8462395774047522  0.2201941322479399  0.2431807706840061
  0.7676728430339494  0.8053037727497028  0.1653775752624895
  0.2626614499422288  0.2483450873808479  0.2023941866784469
  0.8032879184360695  0.2659418043628037  0.1946653591407639
  0.2216258941782385  0.7748511357075358  0.1772594912349064
  0.3367732312048020  0.6636939365741412  0.1390703435351455
  0.6808946707654471  0.3708212965086517  0.1579082036202379
  0.3619438018136876  0.3690322393864562  0.1699711900872600
  0.6555672915906712  0.6897142389734725  0.1332344496604136
  0.9079132617213830  0.5599485116845457  0.4778104170121296
  0.4111309061366057  0.0078763069750707  0.5151098232036944
  0.6976677850045476  0.0118545332222482  0.4938607574301628
  0.0347489886204713  0.3088116535939278  0.5215047450737273
  0.0300203955567540  0.4796511791973117  0.5301149830125098
  0.5487786169356852  0.0956328986073700  0.5030511099456305
  0.6005344890624826  0.0155079560220628  0.5017323837605687
  0.9925483234073766  0.3977043361412385  0.5093585598732062
  0.8668663651014938  0.6469628177034181  0.4623999792657258
  0.3158835838116616  0.0080459028160931  0.5173890958665766
  0.8451032615280667  0.1284045318004630  0.6637988688509751
  0.1593694544193198  0.8105957716618093  0.6271524500605210
  0.8700917735123923  0.4777838704114146  0.4578306450530860
  0.4643548856903692  0.9288397760731542  0.5153082724784639
  0.5552017094296104  0.9329196513548510  0.5083723056870539
  0.9131343689906615  0.3981275866981662  0.4742332821925359
  0.7613860687434197  0.3046654484841298  0.3203309983696840
  0.2672984021106330  0.7256351452186891  0.3027604815268674
  0.7392325530576329  0.7669359675120972  0.2925498736086709
  0.2670193418058631  0.2978596322291622  0.3282948419848140
  0.1736025015967897  0.1671024954450431  0.3571420391163258
  0.8536430110852393  0.8741388038795108  0.3269986297460861
  0.1637887736955435  0.8462137794385782  0.3416630879383149
  0.8665439140228415  0.1814362906819085  0.3555490503432566
  0.8250279250723693  0.2377831454369854  0.3059332096467671
  0.2048776752351387  0.7957067999026961  0.2902691484082496
  0.8024393938162362  0.8308040829497330  0.2756337563585731
  0.2181786636006890  0.2218310986961001  0.3095655655349177
  0.3084581999386700  0.6840060498057525  0.2521278884168510
  0.7161890958837631  0.3486673140202896  0.2718868677738868
  0.3130202139885014  0.3499742119516824  0.2851083172030897
  0.6899300964764734  0.7206359635116115  0.2472309748901722
  0.8388429556213950  0.8070645741780638  0.6366690216445718
  0.1357888814081889  0.1113887634555581  0.6712331295663816
  0.7434511530171690  0.2533047801683708  0.6904416279964707
  0.2359762814069413  0.6782485533883076  0.6717993311968797
  0.1948325951511549  0.7617681249647887  0.6816968730222825
  0.7881700015591520  0.1750042197140900  0.7093697318196988
  0.2272556635792853  0.2480150640972596  0.7014374291648053
  0.7408775454701555  0.6778624673022762  0.6741135480237190
  0.6916187729608652  0.3017701243629887  0.7325074135455978
  0.2745278322877240  0.6303419556497261  0.7212325295387032
  0.7803153293835479  0.1428376615461673  0.7721825755462888
  0.1912714668716404  0.7984838722938932  0.7435179114619572
  0.2750563647203919  0.2944172823104623  0.7475587160198316
  0.6894826905816345  0.6424352368451665  0.7224395757558710
  0.1823069447531154  0.1680081821783759  0.7184791107820558
  0.7796434097235405  0.7630710359360364  0.6828950729112080
  0.7310512375469713  0.1931641530953101  0.8148554486681476
  0.2267427446480355  0.7485578678320550  0.7935686141860145
  0.6277496386843353  0.6413831859021428  0.8298972362725650
  0.3322328039007303  0.3151313907376689  0.8565744048401740
  0.9868301197376184  0.5592505685317164  0.5140802436676779
  0.4567941677306564  0.0908435094299378  0.5095162640386377
  0.3143355925022462  0.6209035733068689  0.8369305363935027
  0.6392038687541159  0.3246610088638064  0.8438927561317158
  0.6874133559767159  0.2717862605951638  0.7960389515442330
  0.2689515507464790  0.6663861785360083  0.7834125208712877
  0.7104506859806534  0.7761409387671634  0.7862181862496058
  0.2280869963281802  0.1885937854154136  0.8274448182562324
  0.2771006737598185  0.2653794550246715  0.8101143349414883
  0.6746531050266071  0.6890899099832168  0.7786046853909454
  0.1822929546191503  0.1402420333210941  0.7815363268634812
  0.7634413932127444  0.8103941367519667  0.7384991183156089
  0.3742280858087597  0.3644891825565324  0.0115481202488041
  0.6301540789347229  0.6236506033433926  0.9854504907056167
  0.3693932001554927  0.6214146717939286  0.9889521724394470
  0.6267568727201507  0.3683329484529310  0.9994195885377337
  0.1252325545928130  0.8671233466625665  0.4902700118682475
  0.8866918671723312  0.1224110230760616  0.5085219575762707
  0.0133799194241675  0.0112552878799903  0.3752361180671002
  0.5075768451860512  0.5151030609273093  0.1214212323077746
  0.8654947055283699  0.8698232256464138  0.4866172062532002
  0.1304057004844879  0.1438239493962428  0.5110156867953251
  0.4851060530750146  0.4808974211016448  0.8706193174215215
  0.9856613562169869  0.9667824043399591  0.6301833114406108
  0.3793623877790679  0.1500739461334604  0.9375184506455625
  0.5166245971651193  0.8690682410048041  0.0175409264284951
  0.6242577727114096  0.9623623728550044  0.0620518729136990
  0.8463909026447709  0.3776884834075886  0.0666029817230509
  0.2620453097090589  0.2298822721411966  0.1525222716929591
  0.1343617898297467  0.8727985063349948  0.2191005406995004
  0.9064783622020869  0.9337348515326838  0.2341902776789198
  0.8953972389965159  0.1680169853444440  0.2327693153430843
  0.6058824552454922  0.6328374365264438  0.2268935707633162
  0.3455936506026589  0.4367854108021945  0.3474580818002977
  0.1384191823977048  0.1007931003667011  0.2619021529226515
  0.7759942970078271  0.2796016566943180  0.1082155398707059
  0.2331587095881957  0.7558318948828173  0.0901733239756410
  0.7796481666155231  0.8182790185956890  0.1153609005670617
  0.5043444416523073  0.3317517527700176  0.0945918120669305
  0.9325647431572222  0.2715516984651529  0.1134033269042405
  0.6806263014249225  0.5087166441945996  0.0844065014485125
  0.0279588906172634  0.6067553691129746  0.9273321186277173
  0.1216710777765400  0.5006145347536730  0.9734384851214912
  0.6636484147494386  0.3976509284490390  0.2819654140136976
  0.3583822088475443  0.6315323724593469  0.2606075326104289
  0.7296669147163470  0.7520133423130275  0.3425176155422847
  0.2673810261133269  0.3152186780003561  0.3786049929875901
  0.0131153283240408  0.6241023648043651  0.5302808654128839
  0.7765504809840422  0.2734442393290095  0.4065537121488774
  0.2523620021640482  0.7381357918163545  0.3899735805366333
  0.4588665817692927  0.7969868230915651  0.5138916019207258
  0.7725876240392751  0.4175143158718697  0.4074214293843639
  0.3210886710846523  0.8776500651088881  0.5220713529796299
  0.1184540523556166  0.5388946010252056  0.5811423143269323
  0.8860917561437631  0.3336525125227681  0.4583477677084886
  0.5444923464203626  0.2230981341767730  0.4967508760057129
  0.5961111608621579  0.8718034715521128  0.5078943482269054
  0.4162607270995125  0.1522133702478499  0.5092066898158407
  0.6133653050437218  0.3967393733043636  0.7504209685191867
  0.3480735325490016  0.5373320031153028  0.7502396584027835
  0.8565367381016458  0.0462247772406812  0.7545032312584041
  0.1406242872726153  0.9079428227941122  0.7145462903843409
  0.2251261623224750  0.7755131081615829  0.8415696491830644
  0.7268013734386400  0.1718532000555300  0.8641254515083219
  0.7942359912185566  0.8767330086283280  0.7441415994295539
  0.1454526860191478  0.0793142936844262  0.7937314847096957
  0.2411546454670557  0.6527515492063429  0.6235673014642842
  0.7500350886621447  0.2762427433210703  0.6417032886376717
  0.3126621781358736  0.3550873902086380  0.7355400554592535
  0.6612644878176255  0.5746536939382025  0.7182572022448994
  0.2471676838175370  0.3397171214576176  0.6399283976619401
  0.7325893628354692  0.5702658865879755  0.6255377732331411
  0.7713008947326543  0.5835492540899807  0.4225570687475226
  0.2617278249476911  0.2117923212833333  0.9123916823545102
  0.7208997900412939  0.8843480642955370  0.8339609797073138
  0.1828414779877150  0.0169415007550526  0.4298937948059560
  0.2630306280541603  0.0640085562856498  0.9000801538926382
  0.0958819577177294  0.2620762521776001  0.0869572098028044
  0.2650470668139633  0.9034405247488877  0.9197170520987399
  0.4049732386781741  0.6185028815863518  0.1535681868834118
  0.6229795718919249  0.4289698534521094  0.1714389080490690
  0.8783442397162844  0.9125464439116087  0.1934916161013689
  0.1668938431092784  0.1269803903780797  0.2232076438395652
  0.9179380546513727  0.1192515739404598  0.3388329362693909
  0.1151175204258408  0.9133210964709164  0.3304120060908602
  0.3578266549281821  0.4256156173711787  0.3029644599955787
  0.6312984777277890  0.6586712515954432  0.2672893509529146
  0.8450798869108596  0.1982062297288394  0.4138160873000913
  0.1815180029867705  0.8195335055647632  0.3999538086785179
  0.8351503466398427  0.8539078912219296  0.3832197064998724
  0.1882301784078635  0.1813172371894538  0.4152884728010875
  0.7426323179982717  0.3236455096218833  0.3821761225945863
  0.2892707512918520  0.6989342530445199  0.3619182707779842
  0.9156157836661265  0.9306740867672119  0.3120254254862473
  0.1216923051216128  0.1032359738404693  0.3368354744217044
  0.2724071521436713  0.9253612727316423  0.5189563336713405
  0.9838254682435874  0.2418387833786682  0.5335422436621258
  0.1053931739923826  0.4779615763582115  0.5665672501331898
  0.7321122330249636  0.9335807054186489  0.4856943876539503
  0.4200356150100077  0.8477688860806154  0.5234783772185239
  0.7926284061285642  0.4794114766323716  0.4236803809261858
  0.5903032422568728  0.1762625195753316  0.4965611135232919
  0.1186136972896179  0.2994757169343529  0.5167005884733342
  0.7441000987833348  0.0838416125471682  0.4956327926678554
  0.7886861559715612  0.6478439324761212  0.4326861418240853
  0.2683867605876102  0.0775788154072501  0.5165577951397609
  0.1284718390735051  0.0044059820686400  0.4536736519006297
  0.9038959417042918  0.7190905666204515  0.4767658732203159
  0.3853672979112943  0.3738817024757211  0.8368119773479847
  0.5747949130574597  0.5777774367087503  0.8152874688696059
  0.3715222269671301  0.5600048041046009  0.8219418026161946
  0.5847177430857471  0.3859871505674022  0.8231365954021115
  0.3223691318976449  0.2939036782362052  0.9155463874479040
  0.6468909668153273  0.6654159116057201  0.8861903982777832
  0.6928956942405975  0.8253764307324403  0.8387018326838458
  0.2270267717827110  0.1609941968644506  0.8891396339011521
  0.2980287342102201  0.6435867786705600  0.8934207909064256
  0.6533461328125938  0.3091054876042705  0.9015208959684173
  0.1217909144239755  0.8878569580467399  0.6355572898470072
  0.8885443662889116  0.0579144154280016  0.6830420262020311
  0.0812821952921396  0.0513588360316390  0.6902745154326126
  0.9035192989271934  0.8533204005186192  0.6605803898712210
  0.1571745463040628  0.8803022885590863  0.7560509677071821
  0.8199006462241414  0.0659313692077035  0.7917927201396679
  0.3163769184691887  0.5520260227406908  0.7090625988737713
  0.6488418972249548  0.3768103238306608  0.7125508868777857
  0.8230490065407423  0.7999499152859784  0.5783468109558143
  0.1536163548421712  0.1237398101638334  0.6135590237955171
  0.2225156075584849  0.2789458642226634  0.6412252064806339
  0.7578421854703947  0.6303311799012192  0.6204980245636094
  0.1675766338193583  0.7776484523118654  0.5715704730188591
  0.8521613199131153  0.1583150368065134  0.6081668975313832
  0.2804128234533323  0.8397682118399175  0.9345668996540510
  0.1562294793297241  0.2752813843004134  0.0679520843339603
  0.7612256399415998  0.4280783162480404  0.9791134017408609
  0.4377153085809695  0.2300621434928019  0.0242664706791089
  0.7766995239189143  0.5785195463238395  0.9832949835051465
  0.2207236935095125  0.3834893946841191  0.0125212213758630
  0.3961468204221603  0.7702605110756480  0.9795974641240548
  0.5869958496044987  0.2169422287510585  0.0132662988271548
  0.6665434738421823  0.7055749191771170  0.0746325022492726
  0.3421427449954564  0.3443941861605779  0.1138934007508539
  0.6968955359851421  0.3431779109724218  0.1006265574196803
  0.3084234966599411  0.6749743117497573  0.0811747516751282
  0.6025200195201776  0.6276391401103183  0.1531776604630650
  0.4215870389965133  0.4267484434278117  0.1835574969511953
  0.8262646222974297  0.2479295792736238  0.1338283687781612
  0.1980873039924234  0.7975584679956143  0.1177985296388186
  0.5088092893362273  0.3837836763962983  0.0668006539894037
  0.6318231618926049  0.5086507081391716  0.0535611922940333
  0.2907582598197749  0.0013937375664028  0.9068274781702641
  0.9943706834520611  0.2924184710886450  0.1007442123202864
  0.9695112673480395  0.5897476554984920  0.9435554804186594
  0.6054861746264564  0.0215067731354850  0.0469010583962444
  0.5000036655280482  0.6258771124022502  0.0415791629683966
  0.3811064883372168  0.5046427614488351  0.0560392507478866
  0.9029392874166149  0.0045605477250632  0.4451173712681182
  0.0178352064015428  0.0581179996667416  0.5505838939874721
  0.8714715212123920  0.9844984706534134  0.5617588986924673
  0.0126422208458976  0.1329686419866647  0.4438031280749613
  0.4856616564815042  0.6138852886520922  0.9271919208751456
  0.6020968140212446  0.4932192145539318  0.9371218363148586
  0.0058219673896573  0.8727154543933722  0.4292777670049475
  0.4927492100004969  0.3704205058011070  0.9453483876499789
  0.3665398790351730  0.4850150922448364  0.9421680192416488
  0.0000416188912311  0.8726451815836214  0.5449806085869540
 
  0.00000000E+00  0.00000000E+00  0.00000000E+00
  0.00000000E+00  0.00000000E+00  0.00000000E+00
  0.00000000E+00  0.00000000E+00  0.00000000E+00
  0.00000000E+00  0.00000000E+00  0.00000000E+00
  0.00000000E+00  0.00000000E+00  0.00000000E+00
  0.00000000E+00  0.00000000E+00  0.00000000E+00
  0.00000000E+00  0.00000000E+00  0.00000000E+00
  0.00000000E+00  0.00000000E+00  0.00000000E+00
  0.00000000E+00  0.00000000E+00  0.00000000E+00
  0.00000000E+00  0.00000000E+00  0.00000000E+00
  0.00000000E+00  0.00000000E+00  0.00000000E+00
  0.00000000E+00  0.00000000E+00  0.00000000E+00
  0.00000000E+00  0.00000000E+00  0.00000000E+00
  0.00000000E+00  0.00000000E+00  0.00000000E+00
  0.00000000E+00  0.00000000E+00  0.00000000E+00
  0.00000000E+00  0.00000000E+00  0.00000000E+00
  0.00000000E+00  0.00000000E+00  0.00000000E+00
  0.00000000E+00  0.00000000E+00  0.00000000E+00
  0.00000000E+00  0.00000000E+00  0.00000000E+00
  0.00000000E+00  0.00000000E+00  0.00000000E+00
  0.00000000E+00  0.00000000E+00  0.00000000E+00
  0.00000000E+00  0.00000000E+00  0.00000000E+00
  0.00000000E+00  0.00000000E+00  0.00000000E+00
  0.00000000E+00  0.00000000E+00  0.00000000E+00
  0.00000000E+00  0.00000000E+00  0.00000000E+00
  0.00000000E+00  0.00000000E+00  0.00000000E+00
  0.00000000E+00  0.00000000E+00  0.00000000E+00
  0.00000000E+00  0.00000000E+00  0.00000000E+00
  0.00000000E+00  0.00000000E+00  0.00000000E+00
  0.00000000E+00  0.00000000E+00  0.00000000E+00
  0.00000000E+00  0.00000000E+00  0.00000000E+00
  0.00000000E+00  0.00000000E+00  0.00000000E+00
  0.00000000E+00  0.00000000E+00  0.00000000E+00
  0.00000000E+00  0.00000000E+00  0.00000000E+00
  0.00000000E+00  0.00000000E+00  0.00000000E+00
  0.00000000E+00  0.00000000E+00  0.00000000E+00
  0.00000000E+00  0.00000000E+00  0.00000000E+00
  0.00000000E+00  0.00000000E+00  0.00000000E+00
  0.00000000E+00  0.00000000E+00  0.00000000E+00
  0.00000000E+00  0.00000000E+00  0.00000000E+00
  0.00000000E+00  0.00000000E+00  0.00000000E+00
  0.00000000E+00  0.00000000E+00  0.00000000E+00
  0.00000000E+00  0.00000000E+00  0.00000000E+00
  0.00000000E+00  0.00000000E+00  0.00000000E+00
  0.00000000E+00  0.00000000E+00  0.00000000E+00
  0.00000000E+00  0.00000000E+00  0.00000000E+00
  0.00000000E+00  0.00000000E+00  0.00000000E+00
  0.00000000E+00  0.00000000E+00  0.00000000E+00
  0.00000000E+00  0.00000000E+00  0.00000000E+00
  0.00000000E+00  0.00000000E+00  0.00000000E+00
  0.00000000E+00  0.00000000E+00  0.00000000E+00
  0.00000000E+00  0.00000000E+00  0.00000000E+00
  0.00000000E+00  0.00000000E+00  0.00000000E+00
  0.00000000E+00  0.00000000E+00  0.00000000E+00
  0.00000000E+00  0.00000000E+00  0.00000000E+00
  0.00000000E+00  0.00000000E+00  0.00000000E+00
  0.00000000E+00  0.00000000E+00  0.00000000E+00
  0.00000000E+00  0.00000000E+00  0.00000000E+00
  0.00000000E+00  0.00000000E+00  0.00000000E+00
  0.00000000E+00  0.00000000E+00  0.00000000E+00
  0.00000000E+00  0.00000000E+00  0.00000000E+00
  0.00000000E+00  0.00000000E+00  0.00000000E+00
  0.00000000E+00  0.00000000E+00  0.00000000E+00
  0.00000000E+00  0.00000000E+00  0.00000000E+00
  0.00000000E+00  0.00000000E+00  0.00000000E+00
  0.00000000E+00  0.00000000E+00  0.00000000E+00
  0.00000000E+00  0.00000000E+00  0.00000000E+00
  0.00000000E+00  0.00000000E+00  0.00000000E+00
  0.00000000E+00  0.00000000E+00  0.00000000E+00
  0.00000000E+00  0.00000000E+00  0.00000000E+00
  0.00000000E+00  0.00000000E+00  0.00000000E+00
  0.00000000E+00  0.00000000E+00  0.00000000E+00
  0.00000000E+00  0.00000000E+00  0.00000000E+00
  0.00000000E+00  0.00000000E+00  0.00000000E+00
  0.00000000E+00  0.00000000E+00  0.00000000E+00
  0.00000000E+00  0.00000000E+00  0.00000000E+00
  0.00000000E+00  0.00000000E+00  0.00000000E+00
  0.00000000E+00  0.00000000E+00  0.00000000E+00
  0.00000000E+00  0.00000000E+00  0.00000000E+00
  0.00000000E+00  0.00000000E+00  0.00000000E+00
  0.00000000E+00  0.00000000E+00  0.00000000E+00
  0.00000000E+00  0.00000000E+00  0.00000000E+00
  0.00000000E+00  0.00000000E+00  0.00000000E+00
  0.00000000E+00  0.00000000E+00  0.00000000E+00
  0.00000000E+00  0.00000000E+00  0.00000000E+00
  0.00000000E+00  0.00000000E+00  0.00000000E+00
  0.00000000E+00  0.00000000E+00  0.00000000E+00
  0.00000000E+00  0.00000000E+00  0.00000000E+00
  0.00000000E+00  0.00000000E+00  0.00000000E+00
  0.00000000E+00  0.00000000E+00  0.00000000E+00
  0.00000000E+00  0.00000000E+00  0.00000000E+00
  0.00000000E+00  0.00000000E+00  0.00000000E+00
  0.00000000E+00  0.00000000E+00  0.00000000E+00
  0.00000000E+00  0.00000000E+00  0.00000000E+00
  0.00000000E+00  0.00000000E+00  0.00000000E+00
  0.00000000E+00  0.00000000E+00  0.00000000E+00
  0.00000000E+00  0.00000000E+00  0.00000000E+00
  0.00000000E+00  0.00000000E+00  0.00000000E+00
  0.00000000E+00  0.00000000E+00  0.00000000E+00
  0.00000000E+00  0.00000000E+00  0.00000000E+00
  0.00000000E+00  0.00000000E+00  0.00000000E+00
  0.00000000E+00  0.00000000E+00  0.00000000E+00
  0.00000000E+00  0.00000000E+00  0.00000000E+00
  0.00000000E+00  0.00000000E+00  0.00000000E+00
  0.00000000E+00  0.00000000E+00  0.00000000E+00
  0.00000000E+00  0.00000000E+00  0.00000000E+00
  0.00000000E+00  0.00000000E+00  0.00000000E+00
  0.00000000E+00  0.00000000E+00  0.00000000E+00
  0.00000000E+00  0.00000000E+00  0.00000000E+00
  0.00000000E+00  0.00000000E+00  0.00000000E+00
  0.00000000E+00  0.00000000E+00  0.00000000E+00
  0.00000000E+00  0.00000000E+00  0.00000000E+00
  0.00000000E+00  0.00000000E+00  0.00000000E+00
  0.00000000E+00  0.00000000E+00  0.00000000E+00
  0.00000000E+00  0.00000000E+00  0.00000000E+00
  0.00000000E+00  0.00000000E+00  0.00000000E+00
  0.00000000E+00  0.00000000E+00  0.00000000E+00
  0.00000000E+00  0.00000000E+00  0.00000000E+00
  0.00000000E+00  0.00000000E+00  0.00000000E+00
  0.00000000E+00  0.00000000E+00  0.00000000E+00
  0.00000000E+00  0.00000000E+00  0.00000000E+00
  0.00000000E+00  0.00000000E+00  0.00000000E+00
  0.00000000E+00  0.00000000E+00  0.00000000E+00
  0.00000000E+00  0.00000000E+00  0.00000000E+00
  0.00000000E+00  0.00000000E+00  0.00000000E+00
  0.00000000E+00  0.00000000E+00  0.00000000E+00
  0.00000000E+00  0.00000000E+00  0.00000000E+00
  0.00000000E+00  0.00000000E+00  0.00000000E+00
  0.00000000E+00  0.00000000E+00  0.00000000E+00
  0.00000000E+00  0.00000000E+00  0.00000000E+00
  0.00000000E+00  0.00000000E+00  0.00000000E+00
  0.00000000E+00  0.00000000E+00  0.00000000E+00
  0.00000000E+00  0.00000000E+00  0.00000000E+00
  0.00000000E+00  0.00000000E+00  0.00000000E+00
  0.00000000E+00  0.00000000E+00  0.00000000E+00
  0.00000000E+00  0.00000000E+00  0.00000000E+00
  0.00000000E+00  0.00000000E+00  0.00000000E+00
  0.00000000E+00  0.00000000E+00  0.00000000E+00
  0.00000000E+00  0.00000000E+00  0.00000000E+00
  0.00000000E+00  0.00000000E+00  0.00000000E+00
  0.00000000E+00  0.00000000E+00  0.00000000E+00
  0.00000000E+00  0.00000000E+00  0.00000000E+00
  0.00000000E+00  0.00000000E+00  0.00000000E+00
  0.00000000E+00  0.00000000E+00  0.00000000E+00
  0.00000000E+00  0.00000000E+00  0.00000000E+00
  0.00000000E+00  0.00000000E+00  0.00000000E+00
  0.00000000E+00  0.00000000E+00  0.00000000E+00
  0.00000000E+00  0.00000000E+00  0.00000000E+00
  0.00000000E+00  0.00000000E+00  0.00000000E+00
  0.00000000E+00  0.00000000E+00  0.00000000E+00
  0.00000000E+00  0.00000000E+00  0.00000000E+00
  0.00000000E+00  0.00000000E+00  0.00000000E+00
  0.00000000E+00  0.00000000E+00  0.00000000E+00
  0.00000000E+00  0.00000000E+00  0.00000000E+00
  0.00000000E+00  0.00000000E+00  0.00000000E+00
  0.00000000E+00  0.00000000E+00  0.00000000E+00
  0.00000000E+00  0.00000000E+00  0.00000000E+00
  0.00000000E+00  0.00000000E+00  0.00000000E+00
  0.00000000E+00  0.00000000E+00  0.00000000E+00
  0.00000000E+00  0.00000000E+00  0.00000000E+00
  0.00000000E+00  0.00000000E+00  0.00000000E+00
  0.00000000E+00  0.00000000E+00  0.00000000E+00
  0.00000000E+00  0.00000000E+00  0.00000000E+00
  0.00000000E+00  0.00000000E+00  0.00000000E+00
  0.00000000E+00  0.00000000E+00  0.00000000E+00
  0.00000000E+00  0.00000000E+00  0.00000000E+00
  0.00000000E+00  0.00000000E+00  0.00000000E+00
  0.00000000E+00  0.00000000E+00  0.00000000E+00
  0.00000000E+00  0.00000000E+00  0.00000000E+00
  0.00000000E+00  0.00000000E+00  0.00000000E+00
  0.00000000E+00  0.00000000E+00  0.00000000E+00
  0.00000000E+00  0.00000000E+00  0.00000000E+00
  0.00000000E+00  0.00000000E+00  0.00000000E+00
  0.00000000E+00  0.00000000E+00  0.00000000E+00
  0.00000000E+00  0.00000000E+00  0.00000000E+00
  0.00000000E+00  0.00000000E+00  0.00000000E+00
  0.00000000E+00  0.00000000E+00  0.00000000E+00
  0.00000000E+00  0.00000000E+00  0.00000000E+00
  0.00000000E+00  0.00000000E+00  0.00000000E+00
  0.00000000E+00  0.00000000E+00  0.00000000E+00
  0.00000000E+00  0.00000000E+00  0.00000000E+00
  0.00000000E+00  0.00000000E+00  0.00000000E+00
  0.00000000E+00  0.00000000E+00  0.00000000E+00
  0.00000000E+00  0.00000000E+00  0.00000000E+00
  0.00000000E+00  0.00000000E+00  0.00000000E+00
  0.00000000E+00  0.00000000E+00  0.00000000E+00
  0.00000000E+00  0.00000000E+00  0.00000000E+00
  0.00000000E+00  0.00000000E+00  0.00000000E+00
  0.00000000E+00  0.00000000E+00  0.00000000E+00
  0.00000000E+00  0.00000000E+00  0.00000000E+00
  0.00000000E+00  0.00000000E+00  0.00000000E+00
  0.00000000E+00  0.00000000E+00  0.00000000E+00
  0.00000000E+00  0.00000000E+00  0.00000000E+00
  0.00000000E+00  0.00000000E+00  0.00000000E+00
  0.00000000E+00  0.00000000E+00  0.00000000E+00
  0.00000000E+00  0.00000000E+00  0.00000000E+00
  0.00000000E+00  0.00000000E+00  0.00000000E+00
  0.00000000E+00  0.00000000E+00  0.00000000E+00
  0.00000000E+00  0.00000000E+00  0.00000000E+00
  0.00000000E+00  0.00000000E+00  0.00000000E+00
  0.00000000E+00  0.00000000E+00  0.00000000E+00
  0.00000000E+00  0.00000000E+00  0.00000000E+00
  0.00000000E+00  0.00000000E+00  0.00000000E+00
  0.00000000E+00  0.00000000E+00  0.00000000E+00
  0.00000000E+00  0.00000000E+00  0.00000000E+00
  0.00000000E+00  0.00000000E+00  0.00000000E+00
  0.00000000E+00  0.00000000E+00  0.00000000E+00
  0.00000000E+00  0.00000000E+00  0.00000000E+00
  0.00000000E+00  0.00000000E+00  0.00000000E+00
  0.00000000E+00  0.00000000E+00  0.00000000E+00
  0.00000000E+00  0.00000000E+00  0.00000000E+00
  0.00000000E+00  0.00000000E+00  0.00000000E+00
  0.00000000E+00  0.00000000E+00  0.00000000E+00
  0.00000000E+00  0.00000000E+00  0.00000000E+00
  0.00000000E+00  0.00000000E+00  0.00000000E+00
  0.00000000E+00  0.00000000E+00  0.00000000E+00
  0.00000000E+00  0.00000000E+00  0.00000000E+00
  0.00000000E+00  0.00000000E+00  0.00000000E+00
  0.00000000E+00  0.00000000E+00  0.00000000E+00
  0.00000000E+00  0.00000000E+00  0.00000000E+00
  0.00000000E+00  0.00000000E+00  0.00000000E+00
  0.00000000E+00  0.00000000E+00  0.00000000E+00
  0.00000000E+00  0.00000000E+00  0.00000000E+00
  0.00000000E+00  0.00000000E+00  0.00000000E+00
  0.00000000E+00  0.00000000E+00  0.00000000E+00
  0.00000000E+00  0.00000000E+00  0.00000000E+00
  0.00000000E+00  0.00000000E+00  0.00000000E+00
  0.00000000E+00  0.00000000E+00  0.00000000E+00
  0.00000000E+00  0.00000000E+00  0.00000000E+00
  0.00000000E+00  0.00000000E+00  0.00000000E+00
  0.00000000E+00  0.00000000E+00  0.00000000E+00
  0.00000000E+00  0.00000000E+00  0.00000000E+00
  0.00000000E+00  0.00000000E+00  0.00000000E+00
  0.00000000E+00  0.00000000E+00  0.00000000E+00
  0.00000000E+00  0.00000000E+00  0.00000000E+00
  0.00000000E+00  0.00000000E+00  0.00000000E+00
  0.00000000E+00  0.00000000E+00  0.00000000E+00
  0.00000000E+00  0.00000000E+00  0.00000000E+00
  0.00000000E+00  0.00000000E+00  0.00000000E+00
  0.00000000E+00  0.00000000E+00  0.00000000E+00
  0.00000000E+00  0.00000000E+00  0.00000000E+00
  0.00000000E+00  0.00000000E+00  0.00000000E+00
  0.00000000E+00  0.00000000E+00  0.00000000E+00
  0.00000000E+00  0.00000000E+00  0.00000000E+00
  0.00000000E+00  0.00000000E+00  0.00000000E+00
  0.00000000E+00  0.00000000E+00  0.00000000E+00
  0.00000000E+00  0.00000000E+00  0.00000000E+00
  0.00000000E+00  0.00000000E+00  0.00000000E+00
  0.00000000E+00  0.00000000E+00  0.00000000E+00
  0.00000000E+00  0.00000000E+00  0.00000000E+00
