# Supplementary material for: Dramatic Enhancement of Rare-Earth Metal–Organic Framework Stability Via Metal Cluster Fluorination
Source: JACS Au. 2022 Aug 9;2(8):1889–98. doi: 10.1021/jacsau.2c00259 (PMC9400048; doi:10.1021/jacsau.2c00259)
Supplement: Supplementary file 2 — au2c00259_si_002.zip [file au2c00259_si_002.zip › jacs_supplement/poscars/empty_stability/dobdc/mixed/tb/double/two/POSCAR]

POSCAR file written by OVITO Basic 3.5.4
   1.00000000000000     
    15.2798241541262811   -0.0172922847896959    0.0222272630740715
    -0.0642224776431397   14.9815518788012767    0.0278582608518017
     0.1488218671751843    0.0100000499747777   21.4020046742707066
   C    Tb   H    O    F 
    96    12    66    86     2
Direct
  0.3778556010860754  0.9331578909916658  0.9698382512459318
  0.0636918739161416  0.3856031318124167  0.0335009031918787
  0.4877686322013304  0.1869364607502817  0.0147868916282405
  0.8074797090621999  0.4806031934641197  0.9896465632352545
  0.4612448795473156  0.0950072877845969  0.9950755271982175
  0.8997620676742102  0.4590557882404980  0.0067526291830546
  0.5002972600151949  0.0150401491649532  0.0149080198650253
  0.4569159299394201  0.9352449696966687  0.0027423732343266
  0.9760977854118877  0.5038632710185738  0.9862491583103363
  0.0566686466779984  0.4651396438963431  0.9990726393968288
  0.3851950833805091  0.0924619535014699  0.9598657645713828
  0.9071389062923814  0.3821981135388768  0.0426797663847580
  0.3429245720805127  0.0130365048740728  0.9460914817061763
  0.9869919073130049  0.3451500875932680  0.0574988592715329
  0.3297521998461335  0.8489001717755116  0.9662807192565381
  0.1499668687936477  0.3438939952311628  0.0388222160807246
  0.6732925605594531  0.6718695657413747  0.1381816706526635
  0.3566759664687140  0.3738266886116435  0.1723270311274234
  0.3573289425334636  0.6694693519273685  0.1503872963713917
  0.6765863457106676  0.3567717960565062  0.1549333575133574
  0.7877676918384111  0.7812808956821158  0.1694748336182528
  0.2585115901084976  0.2528827165828744  0.2040351458937479
  0.2401364913265311  0.7759134142105069  0.1856325053750183
  0.7980898665350367  0.2533125800524871  0.1886093846682400
  0.7205121619979806  0.7219503356554142  0.1866741221296948
  0.3085385526065494  0.3257837729167861  0.2230475678383925
  0.3070138182529334  0.7138771186201609  0.2003759218619336
  0.7321941023069627  0.3159957817466363  0.2038091631558174
  0.8430927806481421  0.2106692706717581  0.2361157582161297
  0.1962283056939000  0.8178801489480776  0.2345274881476556
  0.2098873151014402  0.2014717450435981  0.2461143372847729
  0.8339947681158506  0.8291065432464393  0.2143035266127598
  0.6981658486592082  0.7097785132794172  0.2509061684220910
  0.3098792253486451  0.3497014945580901  0.2869791438439080
  0.3264486725147080  0.6941492982846569  0.2625858951589706
  0.7169777609508756  0.3382330447129434  0.2662688950423728
  0.8257589222583590  0.2307805406457888  0.2985544932941195
  0.2154134937860803  0.7981032278569344  0.2967752232278400
  0.2138489651560462  0.2232515236680186  0.3103697809801531
  0.8110927965655748  0.8166759139846462  0.2781561000447965
  0.7637239472625339  0.2972456644769963  0.3135083531843108
  0.2809097463953236  0.7344629665711153  0.3113285923104456
  0.2632595853473418  0.2972646897094009  0.3294435850149782
  0.7439486703931806  0.7581063409916879  0.2953380001210775
  0.8700255506431986  0.1785694100699189  0.3480803287184315
  0.1663887464927924  0.8448413859672641  0.3463410342861479
  0.1681804776641869  0.1679383171433457  0.3573678008366414
  0.8573892166842256  0.8631890962307267  0.3288136580377099
  0.9069598713816021  0.5632538494281789  0.4600568421415119
  0.4153742239922025  0.0004232666252832  0.5024021803330285
  0.0084773043184967  0.3074007610994371  0.5080010160919599
  0.6957655098450175  0.0091873239091598  0.4901716418305710
  0.9878302958026666  0.4004177982686130  0.4868045064746909
  0.5979081824242130  0.0106785883144553  0.4918959869594133
  0.0240062380860664  0.4799041145491145  0.5103733964932857
  0.5474917320443424  0.0889628417389901  0.4852847333797357
  0.9163651093768692  0.4044567266461456  0.4470253311057135
  0.5562249465860987  0.9288963152845540  0.5024285242562598
  0.8748129593717593  0.4838850452297976  0.4333482063379108
  0.4663045980736911  0.9229772803724359  0.5074430050677350
  0.8599807531059085  0.6480255519995097  0.4548821984316973
  0.3197314264972420  0.0001870466330516  0.5071507539343685
  0.1495906645894038  0.8140070422380887  0.6446669097960438
  0.8370799020810509  0.1336209645259387  0.6601675292807627
  0.8346828603386882  0.8256421713115003  0.6413627643722748
  0.1536268458838634  0.1270225796285018  0.6659360323987045
  0.2583967924966757  0.7010104394682983  0.6784423043400380
  0.7308662444881051  0.2493183940174504  0.6901461021922017
  0.7407000447804393  0.6944807636117147  0.6793458331197471
  0.2421960919492818  0.2623224818385594  0.7000097814461128
  0.1980758288618816  0.7675247640875327  0.6941646109248438
  0.7834048291073046  0.1780493976487563  0.7083794569029891
  0.7807586771200263  0.7781262722999003  0.6892178249090719
  0.1948269180475251  0.1834208766708230  0.7148674484728588
  0.2851925710772463  0.3072680648504118  0.7475688190980136
  0.6935061943588821  0.6557254974575244  0.7282824495456737
  0.6800143009948485  0.2952121746407030  0.7334244558348786
  0.3056781915940476  0.6563674122824565  0.7240506872159429
  0.1843500278689660  0.7905577887629889  0.7579915661922669
  0.7852672304094526  0.1498992062270901  0.7717183477684557
  0.7706913446739492  0.8196763323222527  0.7470988530120906
  0.1882672978459183  0.1552861141619104  0.7770647964981308
  0.2806321590320877  0.2777984461742449  0.8093453134891391
  0.6841495337723060  0.6968347438373854  0.7865239360301715
  0.6835290695429279  0.2685912039635951  0.7970866859347510
  0.2922050142717652  0.6803285090717637  0.7877183150344962
  0.2297757107746463  0.2018637917012356  0.8244258217028531
  0.7224084878479431  0.7817070432427826  0.7958160088099291
  0.7354429112215044  0.1965982712623529  0.8152669473896879
  0.2321326793355425  0.7461904587397257  0.8034873154606004
  0.3308704759022376  0.3265491901969710  0.8573071868866293
  0.6387699473028619  0.6458559246025786  0.8369019709398060
  0.6346157492801723  0.3178823153817092  0.8454529711101060
  0.3414807401861495  0.6370329795147285  0.8385318924941600
  0.9823218083714451  0.5599901883523302  0.4969577343513123
  0.4569425549594897  0.0823458460035553  0.4913284560293434
  0.3702465485200293  0.3739765188987931  0.0134586420257605
  0.6390486008019565  0.6156226767645236  0.9896267766088229
  0.6198505680630717  0.3616137767890208  0.0004352641368754
  0.3842315968721834  0.6305717388947727  0.9956454988081092
  0.5119828311919363  0.5101386842887621  0.1241084149722909
  0.0112356949656629  0.0077922163716337  0.3754692899666452
  0.1206851173684669  0.8719498711573408  0.4980453671677267
  0.8807122406085384  0.1248259889717858  0.5048898704795448
  0.8693187873473889  0.8713693265956692  0.4890339540161506
  0.1293267690879389  0.1270177261594156  0.5101942515476523
  0.9939536716646771  0.9820927381728453  0.6253070872897553
  0.4930927596872579  0.4848000360013245  0.8755727161508062
  0.3567261305768099  0.1560944477240298  0.9461454766717523
  0.4815655599322284  0.8718320067210570  0.0209775668888597
  0.8467169952526987  0.3488210332486972  0.0570321293429856
  0.5924574402873759  0.9602772557830903  0.0615618617893858
  0.1174377549664314  0.4944704271088511  0.9805169120192900
  0.0254507381536939  0.6017748564066068  0.9396545174582442
  0.9307083092093862  0.2489267931032799  0.1049712425478617
  0.6773330236924835  0.4968798844304061  0.0849834806591758
  0.3411646311380636  0.5120594005099974  0.0971473181331177
  0.5133488023825805  0.6807408450122381  0.0860011788369377
  0.7681571180551146  0.2638099904307580  0.1038509569298895
  0.2569004827171568  0.7557538567939162  0.1000424120340071
  0.4941663050650860  0.3270391468079694  0.0920185821125443
  0.8045380211705080  0.7891127897247330  0.1199790332415063
  0.2571079327400838  0.2366616957840151  0.1543177590077249
  0.1454898802325388  0.8667964392956335  0.2242621161883562
  0.8913818523539376  0.1592570148952319  0.2251881476376596
  0.9223031583763799  0.9101128412134187  0.2366996226759994
  0.1329293960474445  0.1070164174146839  0.2627593981227605
  0.3421313568694870  0.4341817292708825  0.3493907845942132
  0.6120603435617937  0.6259908796063200  0.2310334758248800
  0.6663792043263257  0.3873359300827701  0.2771508763674930
  0.3777474888828607  0.6456605813534964  0.2725559475435944
  0.2632981249619704  0.3130239164558262  0.3794842287017701
  0.7284434794075452  0.7493981938765444  0.3449086534692825
  0.8347864882587785  0.0049177652300685  0.4079950201480784
  0.2574261305327781  0.7487841215219433  0.3965482792340609
  0.7829400514158280  0.2723285377430713  0.3989318011200140
  0.0020958552103636  0.8305646467491101  0.3982532308590976
  0.0047332248868557  0.6227763019141364  0.5178477452603829
  0.4153332467176014  0.1414074834318200  0.4872326885520977
  0.5982915776887978  0.8701513001958148  0.5066399261503989
  0.8898304132294754  0.3413417791653757  0.4299978633845072
  0.5426334127708472  0.2137402128777524  0.4677990820391216
  0.4629332764762708  0.7921698586059236  0.5137017478868415
  0.7787617499592798  0.4228930841844232  0.3888056621631790
  0.1065708147156528  0.5341414527521522  0.5656698563890217
  0.3267712061109691  0.8717976136024177  0.5141988698192108
  0.7718297762343909  0.5862435231786591  0.4092433442611636
  0.9926558828813015  0.1692529137122847  0.5942296885434857
  0.1608657324039342  0.0018002038350460  0.5939976698334277
  0.9846617316254651  0.8147125456965654  0.5854884099302922
  0.2744199481104417  0.3520578328990780  0.6409902093316120
  0.8263387162311773  0.9884849509769467  0.5844977052705715
  0.7254063521774157  0.5922085463358897  0.6277403726230872
  0.2684968209204044  0.6843480353149332  0.6291905541268292
  0.7305935280715659  0.2689213475685861  0.6409227729063005
  0.6631576026464785  0.5896955262945411  0.7227445414944071
  0.3244230720881092  0.3671867787365670  0.7374980280388428
  0.5990501954863490  0.3844148273569488  0.7531475230983915
  0.3898032062116741  0.5728176609610358  0.7477603757309197
  0.1005703908296240  0.8749605063432355  0.7361091472534440
  0.8674739905087279  0.0619982378480088  0.7514017646444557
  0.1497639351673499  0.0951454508094898  0.7873687493145667
  0.8030042892313105  0.8845035223435502  0.7536743070985921
  0.2233259585923975  0.7637573604361236  0.8527023765044319
  0.7368972463249861  0.1778818622491514  0.8646576815426243
  0.2558749830920917  0.2234215015334087  0.9094559382028464
  0.7406014855239036  0.8841088394040995  0.8467088872212543
  0.6705020127022223  0.4767805698280796  0.9092357980975123
  0.4880149180474262  0.3145227650617812  0.9188568076741177
  0.3227281623069089  0.4934810159960676  0.9107484984805936
  0.2383357925342011  0.9105317424932906  0.9248189379082987
  0.0959277239658789  0.2473262897387301  0.0836746251131402
  0.1764364154347149  0.0068008660292236  0.4104511638136685
  0.2462525493849981  0.0737674546757887  0.9023045950786752
  0.5664062614771410  0.2130237006097389  0.0138662011883639
  0.3599447398671529  0.7790141339967676  0.9889946440890895
  0.7812135144006120  0.5604502377691318  0.9856016043906735
  0.2168507411962395  0.3787668715044674  0.0156290774601189
  0.2515442741357887  0.8480711372178007  0.9406901316722056
  0.1553286921408485  0.2655595959755956  0.0671418839825932
  0.4217591258373687  0.2343861806936260  0.0299786801958035
  0.7602170288993833  0.4112514511367067  0.9821967114852086
  0.5752478797003135  0.0200181721133390  0.0483452000320739
  0.9676765567687440  0.5795196736853896  0.9520216868596663
  0.2668490830685144  0.0109300066507672  0.9136432059194135
  0.9912190071900682  0.2688092074815174  0.0921524799392515
  0.5037081037121993  0.3821876751399387  0.0685200407782887
  0.5128959741830244  0.6451234742859029  0.0478608985115088
  0.6296182295777939  0.4986085376820526  0.0550564854229805
  0.3830131371801642  0.5121140042984180  0.0624773793737035
  0.6898667842687942  0.6842847876198874  0.0805570782670841
  0.3327409410487192  0.3556986626930012  0.1168887053059748
  0.3304837920773878  0.6800909098068431  0.0934691932085272
  0.6894182144810941  0.3281531053056881  0.0982870929843713
  0.2187051388506589  0.7958453055098502  0.1264125375364031
  0.8176118551913945  0.2328412792606471  0.1280797571228476
  0.6142309508040356  0.6155202260476713  0.1577441470328083
  0.4179131807273464  0.4284950296529146  0.1854282611279459
  0.4239711326067450  0.6238567208420420  0.1642008213535320
  0.6213625954792690  0.4152000704361782  0.1700567868302230
  0.1618217462554910  0.1331695405660156  0.2241425060085973
  0.8987957199911278  0.8851981967514106  0.1964895238167230
  0.6348444088888385  0.6534301029688834  0.2707959020307698
  0.3552810770461008  0.4236196245264594  0.3053088918819000
  0.9243808827883484  0.1198593135201946  0.3323830023849084
  0.1131590603729649  0.9054131009079640  0.3319208249015873
  0.1172806070874870  0.1053229573287737  0.3363388043550373
  0.9210335217460539  0.9171391271953837  0.3136567419938459
  0.7485641730486492  0.3207137498383617  0.3744431743583903
  0.3002149756424615  0.7126173280601336  0.3710064524201755
  0.8473165830983689  0.1961973295372701  0.4053303408638840
  0.1810145488170107  0.8206265965667257  0.4042254587246106
  0.1811682902743428  0.1812242275758322  0.4148631662201154
  0.8337649443399755  0.8479556850912431  0.3845109732178784
  0.0032420702060989  0.8717571909956447  0.4334049219606655
  0.8862205876332325  0.0072944797265322  0.4345661237905745
  0.1319397348937272  0.0010852846751277  0.4431400147460067
  0.8895214571999404  0.7179575397477009  0.4777559794541091
  0.0854427536019742  0.2781161132809089  0.5124880800721670
  0.7361727633993240  0.0827953371361332  0.4940680145201739
  0.2766578503693751  0.0691936284875325  0.5066919884284857
  0.7835629389249235  0.6481795441455134  0.4263022303984698
  0.2800258586620217  0.9195132848558316  0.5114538453437447
  0.9387313072034971  0.2629625648623133  0.5192783611179408
  0.7303537596702725  0.9323980357736801  0.4863339323219620
  0.0946645094846588  0.4750066080759296  0.5485264035066493
  0.5872775704081619  0.1678759590713739  0.4727570168040316
  0.8012687421727520  0.4857829688229174  0.3977842486758547
  0.4237728048217306  0.8430262417875625  0.5183948564667986
  0.0039302031998147  0.1146841644328731  0.5708131960454068
  0.9944221525825441  0.8573164179914770  0.5516068409743582
  0.1183569628751400  0.9870344488514249  0.5616818285050584
  0.8779748597828529  0.9907587997862919  0.5574891282582328
  0.1654504352598565  0.7970687009513924  0.5870864525386921
  0.8291539719828478  0.1576881535496071  0.6038672203999838
  0.8161445426584493  0.8159717681886391  0.5841356710832599
  0.1807416553591707  0.1391161937263661  0.6100184436736455
  0.7515523386623144  0.6516092661694444  0.6236305886260851
  0.2449348632612498  0.2940125471676822  0.6405180647899371
  0.0920532472684314  0.8712769141146524  0.6626499559906662
  0.8902544813655737  0.0716833267244184  0.6783321355242862
  0.8964750819278606  0.8752738121715424  0.6620414279531488
  0.0970230533921210  0.0686121854990702  0.6823382095436230
  0.6303465650923243  0.3639370453953177  0.7139374258790170
  0.3626446333660311  0.5922236343265155  0.7069350671924681
  0.1277917501885213  0.8538593212517824  0.7763894115668677
  0.8339299699450748  0.0798712434609001  0.7903755529252621
  0.3832898256096513  0.3870786221796791  0.8397264650251799
  0.5880234961369410  0.5821398325515972  0.8216709367986326
  0.5803757783873422  0.3787096929512330  0.8264899386233537
  0.3973529509789415  0.5768298377004513  0.8220362271618242
  0.2222273522076748  0.1741617890958409  0.8852417365990277
  0.7116058679602162  0.8259796168811278  0.8507486043205859
  0.3177824606595863  0.3034391354382535  0.9151514932443234
  0.6567499459054957  0.6676398550762030  0.8930182646441409
  0.6471691491218508  0.3003093096242040  0.9023766888818301
  0.3274165654022241  0.6591132254569487  0.8947369984505329
  0.4889236082162043  0.3664778726840439  0.9461527450585052
  0.3638100873078898  0.4961564265555367  0.9452565956827854
  0.6174726177727905  0.4867870915618724  0.9338609403156681
  0.0097119635771108  0.1178033082853673  0.4498940812226948
  0.5013821479784752  0.6071300657563583  0.9382802549578741
 
  0.00000000E+00  0.00000000E+00  0.00000000E+00
  0.00000000E+00  0.00000000E+00  0.00000000E+00
  0.00000000E+00  0.00000000E+00  0.00000000E+00
  0.00000000E+00  0.00000000E+00  0.00000000E+00
  0.00000000E+00  0.00000000E+00  0.00000000E+00
  0.00000000E+00  0.00000000E+00  0.00000000E+00
  0.00000000E+00  0.00000000E+00  0.00000000E+00
  0.00000000E+00  0.00000000E+00  0.00000000E+00
  0.00000000E+00  0.00000000E+00  0.00000000E+00
  0.00000000E+00  0.00000000E+00  0.00000000E+00
  0.00000000E+00  0.00000000E+00  0.00000000E+00
  0.00000000E+00  0.00000000E+00  0.00000000E+00
  0.00000000E+00  0.00000000E+00  0.00000000E+00
  0.00000000E+00  0.00000000E+00  0.00000000E+00
  0.00000000E+00  0.00000000E+00  0.00000000E+00
  0.00000000E+00  0.00000000E+00  0.00000000E+00
  0.00000000E+00  0.00000000E+00  0.00000000E+00
  0.00000000E+00  0.00000000E+00  0.00000000E+00
  0.00000000E+00  0.00000000E+00  0.00000000E+00
  0.00000000E+00  0.00000000E+00  0.00000000E+00
  0.00000000E+00  0.00000000E+00  0.00000000E+00
  0.00000000E+00  0.00000000E+00  0.00000000E+00
  0.00000000E+00  0.00000000E+00  0.00000000E+00
  0.00000000E+00  0.00000000E+00  0.00000000E+00
  0.00000000E+00  0.00000000E+00  0.00000000E+00
  0.00000000E+00  0.00000000E+00  0.00000000E+00
  0.00000000E+00  0.00000000E+00  0.00000000E+00
  0.00000000E+00  0.00000000E+00  0.00000000E+00
  0.00000000E+00  0.00000000E+00  0.00000000E+00
  0.00000000E+00  0.00000000E+00  0.00000000E+00
  0.00000000E+00  0.00000000E+00  0.00000000E+00
  0.00000000E+00  0.00000000E+00  0.00000000E+00
  0.00000000E+00  0.00000000E+00  0.00000000E+00
  0.00000000E+00  0.00000000E+00  0.00000000E+00
  0.00000000E+00  0.00000000E+00  0.00000000E+00
  0.00000000E+00  0.00000000E+00  0.00000000E+00
  0.00000000E+00  0.00000000E+00  0.00000000E+00
  0.00000000E+00  0.00000000E+00  0.00000000E+00
  0.00000000E+00  0.00000000E+00  0.00000000E+00
  0.00000000E+00  0.00000000E+00  0.00000000E+00
  0.00000000E+00  0.00000000E+00  0.00000000E+00
  0.00000000E+00  0.00000000E+00  0.00000000E+00
  0.00000000E+00  0.00000000E+00  0.00000000E+00
  0.00000000E+00  0.00000000E+00  0.00000000E+00
  0.00000000E+00  0.00000000E+00  0.00000000E+00
  0.00000000E+00  0.00000000E+00  0.00000000E+00
  0.00000000E+00  0.00000000E+00  0.00000000E+00
  0.00000000E+00  0.00000000E+00  0.00000000E+00
  0.00000000E+00  0.00000000E+00  0.00000000E+00
  0.00000000E+00  0.00000000E+00  0.00000000E+00
  0.00000000E+00  0.00000000E+00  0.00000000E+00
  0.00000000E+00  0.00000000E+00  0.00000000E+00
  0.00000000E+00  0.00000000E+00  0.00000000E+00
  0.00000000E+00  0.00000000E+00  0.00000000E+00
  0.00000000E+00  0.00000000E+00  0.00000000E+00
  0.00000000E+00  0.00000000E+00  0.00000000E+00
  0.00000000E+00  0.00000000E+00  0.00000000E+00
  0.00000000E+00  0.00000000E+00  0.00000000E+00
  0.00000000E+00  0.00000000E+00  0.00000000E+00
  0.00000000E+00  0.00000000E+00  0.00000000E+00
  0.00000000E+00  0.00000000E+00  0.00000000E+00
  0.00000000E+00  0.00000000E+00  0.00000000E+00
  0.00000000E+00  0.00000000E+00  0.00000000E+00
  0.00000000E+00  0.00000000E+00  0.00000000E+00
  0.00000000E+00  0.00000000E+00  0.00000000E+00
  0.00000000E+00  0.00000000E+00  0.00000000E+00
  0.00000000E+00  0.00000000E+00  0.00000000E+00
  0.00000000E+00  0.00000000E+00  0.00000000E+00
  0.00000000E+00  0.00000000E+00  0.00000000E+00
  0.00000000E+00  0.00000000E+00  0.00000000E+00
  0.00000000E+00  0.00000000E+00  0.00000000E+00
  0.00000000E+00  0.00000000E+00  0.00000000E+00
  0.00000000E+00  0.00000000E+00  0.00000000E+00
  0.00000000E+00  0.00000000E+00  0.00000000E+00
  0.00000000E+00  0.00000000E+00  0.00000000E+00
  0.00000000E+00  0.00000000E+00  0.00000000E+00
  0.00000000E+00  0.00000000E+00  0.00000000E+00
  0.00000000E+00  0.00000000E+00  0.00000000E+00
  0.00000000E+00  0.00000000E+00  0.00000000E+00
  0.00000000E+00  0.00000000E+00  0.00000000E+00
  0.00000000E+00  0.00000000E+00  0.00000000E+00
  0.00000000E+00  0.00000000E+00  0.00000000E+00
  0.00000000E+00  0.00000000E+00  0.00000000E+00
  0.00000000E+00  0.00000000E+00  0.00000000E+00
  0.00000000E+00  0.00000000E+00  0.00000000E+00
  0.00000000E+00  0.00000000E+00  0.00000000E+00
  0.00000000E+00  0.00000000E+00  0.00000000E+00
  0.00000000E+00  0.00000000E+00  0.00000000E+00
  0.00000000E+00  0.00000000E+00  0.00000000E+00
  0.00000000E+00  0.00000000E+00  0.00000000E+00
  0.00000000E+00  0.00000000E+00  0.00000000E+00
  0.00000000E+00  0.00000000E+00  0.00000000E+00
  0.00000000E+00  0.00000000E+00  0.00000000E+00
  0.00000000E+00  0.00000000E+00  0.00000000E+00
  0.00000000E+00  0.00000000E+00  0.00000000E+00
  0.00000000E+00  0.00000000E+00  0.00000000E+00
  0.00000000E+00  0.00000000E+00  0.00000000E+00
  0.00000000E+00  0.00000000E+00  0.00000000E+00
  0.00000000E+00  0.00000000E+00  0.00000000E+00
  0.00000000E+00  0.00000000E+00  0.00000000E+00
  0.00000000E+00  0.00000000E+00  0.00000000E+00
  0.00000000E+00  0.00000000E+00  0.00000000E+00
  0.00000000E+00  0.00000000E+00  0.00000000E+00
  0.00000000E+00  0.00000000E+00  0.00000000E+00
  0.00000000E+00  0.00000000E+00  0.00000000E+00
  0.00000000E+00  0.00000000E+00  0.00000000E+00
  0.00000000E+00  0.00000000E+00  0.00000000E+00
  0.00000000E+00  0.00000000E+00  0.00000000E+00
  0.00000000E+00  0.00000000E+00  0.00000000E+00
  0.00000000E+00  0.00000000E+00  0.00000000E+00
  0.00000000E+00  0.00000000E+00  0.00000000E+00
  0.00000000E+00  0.00000000E+00  0.00000000E+00
  0.00000000E+00  0.00000000E+00  0.00000000E+00
  0.00000000E+00  0.00000000E+00  0.00000000E+00
  0.00000000E+00  0.00000000E+00  0.00000000E+00
  0.00000000E+00  0.00000000E+00  0.00000000E+00
  0.00000000E+00  0.00000000E+00  0.00000000E+00
  0.00000000E+00  0.00000000E+00  0.00000000E+00
  0.00000000E+00  0.00000000E+00  0.00000000E+00
  0.00000000E+00  0.00000000E+00  0.00000000E+00
  0.00000000E+00  0.00000000E+00  0.00000000E+00
  0.00000000E+00  0.00000000E+00  0.00000000E+00
  0.00000000E+00  0.00000000E+00  0.00000000E+00
  0.00000000E+00  0.00000000E+00  0.00000000E+00
  0.00000000E+00  0.00000000E+00  0.00000000E+00
  0.00000000E+00  0.00000000E+00  0.00000000E+00
  0.00000000E+00  0.00000000E+00  0.00000000E+00
  0.00000000E+00  0.00000000E+00  0.00000000E+00
  0.00000000E+00  0.00000000E+00  0.00000000E+00
  0.00000000E+00  0.00000000E+00  0.00000000E+00
  0.00000000E+00  0.00000000E+00  0.00000000E+00
  0.00000000E+00  0.00000000E+00  0.00000000E+00
  0.00000000E+00  0.00000000E+00  0.00000000E+00
  0.00000000E+00  0.00000000E+00  0.00000000E+00
  0.00000000E+00  0.00000000E+00  0.00000000E+00
  0.00000000E+00  0.00000000E+00  0.00000000E+00
  0.00000000E+00  0.00000000E+00  0.00000000E+00
  0.00000000E+00  0.00000000E+00  0.00000000E+00
  0.00000000E+00  0.00000000E+00  0.00000000E+00
  0.00000000E+00  0.00000000E+00  0.00000000E+00
  0.00000000E+00  0.00000000E+00  0.00000000E+00
  0.00000000E+00  0.00000000E+00  0.00000000E+00
  0.00000000E+00  0.00000000E+00  0.00000000E+00
  0.00000000E+00  0.00000000E+00  0.00000000E+00
  0.00000000E+00  0.00000000E+00  0.00000000E+00
  0.00000000E+00  0.00000000E+00  0.00000000E+00
  0.00000000E+00  0.00000000E+00  0.00000000E+00
  0.00000000E+00  0.00000000E+00  0.00000000E+00
  0.00000000E+00  0.00000000E+00  0.00000000E+00
  0.00000000E+00  0.00000000E+00  0.00000000E+00
  0.00000000E+00  0.00000000E+00  0.00000000E+00
  0.00000000E+00  0.00000000E+00  0.00000000E+00
  0.00000000E+00  0.00000000E+00  0.00000000E+00
  0.00000000E+00  0.00000000E+00  0.00000000E+00
  0.00000000E+00  0.00000000E+00  0.00000000E+00
  0.00000000E+00  0.00000000E+00  0.00000000E+00
  0.00000000E+00  0.00000000E+00  0.00000000E+00
  0.00000000E+00  0.00000000E+00  0.00000000E+00
  0.00000000E+00  0.00000000E+00  0.00000000E+00
  0.00000000E+00  0.00000000E+00  0.00000000E+00
  0.00000000E+00  0.00000000E+00  0.00000000E+00
  0.00000000E+00  0.00000000E+00  0.00000000E+00
  0.00000000E+00  0.00000000E+00  0.00000000E+00
  0.00000000E+00  0.00000000E+00  0.00000000E+00
  0.00000000E+00  0.00000000E+00  0.00000000E+00
  0.00000000E+00  0.00000000E+00  0.00000000E+00
  0.00000000E+00  0.00000000E+00  0.00000000E+00
  0.00000000E+00  0.00000000E+00  0.00000000E+00
  0.00000000E+00  0.00000000E+00  0.00000000E+00
  0.00000000E+00  0.00000000E+00  0.00000000E+00
  0.00000000E+00  0.00000000E+00  0.00000000E+00
  0.00000000E+00  0.00000000E+00  0.00000000E+00
  0.00000000E+00  0.00000000E+00  0.00000000E+00
  0.00000000E+00  0.00000000E+00  0.00000000E+00
  0.00000000E+00  0.00000000E+00  0.00000000E+00
  0.00000000E+00  0.00000000E+00  0.00000000E+00
  0.00000000E+00  0.00000000E+00  0.00000000E+00
  0.00000000E+00  0.00000000E+00  0.00000000E+00
  0.00000000E+00  0.00000000E+00  0.00000000E+00
  0.00000000E+00  0.00000000E+00  0.00000000E+00
  0.00000000E+00  0.00000000E+00  0.00000000E+00
  0.00000000E+00  0.00000000E+00  0.00000000E+00
  0.00000000E+00  0.00000000E+00  0.00000000E+00
  0.00000000E+00  0.00000000E+00  0.00000000E+00
  0.00000000E+00  0.00000000E+00  0.00000000E+00
  0.00000000E+00  0.00000000E+00  0.00000000E+00
  0.00000000E+00  0.00000000E+00  0.00000000E+00
  0.00000000E+00  0.00000000E+00  0.00000000E+00
  0.00000000E+00  0.00000000E+00  0.00000000E+00
  0.00000000E+00  0.00000000E+00  0.00000000E+00
  0.00000000E+00  0.00000000E+00  0.00000000E+00
  0.00000000E+00  0.00000000E+00  0.00000000E+00
  0.00000000E+00  0.00000000E+00  0.00000000E+00
  0.00000000E+00  0.00000000E+00  0.00000000E+00
  0.00000000E+00  0.00000000E+00  0.00000000E+00
  0.00000000E+00  0.00000000E+00  0.00000000E+00
  0.00000000E+00  0.00000000E+00  0.00000000E+00
  0.00000000E+00  0.00000000E+00  0.00000000E+00
  0.00000000E+00  0.00000000E+00  0.00000000E+00
  0.00000000E+00  0.00000000E+00  0.00000000E+00
  0.00000000E+00  0.00000000E+00  0.00000000E+00
  0.00000000E+00  0.00000000E+00  0.00000000E+00
  0.00000000E+00  0.00000000E+00  0.00000000E+00
  0.00000000E+00  0.00000000E+00  0.00000000E+00
  0.00000000E+00  0.00000000E+00  0.00000000E+00
  0.00000000E+00  0.00000000E+00  0.00000000E+00
  0.00000000E+00  0.00000000E+00  0.00000000E+00
  0.00000000E+00  0.00000000E+00  0.00000000E+00
  0.00000000E+00  0.00000000E+00  0.00000000E+00
  0.00000000E+00  0.00000000E+00  0.00000000E+00
  0.00000000E+00  0.00000000E+00  0.00000000E+00
  0.00000000E+00  0.00000000E+00  0.00000000E+00
  0.00000000E+00  0.00000000E+00  0.00000000E+00
  0.00000000E+00  0.00000000E+00  0.00000000E+00
  0.00000000E+00  0.00000000E+00  0.00000000E+00
  0.00000000E+00  0.00000000E+00  0.00000000E+00
  0.00000000E+00  0.00000000E+00  0.00000000E+00
  0.00000000E+00  0.00000000E+00  0.00000000E+00
  0.00000000E+00  0.00000000E+00  0.00000000E+00
  0.00000000E+00  0.00000000E+00  0.00000000E+00
  0.00000000E+00  0.00000000E+00  0.00000000E+00
  0.00000000E+00  0.00000000E+00  0.00000000E+00
  0.00000000E+00  0.00000000E+00  0.00000000E+00
  0.00000000E+00  0.00000000E+00  0.00000000E+00
  0.00000000E+00  0.00000000E+00  0.00000000E+00
  0.00000000E+00  0.00000000E+00  0.00000000E+00
  0.00000000E+00  0.00000000E+00  0.00000000E+00
  0.00000000E+00  0.00000000E+00  0.00000000E+00
  0.00000000E+00  0.00000000E+00  0.00000000E+00
  0.00000000E+00  0.00000000E+00  0.00000000E+00
  0.00000000E+00  0.00000000E+00  0.00000000E+00
  0.00000000E+00  0.00000000E+00  0.00000000E+00
  0.00000000E+00  0.00000000E+00  0.00000000E+00
  0.00000000E+00  0.00000000E+00  0.00000000E+00
  0.00000000E+00  0.00000000E+00  0.00000000E+00
  0.00000000E+00  0.00000000E+00  0.00000000E+00
  0.00000000E+00  0.00000000E+00  0.00000000E+00
  0.00000000E+00  0.00000000E+00  0.00000000E+00
  0.00000000E+00  0.00000000E+00  0.00000000E+00
  0.00000000E+00  0.00000000E+00  0.00000000E+00
  0.00000000E+00  0.00000000E+00  0.00000000E+00
  0.00000000E+00  0.00000000E+00  0.00000000E+00
  0.00000000E+00  0.00000000E+00  0.00000000E+00
  0.00000000E+00  0.00000000E+00  0.00000000E+00
  0.00000000E+00  0.00000000E+00  0.00000000E+00
  0.00000000E+00  0.00000000E+00  0.00000000E+00
  0.00000000E+00  0.00000000E+00  0.00000000E+00
  0.00000000E+00  0.00000000E+00  0.00000000E+00
  0.00000000E+00  0.00000000E+00  0.00000000E+00
  0.00000000E+00  0.00000000E+00  0.00000000E+00
  0.00000000E+00  0.00000000E+00  0.00000000E+00
  0.00000000E+00  0.00000000E+00  0.00000000E+00
  0.00000000E+00  0.00000000E+00  0.00000000E+00
  0.00000000E+00  0.00000000E+00  0.00000000E+00
  0.00000000E+00  0.00000000E+00  0.00000000E+00
  0.00000000E+00  0.00000000E+00  0.00000000E+00
  0.00000000E+00  0.00000000E+00  0.00000000E+00
  0.00000000E+00  0.00000000E+00  0.00000000E+00
  0.00000000E+00  0.00000000E+00  0.00000000E+00
  0.00000000E+00  0.00000000E+00  0.00000000E+00
  0.00000000E+00  0.00000000E+00  0.00000000E+00
  0.00000000E+00  0.00000000E+00  0.00000000E+00
