# Supplementary material for: Dramatic Enhancement of Rare-Earth Metal–Organic Framework Stability Via Metal Cluster Fluorination
Source: JACS Au. 2022 Aug 9;2(8):1889–98. doi: 10.1021/jacsau.2c00259 (PMC9400048; doi:10.1021/jacsau.2c00259)
Supplement: Supplementary file 2 — au2c00259_si_002.zip [file au2c00259_si_002.zip › jacs_supplement/poscars/empty_stability/dobdc/mixed/tb/double/ten/POSCAR]

POSCAR file written by OVITO Basic 3.5.4
   1.00000000000000     
    15.0889461496406128    0.0372176103340562   -0.0276433841761814
    -0.0102684891779203   14.9439344579165390   -0.1535245730787522
     0.0813280113727880   -0.2472156497363800   21.1418284607528513
   C    Tb   H    O    F 
    96    12    57    77    10
Direct
  0.3977102281999763  0.9275688042321022  0.9654436743544181
  0.0657811525996266  0.3894935735360150  0.0312793039677643
  0.8075213333288644  0.4890895018021482  0.9877709398459302
  0.5041129885884317  0.1854103860112417  0.0060677465858987
  0.5205010190320181  0.0135015941012142  0.0103180805378997
  0.4772538633902528  0.9324363780558897  0.9996625404590702
  0.9009917371784582  0.4676302351105051  0.0058060232688035
  0.4815527867276970  0.0914953493209794  0.9865223372128042
  0.3630035131228482  0.0051954656169499  0.9380038824552344
  0.9882503492317412  0.3544122927103075  0.0584293183245279
  0.1513857112449202  0.3434818722206501  0.0353010963633480
  0.3481419048435654  0.8439231661158786  0.9643690786365724
  0.4062910433856217  0.0854551857185228  0.9487921682319111
  0.9078310078371459  0.3938183749113335  0.0444081266749521
  0.0595213078786685  0.4667886509334949  0.9949328122502834
  0.9785610506920648  0.5077442560068945  0.9826548895825198
  0.7120050994311384  0.7329811974409921  0.1852417165529516
  0.3103993971974006  0.3259921845390110  0.2205973499236791
  0.7356040910683745  0.3251973952670539  0.2052608429763936
  0.2859782183911008  0.7001795692761732  0.1966852355732982
  0.2114200641789736  0.2022845763884362  0.2437709293726797
  0.8217031625516995  0.8466656438088691  0.2123576982469260
  0.1784209832612689  0.8098951772231260  0.2328547115617710
  0.8471139904126446  0.2197833980079409  0.2393710785785998
  0.7723394105248005  0.7990993013848922  0.1673679988115921
  0.2605460851969141  0.2519729056278663  0.2013296116658410
  0.8030759183978446  0.2619508179875893  0.1908119404206872
  0.2202104492299100  0.7649158133028209  0.1827855594014949
  0.3386728791297600  0.6563935976091173  0.1457853455340299
  0.6813130641877336  0.3654282102317410  0.1549729717896113
  0.3600641531888940  0.3718339392141203  0.1698787385425362
  0.6625126641626409  0.6820061925103715  0.1366691863325897
  0.9049553779872497  0.5666893980622518  0.4726833956253245
  0.4096737022171553  0.0098109961285289  0.5217574615149658
  0.6929026752379457  0.0137512392578998  0.5001880914198296
  0.0164254230356491  0.3098130874898928  0.5147352444920159
  0.0267603717458584  0.4826762995952834  0.5193499092206153
  0.5457311665054903  0.0963416194158384  0.5074908401909966
  0.5968031886954321  0.0161104173373730  0.5057467659466681
  0.9849157157921979  0.4021767826026732  0.5004457877598441
  0.8631439355041621  0.6539018665982752  0.4623811262553872
  0.3163270809703462  0.0109594900191183  0.5284321496570570
  0.8471367363902118  0.1271041396110064  0.6615683106493435
  0.1658012187977462  0.8131070947294532  0.6326983345257844
  0.8651922042133364  0.4859494454927074  0.4520728798637919
  0.4618186348900792  0.9304010211606695  0.5196224650301460
  0.5517635896243860  0.9338204408271906  0.5116325172648573
  0.9055510484909064  0.4057612732429519  0.4670924658827502
  0.7618168374541909  0.3064511891012884  0.3168206928519197
  0.2601839327393591  0.7214788805325441  0.3093325675531560
  0.7494280553618822  0.7614277166757333  0.2950388454587767
  0.2642123978909439  0.3022394410325546  0.3280874251895014
  0.1684956914222795  0.1743664250992296  0.3560155421839681
  0.8602600265800007  0.8722291601736671  0.3278085161942741
  0.1542474054094214  0.8426766293301640  0.3463024521395823
  0.8697619231550178  0.1889947141079489  0.3526504562541177
  0.8263358815867790  0.2401789243293351  0.3024564168087878
  0.1977693225735635  0.7896929106170489  0.2956950083821681
  0.8094934496691266  0.8268156975759311  0.2771345288609126
  0.2148940255463998  0.2270763460002314  0.3087243985703054
  0.3044842066505922  0.6789694401864281  0.2593258039700856
  0.7169052906555820  0.3477893608505767  0.2683990252059729
  0.3110809798840108  0.3529858587031995  0.2851993874100955
  0.7004673368592478  0.7134172417166056  0.2504007128778056
  0.8317351206490216  0.8210132373036103  0.6402666367213783
  0.1213965802292449  0.1264057449587881  0.6689395840738541
  0.7446383686477773  0.2501643837411294  0.6885724735951371
  0.2505045472853027  0.6842994618906744  0.6726063613690982
  0.2065567555043586  0.7654580746360011  0.6849979418794021
  0.7892580342282969  0.1732562055742122  0.7075449220155292
  0.2356173926765521  0.2472044749338949  0.6953423720787626
  0.7384984634082130  0.6883027106511719  0.6752972465648597
  0.6911091083572245  0.2983894368481330  0.7305190414357199
  0.2909166982327136  0.6374450213866396  0.7207215202862542
  0.7800886487389960  0.1417486457619646  0.7700398635262786
  0.2026132996694727  0.8017043540928839  0.7477764164987661
  0.2864368786682476  0.2908925575916825  0.7413090565091522
  0.6902166497275104  0.6493018477390606  0.7235888449835244
  0.1823418109297350  0.1740066587598861  0.7131327620248626
  0.7743894797182875  0.7740923352054594  0.6860297594698395
  0.7290053414972562  0.1917601424325213  0.8126521076803499
  0.2410887744501622  0.7534212098353024  0.7961429442112120
  0.6321569440846275  0.6419773768664214  0.8327963130919400
  0.3382899643043586  0.3154061036926947  0.8518436200843809
  0.9854575483897889  0.5632946247923272  0.5056335693773235
  0.4549652379079916  0.0922184511240047  0.5156040080551563
  0.3285706040174716  0.6277677858043091  0.8366296641935875
  0.6360270184074750  0.3219467599464778  0.8417888278912429
  0.6853484943475010  0.2691625369948909  0.7937918168200326
  0.2851584980307891  0.6730651020184908  0.7836635825394254
  0.7086601711933227  0.7804047133507126  0.7916204642189584
  0.2334695871290009  0.1907302025113395  0.8214910203094874
  0.2858257176908623  0.2644015033126053  0.8041938613891730
  0.6757688476947692  0.6928639721393921  0.7819258845635844
  0.1833352793758394  0.1463111372069434  0.7758812211477562
  0.7584459516172259  0.8183571225306210  0.7437810259390574
  0.3731735916287775  0.3666860459029877  0.0106929658815531
  0.6350336170856252  0.6186319282227188  0.9877270780636636
  0.3762758784051883  0.6237227138811861  0.9922055622271557
  0.6246757373438356  0.3645955208665583  0.9982766683554445
  0.1245289705541879  0.8828909740432849  0.4984356953670925
  0.8736158736103619  0.1311204191252173  0.5033409341239405
  0.0127325435331400  0.0155804991882675  0.3761261601813644
  0.5102535207094689  0.5124187471509742  0.1233946476361396
  0.8670088802036489  0.8779211705327299  0.4874599341108876
  0.1384778939261224  0.1388891387613853  0.5100557876492005
  0.4893003244929162  0.4820445066718975  0.8716425876809382
  0.9923805371587946  0.9646414703906956  0.6305479547879429
  0.3784545665244679  0.1476984800606260  0.9314678787885953
  0.5015332250583597  0.8709597070978603  0.0211041721546437
  0.6107384398653721  0.9636921286287432  0.0630547919695701
  0.8463523164841291  0.3642834846134448  0.0611671691453850
  0.2596013045142485  0.2334549092026279  0.1510789639656167
  0.1298279337184027  0.8621099039572755  0.2231095060684609
  0.9077996602328682  0.9322555689953944  0.2342398874549474
  0.8969592166708509  0.1683735149150536  0.2288011954143983
  0.6178910033646616  0.6243900588315583  0.2309481311054569
  0.3423657451552984  0.4407433659215485  0.3481480701612796
  0.1333961240229371  0.1085087247230234  0.2600752411016387
  0.7750042497645566  0.2713249886966196  0.1043632541805053
  0.2363286910678113  0.7440668562877732  0.0957793314510553
  0.7817023812961423  0.8120553939212201  0.1170812721879031
  0.5041592921114955  0.3280571632680278  0.0952316169619962
  0.9311485616567623  0.2607431099964472  0.1079503822635601
  0.6786711901915368  0.5030346562459727  0.0845356005127584
  0.0289751711679926  0.5998307936734903  0.9320355026393443
  0.1208976522129461  0.4920286813212584  0.9740513894514393
  0.6647687496195331  0.3969390827837529  0.2787432166130941
  0.3546167907400246  0.6280376287317537  0.2687314515400487
  0.7419383975694913  0.7469537247831113  0.3451952988283153
  0.2638521130940958  0.3203605775305292  0.3786396411546775
  0.0149327098787140  0.6270183475431566  0.5212458416472217
  0.7752204056517016  0.2804084030609104  0.4033073669340084
  0.2400630910428774  0.7376415167955628  0.3963431214496467
  0.4568496327203277  0.7992168767505916  0.5223525886126339
  0.7679659314116023  0.4267054453110219  0.4032300835882623
  0.3181146062395612  0.8812600102404389  0.5323606288226586
  0.1206564682934044  0.5394344156396045  0.5658069395460430
  0.8751435529381268  0.3422017448809598  0.4530578592721071
  0.5408509988491801  0.2229567529954650  0.5013363743818431
  0.5923484506354697  0.8728842640785075  0.5104538520449466
  0.4150801901063232  0.1535731665898226  0.5169078659573145
  0.6127052237402140  0.3929748388093017  0.7487487172116332
  0.3631086174937366  0.5440549182636545  0.7478198578771540
  0.8571642553727372  0.0461121500065502  0.7514772306066106
  0.1426856791928302  0.9051711817365558  0.7219469806242742
  0.2385114831169588  0.7792242041082744  0.8449050844067472
  0.7231672861141121  0.1715116281216851  0.8618698037653871
  0.7869620960374135  0.8851968843157252  0.7512667088385285
  0.1417653121496869  0.0895492161392113  0.7885409439468063
  0.2546084091177789  0.6588098430938203  0.6237991613853637
  0.7527993497175274  0.2722238943262738  0.6399826942517564
  0.3279864965341659  0.3481313988706276  0.7290908049154154
  0.6642452223181934  0.5811188138095176  0.7175907387905411
  0.2710011528060789  0.3294133711159546  0.6322281838699197
  0.7326900377211913  0.5829212099583643  0.6228557731192552
  0.9874068798255706  0.7919443580861696  0.5697525414554860
  0.7677900108559115  0.5924889094709584  0.4214162100116852
  0.2668925651262342  0.2134560099140614  0.9065775909384186
  0.7172897180079048  0.8865159567244874  0.8429229925108288
  0.3145147179137453  0.4828643003755460  0.9073276938880426
  0.1922246224891850  0.0103210816141157  0.4106010570506555
  0.2616372624844487  0.0631991094258453  0.8958375160125698
  0.0949425300733964  0.2527368672297783  0.0832626116810928
  0.2548903777700247  0.9052399563978852  0.9229152147198647
  0.4070958191817553  0.6132739579298274  0.1602122613516812
  0.6245115163585737  0.4242475152408218  0.1696295275364008
  0.8797915002385039  0.9093851327216953  0.1938966155949799
  0.1635189750007271  0.1326702363180559  0.2214852996869325
  0.9280439960715157  0.1318890230868632  0.3385444008803518
  0.1067141604005712  0.9087492342971544  0.3323490174450541
  0.3558894454233936  0.4281898520348548  0.3036473508999222
  0.6449527298732392  0.6499211527787878  0.2710377335879031
  0.8434324072620001  0.2059770293715175  0.4105134909025523
  0.1685964760224437  0.8196332231025565  0.4050070857104657
  0.8454843654647632  0.8499893293134377  0.3841735910958946
  0.1815575144133135  0.1902279195984775  0.4144011251523878
  0.7419112866580591  0.3287583867756112  0.3784671157307073
  0.2789563165502074  0.6978964905881568  0.3692350193777187
  0.9181557386621719  0.9316745716198014  0.3122875593998700
  0.1159070190345446  0.1116923071309728  0.3353251236557782
  0.2717625545568012  0.9303988242636549  0.5307984358140558
  0.9549779216383314  0.2540352598390356  0.5263070055513950
  0.1038352417947905  0.4788697655164498  0.5523578516267236
  0.7317019254926365  0.9373632983715083  0.4948731616187132
  0.4170158019433430  0.8503935430218306  0.5270773315379671
  0.7875749929351628  0.4885147235101641  0.4194961246677451
  0.5865917981833846  0.1765969031821726  0.5003479429856839
  0.0977158475257482  0.2898171847350710  0.5123724129336296
  0.7360950186977604  0.0875498469062990  0.5022899691160774
  0.7851503824467727  0.6558873295798975  0.4341500777942642
  0.2699788051740697  0.0815624297939266  0.5316992005169894
  0.1452518910081224  0.0092484105298780  0.4422507776507487
  0.8989680157315618  0.7250528904454328  0.4801705539062411
  0.3886029544724892  0.3769653185477608  0.8335648251522869
  0.5800330086583116  0.5785070768315492  0.8173279061825411
  0.3814700505303037  0.5626939444698280  0.8212432877167402
  0.5836982638997767  0.3839755665104860  0.8216273842819248
  0.3274066460605241  0.2943225506331899  0.9104794926631783
  0.6529579914351089  0.6637551912848565  0.8895116234041325
  0.6914809452483937  0.8268064088173830  0.8463616269557477
  0.2312501093231418  0.1636231825496850  0.8828855039307797
  0.3563789764059493  0.4882262895053628  0.9422007506308745
  0.3136418092402309  0.6528149588684613  0.8932689663069411
  0.6471452076109330  0.3056006580451225  0.8993672915832960
  0.1210943200873302  0.8845983972598148  0.6470103881480682
  0.8908228746228701  0.0577889709172155  0.6798223202913363
  0.0813970696533133  0.0574407248514603  0.6890204583777901
  0.8964843180171300  0.8652939864717197  0.6651458619786297
  0.1650548547458826  0.8810589985620041  0.7628811957481787
  0.8200859535640035  0.0659721064715910  0.7890846211952081
  0.3338704665626295  0.5603339772580895  0.7066263331055325
  0.6483230166463940  0.3720807372328636  0.7106722601567341
  0.8149568690385465  0.8178811863308724  0.5818788421672281
  0.1098720055828863  0.1564801295169289  0.6138309145121426
  0.2370993948694391  0.2738884955130700  0.6342842430278566
  0.7556762540359472  0.6437060389949778  0.6195423434181677
  0.1749758334470926  0.7856755092099093  0.5754319004583195
  0.8537355237590916  0.1569483862613623  0.6063407457355439
  0.9968373231013601  0.8506357015509920  0.5517728652393004
  0.2675131579150190  0.8433485279134700  0.9403553384610603
  0.1551324700829113  0.2666025461540116  0.0648722773114585
  0.7608991541908168  0.4192750310267144  0.9791417221172480
  0.4343521226454499  0.2313368548744279  0.0180029109571365
  0.7792999578354554  0.5688535982978067  0.9847374512387930
  0.2192161493064333  0.3734033431535124  0.0096742768183447
  0.3790375764517719  0.7744286599473327  0.9875191800770722
  0.5824803063546895  0.2142657013206417  0.0089807684947090
  0.6734751221827153  0.6969658562670489  0.0780457351456008
  0.3364799527645843  0.3523032924056295  0.1133516568269215
  0.6961450444285475  0.3359980267034004  0.0974061085176601
  0.3123425698260789  0.6663041021907787  0.0876756352744437
  0.6093668749133059  0.6210256915575130  0.1568078111371989
  0.4229282615787753  0.4247782473830668  0.1842723218209201
  0.8246640826708926  0.2406581609854825  0.1296032594211880
  0.1989358669093590  0.7853944888587989  0.1229852516644456
  0.5078369381517618  0.3793413831173851  0.0676801127753848
  0.6310160440939114  0.5035380549157793  0.0534726544232740
  0.2856356464798466  0.0007315111844406  0.9050558286221033
  0.9925715766328196  0.2804659536924277  0.0948669593715792
  0.9704865488689833  0.5809081639218547  0.9462477807539855
  0.5947371617987685  0.0217621937380486  0.0460558494731274
  0.5053949439819263  0.6302994120447494  0.0459524883987896
  0.3940537580220180  0.5052418620252368  0.0545387887353641
  0.8829998630588918  0.0142775928449552  0.4340337653920869
  0.0815799119461076  0.0064344076640737  0.5507181009560753
  0.9039289723873480  0.9999780479260423  0.5513683990186067
  0.0107366557532345  0.1137683347722316  0.4610358094664377
  0.4934921305260431  0.6125551275844643  0.9314795749805072
  0.6077685885578674  0.4899622699380686  0.9357274808463885
  0.0038355846909326  0.8977779116050684  0.4396528815168281
  0.4921591529880160  0.3759489347275036  0.9460615037807401
 
  0.00000000E+00  0.00000000E+00  0.00000000E+00
  0.00000000E+00  0.00000000E+00  0.00000000E+00
  0.00000000E+00  0.00000000E+00  0.00000000E+00
  0.00000000E+00  0.00000000E+00  0.00000000E+00
  0.00000000E+00  0.00000000E+00  0.00000000E+00
  0.00000000E+00  0.00000000E+00  0.00000000E+00
  0.00000000E+00  0.00000000E+00  0.00000000E+00
  0.00000000E+00  0.00000000E+00  0.00000000E+00
  0.00000000E+00  0.00000000E+00  0.00000000E+00
  0.00000000E+00  0.00000000E+00  0.00000000E+00
  0.00000000E+00  0.00000000E+00  0.00000000E+00
  0.00000000E+00  0.00000000E+00  0.00000000E+00
  0.00000000E+00  0.00000000E+00  0.00000000E+00
  0.00000000E+00  0.00000000E+00  0.00000000E+00
  0.00000000E+00  0.00000000E+00  0.00000000E+00
  0.00000000E+00  0.00000000E+00  0.00000000E+00
  0.00000000E+00  0.00000000E+00  0.00000000E+00
  0.00000000E+00  0.00000000E+00  0.00000000E+00
  0.00000000E+00  0.00000000E+00  0.00000000E+00
  0.00000000E+00  0.00000000E+00  0.00000000E+00
  0.00000000E+00  0.00000000E+00  0.00000000E+00
  0.00000000E+00  0.00000000E+00  0.00000000E+00
  0.00000000E+00  0.00000000E+00  0.00000000E+00
  0.00000000E+00  0.00000000E+00  0.00000000E+00
  0.00000000E+00  0.00000000E+00  0.00000000E+00
  0.00000000E+00  0.00000000E+00  0.00000000E+00
  0.00000000E+00  0.00000000E+00  0.00000000E+00
  0.00000000E+00  0.00000000E+00  0.00000000E+00
  0.00000000E+00  0.00000000E+00  0.00000000E+00
  0.00000000E+00  0.00000000E+00  0.00000000E+00
  0.00000000E+00  0.00000000E+00  0.00000000E+00
  0.00000000E+00  0.00000000E+00  0.00000000E+00
  0.00000000E+00  0.00000000E+00  0.00000000E+00
  0.00000000E+00  0.00000000E+00  0.00000000E+00
  0.00000000E+00  0.00000000E+00  0.00000000E+00
  0.00000000E+00  0.00000000E+00  0.00000000E+00
  0.00000000E+00  0.00000000E+00  0.00000000E+00
  0.00000000E+00  0.00000000E+00  0.00000000E+00
  0.00000000E+00  0.00000000E+00  0.00000000E+00
  0.00000000E+00  0.00000000E+00  0.00000000E+00
  0.00000000E+00  0.00000000E+00  0.00000000E+00
  0.00000000E+00  0.00000000E+00  0.00000000E+00
  0.00000000E+00  0.00000000E+00  0.00000000E+00
  0.00000000E+00  0.00000000E+00  0.00000000E+00
  0.00000000E+00  0.00000000E+00  0.00000000E+00
  0.00000000E+00  0.00000000E+00  0.00000000E+00
  0.00000000E+00  0.00000000E+00  0.00000000E+00
  0.00000000E+00  0.00000000E+00  0.00000000E+00
  0.00000000E+00  0.00000000E+00  0.00000000E+00
  0.00000000E+00  0.00000000E+00  0.00000000E+00
  0.00000000E+00  0.00000000E+00  0.00000000E+00
  0.00000000E+00  0.00000000E+00  0.00000000E+00
  0.00000000E+00  0.00000000E+00  0.00000000E+00
  0.00000000E+00  0.00000000E+00  0.00000000E+00
  0.00000000E+00  0.00000000E+00  0.00000000E+00
  0.00000000E+00  0.00000000E+00  0.00000000E+00
  0.00000000E+00  0.00000000E+00  0.00000000E+00
  0.00000000E+00  0.00000000E+00  0.00000000E+00
  0.00000000E+00  0.00000000E+00  0.00000000E+00
  0.00000000E+00  0.00000000E+00  0.00000000E+00
  0.00000000E+00  0.00000000E+00  0.00000000E+00
  0.00000000E+00  0.00000000E+00  0.00000000E+00
  0.00000000E+00  0.00000000E+00  0.00000000E+00
  0.00000000E+00  0.00000000E+00  0.00000000E+00
  0.00000000E+00  0.00000000E+00  0.00000000E+00
  0.00000000E+00  0.00000000E+00  0.00000000E+00
  0.00000000E+00  0.00000000E+00  0.00000000E+00
  0.00000000E+00  0.00000000E+00  0.00000000E+00
  0.00000000E+00  0.00000000E+00  0.00000000E+00
  0.00000000E+00  0.00000000E+00  0.00000000E+00
  0.00000000E+00  0.00000000E+00  0.00000000E+00
  0.00000000E+00  0.00000000E+00  0.00000000E+00
  0.00000000E+00  0.00000000E+00  0.00000000E+00
  0.00000000E+00  0.00000000E+00  0.00000000E+00
  0.00000000E+00  0.00000000E+00  0.00000000E+00
  0.00000000E+00  0.00000000E+00  0.00000000E+00
  0.00000000E+00  0.00000000E+00  0.00000000E+00
  0.00000000E+00  0.00000000E+00  0.00000000E+00
  0.00000000E+00  0.00000000E+00  0.00000000E+00
  0.00000000E+00  0.00000000E+00  0.00000000E+00
  0.00000000E+00  0.00000000E+00  0.00000000E+00
  0.00000000E+00  0.00000000E+00  0.00000000E+00
  0.00000000E+00  0.00000000E+00  0.00000000E+00
  0.00000000E+00  0.00000000E+00  0.00000000E+00
  0.00000000E+00  0.00000000E+00  0.00000000E+00
  0.00000000E+00  0.00000000E+00  0.00000000E+00
  0.00000000E+00  0.00000000E+00  0.00000000E+00
  0.00000000E+00  0.00000000E+00  0.00000000E+00
  0.00000000E+00  0.00000000E+00  0.00000000E+00
  0.00000000E+00  0.00000000E+00  0.00000000E+00
  0.00000000E+00  0.00000000E+00  0.00000000E+00
  0.00000000E+00  0.00000000E+00  0.00000000E+00
  0.00000000E+00  0.00000000E+00  0.00000000E+00
  0.00000000E+00  0.00000000E+00  0.00000000E+00
  0.00000000E+00  0.00000000E+00  0.00000000E+00
  0.00000000E+00  0.00000000E+00  0.00000000E+00
  0.00000000E+00  0.00000000E+00  0.00000000E+00
  0.00000000E+00  0.00000000E+00  0.00000000E+00
  0.00000000E+00  0.00000000E+00  0.00000000E+00
  0.00000000E+00  0.00000000E+00  0.00000000E+00
  0.00000000E+00  0.00000000E+00  0.00000000E+00
  0.00000000E+00  0.00000000E+00  0.00000000E+00
  0.00000000E+00  0.00000000E+00  0.00000000E+00
  0.00000000E+00  0.00000000E+00  0.00000000E+00
  0.00000000E+00  0.00000000E+00  0.00000000E+00
  0.00000000E+00  0.00000000E+00  0.00000000E+00
  0.00000000E+00  0.00000000E+00  0.00000000E+00
  0.00000000E+00  0.00000000E+00  0.00000000E+00
  0.00000000E+00  0.00000000E+00  0.00000000E+00
  0.00000000E+00  0.00000000E+00  0.00000000E+00
  0.00000000E+00  0.00000000E+00  0.00000000E+00
  0.00000000E+00  0.00000000E+00  0.00000000E+00
  0.00000000E+00  0.00000000E+00  0.00000000E+00
  0.00000000E+00  0.00000000E+00  0.00000000E+00
  0.00000000E+00  0.00000000E+00  0.00000000E+00
  0.00000000E+00  0.00000000E+00  0.00000000E+00
  0.00000000E+00  0.00000000E+00  0.00000000E+00
  0.00000000E+00  0.00000000E+00  0.00000000E+00
  0.00000000E+00  0.00000000E+00  0.00000000E+00
  0.00000000E+00  0.00000000E+00  0.00000000E+00
  0.00000000E+00  0.00000000E+00  0.00000000E+00
  0.00000000E+00  0.00000000E+00  0.00000000E+00
  0.00000000E+00  0.00000000E+00  0.00000000E+00
  0.00000000E+00  0.00000000E+00  0.00000000E+00
  0.00000000E+00  0.00000000E+00  0.00000000E+00
  0.00000000E+00  0.00000000E+00  0.00000000E+00
  0.00000000E+00  0.00000000E+00  0.00000000E+00
  0.00000000E+00  0.00000000E+00  0.00000000E+00
  0.00000000E+00  0.00000000E+00  0.00000000E+00
  0.00000000E+00  0.00000000E+00  0.00000000E+00
  0.00000000E+00  0.00000000E+00  0.00000000E+00
  0.00000000E+00  0.00000000E+00  0.00000000E+00
  0.00000000E+00  0.00000000E+00  0.00000000E+00
  0.00000000E+00  0.00000000E+00  0.00000000E+00
  0.00000000E+00  0.00000000E+00  0.00000000E+00
  0.00000000E+00  0.00000000E+00  0.00000000E+00
  0.00000000E+00  0.00000000E+00  0.00000000E+00
  0.00000000E+00  0.00000000E+00  0.00000000E+00
  0.00000000E+00  0.00000000E+00  0.00000000E+00
  0.00000000E+00  0.00000000E+00  0.00000000E+00
  0.00000000E+00  0.00000000E+00  0.00000000E+00
  0.00000000E+00  0.00000000E+00  0.00000000E+00
  0.00000000E+00  0.00000000E+00  0.00000000E+00
  0.00000000E+00  0.00000000E+00  0.00000000E+00
  0.00000000E+00  0.00000000E+00  0.00000000E+00
  0.00000000E+00  0.00000000E+00  0.00000000E+00
  0.00000000E+00  0.00000000E+00  0.00000000E+00
  0.00000000E+00  0.00000000E+00  0.00000000E+00
  0.00000000E+00  0.00000000E+00  0.00000000E+00
  0.00000000E+00  0.00000000E+00  0.00000000E+00
  0.00000000E+00  0.00000000E+00  0.00000000E+00
  0.00000000E+00  0.00000000E+00  0.00000000E+00
  0.00000000E+00  0.00000000E+00  0.00000000E+00
  0.00000000E+00  0.00000000E+00  0.00000000E+00
  0.00000000E+00  0.00000000E+00  0.00000000E+00
  0.00000000E+00  0.00000000E+00  0.00000000E+00
  0.00000000E+00  0.00000000E+00  0.00000000E+00
  0.00000000E+00  0.00000000E+00  0.00000000E+00
  0.00000000E+00  0.00000000E+00  0.00000000E+00
  0.00000000E+00  0.00000000E+00  0.00000000E+00
  0.00000000E+00  0.00000000E+00  0.00000000E+00
  0.00000000E+00  0.00000000E+00  0.00000000E+00
  0.00000000E+00  0.00000000E+00  0.00000000E+00
  0.00000000E+00  0.00000000E+00  0.00000000E+00
  0.00000000E+00  0.00000000E+00  0.00000000E+00
  0.00000000E+00  0.00000000E+00  0.00000000E+00
  0.00000000E+00  0.00000000E+00  0.00000000E+00
  0.00000000E+00  0.00000000E+00  0.00000000E+00
  0.00000000E+00  0.00000000E+00  0.00000000E+00
  0.00000000E+00  0.00000000E+00  0.00000000E+00
  0.00000000E+00  0.00000000E+00  0.00000000E+00
  0.00000000E+00  0.00000000E+00  0.00000000E+00
  0.00000000E+00  0.00000000E+00  0.00000000E+00
  0.00000000E+00  0.00000000E+00  0.00000000E+00
  0.00000000E+00  0.00000000E+00  0.00000000E+00
  0.00000000E+00  0.00000000E+00  0.00000000E+00
  0.00000000E+00  0.00000000E+00  0.00000000E+00
  0.00000000E+00  0.00000000E+00  0.00000000E+00
  0.00000000E+00  0.00000000E+00  0.00000000E+00
  0.00000000E+00  0.00000000E+00  0.00000000E+00
  0.00000000E+00  0.00000000E+00  0.00000000E+00
  0.00000000E+00  0.00000000E+00  0.00000000E+00
  0.00000000E+00  0.00000000E+00  0.00000000E+00
  0.00000000E+00  0.00000000E+00  0.00000000E+00
  0.00000000E+00  0.00000000E+00  0.00000000E+00
  0.00000000E+00  0.00000000E+00  0.00000000E+00
  0.00000000E+00  0.00000000E+00  0.00000000E+00
  0.00000000E+00  0.00000000E+00  0.00000000E+00
  0.00000000E+00  0.00000000E+00  0.00000000E+00
  0.00000000E+00  0.00000000E+00  0.00000000E+00
  0.00000000E+00  0.00000000E+00  0.00000000E+00
  0.00000000E+00  0.00000000E+00  0.00000000E+00
  0.00000000E+00  0.00000000E+00  0.00000000E+00
  0.00000000E+00  0.00000000E+00  0.00000000E+00
  0.00000000E+00  0.00000000E+00  0.00000000E+00
  0.00000000E+00  0.00000000E+00  0.00000000E+00
  0.00000000E+00  0.00000000E+00  0.00000000E+00
  0.00000000E+00  0.00000000E+00  0.00000000E+00
  0.00000000E+00  0.00000000E+00  0.00000000E+00
  0.00000000E+00  0.00000000E+00  0.00000000E+00
  0.00000000E+00  0.00000000E+00  0.00000000E+00
  0.00000000E+00  0.00000000E+00  0.00000000E+00
  0.00000000E+00  0.00000000E+00  0.00000000E+00
  0.00000000E+00  0.00000000E+00  0.00000000E+00
  0.00000000E+00  0.00000000E+00  0.00000000E+00
  0.00000000E+00  0.00000000E+00  0.00000000E+00
  0.00000000E+00  0.00000000E+00  0.00000000E+00
  0.00000000E+00  0.00000000E+00  0.00000000E+00
  0.00000000E+00  0.00000000E+00  0.00000000E+00
  0.00000000E+00  0.00000000E+00  0.00000000E+00
  0.00000000E+00  0.00000000E+00  0.00000000E+00
  0.00000000E+00  0.00000000E+00  0.00000000E+00
  0.00000000E+00  0.00000000E+00  0.00000000E+00
  0.00000000E+00  0.00000000E+00  0.00000000E+00
  0.00000000E+00  0.00000000E+00  0.00000000E+00
  0.00000000E+00  0.00000000E+00  0.00000000E+00
  0.00000000E+00  0.00000000E+00  0.00000000E+00
  0.00000000E+00  0.00000000E+00  0.00000000E+00
  0.00000000E+00  0.00000000E+00  0.00000000E+00
  0.00000000E+00  0.00000000E+00  0.00000000E+00
  0.00000000E+00  0.00000000E+00  0.00000000E+00
  0.00000000E+00  0.00000000E+00  0.00000000E+00
  0.00000000E+00  0.00000000E+00  0.00000000E+00
  0.00000000E+00  0.00000000E+00  0.00000000E+00
  0.00000000E+00  0.00000000E+00  0.00000000E+00
  0.00000000E+00  0.00000000E+00  0.00000000E+00
  0.00000000E+00  0.00000000E+00  0.00000000E+00
  0.00000000E+00  0.00000000E+00  0.00000000E+00
  0.00000000E+00  0.00000000E+00  0.00000000E+00
  0.00000000E+00  0.00000000E+00  0.00000000E+00
  0.00000000E+00  0.00000000E+00  0.00000000E+00
  0.00000000E+00  0.00000000E+00  0.00000000E+00
  0.00000000E+00  0.00000000E+00  0.00000000E+00
  0.00000000E+00  0.00000000E+00  0.00000000E+00
  0.00000000E+00  0.00000000E+00  0.00000000E+00
  0.00000000E+00  0.00000000E+00  0.00000000E+00
  0.00000000E+00  0.00000000E+00  0.00000000E+00
  0.00000000E+00  0.00000000E+00  0.00000000E+00
  0.00000000E+00  0.00000000E+00  0.00000000E+00
  0.00000000E+00  0.00000000E+00  0.00000000E+00
  0.00000000E+00  0.00000000E+00  0.00000000E+00
  0.00000000E+00  0.00000000E+00  0.00000000E+00
  0.00000000E+00  0.00000000E+00  0.00000000E+00
  0.00000000E+00  0.00000000E+00  0.00000000E+00
  0.00000000E+00  0.00000000E+00  0.00000000E+00
  0.00000000E+00  0.00000000E+00  0.00000000E+00
  0.00000000E+00  0.00000000E+00  0.00000000E+00
  0.00000000E+00  0.00000000E+00  0.00000000E+00
  0.00000000E+00  0.00000000E+00  0.00000000E+00
  0.00000000E+00  0.00000000E+00  0.00000000E+00
  0.00000000E+00  0.00000000E+00  0.00000000E+00
  0.00000000E+00  0.00000000E+00  0.00000000E+00
