# Supplementary material for: Dramatic Enhancement of Rare-Earth Metal–Organic Framework Stability Via Metal Cluster Fluorination
Source: JACS Au. 2022 Aug 9;2(8):1889–98. doi: 10.1021/jacsau.2c00259 (PMC9400048; doi:10.1021/jacsau.2c00259)
Supplement: Supplementary file 2 — au2c00259_si_002.zip [file au2c00259_si_002.zip › jacs_supplement/poscars/empty_stability/dobdc/mixed/tb/single/five/POSCAR]

POSCAR file written by OVITO Basic 3.5.4
   1.00000000000000     
    15.2988278119000309   -0.0357858412204112    0.0522945722898760
    -0.0822509454959642   14.8656989028431195   -0.0695005801187053
     0.1902606795404474   -0.1260395325163099   21.3404442558157150
   C    Tb   H    O    F 
    96    12    63    83     5
Direct
  0.3573803028933895  0.9343651882815394  0.9718689693410880
  0.0616401590465685  0.3888536651021823  0.0328173504102907
  0.4778062772964091  0.1889668833979243  0.0094555129704759
  0.8018235260269364  0.4793748796693436  0.9947800610895925
  0.4481955206885857  0.0957393522165333  0.9925357279982805
  0.8951220411055587  0.4575168123568503  0.0080395118253520
  0.4844317762730768  0.0146158133884100  0.0132098948770007
  0.4374793471588276  0.9351940212129080  0.0033524105474569
  0.9700352581115297  0.5068077463714360  0.9894395341608231
  0.0518489266408295  0.4705592649446970  0.0013266280731941
  0.3714259296125064  0.0938138216131037  0.9583666665478745
  0.9053353575554368  0.3779999546044337  0.0406223354298945
  0.3254957113422705  0.0149482294899599  0.9469849580006482
  0.9862521064064893  0.3432878583973320  0.0544312045373019
  0.3055338200259996  0.8514177366849580  0.9699919462731330
  0.1495280373846342  0.3511683328613415  0.0382678258572753
  0.6734214957363491  0.6729509315314743  0.1351897243058247
  0.3521423856093193  0.3869242396428874  0.1758508543725412
  0.3558385213498880  0.6569753272381575  0.1480980690360170
  0.6785001047626480  0.3532589002417481  0.1541121433588444
  0.7910809840341031  0.7784881703966775  0.1678337082687875
  0.2526772072238970  0.2631639700367572  0.2032459911726008
  0.2373269720964544  0.7624821716254218  0.1843361341702945
  0.7981970466922022  0.2472865529441464  0.1865493023741891
  0.7207460849838583  0.7224104963716513  0.1844804115066054
  0.3018824476293460  0.3365248093329924  0.2240540908731887
  0.3042483110979504  0.7003556608352852  0.1985821648546278
  0.7334072042897688  0.3113557603083592  0.2025264884263862
  0.8434103797539052  0.2048199136965820  0.2337853287314928
  0.1948310506514161  0.8065146837688104  0.2337113583912540
  0.2077162420003873  0.2073351418446450  0.2448645770245790
  0.8375032796042419  0.8262905795096103  0.2131817302238161
  0.6952488759087458  0.7136534362060800  0.2484884695913578
  0.3050077834859408  0.3576974145563625  0.2888293629995502
  0.3241113820372377  0.6815668087810849  0.2608290265961486
  0.7182976206484142  0.3340794883413949  0.2653638320189557
  0.8265377763186734  0.2258328217427703  0.2966300656663847
  0.2148961073897553  0.7881427206449416  0.2959744259822443
  0.2146853625221894  0.2256800586378205  0.3098508732177052
  0.8121623540215879  0.8164136239678967  0.2769739499211425
  0.7644537289473661  0.2925389488874401  0.3123181786834905
  0.2793484213697894  0.7232912115399870  0.3100507761748545
  0.2621541594626464  0.3010830429884948  0.3305263772512887
  0.7419280344165387  0.7610135204722894  0.2935659247353186
  0.8723014226378467  0.1756012509123579  0.3460609741999221
  0.1684460401027508  0.8382919270631888  0.3459864739140670
  0.1737333559906347  0.1660246406890451  0.3563866368290078
  0.8590492938199645  0.8626358091762825  0.3280496441959002
  0.9074598219595345  0.5620272326129196  0.4586990274011171
  0.4190970124425419  0.9992058446750889  0.5036118467419470
  0.0121180092921023  0.3092236183706163  0.5114710537652414
  0.6992348057520914  0.0097376843049943  0.4907569087002273
  0.9898083835648563  0.4010734017362836  0.4883314367852591
  0.6014938800630745  0.0107896599564725  0.4936396564586758
  0.0251198953015290  0.4828912712756761  0.5104547699896003
  0.5508354837123690  0.0891542819631681  0.4868686764270507
  0.9181654916600266  0.4016271611541598  0.4486751716743953
  0.5601471443243256  0.9283341700386600  0.5045412833818190
  0.8762186825418325  0.4803734722917667  0.4332163224211811
  0.4702935129163137  0.9217536234324797  0.5093373234628515
  0.8597297438372919  0.6463759299845222  0.4520477251903472
  0.3234532233820886  0.9983316709552028  0.5074413487136056
  0.1518347317592443  0.8115241940319748  0.6439762026955620
  0.8419061662281990  0.1351360438828948  0.6620818709240623
  0.8370759670947550  0.8232656079240641  0.6407386876148706
  0.1552294918334098  0.1280580070731219  0.6674284439272569
  0.2627853894103325  0.7003078970119034  0.6764956839492484
  0.7380010911900570  0.2537621077872103  0.6928293157460388
  0.7450553923936312  0.6896882864685452  0.6784104838061253
  0.2464603883921086  0.2627951516224414  0.7026418946139188
  0.2026933088790130  0.7673781555833372  0.6929455759746475
  0.7877764467983397  0.1801788828785291  0.7104907870911532
  0.7835576712142824  0.7749134069300183  0.6884755438738281
  0.1955447116774494  0.1855050803760960  0.7169555564444394
  0.2884606508787897  0.3081656338845065  0.7510749992876598
  0.6981270787017237  0.6503679234853621  0.7273204337522188
  0.6855381968817582  0.2993398414360087  0.7360148780476123
  0.3119270874290976  0.6575001334730715  0.7216094776331090
  0.1913295466147531  0.7931734583670931  0.7569452422550711
  0.7856721032242575  0.1498792958237871  0.7732934731785406
  0.7724966344216142  0.8174651681747065  0.7465636384118639
  0.1845256739421686  0.1599924779727928  0.7794752653942112
  0.2794079696634668  0.2812461599319462  0.8131715373625568
  0.6877607162058794  0.6926327958765199  0.7857133473512548
  0.6842275636670223  0.2699163712781854  0.7991498415661056
  0.3014776304494617  0.6848108205474404  0.7853257772798301
  0.2246681665631414  0.2075284856957254  0.8276577256538005
  0.7245697048397162  0.7790152843595095  0.7953039322794666
  0.7339129222410747  0.1960052447497205  0.8167960988022216
  0.2417600933866737  0.7514196759555531  0.8018430353453638
  0.3289193424668966  0.3307105590971346  0.8618698670712277
  0.6427062587718879  0.6416715012955763  0.8361345840371257
  0.6318433138519453  0.3177313768161127  0.8471925001427749
  0.3524444010903380  0.6433334216591078  0.8356342492802185
  0.9824357408845046  0.5621087567405354  0.4958546878274177
  0.4603708290652264  0.0818490692700991  0.4925723179337638
  0.3687871778245650  0.3832042776481970  0.0172241571625236
  0.6376497726187651  0.6172569394195548  0.9880549244218386
  0.6149970160817659  0.3597694806040153  0.0011602654516594
  0.3900420210237456  0.6420109706794079  0.9933018707125356
  0.5169980178479108  0.5028424230619635  0.1317861128238462
  0.0155655282063449  0.0055969220377108  0.3754136906879211
  0.1232522138473726  0.8690495371699214  0.4978153978353390
  0.8850592573396625  0.1251785243700994  0.5055060797618580
  0.8718847654992814  0.8706033871666321  0.4888304668553118
  0.1333257891761477  0.1263688280118487  0.5103381314998003
  0.9967549649071685  0.9813324922356159  0.6257812563351450
  0.4936312451077001  0.4851963765676928  0.8750818557320983
  0.3457518364615595  0.1581846802150082  0.9433699016778192
  0.4608700158340966  0.8713188001538015  0.0219816865181670
  0.8459987990734845  0.3415551464365052  0.0538013409181346
  0.5760043769854946  0.9573572536569088  0.0581055218706794
  0.1116002581480444  0.5044959588245064  0.9848897639431513
  0.0168677493790028  0.6109315527142343  0.9483320600632510
  0.9335467837179507  0.2429743556664050  0.0998534306324288
  0.5209584446950188  0.7046778158863845  0.0786026405269453
  0.7673862440784163  0.2562005458280225  0.1017147850689000
  0.2524454798179576  0.7411506993122785  0.0980004990278189
  0.4970328931452528  0.3164701026393573  0.0978666300211373
  0.8098362943109265  0.7839341581407950  0.1183977900828168
  0.2497837299310106  0.2491981025090269  0.1529218229022860
  0.1447211331489058  0.8562106319615523  0.2237756148696164
  0.8916452601335791  0.1530651943799697  0.2223457753598481
  0.9276646445166605  0.9055482178186480  0.2364904456910395
  0.1353222245116896  0.1081234253552168  0.2604719398123194
  0.3354526749927018  0.4423308302826570  0.3530029840592448
  0.6043740531855377  0.6351838774207295  0.2273849588219292
  0.6684790888481871  0.3842045006059323  0.2768297694971125
  0.3752351793308719  0.6328414545326666  0.2705713949983632
  0.2640693952205311  0.3140078846573928  0.3812002200588083
  0.7244190659883145  0.7544014842198763  0.3431039190165421
  0.0154751338089909  0.1803478398677569  0.4184394887292413
  0.8396501081472678  0.0019354818403912  0.4090102695615769
  0.2575697799338812  0.7403014855926813  0.3957390377494647
  0.7845758607380446  0.2680369654015635  0.3977369580059218
  0.0048155857196051  0.8267540547074503  0.3974719142090279
  0.0036781519500408  0.6268507386559747  0.5158026344427284
  0.4185434884425234  0.1408908001116913  0.4880117660533614
  0.6024079563969948  0.8695665005454529  0.5089284116150736
  0.8918641094560087  0.3368076765108796  0.4330154650685571
  0.5455311339599760  0.2144841470368917  0.4690972223889531
  0.4679358285374846  0.7903842722255874  0.5179624894356252
  0.7805526912040648  0.4164162024835321  0.3885186821420277
  0.1069520284122234  0.5412978975144753  0.5650167743425172
  0.3303931551822785  0.8691474190502788  0.5145452537166406
  0.7734265793738260  0.5815145849992192  0.4062246567374714
  0.9952817469282280  0.1690341961348381  0.5918345373920744
  0.1644403137396893  0.0024911609847749  0.5946355406196133
  0.9864827107098364  0.8138428790482664  0.5854580264113309
  0.2855188835815810  0.3501196116795313  0.6439563003843389
  0.8286888431704895  0.9890949934878464  0.5857582513636146
  0.7324131369482174  0.5853138750601090  0.6266585385417400
  0.2708279239165776  0.6813552688262448  0.6271099638340374
  0.7408245268885096  0.2751345692092144  0.6439926017600754
  0.6692052161950954  0.5830246518829370  0.7216436643199273
  0.3305839626825957  0.3665224042850355  0.7413790936702114
  0.6044014899916945  0.3894098817898310  0.7553454802865218
  0.3950369182776186  0.5723765322583532  0.7444622460029962
  0.1050485760186390  0.8753419400639473  0.7360840626153831
  0.8675378612381195  0.0607669801642672  0.7527873544406916
  0.1434199311072035  0.1011195537344278  0.7893129922780773
  0.8037613462045599  0.8834533823172919  0.7533533082827120
  0.2342250746569832  0.7708601228186183  0.8511503423510973
  0.7317833678967247  0.1749690343409043  0.8657404055671165
  0.2467209088310156  0.2309458277332581  0.9136122848664314
  0.7408610080546083  0.8832290626511252  0.8466400700834598
  0.3117947779725725  0.4997685807151484  0.9165422854594993
  0.2175383346954618  0.9147041842975412  0.9263450082408795
  0.0987153404309709  0.2489770848313100  0.0793545534142197
  0.1783533873378218  0.0053436873329460  0.4106152076359422
  0.2307174580021680  0.0788791463017020  0.9048666594174364
  0.5572510892561553  0.2123435091560353  0.0097570508295846
  0.3312597708536131  0.7809646696700270  0.9946449467380845
  0.7770385498112020  0.5597764715980631  0.9897297782572068
  0.2155068657527153  0.3906056057649252  0.0174391802112339
  0.2283555905459806  0.8521119417027379  0.9431477874688667
  0.1576124411419357  0.2711235687619720  0.0642672294572364
  0.4131431251089026  0.2405114882045680  0.0218076154989362
  0.7522800060186228  0.4103749951430373  0.9919383291720294
  0.5606186459036024  0.0179293083237653  0.0451211399880833
  0.9596708530910334  0.5850056792045280  0.9585400989569166
  0.2487405338382871  0.0148951055809619  0.9154941714710461
  0.9929548720113957  0.2647671390810800  0.0866554553475112
  0.5021927248877773  0.3730298530305305  0.0754573415571471
  0.5181484603603579  0.6860621689124500  0.0347351292844280
  0.6932657569402636  0.6830584351722280  0.0779951472786067
  0.3257142644847235  0.3822551510471470  0.1195368942066750
  0.3279669498528932  0.6643935645641292  0.0913615809037864
  0.6865697865656912  0.3223481972046542  0.0975006759773507
  0.2151053133342771  0.7815537086371194  0.1251865259399096
  0.8166880875881759  0.2258909152968798  0.1256085973861403
  0.6098559978225566  0.6205187464946960  0.1533706552588185
  0.4205629479145401  0.4293317680198072  0.1926251687799407
  0.4257703890953550  0.6169919989129369  0.1612693512790884
  0.6266042776438994  0.4149659429890562  0.1706407467665514
  0.1607715429379226  0.1379588959817895  0.2219258072629273
  0.9048441977232216  0.8798336447581647  0.1959265621792383
  0.6277502077960051  0.6614822128784112  0.2675577853992692
  0.3483647936659224  0.4331081038556093  0.3084955335687098
  0.9284511437442617  0.1180315339235491  0.3301988674316263
  0.1171624582745991  0.9006737873404802  0.3318179660648397
  0.1240077585437120  0.1017193569938613  0.3349016905843953
  0.9242609944656550  0.9150516411753173  0.3131466346866318
  0.7491565981527586  0.3161249110868383  0.3736432349258720
  0.2988916702206978  0.7021607961706451  0.3697691576488324
  0.8502949035706635  0.1946369155665835  0.4037835031991293
  0.1834212756072588  0.8151393957294246  0.4039783140033606
  0.1885693534730137  0.1782409010787944  0.4140582556176611
  0.8343486606159729  0.8488420481687484  0.3837990225003622
  0.0060006300880460  0.8689135302534581  0.4327190001681842
  0.0146638623971214  0.1283217050035645  0.4457680038828045
  0.8912705694016196  0.0063841090051326  0.4352327274344958
  0.1344368004701835  0.9985970958230226  0.4437854431552068
  0.8883123072839325  0.7176774367320178  0.4748663818493597
  0.0893660544846568  0.2804037899051863  0.5140592644246524
  0.7399008544091004  0.0839764756476455  0.4939805479431811
  0.2802835475050713  0.0676150655583072  0.5066018007718398
  0.7843185552982845  0.6448900085891793  0.4224994410204985
  0.2838014930002117  0.9168857780938495  0.5110909697568218
  0.9431770640398156  0.2647203969941998  0.5257027230162166
  0.7335702202867367  0.9323126963503157  0.4864174329928090
  0.0957627985193241  0.4808411013981981  0.5485056220142042
  0.5903169859499684  0.1687191692837189  0.4741722161204791
  0.8033202372527910  0.4801998763839563  0.3972479484136358
  0.4279975601743402  0.8412181096284286  0.5204356896493110
  0.0080435918772181  0.1121804972743874  0.5703546750752935
  0.9965832994040227  0.8554927487783743  0.5510668436430279
  0.1223720673377073  0.9851786740101645  0.5624750171105148
  0.8800681591317314  0.9908381373765778  0.5583525527010877
  0.1665902470071714  0.7929233898132395  0.5860968394969888
  0.8352036780066925  0.1595611469371647  0.6058413950700938
  0.8181910350250234  0.8137774819845447  0.5833687654681157
  0.1828767122439459  0.1396557117350312  0.6114800200624302
  0.7572620973878088  0.6457438616470483  0.6225226253327705
  0.2539260356317072  0.2927132919811513  0.6428642592320770
  0.0937315677244612  0.8684212945849126  0.6626004015627558
  0.8938315626220685  0.0719879038266811  0.6799862975347040
  0.8988338305651666  0.8734117328382567  0.6617153772052831
  0.0985267072867515  0.0691331482350179  0.6834858042260450
  0.6386761576872360  0.3702819515188196  0.7167700865285056
  0.3678837063248039  0.5919464831241612  0.7039022160095669
  0.1344388077402314  0.8564995232489778  0.7760008713351709
  0.8321239753951275  0.0779125976957857  0.7914292854550169
  0.3832632642335696  0.3898176595731897  0.8442598567693906
  0.5912017891661350  0.5777314152297564  0.8211922892254790
  0.5782030767722688  0.3781886064333477  0.8276411932791632
  0.4031315798274804  0.5776770122689001  0.8195091702963282
  0.2122454623485126  0.1825487061421924  0.8887498204619888
  0.7128153291577632  0.8241417014974886  0.8505003904165491
  0.3130423885783600  0.3108368936621204  0.9197394229188518
  0.6611555259164206  0.6645024114989653  0.8923201446205979
  0.6405585576506638  0.2991741732125845  0.9043177530658753
  0.3441703288933056  0.6719818995750231  0.8913801810598230
  0.3553728990609812  0.5046651065762120  0.9492875666033882
  0.6106257767298615  0.5011673418343179  0.0504913219371517
  0.4269443119235206  0.5188811609534412  0.0506049843152852
  0.5049758421869299  0.6072634293688495  0.9354924690204598
  0.4862700050495548  0.3830489882825461  0.9525486238834731
  0.6151547362261240  0.4844273820269365  0.9353193085431499
 
  0.00000000E+00  0.00000000E+00  0.00000000E+00
  0.00000000E+00  0.00000000E+00  0.00000000E+00
  0.00000000E+00  0.00000000E+00  0.00000000E+00
  0.00000000E+00  0.00000000E+00  0.00000000E+00
  0.00000000E+00  0.00000000E+00  0.00000000E+00
  0.00000000E+00  0.00000000E+00  0.00000000E+00
  0.00000000E+00  0.00000000E+00  0.00000000E+00
  0.00000000E+00  0.00000000E+00  0.00000000E+00
  0.00000000E+00  0.00000000E+00  0.00000000E+00
  0.00000000E+00  0.00000000E+00  0.00000000E+00
  0.00000000E+00  0.00000000E+00  0.00000000E+00
  0.00000000E+00  0.00000000E+00  0.00000000E+00
  0.00000000E+00  0.00000000E+00  0.00000000E+00
  0.00000000E+00  0.00000000E+00  0.00000000E+00
  0.00000000E+00  0.00000000E+00  0.00000000E+00
  0.00000000E+00  0.00000000E+00  0.00000000E+00
  0.00000000E+00  0.00000000E+00  0.00000000E+00
  0.00000000E+00  0.00000000E+00  0.00000000E+00
  0.00000000E+00  0.00000000E+00  0.00000000E+00
  0.00000000E+00  0.00000000E+00  0.00000000E+00
  0.00000000E+00  0.00000000E+00  0.00000000E+00
  0.00000000E+00  0.00000000E+00  0.00000000E+00
  0.00000000E+00  0.00000000E+00  0.00000000E+00
  0.00000000E+00  0.00000000E+00  0.00000000E+00
  0.00000000E+00  0.00000000E+00  0.00000000E+00
  0.00000000E+00  0.00000000E+00  0.00000000E+00
  0.00000000E+00  0.00000000E+00  0.00000000E+00
  0.00000000E+00  0.00000000E+00  0.00000000E+00
  0.00000000E+00  0.00000000E+00  0.00000000E+00
  0.00000000E+00  0.00000000E+00  0.00000000E+00
  0.00000000E+00  0.00000000E+00  0.00000000E+00
  0.00000000E+00  0.00000000E+00  0.00000000E+00
  0.00000000E+00  0.00000000E+00  0.00000000E+00
  0.00000000E+00  0.00000000E+00  0.00000000E+00
  0.00000000E+00  0.00000000E+00  0.00000000E+00
  0.00000000E+00  0.00000000E+00  0.00000000E+00
  0.00000000E+00  0.00000000E+00  0.00000000E+00
  0.00000000E+00  0.00000000E+00  0.00000000E+00
  0.00000000E+00  0.00000000E+00  0.00000000E+00
  0.00000000E+00  0.00000000E+00  0.00000000E+00
  0.00000000E+00  0.00000000E+00  0.00000000E+00
  0.00000000E+00  0.00000000E+00  0.00000000E+00
  0.00000000E+00  0.00000000E+00  0.00000000E+00
  0.00000000E+00  0.00000000E+00  0.00000000E+00
  0.00000000E+00  0.00000000E+00  0.00000000E+00
  0.00000000E+00  0.00000000E+00  0.00000000E+00
  0.00000000E+00  0.00000000E+00  0.00000000E+00
  0.00000000E+00  0.00000000E+00  0.00000000E+00
  0.00000000E+00  0.00000000E+00  0.00000000E+00
  0.00000000E+00  0.00000000E+00  0.00000000E+00
  0.00000000E+00  0.00000000E+00  0.00000000E+00
  0.00000000E+00  0.00000000E+00  0.00000000E+00
  0.00000000E+00  0.00000000E+00  0.00000000E+00
  0.00000000E+00  0.00000000E+00  0.00000000E+00
  0.00000000E+00  0.00000000E+00  0.00000000E+00
  0.00000000E+00  0.00000000E+00  0.00000000E+00
  0.00000000E+00  0.00000000E+00  0.00000000E+00
  0.00000000E+00  0.00000000E+00  0.00000000E+00
  0.00000000E+00  0.00000000E+00  0.00000000E+00
  0.00000000E+00  0.00000000E+00  0.00000000E+00
  0.00000000E+00  0.00000000E+00  0.00000000E+00
  0.00000000E+00  0.00000000E+00  0.00000000E+00
  0.00000000E+00  0.00000000E+00  0.00000000E+00
  0.00000000E+00  0.00000000E+00  0.00000000E+00
  0.00000000E+00  0.00000000E+00  0.00000000E+00
  0.00000000E+00  0.00000000E+00  0.00000000E+00
  0.00000000E+00  0.00000000E+00  0.00000000E+00
  0.00000000E+00  0.00000000E+00  0.00000000E+00
  0.00000000E+00  0.00000000E+00  0.00000000E+00
  0.00000000E+00  0.00000000E+00  0.00000000E+00
  0.00000000E+00  0.00000000E+00  0.00000000E+00
  0.00000000E+00  0.00000000E+00  0.00000000E+00
  0.00000000E+00  0.00000000E+00  0.00000000E+00
  0.00000000E+00  0.00000000E+00  0.00000000E+00
  0.00000000E+00  0.00000000E+00  0.00000000E+00
  0.00000000E+00  0.00000000E+00  0.00000000E+00
  0.00000000E+00  0.00000000E+00  0.00000000E+00
  0.00000000E+00  0.00000000E+00  0.00000000E+00
  0.00000000E+00  0.00000000E+00  0.00000000E+00
  0.00000000E+00  0.00000000E+00  0.00000000E+00
  0.00000000E+00  0.00000000E+00  0.00000000E+00
  0.00000000E+00  0.00000000E+00  0.00000000E+00
  0.00000000E+00  0.00000000E+00  0.00000000E+00
  0.00000000E+00  0.00000000E+00  0.00000000E+00
  0.00000000E+00  0.00000000E+00  0.00000000E+00
  0.00000000E+00  0.00000000E+00  0.00000000E+00
  0.00000000E+00  0.00000000E+00  0.00000000E+00
  0.00000000E+00  0.00000000E+00  0.00000000E+00
  0.00000000E+00  0.00000000E+00  0.00000000E+00
  0.00000000E+00  0.00000000E+00  0.00000000E+00
  0.00000000E+00  0.00000000E+00  0.00000000E+00
  0.00000000E+00  0.00000000E+00  0.00000000E+00
  0.00000000E+00  0.00000000E+00  0.00000000E+00
  0.00000000E+00  0.00000000E+00  0.00000000E+00
  0.00000000E+00  0.00000000E+00  0.00000000E+00
  0.00000000E+00  0.00000000E+00  0.00000000E+00
  0.00000000E+00  0.00000000E+00  0.00000000E+00
  0.00000000E+00  0.00000000E+00  0.00000000E+00
  0.00000000E+00  0.00000000E+00  0.00000000E+00
  0.00000000E+00  0.00000000E+00  0.00000000E+00
  0.00000000E+00  0.00000000E+00  0.00000000E+00
  0.00000000E+00  0.00000000E+00  0.00000000E+00
  0.00000000E+00  0.00000000E+00  0.00000000E+00
  0.00000000E+00  0.00000000E+00  0.00000000E+00
  0.00000000E+00  0.00000000E+00  0.00000000E+00
  0.00000000E+00  0.00000000E+00  0.00000000E+00
  0.00000000E+00  0.00000000E+00  0.00000000E+00
  0.00000000E+00  0.00000000E+00  0.00000000E+00
  0.00000000E+00  0.00000000E+00  0.00000000E+00
  0.00000000E+00  0.00000000E+00  0.00000000E+00
  0.00000000E+00  0.00000000E+00  0.00000000E+00
  0.00000000E+00  0.00000000E+00  0.00000000E+00
  0.00000000E+00  0.00000000E+00  0.00000000E+00
  0.00000000E+00  0.00000000E+00  0.00000000E+00
  0.00000000E+00  0.00000000E+00  0.00000000E+00
  0.00000000E+00  0.00000000E+00  0.00000000E+00
  0.00000000E+00  0.00000000E+00  0.00000000E+00
  0.00000000E+00  0.00000000E+00  0.00000000E+00
  0.00000000E+00  0.00000000E+00  0.00000000E+00
  0.00000000E+00  0.00000000E+00  0.00000000E+00
  0.00000000E+00  0.00000000E+00  0.00000000E+00
  0.00000000E+00  0.00000000E+00  0.00000000E+00
  0.00000000E+00  0.00000000E+00  0.00000000E+00
  0.00000000E+00  0.00000000E+00  0.00000000E+00
  0.00000000E+00  0.00000000E+00  0.00000000E+00
  0.00000000E+00  0.00000000E+00  0.00000000E+00
  0.00000000E+00  0.00000000E+00  0.00000000E+00
  0.00000000E+00  0.00000000E+00  0.00000000E+00
  0.00000000E+00  0.00000000E+00  0.00000000E+00
  0.00000000E+00  0.00000000E+00  0.00000000E+00
  0.00000000E+00  0.00000000E+00  0.00000000E+00
  0.00000000E+00  0.00000000E+00  0.00000000E+00
  0.00000000E+00  0.00000000E+00  0.00000000E+00
  0.00000000E+00  0.00000000E+00  0.00000000E+00
  0.00000000E+00  0.00000000E+00  0.00000000E+00
  0.00000000E+00  0.00000000E+00  0.00000000E+00
  0.00000000E+00  0.00000000E+00  0.00000000E+00
  0.00000000E+00  0.00000000E+00  0.00000000E+00
  0.00000000E+00  0.00000000E+00  0.00000000E+00
  0.00000000E+00  0.00000000E+00  0.00000000E+00
  0.00000000E+00  0.00000000E+00  0.00000000E+00
  0.00000000E+00  0.00000000E+00  0.00000000E+00
  0.00000000E+00  0.00000000E+00  0.00000000E+00
  0.00000000E+00  0.00000000E+00  0.00000000E+00
  0.00000000E+00  0.00000000E+00  0.00000000E+00
  0.00000000E+00  0.00000000E+00  0.00000000E+00
  0.00000000E+00  0.00000000E+00  0.00000000E+00
  0.00000000E+00  0.00000000E+00  0.00000000E+00
  0.00000000E+00  0.00000000E+00  0.00000000E+00
  0.00000000E+00  0.00000000E+00  0.00000000E+00
  0.00000000E+00  0.00000000E+00  0.00000000E+00
  0.00000000E+00  0.00000000E+00  0.00000000E+00
  0.00000000E+00  0.00000000E+00  0.00000000E+00
  0.00000000E+00  0.00000000E+00  0.00000000E+00
  0.00000000E+00  0.00000000E+00  0.00000000E+00
  0.00000000E+00  0.00000000E+00  0.00000000E+00
  0.00000000E+00  0.00000000E+00  0.00000000E+00
  0.00000000E+00  0.00000000E+00  0.00000000E+00
  0.00000000E+00  0.00000000E+00  0.00000000E+00
  0.00000000E+00  0.00000000E+00  0.00000000E+00
  0.00000000E+00  0.00000000E+00  0.00000000E+00
  0.00000000E+00  0.00000000E+00  0.00000000E+00
  0.00000000E+00  0.00000000E+00  0.00000000E+00
  0.00000000E+00  0.00000000E+00  0.00000000E+00
  0.00000000E+00  0.00000000E+00  0.00000000E+00
  0.00000000E+00  0.00000000E+00  0.00000000E+00
  0.00000000E+00  0.00000000E+00  0.00000000E+00
  0.00000000E+00  0.00000000E+00  0.00000000E+00
  0.00000000E+00  0.00000000E+00  0.00000000E+00
  0.00000000E+00  0.00000000E+00  0.00000000E+00
  0.00000000E+00  0.00000000E+00  0.00000000E+00
  0.00000000E+00  0.00000000E+00  0.00000000E+00
  0.00000000E+00  0.00000000E+00  0.00000000E+00
  0.00000000E+00  0.00000000E+00  0.00000000E+00
  0.00000000E+00  0.00000000E+00  0.00000000E+00
  0.00000000E+00  0.00000000E+00  0.00000000E+00
  0.00000000E+00  0.00000000E+00  0.00000000E+00
  0.00000000E+00  0.00000000E+00  0.00000000E+00
  0.00000000E+00  0.00000000E+00  0.00000000E+00
  0.00000000E+00  0.00000000E+00  0.00000000E+00
  0.00000000E+00  0.00000000E+00  0.00000000E+00
  0.00000000E+00  0.00000000E+00  0.00000000E+00
  0.00000000E+00  0.00000000E+00  0.00000000E+00
  0.00000000E+00  0.00000000E+00  0.00000000E+00
  0.00000000E+00  0.00000000E+00  0.00000000E+00
  0.00000000E+00  0.00000000E+00  0.00000000E+00
  0.00000000E+00  0.00000000E+00  0.00000000E+00
  0.00000000E+00  0.00000000E+00  0.00000000E+00
  0.00000000E+00  0.00000000E+00  0.00000000E+00
  0.00000000E+00  0.00000000E+00  0.00000000E+00
  0.00000000E+00  0.00000000E+00  0.00000000E+00
  0.00000000E+00  0.00000000E+00  0.00000000E+00
  0.00000000E+00  0.00000000E+00  0.00000000E+00
  0.00000000E+00  0.00000000E+00  0.00000000E+00
  0.00000000E+00  0.00000000E+00  0.00000000E+00
  0.00000000E+00  0.00000000E+00  0.00000000E+00
  0.00000000E+00  0.00000000E+00  0.00000000E+00
  0.00000000E+00  0.00000000E+00  0.00000000E+00
  0.00000000E+00  0.00000000E+00  0.00000000E+00
  0.00000000E+00  0.00000000E+00  0.00000000E+00
  0.00000000E+00  0.00000000E+00  0.00000000E+00
  0.00000000E+00  0.00000000E+00  0.00000000E+00
  0.00000000E+00  0.00000000E+00  0.00000000E+00
  0.00000000E+00  0.00000000E+00  0.00000000E+00
  0.00000000E+00  0.00000000E+00  0.00000000E+00
  0.00000000E+00  0.00000000E+00  0.00000000E+00
  0.00000000E+00  0.00000000E+00  0.00000000E+00
  0.00000000E+00  0.00000000E+00  0.00000000E+00
  0.00000000E+00  0.00000000E+00  0.00000000E+00
  0.00000000E+00  0.00000000E+00  0.00000000E+00
  0.00000000E+00  0.00000000E+00  0.00000000E+00
  0.00000000E+00  0.00000000E+00  0.00000000E+00
  0.00000000E+00  0.00000000E+00  0.00000000E+00
  0.00000000E+00  0.00000000E+00  0.00000000E+00
  0.00000000E+00  0.00000000E+00  0.00000000E+00
  0.00000000E+00  0.00000000E+00  0.00000000E+00
  0.00000000E+00  0.00000000E+00  0.00000000E+00
  0.00000000E+00  0.00000000E+00  0.00000000E+00
  0.00000000E+00  0.00000000E+00  0.00000000E+00
  0.00000000E+00  0.00000000E+00  0.00000000E+00
  0.00000000E+00  0.00000000E+00  0.00000000E+00
  0.00000000E+00  0.00000000E+00  0.00000000E+00
  0.00000000E+00  0.00000000E+00  0.00000000E+00
  0.00000000E+00  0.00000000E+00  0.00000000E+00
  0.00000000E+00  0.00000000E+00  0.00000000E+00
  0.00000000E+00  0.00000000E+00  0.00000000E+00
  0.00000000E+00  0.00000000E+00  0.00000000E+00
  0.00000000E+00  0.00000000E+00  0.00000000E+00
  0.00000000E+00  0.00000000E+00  0.00000000E+00
  0.00000000E+00  0.00000000E+00  0.00000000E+00
  0.00000000E+00  0.00000000E+00  0.00000000E+00
  0.00000000E+00  0.00000000E+00  0.00000000E+00
  0.00000000E+00  0.00000000E+00  0.00000000E+00
  0.00000000E+00  0.00000000E+00  0.00000000E+00
  0.00000000E+00  0.00000000E+00  0.00000000E+00
  0.00000000E+00  0.00000000E+00  0.00000000E+00
  0.00000000E+00  0.00000000E+00  0.00000000E+00
  0.00000000E+00  0.00000000E+00  0.00000000E+00
  0.00000000E+00  0.00000000E+00  0.00000000E+00
  0.00000000E+00  0.00000000E+00  0.00000000E+00
  0.00000000E+00  0.00000000E+00  0.00000000E+00
  0.00000000E+00  0.00000000E+00  0.00000000E+00
  0.00000000E+00  0.00000000E+00  0.00000000E+00
  0.00000000E+00  0.00000000E+00  0.00000000E+00
  0.00000000E+00  0.00000000E+00  0.00000000E+00
  0.00000000E+00  0.00000000E+00  0.00000000E+00
  0.00000000E+00  0.00000000E+00  0.00000000E+00
  0.00000000E+00  0.00000000E+00  0.00000000E+00
  0.00000000E+00  0.00000000E+00  0.00000000E+00
  0.00000000E+00  0.00000000E+00  0.00000000E+00
  0.00000000E+00  0.00000000E+00  0.00000000E+00
  0.00000000E+00  0.00000000E+00  0.00000000E+00
  0.00000000E+00  0.00000000E+00  0.00000000E+00
  0.00000000E+00  0.00000000E+00  0.00000000E+00
  0.00000000E+00  0.00000000E+00  0.00000000E+00
  0.00000000E+00  0.00000000E+00  0.00000000E+00
  0.00000000E+00  0.00000000E+00  0.00000000E+00
  0.00000000E+00  0.00000000E+00  0.00000000E+00
  0.00000000E+00  0.00000000E+00  0.00000000E+00
