# Supplementary material for: Dramatic Enhancement of Rare-Earth Metal–Organic Framework Stability Via Metal Cluster Fluorination
Source: JACS Au. 2022 Aug 9;2(8):1889–98. doi: 10.1021/jacsau.2c00259 (PMC9400048; doi:10.1021/jacsau.2c00259)
Supplement: Supplementary file 2 — au2c00259_si_002.zip [file au2c00259_si_002.zip › jacs_supplement/poscars/empty_stability/dobdc/mixed/tb/single/seven/POSCAR]

POSCAR file written by OVITO Basic 3.5.4
   1.00000000000000     
    15.2518894337290085   -0.0026662437483733    0.0038869189593053
    -0.0500191804671410   14.9892170135099345    0.0026549272015814
     0.1236151431879449   -0.0252379859812589   21.2887640746191131
   C    Tb   H    O    F 
    96    12    61    81     7
Direct
  0.4002891967084921  0.9293439914192021  0.9659567143478682
  0.0664564614613070  0.3985109089055641  0.0298542702466449
  0.4994599523878804  0.1874971932537193  0.0105864995731864
  0.8053494696734944  0.4889975935123019  0.9915894734608344
  0.4776064989661464  0.0941782491017520  0.9914067366928307
  0.8993551795900032  0.4690009318777157  0.0056546170981449
  0.5184443311155107  0.0160407294780569  0.0131392732610678
  0.4782330652057283  0.9345842613759601  0.0005177851146456
  0.9743654039237057  0.5139876877673686  0.9828696045622962
  0.0564432543422768  0.4770832105234817  0.9947079979087761
  0.4032714920402825  0.0883722508505542  0.9541555613827271
  0.9098515440625334  0.3930190748486524  0.0420495528596376
  0.3634585000226167  0.0075863411498744  0.9408819585184460
  0.9910284645338763  0.3572824223609103  0.0552904987431333
  0.3548880758951043  0.8437866055335732  0.9618533721690312
  0.1539726561880030  0.3587950360612808  0.0353045079708139
  0.6626354813838162  0.6763367730087637  0.1377117114081727
  0.3592044045448404  0.3686692274620782  0.1708229390380964
  0.3481426544050734  0.6614508262331569  0.1472806895228729
  0.6766892023930637  0.3634057762726144  0.1548227161245848
  0.7740970726927969  0.7899533899341122  0.1680571013188512
  0.2581450526308942  0.2500241218436230  0.2024512467276480
  0.2333850422051071  0.7718401364763139  0.1829609837180826
  0.8003066506180758  0.2621046033873426  0.1883997344129966
  0.7105848361567837  0.7269697109886764  0.1859462842934931
  0.3096838870771066  0.3219311573511376  0.2214711267535208
  0.2983399233580357  0.7074653625605478  0.1973510908918215
  0.7329878480863883  0.3233475659376097  0.2039355461462335
  0.8442569606966615  0.2180086221712401  0.2359939215888716
  0.1912840621477301  0.8156055982055150  0.2322617173865424
  0.2099208558031407  0.1988917672326096  0.2449263387825269
  0.8219949351857920  0.8370313081370426  0.2128109562496761
  0.6937546187582981  0.7104878413520410  0.2508241124664110
  0.3128080821107986  0.3453535455087788  0.2858660297645841
  0.3177151285407902  0.6873358843815254  0.2598104246175978
  0.7155891855309804  0.3431368273909072  0.2668907940082548
  0.8244677318918932  0.2353143261933610  0.2988272178661333
  0.2105552462917970  0.7954258729235377  0.2948188194202075
  0.2159039212447453  0.2200520148729339  0.3095852042334855
  0.8043631482466509  0.8204565791204033  0.2773054074959376
  0.7613145098554170  0.3006648820127893  0.3143143194322491
  0.2742430420998403  0.7295928412511685  0.3090471546284945
  0.2667235513465300  0.2931264365568325  0.3287096732662889
  0.7407829586364088  0.7584601450428963  0.2951902717016068
  0.8674151229820950  0.1811347391087850  0.3479832056093173
  0.1637704362790799  0.8439890956393157  0.3450444385039830
  0.1707255926194264  0.1652924522895489  0.3570198011114556
  0.8531425709619995  0.8657052414648021  0.3278679596741938
  0.9045298034173896  0.5626703280089629  0.4626489130966860
  0.4146271860224573  0.9978778357851539  0.5014888219520657
  0.0062907838414219  0.3075532054346439  0.5128880678074452
  0.6950340494559484  0.0086785582008844  0.4893288371960480
  0.9843034716842496  0.4000289647004607  0.4913583413432221
  0.5970907622508363  0.0095998562941375  0.4911206798547312
  0.0218945431402133  0.4797907135342854  0.5135249667707669
  0.5460387521826178  0.0877180581585577  0.4856449936730556
  0.9112694889187267  0.4034341850893952  0.4525292766545732
  0.5561167380586980  0.9272668541183080  0.5003216654294604
  0.8704516502488389  0.4828857090948588  0.4376081196034747
  0.4661596237100838  0.9206120238572808  0.5052313798801578
  0.8589832056541908  0.6480358010953964  0.4558384990183910
  0.3189485321550620  0.9972091288904750  0.5067458484357914
  0.1453526047833549  0.8106847021815042  0.6468169826820329
  0.8369968804549472  0.1336367051096232  0.6615131917129773
  0.8341651080587127  0.8239355856927233  0.6416886330475293
  0.1531317960820289  0.1272871955378463  0.6673678549368134
  0.2512807620538595  0.6949454934453243  0.6811405055450805
  0.7346764700228547  0.2534438483940491  0.6908853876478318
  0.7407336057746221  0.6926516700925163  0.6801032325118328
  0.2400740284662746  0.2634363242271647  0.7024512095844884
  0.1900372130583179  0.7606677375122999  0.6969023560573504
  0.7847611951008204  0.1804943606548619  0.7096555111321194
  0.7804844765722052  0.7764886151696118  0.6898272152298546
  0.1953313239957879  0.1829199761850333  0.7167414787789426
  0.2847820281264575  0.3073977725163317  0.7500725457285213
  0.6934003515314231  0.6543999666122104  0.7292578507679721
  0.6846512247088299  0.3011190634404315  0.7339831398419889
  0.2969318372286409  0.6487213935280138  0.7270817178652962
  0.1726625878900805  0.7803811175116735  0.7612553169246254
  0.7853068900057423  0.1527208494479524  0.7733128204731727
  0.7703896899434000  0.8185409939058701  0.7478938746997983
  0.1931475947170043  0.1521239449177898  0.7786612019586840
  0.2845690249950508  0.2753903914957263  0.8115182080163379
  0.6839264364434996  0.6961201867463416  0.7876698842255720
  0.6863037794008875  0.2743540996556888  0.7979219110764930
  0.2804995128032530  0.6697543035305813  0.7913077673653106
  0.2364208847939651  0.1976698948039939  0.8261331023907701
  0.7222717883003469  0.7809840268620931  0.7969188540734109
  0.7360310661069605  0.2009565118327572  0.8166713516027215
  0.2185896483032082  0.7341776845595120  0.8071810044174939
  0.3363054088033337  0.3236552327486919  0.8594062670292075
  0.6377994230033792  0.6460922236956534  0.8380845718373635
  0.6374806879223982  0.3247270417676162  0.8460596011301931
  0.3309029652816093  0.6271551615165336  0.8420513590398571
  0.9806679270813419  0.5598250306158477  0.4991947768819927
  0.4554304569018797  0.0803368002627849  0.4916286508886145
  0.3737990289272375  0.3693448124548908  0.0134742474649272
  0.6362140985287965  0.6171938139789503  0.9902576122060793
  0.6227242760138978  0.3641366976005997  0.0005280848888916
  0.3806708427902379  0.6247769419528382  0.9949726527112119
  0.5098528411682466  0.5102631884620266  0.1254131373973095
  0.0094670377100954  0.0078673667141658  0.3752869889085417
  0.1198263964990289  0.8705103533031320  0.4985918526931741
  0.8800645423436251  0.1244814651710655  0.5053163644162026
  0.8685562968188734  0.8710571385955461  0.4891303341916071
  0.1287768946346262  0.1258084827583232  0.5106881518372504
  0.9932236250539859  0.9816376658008394  0.6265188280570158
  0.4925096633887591  0.4851450062257499  0.8746169010789728
  0.3740088095244190  0.1507188019431709  0.9384614921063275
  0.5042516233367138  0.8725387017101909  0.0200720787007000
  0.8507078801525410  0.3594989157305903  0.0587351592564858
  0.6098185851494549  0.9654052374902946  0.0633112079172662
  0.1158967603586021  0.5073062173224017  0.9746779395585605
  0.0201907663072447  0.6104978518070752  0.9332549255425135
  0.9376521182152544  0.2607444082007362  0.1038876436736018
  0.7717361887671075  0.2737878435906396  0.1031191463756542
  0.2493474467951273  0.7512756246047019  0.0968441727850546
  0.5015015476205491  0.3296356553482909  0.0967337694110242
  0.7872630570747248  0.8006941616001200  0.1180676606854263
  0.2558001761526185  0.2340889394458898  0.1524100150272076
  0.1420365452132586  0.8663194704670829  0.2221374895034387
  0.8932601872845893  0.1672291279184250  0.2247651951374934
  0.9097168864308074  0.9193019880801074  0.2346502309492493
  0.1327224295514142  0.1049605477450370  0.2619336283836873
  0.3477311535983674  0.4283117835276542  0.3490081791064839
  0.6110866545812215  0.6229286760422497  0.2315623023805884
  0.6638469370577980  0.3911226447899310  0.2779603806510451
  0.3675671390754971  0.6370770718841996  0.2696487097472371
  0.2683912591315334  0.3082467276330902  0.3791294236967886
  0.7294296915568097  0.7464737590963608  0.3452021689680791
  0.0107302350561937  0.1801634978248714  0.4183676690343248
  0.8339165042212358  0.0046633229043067  0.4087541380879784
  0.2527970186904085  0.7455709131294626  0.3948259745234637
  0.7783198600102637  0.2725049237261814  0.3999336744460535
  0.9997761407719707  0.8285220910398436  0.3985074487365665
  0.0042502425119579  0.6230873922957372  0.5188711494582989
  0.4131779959046966  0.1391651397328815  0.4885547422209626
  0.5988987389324834  0.8688641887614068  0.5037133192519718
  0.8831305943169170  0.3401425718743454  0.4370003568287615
  0.5399688846490136  0.2128967772154837  0.4703704931326129
  0.4636655946992363  0.7897176542456847  0.5088940676583462
  0.7737915586586581  0.4220810881051236  0.3925969759278232
  0.1063101914862941  0.5347026256049503  0.5676264746050066
  0.3266920243651725  0.8687823753751402  0.5117917400512368
  0.7689269163853680  0.5863010128968966  0.4115271596561811
  0.9913209613459983  0.1683349769948563  0.5916302788083243
  0.1614491855371085  0.9993580657169616  0.5959961848841573
  0.9829595133135456  0.8152347942578615  0.5863913248595267
  0.2661421162618325  0.3563994079253021  0.6442981795109972
  0.8247323543509637  0.9891145584142294  0.5855031950862895
  0.7263193290987999  0.5895596512156445  0.6287196586021082
  0.2645175968732545  0.6810326778210509  0.6315428530482379
  0.7356244715180864  0.2727462538952565  0.6413873102448164
  0.6632996911344904  0.5882854596489793  0.7237489159419397
  0.3219665535161127  0.3686012482359970  0.7402262437964069
  0.6054714272087480  0.3924830074649606  0.7531411752105228
  0.3840309814806133  0.5679165489274425  0.7502298871361930
  0.0907804737117672  0.8667172517859356  0.7388600748002929
  0.8658560070315957  0.0626444081074382  0.7535052634106165
  0.1564678947463278  0.0908590578778927  0.7887434526921098
  0.8025692816543923  0.8834397357430532  0.7543760594806628
  0.2079644909736302  0.7501163563216622  0.8567613092393813
  0.7361716838554742  0.1823060864840329  0.8663115282745011
  0.2650879122140637  0.2160358721932454  0.9116270266610655
  0.7403389184103304  0.8837402817550242  0.8479949347504316
  0.2618534786651949  0.9031563124108359  0.9199577259192679
  0.1012914522438066  0.2602806384184646  0.0789845125648370
  0.1726709890853684  0.0051727114989859  0.4107651245477371
  0.2635396867372961  0.0654434008081850  0.8988146214587402
  0.5772204411759816  0.2161769432187910  0.0127997440732699
  0.3872324588615257  0.7743607751659169  0.9842045879407948
  0.7770237194333518  0.5682782105085167  0.9881794309398302
  0.2210410166415215  0.3954241317569469  0.0136724925014775
  0.2766750538430571  0.8410334289964254  0.9359408451666482
  0.1604332909922874  0.2796763823397228  0.0624822613544964
  0.4308179972384139  0.2331784381209374  0.0224662319728708
  0.7583841534345552  0.4194489405426367  0.9863216945522808
  0.5916387051372212  0.0241390786602764  0.0485714974142155
  0.9632926321255653  0.5884100897546531  0.9477791254553267
  0.2877881111739669  0.0030850640754778  0.9074527801270307
  0.9975013887587991  0.2814391990441081  0.0904413928439070
  0.5060537432344248  0.3809835056975857  0.0687986900507340
  0.6748426023290719  0.6920223919073152  0.0794772078434107
  0.3379497485760652  0.3481155990664320  0.1147813992449542
  0.3231216548776743  0.6733635521013071  0.0894327735900120
  0.6904400322871282  0.3351132923395781  0.0979018705590207
  0.2122391249028510  0.7922318521773235  0.1233521899325822
  0.8217858069156705  0.2438567644123211  0.1275516507490266
  0.6088665526119357  0.6159228783168871  0.1577489106639973
  0.4200603606844524  0.4231056995622495  0.1847427690804153
  0.4126603770872492  0.6140569495368098  0.1621316197837146
  0.6188621356273742  0.4189228545188186  0.1703483879714724
  0.1607364756394958  0.1312898657801114  0.2229815527448409
  0.8835761913779550  0.8963131634446526  0.1943912147400226
  0.6347734309913946  0.6500479613133407  0.2714336357905935
  0.3596442543611573  0.4182855614522154  0.3044434632407089
  0.9222277661595513  0.1227158273648712  0.3318221629895532
  0.1118270343937837  0.9060114677330517  0.3309280631240625
  0.1184464507956875  0.1034816463789880  0.3361145856765972
  0.9150253451558470  0.9212583592463091  0.3121635125273983
  0.7439420596279973  0.3213793098358906  0.3758281449216980
  0.2939083554224595  0.7075127315141359  0.3689303568451905
  0.8440880935607566  0.1973868204776039  0.4057405247192705
  0.1790370202813136  0.8198536360651758  0.4031744288539514
  0.1844626879817994  0.1788304358372130  0.4147983595928082
  0.8329542406717678  0.8476558822500380  0.3840590890205178
  0.0022587746579532  0.8714145325791094  0.4328589855801823
  0.0093448430281242  0.1284378445413239  0.4459778170756508
  0.8858543741426175  0.0067042666023269  0.4351585215933653
  0.1292257203700800  0.9994810760626578  0.4443452978554703
  0.8903007834362597  0.7181859989481296  0.4772839274874343
  0.0837591756766756  0.2783625243009524  0.5147072342114214
  0.7351841719392098  0.0823814105072955  0.4926776592761470
  0.2756458813691012  0.0660917257346085  0.5073791099947016
  0.7821038724454539  0.6486488020700136  0.4274053855717668
  0.2795520967639220  0.9163554695834009  0.5103837290953450
  0.9372438227601094  0.2631428678192194  0.5264916787545673
  0.7299386748752141  0.9319152077318122  0.4857743356888733
  0.0935261822139637  0.4752558039452452  0.5511828890014101
  0.5851481288358258  0.1672172254489155  0.4743234797237292
  0.7962354144704591  0.4848209854163201  0.4023984381900902
  0.4241469543463552  0.8401524369584337  0.5148555147261789
  0.0034444921289634  0.1115204253505553  0.5708401783539401
  0.9936676038051502  0.8568298689985809  0.5519771929482431
  0.1189760223740706  0.9853650067335593  0.5632399769894150
  0.8763394608516464  0.9900860330515187  0.5583078202658385
  0.1633950868219856  0.7953707895645437  0.5890558788601581
  0.8284108126686363  0.1563526867916778  0.6047866952242202
  0.8155412812599820  0.8138891172342966  0.5841622124815586
  0.1794320976955959  0.1402392176040337  0.6111892226129498
  0.7518808750899382  0.6491070205008285  0.6243036823083088
  0.2383902827324960  0.2975443121865524  0.6433788925585091
  0.0888849688098787  0.8693022052293458  0.6647903299508400
  0.8894020656577197  0.0709914354021492  0.6800314487011008
  0.8957902119275261  0.8738290876527941  0.6625907302633820
  0.0969942646111619  0.0684475633183084  0.6837265639940711
  0.6373156322334168  0.3715084791381713  0.7140945419093043
  0.3558129215899584  0.5864171124124127  0.7094146802429719
  0.1147486542728302  0.8426072584440547  0.7796516231647175
  0.8320841743844980  0.0814360061393344  0.7923848431477936
  0.3889840071241224  0.3832665482299475  0.8414754451695998
  0.5864741586418774  0.5828548592237581  0.8228234594911541
  0.5840179385974551  0.3857745455819170  0.8265503029495633
  0.3922882643090091  0.5732632287746569  0.8247547428421882
  0.2332914846745169  0.1665180549521423  0.8866471951591919
  0.7113773622554547  0.8256732424218356  0.8520466640170881
  0.3237782402275471  0.3005709676870367  0.9175480117231132
  0.6552266379615190  0.6683391698082914  0.8946642740285284
  0.6494919772537457  0.3075615555786939  0.9033006544617876
  0.3142463741810673  0.6455235607693410  0.8990639912757743
  0.5074260462939577  0.6278690371743139  0.0484706363414702
  0.6222407974038049  0.5013293957408962  0.0532769931685309
  0.3884175413995337  0.5066392258069214  0.0597262898180588
  0.4973379856539566  0.6135818012310068  0.9350882329026859
  0.4928810863227540  0.3757458072968447  0.9484556776203803
  0.3734756842517299  0.4911419492671882  0.9462042597440501
  0.6108256840320365  0.4903053445145957  0.9376154500282539
 
  0.00000000E+00  0.00000000E+00  0.00000000E+00
  0.00000000E+00  0.00000000E+00  0.00000000E+00
  0.00000000E+00  0.00000000E+00  0.00000000E+00
  0.00000000E+00  0.00000000E+00  0.00000000E+00
  0.00000000E+00  0.00000000E+00  0.00000000E+00
  0.00000000E+00  0.00000000E+00  0.00000000E+00
  0.00000000E+00  0.00000000E+00  0.00000000E+00
  0.00000000E+00  0.00000000E+00  0.00000000E+00
  0.00000000E+00  0.00000000E+00  0.00000000E+00
  0.00000000E+00  0.00000000E+00  0.00000000E+00
  0.00000000E+00  0.00000000E+00  0.00000000E+00
  0.00000000E+00  0.00000000E+00  0.00000000E+00
  0.00000000E+00  0.00000000E+00  0.00000000E+00
  0.00000000E+00  0.00000000E+00  0.00000000E+00
  0.00000000E+00  0.00000000E+00  0.00000000E+00
  0.00000000E+00  0.00000000E+00  0.00000000E+00
  0.00000000E+00  0.00000000E+00  0.00000000E+00
  0.00000000E+00  0.00000000E+00  0.00000000E+00
  0.00000000E+00  0.00000000E+00  0.00000000E+00
  0.00000000E+00  0.00000000E+00  0.00000000E+00
  0.00000000E+00  0.00000000E+00  0.00000000E+00
  0.00000000E+00  0.00000000E+00  0.00000000E+00
  0.00000000E+00  0.00000000E+00  0.00000000E+00
  0.00000000E+00  0.00000000E+00  0.00000000E+00
  0.00000000E+00  0.00000000E+00  0.00000000E+00
  0.00000000E+00  0.00000000E+00  0.00000000E+00
  0.00000000E+00  0.00000000E+00  0.00000000E+00
  0.00000000E+00  0.00000000E+00  0.00000000E+00
  0.00000000E+00  0.00000000E+00  0.00000000E+00
  0.00000000E+00  0.00000000E+00  0.00000000E+00
  0.00000000E+00  0.00000000E+00  0.00000000E+00
  0.00000000E+00  0.00000000E+00  0.00000000E+00
  0.00000000E+00  0.00000000E+00  0.00000000E+00
  0.00000000E+00  0.00000000E+00  0.00000000E+00
  0.00000000E+00  0.00000000E+00  0.00000000E+00
  0.00000000E+00  0.00000000E+00  0.00000000E+00
  0.00000000E+00  0.00000000E+00  0.00000000E+00
  0.00000000E+00  0.00000000E+00  0.00000000E+00
  0.00000000E+00  0.00000000E+00  0.00000000E+00
  0.00000000E+00  0.00000000E+00  0.00000000E+00
  0.00000000E+00  0.00000000E+00  0.00000000E+00
  0.00000000E+00  0.00000000E+00  0.00000000E+00
  0.00000000E+00  0.00000000E+00  0.00000000E+00
  0.00000000E+00  0.00000000E+00  0.00000000E+00
  0.00000000E+00  0.00000000E+00  0.00000000E+00
  0.00000000E+00  0.00000000E+00  0.00000000E+00
  0.00000000E+00  0.00000000E+00  0.00000000E+00
  0.00000000E+00  0.00000000E+00  0.00000000E+00
  0.00000000E+00  0.00000000E+00  0.00000000E+00
  0.00000000E+00  0.00000000E+00  0.00000000E+00
  0.00000000E+00  0.00000000E+00  0.00000000E+00
  0.00000000E+00  0.00000000E+00  0.00000000E+00
  0.00000000E+00  0.00000000E+00  0.00000000E+00
  0.00000000E+00  0.00000000E+00  0.00000000E+00
  0.00000000E+00  0.00000000E+00  0.00000000E+00
  0.00000000E+00  0.00000000E+00  0.00000000E+00
  0.00000000E+00  0.00000000E+00  0.00000000E+00
  0.00000000E+00  0.00000000E+00  0.00000000E+00
  0.00000000E+00  0.00000000E+00  0.00000000E+00
  0.00000000E+00  0.00000000E+00  0.00000000E+00
  0.00000000E+00  0.00000000E+00  0.00000000E+00
  0.00000000E+00  0.00000000E+00  0.00000000E+00
  0.00000000E+00  0.00000000E+00  0.00000000E+00
  0.00000000E+00  0.00000000E+00  0.00000000E+00
  0.00000000E+00  0.00000000E+00  0.00000000E+00
  0.00000000E+00  0.00000000E+00  0.00000000E+00
  0.00000000E+00  0.00000000E+00  0.00000000E+00
  0.00000000E+00  0.00000000E+00  0.00000000E+00
  0.00000000E+00  0.00000000E+00  0.00000000E+00
  0.00000000E+00  0.00000000E+00  0.00000000E+00
  0.00000000E+00  0.00000000E+00  0.00000000E+00
  0.00000000E+00  0.00000000E+00  0.00000000E+00
  0.00000000E+00  0.00000000E+00  0.00000000E+00
  0.00000000E+00  0.00000000E+00  0.00000000E+00
  0.00000000E+00  0.00000000E+00  0.00000000E+00
  0.00000000E+00  0.00000000E+00  0.00000000E+00
  0.00000000E+00  0.00000000E+00  0.00000000E+00
  0.00000000E+00  0.00000000E+00  0.00000000E+00
  0.00000000E+00  0.00000000E+00  0.00000000E+00
  0.00000000E+00  0.00000000E+00  0.00000000E+00
  0.00000000E+00  0.00000000E+00  0.00000000E+00
  0.00000000E+00  0.00000000E+00  0.00000000E+00
  0.00000000E+00  0.00000000E+00  0.00000000E+00
  0.00000000E+00  0.00000000E+00  0.00000000E+00
  0.00000000E+00  0.00000000E+00  0.00000000E+00
  0.00000000E+00  0.00000000E+00  0.00000000E+00
  0.00000000E+00  0.00000000E+00  0.00000000E+00
  0.00000000E+00  0.00000000E+00  0.00000000E+00
  0.00000000E+00  0.00000000E+00  0.00000000E+00
  0.00000000E+00  0.00000000E+00  0.00000000E+00
  0.00000000E+00  0.00000000E+00  0.00000000E+00
  0.00000000E+00  0.00000000E+00  0.00000000E+00
  0.00000000E+00  0.00000000E+00  0.00000000E+00
  0.00000000E+00  0.00000000E+00  0.00000000E+00
  0.00000000E+00  0.00000000E+00  0.00000000E+00
  0.00000000E+00  0.00000000E+00  0.00000000E+00
  0.00000000E+00  0.00000000E+00  0.00000000E+00
  0.00000000E+00  0.00000000E+00  0.00000000E+00
  0.00000000E+00  0.00000000E+00  0.00000000E+00
  0.00000000E+00  0.00000000E+00  0.00000000E+00
  0.00000000E+00  0.00000000E+00  0.00000000E+00
  0.00000000E+00  0.00000000E+00  0.00000000E+00
  0.00000000E+00  0.00000000E+00  0.00000000E+00
  0.00000000E+00  0.00000000E+00  0.00000000E+00
  0.00000000E+00  0.00000000E+00  0.00000000E+00
  0.00000000E+00  0.00000000E+00  0.00000000E+00
  0.00000000E+00  0.00000000E+00  0.00000000E+00
  0.00000000E+00  0.00000000E+00  0.00000000E+00
  0.00000000E+00  0.00000000E+00  0.00000000E+00
  0.00000000E+00  0.00000000E+00  0.00000000E+00
  0.00000000E+00  0.00000000E+00  0.00000000E+00
  0.00000000E+00  0.00000000E+00  0.00000000E+00
  0.00000000E+00  0.00000000E+00  0.00000000E+00
  0.00000000E+00  0.00000000E+00  0.00000000E+00
  0.00000000E+00  0.00000000E+00  0.00000000E+00
  0.00000000E+00  0.00000000E+00  0.00000000E+00
  0.00000000E+00  0.00000000E+00  0.00000000E+00
  0.00000000E+00  0.00000000E+00  0.00000000E+00
  0.00000000E+00  0.00000000E+00  0.00000000E+00
  0.00000000E+00  0.00000000E+00  0.00000000E+00
  0.00000000E+00  0.00000000E+00  0.00000000E+00
  0.00000000E+00  0.00000000E+00  0.00000000E+00
  0.00000000E+00  0.00000000E+00  0.00000000E+00
  0.00000000E+00  0.00000000E+00  0.00000000E+00
  0.00000000E+00  0.00000000E+00  0.00000000E+00
  0.00000000E+00  0.00000000E+00  0.00000000E+00
  0.00000000E+00  0.00000000E+00  0.00000000E+00
  0.00000000E+00  0.00000000E+00  0.00000000E+00
  0.00000000E+00  0.00000000E+00  0.00000000E+00
  0.00000000E+00  0.00000000E+00  0.00000000E+00
  0.00000000E+00  0.00000000E+00  0.00000000E+00
  0.00000000E+00  0.00000000E+00  0.00000000E+00
  0.00000000E+00  0.00000000E+00  0.00000000E+00
  0.00000000E+00  0.00000000E+00  0.00000000E+00
  0.00000000E+00  0.00000000E+00  0.00000000E+00
  0.00000000E+00  0.00000000E+00  0.00000000E+00
  0.00000000E+00  0.00000000E+00  0.00000000E+00
  0.00000000E+00  0.00000000E+00  0.00000000E+00
  0.00000000E+00  0.00000000E+00  0.00000000E+00
  0.00000000E+00  0.00000000E+00  0.00000000E+00
  0.00000000E+00  0.00000000E+00  0.00000000E+00
  0.00000000E+00  0.00000000E+00  0.00000000E+00
  0.00000000E+00  0.00000000E+00  0.00000000E+00
  0.00000000E+00  0.00000000E+00  0.00000000E+00
  0.00000000E+00  0.00000000E+00  0.00000000E+00
  0.00000000E+00  0.00000000E+00  0.00000000E+00
  0.00000000E+00  0.00000000E+00  0.00000000E+00
  0.00000000E+00  0.00000000E+00  0.00000000E+00
  0.00000000E+00  0.00000000E+00  0.00000000E+00
  0.00000000E+00  0.00000000E+00  0.00000000E+00
  0.00000000E+00  0.00000000E+00  0.00000000E+00
  0.00000000E+00  0.00000000E+00  0.00000000E+00
  0.00000000E+00  0.00000000E+00  0.00000000E+00
  0.00000000E+00  0.00000000E+00  0.00000000E+00
  0.00000000E+00  0.00000000E+00  0.00000000E+00
  0.00000000E+00  0.00000000E+00  0.00000000E+00
  0.00000000E+00  0.00000000E+00  0.00000000E+00
  0.00000000E+00  0.00000000E+00  0.00000000E+00
  0.00000000E+00  0.00000000E+00  0.00000000E+00
  0.00000000E+00  0.00000000E+00  0.00000000E+00
  0.00000000E+00  0.00000000E+00  0.00000000E+00
  0.00000000E+00  0.00000000E+00  0.00000000E+00
  0.00000000E+00  0.00000000E+00  0.00000000E+00
  0.00000000E+00  0.00000000E+00  0.00000000E+00
  0.00000000E+00  0.00000000E+00  0.00000000E+00
  0.00000000E+00  0.00000000E+00  0.00000000E+00
  0.00000000E+00  0.00000000E+00  0.00000000E+00
  0.00000000E+00  0.00000000E+00  0.00000000E+00
  0.00000000E+00  0.00000000E+00  0.00000000E+00
  0.00000000E+00  0.00000000E+00  0.00000000E+00
  0.00000000E+00  0.00000000E+00  0.00000000E+00
  0.00000000E+00  0.00000000E+00  0.00000000E+00
  0.00000000E+00  0.00000000E+00  0.00000000E+00
  0.00000000E+00  0.00000000E+00  0.00000000E+00
  0.00000000E+00  0.00000000E+00  0.00000000E+00
  0.00000000E+00  0.00000000E+00  0.00000000E+00
  0.00000000E+00  0.00000000E+00  0.00000000E+00
  0.00000000E+00  0.00000000E+00  0.00000000E+00
  0.00000000E+00  0.00000000E+00  0.00000000E+00
  0.00000000E+00  0.00000000E+00  0.00000000E+00
  0.00000000E+00  0.00000000E+00  0.00000000E+00
  0.00000000E+00  0.00000000E+00  0.00000000E+00
  0.00000000E+00  0.00000000E+00  0.00000000E+00
  0.00000000E+00  0.00000000E+00  0.00000000E+00
  0.00000000E+00  0.00000000E+00  0.00000000E+00
  0.00000000E+00  0.00000000E+00  0.00000000E+00
  0.00000000E+00  0.00000000E+00  0.00000000E+00
  0.00000000E+00  0.00000000E+00  0.00000000E+00
  0.00000000E+00  0.00000000E+00  0.00000000E+00
  0.00000000E+00  0.00000000E+00  0.00000000E+00
  0.00000000E+00  0.00000000E+00  0.00000000E+00
  0.00000000E+00  0.00000000E+00  0.00000000E+00
  0.00000000E+00  0.00000000E+00  0.00000000E+00
  0.00000000E+00  0.00000000E+00  0.00000000E+00
  0.00000000E+00  0.00000000E+00  0.00000000E+00
  0.00000000E+00  0.00000000E+00  0.00000000E+00
  0.00000000E+00  0.00000000E+00  0.00000000E+00
  0.00000000E+00  0.00000000E+00  0.00000000E+00
  0.00000000E+00  0.00000000E+00  0.00000000E+00
  0.00000000E+00  0.00000000E+00  0.00000000E+00
  0.00000000E+00  0.00000000E+00  0.00000000E+00
  0.00000000E+00  0.00000000E+00  0.00000000E+00
  0.00000000E+00  0.00000000E+00  0.00000000E+00
  0.00000000E+00  0.00000000E+00  0.00000000E+00
  0.00000000E+00  0.00000000E+00  0.00000000E+00
  0.00000000E+00  0.00000000E+00  0.00000000E+00
  0.00000000E+00  0.00000000E+00  0.00000000E+00
  0.00000000E+00  0.00000000E+00  0.00000000E+00
  0.00000000E+00  0.00000000E+00  0.00000000E+00
  0.00000000E+00  0.00000000E+00  0.00000000E+00
  0.00000000E+00  0.00000000E+00  0.00000000E+00
  0.00000000E+00  0.00000000E+00  0.00000000E+00
  0.00000000E+00  0.00000000E+00  0.00000000E+00
  0.00000000E+00  0.00000000E+00  0.00000000E+00
  0.00000000E+00  0.00000000E+00  0.00000000E+00
  0.00000000E+00  0.00000000E+00  0.00000000E+00
  0.00000000E+00  0.00000000E+00  0.00000000E+00
  0.00000000E+00  0.00000000E+00  0.00000000E+00
  0.00000000E+00  0.00000000E+00  0.00000000E+00
  0.00000000E+00  0.00000000E+00  0.00000000E+00
  0.00000000E+00  0.00000000E+00  0.00000000E+00
  0.00000000E+00  0.00000000E+00  0.00000000E+00
  0.00000000E+00  0.00000000E+00  0.00000000E+00
  0.00000000E+00  0.00000000E+00  0.00000000E+00
  0.00000000E+00  0.00000000E+00  0.00000000E+00
  0.00000000E+00  0.00000000E+00  0.00000000E+00
  0.00000000E+00  0.00000000E+00  0.00000000E+00
  0.00000000E+00  0.00000000E+00  0.00000000E+00
  0.00000000E+00  0.00000000E+00  0.00000000E+00
  0.00000000E+00  0.00000000E+00  0.00000000E+00
  0.00000000E+00  0.00000000E+00  0.00000000E+00
  0.00000000E+00  0.00000000E+00  0.00000000E+00
  0.00000000E+00  0.00000000E+00  0.00000000E+00
  0.00000000E+00  0.00000000E+00  0.00000000E+00
  0.00000000E+00  0.00000000E+00  0.00000000E+00
  0.00000000E+00  0.00000000E+00  0.00000000E+00
  0.00000000E+00  0.00000000E+00  0.00000000E+00
  0.00000000E+00  0.00000000E+00  0.00000000E+00
  0.00000000E+00  0.00000000E+00  0.00000000E+00
  0.00000000E+00  0.00000000E+00  0.00000000E+00
  0.00000000E+00  0.00000000E+00  0.00000000E+00
  0.00000000E+00  0.00000000E+00  0.00000000E+00
  0.00000000E+00  0.00000000E+00  0.00000000E+00
  0.00000000E+00  0.00000000E+00  0.00000000E+00
  0.00000000E+00  0.00000000E+00  0.00000000E+00
  0.00000000E+00  0.00000000E+00  0.00000000E+00
  0.00000000E+00  0.00000000E+00  0.00000000E+00
  0.00000000E+00  0.00000000E+00  0.00000000E+00
  0.00000000E+00  0.00000000E+00  0.00000000E+00
  0.00000000E+00  0.00000000E+00  0.00000000E+00
  0.00000000E+00  0.00000000E+00  0.00000000E+00
  0.00000000E+00  0.00000000E+00  0.00000000E+00
  0.00000000E+00  0.00000000E+00  0.00000000E+00
  0.00000000E+00  0.00000000E+00  0.00000000E+00
  0.00000000E+00  0.00000000E+00  0.00000000E+00
  0.00000000E+00  0.00000000E+00  0.00000000E+00
  0.00000000E+00  0.00000000E+00  0.00000000E+00
