# Supplementary material for: Dramatic Enhancement of Rare-Earth Metal–Organic Framework Stability Via Metal Cluster Fluorination
Source: JACS Au. 2022 Aug 9;2(8):1889–98. doi: 10.1021/jacsau.2c00259 (PMC9400048; doi:10.1021/jacsau.2c00259)
Supplement: Supplementary file 2 — au2c00259_si_002.zip [file au2c00259_si_002.zip › jacs_supplement/poscars/empty_stability/dobdc/mixed/tb/single/six/POSCAR]

POSCAR file written by OVITO Basic 3.5.4
   1.00000000000000     
    15.3506929511546488    0.0027199812605621    0.0097617021134110
    -0.0449849855681351   14.9772604139278815   -0.0012047082098631
     0.1324128942189028   -0.0305480928291071   21.2411454945096807
   C    Tb   H    O    F 
    96    12    62    82     6
Direct
  0.3773736689940534  0.9333460294435199  0.9689107774413372
  0.0708161391647195  0.3982480542073361  0.0213626475329818
  0.4857401679527982  0.1879391781834840  0.0117643048625240
  0.8028421047425027  0.4717019677457444  0.9975519914273576
  0.4599061647629981  0.0954608697321646  0.9933327035715607
  0.8977228727425910  0.4536563679134744  0.0063073127410220
  0.4993705198421310  0.0158822027731986  0.0136292193664431
  0.4564623821699456  0.9358279382381198  0.0016947748539877
  0.9663868122100965  0.5108541173037011  0.9875300668780298
  0.0517910472918430  0.4815587146547315  0.9949622645746814
  0.3841061731759936  0.0923599993037456  0.9580442931910014
  0.9170472838173964  0.3716757437674829  0.0337178920400945
  0.3418970826731496  0.0128832448337093  0.9449799865956052
  0.0017443948072042  0.3436354719186880  0.0420461203206273
  0.3302214210998713  0.8488860452795493  0.9652039365092122
  0.1619036808103473  0.3696620148618024  0.0234210533333510
  0.6726271601071474  0.6696633058427537  0.1377805349676322
  0.3488694450559606  0.3799151444749427  0.1704030357495867
  0.3538892931487254  0.6650766072404295  0.1477231691329948
  0.6664945156440609  0.3587648289688659  0.1588240246974664
  0.7882146379077497  0.7772316145511269  0.1686752064171486
  0.2483257425357195  0.2602622900311005  0.2006249155455180
  0.2359052394653816  0.7710577889497898  0.1826539852767510
  0.7866917706764553  0.2529129813327202  0.1892611022369124
  0.7205483482011559  0.7192946109016773  0.1864286284322532
  0.2994945919780321  0.3318527735716827  0.2204470888473793
  0.3026111970194805  0.7091883139091095  0.1976994326645141
  0.7232936945990787  0.3174248028037852  0.2066250962483878
  0.8331723851092576  0.2098721092580149  0.2363090406886599
  0.1928419570328970  0.8145264542727944  0.2317118906196001
  0.2019669467017238  0.2070091518505066  0.2428568368842576
  0.8343204161010433  0.8257594852982919  0.2135011616587761
  0.6979452524863490  0.7089191223435094  0.2511266018960825
  0.3035870103932510  0.3531748585981234  0.2853060349029590
  0.3221334076594928  0.6904442565886058  0.2604348452279055
  0.7113250228386931  0.3401178691074946  0.2698918532849675
  0.8191467775618619  0.2305066048283493  0.2995736587934772
  0.2123386864098435  0.7958251647894841  0.2945508051632544
  0.2095454830228363  0.2257158188518886  0.3079579587054369
  0.8109033038469278  0.8153936802249504  0.2778452824373261
  0.7588187359079726  0.2979076883413114  0.3162876328869544
  0.2770908531271701  0.7316789831381598  0.3094110979720170
  0.2593459289016096  0.2988914611824356  0.3278322400467317
  0.7436493640417154  0.7578851248079133  0.2955877241112859
  0.8656237271584502  0.1786194566411297  0.3482618201183953
  0.1647225968148334  0.8442472557439444  0.3445083388692467
  0.1671896662112715  0.1681739370503834  0.3552160805195257
  0.8566832373516462  0.8633355227071817  0.3285144947372416
  0.9054869598536968  0.5628830793658679  0.4626957944405490
  0.4166581986192810  0.0005469696992577  0.5034990506863011
  0.0071820879360303  0.3078315010359418  0.5131617764739076
  0.6965283039663461  0.0090544224206397  0.4923019780196682
  0.9851588732295653  0.4003264789916301  0.4915710031708755
  0.5989170829842365  0.0105445808003495  0.4943176334730808
  0.0221391798331467  0.4802686742606213  0.5138716182243570
  0.5482621874501703  0.0878464133692489  0.4840124798550818
  0.9127612483184606  0.4035182939182249  0.4525399561262802
  0.5574537069719057  0.9298025535328875  0.5080498881691042
  0.8719414699733505  0.4829318811509111  0.4375460636604913
  0.4678203869751911  0.9239834491265881  0.5124408802103133
  0.8602448559215716  0.6483046955576057  0.4556600692182826
  0.3211968467368891  0.0001670738048318  0.5069337681124182
  0.1500930211361862  0.8115187133483062  0.6451334966101498
  0.8413987899070463  0.1331397103244143  0.6636835427956242
  0.8382661256179276  0.8239042038499207  0.6428453056443786
  0.1549009599857598  0.1270984324502606  0.6673466212222010
  0.2595703589146723  0.6984191534445188  0.6771023818106272
  0.7356280981924215  0.2494782822580177  0.6926201777433221
  0.7458089077144407  0.6915997975852903  0.6800287472504607
  0.2436944791797089  0.2625429286422261  0.7012196529402459
  0.1985945493771126  0.7635933514373789  0.6942288100483083
  0.7878768267408063  0.1785644326252296  0.7118060572509464
  0.7850809166053381  0.7753730698291719  0.6906650631088880
  0.1957323035867446  0.1844209671004648  0.7163810035198779
  0.2867397028870542  0.3078246710027557  0.7490557974602581
  0.6990173235488015  0.6520154843941626  0.7289053164662391
  0.6838901919812130  0.2956567553382570  0.7354709403689483
  0.3078481653664866  0.6532439496543532  0.7221150655932576
  0.1846101842808494  0.7842404544976986  0.7589411141993736
  0.7890524527361507  0.1514483687694366  0.7757320022935659
  0.7747439968296277  0.8162204798035404  0.7492841738621507
  0.1887010158053286  0.1577528646450190  0.7792597235858807
  0.2817698144003131  0.2797716977542422  0.8115171715950567
  0.6894998746864900  0.6924197802132710  0.7879240123157913
  0.6858239266190296  0.2694619326464220  0.7997001388969380
  0.2945763601636386  0.6752255676135661  0.7866384442944963
  0.2301564396598579  0.2047691524250581  0.8268595163810417
  0.7270114815318820  0.7774066326123616  0.7979901263992772
  0.7378679945545343  0.1980932753807636  0.8188297787520682
  0.2334312693116232  0.7394063329443554  0.8038371407363840
  0.3329614888331776  0.3284255398035327  0.8595818211105382
  0.6440961168919870  0.6411963540125996  0.8381345241466107
  0.6346430507472718  0.3180995406248215  0.8475411939008666
  0.3463928372983176  0.6330507946069943  0.8367948001737062
  0.9810020832909956  0.5602415586642167  0.4994378974125482
  0.4580208181381025  0.0815155785772319  0.4895464659589166
  0.3714263912429274  0.3767766854976742  0.0133361506092129
  0.6393041223583822  0.6120044649175185  0.9905072891884643
  0.6161106001153058  0.3585579330988438  0.0025874102521968
  0.3880767874553754  0.6320189296941905  0.9938030592498492
  0.5100989231400774  0.5090434269289190  0.1278568857334932
  0.0101616689132484  0.0082220374613371  0.3751363964051038
  0.1213286005640626  0.8717262458498425  0.4978641247557860
  0.8817189388004962  0.1244352587844233  0.5064276274197326
  0.8703750759645601  0.8715415188651434  0.4898328489697334
  0.1296749286261800  0.1266587233842742  0.5099283245329218
  0.9962350183690063  0.9814170903399386  0.6269799570763013
  0.4955296518208101  0.4835413932808308  0.8740461321576944
  0.3562001664209262  0.1558479794376879  0.9435475632219976
  0.4816166711581928  0.8725476192321580  0.0198865261802155
  0.8628029775440638  0.3285597084939553  0.0479034949952819
  0.5918106713015661  0.9617648103912018  0.0603363602462821
  0.1068129869851688  0.5225192437036341  0.9788015349747994
  0.0013014801975970  0.6208121283309467  0.9489718619302892
  0.9665949063033139  0.2333761295965431  0.0839377931197376
  0.5152037020422853  0.6857216702625450  0.0852827384039685
  0.7535838340838836  0.2638087763404968  0.1051415574697359
  0.2519902805568108  0.7490111957274905  0.0964688423277593
  0.4947764202467013  0.3253550598521642  0.0985908770544128
  0.8051371470451301  0.7834873345243594  0.1187801151262562
  0.2456965855165834  0.2457509692501461  0.1502380965941725
  0.1425140668767995  0.8636702588905010  0.2211664547853900
  0.8799483754465101  0.1575477144134680  0.2241593744503732
  0.9221667880720332  0.9069569897638345  0.2357422346784688
  0.1273125238140835  0.1111157262773261  0.2595071404648763
  0.3386223036794078  0.4345934014643760  0.3495357079522208
  0.6110026017572849  0.6263998672568860  0.2314101360536753
  0.6625008126657832  0.3904860187262216  0.2820387918538145
  0.3732297183243247  0.6420205821704599  0.2707760252274625
  0.2620802792075594  0.3121219607167163  0.3785956983753849
  0.7278379423364711  0.7508445089662814  0.3455580703097993
  0.0093220266298317  0.1804037256393087  0.4186736930121597
  0.8355653104278815  0.0040189171664267  0.4091518656305126
  0.2546768170115001  0.7476355753946393  0.3952509780794102
  0.7809563351998676  0.2723399790458245  0.4018548979952641
  0.0023338369215438  0.8302793272651812  0.3977722696316306
  0.0042611813218159  0.6236421430343526  0.5191083663991662
  0.4165259222285442  0.1400202619801618  0.4823461539407674
  0.5993388360312508  0.8714440121462772  0.5148111848913786
  0.8852195603642414  0.3401236166069950  0.4367576990512134
  0.5434047262044146  0.2106350337811023  0.4601816782619110
  0.4658710169477231  0.7945476169234027  0.5267964439965738
  0.7759549586538981  0.4215328039541504  0.3929179645744725
  0.1058167202257110  0.5353683047348810  0.5681899801322032
  0.3281490902490347  0.8722608300870789  0.5178326062703391
  0.7711140207020577  0.5863296340549127  0.4111534315793861
  0.9929914966186359  0.1681585621573944  0.5923845513010733
  0.1626951879101313  0.0036935931406461  0.5944563445185267
  0.9867536881979362  0.8148619907203809  0.5860697897541911
  0.2770190745044019  0.3508996785666270  0.6413913955720787
  0.8277364689026427  0.9886894522502061  0.5866744488758542
  0.7313333441488155  0.5897557294841462  0.6272062582496574
  0.2697768379879406  0.6835796066006168  0.6271581808380304
  0.7360527725022479  0.2684051116390833  0.6429431574180029
  0.6693990555228453  0.5858332808447031  0.7227148929423493
  0.3265828912856534  0.3669271875799254  0.7385576764213369
  0.6024598581749743  0.3848139381717530  0.7539379384764402
  0.3942635054698087  0.5712640756111043  0.7441293527257642
  0.1001268352803848  0.8684325555554437  0.7382823285325131
  0.8717980586802980  0.0636208685357502  0.7562018158255199
  0.1498016198511678  0.0982396349217964  0.7899088799442211
  0.8065398476845829  0.8810884646839696  0.7564652519962038
  0.2249335823112091  0.7556395607858235  0.8537077376835427
  0.7380623568768954  0.1796395202007020  0.8686116805056159
  0.2551529409981299  0.2263089446574895  0.9128309568286710
  0.7441754646802465  0.8794804808370742  0.8500463736840089
  0.2382543868559424  0.9096000891960472  0.9235883431228302
  0.1244075775764202  0.2549604725033774  0.0534762435363803
  0.1740782847497684  0.0070733757961676  0.4096501391802434
  0.2450130653157530  0.0741963543520399  0.9029170270448290
  0.5642554558336599  0.2127621284273857  0.0137496830396984
  0.3610184328559924  0.7791161418227759  0.9877690922811126
  0.7752308478847709  0.5509484330539962  0.9933468624781483
  0.2231423978158489  0.4199889752811430  0.0087129713319527
  0.2523222926243278  0.8473853145510688  0.9394613565769774
  0.1793752612768387  0.2859018649584257  0.0394939904058305
  0.4197287349259256  0.2371573996170611  0.0233521200884113
  0.7555339250294182  0.4020614089251779  0.9964183644684681
  0.5742542057645679  0.0213545187767181  0.0469537442376549
  0.9473264297474771  0.5903575266289209  0.9608998367100341
  0.2655606929585019  0.0109563720301864  0.9128658274029959
  0.0200905044228037  0.2627214907030293  0.0689910893499501
  0.5000608092733643  0.3783975449058588  0.0723309652060422
  0.5142059977086575  0.6536003145051552  0.0453129889934303
  0.6899275957582560  0.6812185815517395  0.0798167248601658
  0.3261638871040802  0.3635755189649927  0.1139316821727689
  0.3273152757819062  0.6735072861162053  0.0902087369667726
  0.6750652221422087  0.3287337983080434  0.1019913608623710
  0.2142645396076048  0.7897167707594335  0.1227795618690521
  0.8021030687078650  0.2311207360546561  0.1284637819649674
  0.6118225481300357  0.6158428034953687  0.1571063882830472
  0.4114266006539040  0.4312293390194100  0.1853895521110047
  0.4223435574000192  0.6232577210181987  0.1621874784582502
  0.6127448393202997  0.4182605123212184  0.1751861779774870
  0.1532124433719915  0.1395539859782957  0.2204505660565630
  0.8994109938137100  0.8807212304748049  0.1953243537172966
  0.6342207563130557  0.6537949234927112  0.2713359273484102
  0.3495744457195826  0.4260881710417905  0.3045880743366993
  0.9203398660752100  0.1205770292202573  0.3315255855292847
  0.1124907369658317  0.9056338572225613  0.3301159427498987
  0.1162055171029976  0.1056240921754181  0.3340839137646086
  0.9197701367083013  0.9170854348879942  0.3128753808326294
  0.7461042502767370  0.3211295924822153  0.3781647101271517
  0.2965104554838121  0.7103249014177848  0.3695194962753447
  0.8457018239550962  0.1966030943636810  0.4065763578735613
  0.1797972219877693  0.8204927033255061  0.4028403598126431
  0.1822051479041278  0.1803907964724090  0.4130745795842117
  0.8329434896422541  0.8494945723550131  0.3846893652635401
  0.0034496791458949  0.8720707033317581  0.4329529916833437
  0.0099182246611775  0.1284071185606308  0.4461234104701788
  0.8869981685189288  0.0069594547695928  0.4357395893305167
  0.1305422542615133  0.0007415093315828  0.4429984845470045
  0.8912322707932177  0.7186075503835028  0.4771138688068959
  0.0842657292532749  0.2787259484343494  0.5149806879817120
  0.7367471559120844  0.0826728425759882  0.4955559082993801
  0.2777974287773759  0.0688439810536678  0.5043440305536748
  0.7840786597884914  0.6488160568435717  0.4269495412014592
  0.2817863522312578  0.9195488408140804  0.5122635847580383
  0.9386981818395128  0.2632601090938707  0.5267757558907391
  0.7310810700625225  0.9321245139233909  0.4887845081807143
  0.0931493728578090  0.4758538105114454  0.5517369717932752
  0.5877950556876854  0.1654402861069286  0.4679826894000954
  0.7983456676329368  0.4846036446549533  0.4021998910416613
  0.4257046884824831  0.8449364633456113  0.5261526169362583
  0.0059166168578031  0.1117458117994872  0.5711884726783367
  0.9959482317371524  0.8573810241995545  0.5519294779957917
  0.1202317589492026  0.9860882895935603  0.5625958954674459
  0.8791264497240263  0.9903366112894858  0.5595157029757445
  0.1657788436963585  0.7957385046491510  0.5869050700022953
  0.8330703007482967  0.1563376790284039  0.6069017909230965
  0.8194547925450451  0.8145458799716252  0.5851842949706523
  0.1818232320187434  0.1381674987353918  0.6109431114116930
  0.7569762665791515  0.6493230544113615  0.6235678005150831
  0.2471945900210031  0.2931604004828756  0.6410869554304739
  0.0929621008382782  0.8685858945619458  0.6640899299682701
  0.8944193195020773  0.0712901978736653  0.6821778037520261
  0.8993935997918854  0.8737012804122060  0.6639674097679915
  0.0989249604290166  0.0687023338486128  0.6841498469412954
  0.6346325589663806  0.3640575845106966  0.7149348077855038
  0.3659903525031183  0.5909242733505451  0.7035675182533794
  0.1270430119029626  0.8459134705064031  0.7785766799387162
  0.8381005337491416  0.0821233253503735  0.7952141446018999
  0.3880400417898002  0.3852982058579570  0.8415364644387111
  0.5930882025580075  0.5781554166544183  0.8225425060571752
  0.5813125214071206  0.3786510264435208  0.8273537602250585
  0.4036139026026433  0.5749306897923958  0.8191823259462367
  0.2220196898459079  0.1774060368836530  0.8882093774580611
  0.7160151189544806  0.8210315427217623  0.8537205453879011
  0.3177526086338176  0.3079460162994820  0.9180348850589795
  0.6617280274995423  0.6628319029428411  0.8948828737655461
  0.6443346808770158  0.3002355728624195  0.9050340035884759
  0.3341686554213368  0.6557358189871820  0.8935452437565843
  0.6133103510400417  0.4971591943469278  0.0527477929232560
  0.3989967047621690  0.5134245979441801  0.0576078676601384
  0.5049770656870578  0.6065293007350974  0.9361672272755541
  0.4898310783082778  0.3772442465843042  0.9498290499159481
  0.3742767192431558  0.4971651657674059  0.9448445255782545
  0.6158670861298461  0.4829169203830119  0.9367833060997981
 
  0.00000000E+00  0.00000000E+00  0.00000000E+00
  0.00000000E+00  0.00000000E+00  0.00000000E+00
  0.00000000E+00  0.00000000E+00  0.00000000E+00
  0.00000000E+00  0.00000000E+00  0.00000000E+00
  0.00000000E+00  0.00000000E+00  0.00000000E+00
  0.00000000E+00  0.00000000E+00  0.00000000E+00
  0.00000000E+00  0.00000000E+00  0.00000000E+00
  0.00000000E+00  0.00000000E+00  0.00000000E+00
  0.00000000E+00  0.00000000E+00  0.00000000E+00
  0.00000000E+00  0.00000000E+00  0.00000000E+00
  0.00000000E+00  0.00000000E+00  0.00000000E+00
  0.00000000E+00  0.00000000E+00  0.00000000E+00
  0.00000000E+00  0.00000000E+00  0.00000000E+00
  0.00000000E+00  0.00000000E+00  0.00000000E+00
  0.00000000E+00  0.00000000E+00  0.00000000E+00
  0.00000000E+00  0.00000000E+00  0.00000000E+00
  0.00000000E+00  0.00000000E+00  0.00000000E+00
  0.00000000E+00  0.00000000E+00  0.00000000E+00
  0.00000000E+00  0.00000000E+00  0.00000000E+00
  0.00000000E+00  0.00000000E+00  0.00000000E+00
  0.00000000E+00  0.00000000E+00  0.00000000E+00
  0.00000000E+00  0.00000000E+00  0.00000000E+00
  0.00000000E+00  0.00000000E+00  0.00000000E+00
  0.00000000E+00  0.00000000E+00  0.00000000E+00
  0.00000000E+00  0.00000000E+00  0.00000000E+00
  0.00000000E+00  0.00000000E+00  0.00000000E+00
  0.00000000E+00  0.00000000E+00  0.00000000E+00
  0.00000000E+00  0.00000000E+00  0.00000000E+00
  0.00000000E+00  0.00000000E+00  0.00000000E+00
  0.00000000E+00  0.00000000E+00  0.00000000E+00
  0.00000000E+00  0.00000000E+00  0.00000000E+00
  0.00000000E+00  0.00000000E+00  0.00000000E+00
  0.00000000E+00  0.00000000E+00  0.00000000E+00
  0.00000000E+00  0.00000000E+00  0.00000000E+00
  0.00000000E+00  0.00000000E+00  0.00000000E+00
  0.00000000E+00  0.00000000E+00  0.00000000E+00
  0.00000000E+00  0.00000000E+00  0.00000000E+00
  0.00000000E+00  0.00000000E+00  0.00000000E+00
  0.00000000E+00  0.00000000E+00  0.00000000E+00
  0.00000000E+00  0.00000000E+00  0.00000000E+00
  0.00000000E+00  0.00000000E+00  0.00000000E+00
  0.00000000E+00  0.00000000E+00  0.00000000E+00
  0.00000000E+00  0.00000000E+00  0.00000000E+00
  0.00000000E+00  0.00000000E+00  0.00000000E+00
  0.00000000E+00  0.00000000E+00  0.00000000E+00
  0.00000000E+00  0.00000000E+00  0.00000000E+00
  0.00000000E+00  0.00000000E+00  0.00000000E+00
  0.00000000E+00  0.00000000E+00  0.00000000E+00
  0.00000000E+00  0.00000000E+00  0.00000000E+00
  0.00000000E+00  0.00000000E+00  0.00000000E+00
  0.00000000E+00  0.00000000E+00  0.00000000E+00
  0.00000000E+00  0.00000000E+00  0.00000000E+00
  0.00000000E+00  0.00000000E+00  0.00000000E+00
  0.00000000E+00  0.00000000E+00  0.00000000E+00
  0.00000000E+00  0.00000000E+00  0.00000000E+00
  0.00000000E+00  0.00000000E+00  0.00000000E+00
  0.00000000E+00  0.00000000E+00  0.00000000E+00
  0.00000000E+00  0.00000000E+00  0.00000000E+00
  0.00000000E+00  0.00000000E+00  0.00000000E+00
  0.00000000E+00  0.00000000E+00  0.00000000E+00
  0.00000000E+00  0.00000000E+00  0.00000000E+00
  0.00000000E+00  0.00000000E+00  0.00000000E+00
  0.00000000E+00  0.00000000E+00  0.00000000E+00
  0.00000000E+00  0.00000000E+00  0.00000000E+00
  0.00000000E+00  0.00000000E+00  0.00000000E+00
  0.00000000E+00  0.00000000E+00  0.00000000E+00
  0.00000000E+00  0.00000000E+00  0.00000000E+00
  0.00000000E+00  0.00000000E+00  0.00000000E+00
  0.00000000E+00  0.00000000E+00  0.00000000E+00
  0.00000000E+00  0.00000000E+00  0.00000000E+00
  0.00000000E+00  0.00000000E+00  0.00000000E+00
  0.00000000E+00  0.00000000E+00  0.00000000E+00
  0.00000000E+00  0.00000000E+00  0.00000000E+00
  0.00000000E+00  0.00000000E+00  0.00000000E+00
  0.00000000E+00  0.00000000E+00  0.00000000E+00
  0.00000000E+00  0.00000000E+00  0.00000000E+00
  0.00000000E+00  0.00000000E+00  0.00000000E+00
  0.00000000E+00  0.00000000E+00  0.00000000E+00
  0.00000000E+00  0.00000000E+00  0.00000000E+00
  0.00000000E+00  0.00000000E+00  0.00000000E+00
  0.00000000E+00  0.00000000E+00  0.00000000E+00
  0.00000000E+00  0.00000000E+00  0.00000000E+00
  0.00000000E+00  0.00000000E+00  0.00000000E+00
  0.00000000E+00  0.00000000E+00  0.00000000E+00
  0.00000000E+00  0.00000000E+00  0.00000000E+00
  0.00000000E+00  0.00000000E+00  0.00000000E+00
  0.00000000E+00  0.00000000E+00  0.00000000E+00
  0.00000000E+00  0.00000000E+00  0.00000000E+00
  0.00000000E+00  0.00000000E+00  0.00000000E+00
  0.00000000E+00  0.00000000E+00  0.00000000E+00
  0.00000000E+00  0.00000000E+00  0.00000000E+00
  0.00000000E+00  0.00000000E+00  0.00000000E+00
  0.00000000E+00  0.00000000E+00  0.00000000E+00
  0.00000000E+00  0.00000000E+00  0.00000000E+00
  0.00000000E+00  0.00000000E+00  0.00000000E+00
  0.00000000E+00  0.00000000E+00  0.00000000E+00
  0.00000000E+00  0.00000000E+00  0.00000000E+00
  0.00000000E+00  0.00000000E+00  0.00000000E+00
  0.00000000E+00  0.00000000E+00  0.00000000E+00
  0.00000000E+00  0.00000000E+00  0.00000000E+00
  0.00000000E+00  0.00000000E+00  0.00000000E+00
  0.00000000E+00  0.00000000E+00  0.00000000E+00
  0.00000000E+00  0.00000000E+00  0.00000000E+00
  0.00000000E+00  0.00000000E+00  0.00000000E+00
  0.00000000E+00  0.00000000E+00  0.00000000E+00
  0.00000000E+00  0.00000000E+00  0.00000000E+00
  0.00000000E+00  0.00000000E+00  0.00000000E+00
  0.00000000E+00  0.00000000E+00  0.00000000E+00
  0.00000000E+00  0.00000000E+00  0.00000000E+00
  0.00000000E+00  0.00000000E+00  0.00000000E+00
  0.00000000E+00  0.00000000E+00  0.00000000E+00
  0.00000000E+00  0.00000000E+00  0.00000000E+00
  0.00000000E+00  0.00000000E+00  0.00000000E+00
  0.00000000E+00  0.00000000E+00  0.00000000E+00
  0.00000000E+00  0.00000000E+00  0.00000000E+00
  0.00000000E+00  0.00000000E+00  0.00000000E+00
  0.00000000E+00  0.00000000E+00  0.00000000E+00
  0.00000000E+00  0.00000000E+00  0.00000000E+00
  0.00000000E+00  0.00000000E+00  0.00000000E+00
  0.00000000E+00  0.00000000E+00  0.00000000E+00
  0.00000000E+00  0.00000000E+00  0.00000000E+00
  0.00000000E+00  0.00000000E+00  0.00000000E+00
  0.00000000E+00  0.00000000E+00  0.00000000E+00
  0.00000000E+00  0.00000000E+00  0.00000000E+00
  0.00000000E+00  0.00000000E+00  0.00000000E+00
  0.00000000E+00  0.00000000E+00  0.00000000E+00
  0.00000000E+00  0.00000000E+00  0.00000000E+00
  0.00000000E+00  0.00000000E+00  0.00000000E+00
  0.00000000E+00  0.00000000E+00  0.00000000E+00
  0.00000000E+00  0.00000000E+00  0.00000000E+00
  0.00000000E+00  0.00000000E+00  0.00000000E+00
  0.00000000E+00  0.00000000E+00  0.00000000E+00
  0.00000000E+00  0.00000000E+00  0.00000000E+00
  0.00000000E+00  0.00000000E+00  0.00000000E+00
  0.00000000E+00  0.00000000E+00  0.00000000E+00
  0.00000000E+00  0.00000000E+00  0.00000000E+00
  0.00000000E+00  0.00000000E+00  0.00000000E+00
  0.00000000E+00  0.00000000E+00  0.00000000E+00
  0.00000000E+00  0.00000000E+00  0.00000000E+00
  0.00000000E+00  0.00000000E+00  0.00000000E+00
  0.00000000E+00  0.00000000E+00  0.00000000E+00
  0.00000000E+00  0.00000000E+00  0.00000000E+00
  0.00000000E+00  0.00000000E+00  0.00000000E+00
  0.00000000E+00  0.00000000E+00  0.00000000E+00
  0.00000000E+00  0.00000000E+00  0.00000000E+00
  0.00000000E+00  0.00000000E+00  0.00000000E+00
  0.00000000E+00  0.00000000E+00  0.00000000E+00
  0.00000000E+00  0.00000000E+00  0.00000000E+00
  0.00000000E+00  0.00000000E+00  0.00000000E+00
  0.00000000E+00  0.00000000E+00  0.00000000E+00
  0.00000000E+00  0.00000000E+00  0.00000000E+00
  0.00000000E+00  0.00000000E+00  0.00000000E+00
  0.00000000E+00  0.00000000E+00  0.00000000E+00
  0.00000000E+00  0.00000000E+00  0.00000000E+00
  0.00000000E+00  0.00000000E+00  0.00000000E+00
  0.00000000E+00  0.00000000E+00  0.00000000E+00
  0.00000000E+00  0.00000000E+00  0.00000000E+00
  0.00000000E+00  0.00000000E+00  0.00000000E+00
  0.00000000E+00  0.00000000E+00  0.00000000E+00
  0.00000000E+00  0.00000000E+00  0.00000000E+00
  0.00000000E+00  0.00000000E+00  0.00000000E+00
  0.00000000E+00  0.00000000E+00  0.00000000E+00
  0.00000000E+00  0.00000000E+00  0.00000000E+00
  0.00000000E+00  0.00000000E+00  0.00000000E+00
  0.00000000E+00  0.00000000E+00  0.00000000E+00
  0.00000000E+00  0.00000000E+00  0.00000000E+00
  0.00000000E+00  0.00000000E+00  0.00000000E+00
  0.00000000E+00  0.00000000E+00  0.00000000E+00
  0.00000000E+00  0.00000000E+00  0.00000000E+00
  0.00000000E+00  0.00000000E+00  0.00000000E+00
  0.00000000E+00  0.00000000E+00  0.00000000E+00
  0.00000000E+00  0.00000000E+00  0.00000000E+00
  0.00000000E+00  0.00000000E+00  0.00000000E+00
  0.00000000E+00  0.00000000E+00  0.00000000E+00
  0.00000000E+00  0.00000000E+00  0.00000000E+00
  0.00000000E+00  0.00000000E+00  0.00000000E+00
  0.00000000E+00  0.00000000E+00  0.00000000E+00
  0.00000000E+00  0.00000000E+00  0.00000000E+00
  0.00000000E+00  0.00000000E+00  0.00000000E+00
  0.00000000E+00  0.00000000E+00  0.00000000E+00
  0.00000000E+00  0.00000000E+00  0.00000000E+00
  0.00000000E+00  0.00000000E+00  0.00000000E+00
  0.00000000E+00  0.00000000E+00  0.00000000E+00
  0.00000000E+00  0.00000000E+00  0.00000000E+00
  0.00000000E+00  0.00000000E+00  0.00000000E+00
  0.00000000E+00  0.00000000E+00  0.00000000E+00
  0.00000000E+00  0.00000000E+00  0.00000000E+00
  0.00000000E+00  0.00000000E+00  0.00000000E+00
  0.00000000E+00  0.00000000E+00  0.00000000E+00
  0.00000000E+00  0.00000000E+00  0.00000000E+00
  0.00000000E+00  0.00000000E+00  0.00000000E+00
  0.00000000E+00  0.00000000E+00  0.00000000E+00
  0.00000000E+00  0.00000000E+00  0.00000000E+00
  0.00000000E+00  0.00000000E+00  0.00000000E+00
  0.00000000E+00  0.00000000E+00  0.00000000E+00
  0.00000000E+00  0.00000000E+00  0.00000000E+00
  0.00000000E+00  0.00000000E+00  0.00000000E+00
  0.00000000E+00  0.00000000E+00  0.00000000E+00
  0.00000000E+00  0.00000000E+00  0.00000000E+00
  0.00000000E+00  0.00000000E+00  0.00000000E+00
  0.00000000E+00  0.00000000E+00  0.00000000E+00
  0.00000000E+00  0.00000000E+00  0.00000000E+00
  0.00000000E+00  0.00000000E+00  0.00000000E+00
  0.00000000E+00  0.00000000E+00  0.00000000E+00
  0.00000000E+00  0.00000000E+00  0.00000000E+00
  0.00000000E+00  0.00000000E+00  0.00000000E+00
  0.00000000E+00  0.00000000E+00  0.00000000E+00
  0.00000000E+00  0.00000000E+00  0.00000000E+00
  0.00000000E+00  0.00000000E+00  0.00000000E+00
  0.00000000E+00  0.00000000E+00  0.00000000E+00
  0.00000000E+00  0.00000000E+00  0.00000000E+00
  0.00000000E+00  0.00000000E+00  0.00000000E+00
  0.00000000E+00  0.00000000E+00  0.00000000E+00
  0.00000000E+00  0.00000000E+00  0.00000000E+00
  0.00000000E+00  0.00000000E+00  0.00000000E+00
  0.00000000E+00  0.00000000E+00  0.00000000E+00
  0.00000000E+00  0.00000000E+00  0.00000000E+00
  0.00000000E+00  0.00000000E+00  0.00000000E+00
  0.00000000E+00  0.00000000E+00  0.00000000E+00
  0.00000000E+00  0.00000000E+00  0.00000000E+00
  0.00000000E+00  0.00000000E+00  0.00000000E+00
  0.00000000E+00  0.00000000E+00  0.00000000E+00
  0.00000000E+00  0.00000000E+00  0.00000000E+00
  0.00000000E+00  0.00000000E+00  0.00000000E+00
  0.00000000E+00  0.00000000E+00  0.00000000E+00
  0.00000000E+00  0.00000000E+00  0.00000000E+00
  0.00000000E+00  0.00000000E+00  0.00000000E+00
  0.00000000E+00  0.00000000E+00  0.00000000E+00
  0.00000000E+00  0.00000000E+00  0.00000000E+00
  0.00000000E+00  0.00000000E+00  0.00000000E+00
  0.00000000E+00  0.00000000E+00  0.00000000E+00
  0.00000000E+00  0.00000000E+00  0.00000000E+00
  0.00000000E+00  0.00000000E+00  0.00000000E+00
  0.00000000E+00  0.00000000E+00  0.00000000E+00
  0.00000000E+00  0.00000000E+00  0.00000000E+00
  0.00000000E+00  0.00000000E+00  0.00000000E+00
  0.00000000E+00  0.00000000E+00  0.00000000E+00
  0.00000000E+00  0.00000000E+00  0.00000000E+00
  0.00000000E+00  0.00000000E+00  0.00000000E+00
  0.00000000E+00  0.00000000E+00  0.00000000E+00
  0.00000000E+00  0.00000000E+00  0.00000000E+00
  0.00000000E+00  0.00000000E+00  0.00000000E+00
  0.00000000E+00  0.00000000E+00  0.00000000E+00
  0.00000000E+00  0.00000000E+00  0.00000000E+00
  0.00000000E+00  0.00000000E+00  0.00000000E+00
  0.00000000E+00  0.00000000E+00  0.00000000E+00
  0.00000000E+00  0.00000000E+00  0.00000000E+00
  0.00000000E+00  0.00000000E+00  0.00000000E+00
  0.00000000E+00  0.00000000E+00  0.00000000E+00
  0.00000000E+00  0.00000000E+00  0.00000000E+00
  0.00000000E+00  0.00000000E+00  0.00000000E+00
  0.00000000E+00  0.00000000E+00  0.00000000E+00
  0.00000000E+00  0.00000000E+00  0.00000000E+00
  0.00000000E+00  0.00000000E+00  0.00000000E+00
  0.00000000E+00  0.00000000E+00  0.00000000E+00
  0.00000000E+00  0.00000000E+00  0.00000000E+00
  0.00000000E+00  0.00000000E+00  0.00000000E+00
  0.00000000E+00  0.00000000E+00  0.00000000E+00
