# Supplementary material for: Dramatic Enhancement of Rare-Earth Metal–Organic Framework Stability Via Metal Cluster Fluorination
Source: JACS Au. 2022 Aug 9;2(8):1889–98. doi: 10.1021/jacsau.2c00259 (PMC9400048; doi:10.1021/jacsau.2c00259)
Supplement: Supplementary file 2 — au2c00259_si_002.zip [file au2c00259_si_002.zip › jacs_supplement/poscars/empty_stability/dobdc/mixed/tb/single/one/POSCAR]

POSCAR file written by OVITO Basic 3.5.4
   1.00000000000000     
    15.2784943787171628   -0.0233709817055346    0.0247155827317764
    -0.0701956734316024   14.9880522952516735    0.0136436639416756
     0.1522142550610759   -0.0100082182928813   21.4189686596107052
   C    Tb   H    O    F 
    96    12    67    87     1
Direct
  0.3769737064695704  0.9339119516888061  0.9699733917598365
  0.0632444543947912  0.3859054097467620  0.0339673309393262
  0.4869310693026563  0.1878433769290524  0.0150029652469570
  0.8073161212845221  0.4809152667793910  0.9896979072707026
  0.4603060557044785  0.0959069242478563  0.9952961062933312
  0.8995010912890820  0.4594643253834079  0.0070759139571521
  0.4994808884152562  0.0160221923184523  0.0149215317574090
  0.4561163814715528  0.9361741888347979  0.0027354317324395
  0.9760150321996974  0.5043130200339689  0.9869287324264988
  0.0564788157299461  0.4654887051859475  0.9997449283407036
  0.3841536464670625  0.0931817143481268  0.9602190621663595
  0.9066395280888955  0.3826086850051738  0.0428464045729129
  0.3418749833711132  0.0137153659935763  0.9464399797591483
  0.9863858007207114  0.3455907877251434  0.0577993081812238
  0.3290818394983575  0.8495413352916188  0.9661290647449334
  0.1494030191550095  0.3439593144951090  0.0391904505368998
  0.6739479047249120  0.6725767603072370  0.1374283572910997
  0.3576381264964823  0.3748394599354512  0.1718950477199570
  0.3579179329553881  0.6710820600770120  0.1501017961139723
  0.6757278808395384  0.3580745620794659  0.1547650020105138
  0.7879834302868929  0.7825436040396099  0.1689638567155782
  0.2615349509167970  0.2522725850926122  0.2039383747403036
  0.2402394175782518  0.7767736353921535  0.1856966072995334
  0.7965044700731170  0.2539849967867340  0.1882938124655666
  0.7213458949922824  0.7223719636990396  0.1859964398636009
  0.3118426824932996  0.3250901324369408  0.2227742564010029
  0.3075675342321347  0.7152642257654307  0.2002213459289806
  0.7308493687600617  0.3168431509226508  0.2036579651363368
  0.8411924196944796  0.2110164543047759  0.2356481932714161
  0.1962762546206633  0.8185372046142732  0.2346644301921259
  0.2141574579869854  0.2002044837829189  0.2462873827689975
  0.8339541501430361  0.8304775885715259  0.2139120891317461
  0.6997074207981413  0.7092324424824596  0.2502026630950311
  0.3153648663860125  0.3478844680995010  0.2868522569784844
  0.3273879823890482  0.6958519404379615  0.2623334211824115
  0.7153465494204880  0.3388087220003726  0.2661188111731931
  0.8236667088427865  0.2309504273103045  0.2980673053023750
  0.2158005724891936  0.7989680885838197  0.2968013066629567
  0.2195619230093442  0.2213989870538100  0.3105403362463548
  0.8114934598780934  0.8173297280652889  0.2777137664241849
  0.7617132669967859  0.2973964494291010  0.3132457476529069
  0.2816825450810612  0.7357954496495509  0.3111660037074842
  0.2698212441364234  0.2949595477593974  0.3294916614766166
  0.7451490471172946  0.7577715924350130  0.2947377085422573
  0.8683432259210875  0.1791617995133663  0.3473616012927252
  0.1670977155741014  0.8457789147851784  0.3465032324758113
  0.1734674760385602  0.1667863912024856  0.3575876904904121
  0.8572833319502493  0.8643841896003437  0.3284147372267157
  0.9050928515284653  0.5629112727562955  0.4610524334108561
  0.4157828554301801  0.9994721068906287  0.5028131512832346
  0.0066107110691505  0.3082236993268737  0.5119150716125205
  0.6961231346446084  0.0087105818349045  0.4894713705942024
  0.9849072626109887  0.4006836930068971  0.4902884909281724
  0.5982607797693973  0.0100159019820438  0.4918045653942613
  0.0213807098816545  0.4806948671873030  0.5128391726409731
  0.5477083199917203  0.0880934359658099  0.4851536536190579
  0.9131099233892499  0.4037412388633683  0.4507571810462991
  0.5567208636814058  0.9282930051951510  0.5027288668786980
  0.8723408932786541  0.4829606167723668  0.4355423226677928
  0.4668313183291204  0.9222337907002114  0.5080484872691926
  0.8590423384207710  0.6478904857847994  0.4543216402455954
  0.3200958829758562  0.9990926836078557  0.5075410119217310
  0.1490657379431610  0.8127504173465141  0.6445452421381006
  0.8373936364186534  0.1320366949547278  0.6606198337837128
  0.8344022229758252  0.8234160354639997  0.6401248360065068
  0.1525850762978465  0.1266262213929323  0.6664471385645498
  0.2587370108729843  0.7007726326105228  0.6783368827011813
  0.7325274632475924  0.2489565105304692  0.6906073627265741
  0.7403832755420723  0.6923145170771363  0.6784687368509594
  0.2414146059717766  0.2620086585695418  0.7003348542797880
  0.1978760067090093  0.7667396610024468  0.6940149628609689
  0.7838974522765980  0.1769141702820320  0.7087728667798743
  0.7801243562554561  0.7762369313867197  0.6878979101203626
  0.1937237558366078  0.1833473163771160  0.7152918741035990
  0.2847013685310884  0.3069836618827679  0.7477724150205916
  0.6931962141838284  0.6539519542402772  0.7275173455323269
  0.6816242303149735  0.2950525574097966  0.7337677883772784
  0.3061834976143771  0.6564950535529235  0.7239145148488788
  0.1837908378816380  0.7896116329383744  0.7578123437709010
  0.7847267480721882  0.1483917996232478  0.7719434351259622
  0.7696503885557320  0.8184813941248805  0.7454947416296065
  0.1872251320984475  0.1555038469020644  0.7774546593099600
  0.2801253687472993  0.2778038145806647  0.8095394966560931
  0.6836285689294073  0.6957507059142785  0.7855006728451599
  0.6839265138705173  0.2679863603038370  0.7972685983996541
  0.2923868732523118  0.6803127008503154  0.7875493157078353
  0.2289970661392147  0.2021164450567099  0.8247083020064565
  0.7214225382501880  0.7809568915081186  0.7943241703196904
  0.7348621711238579  0.1953313629641897  0.8153828361878226
  0.2318516346958148  0.7457515740352747  0.8032796860521216
  0.3304636269142804  0.3266567117290009  0.8573909931606138
  0.6386980760567909  0.6451119190912067  0.8361766797475667
  0.6348269306583916  0.3174452380337556  0.8454905925431788
  0.3416267551436505  0.6371428393233813  0.8383192585242014
  0.9801514730536738  0.5604725667140400  0.4982451871707312
  0.4572059456827873  0.0813543635616938  0.4914163189593665
  0.3697825737087399  0.3749360125861187  0.0131933503072545
  0.6392148195729987  0.6160992266724250  0.9889245856516524
  0.6195131973084216  0.3621944988567734  0.0001365156504889
  0.3843029232333066  0.6314224373710005  0.9952382113085108
  0.5119969225890770  0.5117383643721922  0.1233830779088123
  0.0118435148172509  0.0086907898973223  0.3757596359695086
  0.1209111507095315  0.8715741275485982  0.4982478086499782
  0.8811876385226967  0.1244379341599640  0.5049016964210864
  0.8695839282666995  0.8710383580229220  0.4885772994801130
  0.1296171354046862  0.1269305285915223  0.5102198357350503
  0.9937554174070939  0.9809334158754979  0.6252182260853445
  0.4930104120302019  0.4845711108561517  0.8752863292949797
  0.3555968982848725  0.1567253975793150  0.9466046044079732
  0.4809330816587831  0.8728513884164997  0.0208160680501308
  0.8461322165013669  0.3491883104284170  0.0569566610367929
  0.5918228703191417  0.9613042956099207  0.0611969623000519
  0.1173405464819410  0.4947627174159805  0.9812972823646220
  0.0257044406077398  0.6023527581253489  0.9408221633384457
  0.9297461318893738  0.2495086416411851  0.1049990492868460
  0.6773408472908216  0.4980679475168657  0.0842734317675706
  0.3410436805450487  0.5128245157570888  0.0968227163466509
  0.5137975605515308  0.6821540577794920  0.0851763035876658
  0.7668094719277505  0.2651548760786042  0.1036466510445422
  0.2570498373110226  0.7566700756611056  0.1001451785540723
  0.4939529364400030  0.3282201334755470  0.0913963636135833
  0.8044322419683780  0.7910537065584293  0.1195109513925772
  0.2585943543098566  0.2368583049027180  0.1541489521356141
  0.1452637247138995  0.8671479986147475  0.2245540913073896
  0.8893851995885882  0.1595786073503618  0.2246324533204458
  0.9213586501390481  0.9124132141705275  0.2366100476683499
  0.1372497269221995  0.1057237666688877  0.2631363740463755
  0.3498545166197289  0.4309789672650197  0.3495456085303772
  0.6141748854288736  0.6248356428350093  0.2302209284389960
  0.6650315942631622  0.3881740238822431  0.2770564464732743
  0.3791053346855762  0.6478550382175641  0.2721585763149008
  0.2711340695383129  0.3100544902417468  0.3795954068332819
  0.7299350006430743  0.7484818998757419  0.3442602017698135
  0.0116477809777820  0.1810352118035894  0.4186028552337859
  0.8361093272822586  0.0039272256293970  0.4086468060051232
  0.2582983003232826  0.7499651252671669  0.3963674775078232
  0.7808847184882595  0.2720392865457342  0.3985166535163387
  0.0027499567863671  0.8303089956949776  0.3980112881033833
  0.0027185819286544  0.6237955955988994  0.5182891569210497
  0.4154826290323186  0.1402167918719073  0.4870673945844572
  0.5988695113813165  0.8696893535471588  0.5068596128787206
  0.8857342637926990  0.3403115905060332  0.4348737868109041
  0.5425662062270078  0.2126416292433859  0.4674248163506931
  0.4639366578831456  0.7916703298096408  0.5153719947319786
  0.7768718148581328  0.4216461163657996  0.3900736057863199
  0.1041570210280085  0.5360357428482132  0.5675263625040969
  0.3270978434339540  0.8707655994783181  0.5147027181020292
  0.7705856663444024  0.5856657602122297  0.4092630501735428
  0.9915142000848292  0.1679882111417612  0.5914769525203880
  0.1614128891845965  0.0029814340319092  0.5940557030493281
  0.9842015233273074  0.8148061008594993  0.5853065072239261
  0.2736308031765944  0.3514406501748724  0.6412528843263416
  0.8256879252222618  0.9881800353540271  0.5844990382654771
  0.7256515651915052  0.5892134213691591  0.6275334135911166
  0.2691682043890182  0.6841611441042801  0.6291265497503531
  0.7331287316632711  0.2689143147498427  0.6415136326393309
  0.6631219394951700  0.5877162902536881  0.7222675480988912
  0.3240749751761811  0.3667822921938679  0.7376539263195099
  0.6010325744434510  0.3846589760340819  0.7533453994594623
  0.3906117415637027  0.5733560909916875  0.7475477407426396
  0.0991355905960773  0.8729674182438956  0.7359747508809491
  0.8663007411821582  0.0598990513796807  0.7516273791601122
  0.1484864248012556  0.0955574353751132  0.7878068692729272
  0.8018135795160575  0.8834549626449544  0.7517827086292499
  0.2227507525492101  0.7632777549692378  0.8524566710286052
  0.7355272043298626  0.1762106817728295  0.8646508400915209
  0.2550513802639642  0.2239011177307617  0.9096756556756844
  0.7393025997510989  0.8840274531958556  0.8446739108430421
  0.6703625916130989  0.4767272737436556  0.9086601575185398
  0.4877265469993262  0.3146552056315102  0.9186876599859204
  0.3227061757958865  0.4940157404812169  0.9104345900794328
  0.2374202727297359  0.9109619244062159  0.9249532354021142
  0.0951187972978218  0.2476893205875967  0.0840656777356372
  0.1747375711672490  0.0073212091851289  0.4109795856362410
  0.2452453438860545  0.0742260410625448  0.9026949489849159
  0.5656212941470216  0.2138499635536348  0.0141174230257661
  0.3595308412122336  0.7796759467012677  0.9884942275502127
  0.7811905309739302  0.5607372835109814  0.9854732838087941
  0.2163415867009348  0.3784953402149824  0.0158610302315481
  0.2508498449617704  0.8485380707994707  0.9405953174213408
  0.1545842525326933  0.2657678967130650  0.0675730091632829
  0.4209888646242490  0.2353878941963501  0.0302009781591224
  0.7600579997094385  0.4115548209149082  0.9821640744971560
  0.5745865807589965  0.0210263649104476  0.0481461179793357
  0.9678467766619789  0.5801686884952488  0.9530756059968013
  0.2657539598294605  0.0114846616060902  0.9140840455356241
  0.9903503347810769  0.2693034683106745  0.0923863490783035
  0.5032509498021298  0.3834642236122150  0.0680661044500326
  0.5131369740329319  0.6461544563678174  0.0472071974958581
  0.6295451627446198  0.4994623097666064  0.0544403589326166
  0.3826971334578602  0.5134352083612086  0.0620438479592664
  0.6901309527449371  0.6852467939685809  0.0798357211298963
  0.3320845587244108  0.3576663891044802  0.1167235908162993
  0.3310818006908249  0.6816946296224131  0.0932524990506991
  0.6886576633118437  0.3293760753205817  0.0981460709331898
  0.2185226410339141  0.7964143757477160  0.1265617901591796
  0.8161157219245680  0.2337671764743234  0.1277955911639879
  0.6150038905838002  0.6160875280887765  0.1569454877870271
  0.4184890205893410  0.4300812568295456  0.1847516306613244
  0.4246141363942968  0.6255641828049150  0.1637850590166821
  0.6208067667772426  0.4167655067879110  0.1698041144374329
  0.1657356177174236  0.1320268439448071  0.2244780502551293
  0.8980986956521164  0.8874854542739854  0.1963011049993284
  0.6373640867177173  0.6517358669108120  0.2700430657046056
  0.3614880535186415  0.4213620971242875  0.3051723405082072
  0.9237279734599895  0.1213394317357626  0.3315826110126494
  0.1143327456068235  0.9067353230558268  0.3322863693893652
  0.1213407235599320  0.1048755971073518  0.3367373979706088
  0.9202676272940167  0.9191366313574889  0.3133804363356134
  0.7464294470350268  0.3204137751751759  0.3742341020103765
  0.3012506527810075  0.7140977392535888  0.3707320726863585
  0.8460956594465685  0.1968985385089752  0.4047597284502231
  0.1816529547595280  0.8213118592337167  0.4042459183781375
  0.1860813546422193  0.1806835184313229  0.4150939668501010
  0.8336990248771770  0.8488371885470443  0.3840254667231733
  0.0036944650200823  0.8718915136958714  0.4329447131892223
  0.0107377438536957  0.1290208107872814  0.4458496984867892
  0.8876442993802485  0.0069847967902774  0.4350827955821828
  0.1311675784334270  0.0009363727463167  0.4442565222903667
  0.8892890159510642  0.7181130136597531  0.4762445964748423
  0.0839344644769540  0.2792755221602832  0.5143959426020075
  0.7365487772042627  0.0823630639796775  0.4927639374327413
  0.2770165963144180  0.0679821375924945  0.5070748023600231
  0.7828591856381095  0.6479512460155519  0.4254651792596746
  0.2803994962093341  0.9183731292569703  0.5117591827604997
  0.9374642915825362  0.2635294035170332  0.5248292304714042
  0.7306655459367164  0.9319338754985722  0.4856679680412128
  0.0918525491666244  0.4765305307508925  0.5511243068658587
  0.5873415748787139  0.1669530208855647  0.4722276091218873
  0.7991753547435749  0.4844628982085268  0.3996766793048536
  0.4244337943244432  0.8423375804819742  0.5193031995104676
  0.0041480752646521  0.1119157464526452  0.5701026224100900
  0.9944069463389198  0.8565480016327172  0.5510362543147025
  0.1188838176425691  0.9861133755069531  0.5622464828970877
  0.8773138915488659  0.9899062856787495  0.5574828622967019
  0.1651691423072208  0.7959381185733534  0.5870066469148583
  0.8297224733934598  0.1560803874465648  0.6044325053585098
  0.8161393265811370  0.8136022219945858  0.5828993044286364
  0.1801201003806696  0.1382612026722541  0.6106595682223954
  0.7515234619247195  0.6486767552365293  0.6230522428299423
  0.2441096896446311  0.2934126602799907  0.6408480175074232
  0.0909806322559419  0.8694075689403249  0.6625602039358469
  0.8900256503382451  0.0696922134732674  0.6787767303299290
  0.8961939319504495  0.8729762822818898  0.6609489732699174
  0.0959119279462257  0.0682818246286203  0.6828002974768523
  0.6329241298373987  0.3644122941206618  0.7143272790541104
  0.3636187199119760  0.5928194485218867  0.7067592525726454
  0.1265748814302228  0.8522618442398411  0.7762121045903854
  0.8323632782007948  0.0776668096393180  0.7904730568409732
  0.3830596347153232  0.3869859875107480  0.8397389001682711
  0.5879290653666942  0.5812128306288713  0.8212529481925301
  0.5807906710418536  0.3782901301219681  0.8264518013665239
  0.3974837052597593  0.5769101127311771  0.8218842340275359
  0.2213806724983129  0.1746461178253753  0.8855038149054408
  0.7104356008521933  0.8258758374119139  0.8489902381192849
  0.3172950188461243  0.3039201848552437  0.9152245532193533
  0.6570260035875108  0.6672512650204609  0.8921569264206965
  0.6470504962329073  0.3000314007754454  0.9024177076067943
  0.3275002826878790  0.6593427679816202  0.8944877254272896
  0.4885791552164065  0.3666771675859053  0.9459559707245546
  0.3635933062274859  0.4966683149693196  0.9450337847045560
  0.6175111745524688  0.4868643438764337  0.9334547951953809
  0.5015005052578445  0.6070729475112984  0.9379425346958712
 
  0.00000000E+00  0.00000000E+00  0.00000000E+00
  0.00000000E+00  0.00000000E+00  0.00000000E+00
  0.00000000E+00  0.00000000E+00  0.00000000E+00
  0.00000000E+00  0.00000000E+00  0.00000000E+00
  0.00000000E+00  0.00000000E+00  0.00000000E+00
  0.00000000E+00  0.00000000E+00  0.00000000E+00
  0.00000000E+00  0.00000000E+00  0.00000000E+00
  0.00000000E+00  0.00000000E+00  0.00000000E+00
  0.00000000E+00  0.00000000E+00  0.00000000E+00
  0.00000000E+00  0.00000000E+00  0.00000000E+00
  0.00000000E+00  0.00000000E+00  0.00000000E+00
  0.00000000E+00  0.00000000E+00  0.00000000E+00
  0.00000000E+00  0.00000000E+00  0.00000000E+00
  0.00000000E+00  0.00000000E+00  0.00000000E+00
  0.00000000E+00  0.00000000E+00  0.00000000E+00
  0.00000000E+00  0.00000000E+00  0.00000000E+00
  0.00000000E+00  0.00000000E+00  0.00000000E+00
  0.00000000E+00  0.00000000E+00  0.00000000E+00
  0.00000000E+00  0.00000000E+00  0.00000000E+00
  0.00000000E+00  0.00000000E+00  0.00000000E+00
  0.00000000E+00  0.00000000E+00  0.00000000E+00
  0.00000000E+00  0.00000000E+00  0.00000000E+00
  0.00000000E+00  0.00000000E+00  0.00000000E+00
  0.00000000E+00  0.00000000E+00  0.00000000E+00
  0.00000000E+00  0.00000000E+00  0.00000000E+00
  0.00000000E+00  0.00000000E+00  0.00000000E+00
  0.00000000E+00  0.00000000E+00  0.00000000E+00
  0.00000000E+00  0.00000000E+00  0.00000000E+00
  0.00000000E+00  0.00000000E+00  0.00000000E+00
  0.00000000E+00  0.00000000E+00  0.00000000E+00
  0.00000000E+00  0.00000000E+00  0.00000000E+00
  0.00000000E+00  0.00000000E+00  0.00000000E+00
  0.00000000E+00  0.00000000E+00  0.00000000E+00
  0.00000000E+00  0.00000000E+00  0.00000000E+00
  0.00000000E+00  0.00000000E+00  0.00000000E+00
  0.00000000E+00  0.00000000E+00  0.00000000E+00
  0.00000000E+00  0.00000000E+00  0.00000000E+00
  0.00000000E+00  0.00000000E+00  0.00000000E+00
  0.00000000E+00  0.00000000E+00  0.00000000E+00
  0.00000000E+00  0.00000000E+00  0.00000000E+00
  0.00000000E+00  0.00000000E+00  0.00000000E+00
  0.00000000E+00  0.00000000E+00  0.00000000E+00
  0.00000000E+00  0.00000000E+00  0.00000000E+00
  0.00000000E+00  0.00000000E+00  0.00000000E+00
  0.00000000E+00  0.00000000E+00  0.00000000E+00
  0.00000000E+00  0.00000000E+00  0.00000000E+00
  0.00000000E+00  0.00000000E+00  0.00000000E+00
  0.00000000E+00  0.00000000E+00  0.00000000E+00
  0.00000000E+00  0.00000000E+00  0.00000000E+00
  0.00000000E+00  0.00000000E+00  0.00000000E+00
  0.00000000E+00  0.00000000E+00  0.00000000E+00
  0.00000000E+00  0.00000000E+00  0.00000000E+00
  0.00000000E+00  0.00000000E+00  0.00000000E+00
  0.00000000E+00  0.00000000E+00  0.00000000E+00
  0.00000000E+00  0.00000000E+00  0.00000000E+00
  0.00000000E+00  0.00000000E+00  0.00000000E+00
  0.00000000E+00  0.00000000E+00  0.00000000E+00
  0.00000000E+00  0.00000000E+00  0.00000000E+00
  0.00000000E+00  0.00000000E+00  0.00000000E+00
  0.00000000E+00  0.00000000E+00  0.00000000E+00
  0.00000000E+00  0.00000000E+00  0.00000000E+00
  0.00000000E+00  0.00000000E+00  0.00000000E+00
  0.00000000E+00  0.00000000E+00  0.00000000E+00
  0.00000000E+00  0.00000000E+00  0.00000000E+00
  0.00000000E+00  0.00000000E+00  0.00000000E+00
  0.00000000E+00  0.00000000E+00  0.00000000E+00
  0.00000000E+00  0.00000000E+00  0.00000000E+00
  0.00000000E+00  0.00000000E+00  0.00000000E+00
  0.00000000E+00  0.00000000E+00  0.00000000E+00
  0.00000000E+00  0.00000000E+00  0.00000000E+00
  0.00000000E+00  0.00000000E+00  0.00000000E+00
  0.00000000E+00  0.00000000E+00  0.00000000E+00
  0.00000000E+00  0.00000000E+00  0.00000000E+00
  0.00000000E+00  0.00000000E+00  0.00000000E+00
  0.00000000E+00  0.00000000E+00  0.00000000E+00
  0.00000000E+00  0.00000000E+00  0.00000000E+00
  0.00000000E+00  0.00000000E+00  0.00000000E+00
  0.00000000E+00  0.00000000E+00  0.00000000E+00
  0.00000000E+00  0.00000000E+00  0.00000000E+00
  0.00000000E+00  0.00000000E+00  0.00000000E+00
  0.00000000E+00  0.00000000E+00  0.00000000E+00
  0.00000000E+00  0.00000000E+00  0.00000000E+00
  0.00000000E+00  0.00000000E+00  0.00000000E+00
  0.00000000E+00  0.00000000E+00  0.00000000E+00
  0.00000000E+00  0.00000000E+00  0.00000000E+00
  0.00000000E+00  0.00000000E+00  0.00000000E+00
  0.00000000E+00  0.00000000E+00  0.00000000E+00
  0.00000000E+00  0.00000000E+00  0.00000000E+00
  0.00000000E+00  0.00000000E+00  0.00000000E+00
  0.00000000E+00  0.00000000E+00  0.00000000E+00
  0.00000000E+00  0.00000000E+00  0.00000000E+00
  0.00000000E+00  0.00000000E+00  0.00000000E+00
  0.00000000E+00  0.00000000E+00  0.00000000E+00
  0.00000000E+00  0.00000000E+00  0.00000000E+00
  0.00000000E+00  0.00000000E+00  0.00000000E+00
  0.00000000E+00  0.00000000E+00  0.00000000E+00
  0.00000000E+00  0.00000000E+00  0.00000000E+00
  0.00000000E+00  0.00000000E+00  0.00000000E+00
  0.00000000E+00  0.00000000E+00  0.00000000E+00
  0.00000000E+00  0.00000000E+00  0.00000000E+00
  0.00000000E+00  0.00000000E+00  0.00000000E+00
  0.00000000E+00  0.00000000E+00  0.00000000E+00
  0.00000000E+00  0.00000000E+00  0.00000000E+00
  0.00000000E+00  0.00000000E+00  0.00000000E+00
  0.00000000E+00  0.00000000E+00  0.00000000E+00
  0.00000000E+00  0.00000000E+00  0.00000000E+00
  0.00000000E+00  0.00000000E+00  0.00000000E+00
  0.00000000E+00  0.00000000E+00  0.00000000E+00
  0.00000000E+00  0.00000000E+00  0.00000000E+00
  0.00000000E+00  0.00000000E+00  0.00000000E+00
  0.00000000E+00  0.00000000E+00  0.00000000E+00
  0.00000000E+00  0.00000000E+00  0.00000000E+00
  0.00000000E+00  0.00000000E+00  0.00000000E+00
  0.00000000E+00  0.00000000E+00  0.00000000E+00
  0.00000000E+00  0.00000000E+00  0.00000000E+00
  0.00000000E+00  0.00000000E+00  0.00000000E+00
  0.00000000E+00  0.00000000E+00  0.00000000E+00
  0.00000000E+00  0.00000000E+00  0.00000000E+00
  0.00000000E+00  0.00000000E+00  0.00000000E+00
  0.00000000E+00  0.00000000E+00  0.00000000E+00
  0.00000000E+00  0.00000000E+00  0.00000000E+00
  0.00000000E+00  0.00000000E+00  0.00000000E+00
  0.00000000E+00  0.00000000E+00  0.00000000E+00
  0.00000000E+00  0.00000000E+00  0.00000000E+00
  0.00000000E+00  0.00000000E+00  0.00000000E+00
  0.00000000E+00  0.00000000E+00  0.00000000E+00
  0.00000000E+00  0.00000000E+00  0.00000000E+00
  0.00000000E+00  0.00000000E+00  0.00000000E+00
  0.00000000E+00  0.00000000E+00  0.00000000E+00
  0.00000000E+00  0.00000000E+00  0.00000000E+00
  0.00000000E+00  0.00000000E+00  0.00000000E+00
  0.00000000E+00  0.00000000E+00  0.00000000E+00
  0.00000000E+00  0.00000000E+00  0.00000000E+00
  0.00000000E+00  0.00000000E+00  0.00000000E+00
  0.00000000E+00  0.00000000E+00  0.00000000E+00
  0.00000000E+00  0.00000000E+00  0.00000000E+00
  0.00000000E+00  0.00000000E+00  0.00000000E+00
  0.00000000E+00  0.00000000E+00  0.00000000E+00
  0.00000000E+00  0.00000000E+00  0.00000000E+00
  0.00000000E+00  0.00000000E+00  0.00000000E+00
  0.00000000E+00  0.00000000E+00  0.00000000E+00
  0.00000000E+00  0.00000000E+00  0.00000000E+00
  0.00000000E+00  0.00000000E+00  0.00000000E+00
  0.00000000E+00  0.00000000E+00  0.00000000E+00
  0.00000000E+00  0.00000000E+00  0.00000000E+00
  0.00000000E+00  0.00000000E+00  0.00000000E+00
  0.00000000E+00  0.00000000E+00  0.00000000E+00
  0.00000000E+00  0.00000000E+00  0.00000000E+00
  0.00000000E+00  0.00000000E+00  0.00000000E+00
  0.00000000E+00  0.00000000E+00  0.00000000E+00
  0.00000000E+00  0.00000000E+00  0.00000000E+00
  0.00000000E+00  0.00000000E+00  0.00000000E+00
  0.00000000E+00  0.00000000E+00  0.00000000E+00
  0.00000000E+00  0.00000000E+00  0.00000000E+00
  0.00000000E+00  0.00000000E+00  0.00000000E+00
  0.00000000E+00  0.00000000E+00  0.00000000E+00
  0.00000000E+00  0.00000000E+00  0.00000000E+00
  0.00000000E+00  0.00000000E+00  0.00000000E+00
  0.00000000E+00  0.00000000E+00  0.00000000E+00
  0.00000000E+00  0.00000000E+00  0.00000000E+00
  0.00000000E+00  0.00000000E+00  0.00000000E+00
  0.00000000E+00  0.00000000E+00  0.00000000E+00
  0.00000000E+00  0.00000000E+00  0.00000000E+00
  0.00000000E+00  0.00000000E+00  0.00000000E+00
  0.00000000E+00  0.00000000E+00  0.00000000E+00
  0.00000000E+00  0.00000000E+00  0.00000000E+00
  0.00000000E+00  0.00000000E+00  0.00000000E+00
  0.00000000E+00  0.00000000E+00  0.00000000E+00
  0.00000000E+00  0.00000000E+00  0.00000000E+00
  0.00000000E+00  0.00000000E+00  0.00000000E+00
  0.00000000E+00  0.00000000E+00  0.00000000E+00
  0.00000000E+00  0.00000000E+00  0.00000000E+00
  0.00000000E+00  0.00000000E+00  0.00000000E+00
  0.00000000E+00  0.00000000E+00  0.00000000E+00
  0.00000000E+00  0.00000000E+00  0.00000000E+00
  0.00000000E+00  0.00000000E+00  0.00000000E+00
  0.00000000E+00  0.00000000E+00  0.00000000E+00
  0.00000000E+00  0.00000000E+00  0.00000000E+00
  0.00000000E+00  0.00000000E+00  0.00000000E+00
  0.00000000E+00  0.00000000E+00  0.00000000E+00
  0.00000000E+00  0.00000000E+00  0.00000000E+00
  0.00000000E+00  0.00000000E+00  0.00000000E+00
  0.00000000E+00  0.00000000E+00  0.00000000E+00
  0.00000000E+00  0.00000000E+00  0.00000000E+00
  0.00000000E+00  0.00000000E+00  0.00000000E+00
  0.00000000E+00  0.00000000E+00  0.00000000E+00
  0.00000000E+00  0.00000000E+00  0.00000000E+00
  0.00000000E+00  0.00000000E+00  0.00000000E+00
  0.00000000E+00  0.00000000E+00  0.00000000E+00
  0.00000000E+00  0.00000000E+00  0.00000000E+00
  0.00000000E+00  0.00000000E+00  0.00000000E+00
  0.00000000E+00  0.00000000E+00  0.00000000E+00
  0.00000000E+00  0.00000000E+00  0.00000000E+00
  0.00000000E+00  0.00000000E+00  0.00000000E+00
  0.00000000E+00  0.00000000E+00  0.00000000E+00
  0.00000000E+00  0.00000000E+00  0.00000000E+00
  0.00000000E+00  0.00000000E+00  0.00000000E+00
  0.00000000E+00  0.00000000E+00  0.00000000E+00
  0.00000000E+00  0.00000000E+00  0.00000000E+00
  0.00000000E+00  0.00000000E+00  0.00000000E+00
  0.00000000E+00  0.00000000E+00  0.00000000E+00
  0.00000000E+00  0.00000000E+00  0.00000000E+00
  0.00000000E+00  0.00000000E+00  0.00000000E+00
  0.00000000E+00  0.00000000E+00  0.00000000E+00
  0.00000000E+00  0.00000000E+00  0.00000000E+00
  0.00000000E+00  0.00000000E+00  0.00000000E+00
  0.00000000E+00  0.00000000E+00  0.00000000E+00
  0.00000000E+00  0.00000000E+00  0.00000000E+00
  0.00000000E+00  0.00000000E+00  0.00000000E+00
  0.00000000E+00  0.00000000E+00  0.00000000E+00
  0.00000000E+00  0.00000000E+00  0.00000000E+00
  0.00000000E+00  0.00000000E+00  0.00000000E+00
  0.00000000E+00  0.00000000E+00  0.00000000E+00
  0.00000000E+00  0.00000000E+00  0.00000000E+00
  0.00000000E+00  0.00000000E+00  0.00000000E+00
  0.00000000E+00  0.00000000E+00  0.00000000E+00
  0.00000000E+00  0.00000000E+00  0.00000000E+00
  0.00000000E+00  0.00000000E+00  0.00000000E+00
  0.00000000E+00  0.00000000E+00  0.00000000E+00
  0.00000000E+00  0.00000000E+00  0.00000000E+00
  0.00000000E+00  0.00000000E+00  0.00000000E+00
  0.00000000E+00  0.00000000E+00  0.00000000E+00
  0.00000000E+00  0.00000000E+00  0.00000000E+00
  0.00000000E+00  0.00000000E+00  0.00000000E+00
  0.00000000E+00  0.00000000E+00  0.00000000E+00
  0.00000000E+00  0.00000000E+00  0.00000000E+00
  0.00000000E+00  0.00000000E+00  0.00000000E+00
  0.00000000E+00  0.00000000E+00  0.00000000E+00
  0.00000000E+00  0.00000000E+00  0.00000000E+00
  0.00000000E+00  0.00000000E+00  0.00000000E+00
  0.00000000E+00  0.00000000E+00  0.00000000E+00
  0.00000000E+00  0.00000000E+00  0.00000000E+00
  0.00000000E+00  0.00000000E+00  0.00000000E+00
  0.00000000E+00  0.00000000E+00  0.00000000E+00
  0.00000000E+00  0.00000000E+00  0.00000000E+00
  0.00000000E+00  0.00000000E+00  0.00000000E+00
  0.00000000E+00  0.00000000E+00  0.00000000E+00
  0.00000000E+00  0.00000000E+00  0.00000000E+00
  0.00000000E+00  0.00000000E+00  0.00000000E+00
  0.00000000E+00  0.00000000E+00  0.00000000E+00
  0.00000000E+00  0.00000000E+00  0.00000000E+00
  0.00000000E+00  0.00000000E+00  0.00000000E+00
  0.00000000E+00  0.00000000E+00  0.00000000E+00
  0.00000000E+00  0.00000000E+00  0.00000000E+00
  0.00000000E+00  0.00000000E+00  0.00000000E+00
  0.00000000E+00  0.00000000E+00  0.00000000E+00
  0.00000000E+00  0.00000000E+00  0.00000000E+00
  0.00000000E+00  0.00000000E+00  0.00000000E+00
  0.00000000E+00  0.00000000E+00  0.00000000E+00
  0.00000000E+00  0.00000000E+00  0.00000000E+00
  0.00000000E+00  0.00000000E+00  0.00000000E+00
  0.00000000E+00  0.00000000E+00  0.00000000E+00
  0.00000000E+00  0.00000000E+00  0.00000000E+00
  0.00000000E+00  0.00000000E+00  0.00000000E+00
  0.00000000E+00  0.00000000E+00  0.00000000E+00
  0.00000000E+00  0.00000000E+00  0.00000000E+00
  0.00000000E+00  0.00000000E+00  0.00000000E+00
  0.00000000E+00  0.00000000E+00  0.00000000E+00
  0.00000000E+00  0.00000000E+00  0.00000000E+00
  0.00000000E+00  0.00000000E+00  0.00000000E+00
  0.00000000E+00  0.00000000E+00  0.00000000E+00
  0.00000000E+00  0.00000000E+00  0.00000000E+00
  0.00000000E+00  0.00000000E+00  0.00000000E+00
