# Supplementary material for: Dramatic Enhancement of Rare-Earth Metal–Organic Framework Stability Via Metal Cluster Fluorination
Source: JACS Au. 2022 Aug 9;2(8):1889–98. doi: 10.1021/jacsau.2c00259 (PMC9400048; doi:10.1021/jacsau.2c00259)
Supplement: Supplementary file 2 — au2c00259_si_002.zip [file au2c00259_si_002.zip › jacs_supplement/poscars/empty_stability/dobdc/mixed/tb/single/three/POSCAR]

POSCAR file written by OVITO Basic 3.5.4
   1.00000000000000     
    15.3087545250441011   -0.0304883662876555    0.0519807347512113
    -0.0771332039989591   14.8992518295087137   -0.0616606176442902
     0.1900333908018448   -0.1152814163342600   21.3386290584670455
   C    Tb   H    O    F 
    96    12    65    85     3
Direct
  0.3546444663005630  0.9350343289577978  0.9731044703227596
  0.0620524465010277  0.3875015348201956  0.0352085992826190
  0.4738880582657714  0.1892579485651993  0.0129246376797099
  0.8035841877681946  0.4789230490848553  0.9950977637768119
  0.4438545641073830  0.0962888618816748  0.9961038503935100
  0.8964958717411875  0.4577542251397659  0.0099616292114959
  0.4814953392184336  0.0148971352783391  0.0147471980217304
  0.4351675838753764  0.9356069523231625  0.0039482873202275
  0.9719186383828955  0.5056598342767558  0.9909019958215737
  0.0532577291361349  0.4686137244918456  0.0030135930932502
  0.3663102963359393  0.0947976653525089  0.9628797106648150
  0.9057923429715160  0.3791091465039997  0.0435314118602932
  0.3215013506113280  0.0159876937073733  0.9498978830022722
  0.9862398575743327  0.3436209852555763  0.0575666310627980
  0.3036475529237208  0.8518002186138744  0.9704232395752541
  0.1493129339569705  0.3485337356978278  0.0407914468206059
  0.6738226779931722  0.6721374739176369  0.1354671898407958
  0.3549756921216698  0.3902399193434718  0.1785138944018101
  0.3549661640297046  0.6560633991889731  0.1477842350973333
  0.6803720306916077  0.3551456303628342  0.1542450452708124
  0.7909423889770508  0.7781963821944160  0.1679153397877329
  0.2551577856290805  0.2661638156840311  0.2040641164385875
  0.2370075736931483  0.7625495404974529  0.1833637765827945
  0.7993022661582145  0.2486552270962434  0.1868458331404312
  0.7211782796660557  0.7216464749182663  0.1846983055408984
  0.3034645537888423  0.3393032384539225  0.2258223393804499
  0.3033599663215796  0.7000663385794681  0.1979416147026214
  0.7353424567571878  0.3134297635646988  0.2027296662548039
  0.8444485548917342  0.2061438262689990  0.2340420808628281
  0.1947383334422810  0.8071857010886561  0.2325103293654252
  0.2095969656871048  0.2098141401545206  0.2449958702914117
  0.8371162512221062  0.8262856323368197  0.2131521435226276
  0.6962394043523048  0.7125352060917933  0.2488182509582231
  0.3049784091993644  0.3597571579077368  0.2907305380280079
  0.3226801844383402  0.6813474211148574  0.2602797009159517
  0.7206710803090672  0.3365702281506557  0.2655128646809217
  0.8278232136102801  0.2273856754506696  0.2968498946851383
  0.2143490732154518  0.7889101004936236  0.2948957420826446
  0.2149799399701422  0.2274068248259837  0.3101292123205326
  0.8122010521339931  0.8162110740549977  0.2769941043777706
  0.7663266917339939  0.2945116727204891  0.3124925262811686
  0.2781096584882192  0.7235957078394009  0.3093046792283687
  0.2615859648290595  0.3026643241220768  0.3317210352179032
  0.7426791335856464  0.7601699029279345  0.2937620167927264
  0.8730069228893598  0.1765480506076429  0.3461770880667103
  0.1679744294594343  0.8392641420693394  0.3447177619570709
  0.1737957354708826  0.1669218982958895  0.3559624161496799
  0.8589097662804477  0.8627147764761744  0.3279157339061456
  0.9098066138212246  0.5620409587661612  0.4586891107562892
  0.4197806793318222  0.9992101708223444  0.5030548944095727
  0.0121408411220543  0.3084360183388313  0.5115355552863576
  0.6999555660005683  0.0095426851911853  0.4906321690530007
  0.9902808924813584  0.4003541643390705  0.4886279580693866
  0.6022195393037535  0.0107119483756790  0.4933607980229908
  0.0267834486499865  0.4816614497022229  0.5102376934560056
  0.5514753289294347  0.0887562756870892  0.4860272650516677
  0.9183426647861452  0.4017551838270208  0.4493172121177338
  0.5608320613897675  0.9286055391822785  0.5046705993942666
  0.8773592486696629  0.4808306333167920  0.4336735342726357
  0.4710216601985238  0.9220682258784407  0.5094311382510810
  0.8631866395576466  0.6468725740979764  0.4518100133104355
  0.3241516675523215  0.9982955634877015  0.5067332595901703
  0.1534295257937686  0.8121918495147540  0.6431063208141197
  0.8409887471893995  0.1323411883442347  0.6613215649407493
  0.8385048812256102  0.8227651945645462  0.6400571672553568
  0.1550983673198729  0.1269036035539415  0.6670004161187251
  0.2634040442903256  0.7003828484756056  0.6761254711394571
  0.7319178568342650  0.2460210384043364  0.6913397299671828
  0.7454085063271094  0.6902185635080258  0.6775698529207830
  0.2437954149037296  0.2631812536896021  0.7016630069133996
  0.2044784600267562  0.7685431670323482  0.6922028938431950
  0.7849083057124915  0.1752967875736928  0.7094987792626597
  0.7846714281425236  0.7748015165335858  0.6877710557322914
  0.1940984377468382  0.1854243862295277  0.7163141528969561
  0.2850699983575637  0.3093737005681589  0.7499462602736813
  0.6979431690654749  0.6513867848655153  0.7263589300283044
  0.6785911418663346  0.2905207616751042  0.7344972012453894
  0.3122712166657564  0.6575857131374860  0.7214076440071153
  0.1941113623118369  0.7955011190592671  0.7560331294821907
  0.7848326827622571  0.1463260321694548  0.7726461726334861
  0.7738206685698614  0.8171793293931984  0.7458629232050740
  0.1834292015276731  0.1601638418472220  0.7789067717119806
  0.2765696031334883  0.2826056042234271  0.8121486715145494
  0.6877303788191327  0.6934220938153501  0.7848094389985292
  0.6803255722426726  0.2634600654470773  0.7981568435168569
  0.3029047131199576  0.6861320080765125  0.7849255254854342
  0.2230331464921349  0.2082843791174724  0.8269604922916542
  0.7252624485232317  0.7792494945383837  0.7944711971847269
  0.7327275293984883  0.1918287508218413  0.8161686930861762
  0.2444081239914695  0.7538885434020628  0.8010593204167620
  0.3263508420149108  0.3319151103372562  0.8606314181013985
  0.6423846209254549  0.6425048083409735  0.8350926015165072
  0.6293279828356901  0.3120578761438040  0.8464804693618930
  0.3538280975193615  0.6446186440686503  0.8352766855634002
  0.9850432588969511  0.5612281311125358  0.4954909197798472
  0.4610307077269127  0.0815022125459066  0.4915013293818120
  0.3688445197717272  0.3855613280387473  0.0186447049377350
  0.6376605764321326  0.6172343248761152  0.9874631859489114
  0.6147746252780948  0.3606152172341979  0.0011695377380150
  0.3900070663731796  0.6428953711673842  0.9930073512304673
  0.5174689211846299  0.5032394130726772  0.1322277166957804
  0.0159458116072955  0.0061113236830650  0.3745646749305109
  0.1240336108482154  0.8695180528159554  0.4969758072847839
  0.8856167877141772  0.1246153863003272  0.5049794586732546
  0.8728194063367241  0.8705874593536009  0.4881845254168269
  0.1336797800923790  0.1260067569832444  0.5097277139435619
  0.9975775253285022  0.9806501230255122  0.6250240656630126
  0.4941120046711731  0.4844131675616765  0.8745274012091144
  0.3392575909497424  0.1592910125010292  0.9497236439469532
  0.4596047155514356  0.8714328408154728  0.0211918384610854
  0.8461050700647874  0.3437091366117926  0.0570111523484798
  0.5747988464656402  0.9569677481560959  0.0572916705575111
  0.1133545572911245  0.5012874578213129  0.9861375649816821
  0.0199461417286173  0.6081868667657133  0.9488583925181899
  0.9319010691819116  0.2440710671049828  0.1025540596617276
  0.5223256823911555  0.7087945188802891  0.0767341304862086
  0.7676805748628652  0.2574277039555994  0.1021239868861201
  0.2522457919444960  0.7406033674335006  0.0971157996728209
  0.4970513316959568  0.3172452926365850  0.0982936538495665
  0.8094608432716370  0.7838462201867742  0.1184415403544463
  0.2534104331504068  0.2525388104547517  0.1536776931390662
  0.1450396809222880  0.8571085908261011  0.2223244451388453
  0.8921149814017824  0.1539490615955614  0.2226633762259169
  0.9266708660352450  0.9060284281207274  0.2362710468125684
  0.1373924183947608  0.1102556951489504  0.2594031791226072
  0.3337075995282888  0.4440860748644795  0.3554157605482899
  0.6058022130150746  0.6338333767516389  0.2279182539820184
  0.6712954954972332  0.3870594779866039  0.2768981706223670
  0.3732429495392040  0.6322210279080736  0.2703005851136453
  0.2623898562999756  0.3149451030581929  0.3824732981255892
  0.7255496642033279  0.7533213120303728  0.3433454937814773
  0.0158535334322067  0.1799658931606558  0.4180877445092932
  0.8402310833067403  0.0023038540836637  0.4082176566101481
  0.2561334899521057  0.7409704935751833  0.3948807624466184
  0.7857165069004708  0.2693614069217887  0.3979409817461317
  0.0055019980051654  0.8274899336687156  0.3970662825250173
  0.0073970513848423  0.6256162723477061  0.5150439207140138
  0.4192417714062060  0.1403753219993078  0.4864558457147439
  0.6030468194803831  0.8699789609857120  0.5094336945192168
  0.8912338562709152  0.3373516529612530  0.4339680716881915
  0.5460210734639119  0.2136203171485676  0.4677240766178912
  0.4687936937471449  0.7911933590488758  0.5193188382509533
  0.7815654837722406  0.4177915981478080  0.3889674223696531
  0.1098596658754687  0.5392128406593741  0.5640930778471756
  0.3311208389405280  0.8694612713989684  0.5146055869721877
  0.7757510485203554  0.5828986385263377  0.4066407110867942
  0.9955534939329382  0.1686448351941365  0.5914321981194419
  0.1646730521304391  0.0040826860703262  0.5933471142171669
  0.9879619682360499  0.8132650369406278  0.5844597590962408
  0.2814000585598535  0.3503015779962979  0.6424378629971557
  0.8293638375698791  0.9883258584312031  0.5847976476719197
  0.7316208835296791  0.5866407290445679  0.6254448545247229
  0.2706069222320480  0.6804060653404846  0.6268829141313716
  0.7331481436560310  0.2663344789321940  0.6422584110677079
  0.6681465744788539  0.5846554546955076  0.7205517322793966
  0.3263766706948346  0.3681159812336787  0.7400766677634465
  0.5954217947034834  0.3783486757252916  0.7537158868547635
  0.3941129298892534  0.5717241454776385  0.7447879431718576
  0.1083639786352251  0.8780161626553920  0.7349659291931232
  0.8689303980989322  0.0596931690261542  0.7521429300203124
  0.1433422671597455  0.1007826416953392  0.7889202107494597
  0.8056812260691331  0.8826384528607107  0.7527934045023272
  0.2374392368359466  0.7741069486212027  0.8502506654591002
  0.7327386925431441  0.1723818341956544  0.8654539667626580
  0.2463253921876429  0.2318585924624159  0.9126212010291823
  0.7426483919508442  0.8828211488785485  0.8459269081069749
  0.6733097845360021  0.4745250852482812  0.9062225233944901
  0.4757364806067557  0.3201523458863988  0.9253005724134198
  0.3089109723733614  0.5007094701371386  0.9176941499794040
  0.2149940833216419  0.9149659596395381  0.9273741622203104
  0.0972783894431757  0.2485301260599400  0.0834508808475576
  0.1790809129376427  0.0060195756287200  0.4097769986157758
  0.2278747450595873  0.0797918869595335  0.9063942710623607
  0.5532895299267224  0.2125780282055345  0.0107759605396964
  0.3299615514165026  0.7813074956083810  0.9944845160130100
  0.7782575923173098  0.5589213211375750  0.9890051491943979
  0.2156382062369389  0.3861383061004915  0.0191205830474956
  0.2265008197923635  0.8523504964794171  0.9435533390545956
  0.1563720029785571  0.2693590243030641  0.0679373829051073
  0.4097393801636784  0.2409186785586357  0.0264799477118416
  0.7550076023093339  0.4093461399224978  0.9911471917722707
  0.5584121531920943  0.0177379931974784  0.0456752610311781
  0.9624519608942137  0.5831915065448214  0.9590988573067918
  0.2448194439247544  0.0161652547059035  0.9184039042049221
  0.9918844207490096  0.2656791743466300  0.0903830128996645
  0.5029664139286325  0.3741012784669238  0.0764683363172338
  0.5185611200793119  0.6885618764121304  0.0332912856011021
  0.6938910236203810  0.6815364104260055  0.0782956562607282
  0.3282575673282722  0.3893100378573635  0.1222205238731959
  0.3276430776615484  0.6636569219971662  0.0909113021063561
  0.6880642095342324  0.3237080698027768  0.0977915627229038
  0.2150388451585954  0.7813014544498742  0.1240841491853928
  0.8169988328623958  0.2266033588221177  0.1259133468325331
  0.6099405825914275  0.6203995747291771  0.1538359267363774
  0.4248078090703871  0.4291776506856237  0.1960645061168833
  0.4242556010486993  0.6154268246218706  0.1613654277444496
  0.6288589067885653  0.4170777948576117  0.1705501415063964
  0.1635828755308566  0.1405019654832742  0.2212962541035850
  0.9038640114730896  0.8803168248863642  0.1957327892533698
  0.6295219302445005  0.6596828229203240  0.2680860622215278
  0.3474711198112530  0.4351419939800962  0.3110181019791227
  0.9287776521966080  0.1188069881961695  0.3301719298739130
  0.1168710799733148  0.9016483456093241  0.3304329183300112
  0.1243844875383218  0.1029637594694890  0.3339767581450559
  0.9235669557907400  0.9155968549387623  0.3129012772459916
  0.7508892156668310  0.3177728700978406  0.3738625736049812
  0.2971172608824091  0.7023286956770676  0.3690875428060849
  0.8509261635280083  0.1951602510320072  0.4039181323429943
  0.1828036652112743  0.8162400893681010  0.4027784720571361
  0.1882533310111398  0.1782957682970618  0.4137991296910073
  0.8345703850935848  0.8486434528594131  0.3837314403329941
  0.0066624087192864  0.8700067920933492  0.4320179096827346
  0.0150695091224193  0.1279805734905679  0.4453867051916731
  0.8916708936158031  0.0063206500903021  0.4346021592137461
  0.1350118296311251  0.9988165319405766  0.4427696560127075
  0.8927970192460890  0.7178821510769353  0.4740893693046502
  0.0893216715627005  0.2795297562763324  0.5141469957709148
  0.7405256471928823  0.0836621573354748  0.4933347697878077
  0.2808841471030306  0.0673722329861874  0.5056002933528632
  0.7875124381016363  0.6460806277214957  0.4226403907874641
  0.2845801881554024  0.9170502102156348  0.5106397052734550
  0.9431658080184349  0.2640290546976800  0.5255359911385469
  0.7343114448698884  0.9322331677702564  0.4868971692379702
  0.0977752813480635  0.4789187445908212  0.5479192437928688
  0.5908514415502282  0.1680660286361615  0.4730455143900514
  0.8043439344071146  0.4813559675183754  0.3979135124711490
  0.4287533216121560  0.8418710357448873  0.5209692836395519
  0.0085815005022312  0.1119065358546010  0.5700920382697703
  0.9976447001376130  0.8554858762686237  0.5503956205204332
  0.1226971198584152  0.9851068597302444  0.5615296030114436
  0.8810182377664901  0.9902884491228221  0.5577056872236739
  0.1678222732912928  0.7931854712629089  0.5852612258139871
  0.8347349007391216  0.1575165314014271  0.6052272359978730
  0.8197210210612766  0.8132600877894589  0.5826826513580414
  0.1839509379429458  0.1372052386141505  0.6111937717663309
  0.7574482221003080  0.6465215826629915  0.6216300725726285
  0.2507859673860935  0.2925018858478268  0.6417155155428134
  0.0953714117426898  0.8690048578722980  0.6616695850159715
  0.8941044078722271  0.0705202929552087  0.6793813916224494
  0.9001830098876411  0.8726396623307693  0.6611007660551493
  0.0983537031458894  0.0682943550603810  0.6831382762234099
  0.6284125093685304  0.3585356173682612  0.7147613557411319
  0.3669217798483757  0.5908799926514519  0.7040695039038596
  0.1383906738931984  0.8599448873545086  0.7747988029218504
  0.8338031823856298  0.0764887202903708  0.7910266141052062
  0.3802014394336339  0.3913716302843255  0.8429256985563498
  0.5923290602222053  0.5776245833554654  0.8198773706540905
  0.5748239695681860  0.3720752412067370  0.8270939208655790
  0.4035175548274310  0.5783554755567906  0.8193390784991692
  0.2114282166438244  0.1833844342918098  0.8880893417986471
  0.7137123503295086  0.8243126520853181  0.8496160231472984
  0.3124004801375335  0.3106121392424797  0.9186072801466807
  0.6596608519079012  0.6658286018582444  0.8913950443693963
  0.6403958177706315  0.2952550853677209  0.9037497525636340
  0.3464558827122062  0.6739497985458911  0.8908979930867744
  0.4841422397714297  0.3752171692875521  0.9496825249545751
  0.3511869919043491  0.5064511731366252  0.9512097283857841
  0.6210006301973721  0.4832939440509634  0.9319415475363328
  0.6096821007023152  0.5017766500835421  0.0499501176065422
  0.4299958996158182  0.5201100695554217  0.0495011415784816
  0.5045992979066298  0.6035258131214789  0.9366436543120358
 
  0.00000000E+00  0.00000000E+00  0.00000000E+00
  0.00000000E+00  0.00000000E+00  0.00000000E+00
  0.00000000E+00  0.00000000E+00  0.00000000E+00
  0.00000000E+00  0.00000000E+00  0.00000000E+00
  0.00000000E+00  0.00000000E+00  0.00000000E+00
  0.00000000E+00  0.00000000E+00  0.00000000E+00
  0.00000000E+00  0.00000000E+00  0.00000000E+00
  0.00000000E+00  0.00000000E+00  0.00000000E+00
  0.00000000E+00  0.00000000E+00  0.00000000E+00
  0.00000000E+00  0.00000000E+00  0.00000000E+00
  0.00000000E+00  0.00000000E+00  0.00000000E+00
  0.00000000E+00  0.00000000E+00  0.00000000E+00
  0.00000000E+00  0.00000000E+00  0.00000000E+00
  0.00000000E+00  0.00000000E+00  0.00000000E+00
  0.00000000E+00  0.00000000E+00  0.00000000E+00
  0.00000000E+00  0.00000000E+00  0.00000000E+00
  0.00000000E+00  0.00000000E+00  0.00000000E+00
  0.00000000E+00  0.00000000E+00  0.00000000E+00
  0.00000000E+00  0.00000000E+00  0.00000000E+00
  0.00000000E+00  0.00000000E+00  0.00000000E+00
  0.00000000E+00  0.00000000E+00  0.00000000E+00
  0.00000000E+00  0.00000000E+00  0.00000000E+00
  0.00000000E+00  0.00000000E+00  0.00000000E+00
  0.00000000E+00  0.00000000E+00  0.00000000E+00
  0.00000000E+00  0.00000000E+00  0.00000000E+00
  0.00000000E+00  0.00000000E+00  0.00000000E+00
  0.00000000E+00  0.00000000E+00  0.00000000E+00
  0.00000000E+00  0.00000000E+00  0.00000000E+00
  0.00000000E+00  0.00000000E+00  0.00000000E+00
  0.00000000E+00  0.00000000E+00  0.00000000E+00
  0.00000000E+00  0.00000000E+00  0.00000000E+00
  0.00000000E+00  0.00000000E+00  0.00000000E+00
  0.00000000E+00  0.00000000E+00  0.00000000E+00
  0.00000000E+00  0.00000000E+00  0.00000000E+00
  0.00000000E+00  0.00000000E+00  0.00000000E+00
  0.00000000E+00  0.00000000E+00  0.00000000E+00
  0.00000000E+00  0.00000000E+00  0.00000000E+00
  0.00000000E+00  0.00000000E+00  0.00000000E+00
  0.00000000E+00  0.00000000E+00  0.00000000E+00
  0.00000000E+00  0.00000000E+00  0.00000000E+00
  0.00000000E+00  0.00000000E+00  0.00000000E+00
  0.00000000E+00  0.00000000E+00  0.00000000E+00
  0.00000000E+00  0.00000000E+00  0.00000000E+00
  0.00000000E+00  0.00000000E+00  0.00000000E+00
  0.00000000E+00  0.00000000E+00  0.00000000E+00
  0.00000000E+00  0.00000000E+00  0.00000000E+00
  0.00000000E+00  0.00000000E+00  0.00000000E+00
  0.00000000E+00  0.00000000E+00  0.00000000E+00
  0.00000000E+00  0.00000000E+00  0.00000000E+00
  0.00000000E+00  0.00000000E+00  0.00000000E+00
  0.00000000E+00  0.00000000E+00  0.00000000E+00
  0.00000000E+00  0.00000000E+00  0.00000000E+00
  0.00000000E+00  0.00000000E+00  0.00000000E+00
  0.00000000E+00  0.00000000E+00  0.00000000E+00
  0.00000000E+00  0.00000000E+00  0.00000000E+00
  0.00000000E+00  0.00000000E+00  0.00000000E+00
  0.00000000E+00  0.00000000E+00  0.00000000E+00
  0.00000000E+00  0.00000000E+00  0.00000000E+00
  0.00000000E+00  0.00000000E+00  0.00000000E+00
  0.00000000E+00  0.00000000E+00  0.00000000E+00
  0.00000000E+00  0.00000000E+00  0.00000000E+00
  0.00000000E+00  0.00000000E+00  0.00000000E+00
  0.00000000E+00  0.00000000E+00  0.00000000E+00
  0.00000000E+00  0.00000000E+00  0.00000000E+00
  0.00000000E+00  0.00000000E+00  0.00000000E+00
  0.00000000E+00  0.00000000E+00  0.00000000E+00
  0.00000000E+00  0.00000000E+00  0.00000000E+00
  0.00000000E+00  0.00000000E+00  0.00000000E+00
  0.00000000E+00  0.00000000E+00  0.00000000E+00
  0.00000000E+00  0.00000000E+00  0.00000000E+00
  0.00000000E+00  0.00000000E+00  0.00000000E+00
  0.00000000E+00  0.00000000E+00  0.00000000E+00
  0.00000000E+00  0.00000000E+00  0.00000000E+00
  0.00000000E+00  0.00000000E+00  0.00000000E+00
  0.00000000E+00  0.00000000E+00  0.00000000E+00
  0.00000000E+00  0.00000000E+00  0.00000000E+00
  0.00000000E+00  0.00000000E+00  0.00000000E+00
  0.00000000E+00  0.00000000E+00  0.00000000E+00
  0.00000000E+00  0.00000000E+00  0.00000000E+00
  0.00000000E+00  0.00000000E+00  0.00000000E+00
  0.00000000E+00  0.00000000E+00  0.00000000E+00
  0.00000000E+00  0.00000000E+00  0.00000000E+00
  0.00000000E+00  0.00000000E+00  0.00000000E+00
  0.00000000E+00  0.00000000E+00  0.00000000E+00
  0.00000000E+00  0.00000000E+00  0.00000000E+00
  0.00000000E+00  0.00000000E+00  0.00000000E+00
  0.00000000E+00  0.00000000E+00  0.00000000E+00
  0.00000000E+00  0.00000000E+00  0.00000000E+00
  0.00000000E+00  0.00000000E+00  0.00000000E+00
  0.00000000E+00  0.00000000E+00  0.00000000E+00
  0.00000000E+00  0.00000000E+00  0.00000000E+00
  0.00000000E+00  0.00000000E+00  0.00000000E+00
  0.00000000E+00  0.00000000E+00  0.00000000E+00
  0.00000000E+00  0.00000000E+00  0.00000000E+00
  0.00000000E+00  0.00000000E+00  0.00000000E+00
  0.00000000E+00  0.00000000E+00  0.00000000E+00
  0.00000000E+00  0.00000000E+00  0.00000000E+00
  0.00000000E+00  0.00000000E+00  0.00000000E+00
  0.00000000E+00  0.00000000E+00  0.00000000E+00
  0.00000000E+00  0.00000000E+00  0.00000000E+00
  0.00000000E+00  0.00000000E+00  0.00000000E+00
  0.00000000E+00  0.00000000E+00  0.00000000E+00
  0.00000000E+00  0.00000000E+00  0.00000000E+00
  0.00000000E+00  0.00000000E+00  0.00000000E+00
  0.00000000E+00  0.00000000E+00  0.00000000E+00
  0.00000000E+00  0.00000000E+00  0.00000000E+00
  0.00000000E+00  0.00000000E+00  0.00000000E+00
  0.00000000E+00  0.00000000E+00  0.00000000E+00
  0.00000000E+00  0.00000000E+00  0.00000000E+00
  0.00000000E+00  0.00000000E+00  0.00000000E+00
  0.00000000E+00  0.00000000E+00  0.00000000E+00
  0.00000000E+00  0.00000000E+00  0.00000000E+00
  0.00000000E+00  0.00000000E+00  0.00000000E+00
  0.00000000E+00  0.00000000E+00  0.00000000E+00
  0.00000000E+00  0.00000000E+00  0.00000000E+00
  0.00000000E+00  0.00000000E+00  0.00000000E+00
  0.00000000E+00  0.00000000E+00  0.00000000E+00
  0.00000000E+00  0.00000000E+00  0.00000000E+00
  0.00000000E+00  0.00000000E+00  0.00000000E+00
  0.00000000E+00  0.00000000E+00  0.00000000E+00
  0.00000000E+00  0.00000000E+00  0.00000000E+00
  0.00000000E+00  0.00000000E+00  0.00000000E+00
  0.00000000E+00  0.00000000E+00  0.00000000E+00
  0.00000000E+00  0.00000000E+00  0.00000000E+00
  0.00000000E+00  0.00000000E+00  0.00000000E+00
  0.00000000E+00  0.00000000E+00  0.00000000E+00
  0.00000000E+00  0.00000000E+00  0.00000000E+00
  0.00000000E+00  0.00000000E+00  0.00000000E+00
  0.00000000E+00  0.00000000E+00  0.00000000E+00
  0.00000000E+00  0.00000000E+00  0.00000000E+00
  0.00000000E+00  0.00000000E+00  0.00000000E+00
  0.00000000E+00  0.00000000E+00  0.00000000E+00
  0.00000000E+00  0.00000000E+00  0.00000000E+00
  0.00000000E+00  0.00000000E+00  0.00000000E+00
  0.00000000E+00  0.00000000E+00  0.00000000E+00
  0.00000000E+00  0.00000000E+00  0.00000000E+00
  0.00000000E+00  0.00000000E+00  0.00000000E+00
  0.00000000E+00  0.00000000E+00  0.00000000E+00
  0.00000000E+00  0.00000000E+00  0.00000000E+00
  0.00000000E+00  0.00000000E+00  0.00000000E+00
  0.00000000E+00  0.00000000E+00  0.00000000E+00
  0.00000000E+00  0.00000000E+00  0.00000000E+00
  0.00000000E+00  0.00000000E+00  0.00000000E+00
  0.00000000E+00  0.00000000E+00  0.00000000E+00
  0.00000000E+00  0.00000000E+00  0.00000000E+00
  0.00000000E+00  0.00000000E+00  0.00000000E+00
  0.00000000E+00  0.00000000E+00  0.00000000E+00
  0.00000000E+00  0.00000000E+00  0.00000000E+00
  0.00000000E+00  0.00000000E+00  0.00000000E+00
  0.00000000E+00  0.00000000E+00  0.00000000E+00
  0.00000000E+00  0.00000000E+00  0.00000000E+00
  0.00000000E+00  0.00000000E+00  0.00000000E+00
  0.00000000E+00  0.00000000E+00  0.00000000E+00
  0.00000000E+00  0.00000000E+00  0.00000000E+00
  0.00000000E+00  0.00000000E+00  0.00000000E+00
  0.00000000E+00  0.00000000E+00  0.00000000E+00
  0.00000000E+00  0.00000000E+00  0.00000000E+00
  0.00000000E+00  0.00000000E+00  0.00000000E+00
  0.00000000E+00  0.00000000E+00  0.00000000E+00
  0.00000000E+00  0.00000000E+00  0.00000000E+00
  0.00000000E+00  0.00000000E+00  0.00000000E+00
  0.00000000E+00  0.00000000E+00  0.00000000E+00
  0.00000000E+00  0.00000000E+00  0.00000000E+00
  0.00000000E+00  0.00000000E+00  0.00000000E+00
  0.00000000E+00  0.00000000E+00  0.00000000E+00
  0.00000000E+00  0.00000000E+00  0.00000000E+00
  0.00000000E+00  0.00000000E+00  0.00000000E+00
  0.00000000E+00  0.00000000E+00  0.00000000E+00
  0.00000000E+00  0.00000000E+00  0.00000000E+00
  0.00000000E+00  0.00000000E+00  0.00000000E+00
  0.00000000E+00  0.00000000E+00  0.00000000E+00
  0.00000000E+00  0.00000000E+00  0.00000000E+00
  0.00000000E+00  0.00000000E+00  0.00000000E+00
  0.00000000E+00  0.00000000E+00  0.00000000E+00
  0.00000000E+00  0.00000000E+00  0.00000000E+00
  0.00000000E+00  0.00000000E+00  0.00000000E+00
  0.00000000E+00  0.00000000E+00  0.00000000E+00
  0.00000000E+00  0.00000000E+00  0.00000000E+00
  0.00000000E+00  0.00000000E+00  0.00000000E+00
  0.00000000E+00  0.00000000E+00  0.00000000E+00
  0.00000000E+00  0.00000000E+00  0.00000000E+00
  0.00000000E+00  0.00000000E+00  0.00000000E+00
  0.00000000E+00  0.00000000E+00  0.00000000E+00
  0.00000000E+00  0.00000000E+00  0.00000000E+00
  0.00000000E+00  0.00000000E+00  0.00000000E+00
  0.00000000E+00  0.00000000E+00  0.00000000E+00
  0.00000000E+00  0.00000000E+00  0.00000000E+00
  0.00000000E+00  0.00000000E+00  0.00000000E+00
  0.00000000E+00  0.00000000E+00  0.00000000E+00
  0.00000000E+00  0.00000000E+00  0.00000000E+00
  0.00000000E+00  0.00000000E+00  0.00000000E+00
  0.00000000E+00  0.00000000E+00  0.00000000E+00
  0.00000000E+00  0.00000000E+00  0.00000000E+00
  0.00000000E+00  0.00000000E+00  0.00000000E+00
  0.00000000E+00  0.00000000E+00  0.00000000E+00
  0.00000000E+00  0.00000000E+00  0.00000000E+00
  0.00000000E+00  0.00000000E+00  0.00000000E+00
  0.00000000E+00  0.00000000E+00  0.00000000E+00
  0.00000000E+00  0.00000000E+00  0.00000000E+00
  0.00000000E+00  0.00000000E+00  0.00000000E+00
  0.00000000E+00  0.00000000E+00  0.00000000E+00
  0.00000000E+00  0.00000000E+00  0.00000000E+00
  0.00000000E+00  0.00000000E+00  0.00000000E+00
  0.00000000E+00  0.00000000E+00  0.00000000E+00
  0.00000000E+00  0.00000000E+00  0.00000000E+00
  0.00000000E+00  0.00000000E+00  0.00000000E+00
  0.00000000E+00  0.00000000E+00  0.00000000E+00
  0.00000000E+00  0.00000000E+00  0.00000000E+00
  0.00000000E+00  0.00000000E+00  0.00000000E+00
  0.00000000E+00  0.00000000E+00  0.00000000E+00
  0.00000000E+00  0.00000000E+00  0.00000000E+00
  0.00000000E+00  0.00000000E+00  0.00000000E+00
  0.00000000E+00  0.00000000E+00  0.00000000E+00
  0.00000000E+00  0.00000000E+00  0.00000000E+00
  0.00000000E+00  0.00000000E+00  0.00000000E+00
  0.00000000E+00  0.00000000E+00  0.00000000E+00
  0.00000000E+00  0.00000000E+00  0.00000000E+00
  0.00000000E+00  0.00000000E+00  0.00000000E+00
  0.00000000E+00  0.00000000E+00  0.00000000E+00
  0.00000000E+00  0.00000000E+00  0.00000000E+00
  0.00000000E+00  0.00000000E+00  0.00000000E+00
  0.00000000E+00  0.00000000E+00  0.00000000E+00
  0.00000000E+00  0.00000000E+00  0.00000000E+00
  0.00000000E+00  0.00000000E+00  0.00000000E+00
  0.00000000E+00  0.00000000E+00  0.00000000E+00
  0.00000000E+00  0.00000000E+00  0.00000000E+00
  0.00000000E+00  0.00000000E+00  0.00000000E+00
  0.00000000E+00  0.00000000E+00  0.00000000E+00
  0.00000000E+00  0.00000000E+00  0.00000000E+00
  0.00000000E+00  0.00000000E+00  0.00000000E+00
  0.00000000E+00  0.00000000E+00  0.00000000E+00
  0.00000000E+00  0.00000000E+00  0.00000000E+00
  0.00000000E+00  0.00000000E+00  0.00000000E+00
  0.00000000E+00  0.00000000E+00  0.00000000E+00
  0.00000000E+00  0.00000000E+00  0.00000000E+00
  0.00000000E+00  0.00000000E+00  0.00000000E+00
  0.00000000E+00  0.00000000E+00  0.00000000E+00
  0.00000000E+00  0.00000000E+00  0.00000000E+00
  0.00000000E+00  0.00000000E+00  0.00000000E+00
  0.00000000E+00  0.00000000E+00  0.00000000E+00
  0.00000000E+00  0.00000000E+00  0.00000000E+00
  0.00000000E+00  0.00000000E+00  0.00000000E+00
  0.00000000E+00  0.00000000E+00  0.00000000E+00
  0.00000000E+00  0.00000000E+00  0.00000000E+00
  0.00000000E+00  0.00000000E+00  0.00000000E+00
  0.00000000E+00  0.00000000E+00  0.00000000E+00
  0.00000000E+00  0.00000000E+00  0.00000000E+00
  0.00000000E+00  0.00000000E+00  0.00000000E+00
  0.00000000E+00  0.00000000E+00  0.00000000E+00
  0.00000000E+00  0.00000000E+00  0.00000000E+00
  0.00000000E+00  0.00000000E+00  0.00000000E+00
  0.00000000E+00  0.00000000E+00  0.00000000E+00
  0.00000000E+00  0.00000000E+00  0.00000000E+00
  0.00000000E+00  0.00000000E+00  0.00000000E+00
  0.00000000E+00  0.00000000E+00  0.00000000E+00
  0.00000000E+00  0.00000000E+00  0.00000000E+00
  0.00000000E+00  0.00000000E+00  0.00000000E+00
  0.00000000E+00  0.00000000E+00  0.00000000E+00
  0.00000000E+00  0.00000000E+00  0.00000000E+00
  0.00000000E+00  0.00000000E+00  0.00000000E+00
  0.00000000E+00  0.00000000E+00  0.00000000E+00
