# Supplementary material for: Dramatic Enhancement of Rare-Earth Metal–Organic Framework Stability Via Metal Cluster Fluorination
Source: JACS Au. 2022 Aug 9;2(8):1889–98. doi: 10.1021/jacsau.2c00259 (PMC9400048; doi:10.1021/jacsau.2c00259)
Supplement: Supplementary file 2 — au2c00259_si_002.zip [file au2c00259_si_002.zip › jacs_supplement/poscars/empty_stability/dobdc/mixed/tb/single/four/POSCAR]

POSCAR file written by OVITO Basic 3.5.4
   1.00000000000000     
    15.2882398596889164   -0.0364828649472088    0.0715711981640835
    -0.0829911902527065   14.8919766608611024   -0.0610660039289165
     0.2168231370137021   -0.1144144890066442   21.3275742429475699
   C    Tb   H    O    F 
    96    12    64    84     4
Direct
  0.3543207266830279  0.9347310877732298  0.9745949765893869
  0.0617257969105225  0.3886106362066286  0.0325642655834386
  0.4740389442667663  0.1887953694028326  0.0143536438176213
  0.8021344666724772  0.4786513181984233  0.9927868840926521
  0.4438472779122833  0.0959311292837555  0.9974326355668452
  0.8954067164478658  0.4567411074538938  0.0063736543274970
  0.4815663656361266  0.0144568709798207  0.0158264443050768
  0.4350197450644586  0.9351463994860580  0.0052195915009889
  0.9706438983111170  0.5054270960667822  0.9874608453041773
  0.0523380382984584  0.4694473428910229  0.0000315650166982
  0.3659730013852922  0.0945942998331049  0.9645982217787150
  0.9051675142112927  0.3779364714224300  0.0397737942390890
  0.3210608309475376  0.0157740402626274  0.9515998224866138
  0.9859667453427008  0.3435908655348783  0.0543916673701190
  0.3033066653895560  0.8514820865523802  0.9716181922080978
  0.1495775286573320  0.3512187681721599  0.0391117187052643
  0.6727441480794809  0.6742187345782540  0.1352319040504000
  0.3550461274722991  0.3905136507725473  0.1782773436567027
  0.3546986684021078  0.6541073274124614  0.1476906711740327
  0.6806395567907302  0.3539085098398047  0.1544058331881715
  0.7905744166149944  0.7793509394034359  0.1676592316189982
  0.2544567565228064  0.2665276683268445  0.2035954381476088
  0.2379335142168131  0.7618330932675192  0.1837057352489921
  0.7999344079883599  0.2475323033109973  0.1865534060810035
  0.7197401819228446  0.7239617212104221  0.1844494245107455
  0.3026813898611493  0.3397759257447888  0.2253476334118716
  0.3038316593194565  0.6987847133525946  0.1980509402938040
  0.7357028373641228  0.3119955423663114  0.2026687779197687
  0.8448720895022177  0.2046795483107218  0.2336824673173581
  0.1962241933337623  0.8068777023199161  0.2330362169931135
  0.2090608092042245  0.2098984734644134  0.2446406587736050
  0.8372257307769644  0.8267987407300197  0.2129413529727913
  0.6937766195591166  0.7157530684596978  0.2485055248301720
  0.3039456566946157  0.3603838557565240  0.2902629742229124
  0.3235718890141257  0.6800864871994889  0.2603266003404059
  0.7207435744218600  0.3347288813881377  0.2655355017871344
  0.8279804755958153  0.2255278692618319  0.2965976586221188
  0.2160555193671811  0.7884461156921532  0.2953591697303395
  0.2145900034642096  0.2273888369826338  0.3098115216499409
  0.8118012504676955  0.8169885926456857  0.2768016986130135
  0.7663313337107667  0.2925329159569401  0.3124326332096032
  0.2796086010417866  0.7228123485688940  0.3095466494656947
  0.2607978353017657  0.3030074728141656  0.3313413296866727
  0.7408954425044385  0.7624672024598595  0.2935336700207998
  0.8732731748793015  0.1747711795824216  0.3458540056766282
  0.1698265585245053  0.8388340662407359  0.3453610185980267
  0.1741393416817516  0.1663064634493523  0.3557598453794029
  0.8595074696150320  0.8621256737761698  0.3278182301804620
  0.9080452439971083  0.5612709205757653  0.4588484856976223
  0.4193361224671506  0.9981452993391429  0.5027762593600329
  0.0121996537981204  0.3081898804335879  0.5108102444822649
  0.6996500169005984  0.0088142893975132  0.4898234693480532
  0.9900693329075168  0.4001505336442577  0.4880162249450279
  0.6018095043861464  0.0097803303435597  0.4923063668840655
  0.0254141402410042  0.4815848850116566  0.5104244548773522
  0.5510195450753841  0.0878241561721183  0.4850119454222650
  0.9185474168026246  0.4012140394861916  0.4483302099793747
  0.5604763539647024  0.9275385706544981  0.5036461144686655
  0.8766208352248483  0.4799796599825328  0.4332300944772740
  0.4705911799344165  0.9209216633776478  0.5087427742236628
  0.8608585752681250  0.6458335565863749  0.4520469655421309
  0.3236914684572625  0.9973851125767652  0.5071369766915126
  0.1524788917928817  0.8116658940524601  0.6434851499808332
  0.8420885205590452  0.1350937501210510  0.6613159769332526
  0.8371316725623217  0.8223428793009901  0.6402821167677075
  0.1543244481771566  0.1270895166574064  0.6672922652294986
  0.2622899460278134  0.6996338079147080  0.6764555508440679
  0.7382999305801405  0.2538125339009554  0.6922784054450517
  0.7448818810344022  0.6888413617206481  0.6778820952645574
  0.2424496587047003  0.2638109362887917  0.7020932323536613
  0.2035341081854440  0.7680485067578218  0.6925598609294070
  0.7887701918646002  0.1808151676851608  0.7099475476993788
  0.7837351420853125  0.7736929694977661  0.6880610115833292
  0.1933346518977501  0.1855127953876305  0.7167286787153699
  0.2840196292181645  0.3099242635461223  0.7502731819930943
  0.6981477173109880  0.6492602082668100  0.7269239095249134
  0.6862405346598379  0.2995088203974987  0.7357379125664281
  0.3112498853015992  0.6569449714291338  0.7217094415430907
  0.1934464238616016  0.7954513712883440  0.7563693334181067
  0.7880670298112875  0.1514365899151571  0.7730328180909325
  0.7729876456022211  0.8157301961810219  0.7463635844418945
  0.1832695170049590  0.1597165795640478  0.7793196090975485
  0.2762041496555483  0.2825937536085590  0.8124479221364425
  0.6882777837498537  0.6909406863114782  0.7855412741636982
  0.6859362856809881  0.2706540994542763  0.7990414137970987
  0.3020111650469275  0.6858003475785495  0.7852058077415833
  0.2230624568883499  0.2078192988947904  0.8273164239090534
  0.7251853378819959  0.7770803423864123  0.7951980396078895
  0.7365628485271785  0.1975895974153019  0.8167059673693586
  0.2437729217880928  0.7538970087272148  0.8013580026090494
  0.3263236320406548  0.3317641020950788  0.8607904314647215
  0.6439883080381676  0.6394179388887338  0.8361821236448890
  0.6330720654349946  0.3174178767062372  0.8473456134878248
  0.3525216596155332  0.6441551855889074  0.8356682680128671
  0.9830012369067447  0.5608767323720585  0.4959563984458057
  0.4605255795393077  0.0805508460353650  0.4910229524600140
  0.3697252285963160  0.3853138251085824  0.0184851020302617
  0.6377910197437728  0.6168041241117024  0.9883882927233216
  0.6149435955956548  0.3593726644207038  0.0016053275308323
  0.3909508978626803  0.6432277071794559  0.9929074539410649
  0.5186746852184143  0.5025211146396558  0.1324362454076251
  0.0166337968041432  0.0051069953916567  0.3746724995133661
  0.1238903233787667  0.8689090050134851  0.4973386069725478
  0.8854195190380523  0.1240866645034657  0.5048387954785412
  0.8725113323394496  0.8698836685567173  0.4883977753255522
  0.1336608967750337  0.1256970752448296  0.5098130558494063
  0.9966063329603116  0.9805492965106097  0.6253005637899278
  0.4927570033492401  0.4849674076973045  0.8757176133878559
  0.3388401444774942  0.1591489281052318  0.9516685775672329
  0.4595050762984343  0.8708922793962159  0.0222936476969409
  0.8455360968884165  0.3419870378674190  0.0531013693845068
  0.5751639737371974  0.9564553350766047  0.0579635616335850
  0.1123423985980239  0.5029961015430473  0.9835349217585119
  0.0180171240455067  0.6084995116174809  0.9453680909046369
  0.9324659604979288  0.2442692314651964  0.1005714531073210
  0.5222912802312862  0.7074192134064532  0.0776239136473151
  0.7686923012325693  0.2568367460744625  0.1018233546438481
  0.2524105371145637  0.7395897277651855  0.0973168291587498
  0.4971311518928516  0.3170287234737401  0.0984095722295990
  0.8096808859524955  0.7843487536716509  0.1181902441130447
  0.2527968823241622  0.2528660663947164  0.1531785093346514
  0.1468402787417560  0.8572421708884193  0.2230817775408838
  0.8927369914319314  0.1526465259795700  0.2221364894840079
  0.9280635940067157  0.9050897118046706  0.2361100695225389
  0.1373681542623189  0.1097969049136935  0.2592097639772604
  0.3320162907365614  0.4452622462187108  0.3547932172417347
  0.6019817440059541  0.6384674725624819  0.2274584306014233
  0.6711588905327517  0.3850254085938616  0.2770635114431101
  0.3738469316881208  0.6305328716380316  0.2701230359173934
  0.2615643418837763  0.3152550650766557  0.3821225694944275
  0.7233883525632336  0.7559178175538435  0.3431461253364674
  0.0161743571664843  0.1795499685132924  0.4179790114233910
  0.8404926885852007  0.0015100421771166  0.4084247128126037
  0.2581986866004726  0.7404988206149383  0.3952739247348163
  0.7856809096836130  0.2674778964276925  0.3978738373405406
  0.0054617293118966  0.8264459552640062  0.3969712030997528
  0.0044721115954545  0.6253192522916393  0.5159998353066229
  0.4186333390422519  0.1394141488055496  0.4862096564870342
  0.6028170814700644  0.8689688109859617  0.5082737337757095
  0.8922135825757849  0.3366679954464047  0.4324706291587646
  0.5456277554904503  0.2126731637531307  0.4663485045112310
  0.4683524902594201  0.7899444834525511  0.5184919968532853
  0.7811593006438144  0.4162936479871320  0.3886268261571573
  0.1071914811016796  0.5393231214351815  0.5652080456760871
  0.3305310665790699  0.8685003949319849  0.5150187455808606
  0.7742736868073834  0.5815368378331200  0.4062880249891947
  0.9950487458186217  0.1682689112327509  0.5914486056621087
  0.1641730746475574  0.0031999994200618  0.5938028808571474
  0.9868823164311351  0.8131167110142314  0.5849243681924179
  0.2789068802125811  0.3517109642613079  0.6428777611927643
  0.8285683085451581  0.9883696693103516  0.5852524051112766
  0.7315269961758304  0.5851783799260986  0.6258239144361326
  0.2693321988132027  0.6793979212334307  0.6272131281594966
  0.7401053209702155  0.2745081989546421  0.6432385647932790
  0.6691042628884247  0.5820886696292078  0.7212116676804925
  0.3248616695569808  0.3691042652471452  0.7403245449772058
  0.6046594290105745  0.3889665257100461  0.7554678316891099
  0.3929029972431550  0.5708069019037794  0.7450629058905704
  0.1077207912505784  0.8780350020577856  0.7352980330095349
  0.8698376220418993  0.0625063155696566  0.7522555868212208
  0.1435316197846106  0.0999672003481749  0.7893745731173496
  0.8044330760510050  0.8814959646677778  0.7531517278321758
  0.2370175355152568  0.7743727619655303  0.8505510688469045
  0.7352860010008087  0.1771288665698378  0.8658132783646764
  0.2466786541371420  0.2312756430711715  0.9129445636775984
  0.7417890225208978  0.8807161159162789  0.8467585531889341
  0.4763948407873642  0.3171950320402885  0.9245598464184042
  0.3112873080178531  0.5008079845935995  0.9175351868894879
  0.2144397567553966  0.9147894422369731  0.9289738425898051
  0.0979824813521404  0.2503779884998352  0.0813621088368492
  0.1794135756912780  0.0053301454329571  0.4100019804060508
  0.2277989771740465  0.0794368536570715  0.9075285816167380
  0.5536718056720886  0.2119380549026602  0.0124236837345393
  0.3298074621176781  0.7807756179531467  0.9953108384088836
  0.7773703758801034  0.5590533297647156  0.9884196187953336
  0.2160746378501983  0.3898992603614175  0.0182052053181962
  0.2260843996522723  0.8520221996407287  0.9448803551914793
  0.1572053194786136  0.2721056470955077  0.0663575887630046
  0.4098788148120889  0.2406570288564609  0.0278034807806975
  0.7526894126441661  0.4097975048377549  0.9891673021198102
  0.5587489902266682  0.0172636791818448  0.0464146674060189
  0.9606569624822328  0.5828547770352372  0.9556227313098375
  0.2442467475366996  0.0159413074956731  0.9202944648439555
  0.9922338721946460  0.2659025092843450  0.0875060517284112
  0.5032482924930974  0.3738968161010732  0.0765438455970155
  0.5189385174250987  0.6891782158676634  0.0337119013454412
  0.6936044733691631  0.6831246184969757  0.0780518197917814
  0.3284987465531302  0.3909681254146946  0.1219283567855527
  0.3271661862558375  0.6613749353756049  0.0908587394869187
  0.6882346742497134  0.3227334840628586  0.0978162252953538
  0.2158983234142866  0.7807638879667778  0.1244760169283126
  0.8180660803985589  0.2261659305684418  0.1254864836627547
  0.6083631397135605  0.6227048029700057  0.1534337683551357
  0.4256129233124852  0.4278430871025947  0.1960738484296982
  0.4238463324566979  0.6130914509825445  0.1611235814829683
  0.6289791536587970  0.4156151537211912  0.1711237818082481
  0.1632265219466618  0.1403678779563506  0.2210072266982195
  0.9049468977013433  0.8798146318792490  0.1955462920076272
  0.6254891308851995  0.6645760374387564  0.2675877558829356
  0.3460590282746168  0.4361192606195985  0.3104062825070741
  0.9291609272528589  0.1170703985060015  0.3298170232701523
  0.1186502781405139  0.9011552768155227  0.3311028485187180
  0.1249832562487185  0.1020215980784442  0.3338252870416625
  0.9250382674447337  0.9141352370621973  0.3128002440456186
  0.7507211847033446  0.3157985635319491  0.3738119141405605
  0.2989414705199067  0.7016752911811821  0.3692958300797571
  0.8511011454661528  0.1935511090322422  0.4036234474970541
  0.1846985724832777  0.8158460875093851  0.4034062561560816
  0.1889812907373383  0.1774533189268936  0.4135640196146966
  0.8352151429965318  0.8476809974170649  0.3836532953736693
  0.0069937624819474  0.8685582669189174  0.4321763027793963
  0.0153402889773773  0.1273862697056600  0.4451524914988951
  0.8920766254606605  0.0053473455653261  0.4346698302163432
  0.1352782457274557  0.9982728262584430  0.4431178597117977
  0.8898120926071869  0.7169326393898885  0.4746592739678448
  0.0895049069484486  0.2794442329180313  0.5134780355894151
  0.7401959431731484  0.0830206071698854  0.4928518480309521
  0.2805431054227583  0.0665901800797002  0.5062480034259096
  0.7855122444036624  0.6447481036577614  0.4224327057691610
  0.2839657883497964  0.9161749677591473  0.5114212148005350
  0.9431363501104002  0.2635841733393036  0.5246596386695757
  0.7341082298423203  0.9315312973174557  0.4860133146766117
  0.0959606954391674  0.4791074729553344  0.5485234787463327
  0.5904684993340936  0.1671084907904898  0.4717100808771377
  0.8036545155105230  0.4800159455283506  0.3974058624378642
  0.4283044620718570  0.8406491956865167  0.5203860589981559
  0.0081953862172739  0.1115974253636836  0.5700078583457753
  0.9969741940465653  0.8551070308768232  0.5507157578329469
  0.1222107646563941  0.9847598037328922  0.5618693905050947
  0.8801196121277641  0.9900448984541796  0.5578630011637884
  0.1669914623267772  0.7924972438903097  0.5856212053853298
  0.8347191484365482  0.1588466549536065  0.6049583436223500
  0.8184999348781048  0.8128204303206843  0.5828812175155278
  0.1831193708255228  0.1378387433603265  0.6114311078068440
  0.7566524684782578  0.6454127842703912  0.6217622101422577
  0.2486786739373628  0.2936313039099261  0.6421860942945941
  0.0944161395258334  0.8686025220571949  0.6620633247750121
  0.8940070753613014  0.0720302056156612  0.6791888864753375
  0.8985492885065298  0.8728140898062122  0.6612647238735860
  0.0977473003053930  0.0681017232860484  0.6834290002212384
  0.6385828382946315  0.3698761595954210  0.7166706148919957
  0.3656639253898817  0.5899025961352677  0.7043949512748355
  0.1378916971123658  0.8601724687296013  0.7751069628003151
  0.8353767272764827  0.0803295796201269  0.7912874748605603
  0.3804458341399979  0.3911033527612489  0.8428805476237642
  0.5925812821578731  0.5754833899261200  0.8214676428095302
  0.5787057156551612  0.3774775779125648  0.8282151101018513
  0.4021879023581008  0.5776849141413294  0.8198376334540782
  0.2119955854798476  0.1825564631275967  0.8884949453415132
  0.7135976210226076  0.8217846537584919  0.8505827847155629
  0.3124092158598373  0.3105062365757405  0.9188565676269889
  0.6632376234089890  0.6618404765591492  0.8922703158640601
  0.6415186916041549  0.2974922931237884  0.9043748675675261
  0.3446492282354470  0.6734738940272251  0.8913133243663296
  0.4846654817006595  0.3721890547444033  0.9490234991596296
  0.3550865588729053  0.5059783639404642  0.9500803913911824
  0.6146712793747824  0.5009394605216286  0.0520660253563818
  0.4341529231353931  0.5198528856513533  0.0479099819133353
  0.5054092037167024  0.6088030149265578  0.9345163980770295
  0.6119120911373486  0.4843197397498997  0.9375194266542479
 
  0.00000000E+00  0.00000000E+00  0.00000000E+00
  0.00000000E+00  0.00000000E+00  0.00000000E+00
  0.00000000E+00  0.00000000E+00  0.00000000E+00
  0.00000000E+00  0.00000000E+00  0.00000000E+00
  0.00000000E+00  0.00000000E+00  0.00000000E+00
  0.00000000E+00  0.00000000E+00  0.00000000E+00
  0.00000000E+00  0.00000000E+00  0.00000000E+00
  0.00000000E+00  0.00000000E+00  0.00000000E+00
  0.00000000E+00  0.00000000E+00  0.00000000E+00
  0.00000000E+00  0.00000000E+00  0.00000000E+00
  0.00000000E+00  0.00000000E+00  0.00000000E+00
  0.00000000E+00  0.00000000E+00  0.00000000E+00
  0.00000000E+00  0.00000000E+00  0.00000000E+00
  0.00000000E+00  0.00000000E+00  0.00000000E+00
  0.00000000E+00  0.00000000E+00  0.00000000E+00
  0.00000000E+00  0.00000000E+00  0.00000000E+00
  0.00000000E+00  0.00000000E+00  0.00000000E+00
  0.00000000E+00  0.00000000E+00  0.00000000E+00
  0.00000000E+00  0.00000000E+00  0.00000000E+00
  0.00000000E+00  0.00000000E+00  0.00000000E+00
  0.00000000E+00  0.00000000E+00  0.00000000E+00
  0.00000000E+00  0.00000000E+00  0.00000000E+00
  0.00000000E+00  0.00000000E+00  0.00000000E+00
  0.00000000E+00  0.00000000E+00  0.00000000E+00
  0.00000000E+00  0.00000000E+00  0.00000000E+00
  0.00000000E+00  0.00000000E+00  0.00000000E+00
  0.00000000E+00  0.00000000E+00  0.00000000E+00
  0.00000000E+00  0.00000000E+00  0.00000000E+00
  0.00000000E+00  0.00000000E+00  0.00000000E+00
  0.00000000E+00  0.00000000E+00  0.00000000E+00
  0.00000000E+00  0.00000000E+00  0.00000000E+00
  0.00000000E+00  0.00000000E+00  0.00000000E+00
  0.00000000E+00  0.00000000E+00  0.00000000E+00
  0.00000000E+00  0.00000000E+00  0.00000000E+00
  0.00000000E+00  0.00000000E+00  0.00000000E+00
  0.00000000E+00  0.00000000E+00  0.00000000E+00
  0.00000000E+00  0.00000000E+00  0.00000000E+00
  0.00000000E+00  0.00000000E+00  0.00000000E+00
  0.00000000E+00  0.00000000E+00  0.00000000E+00
  0.00000000E+00  0.00000000E+00  0.00000000E+00
  0.00000000E+00  0.00000000E+00  0.00000000E+00
  0.00000000E+00  0.00000000E+00  0.00000000E+00
  0.00000000E+00  0.00000000E+00  0.00000000E+00
  0.00000000E+00  0.00000000E+00  0.00000000E+00
  0.00000000E+00  0.00000000E+00  0.00000000E+00
  0.00000000E+00  0.00000000E+00  0.00000000E+00
  0.00000000E+00  0.00000000E+00  0.00000000E+00
  0.00000000E+00  0.00000000E+00  0.00000000E+00
  0.00000000E+00  0.00000000E+00  0.00000000E+00
  0.00000000E+00  0.00000000E+00  0.00000000E+00
  0.00000000E+00  0.00000000E+00  0.00000000E+00
  0.00000000E+00  0.00000000E+00  0.00000000E+00
  0.00000000E+00  0.00000000E+00  0.00000000E+00
  0.00000000E+00  0.00000000E+00  0.00000000E+00
  0.00000000E+00  0.00000000E+00  0.00000000E+00
  0.00000000E+00  0.00000000E+00  0.00000000E+00
  0.00000000E+00  0.00000000E+00  0.00000000E+00
  0.00000000E+00  0.00000000E+00  0.00000000E+00
  0.00000000E+00  0.00000000E+00  0.00000000E+00
  0.00000000E+00  0.00000000E+00  0.00000000E+00
  0.00000000E+00  0.00000000E+00  0.00000000E+00
  0.00000000E+00  0.00000000E+00  0.00000000E+00
  0.00000000E+00  0.00000000E+00  0.00000000E+00
  0.00000000E+00  0.00000000E+00  0.00000000E+00
  0.00000000E+00  0.00000000E+00  0.00000000E+00
  0.00000000E+00  0.00000000E+00  0.00000000E+00
  0.00000000E+00  0.00000000E+00  0.00000000E+00
  0.00000000E+00  0.00000000E+00  0.00000000E+00
  0.00000000E+00  0.00000000E+00  0.00000000E+00
  0.00000000E+00  0.00000000E+00  0.00000000E+00
  0.00000000E+00  0.00000000E+00  0.00000000E+00
  0.00000000E+00  0.00000000E+00  0.00000000E+00
  0.00000000E+00  0.00000000E+00  0.00000000E+00
  0.00000000E+00  0.00000000E+00  0.00000000E+00
  0.00000000E+00  0.00000000E+00  0.00000000E+00
  0.00000000E+00  0.00000000E+00  0.00000000E+00
  0.00000000E+00  0.00000000E+00  0.00000000E+00
  0.00000000E+00  0.00000000E+00  0.00000000E+00
  0.00000000E+00  0.00000000E+00  0.00000000E+00
  0.00000000E+00  0.00000000E+00  0.00000000E+00
  0.00000000E+00  0.00000000E+00  0.00000000E+00
  0.00000000E+00  0.00000000E+00  0.00000000E+00
  0.00000000E+00  0.00000000E+00  0.00000000E+00
  0.00000000E+00  0.00000000E+00  0.00000000E+00
  0.00000000E+00  0.00000000E+00  0.00000000E+00
  0.00000000E+00  0.00000000E+00  0.00000000E+00
  0.00000000E+00  0.00000000E+00  0.00000000E+00
  0.00000000E+00  0.00000000E+00  0.00000000E+00
  0.00000000E+00  0.00000000E+00  0.00000000E+00
  0.00000000E+00  0.00000000E+00  0.00000000E+00
  0.00000000E+00  0.00000000E+00  0.00000000E+00
  0.00000000E+00  0.00000000E+00  0.00000000E+00
  0.00000000E+00  0.00000000E+00  0.00000000E+00
  0.00000000E+00  0.00000000E+00  0.00000000E+00
  0.00000000E+00  0.00000000E+00  0.00000000E+00
  0.00000000E+00  0.00000000E+00  0.00000000E+00
  0.00000000E+00  0.00000000E+00  0.00000000E+00
  0.00000000E+00  0.00000000E+00  0.00000000E+00
  0.00000000E+00  0.00000000E+00  0.00000000E+00
  0.00000000E+00  0.00000000E+00  0.00000000E+00
  0.00000000E+00  0.00000000E+00  0.00000000E+00
  0.00000000E+00  0.00000000E+00  0.00000000E+00
  0.00000000E+00  0.00000000E+00  0.00000000E+00
  0.00000000E+00  0.00000000E+00  0.00000000E+00
  0.00000000E+00  0.00000000E+00  0.00000000E+00
  0.00000000E+00  0.00000000E+00  0.00000000E+00
  0.00000000E+00  0.00000000E+00  0.00000000E+00
  0.00000000E+00  0.00000000E+00  0.00000000E+00
  0.00000000E+00  0.00000000E+00  0.00000000E+00
  0.00000000E+00  0.00000000E+00  0.00000000E+00
  0.00000000E+00  0.00000000E+00  0.00000000E+00
  0.00000000E+00  0.00000000E+00  0.00000000E+00
  0.00000000E+00  0.00000000E+00  0.00000000E+00
  0.00000000E+00  0.00000000E+00  0.00000000E+00
  0.00000000E+00  0.00000000E+00  0.00000000E+00
  0.00000000E+00  0.00000000E+00  0.00000000E+00
  0.00000000E+00  0.00000000E+00  0.00000000E+00
  0.00000000E+00  0.00000000E+00  0.00000000E+00
  0.00000000E+00  0.00000000E+00  0.00000000E+00
  0.00000000E+00  0.00000000E+00  0.00000000E+00
  0.00000000E+00  0.00000000E+00  0.00000000E+00
  0.00000000E+00  0.00000000E+00  0.00000000E+00
  0.00000000E+00  0.00000000E+00  0.00000000E+00
  0.00000000E+00  0.00000000E+00  0.00000000E+00
  0.00000000E+00  0.00000000E+00  0.00000000E+00
  0.00000000E+00  0.00000000E+00  0.00000000E+00
  0.00000000E+00  0.00000000E+00  0.00000000E+00
  0.00000000E+00  0.00000000E+00  0.00000000E+00
  0.00000000E+00  0.00000000E+00  0.00000000E+00
  0.00000000E+00  0.00000000E+00  0.00000000E+00
  0.00000000E+00  0.00000000E+00  0.00000000E+00
  0.00000000E+00  0.00000000E+00  0.00000000E+00
  0.00000000E+00  0.00000000E+00  0.00000000E+00
  0.00000000E+00  0.00000000E+00  0.00000000E+00
  0.00000000E+00  0.00000000E+00  0.00000000E+00
  0.00000000E+00  0.00000000E+00  0.00000000E+00
  0.00000000E+00  0.00000000E+00  0.00000000E+00
  0.00000000E+00  0.00000000E+00  0.00000000E+00
  0.00000000E+00  0.00000000E+00  0.00000000E+00
  0.00000000E+00  0.00000000E+00  0.00000000E+00
  0.00000000E+00  0.00000000E+00  0.00000000E+00
  0.00000000E+00  0.00000000E+00  0.00000000E+00
  0.00000000E+00  0.00000000E+00  0.00000000E+00
  0.00000000E+00  0.00000000E+00  0.00000000E+00
  0.00000000E+00  0.00000000E+00  0.00000000E+00
  0.00000000E+00  0.00000000E+00  0.00000000E+00
  0.00000000E+00  0.00000000E+00  0.00000000E+00
  0.00000000E+00  0.00000000E+00  0.00000000E+00
  0.00000000E+00  0.00000000E+00  0.00000000E+00
  0.00000000E+00  0.00000000E+00  0.00000000E+00
  0.00000000E+00  0.00000000E+00  0.00000000E+00
  0.00000000E+00  0.00000000E+00  0.00000000E+00
  0.00000000E+00  0.00000000E+00  0.00000000E+00
  0.00000000E+00  0.00000000E+00  0.00000000E+00
  0.00000000E+00  0.00000000E+00  0.00000000E+00
  0.00000000E+00  0.00000000E+00  0.00000000E+00
  0.00000000E+00  0.00000000E+00  0.00000000E+00
  0.00000000E+00  0.00000000E+00  0.00000000E+00
  0.00000000E+00  0.00000000E+00  0.00000000E+00
  0.00000000E+00  0.00000000E+00  0.00000000E+00
  0.00000000E+00  0.00000000E+00  0.00000000E+00
  0.00000000E+00  0.00000000E+00  0.00000000E+00
  0.00000000E+00  0.00000000E+00  0.00000000E+00
  0.00000000E+00  0.00000000E+00  0.00000000E+00
  0.00000000E+00  0.00000000E+00  0.00000000E+00
  0.00000000E+00  0.00000000E+00  0.00000000E+00
  0.00000000E+00  0.00000000E+00  0.00000000E+00
  0.00000000E+00  0.00000000E+00  0.00000000E+00
  0.00000000E+00  0.00000000E+00  0.00000000E+00
  0.00000000E+00  0.00000000E+00  0.00000000E+00
  0.00000000E+00  0.00000000E+00  0.00000000E+00
  0.00000000E+00  0.00000000E+00  0.00000000E+00
  0.00000000E+00  0.00000000E+00  0.00000000E+00
  0.00000000E+00  0.00000000E+00  0.00000000E+00
  0.00000000E+00  0.00000000E+00  0.00000000E+00
  0.00000000E+00  0.00000000E+00  0.00000000E+00
  0.00000000E+00  0.00000000E+00  0.00000000E+00
  0.00000000E+00  0.00000000E+00  0.00000000E+00
  0.00000000E+00  0.00000000E+00  0.00000000E+00
  0.00000000E+00  0.00000000E+00  0.00000000E+00
  0.00000000E+00  0.00000000E+00  0.00000000E+00
  0.00000000E+00  0.00000000E+00  0.00000000E+00
  0.00000000E+00  0.00000000E+00  0.00000000E+00
  0.00000000E+00  0.00000000E+00  0.00000000E+00
  0.00000000E+00  0.00000000E+00  0.00000000E+00
  0.00000000E+00  0.00000000E+00  0.00000000E+00
  0.00000000E+00  0.00000000E+00  0.00000000E+00
  0.00000000E+00  0.00000000E+00  0.00000000E+00
  0.00000000E+00  0.00000000E+00  0.00000000E+00
  0.00000000E+00  0.00000000E+00  0.00000000E+00
  0.00000000E+00  0.00000000E+00  0.00000000E+00
  0.00000000E+00  0.00000000E+00  0.00000000E+00
  0.00000000E+00  0.00000000E+00  0.00000000E+00
  0.00000000E+00  0.00000000E+00  0.00000000E+00
  0.00000000E+00  0.00000000E+00  0.00000000E+00
  0.00000000E+00  0.00000000E+00  0.00000000E+00
  0.00000000E+00  0.00000000E+00  0.00000000E+00
  0.00000000E+00  0.00000000E+00  0.00000000E+00
  0.00000000E+00  0.00000000E+00  0.00000000E+00
  0.00000000E+00  0.00000000E+00  0.00000000E+00
  0.00000000E+00  0.00000000E+00  0.00000000E+00
  0.00000000E+00  0.00000000E+00  0.00000000E+00
  0.00000000E+00  0.00000000E+00  0.00000000E+00
  0.00000000E+00  0.00000000E+00  0.00000000E+00
  0.00000000E+00  0.00000000E+00  0.00000000E+00
  0.00000000E+00  0.00000000E+00  0.00000000E+00
  0.00000000E+00  0.00000000E+00  0.00000000E+00
  0.00000000E+00  0.00000000E+00  0.00000000E+00
  0.00000000E+00  0.00000000E+00  0.00000000E+00
  0.00000000E+00  0.00000000E+00  0.00000000E+00
  0.00000000E+00  0.00000000E+00  0.00000000E+00
  0.00000000E+00  0.00000000E+00  0.00000000E+00
  0.00000000E+00  0.00000000E+00  0.00000000E+00
  0.00000000E+00  0.00000000E+00  0.00000000E+00
  0.00000000E+00  0.00000000E+00  0.00000000E+00
  0.00000000E+00  0.00000000E+00  0.00000000E+00
  0.00000000E+00  0.00000000E+00  0.00000000E+00
  0.00000000E+00  0.00000000E+00  0.00000000E+00
  0.00000000E+00  0.00000000E+00  0.00000000E+00
  0.00000000E+00  0.00000000E+00  0.00000000E+00
  0.00000000E+00  0.00000000E+00  0.00000000E+00
  0.00000000E+00  0.00000000E+00  0.00000000E+00
  0.00000000E+00  0.00000000E+00  0.00000000E+00
  0.00000000E+00  0.00000000E+00  0.00000000E+00
  0.00000000E+00  0.00000000E+00  0.00000000E+00
  0.00000000E+00  0.00000000E+00  0.00000000E+00
  0.00000000E+00  0.00000000E+00  0.00000000E+00
  0.00000000E+00  0.00000000E+00  0.00000000E+00
  0.00000000E+00  0.00000000E+00  0.00000000E+00
  0.00000000E+00  0.00000000E+00  0.00000000E+00
  0.00000000E+00  0.00000000E+00  0.00000000E+00
  0.00000000E+00  0.00000000E+00  0.00000000E+00
  0.00000000E+00  0.00000000E+00  0.00000000E+00
  0.00000000E+00  0.00000000E+00  0.00000000E+00
  0.00000000E+00  0.00000000E+00  0.00000000E+00
  0.00000000E+00  0.00000000E+00  0.00000000E+00
  0.00000000E+00  0.00000000E+00  0.00000000E+00
  0.00000000E+00  0.00000000E+00  0.00000000E+00
  0.00000000E+00  0.00000000E+00  0.00000000E+00
  0.00000000E+00  0.00000000E+00  0.00000000E+00
  0.00000000E+00  0.00000000E+00  0.00000000E+00
  0.00000000E+00  0.00000000E+00  0.00000000E+00
  0.00000000E+00  0.00000000E+00  0.00000000E+00
  0.00000000E+00  0.00000000E+00  0.00000000E+00
  0.00000000E+00  0.00000000E+00  0.00000000E+00
  0.00000000E+00  0.00000000E+00  0.00000000E+00
  0.00000000E+00  0.00000000E+00  0.00000000E+00
  0.00000000E+00  0.00000000E+00  0.00000000E+00
  0.00000000E+00  0.00000000E+00  0.00000000E+00
  0.00000000E+00  0.00000000E+00  0.00000000E+00
  0.00000000E+00  0.00000000E+00  0.00000000E+00
  0.00000000E+00  0.00000000E+00  0.00000000E+00
  0.00000000E+00  0.00000000E+00  0.00000000E+00
  0.00000000E+00  0.00000000E+00  0.00000000E+00
  0.00000000E+00  0.00000000E+00  0.00000000E+00
  0.00000000E+00  0.00000000E+00  0.00000000E+00
  0.00000000E+00  0.00000000E+00  0.00000000E+00
  0.00000000E+00  0.00000000E+00  0.00000000E+00
  0.00000000E+00  0.00000000E+00  0.00000000E+00
  0.00000000E+00  0.00000000E+00  0.00000000E+00
