# Supplementary material for: Dramatic Enhancement of Rare-Earth Metal–Organic Framework Stability Via Metal Cluster Fluorination
Source: JACS Au. 2022 Aug 9;2(8):1889–98. doi: 10.1021/jacsau.2c00259 (PMC9400048; doi:10.1021/jacsau.2c00259)
Supplement: Supplementary file 2 — au2c00259_si_002.zip [file au2c00259_si_002.zip › jacs_supplement/poscars/empty_stability/dobdc/mixed/tb/single/eight/POSCAR]

POSCAR file written by OVITO Basic 3.5.4
   1.00000000000000     
    15.2336256124647296   -0.0086821958862836   -0.0011562492089014
    -0.0558795353640678   14.9836097951291158    0.0170577829465292
     0.1164925251857052   -0.0050852703857338   21.2669606289891568
   C    Tb   H    O    F 
    96    12    60    80     8
Direct
  0.4053375139680745  0.9291927877522257  0.9679853237048626
  0.0664702706873510  0.3982668512558749  0.0304646594750319
  0.5029303074879187  0.1888455373496348  0.0121158635106387
  0.8059167406598434  0.4891504767267610  0.9898069412096380
  0.4804982867343548  0.0950885320531923  0.9942237768609257
  0.8997920609736113  0.4690288962710166  0.0047119215485323
  0.5224270707454773  0.0172651322808806  0.0156153960328372
  0.4833267108351392  0.9352808683833617  0.0026257208756819
  0.9752779716516534  0.5132210736559260  0.9816765722679793
  0.0571624691249477  0.4762701461919545  0.9943920139337292
  0.4057117531084959  0.0885588626866183  0.9573359246504900
  0.9095254689641837  0.3936653297415407  0.0420320991215516
  0.3671349987649731  0.0072634962576038  0.9435409944195535
  0.9905157764959046  0.3576981714744564  0.0559318393022643
  0.3613050003829955  0.8429263322005260  0.9628032286963267
  0.1538451520594117  0.3583231641202145  0.0368888330116298
  0.6631399089229337  0.6776617618028670  0.1365031145492931
  0.3644714191658699  0.3670947273254831  0.1711609700526690
  0.3514521369310704  0.6632550860019727  0.1479472941060235
  0.6763839884926792  0.3616957760701496  0.1530298510508183
  0.7756697689912551  0.7907929818650602  0.1664849833521649
  0.2638668811687062  0.2481616543129185  0.2034293882612415
  0.2357750611224680  0.7727688782921538  0.1833207658125338
  0.7998414446668494  0.2600389188798841  0.1867550660603370
  0.7115825408109608  0.7282447107585394  0.1845228690600220
  0.3159571434167913  0.3198292396377462  0.2222123554159358
  0.3019691173848498  0.7096793578199767  0.1979513172727154
  0.7325866079779387  0.3214066568440911  0.2022525789364580
  0.8440620362740257  0.2161196474919597  0.2344205466235354
  0.1931363508003380  0.8162724964628181  0.2325196173529675
  0.2151417205432717  0.1975373888184325  0.2460832586936521
  0.8236496946886260  0.8379523932103957  0.2112313673740408
  0.6943376054223195  0.7122952550747224  0.2495034599776079
  0.3195673023707282  0.3431577279247844  0.2866732104325393
  0.3221219479699420  0.6907098319798005  0.2605892241679941
  0.7155221493298053  0.3415458167870036  0.2651913661555458
  0.8248703991718090  0.2341019348848146  0.2972994549411431
  0.2130322353383620  0.7970562894016454  0.2952074518807261
  0.2210365565435000  0.2189279065636002  0.3107646645301129
  0.8056642208643360  0.8217947651301857  0.2758054283379646
  0.7618538976755159  0.2996335825204290  0.3126642485895670
  0.2780510360476105  0.7325939827293348  0.3096918423560143
  0.2728027314119708  0.2915326582168670  0.3296862503326667
  0.7415736410462421  0.7602676463851150  0.2937963011354908
  0.8686423921784816  0.1809307697831302  0.3467118016745933
  0.1652376564953544  0.8448689284265110  0.3453268004436571
  0.1741005783022024  0.1653314572045745  0.3581960219147545
  0.8543589194845075  0.8669787796220799  0.3265229535604834
  0.9038732194461045  0.5631165051934195  0.4621048181641509
  0.4138680036019443  0.9978033875272310  0.5027584116812253
  0.0063002155926825  0.3081624117416089  0.5130588052178187
  0.6942963169246336  0.0094561671154207  0.4876728686528102
  0.9843802249094472  0.4008000741844046  0.4914547120249985
  0.5963170036990544  0.0103453852597882  0.4910336548001707
  0.0206911772395550  0.4807621289258452  0.5144453151922056
  0.5453860295718417  0.0890257343787649  0.4910015586153226
  0.9122634781761320  0.4039763203390361  0.4515717350394568
  0.5551974869655009  0.9272322114679556  0.4961551323525416
  0.8710584672932333  0.4832076339045634  0.4363546297211227
  0.4652513660183112  0.9202013028904317  0.5017717756343331
  0.8578170651273418  0.6481840139315914  0.4548207489919252
  0.3181014630116519  0.9967370355350145  0.5080857386014563
  0.1426555818593144  0.8095131635018360  0.6471666703878597
  0.8349072875066827  0.1341530652018241  0.6603355193656232
  0.8312781126800129  0.8241883882097230  0.6407696324365464
  0.1496229983316761  0.1256758863545721  0.6694203864999212
  0.2472233081947756  0.6927453020509788  0.6820942126381567
  0.7326118088920621  0.2540795905530723  0.6896809540016998
  0.7381272835634830  0.6923304047676728  0.6790625431850903
  0.2342511738878558  0.2629493462919922  0.7046898959280127
  0.1872686411404039  0.7597497223474224  0.6975627530853443
  0.7830577054003935  0.1812939558745143  0.7085261039851160
  0.7771379179291876  0.7765900840150167  0.6887387756313651
  0.1912379927899039  0.1814079264036900  0.7190539920341364
  0.2795494092452678  0.3069102181437318  0.7520474623697648
  0.6905076447861282  0.6537890733719284  0.7280976543375443
  0.6828724089920871  0.3019015816891764  0.7328363637372763
  0.2927192555135054  0.6465028248691110  0.7282582902109540
  0.1710969937089474  0.7808943419286218  0.7618861535450941
  0.7844030343312707  0.1539995112735132  0.7723875072873203
  0.7660140826493494  0.8188696631546661  0.7466292999108195
  0.1907949092612158  0.1496757986407677  0.7808746187105714
  0.2813154821232624  0.2739574942971065  0.8133416668705818
  0.6800989149469019  0.6957573443774220  0.7863345472019684
  0.6854461448382189  0.2756891112390986  0.7969461275911008
  0.2774057002698154  0.6687887016974589  0.7924718434983457
  0.2345113262558601  0.1953478425525328  0.8281526878226830
  0.7175503248385097  0.7810703110918256  0.7954980546089956
  0.7356088018061838  0.2026081227419126  0.8158006430689319
  0.2168834869738441  0.7347145517270935  0.8080625736692383
  0.3337491207496499  0.3223524781956236  0.8608106195282262
  0.6347918249250135  0.6452688509820182  0.8369801075726502
  0.6371825790032145  0.3262533935999617  0.8451833002728990
  0.3275238637246983  0.6257456814288691  0.8433275190768812
  0.9791707560754709  0.5605975943304786  0.4997385118617260
  0.4547664121592899  0.0810882673708474  0.4973848805157409
  0.3737057605609848  0.3680991086224334  0.0141894124892233
  0.6365292343551079  0.6169768229550411  0.9895053415414132
  0.6234822148132926  0.3646544580214371  0.9995884272455762
  0.3802140547229601  0.6238310030052223  0.9954777553303148
  0.5113236625256398  0.5108972364196047  0.1249950427554735
  0.0106641330501763  0.0086379492176142  0.3750475708324076
  0.1189943385356154  0.8704077084500907  0.4988836463791354
  0.8797287863213877  0.1249916056103307  0.5044022981642000
  0.8675526566291891  0.8715447368709315  0.4881444080284611
  0.1284756620013369  0.1260088090006456  0.5116939418831391
  0.9909743889711597  0.9811034281080915  0.6263282822243166
  0.4903481485673787  0.4839879971995854  0.8747559979278668
  0.3756297865290139  0.1506251392365459  0.9417201374382210
  0.5105275731932125  0.8733593373784559  0.0216818178341739
  0.8499753097889053  0.3607766239990988  0.0588625234551282
  0.6151557642483612  0.9672954893290185  0.0650549647282662
  0.1170084957883985  0.5059178548737835  0.9743521440190734
  0.0219023813297984  0.6083896856017216  0.9308879909016039
  0.9360699925835559  0.2609810040102538  0.1041278592990073
  0.7713494646338410  0.2716478215694756  0.1012865518162465
  0.2513380608287406  0.7516685276676965  0.0972142189275980
  0.7891276165713099  0.8011561345448501  0.1164358788199247
  0.2611059117607868  0.2321170223053173  0.1533902096190091
  0.1428624583495538  0.8659141216323123  0.2221563152545797
  0.8930489374273402  0.1653119603056350  0.2232552263287379
  0.9117411988155949  0.9200061389743454  0.2330802519847252
  0.1365804521433404  0.1045935596793737  0.2631580380407444
  0.3561781532360345  0.4251192018143067  0.3498935363055488
  0.6108752421848210  0.6251411311972506  0.2306565780682135
  0.6636980603143611  0.3894564113578152  0.2762258826263010
  0.3728575891488676  0.6413691620165509  0.2706172048192531
  0.2745228549828048  0.3069242242074834  0.3800923552300987
  0.7299542953354259  0.7485309161529814  0.3438748494895998
  0.0118519738797361  0.1810092149356809  0.4183003214372379
  0.8343079683372225  0.0053013970154873  0.4080283678895465
  0.2556251235376183  0.7481109496920419  0.3954528171455556
  0.7798414443957399  0.2726874759222636  0.3984721377435822
  0.9999782421525414  0.8291255789168193  0.3977946319854006
  0.0017786173531945  0.6238969516879221  0.5199783082363070
  0.4125908247537582  0.1401695091532179  0.4980613179402898
  0.5979163816462301  0.8685415208810350  0.4960013358263649
  0.8850139432323243  0.3405934672669774  0.4353491458929010
  0.5390907204010414  0.2156839797615993  0.4846225820351996
  0.4600748341186563  0.7895697133771338  0.4937212646621295
  0.7753065793879410  0.4219404019289693  0.3904067397359961
  0.1033727059900523  0.5360976291691399  0.5698459308132584
  0.3263400633555720  0.8682103028218398  0.5077026078744760
  0.7691721927519576  0.5859108310061836  0.4092846970878680
  0.9899910774791093  0.1681097205650263  0.5917607511626503
  0.1600756737936637  0.9996916335325743  0.5965880765417924
  0.9810851659413898  0.8147613495069158  0.5857630229113181
  0.2567806735627517  0.3573768001495100  0.6466585549704406
  0.8228659956091069  0.9896245578273226  0.5847110954889712
  0.7250684910056240  0.5889219611978685  0.6278120241845100
  0.2596967731516705  0.6777891283284040  0.6325226198285155
  0.7329635492046246  0.2730289742245345  0.6400331747009899
  0.6611796625486936  0.5872314313340056  0.7227225610880382
  0.3156639556377817  0.3688382154195227  0.7420932038405970
  0.6033548056285111  0.3931370935344283  0.7518538086964103
  0.3788003096964518  0.5645732411926514  0.7515575072398615
  0.0899933367112888  0.8679232805245815  0.7390488912216678
  0.8645383390663754  0.0636329429357269  0.7525401637405049
  0.1552505014366091  0.0876368005340536  0.7910250935257644
  0.7977019126365301  0.8840669297751937  0.7531040597060128
  0.2071284460765963  0.7516698798576731  0.8575884898450659
  0.7363884789221344  0.1843791752966976  0.8655864158220983
  0.2645873957079685  0.2134875539625211  0.9134987619945325
  0.7344867983980468  0.8840885586042072  0.8465270315172271
  0.2673339266595417  0.9018252886987322  0.9213223613151874
  0.1003238329302646  0.2610963120783721  0.0816565931080745
  0.1732124614057723  0.0060632852672185  0.4116588266698308
  0.2662040955022340  0.0638107769621583  0.9010857080148449
  0.5809828427041529  0.2172154159388807  0.0126070327622110
  0.3946765989063960  0.7733340644016907  0.9843083032919890
  0.7776610142274835  0.5684404826771499  0.9860863793929052
  0.2213262827654461  0.3940812313689264  0.0148699048133230
  0.2830873047744469  0.8395107782111240  0.9366970429241648
  0.1598613502019489  0.2800434537266543  0.0653793626086308
  0.4350382393726600  0.2354240373772388  0.0237457831941240
  0.7589331393566321  0.4195446510109991  0.9841043378118419
  0.5958732510532478  0.0259899122757968  0.0508509259188093
  0.9647611757025031  0.5869069235648530  0.9455655143209956
  0.2915990464254394  0.0019075501751691  0.9098226005755470
  0.9963444138088484  0.2822355787501800  0.0916535627632467
  0.6748637194350630  0.6932316984424789  0.0781379798329939
  0.3426681356687901  0.3464486363285831  0.1152799150091233
  0.3259658858995026  0.6749371334312118  0.0900917197205461
  0.6905322336057570  0.3338214568645773  0.0960899655912630
  0.2136827815872919  0.7921732589467920  0.1236479609060411
  0.8213789376708736  0.2417589011248320  0.1258691826694683
  0.6092537828674839  0.6173418382834979  0.1568883257769619
  0.4240178305794334  0.4232604746254420  0.1846072250779868
  0.4159507823097033  0.6155824050809917  0.1627425040975271
  0.6186738181317392  0.4173995213898581  0.1682601667221575
  0.1652553659207917  0.1303595576209826  0.2241579468731662
  0.8856547218540336  0.8969525781595858  0.1927910653614056
  0.6346735057700735  0.6525433041410781  0.2704168384967372
  0.3673897098553841  0.4155362599345139  0.3051652241367122
  0.9240083508906506  0.1229322135970264  0.3307842497363221
  0.1130038258555220  0.9065965244150226  0.3309728730583234
  0.1212210033700336  0.1040150630749466  0.3371031667072835
  0.9167357508290135  0.9221651354211082  0.3109809371722345
  0.7452286148462238  0.3212504580227758  0.3741396137527124
  0.2982686740157959  0.7114442050290113  0.3697982383309301
  0.8455931786751981  0.1976806817451659  0.4044820169381613
  0.1798890207282673  0.8203281348803542  0.4035484206083592
  0.1867443414607135  0.1791640554294219  0.4161525647875765
  0.8334647620752555  0.8490802512487422  0.3826887880957691
  0.0022179975156893  0.8715113436098725  0.4324545352774174
  0.0100432915518854  0.1291546428248855  0.4459004498648208
  0.8864881965424188  0.0073647363042286  0.4343135358641211
  0.1294532687881614  0.9998864877211853  0.4450497937267839
  0.8881848767788593  0.7185211278517866  0.4767035704991551
  0.0838178380397326  0.2789409620927032  0.5153454135159969
  0.7347838514118992  0.0831174227231871  0.4902129160711135
  0.2748267256577027  0.0655740667473129  0.5107319691020787
  0.7815402198199898  0.6483328721305367  0.4253886748633894
  0.2788288676590637  0.9156790191024767  0.5094364257311940
  0.9369909868941538  0.2636243835019031  0.5260990679021473
  0.7290795279863689  0.9326718664145424  0.4834216094885457
  0.0914097162097024  0.4765991544825170  0.5531701956833432
  0.5843937959000168  0.1697022328263687  0.4845023238514111
  0.7975799440508814  0.4847954031695476  0.4001997115437615
  0.4231141652675886  0.8388522970985475  0.5077549732968697
  0.0022864226951908  0.1114545725015055  0.5708484961506372
  0.9918973771397798  0.8569920236370681  0.5516534470878952
  0.1176727171865660  0.9847956833108161  0.5638839293863640
  0.8744500079058043  0.9904371214509884  0.5574294990826982
  0.1606558452971295  0.7938049743945533  0.5894136906291045
  0.8264228685783120  0.1569001151410993  0.6035148362517742
  0.8132187626197477  0.8142917312285167  0.5830897728427047
  0.1770747671412964  0.1384870561397332  0.6134155172476679
  0.7504777969999288  0.6486127888136967  0.6234565482565319
  0.2304664076779157  0.2977905485190845  0.6457931050569979
  0.0863230227482956  0.8683593532226229  0.6649143394541932
  0.8869854113082432  0.0712180703822693  0.6790041729395484
  0.8927655777870724  0.8740645018078748  0.6620499042730674
  0.0930009034591077  0.0669777319849254  0.6853594092467656
  0.6350060085849641  0.3719948583209984  0.7128181877529556
  0.3501465414103095  0.5827582166542513  0.7107621252449040
  0.1145301186472228  0.8445395274367719  0.7799749099327254
  0.8313928310970892  0.0829020322712029  0.7916207761051607
  0.3860376955728393  0.3821384097071145  0.8423736844159174
  0.5833063905113837  0.5819312984157895  0.8220677032397248
  0.5826225717271386  0.3864078257713507  0.8258090109879316
  0.3883385903659665  0.5712680926426543  0.8259864383140860
  0.2332598333248118  0.1635764739052549  0.8886647727531005
  0.7057621624840471  0.8258253336818911  0.8505156428564233
  0.3221791331872732  0.2991516667876389  0.9191560220158672
  0.6533908669198928  0.6671828767789230  0.8934684413791917
  0.6508554497067939  0.3099605985226333  0.9024584831043394
  0.3112216564748760  0.6440840807830333  0.9004700028985416
  0.5064359357614464  0.3906707615172700  0.0631259830000088
  0.5081411228442657  0.6248260460374570  0.0479182121079877
  0.6269519714419487  0.5016797908991045  0.0539498375569647
  0.3860318524682906  0.5062365835095647  0.0613789771854682
  0.4957502051014968  0.6130343145732581  0.9345801898238930
  0.4924398657241355  0.3723462306478851  0.9474881925489176
  0.3736325007433092  0.4896281104784772  0.9474095451193295
  0.6085878302389484  0.4902285343211699  0.9379188102176490
 
  0.00000000E+00  0.00000000E+00  0.00000000E+00
  0.00000000E+00  0.00000000E+00  0.00000000E+00
  0.00000000E+00  0.00000000E+00  0.00000000E+00
  0.00000000E+00  0.00000000E+00  0.00000000E+00
  0.00000000E+00  0.00000000E+00  0.00000000E+00
  0.00000000E+00  0.00000000E+00  0.00000000E+00
  0.00000000E+00  0.00000000E+00  0.00000000E+00
  0.00000000E+00  0.00000000E+00  0.00000000E+00
  0.00000000E+00  0.00000000E+00  0.00000000E+00
  0.00000000E+00  0.00000000E+00  0.00000000E+00
  0.00000000E+00  0.00000000E+00  0.00000000E+00
  0.00000000E+00  0.00000000E+00  0.00000000E+00
  0.00000000E+00  0.00000000E+00  0.00000000E+00
  0.00000000E+00  0.00000000E+00  0.00000000E+00
  0.00000000E+00  0.00000000E+00  0.00000000E+00
  0.00000000E+00  0.00000000E+00  0.00000000E+00
  0.00000000E+00  0.00000000E+00  0.00000000E+00
  0.00000000E+00  0.00000000E+00  0.00000000E+00
  0.00000000E+00  0.00000000E+00  0.00000000E+00
  0.00000000E+00  0.00000000E+00  0.00000000E+00
  0.00000000E+00  0.00000000E+00  0.00000000E+00
  0.00000000E+00  0.00000000E+00  0.00000000E+00
  0.00000000E+00  0.00000000E+00  0.00000000E+00
  0.00000000E+00  0.00000000E+00  0.00000000E+00
  0.00000000E+00  0.00000000E+00  0.00000000E+00
  0.00000000E+00  0.00000000E+00  0.00000000E+00
  0.00000000E+00  0.00000000E+00  0.00000000E+00
  0.00000000E+00  0.00000000E+00  0.00000000E+00
  0.00000000E+00  0.00000000E+00  0.00000000E+00
  0.00000000E+00  0.00000000E+00  0.00000000E+00
  0.00000000E+00  0.00000000E+00  0.00000000E+00
  0.00000000E+00  0.00000000E+00  0.00000000E+00
  0.00000000E+00  0.00000000E+00  0.00000000E+00
  0.00000000E+00  0.00000000E+00  0.00000000E+00
  0.00000000E+00  0.00000000E+00  0.00000000E+00
  0.00000000E+00  0.00000000E+00  0.00000000E+00
  0.00000000E+00  0.00000000E+00  0.00000000E+00
  0.00000000E+00  0.00000000E+00  0.00000000E+00
  0.00000000E+00  0.00000000E+00  0.00000000E+00
  0.00000000E+00  0.00000000E+00  0.00000000E+00
  0.00000000E+00  0.00000000E+00  0.00000000E+00
  0.00000000E+00  0.00000000E+00  0.00000000E+00
  0.00000000E+00  0.00000000E+00  0.00000000E+00
  0.00000000E+00  0.00000000E+00  0.00000000E+00
  0.00000000E+00  0.00000000E+00  0.00000000E+00
  0.00000000E+00  0.00000000E+00  0.00000000E+00
  0.00000000E+00  0.00000000E+00  0.00000000E+00
  0.00000000E+00  0.00000000E+00  0.00000000E+00
  0.00000000E+00  0.00000000E+00  0.00000000E+00
  0.00000000E+00  0.00000000E+00  0.00000000E+00
  0.00000000E+00  0.00000000E+00  0.00000000E+00
  0.00000000E+00  0.00000000E+00  0.00000000E+00
  0.00000000E+00  0.00000000E+00  0.00000000E+00
  0.00000000E+00  0.00000000E+00  0.00000000E+00
  0.00000000E+00  0.00000000E+00  0.00000000E+00
  0.00000000E+00  0.00000000E+00  0.00000000E+00
  0.00000000E+00  0.00000000E+00  0.00000000E+00
  0.00000000E+00  0.00000000E+00  0.00000000E+00
  0.00000000E+00  0.00000000E+00  0.00000000E+00
  0.00000000E+00  0.00000000E+00  0.00000000E+00
  0.00000000E+00  0.00000000E+00  0.00000000E+00
  0.00000000E+00  0.00000000E+00  0.00000000E+00
  0.00000000E+00  0.00000000E+00  0.00000000E+00
  0.00000000E+00  0.00000000E+00  0.00000000E+00
  0.00000000E+00  0.00000000E+00  0.00000000E+00
  0.00000000E+00  0.00000000E+00  0.00000000E+00
  0.00000000E+00  0.00000000E+00  0.00000000E+00
  0.00000000E+00  0.00000000E+00  0.00000000E+00
  0.00000000E+00  0.00000000E+00  0.00000000E+00
  0.00000000E+00  0.00000000E+00  0.00000000E+00
  0.00000000E+00  0.00000000E+00  0.00000000E+00
  0.00000000E+00  0.00000000E+00  0.00000000E+00
  0.00000000E+00  0.00000000E+00  0.00000000E+00
  0.00000000E+00  0.00000000E+00  0.00000000E+00
  0.00000000E+00  0.00000000E+00  0.00000000E+00
  0.00000000E+00  0.00000000E+00  0.00000000E+00
  0.00000000E+00  0.00000000E+00  0.00000000E+00
  0.00000000E+00  0.00000000E+00  0.00000000E+00
  0.00000000E+00  0.00000000E+00  0.00000000E+00
  0.00000000E+00  0.00000000E+00  0.00000000E+00
  0.00000000E+00  0.00000000E+00  0.00000000E+00
  0.00000000E+00  0.00000000E+00  0.00000000E+00
  0.00000000E+00  0.00000000E+00  0.00000000E+00
  0.00000000E+00  0.00000000E+00  0.00000000E+00
  0.00000000E+00  0.00000000E+00  0.00000000E+00
  0.00000000E+00  0.00000000E+00  0.00000000E+00
  0.00000000E+00  0.00000000E+00  0.00000000E+00
  0.00000000E+00  0.00000000E+00  0.00000000E+00
  0.00000000E+00  0.00000000E+00  0.00000000E+00
  0.00000000E+00  0.00000000E+00  0.00000000E+00
  0.00000000E+00  0.00000000E+00  0.00000000E+00
  0.00000000E+00  0.00000000E+00  0.00000000E+00
  0.00000000E+00  0.00000000E+00  0.00000000E+00
  0.00000000E+00  0.00000000E+00  0.00000000E+00
  0.00000000E+00  0.00000000E+00  0.00000000E+00
  0.00000000E+00  0.00000000E+00  0.00000000E+00
  0.00000000E+00  0.00000000E+00  0.00000000E+00
  0.00000000E+00  0.00000000E+00  0.00000000E+00
  0.00000000E+00  0.00000000E+00  0.00000000E+00
  0.00000000E+00  0.00000000E+00  0.00000000E+00
  0.00000000E+00  0.00000000E+00  0.00000000E+00
  0.00000000E+00  0.00000000E+00  0.00000000E+00
  0.00000000E+00  0.00000000E+00  0.00000000E+00
  0.00000000E+00  0.00000000E+00  0.00000000E+00
  0.00000000E+00  0.00000000E+00  0.00000000E+00
  0.00000000E+00  0.00000000E+00  0.00000000E+00
  0.00000000E+00  0.00000000E+00  0.00000000E+00
  0.00000000E+00  0.00000000E+00  0.00000000E+00
  0.00000000E+00  0.00000000E+00  0.00000000E+00
  0.00000000E+00  0.00000000E+00  0.00000000E+00
  0.00000000E+00  0.00000000E+00  0.00000000E+00
  0.00000000E+00  0.00000000E+00  0.00000000E+00
  0.00000000E+00  0.00000000E+00  0.00000000E+00
  0.00000000E+00  0.00000000E+00  0.00000000E+00
  0.00000000E+00  0.00000000E+00  0.00000000E+00
  0.00000000E+00  0.00000000E+00  0.00000000E+00
  0.00000000E+00  0.00000000E+00  0.00000000E+00
  0.00000000E+00  0.00000000E+00  0.00000000E+00
  0.00000000E+00  0.00000000E+00  0.00000000E+00
  0.00000000E+00  0.00000000E+00  0.00000000E+00
  0.00000000E+00  0.00000000E+00  0.00000000E+00
  0.00000000E+00  0.00000000E+00  0.00000000E+00
  0.00000000E+00  0.00000000E+00  0.00000000E+00
  0.00000000E+00  0.00000000E+00  0.00000000E+00
  0.00000000E+00  0.00000000E+00  0.00000000E+00
  0.00000000E+00  0.00000000E+00  0.00000000E+00
  0.00000000E+00  0.00000000E+00  0.00000000E+00
  0.00000000E+00  0.00000000E+00  0.00000000E+00
  0.00000000E+00  0.00000000E+00  0.00000000E+00
  0.00000000E+00  0.00000000E+00  0.00000000E+00
  0.00000000E+00  0.00000000E+00  0.00000000E+00
  0.00000000E+00  0.00000000E+00  0.00000000E+00
  0.00000000E+00  0.00000000E+00  0.00000000E+00
  0.00000000E+00  0.00000000E+00  0.00000000E+00
  0.00000000E+00  0.00000000E+00  0.00000000E+00
  0.00000000E+00  0.00000000E+00  0.00000000E+00
  0.00000000E+00  0.00000000E+00  0.00000000E+00
  0.00000000E+00  0.00000000E+00  0.00000000E+00
  0.00000000E+00  0.00000000E+00  0.00000000E+00
  0.00000000E+00  0.00000000E+00  0.00000000E+00
  0.00000000E+00  0.00000000E+00  0.00000000E+00
  0.00000000E+00  0.00000000E+00  0.00000000E+00
  0.00000000E+00  0.00000000E+00  0.00000000E+00
  0.00000000E+00  0.00000000E+00  0.00000000E+00
  0.00000000E+00  0.00000000E+00  0.00000000E+00
  0.00000000E+00  0.00000000E+00  0.00000000E+00
  0.00000000E+00  0.00000000E+00  0.00000000E+00
  0.00000000E+00  0.00000000E+00  0.00000000E+00
  0.00000000E+00  0.00000000E+00  0.00000000E+00
  0.00000000E+00  0.00000000E+00  0.00000000E+00
  0.00000000E+00  0.00000000E+00  0.00000000E+00
  0.00000000E+00  0.00000000E+00  0.00000000E+00
  0.00000000E+00  0.00000000E+00  0.00000000E+00
  0.00000000E+00  0.00000000E+00  0.00000000E+00
  0.00000000E+00  0.00000000E+00  0.00000000E+00
  0.00000000E+00  0.00000000E+00  0.00000000E+00
  0.00000000E+00  0.00000000E+00  0.00000000E+00
  0.00000000E+00  0.00000000E+00  0.00000000E+00
  0.00000000E+00  0.00000000E+00  0.00000000E+00
  0.00000000E+00  0.00000000E+00  0.00000000E+00
  0.00000000E+00  0.00000000E+00  0.00000000E+00
  0.00000000E+00  0.00000000E+00  0.00000000E+00
  0.00000000E+00  0.00000000E+00  0.00000000E+00
  0.00000000E+00  0.00000000E+00  0.00000000E+00
  0.00000000E+00  0.00000000E+00  0.00000000E+00
  0.00000000E+00  0.00000000E+00  0.00000000E+00
  0.00000000E+00  0.00000000E+00  0.00000000E+00
  0.00000000E+00  0.00000000E+00  0.00000000E+00
  0.00000000E+00  0.00000000E+00  0.00000000E+00
  0.00000000E+00  0.00000000E+00  0.00000000E+00
  0.00000000E+00  0.00000000E+00  0.00000000E+00
  0.00000000E+00  0.00000000E+00  0.00000000E+00
  0.00000000E+00  0.00000000E+00  0.00000000E+00
  0.00000000E+00  0.00000000E+00  0.00000000E+00
  0.00000000E+00  0.00000000E+00  0.00000000E+00
  0.00000000E+00  0.00000000E+00  0.00000000E+00
  0.00000000E+00  0.00000000E+00  0.00000000E+00
  0.00000000E+00  0.00000000E+00  0.00000000E+00
  0.00000000E+00  0.00000000E+00  0.00000000E+00
  0.00000000E+00  0.00000000E+00  0.00000000E+00
  0.00000000E+00  0.00000000E+00  0.00000000E+00
  0.00000000E+00  0.00000000E+00  0.00000000E+00
  0.00000000E+00  0.00000000E+00  0.00000000E+00
  0.00000000E+00  0.00000000E+00  0.00000000E+00
  0.00000000E+00  0.00000000E+00  0.00000000E+00
  0.00000000E+00  0.00000000E+00  0.00000000E+00
  0.00000000E+00  0.00000000E+00  0.00000000E+00
  0.00000000E+00  0.00000000E+00  0.00000000E+00
  0.00000000E+00  0.00000000E+00  0.00000000E+00
  0.00000000E+00  0.00000000E+00  0.00000000E+00
  0.00000000E+00  0.00000000E+00  0.00000000E+00
  0.00000000E+00  0.00000000E+00  0.00000000E+00
  0.00000000E+00  0.00000000E+00  0.00000000E+00
  0.00000000E+00  0.00000000E+00  0.00000000E+00
  0.00000000E+00  0.00000000E+00  0.00000000E+00
  0.00000000E+00  0.00000000E+00  0.00000000E+00
  0.00000000E+00  0.00000000E+00  0.00000000E+00
  0.00000000E+00  0.00000000E+00  0.00000000E+00
  0.00000000E+00  0.00000000E+00  0.00000000E+00
  0.00000000E+00  0.00000000E+00  0.00000000E+00
  0.00000000E+00  0.00000000E+00  0.00000000E+00
  0.00000000E+00  0.00000000E+00  0.00000000E+00
  0.00000000E+00  0.00000000E+00  0.00000000E+00
  0.00000000E+00  0.00000000E+00  0.00000000E+00
  0.00000000E+00  0.00000000E+00  0.00000000E+00
  0.00000000E+00  0.00000000E+00  0.00000000E+00
  0.00000000E+00  0.00000000E+00  0.00000000E+00
  0.00000000E+00  0.00000000E+00  0.00000000E+00
  0.00000000E+00  0.00000000E+00  0.00000000E+00
  0.00000000E+00  0.00000000E+00  0.00000000E+00
  0.00000000E+00  0.00000000E+00  0.00000000E+00
  0.00000000E+00  0.00000000E+00  0.00000000E+00
  0.00000000E+00  0.00000000E+00  0.00000000E+00
  0.00000000E+00  0.00000000E+00  0.00000000E+00
  0.00000000E+00  0.00000000E+00  0.00000000E+00
  0.00000000E+00  0.00000000E+00  0.00000000E+00
  0.00000000E+00  0.00000000E+00  0.00000000E+00
  0.00000000E+00  0.00000000E+00  0.00000000E+00
  0.00000000E+00  0.00000000E+00  0.00000000E+00
  0.00000000E+00  0.00000000E+00  0.00000000E+00
  0.00000000E+00  0.00000000E+00  0.00000000E+00
  0.00000000E+00  0.00000000E+00  0.00000000E+00
  0.00000000E+00  0.00000000E+00  0.00000000E+00
  0.00000000E+00  0.00000000E+00  0.00000000E+00
  0.00000000E+00  0.00000000E+00  0.00000000E+00
  0.00000000E+00  0.00000000E+00  0.00000000E+00
  0.00000000E+00  0.00000000E+00  0.00000000E+00
  0.00000000E+00  0.00000000E+00  0.00000000E+00
  0.00000000E+00  0.00000000E+00  0.00000000E+00
  0.00000000E+00  0.00000000E+00  0.00000000E+00
  0.00000000E+00  0.00000000E+00  0.00000000E+00
  0.00000000E+00  0.00000000E+00  0.00000000E+00
  0.00000000E+00  0.00000000E+00  0.00000000E+00
  0.00000000E+00  0.00000000E+00  0.00000000E+00
  0.00000000E+00  0.00000000E+00  0.00000000E+00
  0.00000000E+00  0.00000000E+00  0.00000000E+00
  0.00000000E+00  0.00000000E+00  0.00000000E+00
  0.00000000E+00  0.00000000E+00  0.00000000E+00
  0.00000000E+00  0.00000000E+00  0.00000000E+00
  0.00000000E+00  0.00000000E+00  0.00000000E+00
  0.00000000E+00  0.00000000E+00  0.00000000E+00
  0.00000000E+00  0.00000000E+00  0.00000000E+00
  0.00000000E+00  0.00000000E+00  0.00000000E+00
  0.00000000E+00  0.00000000E+00  0.00000000E+00
  0.00000000E+00  0.00000000E+00  0.00000000E+00
  0.00000000E+00  0.00000000E+00  0.00000000E+00
  0.00000000E+00  0.00000000E+00  0.00000000E+00
  0.00000000E+00  0.00000000E+00  0.00000000E+00
  0.00000000E+00  0.00000000E+00  0.00000000E+00
  0.00000000E+00  0.00000000E+00  0.00000000E+00
  0.00000000E+00  0.00000000E+00  0.00000000E+00
  0.00000000E+00  0.00000000E+00  0.00000000E+00
  0.00000000E+00  0.00000000E+00  0.00000000E+00
  0.00000000E+00  0.00000000E+00  0.00000000E+00
  0.00000000E+00  0.00000000E+00  0.00000000E+00
  0.00000000E+00  0.00000000E+00  0.00000000E+00
