# Supplementary material for: Dramatic Enhancement of Rare-Earth Metal–Organic Framework Stability Via Metal Cluster Fluorination
Source: JACS Au. 2022 Aug 9;2(8):1889–98. doi: 10.1021/jacsau.2c00259 (PMC9400048; doi:10.1021/jacsau.2c00259)
Supplement: Supplementary file 2 — au2c00259_si_002.zip [file au2c00259_si_002.zip › jacs_supplement/poscars/empty_stability/dobdc/mixed/tb/single/two/POSCAR]

POSCAR file written by OVITO Basic 3.5.4
   1.00000000000000     
    15.2700228491413394   -0.0184522705015174    0.0104790113586972
    -0.0653875786567504   14.9873108165715614    0.0171278136197792
     0.1327365021028482   -0.0051008761498301   21.4027989655720354
   C    Tb   H    O    F 
    96    12    66    86     2
Direct
  0.3765551182927069  0.9332732563131430  0.9700773165020991
  0.0640494036840522  0.3869471129857729  0.0351130810046882
  0.4878329719315246  0.1870681986688609  0.0132934588378717
  0.8067657505607215  0.4817522829530674  0.9939255564220488
  0.4609362367476564  0.0949424938012342  0.9943203959665823
  0.8995614588172813  0.4609396235198986  0.0103045202656133
  0.4999226468918749  0.0150807133762285  0.0143389704515897
  0.4560230195301145  0.9353665415710424  0.0026570996673385
  0.9755724859458539  0.5052754185917365  0.9887431253474830
  0.0564205893599592  0.4664418822004492  0.0007684114195285
  0.3844790918183492  0.0923661590866232  0.9594476616600147
  0.9076749269263971  0.3846724203441099  0.0465876995953636
  0.3416695661242528  0.0130480340049104  0.9461991495375628
  0.9877306667743753  0.3471355444433470  0.0601559536368157
  0.3281620629601960  0.8491426313555053  0.9667339509370336
  0.1502237264680346  0.3446301611709472  0.0393816173529231
  0.6752386636743566  0.6703425515846035  0.1362096995072974
  0.3578634874180722  0.3745105253533367  0.1720758660703012
  0.3576984820613802  0.6694535991380803  0.1504752425632461
  0.6753950255325876  0.3595549803119127  0.1540268612628566
  0.7884954745804222  0.7811517520118585  0.1679649078972716
  0.2618381313760025  0.2518933344579466  0.2040627243180708
  0.2402283712474755  0.7757784164498318  0.1856413839331736
  0.7958721768959052  0.2547659329675938  0.1877233855151630
  0.7229111099865264  0.7198253025363286  0.1849305158822432
  0.3120518748420196  0.3247980836539597  0.2229610397317145
  0.3075075260658267  0.7141742110232912  0.2004230434060048
  0.7310146771948638  0.3185324949241419  0.2030242261739872
  0.8404661230516410  0.2114833203468933  0.2351183822432574
  0.1962887490824272  0.8178608773556846  0.2344860773854194
  0.2144427473236732  0.1998121757375060  0.2463634266595562
  0.8339396494110005  0.8296174922728170  0.2130129372212224
  0.7018905813216989  0.7059606286031297  0.2491800527325836
  0.3154464177876903  0.3475982426438904  0.2870891840451222
  0.3274659704868910  0.6952432806767774  0.2626793407081038
  0.7161291009793374  0.3407737265568258  0.2655343483258648
  0.8235459944187014  0.2317056660240411  0.2976040537311846
  0.2159462201314213  0.7987613202661876  0.2967445331576926
  0.2197722454702884  0.2209842579585413  0.3106659037401656
  0.8118178664866704  0.8161055496683502  0.2768700883796740
  0.7621728660666989  0.2987413311654592  0.3127085948870558
  0.2819877422698553  0.7357436771135752  0.3113661777125145
  0.2699255958149820  0.2945916671596720  0.3296880391919359
  0.7465992166784261  0.7551867522585098  0.2937980996362981
  0.8681065706070967  0.1796726051186965  0.3469068374129023
  0.1670704225950885  0.8457266253347626  0.3463117246190279
  0.1733974121751700  0.1665265338673549  0.3576554366973923
  0.8569233089617541  0.8639517947795312  0.3276637728764697
  0.9050857174887739  0.5630622440139987  0.4613990513935491
  0.4153226420531055  0.9996201117533516  0.5028414890864852
  0.0064661496185394  0.3081613409185309  0.5122581725604860
  0.6956990451500431  0.0089987893041013  0.4891775455960570
  0.9847015649157669  0.4006763140546923  0.4907231055596313
  0.5978505833529866  0.0104874307493006  0.4918481134644281
  0.0216263383390256  0.4806212119985389  0.5130186701853958
  0.5474066001049280  0.0891440250439928  0.4882442044964179
  0.9125402568031262  0.4038583977509731  0.4513922483809765
  0.5561996387919308  0.9281872936608124  0.4999793199536313
  0.8718510149962597  0.4831648421069445  0.4361069097281245
  0.4662975009598611  0.9219650806245028  0.5052889453841090
  0.8592456632002055  0.6481408096205783  0.4545130005325078
  0.3195958677962523  0.9991698562571116  0.5073969850737257
  0.1490740290946846  0.8133470158067908  0.6446178055863925
  0.8368442561307177  0.1318624065870608  0.6602721181509210
  0.8343323206229698  0.8235889178608176  0.6400688147525386
  0.1518137331355689  0.1271566850842802  0.6665726887328702
  0.2582712032345782  0.7007771836106045  0.6783656926366817
  0.7319499722612406  0.2486544032029272  0.6904041934417791
  0.7399276301204338  0.6930078669645354  0.6789214087968389
  0.2407189259336278  0.2624884043842997  0.7004039755622316
  0.1981328234197619  0.7674156142475681  0.6941127594296290
  0.7834311212811897  0.1766036209868886  0.7085407366718428
  0.7801043173442750  0.7767897261376291  0.6881025981959610
  0.1930793012543788  0.1838776183445532  0.7154447085084783
  0.2844125960458754  0.3072663811834104  0.7477986494959481
  0.6929009866168201  0.6550992678274241  0.7281998266687779
  0.6811588626872549  0.2947350921457286  0.7336076581736322
  0.3057784814845945  0.6563268322079665  0.7239411088033663
  0.1849234736218790  0.7909258699333748  0.7579283421833622
  0.7845344220245707  0.1479940898589973  0.7717516232175399
  0.7702456386427201  0.8192348058322168  0.7456855085420813
  0.1868603770943267  0.1559896260447289  0.7776622534964091
  0.2801025775488384  0.2780876978360709  0.8096147246244527
  0.6837502728517819  0.6971925663918839  0.7861790066392871
  0.6837885984753740  0.2676576028816271  0.7971527945923000
  0.2930622716259776  0.6808633850184620  0.7875641166794836
  0.2288794884174621  0.2025336784360690  0.8249036633536875
  0.7220676238064456  0.7822038354611749  0.7947404971403245
  0.7348249895026058  0.1949310847200181  0.8152533357159086
  0.2331891418488823  0.7469653743968223  0.8033733133059826
  0.3310780741777606  0.3266263548844250  0.8573272573206765
  0.6381851632017401  0.6471899595257469  0.8368076913144762
  0.6349239120452523  0.3171225458896600  0.8454027683007936
  0.3426957536229267  0.6376663946359855  0.8382569135017022
  0.9804881517782889  0.5604987235990464  0.4983942084970394
  0.4568535766398725  0.0821179679236437  0.4943703424653592
  0.3705256572644515  0.3746443624210443  0.0134124486400253
  0.6393250450540222  0.6155929956496422  0.9883417623226762
  0.6196747182654008  0.3612128957467391  0.9997818680489345
  0.3847555879038467  0.6311877491169113  0.9956208907357222
  0.5126633041811104  0.5107627084711694  0.1240840664256169
  0.0112848617843895  0.0086893934944285  0.3753031516136218
  0.1204853453207519  0.8716000903685313  0.4980503494063200
  0.8808067818409384  0.1245623814378121  0.5044194802484654
  0.8690806262769186  0.8711686792219950  0.4881238293152705
  0.1291779992964237  0.1268906344943730  0.5102408942431751
  0.9934947414526789  0.9810678858660111  0.6250163787226768
  0.4934886640741567  0.4846359017845572  0.8752146608754714
  0.3561646099043116  0.1559409106246790  0.9455543674235543
  0.4806860110099933  0.8720481559688267  0.0209779274796560
  0.8475423492421612  0.3520501899086099  0.0623015997624421
  0.5923365585865312  0.9605787566506336  0.0609943273859699
  0.1168205100856099  0.4955474762596666  0.9814617564405950
  0.0240949427493504  0.6028408937371736  0.9415356959702450
  0.9315706846750089  0.2499873250056268  0.1061957531359994
  0.3425479898854888  0.5130256027182014  0.0967807552829782
  0.5153829524927076  0.6841724465701020  0.0849215219692283
  0.7657455946413734  0.2653719872178399  0.1030199875662134
  0.2568087549802058  0.7552225407986555  0.1000835128019943
  0.4957150604315217  0.3268880548518140  0.0932584420540508
  0.8045033879256209  0.7902067089895155  0.1184675941590072
  0.2590093149657022  0.2363657528811913  0.1542582420924106
  0.1452381737333965  0.8664239190032887  0.2241603586236565
  0.8880685172111313  0.1594918041777049  0.2240304541801663
  0.9203779017976785  0.9126430768378668  0.2357581648434603
  0.1374316357938028  0.1054399602284661  0.2630918355621219
  0.3497628629067577  0.4307621529298160  0.3498890068229557
  0.6174169852352449  0.6205642290289930  0.2290190324402843
  0.6662281080031747  0.3905723491591289  0.2765387007008897
  0.3791212375494410  0.6471675774473056  0.2727118215972268
  0.2711583678829044  0.3097876161781130  0.3798173572947761
  0.7316150821911265  0.7455478281979495  0.3433448950035540
  0.0109885524762845  0.1810288992448790  0.4181601205050001
  0.8355965955517206  0.0039823771566603  0.4079710236686864
  0.2585916532757437  0.7504793472847595  0.3965432417028580
  0.7811952876687940  0.2729348002946992  0.3980409568945333
  0.0019449543103036  0.8301271140738393  0.3976830546214742
  0.0035095076276832  0.6238206973950966  0.5181779079949678
  0.4151418469703074  0.1413257767658038  0.4922514047349296
  0.5983801099302184  0.8693104215875564  0.5021619567588615
  0.8849388829176732  0.3404749160363565  0.4356521662316695
  0.5420101534505548  0.2148788514382147  0.4754997271720782
  0.4625441109922903  0.7909350715336316  0.5062326450913943
  0.7765121818053800  0.4220629714763646  0.3901537259842343
  0.1050023790740084  0.5358590202103031  0.5674187063303933
  0.3268749487741971  0.8706393208870864  0.5116177503414150
  0.7703876548142148  0.5860596844488626  0.4095947298915021
  0.9910385500566861  0.1680513666839758  0.5909636581793976
  0.1614007692601547  0.0022125775287378  0.5943357017567124
  0.9836367132263604  0.8148598678730323  0.5849137865762088
  0.2724617703186141  0.3520958001638661  0.6412918006615627
  0.8251014953165452  0.9883422322048574  0.5839412335861383
  0.7240335481535993  0.5900611701644323  0.6279426966582093
  0.2678509352655851  0.6836649363465028  0.6291325519621935
  0.7322973011716769  0.2685832045669656  0.6412676465603369
  0.6625395019642539  0.5889875308228767  0.7231722269713643
  0.3240177733201861  0.3668374569757233  0.7375620492189157
  0.6004160084467287  0.3842165295524467  0.7531464999545818
  0.3895234209058245  0.5722760109979248  0.7475360325670835
  0.1007112884958872  0.8748957894253806  0.7360269501278864
  0.8660716399413104  0.0595377378763544  0.7513116641106876
  0.1480800484037204  0.0960991981013564  0.7880714658314218
  0.8026425555325361  0.8841243561833210  0.7517612684054455
  0.2248404004305300  0.7649987906351043  0.8525613472117612
  0.7356361724792677  0.1757696094663004  0.8645484209001779
  0.2555960947281335  0.2239872740828446  0.9098777992418334
  0.7405073626825143  0.8855590725085136  0.8447776709243513
  0.6720495561621291  0.4768289947132160  0.9050526939188117
  0.4870332718835826  0.3158330051860219  0.9189450127834249
  0.3219665556528142  0.4938967508353045  0.9105776975899005
  0.2366339876560133  0.9107643635416807  0.9252255831694995
  0.0964563788494104  0.2480422713643478  0.0842881997532388
  0.1739901828516679  0.0072713993168705  0.4108518477250058
  0.2449805602356321  0.0739645983630908  0.9026705867048790
  0.5665987966847368  0.2130277969802847  0.0118007556595927
  0.3582399916063395  0.7793060836310488  0.9895118691183811
  0.7802469243141346  0.5612641612275695  0.9884950590484820
  0.2169376804224754  0.3791126247406069  0.0156894317861358
  0.2498218120285216  0.8483950957244986  0.9411643488536683
  0.1556475179091308  0.2660754839168433  0.0673100127366055
  0.4220192186197238  0.2348346606121368  0.0283398193638291
  0.7595168024844554  0.4121781190264286  0.9879624838265926
  0.5752661689576684  0.0201717238901722  0.0474473592469309
  0.9665145889655022  0.5806658286314601  0.9544220732925766
  0.2652778833883076  0.0110984475852760  0.9139774739117001
  0.9921941854848058  0.2707120073955167  0.0947217057390688
  0.5042582528569355  0.3813903265866898  0.0689953800097527
  0.5137354054686938  0.6477246519803188  0.0472002646843634
  0.3842521367624343  0.5126544532838579  0.0620411761557804
  0.6907600056612182  0.6840316772293917  0.0786576050834711
  0.3329774956281426  0.3566500536352422  0.1167883996947126
  0.3306301588138183  0.6797979146318127  0.0935605919471172
  0.6873222563979979  0.3297836025881580  0.0976699903662563
  0.2184380827668519  0.7952031396806589  0.1264112781843281
  0.8150588687796656  0.2339457420938729  0.1272472819415214
  0.6162308840574582  0.6140324213585089  0.1555187995340219
  0.4181639758085893  0.4304105908798448  0.1850333563794351
  0.4243492757481917  0.6238041250991202  0.1642966204870504
  0.6202115588722492  0.4177808585856440  0.1691664416076506
  0.1660483757666285  0.1316646260561001  0.2244623715423089
  0.8972048156777674  0.8876228250540450  0.1954074412378191
  0.6406624989506682  0.6471840902920363  0.2689599705861028
  0.3613866320908414  0.4211690141153923  0.3054909657230880
  0.9233967843799533  0.1216689313980623  0.3311971168792667
  0.1142514565309867  0.9066501348608114  0.3319355884739963
  0.1212776489990262  0.1046773452203027  0.3366745362429029
  0.9196103191295961  0.9191181614005686  0.3126967135707446
  0.7469816003131911  0.3216281964523588  0.3737813272963209
  0.3018489127939574  0.7146719901407508  0.3711053279446404
  0.8459781983582175  0.1974140457649867  0.4043630254267256
  0.1815570823280481  0.8213097797351665  0.4041591685140986
  0.1858629442145414  0.1805229325143500  0.4152203371265770
  0.8331717272812611  0.8486796345489154  0.3833226391311300
  0.0032446471911882  0.8719085233283792  0.4325086951242270
  0.0103292653859981  0.1291254979512644  0.4455495751090837
  0.8871091106609015  0.0070622341910536  0.4345459871330704
  0.1304525092122262  0.0009421830862024  0.4441414942008635
  0.8898350108921207  0.7183804541307950  0.4762250771930781
  0.0838533104969272  0.2792111499061178  0.5146623341548633
  0.7362711830712954  0.0825845957213716  0.4921768074059969
  0.2764931703674449  0.0680901599309536  0.5078445648576349
  0.7828677278831861  0.6483654301760708  0.4257545171895387
  0.2799789005822788  0.9183640022736625  0.5104169940916989
  0.9373424372361185  0.2634198279087627  0.5251637838272529
  0.7302198025978939  0.9321899057266450  0.4851871101026575
  0.0925078615846360  0.4763483835929421  0.5510906863325715
  0.5869345570496378  0.1689136552697619  0.4783931275157087
  0.7985074164999020  0.4848910730983889  0.4003469932809551
  0.4238553004939973  0.8414277169184814  0.5139801129004979
  0.0036359798165861  0.1117608971260111  0.5698443416223995
  0.9940370195263952  0.8568998339783391  0.5508253351226386
  0.1189198197250221  0.9860941713060569  0.5622458790913569
  0.8768436068950862  0.9899637311982303  0.5570642497140810
  0.1647272243166071  0.7961695139725293  0.5870570417337220
  0.8290233586704616  0.1559984457932160  0.6040725535083453
  0.8158512265508406  0.8136136448889388  0.5828379520262459
  0.1792715302809711  0.1388809359184009  0.6107933690989711
  0.7505857142950276  0.6492125052432698  0.6235180683804273
  0.2431732331246863  0.2939526173865730  0.6408775975017136
  0.0912392785618366  0.8702787969299379  0.6626404361963338
  0.8896058595869007  0.0695479518071451  0.6784799224508049
  0.8963077686387777  0.8730397731793431  0.6608026634961917
  0.0951736407590147  0.0687999722890282  0.6829244895757611
  0.6322536238688556  0.3640356859395268  0.7141163531823054
  0.3621891216163036  0.5917001803885285  0.7067809543369350
  0.1284747464712410  0.8543648381130495  0.7762812562900336
  0.8322135313030259  0.0771864936904905  0.7902216894192193
  0.3838974820721006  0.3867031619753263  0.8395672492920880
  0.5880712857661621  0.5827930167426558  0.8219005597754929
  0.5807361665066182  0.3779723674738946  0.8264147200483052
  0.3978595422576419  0.5767581108674875  0.8217528910016583
  0.2215354430266885  0.1749870384227279  0.8857353727874226
  0.7114587283904044  0.8275235528852747  0.8492659581017250
  0.3183590984045281  0.3038130722805121  0.9152156852955287
  0.6551995286352010  0.6703865829149436  0.8929786311413750
  0.6475526063977597  0.2997340884096573  0.9023929008223064
  0.3296975126653336  0.6605314968444276  0.8944310557876065
  0.4892224183517015  0.3680026423226153  0.9460573600480515
  0.3632552956631656  0.4966868552653025  0.9450068986327480
  0.6212318029299979  0.4862576824530578  0.9319778193526957
  0.6173378017147400  0.4992470499815198  0.0497527233371713
  0.5020917000808254  0.6047364710749363  0.9387755897638712
 
  0.00000000E+00  0.00000000E+00  0.00000000E+00
  0.00000000E+00  0.00000000E+00  0.00000000E+00
  0.00000000E+00  0.00000000E+00  0.00000000E+00
  0.00000000E+00  0.00000000E+00  0.00000000E+00
  0.00000000E+00  0.00000000E+00  0.00000000E+00
  0.00000000E+00  0.00000000E+00  0.00000000E+00
  0.00000000E+00  0.00000000E+00  0.00000000E+00
  0.00000000E+00  0.00000000E+00  0.00000000E+00
  0.00000000E+00  0.00000000E+00  0.00000000E+00
  0.00000000E+00  0.00000000E+00  0.00000000E+00
  0.00000000E+00  0.00000000E+00  0.00000000E+00
  0.00000000E+00  0.00000000E+00  0.00000000E+00
  0.00000000E+00  0.00000000E+00  0.00000000E+00
  0.00000000E+00  0.00000000E+00  0.00000000E+00
  0.00000000E+00  0.00000000E+00  0.00000000E+00
  0.00000000E+00  0.00000000E+00  0.00000000E+00
  0.00000000E+00  0.00000000E+00  0.00000000E+00
  0.00000000E+00  0.00000000E+00  0.00000000E+00
  0.00000000E+00  0.00000000E+00  0.00000000E+00
  0.00000000E+00  0.00000000E+00  0.00000000E+00
  0.00000000E+00  0.00000000E+00  0.00000000E+00
  0.00000000E+00  0.00000000E+00  0.00000000E+00
  0.00000000E+00  0.00000000E+00  0.00000000E+00
  0.00000000E+00  0.00000000E+00  0.00000000E+00
  0.00000000E+00  0.00000000E+00  0.00000000E+00
  0.00000000E+00  0.00000000E+00  0.00000000E+00
  0.00000000E+00  0.00000000E+00  0.00000000E+00
  0.00000000E+00  0.00000000E+00  0.00000000E+00
  0.00000000E+00  0.00000000E+00  0.00000000E+00
  0.00000000E+00  0.00000000E+00  0.00000000E+00
  0.00000000E+00  0.00000000E+00  0.00000000E+00
  0.00000000E+00  0.00000000E+00  0.00000000E+00
  0.00000000E+00  0.00000000E+00  0.00000000E+00
  0.00000000E+00  0.00000000E+00  0.00000000E+00
  0.00000000E+00  0.00000000E+00  0.00000000E+00
  0.00000000E+00  0.00000000E+00  0.00000000E+00
  0.00000000E+00  0.00000000E+00  0.00000000E+00
  0.00000000E+00  0.00000000E+00  0.00000000E+00
  0.00000000E+00  0.00000000E+00  0.00000000E+00
  0.00000000E+00  0.00000000E+00  0.00000000E+00
  0.00000000E+00  0.00000000E+00  0.00000000E+00
  0.00000000E+00  0.00000000E+00  0.00000000E+00
  0.00000000E+00  0.00000000E+00  0.00000000E+00
  0.00000000E+00  0.00000000E+00  0.00000000E+00
  0.00000000E+00  0.00000000E+00  0.00000000E+00
  0.00000000E+00  0.00000000E+00  0.00000000E+00
  0.00000000E+00  0.00000000E+00  0.00000000E+00
  0.00000000E+00  0.00000000E+00  0.00000000E+00
  0.00000000E+00  0.00000000E+00  0.00000000E+00
  0.00000000E+00  0.00000000E+00  0.00000000E+00
  0.00000000E+00  0.00000000E+00  0.00000000E+00
  0.00000000E+00  0.00000000E+00  0.00000000E+00
  0.00000000E+00  0.00000000E+00  0.00000000E+00
  0.00000000E+00  0.00000000E+00  0.00000000E+00
  0.00000000E+00  0.00000000E+00  0.00000000E+00
  0.00000000E+00  0.00000000E+00  0.00000000E+00
  0.00000000E+00  0.00000000E+00  0.00000000E+00
  0.00000000E+00  0.00000000E+00  0.00000000E+00
  0.00000000E+00  0.00000000E+00  0.00000000E+00
  0.00000000E+00  0.00000000E+00  0.00000000E+00
  0.00000000E+00  0.00000000E+00  0.00000000E+00
  0.00000000E+00  0.00000000E+00  0.00000000E+00
  0.00000000E+00  0.00000000E+00  0.00000000E+00
  0.00000000E+00  0.00000000E+00  0.00000000E+00
  0.00000000E+00  0.00000000E+00  0.00000000E+00
  0.00000000E+00  0.00000000E+00  0.00000000E+00
  0.00000000E+00  0.00000000E+00  0.00000000E+00
  0.00000000E+00  0.00000000E+00  0.00000000E+00
  0.00000000E+00  0.00000000E+00  0.00000000E+00
  0.00000000E+00  0.00000000E+00  0.00000000E+00
  0.00000000E+00  0.00000000E+00  0.00000000E+00
  0.00000000E+00  0.00000000E+00  0.00000000E+00
  0.00000000E+00  0.00000000E+00  0.00000000E+00
  0.00000000E+00  0.00000000E+00  0.00000000E+00
  0.00000000E+00  0.00000000E+00  0.00000000E+00
  0.00000000E+00  0.00000000E+00  0.00000000E+00
  0.00000000E+00  0.00000000E+00  0.00000000E+00
  0.00000000E+00  0.00000000E+00  0.00000000E+00
  0.00000000E+00  0.00000000E+00  0.00000000E+00
  0.00000000E+00  0.00000000E+00  0.00000000E+00
  0.00000000E+00  0.00000000E+00  0.00000000E+00
  0.00000000E+00  0.00000000E+00  0.00000000E+00
  0.00000000E+00  0.00000000E+00  0.00000000E+00
  0.00000000E+00  0.00000000E+00  0.00000000E+00
  0.00000000E+00  0.00000000E+00  0.00000000E+00
  0.00000000E+00  0.00000000E+00  0.00000000E+00
  0.00000000E+00  0.00000000E+00  0.00000000E+00
  0.00000000E+00  0.00000000E+00  0.00000000E+00
  0.00000000E+00  0.00000000E+00  0.00000000E+00
  0.00000000E+00  0.00000000E+00  0.00000000E+00
  0.00000000E+00  0.00000000E+00  0.00000000E+00
  0.00000000E+00  0.00000000E+00  0.00000000E+00
  0.00000000E+00  0.00000000E+00  0.00000000E+00
  0.00000000E+00  0.00000000E+00  0.00000000E+00
  0.00000000E+00  0.00000000E+00  0.00000000E+00
  0.00000000E+00  0.00000000E+00  0.00000000E+00
  0.00000000E+00  0.00000000E+00  0.00000000E+00
  0.00000000E+00  0.00000000E+00  0.00000000E+00
  0.00000000E+00  0.00000000E+00  0.00000000E+00
  0.00000000E+00  0.00000000E+00  0.00000000E+00
  0.00000000E+00  0.00000000E+00  0.00000000E+00
  0.00000000E+00  0.00000000E+00  0.00000000E+00
  0.00000000E+00  0.00000000E+00  0.00000000E+00
  0.00000000E+00  0.00000000E+00  0.00000000E+00
  0.00000000E+00  0.00000000E+00  0.00000000E+00
  0.00000000E+00  0.00000000E+00  0.00000000E+00
  0.00000000E+00  0.00000000E+00  0.00000000E+00
  0.00000000E+00  0.00000000E+00  0.00000000E+00
  0.00000000E+00  0.00000000E+00  0.00000000E+00
  0.00000000E+00  0.00000000E+00  0.00000000E+00
  0.00000000E+00  0.00000000E+00  0.00000000E+00
  0.00000000E+00  0.00000000E+00  0.00000000E+00
  0.00000000E+00  0.00000000E+00  0.00000000E+00
  0.00000000E+00  0.00000000E+00  0.00000000E+00
  0.00000000E+00  0.00000000E+00  0.00000000E+00
  0.00000000E+00  0.00000000E+00  0.00000000E+00
  0.00000000E+00  0.00000000E+00  0.00000000E+00
  0.00000000E+00  0.00000000E+00  0.00000000E+00
  0.00000000E+00  0.00000000E+00  0.00000000E+00
  0.00000000E+00  0.00000000E+00  0.00000000E+00
  0.00000000E+00  0.00000000E+00  0.00000000E+00
  0.00000000E+00  0.00000000E+00  0.00000000E+00
  0.00000000E+00  0.00000000E+00  0.00000000E+00
  0.00000000E+00  0.00000000E+00  0.00000000E+00
  0.00000000E+00  0.00000000E+00  0.00000000E+00
  0.00000000E+00  0.00000000E+00  0.00000000E+00
  0.00000000E+00  0.00000000E+00  0.00000000E+00
  0.00000000E+00  0.00000000E+00  0.00000000E+00
  0.00000000E+00  0.00000000E+00  0.00000000E+00
  0.00000000E+00  0.00000000E+00  0.00000000E+00
  0.00000000E+00  0.00000000E+00  0.00000000E+00
  0.00000000E+00  0.00000000E+00  0.00000000E+00
  0.00000000E+00  0.00000000E+00  0.00000000E+00
  0.00000000E+00  0.00000000E+00  0.00000000E+00
  0.00000000E+00  0.00000000E+00  0.00000000E+00
  0.00000000E+00  0.00000000E+00  0.00000000E+00
  0.00000000E+00  0.00000000E+00  0.00000000E+00
  0.00000000E+00  0.00000000E+00  0.00000000E+00
  0.00000000E+00  0.00000000E+00  0.00000000E+00
  0.00000000E+00  0.00000000E+00  0.00000000E+00
  0.00000000E+00  0.00000000E+00  0.00000000E+00
  0.00000000E+00  0.00000000E+00  0.00000000E+00
  0.00000000E+00  0.00000000E+00  0.00000000E+00
  0.00000000E+00  0.00000000E+00  0.00000000E+00
  0.00000000E+00  0.00000000E+00  0.00000000E+00
  0.00000000E+00  0.00000000E+00  0.00000000E+00
  0.00000000E+00  0.00000000E+00  0.00000000E+00
  0.00000000E+00  0.00000000E+00  0.00000000E+00
  0.00000000E+00  0.00000000E+00  0.00000000E+00
  0.00000000E+00  0.00000000E+00  0.00000000E+00
  0.00000000E+00  0.00000000E+00  0.00000000E+00
  0.00000000E+00  0.00000000E+00  0.00000000E+00
  0.00000000E+00  0.00000000E+00  0.00000000E+00
  0.00000000E+00  0.00000000E+00  0.00000000E+00
  0.00000000E+00  0.00000000E+00  0.00000000E+00
  0.00000000E+00  0.00000000E+00  0.00000000E+00
  0.00000000E+00  0.00000000E+00  0.00000000E+00
  0.00000000E+00  0.00000000E+00  0.00000000E+00
  0.00000000E+00  0.00000000E+00  0.00000000E+00
  0.00000000E+00  0.00000000E+00  0.00000000E+00
  0.00000000E+00  0.00000000E+00  0.00000000E+00
  0.00000000E+00  0.00000000E+00  0.00000000E+00
  0.00000000E+00  0.00000000E+00  0.00000000E+00
  0.00000000E+00  0.00000000E+00  0.00000000E+00
  0.00000000E+00  0.00000000E+00  0.00000000E+00
  0.00000000E+00  0.00000000E+00  0.00000000E+00
  0.00000000E+00  0.00000000E+00  0.00000000E+00
  0.00000000E+00  0.00000000E+00  0.00000000E+00
  0.00000000E+00  0.00000000E+00  0.00000000E+00
  0.00000000E+00  0.00000000E+00  0.00000000E+00
  0.00000000E+00  0.00000000E+00  0.00000000E+00
  0.00000000E+00  0.00000000E+00  0.00000000E+00
  0.00000000E+00  0.00000000E+00  0.00000000E+00
  0.00000000E+00  0.00000000E+00  0.00000000E+00
  0.00000000E+00  0.00000000E+00  0.00000000E+00
  0.00000000E+00  0.00000000E+00  0.00000000E+00
  0.00000000E+00  0.00000000E+00  0.00000000E+00
  0.00000000E+00  0.00000000E+00  0.00000000E+00
  0.00000000E+00  0.00000000E+00  0.00000000E+00
  0.00000000E+00  0.00000000E+00  0.00000000E+00
  0.00000000E+00  0.00000000E+00  0.00000000E+00
  0.00000000E+00  0.00000000E+00  0.00000000E+00
  0.00000000E+00  0.00000000E+00  0.00000000E+00
  0.00000000E+00  0.00000000E+00  0.00000000E+00
  0.00000000E+00  0.00000000E+00  0.00000000E+00
  0.00000000E+00  0.00000000E+00  0.00000000E+00
  0.00000000E+00  0.00000000E+00  0.00000000E+00
  0.00000000E+00  0.00000000E+00  0.00000000E+00
  0.00000000E+00  0.00000000E+00  0.00000000E+00
  0.00000000E+00  0.00000000E+00  0.00000000E+00
  0.00000000E+00  0.00000000E+00  0.00000000E+00
  0.00000000E+00  0.00000000E+00  0.00000000E+00
  0.00000000E+00  0.00000000E+00  0.00000000E+00
  0.00000000E+00  0.00000000E+00  0.00000000E+00
  0.00000000E+00  0.00000000E+00  0.00000000E+00
  0.00000000E+00  0.00000000E+00  0.00000000E+00
  0.00000000E+00  0.00000000E+00  0.00000000E+00
  0.00000000E+00  0.00000000E+00  0.00000000E+00
  0.00000000E+00  0.00000000E+00  0.00000000E+00
  0.00000000E+00  0.00000000E+00  0.00000000E+00
  0.00000000E+00  0.00000000E+00  0.00000000E+00
  0.00000000E+00  0.00000000E+00  0.00000000E+00
  0.00000000E+00  0.00000000E+00  0.00000000E+00
  0.00000000E+00  0.00000000E+00  0.00000000E+00
  0.00000000E+00  0.00000000E+00  0.00000000E+00
  0.00000000E+00  0.00000000E+00  0.00000000E+00
  0.00000000E+00  0.00000000E+00  0.00000000E+00
  0.00000000E+00  0.00000000E+00  0.00000000E+00
  0.00000000E+00  0.00000000E+00  0.00000000E+00
  0.00000000E+00  0.00000000E+00  0.00000000E+00
  0.00000000E+00  0.00000000E+00  0.00000000E+00
  0.00000000E+00  0.00000000E+00  0.00000000E+00
  0.00000000E+00  0.00000000E+00  0.00000000E+00
  0.00000000E+00  0.00000000E+00  0.00000000E+00
  0.00000000E+00  0.00000000E+00  0.00000000E+00
  0.00000000E+00  0.00000000E+00  0.00000000E+00
  0.00000000E+00  0.00000000E+00  0.00000000E+00
  0.00000000E+00  0.00000000E+00  0.00000000E+00
  0.00000000E+00  0.00000000E+00  0.00000000E+00
  0.00000000E+00  0.00000000E+00  0.00000000E+00
  0.00000000E+00  0.00000000E+00  0.00000000E+00
  0.00000000E+00  0.00000000E+00  0.00000000E+00
  0.00000000E+00  0.00000000E+00  0.00000000E+00
  0.00000000E+00  0.00000000E+00  0.00000000E+00
  0.00000000E+00  0.00000000E+00  0.00000000E+00
  0.00000000E+00  0.00000000E+00  0.00000000E+00
  0.00000000E+00  0.00000000E+00  0.00000000E+00
  0.00000000E+00  0.00000000E+00  0.00000000E+00
  0.00000000E+00  0.00000000E+00  0.00000000E+00
  0.00000000E+00  0.00000000E+00  0.00000000E+00
  0.00000000E+00  0.00000000E+00  0.00000000E+00
  0.00000000E+00  0.00000000E+00  0.00000000E+00
  0.00000000E+00  0.00000000E+00  0.00000000E+00
  0.00000000E+00  0.00000000E+00  0.00000000E+00
  0.00000000E+00  0.00000000E+00  0.00000000E+00
  0.00000000E+00  0.00000000E+00  0.00000000E+00
  0.00000000E+00  0.00000000E+00  0.00000000E+00
  0.00000000E+00  0.00000000E+00  0.00000000E+00
  0.00000000E+00  0.00000000E+00  0.00000000E+00
  0.00000000E+00  0.00000000E+00  0.00000000E+00
  0.00000000E+00  0.00000000E+00  0.00000000E+00
  0.00000000E+00  0.00000000E+00  0.00000000E+00
  0.00000000E+00  0.00000000E+00  0.00000000E+00
  0.00000000E+00  0.00000000E+00  0.00000000E+00
  0.00000000E+00  0.00000000E+00  0.00000000E+00
  0.00000000E+00  0.00000000E+00  0.00000000E+00
  0.00000000E+00  0.00000000E+00  0.00000000E+00
  0.00000000E+00  0.00000000E+00  0.00000000E+00
  0.00000000E+00  0.00000000E+00  0.00000000E+00
  0.00000000E+00  0.00000000E+00  0.00000000E+00
  0.00000000E+00  0.00000000E+00  0.00000000E+00
  0.00000000E+00  0.00000000E+00  0.00000000E+00
  0.00000000E+00  0.00000000E+00  0.00000000E+00
  0.00000000E+00  0.00000000E+00  0.00000000E+00
  0.00000000E+00  0.00000000E+00  0.00000000E+00
  0.00000000E+00  0.00000000E+00  0.00000000E+00
  0.00000000E+00  0.00000000E+00  0.00000000E+00
  0.00000000E+00  0.00000000E+00  0.00000000E+00
  0.00000000E+00  0.00000000E+00  0.00000000E+00
  0.00000000E+00  0.00000000E+00  0.00000000E+00
  0.00000000E+00  0.00000000E+00  0.00000000E+00
  0.00000000E+00  0.00000000E+00  0.00000000E+00
