# Supplementary material for: Dramatic Enhancement of Rare-Earth Metal–Organic Framework Stability Via Metal Cluster Fluorination
Source: JACS Au. 2022 Aug 9;2(8):1889–98. doi: 10.1021/jacsau.2c00259 (PMC9400048; doi:10.1021/jacsau.2c00259)
Supplement: Supplementary file 2 — au2c00259_si_002.zip [file au2c00259_si_002.zip › jacs_supplement/poscars/empty_stability/dobdc/mixed/yb/double/six/POSCAR]

POSCAR file written by OVITO Basic 3.5.4
   1.00000000000000     
    14.8208576669579060   -0.0018530670289149   -0.0086590148881546
    -0.0481238096881783   14.5730334003066471   -0.0743015781466710
     0.1030709922968790   -0.1304358940267745   21.0674557080686320
   C    Yb   H    O    F 
    96    12    61    81     6
Direct
  0.3463555337152826  0.9313598225497373  0.9717472219611665
  0.0649257482502463  0.3825270205424189  0.0357722609176250
  0.4741224403298787  0.1889737337281119  0.0104963625460712
  0.8021805424470045  0.4823887430393654  0.9897749712030190
  0.4424628783471363  0.0942791409543560  0.9930605776190049
  0.8971599242821142  0.4593710834107085  0.0074826113386237
  0.4808631858968369  0.0102746738073947  0.0112166271855969
  0.4310326385049095  0.9301704219706366  0.0014675465616918
  0.9764652121630988  0.5072302223535843  0.9908044630595398
  0.0590842366233986  0.4666224105916754  0.0041866090487446
  0.3610490157929860  0.0942227305774779  0.9604853745809834
  0.9036954504302344  0.3782487336170703  0.0412478639841893
  0.3128274423600672  0.0146438409767029  0.9482856939054329
  0.9853788598671613  0.3395434262428410  0.0570467232215535
  0.2913089924642094  0.8480436448786008  0.9704640494408778
  0.1528658584355327  0.3382483643722978  0.0409932446519292
  0.6650300969803027  0.6788698621186171  0.1329429790586047
  0.3626915347338269  0.3929012536571435  0.1770055621121074
  0.3428999115905782  0.6408937774456192  0.1420724103738067
  0.6825057899864717  0.3564010012307151  0.1548380494887667
  0.7891301936280826  0.7817319712237989  0.1673398965366815
  0.2584124466326543  0.2653485835758218  0.1986532669165371
  0.2257267536736052  0.7530846343338666  0.1804694538672607
  0.8006032876456715  0.2438819555404876  0.1898072372088677
  0.7136625269906176  0.7284770247351631  0.1832950012503218
  0.3052656894462160  0.3413295085240762  0.2219649958157390
  0.2912232051095458  0.6851160199529360  0.1936680024986970
  0.7353582450572489  0.3113504388242632  0.2049587035012337
  0.8459992044674820  0.1999838744884102  0.2380964664044214
  0.1881210918560114  0.8013472375270680  0.2312937237297277
  0.2104730722901280  0.2077559020208497  0.2392388864250350
  0.8379861131885420  0.8284130116925681  0.2138750275432102
  0.6850446594613331  0.7216302660908198  0.2476993479257246
  0.3024708497122859  0.3640705050447863  0.2873777859512785
  0.3128491145460472  0.6630998650214437  0.2560971259844962
  0.7182871957695696  0.3345907656325124  0.2685749327579074
  0.8276557608576525  0.2219367379424853  0.3016036007148983
  0.2109893413355124  0.7806877530642993  0.2940217737461381
  0.2132473948298212  0.2267542020989950  0.3051317631712678
  0.8101844636008622  0.8196254483891963  0.2781346898643022
  0.7636970566171968  0.2904816837323949  0.3167500585306584
  0.2722055810644406  0.7084687798080935  0.3069343381263820
  0.2576684316133822  0.3054388083241690  0.3280617575535985
  0.7348223031379604  0.7671057250212741  0.2940380467434025
  0.8733887927851427  0.1692395619601470  0.3514072470569261
  0.1714467097529635  0.8363925018576737  0.3451673823479595
  0.1739615906588270  0.1632630912907445  0.3509422204560195
  0.8599111878086632  0.8635988153688245  0.3304492869637272
  0.9022958437662680  0.5580831229768535  0.4748075994581384
  0.4147622528179440  0.0113371963374718  0.5161893479195072
  0.0397024027563901  0.3071447846546320  0.5132265323097727
  0.7049578049641951  0.0138828557082959  0.4976557411972280
  0.9949173254273660  0.3964322332386274  0.5022317365958173
  0.6066658423878195  0.0184014702472197  0.5051968766736437
  0.0317335065083668  0.4816329358398974  0.5214274157596819
  0.5546853983808973  0.1001701006238704  0.5037771187709907
  0.9128939960334108  0.3933539216840458  0.4701346258452972
  0.5601719924019548  0.9345850581834299  0.5134755700794216
  0.8661357078623340  0.4727308093567189  0.4553527491431026
  0.4681418707503155  0.9307651193581847  0.5192895149939076
  0.8567559019612432  0.6448480426057870  0.4618867778079121
  0.3184886372941804  0.0113685478899370  0.5173051670515818
  0.1721466769820807  0.8202149015098783  0.6253550355616611
  0.8539417144015786  0.1332017787984938  0.6605577398479454
  0.8483330993462133  0.8149347500214432  0.6406016423988490
  0.1382447109608336  0.1313686360273252  0.6616970244457008
  0.2586517263312516  0.6915359412953421  0.6695147989787387
  0.7485995521620410  0.2578592266092699  0.6905109604196156
  0.7501894809268492  0.6827720188339015  0.6780097376777476
  0.2386710946563113  0.2637072078185199  0.6962858900488840
  0.2164393306681660  0.7766666556706099  0.6789178095455668
  0.7962087962286830  0.1794538723402539  0.7079638063333746
  0.7896375234555322  0.7697228759819836  0.6877389407800010
  0.1839161000334855  0.1868359559288706  0.7112055377180795
  0.2830343359692904  0.3094256269654636  0.7452640840641749
  0.6995509362029537  0.6451813794563321  0.7269919852734787
  0.6940250153979193  0.3045106894825409  0.7338695276852647
  0.3015683876598274  0.6470676980907228  0.7188303605007818
  0.2176701613577663  0.8196092172930207  0.7398432168490672
  0.7891858131112670  0.1456991291597092  0.7708677837054623
  0.7749695206103695  0.8167151951784604  0.7449067878538429
  0.1722204806505587  0.1617338831964474  0.7747136555026373
  0.2728114840955769  0.2831735407701501  0.8082725102115091
  0.6860677277118015  0.6914699423566617  0.7846668521507141
  0.6890781290787231  0.2720490130541009  0.7971451296855037
  0.3010832530507415  0.6894729547547200  0.7801305733104940
  0.2146836759396891  0.2097328178712843  0.8233144255524820
  0.7225158900780357  0.7803226095233171  0.7933478684143580
  0.7364761307021723  0.1937585098745771  0.8146239284210850
  0.2592461078187540  0.7739551714377839  0.7895363223563905
  0.3254468039376164  0.3319098494246830  0.8574540682665415
  0.6391946061667682  0.6412543741982404  0.8359322049735098
  0.6349142191481363  0.3205291306452551  0.8458867466063396
  0.3456698054180478  0.6452699713673340  0.8345355768669407
  0.9842158577425195  0.5608500416901450  0.5077784762670632
  0.4615253852553280  0.0956143959295019  0.5091224441568869
  0.3720753317983352  0.3871650179631843  0.0173430269880228
  0.6305433393892059  0.6185271307322751  0.9870596757066536
  0.6153705060957648  0.3626144155786761  0.9996862125292765
  0.3843778594373362  0.6423180099267469  0.9897582640616349
  0.5181892198188223  0.5008623998036441  0.1280205282102003
  0.0208036381116017  0.0045103740814909  0.3760485267533937
  0.1280970819612577  0.8684264245437134  0.4903909498892958
  0.8952733998411162  0.1202278139915833  0.5062864241257756
  0.8735969498938658  0.8706791737644437  0.4889651400303450
  0.1349851864272082  0.1430727252730364  0.5031700813865001
  0.9946374228693102  0.9728431345750721  0.6261776999982303
  0.4906200979691206  0.4850979534531490  0.8743184980251684
  0.3334966193143600  0.1606888122407426  0.9477848245160132
  0.4562464552390111  0.8640252675019013  0.0183657199617926
  0.8407446010381108  0.3433490898017126  0.0527337223279858
  0.5785719794203956  0.9488815517290590  0.0520204252940530
  0.1224684497014792  0.4984161295481471  0.9886416808882430
  0.0292472069421308  0.6126684068266002  0.9513867540786336
  0.9270097529310775  0.2392338259269309  0.1033878611214476
  0.6811144192996679  0.5039540376028242  0.0771351810500462
  0.5164661907654278  0.7118507491439914  0.0733731610621220
  0.7689279064291483  0.2540226056323505  0.1034564685614541
  0.2368060797019140  0.7315307310662789  0.0924279920557751
  0.5005377960366388  0.3140092627858522  0.0964506823880100
  0.8099957588767879  0.7855729943457774  0.1175852522074337
  0.2602316533716760  0.2495358795687110  0.1478320943566942
  0.1403669880984495  0.8566355908409236  0.2223345172732962
  0.8951058474101785  0.1461898489321740  0.2272196161656197
  0.9338950637167400  0.9049937374414299  0.2384480680882106
  0.1380570228602380  0.1039911603308568  0.2526293534186337
  0.3262571481797778  0.4541316455844111  0.3521991908993627
  0.5874307783540900  0.6466744334259076  0.2254059417642935
  0.6670854536211550  0.3864396025524499  0.2793258128934468
  0.3624331843709143  0.6093601597975606  0.2648682761563848
  0.2561107830832654  0.3185688107018905  0.3794035120138659
  0.7155598930165823  0.7614230416679675  0.3439750838865478
  0.8461502328621151  0.0067206489757226  0.4144187076340415
  0.2584474623759618  0.7265367411091646  0.3947247459804544
  0.7811446975441427  0.2617561496743619  0.4034627035056957
  0.0043656922949893  0.8227756649748414  0.3925541543934798
  0.0096386311222645  0.6282394026486244  0.5230448106887238
  0.4209152138722203  0.1581736210832290  0.5066605109736457
  0.6012003523660496  0.8722143461221279  0.5149790907173539
  0.8868730073830733  0.3262804093243048  0.4551837512371080
  0.5509763211395295  0.2296766196107782  0.4934314312686539
  0.4634576812567488  0.7964170869730864  0.5248995552480409
  0.7696399608102027  0.4074632222103887  0.4055172224201797
  0.1236889316084699  0.5459997689156211  0.5675696053536470
  0.3222993493888993  0.8785270017336089  0.5250483468830609
  0.7623925718768447  0.5766870599136737  0.4227886014736839
  0.9959943844166972  0.8086575280001682  0.5740365810146102
  0.2818801751026641  0.3501084741576221  0.6363011295883538
  0.7401647873516453  0.5740848871646449  0.6273268031033297
  0.2587930725403496  0.6605118201465388  0.6220161530968653
  0.7544337489283492  0.2820110371950761  0.6417101330158772
  0.6707705998800151  0.5759769762207654  0.7221239657036307
  0.3277089806825941  0.3675802054675472  0.7351506677050423
  0.6113320678518264  0.3979641690454727  0.7533103592085268
  0.3709061518974082  0.5503455995744559  0.7496150280151781
  0.1573709345206566  0.9253069627224590  0.7107052868778609
  0.8689206262445310  0.0499862924129673  0.7510719869490217
  0.1286201439950077  0.1029943988275548  0.7850024718365773
  0.8061788406062007  0.8844951902522880  0.7512161902697372
  0.2592202624539794  0.8048245000993361  0.8370462363443636
  0.7316670846341964  0.1704139795668027  0.8636741252647795
  0.2392101940519495  0.2346684190676456  0.9101402511893042
  0.7343972977880640  0.8896735817468695  0.8430824533288686
  0.4730464173981375  0.3178674047983492  0.9235924610807160
  0.2970126743355479  0.4979412101082517  0.9197442468683690
  0.1999848228858809  0.9148680688209936  0.9278821277515874
  0.0954484567080840  0.2369216561458884  0.0818694489545351
  0.1890094194882721  0.0113735853025076  0.4240925603790160
  0.2158700585049189  0.0815997967625464  0.9048019136128502
  0.5560627255456581  0.2130089528220509  0.0083301801730045
  0.3170900638173393  0.7756682205051959  0.9954899321377439
  0.7754353414800690  0.5644501161221029  0.9858212130182409
  0.2225062715571227  0.3748851863064004  0.0200699536012010
  0.2109127172930414  0.8503200374642006  0.9439687562447645
  0.1572656477382353  0.2556682760106312  0.0661242602046173
  0.4076378065144723  0.2416427097546929  0.0245505494587022
  0.7528533083402209  0.4111661890899967  0.9832201567854142
  0.5619258180476336  0.0114592040911177  0.0409304284595819
  0.9691833418937037  0.5876538389034920  0.9596219490450579
  0.2322056877626224  0.0163376209514894  0.9177839373183900
  0.9894311732566763  0.2595540648753101  0.0897551576207221
  0.5055280269932680  0.3720030039295494  0.0742701500594336
  0.5119021572331803  0.6956631439183383  0.0284912959773038
  0.6247382776597163  0.5022515916602401  0.0533959385471334
  0.6881310500815161  0.6860771375835668  0.0752395329959157
  0.3354263675892213  0.4029848138493790  0.1200509969472279
  0.3144469838560369  0.6487129492324968  0.0844488680187609
  0.6905769055258517  0.3246790434940223  0.0972125352868858
  0.2015694179945484  0.7740415768646116  0.1209132713896608
  0.8189687478433427  0.2210067467862800  0.1280802662365090
  0.5971530654656050  0.6282649473702833  0.1506677277271748
  0.4385461559463906  0.4213567645304437  0.1970444817882395
  0.4150375651585918  0.6003872997255471  0.1560873477106668
  0.6323594889686177  0.4228873024675153  0.1706878715317828
  0.1657004750152211  0.1351823510493517  0.2147747713157457
  0.9100145492933933  0.8795227340684804  0.1972262404736185
  0.6121279872916503  0.6732262375169569  0.2660573127990418
  0.3429765040662858  0.4430529949280739  0.3079102729960894
  0.9270837113285282  0.1070161668804417  0.3340985987382865
  0.1227471740659354  0.9043604249494095  0.3325192101976313
  0.1235524572843971  0.0970154275710016  0.3296845125979360
  0.9294476178802569  0.9142320147913594  0.3162107365510636
  0.7452799294562666  0.3112599887356495  0.3791159719989849
  0.2936562983184956  0.6835737429862192  0.3666295311768195
  0.8528360345302062  0.1886822730956865  0.4103675405052627
  0.1892072993377454  0.8126512280350155  0.4041024886018008
  0.1928941264130941  0.1738043618224268  0.4092447511656161
  0.8338827492473655  0.8496414590270120  0.3867123646141621
  0.0101778596895983  0.8618739277353313  0.4300795764378762
  0.9008853932461633  0.0036205494649266  0.4399837129881874
  0.1348960184063657  0.0017284952713013  0.4500009239009231
  0.8919834195101117  0.7194606836221098  0.4771997795403990
  0.1237069397881925  0.2980331073251392  0.5045444710330713
  0.7521360968357342  0.0878094402049143  0.4979747921300941
  0.2707179125484345  0.0821883347652985  0.5148437641829986
  0.7775670849208183  0.6430284759848917  0.4334473945177137
  0.2742806155820361  0.9273534136787447  0.5197637963825130
  0.9896976562093442  0.2387439927370139  0.5284921204169351
  0.7395050697866097  0.9336585806780135  0.4903550752611494
  0.1106017022977710  0.4830210830597323  0.5540395500437327
  0.5971133170095371  0.1821113541708925  0.4955489756528308
  0.7866625114500039  0.4711885127889488  0.4234547005245162
  0.4227569833718903  0.8486435350724761  0.5288455597723356
  0.0047515426684086  0.8634831407062364  0.5484582519292687
  0.1749878564778129  0.7823357306746459  0.5700222542990403
  0.8596916826546561  0.1627911672669882  0.6045145760101747
  0.8308775598293181  0.8074435464492211  0.5822916534020521
  0.1529331472410647  0.1510029992846569  0.6042431975722380
  0.7660039534210910  0.6354651106073774  0.6227858619312912
  0.2479025442213612  0.2924683085836577  0.6355894358633236
  0.1315392715379531  0.8975733088771420  0.6347984745234214
  0.8991207027688120  0.0624534054887675  0.6792653759637659
  0.9154038291273707  0.8613278410790883  0.6634850644473715
  0.0867360215111006  0.0654041396677556  0.6788745609384961
  0.6486254643451019  0.3796491216361986  0.7150175185177901
  0.3416621620462905  0.5655725167623302  0.7075914142123807
  0.1814201642126037  0.9025287255264374  0.7519587410897230
  0.8320339883705259  0.0688904549379998  0.7895154755770903
  0.3831045629597014  0.3904224109450070  0.8394384460022764
  0.5859009678062250  0.5762531642295272  0.8205114545171455
  0.5797131330330672  0.3827834199280318  0.8259537430081707
  0.3914855998061597  0.5721338886516349  0.8217719451635901
  0.2012992270401739  0.1861647513753724  0.8853948557369975
  0.7060798635634598  0.8292832881358976  0.8473966085274114
  0.3104124854897421  0.3117358497100042  0.9161643465287099
  0.6584924677180197  0.6650104279694773  0.8926851061294911
  0.6434737016068581  0.2998837437797590  0.9035323503465804
  0.3370042464493395  0.6786830724401156  0.8898289992153323
  0.4838872090309891  0.3746335543764587  0.9473426797653772
  0.3428096155036968  0.5062020347432181  0.9522436340249243
  0.4440634176707547  0.5207587111394858  0.0398851397389066
  0.0292201453154632  0.0527988229371630  0.5440822629361932
  0.8811939704299263  0.9887465842931320  0.5614958693583176
  0.0196413853366906  0.1298046516424520  0.4395074076016172
  0.4974920554310316  0.6094515008394694  0.9311394621105364
  0.6081639877620546  0.4875738090162614  0.9365132082503678
 
  0.00000000E+00  0.00000000E+00  0.00000000E+00
  0.00000000E+00  0.00000000E+00  0.00000000E+00
  0.00000000E+00  0.00000000E+00  0.00000000E+00
  0.00000000E+00  0.00000000E+00  0.00000000E+00
  0.00000000E+00  0.00000000E+00  0.00000000E+00
  0.00000000E+00  0.00000000E+00  0.00000000E+00
  0.00000000E+00  0.00000000E+00  0.00000000E+00
  0.00000000E+00  0.00000000E+00  0.00000000E+00
  0.00000000E+00  0.00000000E+00  0.00000000E+00
  0.00000000E+00  0.00000000E+00  0.00000000E+00
  0.00000000E+00  0.00000000E+00  0.00000000E+00
  0.00000000E+00  0.00000000E+00  0.00000000E+00
  0.00000000E+00  0.00000000E+00  0.00000000E+00
  0.00000000E+00  0.00000000E+00  0.00000000E+00
  0.00000000E+00  0.00000000E+00  0.00000000E+00
  0.00000000E+00  0.00000000E+00  0.00000000E+00
  0.00000000E+00  0.00000000E+00  0.00000000E+00
  0.00000000E+00  0.00000000E+00  0.00000000E+00
  0.00000000E+00  0.00000000E+00  0.00000000E+00
  0.00000000E+00  0.00000000E+00  0.00000000E+00
  0.00000000E+00  0.00000000E+00  0.00000000E+00
  0.00000000E+00  0.00000000E+00  0.00000000E+00
  0.00000000E+00  0.00000000E+00  0.00000000E+00
  0.00000000E+00  0.00000000E+00  0.00000000E+00
  0.00000000E+00  0.00000000E+00  0.00000000E+00
  0.00000000E+00  0.00000000E+00  0.00000000E+00
  0.00000000E+00  0.00000000E+00  0.00000000E+00
  0.00000000E+00  0.00000000E+00  0.00000000E+00
  0.00000000E+00  0.00000000E+00  0.00000000E+00
  0.00000000E+00  0.00000000E+00  0.00000000E+00
  0.00000000E+00  0.00000000E+00  0.00000000E+00
  0.00000000E+00  0.00000000E+00  0.00000000E+00
  0.00000000E+00  0.00000000E+00  0.00000000E+00
  0.00000000E+00  0.00000000E+00  0.00000000E+00
  0.00000000E+00  0.00000000E+00  0.00000000E+00
  0.00000000E+00  0.00000000E+00  0.00000000E+00
  0.00000000E+00  0.00000000E+00  0.00000000E+00
  0.00000000E+00  0.00000000E+00  0.00000000E+00
  0.00000000E+00  0.00000000E+00  0.00000000E+00
  0.00000000E+00  0.00000000E+00  0.00000000E+00
  0.00000000E+00  0.00000000E+00  0.00000000E+00
  0.00000000E+00  0.00000000E+00  0.00000000E+00
  0.00000000E+00  0.00000000E+00  0.00000000E+00
  0.00000000E+00  0.00000000E+00  0.00000000E+00
  0.00000000E+00  0.00000000E+00  0.00000000E+00
  0.00000000E+00  0.00000000E+00  0.00000000E+00
  0.00000000E+00  0.00000000E+00  0.00000000E+00
  0.00000000E+00  0.00000000E+00  0.00000000E+00
  0.00000000E+00  0.00000000E+00  0.00000000E+00
  0.00000000E+00  0.00000000E+00  0.00000000E+00
  0.00000000E+00  0.00000000E+00  0.00000000E+00
  0.00000000E+00  0.00000000E+00  0.00000000E+00
  0.00000000E+00  0.00000000E+00  0.00000000E+00
  0.00000000E+00  0.00000000E+00  0.00000000E+00
  0.00000000E+00  0.00000000E+00  0.00000000E+00
  0.00000000E+00  0.00000000E+00  0.00000000E+00
  0.00000000E+00  0.00000000E+00  0.00000000E+00
  0.00000000E+00  0.00000000E+00  0.00000000E+00
  0.00000000E+00  0.00000000E+00  0.00000000E+00
  0.00000000E+00  0.00000000E+00  0.00000000E+00
  0.00000000E+00  0.00000000E+00  0.00000000E+00
  0.00000000E+00  0.00000000E+00  0.00000000E+00
  0.00000000E+00  0.00000000E+00  0.00000000E+00
  0.00000000E+00  0.00000000E+00  0.00000000E+00
  0.00000000E+00  0.00000000E+00  0.00000000E+00
  0.00000000E+00  0.00000000E+00  0.00000000E+00
  0.00000000E+00  0.00000000E+00  0.00000000E+00
  0.00000000E+00  0.00000000E+00  0.00000000E+00
  0.00000000E+00  0.00000000E+00  0.00000000E+00
  0.00000000E+00  0.00000000E+00  0.00000000E+00
  0.00000000E+00  0.00000000E+00  0.00000000E+00
  0.00000000E+00  0.00000000E+00  0.00000000E+00
  0.00000000E+00  0.00000000E+00  0.00000000E+00
  0.00000000E+00  0.00000000E+00  0.00000000E+00
  0.00000000E+00  0.00000000E+00  0.00000000E+00
  0.00000000E+00  0.00000000E+00  0.00000000E+00
  0.00000000E+00  0.00000000E+00  0.00000000E+00
  0.00000000E+00  0.00000000E+00  0.00000000E+00
  0.00000000E+00  0.00000000E+00  0.00000000E+00
  0.00000000E+00  0.00000000E+00  0.00000000E+00
  0.00000000E+00  0.00000000E+00  0.00000000E+00
  0.00000000E+00  0.00000000E+00  0.00000000E+00
  0.00000000E+00  0.00000000E+00  0.00000000E+00
  0.00000000E+00  0.00000000E+00  0.00000000E+00
  0.00000000E+00  0.00000000E+00  0.00000000E+00
  0.00000000E+00  0.00000000E+00  0.00000000E+00
  0.00000000E+00  0.00000000E+00  0.00000000E+00
  0.00000000E+00  0.00000000E+00  0.00000000E+00
  0.00000000E+00  0.00000000E+00  0.00000000E+00
  0.00000000E+00  0.00000000E+00  0.00000000E+00
  0.00000000E+00  0.00000000E+00  0.00000000E+00
  0.00000000E+00  0.00000000E+00  0.00000000E+00
  0.00000000E+00  0.00000000E+00  0.00000000E+00
  0.00000000E+00  0.00000000E+00  0.00000000E+00
  0.00000000E+00  0.00000000E+00  0.00000000E+00
  0.00000000E+00  0.00000000E+00  0.00000000E+00
  0.00000000E+00  0.00000000E+00  0.00000000E+00
  0.00000000E+00  0.00000000E+00  0.00000000E+00
  0.00000000E+00  0.00000000E+00  0.00000000E+00
  0.00000000E+00  0.00000000E+00  0.00000000E+00
  0.00000000E+00  0.00000000E+00  0.00000000E+00
  0.00000000E+00  0.00000000E+00  0.00000000E+00
  0.00000000E+00  0.00000000E+00  0.00000000E+00
  0.00000000E+00  0.00000000E+00  0.00000000E+00
  0.00000000E+00  0.00000000E+00  0.00000000E+00
  0.00000000E+00  0.00000000E+00  0.00000000E+00
  0.00000000E+00  0.00000000E+00  0.00000000E+00
  0.00000000E+00  0.00000000E+00  0.00000000E+00
  0.00000000E+00  0.00000000E+00  0.00000000E+00
  0.00000000E+00  0.00000000E+00  0.00000000E+00
  0.00000000E+00  0.00000000E+00  0.00000000E+00
  0.00000000E+00  0.00000000E+00  0.00000000E+00
  0.00000000E+00  0.00000000E+00  0.00000000E+00
  0.00000000E+00  0.00000000E+00  0.00000000E+00
  0.00000000E+00  0.00000000E+00  0.00000000E+00
  0.00000000E+00  0.00000000E+00  0.00000000E+00
  0.00000000E+00  0.00000000E+00  0.00000000E+00
  0.00000000E+00  0.00000000E+00  0.00000000E+00
  0.00000000E+00  0.00000000E+00  0.00000000E+00
  0.00000000E+00  0.00000000E+00  0.00000000E+00
  0.00000000E+00  0.00000000E+00  0.00000000E+00
  0.00000000E+00  0.00000000E+00  0.00000000E+00
  0.00000000E+00  0.00000000E+00  0.00000000E+00
  0.00000000E+00  0.00000000E+00  0.00000000E+00
  0.00000000E+00  0.00000000E+00  0.00000000E+00
  0.00000000E+00  0.00000000E+00  0.00000000E+00
  0.00000000E+00  0.00000000E+00  0.00000000E+00
  0.00000000E+00  0.00000000E+00  0.00000000E+00
  0.00000000E+00  0.00000000E+00  0.00000000E+00
  0.00000000E+00  0.00000000E+00  0.00000000E+00
  0.00000000E+00  0.00000000E+00  0.00000000E+00
  0.00000000E+00  0.00000000E+00  0.00000000E+00
  0.00000000E+00  0.00000000E+00  0.00000000E+00
  0.00000000E+00  0.00000000E+00  0.00000000E+00
  0.00000000E+00  0.00000000E+00  0.00000000E+00
  0.00000000E+00  0.00000000E+00  0.00000000E+00
  0.00000000E+00  0.00000000E+00  0.00000000E+00
  0.00000000E+00  0.00000000E+00  0.00000000E+00
  0.00000000E+00  0.00000000E+00  0.00000000E+00
  0.00000000E+00  0.00000000E+00  0.00000000E+00
  0.00000000E+00  0.00000000E+00  0.00000000E+00
  0.00000000E+00  0.00000000E+00  0.00000000E+00
  0.00000000E+00  0.00000000E+00  0.00000000E+00
  0.00000000E+00  0.00000000E+00  0.00000000E+00
  0.00000000E+00  0.00000000E+00  0.00000000E+00
  0.00000000E+00  0.00000000E+00  0.00000000E+00
  0.00000000E+00  0.00000000E+00  0.00000000E+00
  0.00000000E+00  0.00000000E+00  0.00000000E+00
  0.00000000E+00  0.00000000E+00  0.00000000E+00
  0.00000000E+00  0.00000000E+00  0.00000000E+00
  0.00000000E+00  0.00000000E+00  0.00000000E+00
  0.00000000E+00  0.00000000E+00  0.00000000E+00
  0.00000000E+00  0.00000000E+00  0.00000000E+00
  0.00000000E+00  0.00000000E+00  0.00000000E+00
  0.00000000E+00  0.00000000E+00  0.00000000E+00
  0.00000000E+00  0.00000000E+00  0.00000000E+00
  0.00000000E+00  0.00000000E+00  0.00000000E+00
  0.00000000E+00  0.00000000E+00  0.00000000E+00
  0.00000000E+00  0.00000000E+00  0.00000000E+00
  0.00000000E+00  0.00000000E+00  0.00000000E+00
  0.00000000E+00  0.00000000E+00  0.00000000E+00
  0.00000000E+00  0.00000000E+00  0.00000000E+00
  0.00000000E+00  0.00000000E+00  0.00000000E+00
  0.00000000E+00  0.00000000E+00  0.00000000E+00
  0.00000000E+00  0.00000000E+00  0.00000000E+00
  0.00000000E+00  0.00000000E+00  0.00000000E+00
  0.00000000E+00  0.00000000E+00  0.00000000E+00
  0.00000000E+00  0.00000000E+00  0.00000000E+00
  0.00000000E+00  0.00000000E+00  0.00000000E+00
  0.00000000E+00  0.00000000E+00  0.00000000E+00
  0.00000000E+00  0.00000000E+00  0.00000000E+00
  0.00000000E+00  0.00000000E+00  0.00000000E+00
  0.00000000E+00  0.00000000E+00  0.00000000E+00
  0.00000000E+00  0.00000000E+00  0.00000000E+00
  0.00000000E+00  0.00000000E+00  0.00000000E+00
  0.00000000E+00  0.00000000E+00  0.00000000E+00
  0.00000000E+00  0.00000000E+00  0.00000000E+00
  0.00000000E+00  0.00000000E+00  0.00000000E+00
  0.00000000E+00  0.00000000E+00  0.00000000E+00
  0.00000000E+00  0.00000000E+00  0.00000000E+00
  0.00000000E+00  0.00000000E+00  0.00000000E+00
  0.00000000E+00  0.00000000E+00  0.00000000E+00
  0.00000000E+00  0.00000000E+00  0.00000000E+00
  0.00000000E+00  0.00000000E+00  0.00000000E+00
  0.00000000E+00  0.00000000E+00  0.00000000E+00
  0.00000000E+00  0.00000000E+00  0.00000000E+00
  0.00000000E+00  0.00000000E+00  0.00000000E+00
  0.00000000E+00  0.00000000E+00  0.00000000E+00
  0.00000000E+00  0.00000000E+00  0.00000000E+00
  0.00000000E+00  0.00000000E+00  0.00000000E+00
  0.00000000E+00  0.00000000E+00  0.00000000E+00
  0.00000000E+00  0.00000000E+00  0.00000000E+00
  0.00000000E+00  0.00000000E+00  0.00000000E+00
  0.00000000E+00  0.00000000E+00  0.00000000E+00
  0.00000000E+00  0.00000000E+00  0.00000000E+00
  0.00000000E+00  0.00000000E+00  0.00000000E+00
  0.00000000E+00  0.00000000E+00  0.00000000E+00
  0.00000000E+00  0.00000000E+00  0.00000000E+00
  0.00000000E+00  0.00000000E+00  0.00000000E+00
  0.00000000E+00  0.00000000E+00  0.00000000E+00
  0.00000000E+00  0.00000000E+00  0.00000000E+00
  0.00000000E+00  0.00000000E+00  0.00000000E+00
  0.00000000E+00  0.00000000E+00  0.00000000E+00
  0.00000000E+00  0.00000000E+00  0.00000000E+00
  0.00000000E+00  0.00000000E+00  0.00000000E+00
  0.00000000E+00  0.00000000E+00  0.00000000E+00
  0.00000000E+00  0.00000000E+00  0.00000000E+00
  0.00000000E+00  0.00000000E+00  0.00000000E+00
  0.00000000E+00  0.00000000E+00  0.00000000E+00
  0.00000000E+00  0.00000000E+00  0.00000000E+00
  0.00000000E+00  0.00000000E+00  0.00000000E+00
  0.00000000E+00  0.00000000E+00  0.00000000E+00
  0.00000000E+00  0.00000000E+00  0.00000000E+00
  0.00000000E+00  0.00000000E+00  0.00000000E+00
  0.00000000E+00  0.00000000E+00  0.00000000E+00
  0.00000000E+00  0.00000000E+00  0.00000000E+00
  0.00000000E+00  0.00000000E+00  0.00000000E+00
  0.00000000E+00  0.00000000E+00  0.00000000E+00
  0.00000000E+00  0.00000000E+00  0.00000000E+00
  0.00000000E+00  0.00000000E+00  0.00000000E+00
  0.00000000E+00  0.00000000E+00  0.00000000E+00
  0.00000000E+00  0.00000000E+00  0.00000000E+00
  0.00000000E+00  0.00000000E+00  0.00000000E+00
  0.00000000E+00  0.00000000E+00  0.00000000E+00
  0.00000000E+00  0.00000000E+00  0.00000000E+00
  0.00000000E+00  0.00000000E+00  0.00000000E+00
  0.00000000E+00  0.00000000E+00  0.00000000E+00
  0.00000000E+00  0.00000000E+00  0.00000000E+00
  0.00000000E+00  0.00000000E+00  0.00000000E+00
  0.00000000E+00  0.00000000E+00  0.00000000E+00
  0.00000000E+00  0.00000000E+00  0.00000000E+00
  0.00000000E+00  0.00000000E+00  0.00000000E+00
  0.00000000E+00  0.00000000E+00  0.00000000E+00
  0.00000000E+00  0.00000000E+00  0.00000000E+00
  0.00000000E+00  0.00000000E+00  0.00000000E+00
  0.00000000E+00  0.00000000E+00  0.00000000E+00
  0.00000000E+00  0.00000000E+00  0.00000000E+00
  0.00000000E+00  0.00000000E+00  0.00000000E+00
  0.00000000E+00  0.00000000E+00  0.00000000E+00
  0.00000000E+00  0.00000000E+00  0.00000000E+00
  0.00000000E+00  0.00000000E+00  0.00000000E+00
  0.00000000E+00  0.00000000E+00  0.00000000E+00
  0.00000000E+00  0.00000000E+00  0.00000000E+00
  0.00000000E+00  0.00000000E+00  0.00000000E+00
  0.00000000E+00  0.00000000E+00  0.00000000E+00
  0.00000000E+00  0.00000000E+00  0.00000000E+00
  0.00000000E+00  0.00000000E+00  0.00000000E+00
  0.00000000E+00  0.00000000E+00  0.00000000E+00
  0.00000000E+00  0.00000000E+00  0.00000000E+00
  0.00000000E+00  0.00000000E+00  0.00000000E+00
  0.00000000E+00  0.00000000E+00  0.00000000E+00
  0.00000000E+00  0.00000000E+00  0.00000000E+00
  0.00000000E+00  0.00000000E+00  0.00000000E+00
  0.00000000E+00  0.00000000E+00  0.00000000E+00
  0.00000000E+00  0.00000000E+00  0.00000000E+00
  0.00000000E+00  0.00000000E+00  0.00000000E+00
