# Supplementary material for: Dramatic Enhancement of Rare-Earth Metal–Organic Framework Stability Via Metal Cluster Fluorination
Source: JACS Au. 2022 Aug 9;2(8):1889–98. doi: 10.1021/jacsau.2c00259 (PMC9400048; doi:10.1021/jacsau.2c00259)
Supplement: Supplementary file 2 — au2c00259_si_002.zip [file au2c00259_si_002.zip › jacs_supplement/poscars/empty_stability/dobdc/mixed/yb/double/four/POSCAR]

POSCAR file written by OVITO Basic 3.5.4
   1.00000000000000     
    14.8433850558655056   -0.0233455698988088   -0.0632209538160476
    -0.0690000621440283   14.8285415463713406    0.0328688033438726
     0.0291956276862090    0.0171062804587891   21.0964717819467147
   C    Yb   H    O    F 
    96    12    63    83     4
Direct
  0.3900676490678947  0.9300815720561388  0.9666372887903378
  0.0668658165957225  0.3866686305248024  0.0334832385580199
  0.4955838627151792  0.1897111105640263  0.0127963262209860
  0.8057224642491434  0.4891997516578499  0.9895425985671622
  0.4715661423340123  0.0960857261109709  0.9925669778696076
  0.9005437645298997  0.4668967117163660  0.0076434290127381
  0.5169251188680732  0.0163347809123877  0.0093665008704633
  0.4743757051494484  0.9343917047050851  0.9968700314249688
  0.9798433725211311  0.5087680452772005  0.9853950119498904
  0.0616043412377465  0.4667316768665088  0.9979225965482925
  0.3904047183258115  0.0912315215683606  0.9596115732609789
  0.9065957734703645  0.3906101357460230  0.0458019376888643
  0.3488685980880106  0.0100589544083007  0.9456364493733105
  0.9877222405478321  0.3499738237391199  0.0599564765206750
  0.3432543618597066  0.8435653375737573  0.9629878176129694
  0.1530258720264968  0.3395188069144197  0.0365977692074182
  0.6660429866850208  0.6785580949684871  0.1347954692739108
  0.3580519293237643  0.3719898300603219  0.1681916419647749
  0.3488321609804785  0.6687897677222523  0.1421986369524504
  0.6734487774676055  0.3621744568044818  0.1553641641428598
  0.7817691049272639  0.7916369264527177  0.1676058449366025
  0.2617797618435134  0.2473024489759155  0.2030800894769271
  0.2323510022062081  0.7803546928701337  0.1788583134614967
  0.7962610506796821  0.2557964790377198  0.1910152648684686
  0.7136021093191616  0.7300794726956283  0.1842564607014481
  0.3101693292297938  0.3242595161581860  0.2204563732072273
  0.2999018129422666  0.7157079942188389  0.1929107557942515
  0.7288014208153371  0.3195430532955896  0.2057346331592100
  0.8414931667516328  0.2117181138754134  0.2395704731490582
  0.1917947476194541  0.8253938402430592  0.2289130853499159
  0.2131631630127586  0.1963940256573338  0.2468632964700532
  0.8286949508601538  0.8401149009515052  0.2137068318549069
  0.6910451168969445  0.7166440087639145  0.2492736742485206
  0.3101874949431149  0.3526214347548589  0.2844815851611884
  0.3226085500485851  0.6957884580952438  0.2556279194240147
  0.7118762671330430  0.3406780386350619  0.2691210310080550
  0.8226350608444619  0.2308355432685403  0.3028542154474252
  0.2144269808502202  0.8054558400533907  0.2919832820967656
  0.2147847001368461  0.2236471333145076  0.3110829696026514
  0.8055862902863709  0.8262689564355910  0.2782868596654779
  0.7585431226216386  0.2977481642111925  0.3174927551752162
  0.2800620418636441  0.7384539059937154  0.3057108212229522
  0.2630976537471525  0.3012642020972720  0.3285884863519399
  0.7373315366003936  0.7659045626846321  0.2949101099609805
  0.8667825194806014  0.1764306103432318  0.3530047272159678
  0.1692946918989691  0.8544505612250219  0.3430418784348106
  0.1683052109000656  0.1706608567117556  0.3598533171542684
  0.8535005857913518  0.8718987342488234  0.3304407839922092
  0.9036598879608846  0.5651711048812089  0.4686967254660956
  0.4075811871620232  0.0045045758822511  0.5111677809672344
  0.0049389827726856  0.3059599765980963  0.5203088337609429
  0.6961540690245300  0.0049686242969216  0.4952136218286753
  0.9818174056723592  0.3995027775895679  0.5005031755968901
  0.5981983248501948  0.0091279812068379  0.5019861936676904
  0.0224442172320565  0.4799310972837674  0.5219600954340393
  0.5473781378355298  0.0891781003702548  0.4934049225033945
  0.9059689751775934  0.4037076185049955  0.4615530105717056
  0.5517155907329467  0.9283881312839526  0.5164254950848601
  0.8660379392566000  0.4844155910807899  0.4450534859176472
  0.4597745842828544  0.9259878474988241  0.5217618603993017
  0.8606944450550600  0.6524839145384362  0.4582886076386217
  0.3119907777518307  0.0056828505261421  0.5100262659549131
  0.1564922395156358  0.8182650056825835  0.6331294007283290
  0.8375864971258764  0.1280232152981071  0.6614179558800473
  0.8430421829746138  0.8147149982896451  0.6399254939342924
  0.1510531308355851  0.1099884971182519  0.6639281538101613
  0.2514294456259947  0.6930400127451790  0.6721011690116683
  0.7344896194056005  0.2503868091184103  0.6903685464687683
  0.7432994571671330  0.6853242281959666  0.6782377814759357
  0.2527983945297478  0.2414590774255672  0.6936966647856764
  0.2022733603267923  0.7713961110293894  0.6848684748277236
  0.7837114710100082  0.1748678702016875  0.7093501938410398
  0.7841848705965262  0.7702628713181312  0.6872777645398216
  0.1992909072874482  0.1660139245243499  0.7111792377164861
  0.2959640412520415  0.2904992282203480  0.7410074041431116
  0.6937872877415359  0.6480726283559619  0.7278265313181365
  0.6851401318905133  0.2998058757553252  0.7338569632405978
  0.2956407347723129  0.6464132024757276  0.7200423951074413
  0.1974777787985431  0.8048120644883667  0.7479689402987475
  0.7835141905595009  0.1462885492301140  0.7736002099684001
  0.7716464400484639  0.8153139200396282  0.7445826548379770
  0.1892148605919317  0.1437632729723788  0.7752625440349590
  0.2868749677135298  0.2676010251986227  0.8048655045254947
  0.6825941440609569  0.6923476535493833  0.7856218105008850
  0.6870192324043316  0.2726658351430231  0.7984176019005105
  0.2876669846309454  0.6782480301507547  0.7834231039346022
  0.2319449516376011  0.1935593570276879  0.8221383582394708
  0.7204917247287170  0.7791610682915149  0.7936490717315863
  0.7354648643377288  0.1966649865700063  0.8173336144975352
  0.2389919373416589  0.7559777848602423  0.7962579244077830
  0.3355134413405594  0.3214455309595508  0.8529651515958747
  0.6363446364008567  0.6422521840343336  0.8372920241386907
  0.6395825504653416  0.3251423113642531  0.8471538291109795
  0.3322208139301992  0.6309466044047696  0.8366109982935157
  0.9819706874497598  0.5613253229860717  0.5060933431571186
  0.4544543488825141  0.0857125787045874  0.4976965318333768
  0.3728275355614556  0.3721231861670802  0.0101959143556343
  0.6350881785637768  0.6165004559326306  0.9890771777601230
  0.6210232335720391  0.3669060050224076  0.9999983098225442
  0.3792236673475600  0.6246217315559832  0.9906648656749368
  0.5089421657658022  0.5125780978888628  0.1192212875098733
  0.0121231292379065  0.0110653834083507  0.3793601169811254
  0.1220483020769763  0.8646842638522472  0.4900634431834447
  0.8806252286892828  0.1204094649525587  0.5073309275727524
  0.8687257033989582  0.8725176542704034  0.4890337016789914
  0.1297773895458221  0.1397407769014123  0.5095630174605361
  0.9859932808343288  0.9768200102386970  0.6285650377321161
  0.4898144328224561  0.4837190163330760  0.8749025317169554
  0.3572442039931332  0.1546096046984857  0.9483100402026849
  0.5041079973036986  0.8707381866634520  0.0128059128737021
  0.8437372650067090  0.3598799945882192  0.0617161854927133
  0.6177395558401244  0.9628908116162265  0.0521370551952671
  0.1244046049615548  0.4931104069008185  0.9776337356050391
  0.0324741661567742  0.6043348898785226  0.9361371764833493
  0.9280437699475073  0.2534957080221147  0.1080644026728308
  0.6800823620514791  0.5022370657697977  0.0855314718165374
  0.3351778654784425  0.5095245826697621  0.0931092440404626
  0.5066071814452044  0.6794626946418276  0.0802244802564260
  0.7665397508079863  0.2673697170338940  0.1045148947767700
  0.2440435098806759  0.7573417130823330  0.0919153773512704
  0.4967356901698352  0.3315460966741455  0.0910005546727888
  0.7991500647007896  0.8002028247506914  0.1175841997627387
  0.2618626749357986  0.2273793748697912  0.1532681580027386
  0.1410861603839066  0.8767774255820129  0.2190724569867797
  0.8908402995355331  0.1595544994600004  0.2287864863647755
  0.9191216556731234  0.9225551200007018  0.2374992615277947
  0.1386838404228214  0.0976249717910918  0.2658721007840867
  0.3418328544162463  0.4419314550484259  0.3457554424974134
  0.6043074401012376  0.6298092566495654  0.2287129504858072
  0.6598619104590142  0.3903282829070278  0.2797490436875236
  0.3743760043169360  0.6453629819088889  0.2651169387207659
  0.2619894788877204  0.3207004953007058  0.3787016746839384
  0.7213995715562689  0.7563589011299854  0.3450074416951452
  0.8390750726916139  0.0077384932954914  0.4149499443556621
  0.2645056364015232  0.7538019791698360  0.3929964407030866
  0.7747543404165356  0.2699831306738716  0.4043762738132983
  0.9971078639769502  0.8265382234533618  0.3910993295634100
  0.0085037766561982  0.6250756317289827  0.5248310681980399
  0.4140899927858754  0.1461608312785359  0.4891114762342568
  0.5924956794524547  0.8676472898869676  0.5229545213010454
  0.8765564583515157  0.3398667343927784  0.4460609637825925
  0.5443854991793202  0.2137267039064668  0.4716405106179167
  0.4528851022201721  0.7959512152140320  0.5392031265876511
  0.7683359131359282  0.4233291224101023  0.3976386080726542
  0.1111532475543910  0.5348803734011298  0.5759078050265956
  0.3126405765925426  0.8776190731827782  0.5300346952960311
  0.7658814838807331  0.5914743331687546  0.4143362880540593
  0.0052243836649168  0.1435265141424793  0.5954325487921608
  0.9946671311745092  0.8251444600394393  0.5761311605614807
  0.2914278283354435  0.3246793703561934  0.6303048430325262
  0.7298155073645134  0.5795055341992139  0.6279097826223818
  0.2561345671444286  0.6693403065390768  0.6231922528338458
  0.7358416610305270  0.2704283536210212  0.6404703408672745
  0.6637851698076034  0.5805725976261087  0.7232637964803672
  0.3383768563107310  0.3489327757258209  0.7291854477890567
  0.6068553627554039  0.3943396136781274  0.7534459656335670
  0.3732290063079091  0.5550023126021415  0.7471223930645294
  0.1312511282983806  0.9061032456981337  0.7221149959669759
  0.8639585768635740  0.0532109169546118  0.7547350631673098
  0.1462321312829289  0.0862253851320673  0.7877016262357017
  0.8041450530042624  0.8813563427367654  0.7505099887607329
  0.2345698056391967  0.7791449971829252  0.8453191387687369
  0.7358110265231517  0.1777255431366740  0.8674646793275542
  0.2559743735943343  0.2218804198832558  0.9080274268047859
  0.7359873364124567  0.8854690092563899  0.8431622863922357
  0.4899071713056813  0.3120532728667627  0.9170899926763099
  0.3185102186723512  0.4866046018322265  0.9073481052952417
  0.2424287855928640  0.9048880982743057  0.9274775744869785
  0.0951555561202753  0.2450863313093663  0.0831771393840626
  0.1761317971212080  0.0135886355581647  0.4421842644229699
  0.2453136779645462  0.0694425888607455  0.9041522582879082
  0.5756574760598170  0.2191103259784271  0.0131258335020803
  0.3793435372945240  0.7728427655257164  0.9819476941498664
  0.7784326582042453  0.5698008486120472  0.9855056860421527
  0.2217874048502253  0.3713115365673474  0.0110393793023320
  0.2596297911999841  0.8414836304826494  0.9413311702158893
  0.1562379265544394  0.2599612605936343  0.0648183094375625
  0.4258729682762237  0.2355521087916941  0.0268010170893405
  0.7573485646233848  0.4191266466480101  0.9820446780608734
  0.5967840934135538  0.0229964480229654  0.0404390829856283
  0.9726837057302617  0.5845877202444925  0.9497188231562887
  0.2677493554781591  0.0064039287918902  0.9155943639538933
  0.9908717191373810  0.2732036735576742  0.0955766355051892
  0.5046489325333070  0.3859017988749258  0.0654067744649041
  0.5073939172030464  0.6395766622034031  0.0435299909820728
  0.6310743064140212  0.5030296988127319  0.0547763292803225
  0.3778616767348240  0.5089993248719296  0.0581175961377980
  0.6819580959428819  0.6919734736371623  0.0761651319714574
  0.3352839682452000  0.3489106147363827  0.1122978602660822
  0.3196738717389707  0.6778942048314818  0.0843520416148849
  0.6876188388055127  0.3336091806767385  0.0978768059611426
  0.2078131608702662  0.7996311615217024  0.1188717498010519
  0.8169563280304857  0.2355351746711065  0.1297447118742099
  0.6072950881094883  0.6197152123140910  0.1543893490159221
  0.4179598515606457  0.4313194070893971  0.1807519790332179
  0.4171998402392560  0.6224868613667596  0.1569338879563489
  0.6170803765999082  0.4218617732866718  0.1698480846693400
  0.1675003051595922  0.1233231473305878  0.2265705187864384
  0.8946480112827047  0.8980177114529013  0.1965013644321942
  0.6273695557422840  0.6581672586797893  0.2690539746301113
  0.3546378170598317  0.4296803579307067  0.3012429749898402
  0.9219317272982153  0.1164866976982069  0.3366560817477833
  0.1157268785085037  0.9179563682731384  0.3315082130744003
  0.1194672892335973  0.1029218525898870  0.3414425752223380
  0.9195566499640080  0.9264221805610688  0.3163689410903601
  0.7410388676434962  0.3195612003751194  0.3792990535317173
  0.3032924644917827  0.7150415607487446  0.3654742403006566
  0.8429995102191441  0.1923737596403612  0.4110315975993970
  0.1875206021512952  0.8288409162440047  0.4016749473071712
  0.1790714010231937  0.1906038222151167  0.4177568809339647
  0.8291495584619000  0.8547596995462428  0.3865862938582652
  0.0045220602884299  0.8634146099449183  0.4288413361128676
  0.8936471080423232  0.0054816610569048  0.4409536717840510
  0.1162305039148563  0.0017826417986768  0.4606928220814055
  0.8958441309994001  0.7238361444538626  0.4775102700576070
  0.0858924960857408  0.2797659651211006  0.5273578367886671
  0.7413035634117477  0.0784974825651190  0.4934305450838394
  0.2660796905361806  0.0748643785142065  0.4982387588108281
  0.7822925926771873  0.6546572572641196  0.4284065019930239
  0.2657158336231120  0.9249672330313743  0.5194547029317960
  0.9364822793501872  0.2554423945199815  0.5275910340012189
  0.7318467363278103  0.9265750981491223  0.4906841638658292
  0.0963519877396735  0.4747705159214632  0.5600142637081902
  0.5902466037101775  0.1678309015354884  0.4788983460260141
  0.7899439070596443  0.4867305480589224  0.4088994617926573
  0.4129357417113511  0.8478884620439118  0.5375263980454434
  0.0089014293212557  0.0935130318098629  0.5652002896673451
  0.0010268168807670  0.8769898678050225  0.5475087525098346
  0.1619116165109418  0.7885066380471457  0.5759400385940339
  0.8337926824700546  0.1534846141837534  0.6045233824402771
  0.8283064391539909  0.8048869832343684  0.5814383092398288
  0.1760049093855045  0.1151606821408038  0.6063687907540469
  0.7563771775144090  0.6395904872307696  0.6230381035040367
  0.2600339378280623  0.2665915971753563  0.6318835828352576
  0.1115880255374222  0.8897045108628205  0.6466135639056105
  0.8898854056685295  0.0631768005926716  0.6807527842700836
  0.9082079947253661  0.8627001205128124  0.6626431099992658
  0.0866123303882560  0.0595328752789683  0.6831389559877579
  0.6386597799470266  0.3726919894241405  0.7139934673511874
  0.3439233895458926  0.5726646927188739  0.7055069813677832
  0.1552426237282774  0.8816756410593527  0.7632562091346813
  0.8289802759716807  0.0725062182414931  0.7932765305645688
  0.3884557565312932  0.3831050572288248  0.8344566129679833
  0.5837981373593735  0.5777844766204225  0.8223123466381779
  0.5848139772809873  0.3872399199313961  0.8274097158802363
  0.3880060862486587  0.5679947700077150  0.8213879291484645
  0.2208478948526889  0.1709971002022215  0.8845588205820363
  0.7068279707174838  0.8264629312423608  0.8478413442112256
  0.3205274878793816  0.3016463804332972  0.9120007843496936
  0.6555665019411094  0.6654867430926856  0.8939560719644817
  0.6534580217797625  0.3075362964694577  0.9048432523781784
  0.3144803630499950  0.6526213294501773  0.8932147984828660
  0.4910370814507559  0.3658164697288413  0.9434250780843882
  0.3620747313083115  0.4908214892967564  0.9418042890447751
  0.8738172251185858  0.9867404881698434  0.5609327425422705
  0.0100866615649196  0.1323273322204486  0.4479830544920063
  0.4936418904568072  0.6106931184910920  0.9314983693807406
  0.6037577594376700  0.4910266801452252  0.9403355093282144
 
  0.00000000E+00  0.00000000E+00  0.00000000E+00
  0.00000000E+00  0.00000000E+00  0.00000000E+00
  0.00000000E+00  0.00000000E+00  0.00000000E+00
  0.00000000E+00  0.00000000E+00  0.00000000E+00
  0.00000000E+00  0.00000000E+00  0.00000000E+00
  0.00000000E+00  0.00000000E+00  0.00000000E+00
  0.00000000E+00  0.00000000E+00  0.00000000E+00
  0.00000000E+00  0.00000000E+00  0.00000000E+00
  0.00000000E+00  0.00000000E+00  0.00000000E+00
  0.00000000E+00  0.00000000E+00  0.00000000E+00
  0.00000000E+00  0.00000000E+00  0.00000000E+00
  0.00000000E+00  0.00000000E+00  0.00000000E+00
  0.00000000E+00  0.00000000E+00  0.00000000E+00
  0.00000000E+00  0.00000000E+00  0.00000000E+00
  0.00000000E+00  0.00000000E+00  0.00000000E+00
  0.00000000E+00  0.00000000E+00  0.00000000E+00
  0.00000000E+00  0.00000000E+00  0.00000000E+00
  0.00000000E+00  0.00000000E+00  0.00000000E+00
  0.00000000E+00  0.00000000E+00  0.00000000E+00
  0.00000000E+00  0.00000000E+00  0.00000000E+00
  0.00000000E+00  0.00000000E+00  0.00000000E+00
  0.00000000E+00  0.00000000E+00  0.00000000E+00
  0.00000000E+00  0.00000000E+00  0.00000000E+00
  0.00000000E+00  0.00000000E+00  0.00000000E+00
  0.00000000E+00  0.00000000E+00  0.00000000E+00
  0.00000000E+00  0.00000000E+00  0.00000000E+00
  0.00000000E+00  0.00000000E+00  0.00000000E+00
  0.00000000E+00  0.00000000E+00  0.00000000E+00
  0.00000000E+00  0.00000000E+00  0.00000000E+00
  0.00000000E+00  0.00000000E+00  0.00000000E+00
  0.00000000E+00  0.00000000E+00  0.00000000E+00
  0.00000000E+00  0.00000000E+00  0.00000000E+00
  0.00000000E+00  0.00000000E+00  0.00000000E+00
  0.00000000E+00  0.00000000E+00  0.00000000E+00
  0.00000000E+00  0.00000000E+00  0.00000000E+00
  0.00000000E+00  0.00000000E+00  0.00000000E+00
  0.00000000E+00  0.00000000E+00  0.00000000E+00
  0.00000000E+00  0.00000000E+00  0.00000000E+00
  0.00000000E+00  0.00000000E+00  0.00000000E+00
  0.00000000E+00  0.00000000E+00  0.00000000E+00
  0.00000000E+00  0.00000000E+00  0.00000000E+00
  0.00000000E+00  0.00000000E+00  0.00000000E+00
  0.00000000E+00  0.00000000E+00  0.00000000E+00
  0.00000000E+00  0.00000000E+00  0.00000000E+00
  0.00000000E+00  0.00000000E+00  0.00000000E+00
  0.00000000E+00  0.00000000E+00  0.00000000E+00
  0.00000000E+00  0.00000000E+00  0.00000000E+00
  0.00000000E+00  0.00000000E+00  0.00000000E+00
  0.00000000E+00  0.00000000E+00  0.00000000E+00
  0.00000000E+00  0.00000000E+00  0.00000000E+00
  0.00000000E+00  0.00000000E+00  0.00000000E+00
  0.00000000E+00  0.00000000E+00  0.00000000E+00
  0.00000000E+00  0.00000000E+00  0.00000000E+00
  0.00000000E+00  0.00000000E+00  0.00000000E+00
  0.00000000E+00  0.00000000E+00  0.00000000E+00
  0.00000000E+00  0.00000000E+00  0.00000000E+00
  0.00000000E+00  0.00000000E+00  0.00000000E+00
  0.00000000E+00  0.00000000E+00  0.00000000E+00
  0.00000000E+00  0.00000000E+00  0.00000000E+00
  0.00000000E+00  0.00000000E+00  0.00000000E+00
  0.00000000E+00  0.00000000E+00  0.00000000E+00
  0.00000000E+00  0.00000000E+00  0.00000000E+00
  0.00000000E+00  0.00000000E+00  0.00000000E+00
  0.00000000E+00  0.00000000E+00  0.00000000E+00
  0.00000000E+00  0.00000000E+00  0.00000000E+00
  0.00000000E+00  0.00000000E+00  0.00000000E+00
  0.00000000E+00  0.00000000E+00  0.00000000E+00
  0.00000000E+00  0.00000000E+00  0.00000000E+00
  0.00000000E+00  0.00000000E+00  0.00000000E+00
  0.00000000E+00  0.00000000E+00  0.00000000E+00
  0.00000000E+00  0.00000000E+00  0.00000000E+00
  0.00000000E+00  0.00000000E+00  0.00000000E+00
  0.00000000E+00  0.00000000E+00  0.00000000E+00
  0.00000000E+00  0.00000000E+00  0.00000000E+00
  0.00000000E+00  0.00000000E+00  0.00000000E+00
  0.00000000E+00  0.00000000E+00  0.00000000E+00
  0.00000000E+00  0.00000000E+00  0.00000000E+00
  0.00000000E+00  0.00000000E+00  0.00000000E+00
  0.00000000E+00  0.00000000E+00  0.00000000E+00
  0.00000000E+00  0.00000000E+00  0.00000000E+00
  0.00000000E+00  0.00000000E+00  0.00000000E+00
  0.00000000E+00  0.00000000E+00  0.00000000E+00
  0.00000000E+00  0.00000000E+00  0.00000000E+00
  0.00000000E+00  0.00000000E+00  0.00000000E+00
  0.00000000E+00  0.00000000E+00  0.00000000E+00
  0.00000000E+00  0.00000000E+00  0.00000000E+00
  0.00000000E+00  0.00000000E+00  0.00000000E+00
  0.00000000E+00  0.00000000E+00  0.00000000E+00
  0.00000000E+00  0.00000000E+00  0.00000000E+00
  0.00000000E+00  0.00000000E+00  0.00000000E+00
  0.00000000E+00  0.00000000E+00  0.00000000E+00
  0.00000000E+00  0.00000000E+00  0.00000000E+00
  0.00000000E+00  0.00000000E+00  0.00000000E+00
  0.00000000E+00  0.00000000E+00  0.00000000E+00
  0.00000000E+00  0.00000000E+00  0.00000000E+00
  0.00000000E+00  0.00000000E+00  0.00000000E+00
  0.00000000E+00  0.00000000E+00  0.00000000E+00
  0.00000000E+00  0.00000000E+00  0.00000000E+00
  0.00000000E+00  0.00000000E+00  0.00000000E+00
  0.00000000E+00  0.00000000E+00  0.00000000E+00
  0.00000000E+00  0.00000000E+00  0.00000000E+00
  0.00000000E+00  0.00000000E+00  0.00000000E+00
  0.00000000E+00  0.00000000E+00  0.00000000E+00
  0.00000000E+00  0.00000000E+00  0.00000000E+00
  0.00000000E+00  0.00000000E+00  0.00000000E+00
  0.00000000E+00  0.00000000E+00  0.00000000E+00
  0.00000000E+00  0.00000000E+00  0.00000000E+00
  0.00000000E+00  0.00000000E+00  0.00000000E+00
  0.00000000E+00  0.00000000E+00  0.00000000E+00
  0.00000000E+00  0.00000000E+00  0.00000000E+00
  0.00000000E+00  0.00000000E+00  0.00000000E+00
  0.00000000E+00  0.00000000E+00  0.00000000E+00
  0.00000000E+00  0.00000000E+00  0.00000000E+00
  0.00000000E+00  0.00000000E+00  0.00000000E+00
  0.00000000E+00  0.00000000E+00  0.00000000E+00
  0.00000000E+00  0.00000000E+00  0.00000000E+00
  0.00000000E+00  0.00000000E+00  0.00000000E+00
  0.00000000E+00  0.00000000E+00  0.00000000E+00
  0.00000000E+00  0.00000000E+00  0.00000000E+00
  0.00000000E+00  0.00000000E+00  0.00000000E+00
  0.00000000E+00  0.00000000E+00  0.00000000E+00
  0.00000000E+00  0.00000000E+00  0.00000000E+00
  0.00000000E+00  0.00000000E+00  0.00000000E+00
  0.00000000E+00  0.00000000E+00  0.00000000E+00
  0.00000000E+00  0.00000000E+00  0.00000000E+00
  0.00000000E+00  0.00000000E+00  0.00000000E+00
  0.00000000E+00  0.00000000E+00  0.00000000E+00
  0.00000000E+00  0.00000000E+00  0.00000000E+00
  0.00000000E+00  0.00000000E+00  0.00000000E+00
  0.00000000E+00  0.00000000E+00  0.00000000E+00
  0.00000000E+00  0.00000000E+00  0.00000000E+00
  0.00000000E+00  0.00000000E+00  0.00000000E+00
  0.00000000E+00  0.00000000E+00  0.00000000E+00
  0.00000000E+00  0.00000000E+00  0.00000000E+00
  0.00000000E+00  0.00000000E+00  0.00000000E+00
  0.00000000E+00  0.00000000E+00  0.00000000E+00
  0.00000000E+00  0.00000000E+00  0.00000000E+00
  0.00000000E+00  0.00000000E+00  0.00000000E+00
  0.00000000E+00  0.00000000E+00  0.00000000E+00
  0.00000000E+00  0.00000000E+00  0.00000000E+00
  0.00000000E+00  0.00000000E+00  0.00000000E+00
  0.00000000E+00  0.00000000E+00  0.00000000E+00
  0.00000000E+00  0.00000000E+00  0.00000000E+00
  0.00000000E+00  0.00000000E+00  0.00000000E+00
  0.00000000E+00  0.00000000E+00  0.00000000E+00
  0.00000000E+00  0.00000000E+00  0.00000000E+00
  0.00000000E+00  0.00000000E+00  0.00000000E+00
  0.00000000E+00  0.00000000E+00  0.00000000E+00
  0.00000000E+00  0.00000000E+00  0.00000000E+00
  0.00000000E+00  0.00000000E+00  0.00000000E+00
  0.00000000E+00  0.00000000E+00  0.00000000E+00
  0.00000000E+00  0.00000000E+00  0.00000000E+00
  0.00000000E+00  0.00000000E+00  0.00000000E+00
  0.00000000E+00  0.00000000E+00  0.00000000E+00
  0.00000000E+00  0.00000000E+00  0.00000000E+00
  0.00000000E+00  0.00000000E+00  0.00000000E+00
  0.00000000E+00  0.00000000E+00  0.00000000E+00
  0.00000000E+00  0.00000000E+00  0.00000000E+00
  0.00000000E+00  0.00000000E+00  0.00000000E+00
  0.00000000E+00  0.00000000E+00  0.00000000E+00
  0.00000000E+00  0.00000000E+00  0.00000000E+00
  0.00000000E+00  0.00000000E+00  0.00000000E+00
  0.00000000E+00  0.00000000E+00  0.00000000E+00
  0.00000000E+00  0.00000000E+00  0.00000000E+00
  0.00000000E+00  0.00000000E+00  0.00000000E+00
  0.00000000E+00  0.00000000E+00  0.00000000E+00
  0.00000000E+00  0.00000000E+00  0.00000000E+00
  0.00000000E+00  0.00000000E+00  0.00000000E+00
  0.00000000E+00  0.00000000E+00  0.00000000E+00
  0.00000000E+00  0.00000000E+00  0.00000000E+00
  0.00000000E+00  0.00000000E+00  0.00000000E+00
  0.00000000E+00  0.00000000E+00  0.00000000E+00
  0.00000000E+00  0.00000000E+00  0.00000000E+00
  0.00000000E+00  0.00000000E+00  0.00000000E+00
  0.00000000E+00  0.00000000E+00  0.00000000E+00
  0.00000000E+00  0.00000000E+00  0.00000000E+00
  0.00000000E+00  0.00000000E+00  0.00000000E+00
  0.00000000E+00  0.00000000E+00  0.00000000E+00
  0.00000000E+00  0.00000000E+00  0.00000000E+00
  0.00000000E+00  0.00000000E+00  0.00000000E+00
  0.00000000E+00  0.00000000E+00  0.00000000E+00
  0.00000000E+00  0.00000000E+00  0.00000000E+00
  0.00000000E+00  0.00000000E+00  0.00000000E+00
  0.00000000E+00  0.00000000E+00  0.00000000E+00
  0.00000000E+00  0.00000000E+00  0.00000000E+00
  0.00000000E+00  0.00000000E+00  0.00000000E+00
  0.00000000E+00  0.00000000E+00  0.00000000E+00
  0.00000000E+00  0.00000000E+00  0.00000000E+00
  0.00000000E+00  0.00000000E+00  0.00000000E+00
  0.00000000E+00  0.00000000E+00  0.00000000E+00
  0.00000000E+00  0.00000000E+00  0.00000000E+00
  0.00000000E+00  0.00000000E+00  0.00000000E+00
  0.00000000E+00  0.00000000E+00  0.00000000E+00
  0.00000000E+00  0.00000000E+00  0.00000000E+00
  0.00000000E+00  0.00000000E+00  0.00000000E+00
  0.00000000E+00  0.00000000E+00  0.00000000E+00
  0.00000000E+00  0.00000000E+00  0.00000000E+00
  0.00000000E+00  0.00000000E+00  0.00000000E+00
  0.00000000E+00  0.00000000E+00  0.00000000E+00
  0.00000000E+00  0.00000000E+00  0.00000000E+00
  0.00000000E+00  0.00000000E+00  0.00000000E+00
  0.00000000E+00  0.00000000E+00  0.00000000E+00
  0.00000000E+00  0.00000000E+00  0.00000000E+00
  0.00000000E+00  0.00000000E+00  0.00000000E+00
  0.00000000E+00  0.00000000E+00  0.00000000E+00
  0.00000000E+00  0.00000000E+00  0.00000000E+00
  0.00000000E+00  0.00000000E+00  0.00000000E+00
  0.00000000E+00  0.00000000E+00  0.00000000E+00
  0.00000000E+00  0.00000000E+00  0.00000000E+00
  0.00000000E+00  0.00000000E+00  0.00000000E+00
  0.00000000E+00  0.00000000E+00  0.00000000E+00
  0.00000000E+00  0.00000000E+00  0.00000000E+00
  0.00000000E+00  0.00000000E+00  0.00000000E+00
  0.00000000E+00  0.00000000E+00  0.00000000E+00
  0.00000000E+00  0.00000000E+00  0.00000000E+00
  0.00000000E+00  0.00000000E+00  0.00000000E+00
  0.00000000E+00  0.00000000E+00  0.00000000E+00
  0.00000000E+00  0.00000000E+00  0.00000000E+00
  0.00000000E+00  0.00000000E+00  0.00000000E+00
  0.00000000E+00  0.00000000E+00  0.00000000E+00
  0.00000000E+00  0.00000000E+00  0.00000000E+00
  0.00000000E+00  0.00000000E+00  0.00000000E+00
  0.00000000E+00  0.00000000E+00  0.00000000E+00
  0.00000000E+00  0.00000000E+00  0.00000000E+00
  0.00000000E+00  0.00000000E+00  0.00000000E+00
  0.00000000E+00  0.00000000E+00  0.00000000E+00
  0.00000000E+00  0.00000000E+00  0.00000000E+00
  0.00000000E+00  0.00000000E+00  0.00000000E+00
  0.00000000E+00  0.00000000E+00  0.00000000E+00
  0.00000000E+00  0.00000000E+00  0.00000000E+00
  0.00000000E+00  0.00000000E+00  0.00000000E+00
  0.00000000E+00  0.00000000E+00  0.00000000E+00
  0.00000000E+00  0.00000000E+00  0.00000000E+00
  0.00000000E+00  0.00000000E+00  0.00000000E+00
  0.00000000E+00  0.00000000E+00  0.00000000E+00
  0.00000000E+00  0.00000000E+00  0.00000000E+00
  0.00000000E+00  0.00000000E+00  0.00000000E+00
  0.00000000E+00  0.00000000E+00  0.00000000E+00
  0.00000000E+00  0.00000000E+00  0.00000000E+00
  0.00000000E+00  0.00000000E+00  0.00000000E+00
  0.00000000E+00  0.00000000E+00  0.00000000E+00
  0.00000000E+00  0.00000000E+00  0.00000000E+00
  0.00000000E+00  0.00000000E+00  0.00000000E+00
  0.00000000E+00  0.00000000E+00  0.00000000E+00
  0.00000000E+00  0.00000000E+00  0.00000000E+00
  0.00000000E+00  0.00000000E+00  0.00000000E+00
  0.00000000E+00  0.00000000E+00  0.00000000E+00
  0.00000000E+00  0.00000000E+00  0.00000000E+00
  0.00000000E+00  0.00000000E+00  0.00000000E+00
  0.00000000E+00  0.00000000E+00  0.00000000E+00
  0.00000000E+00  0.00000000E+00  0.00000000E+00
  0.00000000E+00  0.00000000E+00  0.00000000E+00
  0.00000000E+00  0.00000000E+00  0.00000000E+00
  0.00000000E+00  0.00000000E+00  0.00000000E+00
  0.00000000E+00  0.00000000E+00  0.00000000E+00
  0.00000000E+00  0.00000000E+00  0.00000000E+00
  0.00000000E+00  0.00000000E+00  0.00000000E+00
  0.00000000E+00  0.00000000E+00  0.00000000E+00
