# Supplementary material for: Dramatic Enhancement of Rare-Earth Metal–Organic Framework Stability Via Metal Cluster Fluorination
Source: JACS Au. 2022 Aug 9;2(8):1889–98. doi: 10.1021/jacsau.2c00259 (PMC9400048; doi:10.1021/jacsau.2c00259)
Supplement: Supplementary file 2 — au2c00259_si_002.zip [file au2c00259_si_002.zip › jacs_supplement/poscars/empty_stability/dobdc/mixed/yb/double/eight/POSCAR]

POSCAR file written by OVITO Basic 3.5.4
   1.00000000000000     
    14.7994925139979898   -0.0157768577108629   -0.0328223028276548
    -0.0620251619949971   14.6181278552743041   -0.0681863203712779
     0.0693846138289245   -0.1221648434916676   20.9846321599620254
   C    Yb   H    O    F 
    96    12    59    79     8
Direct
  0.3493381295321853  0.9334136622145834  0.9756609698619130
  0.0662553416339122  0.3858148085464208  0.0379256208331142
  0.8035194861316484  0.4850146159450546  0.9901404370026654
  0.4749761100349232  0.1916828920218947  0.0140570588881488
  0.4815636803755368  0.0138550817389742  0.0179687434520162
  0.4328963005067124  0.9333297313219688  0.0073917442663713
  0.8984890039086082  0.4627644501153227  0.0089716346989448
  0.4433350959887790  0.0968261316187835  0.9980229608678854
  0.3150161183259570  0.0159796808416175  0.9519433493060987
  0.9864080079720168  0.3434730989003683  0.0594274518171787
  0.1540762443641839  0.3412147839552233  0.0433645213238520
  0.2966390818563838  0.8489999883387540  0.9715017409018216
  0.3623765846548181  0.0958569047643394  0.9644497351241057
  0.9047374081604644  0.3823676970790473  0.0435468488795152
  0.0607214308928476  0.4693773842965925  0.0058076127995292
  0.9781228888562552  0.5099271016247471  0.9919964178768197
  0.7070107779317993  0.7382754549672583  0.1808860298337294
  0.3088649803772370  0.3427389038001110  0.2239112219950528
  0.7360125904382713  0.3116767857228879  0.2058871488071503
  0.2922047588139307  0.6870316380809527  0.1918692038683787
  0.2135043236569913  0.2093967453752015  0.2404092330265613
  0.8318856360021485  0.8384401611134891  0.2108259647371682
  0.1909727789655165  0.8053081318620272  0.2281649743526941
  0.8453671212297635  0.1994784392744648  0.2392474639507753
  0.7821626263288977  0.7916909791179663  0.1644471846367210
  0.2624704723157265  0.2667866790795799  0.2001469981119328
  0.8009630963619898  0.2442941882360685  0.1907196906642596
  0.2283538846048501  0.7560402194518616  0.1777186018156911
  0.3430435679111810  0.6401644661252490  0.1409490436539755
  0.6844941322991502  0.3580741633119544  0.1554416437602200
  0.3672092200662078  0.3945306028629361  0.1794493669890045
  0.6605393816418896  0.6843238116225265  0.1311862644236683
  0.9011001170221320  0.5575878986403922  0.4726138419113965
  0.4150019883780089  0.0101141479319224  0.5141647775324287
  0.7057034522646006  0.0108446508571447  0.4953671194378160
  0.0349088469854948  0.3061536721683566  0.5147254393665079
  0.0302234097538090  0.4808402235176530  0.5201108082889689
  0.5555606772239443  0.0974672925830262  0.4999857723583858
  0.6070081153004878  0.0157089219096136  0.5019625291709318
  0.9916799353413381  0.3957039635774819  0.5026886974733458
  0.8566724654108242  0.6442489261185216  0.4583139460983290
  0.3185707252829317  0.0107343537964937  0.5163701749294205
  0.8526504216496278  0.1279445175420904  0.6610758983645084
  0.1709623366353270  0.8183548459035492  0.6245979175655876
  0.8631003511094519  0.4722999207593475  0.4551091965758758
  0.4678384038616130  0.9294793359717630  0.5172527471384001
  0.5599666239260586  0.9325672685786301  0.5107799149031749
  0.9086915848244814  0.3930626762333205  0.4712596721587730
  0.7623863606490460  0.2887247815448077  0.3181451384542981
  0.2728658772111032  0.7120917552384824  0.3052257809033350
  0.7291758372318711  0.7783416980644020  0.2918040127213928
  0.2590424492656069  0.3070877714758566  0.3299426515635417
  0.1743466412537131  0.1652712984868430  0.3521137402239489
  0.8582092748675052  0.8703918407317133  0.3279323208937370
  0.1730411453266569  0.8404682714456726  0.3424126051507344
  0.8716287429017200  0.1673528475045103  0.3529967278066337
  0.8262434838963983  0.2204425473512899  0.3029401875575175
  0.2127367279604613  0.7847817596358695  0.2914430550103120
  0.8052017241489153  0.8297489491335241  0.2755183922881841
  0.2148437317916816  0.2284994340720488  0.3065601257737640
  0.3129465458070513  0.6654893139178242  0.2547458383249079
  0.7179254858471182  0.3337810190982680  0.2697107370827325
  0.3047015825083292  0.3655297790220189  0.2895184642575330
  0.6787244537988002  0.7326358617366679  0.2456428638547976
  0.8487258049385886  0.8104108047809078  0.6374120533226275
  0.1375467768852516  0.1271109536254897  0.6638008440121723
  0.7495264020485379  0.2538553683015365  0.6908554396807034
  0.2571143086672052  0.6893270929649020  0.6683449032104676
  0.2143816007859698  0.7737448447307500  0.6783225432656081
  0.7953916370039167  0.1746522101013426  0.7084772041898191
  0.2365829130200368  0.2604174577648308  0.6979105911102721
  0.7508096454970214  0.6788467686843873  0.6758081557441713
  0.6954783103791158  0.3012048530651299  0.7341085939514542
  0.3001701210749772  0.6443798319241552  0.7176233234947560
  0.7873009700604356  0.1408878697798244  0.7715186020753109
  0.2149290989139701  0.8153021467612120  0.7399155587993462
  0.2813221149556995  0.3067102358277936  0.7466932785636331
  0.7003902596529272  0.6419284053027212  0.7252711034908756
  0.1825960226555168  0.1833086259201551  0.7134299054697948
  0.7895731333024756  0.7660584965647246  0.6847818933068126
  0.7354274277404329  0.1897657694475186  0.8152840075021217
  0.2566432102714913  0.7691742370310806  0.7895353436369490
  0.6399371219683587  0.6393368381571847  0.8343855452182467
  0.3251327266389339  0.3305359696151626  0.8589461493812962
  0.9837857117052877  0.5600723507878484  0.5052080405805697
  0.4622811949714816  0.0936661919290884  0.5059148404844649
  0.3449131098192169  0.6415420783696888  0.8337326438807011
  0.6364297570186679  0.3184618325676780  0.8463044593597076
  0.6896903409822954  0.2688543020593741  0.7976257633159349
  0.2993648328157406  0.6855844557306199  0.7794574087850208
  0.7223059813465227  0.7781846271739639  0.7905806298463034
  0.2139639472695052  0.2079316952916130  0.8257985148041413
  0.2717849520064064  0.2812592293165963  0.8101356054447848
  0.6865672276802641  0.6890862633770354  0.7826848090073781
  0.1714275442685320  0.1589856804157677  0.7773952722147328
  0.7744985174235310  0.8139560368806116  0.7416327295176188
  0.3738510034244484  0.3893749198288745  0.0190504752940939
  0.6309653692072104  0.6182730813625810  0.9861799527815762
  0.3863306667049073  0.6416727281901160  0.9886152909163428
  0.6172668431693538  0.3641685956585050  0.0003565193202277
  0.1281473313806032  0.8678898202491894  0.4886502265827914
  0.8947632890862707  0.1180065172336384  0.5066192450044511
  0.0216804581233561  0.0053078828588724  0.3746667040771214
  0.5202242012768536  0.5026362678223180  0.1292551046821089
  0.8733351570048669  0.8691576290726601  0.4860853550600197
  0.1347485846477170  0.1423260506614241  0.5046450717010842
  0.4921864440894197  0.4826167575841112  0.8727896664857724
  0.9939801437639844  0.9701006395737934  0.6257530906068709
  0.3348078659690543  0.1617370178126265  0.9508286619638042
  0.4578608725074105  0.8679489250831338  0.0254210888585362
  0.5772156737596248  0.9548203384992604  0.0631113673900501
  0.8415731326542755  0.3479402305677652  0.0553489139182162
  0.2652254141920452  0.2507539722241390  0.1491950379488998
  0.1441113107225362  0.8610120295490518  0.2185665763873388
  0.9300149233997814  0.9127072503151368  0.2349908955534659
  0.8943030889687265  0.1457547655371698  0.2284199934477940
  0.5829950096307783  0.6544550778271159  0.2242960843155615
  0.3274546941949197  0.4558190292745365  0.3545452570513703
  0.1406158601485430  0.1058327422934298  0.2528854650783927
  0.7704886484340534  0.2556333288441905  0.1038111392338905
  0.2399875648151735  0.7327335618001527  0.0896894703463076
  0.8030167918037918  0.7945396227231214  0.1144909741643119
  0.5025995749148180  0.3168367975829014  0.0977030064100290
  0.9276190191025293  0.2427003960264855  0.1052532594821116
  0.6828681430029846  0.5067764474128253  0.0780096631215770
  0.0313073411459683  0.6143327828245191  0.9516450730530224
  0.1243137060413275  0.5007930067504134  0.9901747210625729
  0.6668798934864739  0.3855916420169976  0.2803467453209478
  0.3614221884136555  0.6111336014021731  0.2642173173730171
  0.7105846395479887  0.7726013198149317  0.3420220191893009
  0.2563926163538994  0.3204018000002904  0.3814271676883934
  0.0044827307198005  0.8221549950976055  0.3894082833398542
  0.0107268980306969  0.6273167902096404  0.5191647922878673
  0.7789018509822228  0.2594398953010355  0.4052349309446583
  0.2589747205806034  0.7311190335351867  0.3931291593445252
  0.4618611283160305  0.7955366434959856  0.5224967394597115
  0.7659075668086572  0.4063933180421557  0.4065360251124517
  0.3218858636427413  0.8783230804987170  0.5242497286557324
  0.1237907406767604  0.5454398951900075  0.5648890220990452
  0.8810030191103948  0.3261332968804922  0.4579786951252416
  0.5529250044061413  0.2264120435100310  0.4881781646343129
  0.6005898221581276  0.8701605680285596  0.5125424713761007
  0.4221411208778107  0.1562855852618057  0.5031663636480062
  0.6142599843715502  0.3957151095822127  0.7530966280208773
  0.3706553093185789  0.5483137575106412  0.7479130691394644
  0.8658300127461871  0.0444263691744666  0.7519201301796983
  0.1547545678564433  0.9211665451085764  0.7112863608892042
  0.2563470023531735  0.7990557852509710  0.8374938444919806
  0.7300377978750276  0.1665245283787371  0.8645170572090493
  0.8054017281120096  0.8818321614088376  0.7474006975047160
  0.1281706895160255  0.1002208747207760  0.7881175445181157
  0.2578200872433882  0.6594111724826277  0.6203673979580628
  0.7563324907422668  0.2781141952360286  0.6419742195887750
  0.3258341863513721  0.3647326923133249  0.7360583492988226
  0.6722003622032631  0.5725616291033830  0.7210525959061158
  0.2779247651730614  0.3470628119080175  0.6373516927183047
  0.7422431149480246  0.5693012679190090  0.6259874491938575
  0.9957419233172899  0.8086705779750929  0.5719686743668433
  0.7607235671869645  0.5763816079607267  0.4203331650072144
  0.2392743818226108  0.2340506486759821  0.9127718387027883
  0.7337623377569003  0.8880800745259236  0.8397115943754940
  0.2951889225558517  0.4973541333034674  0.9218389377572151
  0.4723314164279913  0.3181354200261097  0.9253000830578983
  0.1888176378525159  0.0121421538631310  0.4250855742580555
  0.2175964237875263  0.0815121064141238  0.9075440570683355
  0.0958618383965657  0.2405021800353069  0.0843138663908789
  0.2045101157816518  0.9147494218481640  0.9287364662389095
  0.4130523233028782  0.5972214737325103  0.1562526975493412
  0.6355970265437989  0.4251212126256334  0.1712936358636057
  0.9043719353494808  0.8887208205433694  0.1936834293487522
  0.1692150534499817  0.1369639136843830  0.2152911583875508
  0.9257440186688370  0.1059440311701110  0.3357040275254235
  0.1244959057679154  0.9084275588288406  0.3297033432532857
  0.3447324132794591  0.4445802868554551  0.3102622189959234
  0.6059828913390177  0.6842716191604268  0.2645504524945608
  0.8512580630902065  0.1864941652568604  0.4120138870159451
  0.1904331897148595  0.8166029573786773  0.4016551990381245
  0.8343329306720975  0.8545040102504160  0.3844663077274006
  0.1922314801109053  0.1756204279997249  0.4108409731524034
  0.7432773202216723  0.3088002199469884  0.3806733004461265
  0.2937987772092754  0.6875530471522282  0.3653541254521215
  0.9291341086072009  0.9188484767797505  0.3134407732208260
  0.1239756729546500  0.0992822304650431  0.3301884079064763
  0.2738746605024502  0.9271708880837011  0.5192119422447092
  0.9831752675973178  0.2389188060412550  0.5292137560314814
  0.1097119577935644  0.4823713240905505  0.5524448537972475
  0.7399976987694430  0.9309623592832068  0.4887475957806018
  0.4219630755314796  0.8479760478896736  0.5277893260561513
  0.7828377982524657  0.4703890263435966  0.4236506275372420
  0.5986457357308055  0.1786449407627302  0.4907143121548785
  0.1192323386447640  0.2959236900454840  0.5076292148057107
  0.7530175127390777  0.0842850393328760  0.4967524463503281
  0.7772427885910460  0.6425572410912892  0.4297310793582270
  0.2711750121328791  0.0816223835994094  0.5144248731339331
  0.1340208398824956  0.0021090504637726  0.4502996760238602
  0.8928742115046404  0.7188457457125565  0.4725429167071553
  0.0105752714350587  0.8620170201174417  0.4266152623825405
  0.3830465640788461  0.3883344389309542  0.8401271958709557
  0.5873270390822398  0.5736782687719426  0.8190722180883014
  0.3914925671737848  0.5693114859015722  0.8207798261303267
  0.5815762316879471  0.3805930183505666  0.8257189401015879
  0.3106483680195069  0.3115590453922508  0.9181210310730918
  0.6586917158013321  0.6640155923922890  0.8913251321425477
  0.7055326437776515  0.8277951765305502  0.8443366678165987
  0.2012941907371868  0.1852060723318587  0.8883414817413424
  0.4848228583392213  0.3753661298834174  0.9480090234639107
  0.3417057202729552  0.5063948190173448  0.9539869453135594
  0.3363279745201453  0.6746971970092588  0.8893283923345123
  0.6451650864373946  0.2991243418354017  0.9043869195809080
  0.1302015389974969  0.8952239922330492  0.6345118045669977
  0.8969623727695577  0.0568107871950474  0.6797992652442417
  0.0852153960526465  0.0618019743731253  0.6808530308611154
  0.9160656054840217  0.8563606157269845  0.6606215339627681
  0.1782127731218992  0.8975056911919310  0.7526549431396674
  0.8285724801274696  0.0633563514747664  0.7902165038390905
  0.3410773153507805  0.5637447731311340  0.7058456149996744
  0.6517081410612349  0.3770074919470119  0.7149371349767719
  0.8315575750599038  0.8027870296522508  0.5787824855242434
  0.1537965498584484  0.1456903513041112  0.6061068700860446
  0.2447944916494862  0.2889946082796939  0.6368708985286844
  0.7673325681011249  0.6307789508799999  0.6209350182361888
  0.1746732707590581  0.7819304293676339  0.5686530772915717
  0.8588178847742611  0.1579323344509191  0.6049483444701664
  0.0047031870522147  0.8630821702273934  0.5460059205317265
  0.2167891287215724  0.8500019729383368  0.9437486983801051
  0.1579359121252892  0.2588885427891796  0.0686516095639718
  0.7548111285108305  0.4135299445012706  0.9832716848680718
  0.4084772330398110  0.2443784553815647  0.0276554676405709
  0.7760484998899457  0.5665553451354057  0.9855176206203993
  0.2240807923223969  0.3773749609353629  0.0225130029015759
  0.3244547484531921  0.7763667455421910  0.9948423688732575
  0.5569342779208668  0.2157795207756408  0.0108213659099761
  0.6835647209860838  0.6904229773035055  0.0731600458375183
  0.3400395314136588  0.4063010984969750  0.1222816337565433
  0.6925406627512203  0.3267825998012626  0.0975236653028801
  0.3152687566807728  0.6475554351051613  0.0827795438991288
  0.5971682120187936  0.6295348929092910  0.1502854827396973
  0.4434816730199529  0.4217221633970496  0.1998959143680423
  0.8201900185056346  0.2224751891238625  0.1287453239897545
  0.2053458211950954  0.7764817357817506  0.1175145837235263
  0.5080053564210587  0.3744924288844516  0.0752452818399334
  0.6267617455612964  0.5039916778601494  0.0536632403977322
  0.2348538101703141  0.0165453979984846  0.9203707994414145
  0.9902657893596825  0.2637231100385051  0.0923102580869397
  0.9710916375996561  0.5896540447545249  0.9600759765269373
  0.5611652278752501  0.0165303676399589  0.0499267520309559
  0.5125387102687284  0.6958820952362856  0.0238423683413558
  0.4493284792971437  0.5239857057179336  0.0392132538308374
  0.9117116390800675  0.0011849285296890  0.4442448781277761
  0.0280251637677225  0.0540810880739215  0.5457874683520814
  0.8801964054213869  0.9855509016444515  0.5603673273871337
  0.0191034183078287  0.1298046773698545  0.4401709212329195
  0.4979643453854479  0.6062340373951969  0.9290185428362037
  0.6098673129508896  0.4870769522849372  0.9359272454587710
 
  0.00000000E+00  0.00000000E+00  0.00000000E+00
  0.00000000E+00  0.00000000E+00  0.00000000E+00
  0.00000000E+00  0.00000000E+00  0.00000000E+00
  0.00000000E+00  0.00000000E+00  0.00000000E+00
  0.00000000E+00  0.00000000E+00  0.00000000E+00
  0.00000000E+00  0.00000000E+00  0.00000000E+00
  0.00000000E+00  0.00000000E+00  0.00000000E+00
  0.00000000E+00  0.00000000E+00  0.00000000E+00
  0.00000000E+00  0.00000000E+00  0.00000000E+00
  0.00000000E+00  0.00000000E+00  0.00000000E+00
  0.00000000E+00  0.00000000E+00  0.00000000E+00
  0.00000000E+00  0.00000000E+00  0.00000000E+00
  0.00000000E+00  0.00000000E+00  0.00000000E+00
  0.00000000E+00  0.00000000E+00  0.00000000E+00
  0.00000000E+00  0.00000000E+00  0.00000000E+00
  0.00000000E+00  0.00000000E+00  0.00000000E+00
  0.00000000E+00  0.00000000E+00  0.00000000E+00
  0.00000000E+00  0.00000000E+00  0.00000000E+00
  0.00000000E+00  0.00000000E+00  0.00000000E+00
  0.00000000E+00  0.00000000E+00  0.00000000E+00
  0.00000000E+00  0.00000000E+00  0.00000000E+00
  0.00000000E+00  0.00000000E+00  0.00000000E+00
  0.00000000E+00  0.00000000E+00  0.00000000E+00
  0.00000000E+00  0.00000000E+00  0.00000000E+00
  0.00000000E+00  0.00000000E+00  0.00000000E+00
  0.00000000E+00  0.00000000E+00  0.00000000E+00
  0.00000000E+00  0.00000000E+00  0.00000000E+00
  0.00000000E+00  0.00000000E+00  0.00000000E+00
  0.00000000E+00  0.00000000E+00  0.00000000E+00
  0.00000000E+00  0.00000000E+00  0.00000000E+00
  0.00000000E+00  0.00000000E+00  0.00000000E+00
  0.00000000E+00  0.00000000E+00  0.00000000E+00
  0.00000000E+00  0.00000000E+00  0.00000000E+00
  0.00000000E+00  0.00000000E+00  0.00000000E+00
  0.00000000E+00  0.00000000E+00  0.00000000E+00
  0.00000000E+00  0.00000000E+00  0.00000000E+00
  0.00000000E+00  0.00000000E+00  0.00000000E+00
  0.00000000E+00  0.00000000E+00  0.00000000E+00
  0.00000000E+00  0.00000000E+00  0.00000000E+00
  0.00000000E+00  0.00000000E+00  0.00000000E+00
  0.00000000E+00  0.00000000E+00  0.00000000E+00
  0.00000000E+00  0.00000000E+00  0.00000000E+00
  0.00000000E+00  0.00000000E+00  0.00000000E+00
  0.00000000E+00  0.00000000E+00  0.00000000E+00
  0.00000000E+00  0.00000000E+00  0.00000000E+00
  0.00000000E+00  0.00000000E+00  0.00000000E+00
  0.00000000E+00  0.00000000E+00  0.00000000E+00
  0.00000000E+00  0.00000000E+00  0.00000000E+00
  0.00000000E+00  0.00000000E+00  0.00000000E+00
  0.00000000E+00  0.00000000E+00  0.00000000E+00
  0.00000000E+00  0.00000000E+00  0.00000000E+00
  0.00000000E+00  0.00000000E+00  0.00000000E+00
  0.00000000E+00  0.00000000E+00  0.00000000E+00
  0.00000000E+00  0.00000000E+00  0.00000000E+00
  0.00000000E+00  0.00000000E+00  0.00000000E+00
  0.00000000E+00  0.00000000E+00  0.00000000E+00
  0.00000000E+00  0.00000000E+00  0.00000000E+00
  0.00000000E+00  0.00000000E+00  0.00000000E+00
  0.00000000E+00  0.00000000E+00  0.00000000E+00
  0.00000000E+00  0.00000000E+00  0.00000000E+00
  0.00000000E+00  0.00000000E+00  0.00000000E+00
  0.00000000E+00  0.00000000E+00  0.00000000E+00
  0.00000000E+00  0.00000000E+00  0.00000000E+00
  0.00000000E+00  0.00000000E+00  0.00000000E+00
  0.00000000E+00  0.00000000E+00  0.00000000E+00
  0.00000000E+00  0.00000000E+00  0.00000000E+00
  0.00000000E+00  0.00000000E+00  0.00000000E+00
  0.00000000E+00  0.00000000E+00  0.00000000E+00
  0.00000000E+00  0.00000000E+00  0.00000000E+00
  0.00000000E+00  0.00000000E+00  0.00000000E+00
  0.00000000E+00  0.00000000E+00  0.00000000E+00
  0.00000000E+00  0.00000000E+00  0.00000000E+00
  0.00000000E+00  0.00000000E+00  0.00000000E+00
  0.00000000E+00  0.00000000E+00  0.00000000E+00
  0.00000000E+00  0.00000000E+00  0.00000000E+00
  0.00000000E+00  0.00000000E+00  0.00000000E+00
  0.00000000E+00  0.00000000E+00  0.00000000E+00
  0.00000000E+00  0.00000000E+00  0.00000000E+00
  0.00000000E+00  0.00000000E+00  0.00000000E+00
  0.00000000E+00  0.00000000E+00  0.00000000E+00
  0.00000000E+00  0.00000000E+00  0.00000000E+00
  0.00000000E+00  0.00000000E+00  0.00000000E+00
  0.00000000E+00  0.00000000E+00  0.00000000E+00
  0.00000000E+00  0.00000000E+00  0.00000000E+00
  0.00000000E+00  0.00000000E+00  0.00000000E+00
  0.00000000E+00  0.00000000E+00  0.00000000E+00
  0.00000000E+00  0.00000000E+00  0.00000000E+00
  0.00000000E+00  0.00000000E+00  0.00000000E+00
  0.00000000E+00  0.00000000E+00  0.00000000E+00
  0.00000000E+00  0.00000000E+00  0.00000000E+00
  0.00000000E+00  0.00000000E+00  0.00000000E+00
  0.00000000E+00  0.00000000E+00  0.00000000E+00
  0.00000000E+00  0.00000000E+00  0.00000000E+00
  0.00000000E+00  0.00000000E+00  0.00000000E+00
  0.00000000E+00  0.00000000E+00  0.00000000E+00
  0.00000000E+00  0.00000000E+00  0.00000000E+00
  0.00000000E+00  0.00000000E+00  0.00000000E+00
  0.00000000E+00  0.00000000E+00  0.00000000E+00
  0.00000000E+00  0.00000000E+00  0.00000000E+00
  0.00000000E+00  0.00000000E+00  0.00000000E+00
  0.00000000E+00  0.00000000E+00  0.00000000E+00
  0.00000000E+00  0.00000000E+00  0.00000000E+00
  0.00000000E+00  0.00000000E+00  0.00000000E+00
  0.00000000E+00  0.00000000E+00  0.00000000E+00
  0.00000000E+00  0.00000000E+00  0.00000000E+00
  0.00000000E+00  0.00000000E+00  0.00000000E+00
  0.00000000E+00  0.00000000E+00  0.00000000E+00
  0.00000000E+00  0.00000000E+00  0.00000000E+00
  0.00000000E+00  0.00000000E+00  0.00000000E+00
  0.00000000E+00  0.00000000E+00  0.00000000E+00
  0.00000000E+00  0.00000000E+00  0.00000000E+00
  0.00000000E+00  0.00000000E+00  0.00000000E+00
  0.00000000E+00  0.00000000E+00  0.00000000E+00
  0.00000000E+00  0.00000000E+00  0.00000000E+00
  0.00000000E+00  0.00000000E+00  0.00000000E+00
  0.00000000E+00  0.00000000E+00  0.00000000E+00
  0.00000000E+00  0.00000000E+00  0.00000000E+00
  0.00000000E+00  0.00000000E+00  0.00000000E+00
  0.00000000E+00  0.00000000E+00  0.00000000E+00
  0.00000000E+00  0.00000000E+00  0.00000000E+00
  0.00000000E+00  0.00000000E+00  0.00000000E+00
  0.00000000E+00  0.00000000E+00  0.00000000E+00
  0.00000000E+00  0.00000000E+00  0.00000000E+00
  0.00000000E+00  0.00000000E+00  0.00000000E+00
  0.00000000E+00  0.00000000E+00  0.00000000E+00
  0.00000000E+00  0.00000000E+00  0.00000000E+00
  0.00000000E+00  0.00000000E+00  0.00000000E+00
  0.00000000E+00  0.00000000E+00  0.00000000E+00
  0.00000000E+00  0.00000000E+00  0.00000000E+00
  0.00000000E+00  0.00000000E+00  0.00000000E+00
  0.00000000E+00  0.00000000E+00  0.00000000E+00
  0.00000000E+00  0.00000000E+00  0.00000000E+00
  0.00000000E+00  0.00000000E+00  0.00000000E+00
  0.00000000E+00  0.00000000E+00  0.00000000E+00
  0.00000000E+00  0.00000000E+00  0.00000000E+00
  0.00000000E+00  0.00000000E+00  0.00000000E+00
  0.00000000E+00  0.00000000E+00  0.00000000E+00
  0.00000000E+00  0.00000000E+00  0.00000000E+00
  0.00000000E+00  0.00000000E+00  0.00000000E+00
  0.00000000E+00  0.00000000E+00  0.00000000E+00
  0.00000000E+00  0.00000000E+00  0.00000000E+00
  0.00000000E+00  0.00000000E+00  0.00000000E+00
  0.00000000E+00  0.00000000E+00  0.00000000E+00
  0.00000000E+00  0.00000000E+00  0.00000000E+00
  0.00000000E+00  0.00000000E+00  0.00000000E+00
  0.00000000E+00  0.00000000E+00  0.00000000E+00
  0.00000000E+00  0.00000000E+00  0.00000000E+00
  0.00000000E+00  0.00000000E+00  0.00000000E+00
  0.00000000E+00  0.00000000E+00  0.00000000E+00
  0.00000000E+00  0.00000000E+00  0.00000000E+00
  0.00000000E+00  0.00000000E+00  0.00000000E+00
  0.00000000E+00  0.00000000E+00  0.00000000E+00
  0.00000000E+00  0.00000000E+00  0.00000000E+00
  0.00000000E+00  0.00000000E+00  0.00000000E+00
  0.00000000E+00  0.00000000E+00  0.00000000E+00
  0.00000000E+00  0.00000000E+00  0.00000000E+00
  0.00000000E+00  0.00000000E+00  0.00000000E+00
  0.00000000E+00  0.00000000E+00  0.00000000E+00
  0.00000000E+00  0.00000000E+00  0.00000000E+00
  0.00000000E+00  0.00000000E+00  0.00000000E+00
  0.00000000E+00  0.00000000E+00  0.00000000E+00
  0.00000000E+00  0.00000000E+00  0.00000000E+00
  0.00000000E+00  0.00000000E+00  0.00000000E+00
  0.00000000E+00  0.00000000E+00  0.00000000E+00
  0.00000000E+00  0.00000000E+00  0.00000000E+00
  0.00000000E+00  0.00000000E+00  0.00000000E+00
  0.00000000E+00  0.00000000E+00  0.00000000E+00
  0.00000000E+00  0.00000000E+00  0.00000000E+00
  0.00000000E+00  0.00000000E+00  0.00000000E+00
  0.00000000E+00  0.00000000E+00  0.00000000E+00
  0.00000000E+00  0.00000000E+00  0.00000000E+00
  0.00000000E+00  0.00000000E+00  0.00000000E+00
  0.00000000E+00  0.00000000E+00  0.00000000E+00
  0.00000000E+00  0.00000000E+00  0.00000000E+00
  0.00000000E+00  0.00000000E+00  0.00000000E+00
  0.00000000E+00  0.00000000E+00  0.00000000E+00
  0.00000000E+00  0.00000000E+00  0.00000000E+00
  0.00000000E+00  0.00000000E+00  0.00000000E+00
  0.00000000E+00  0.00000000E+00  0.00000000E+00
  0.00000000E+00  0.00000000E+00  0.00000000E+00
  0.00000000E+00  0.00000000E+00  0.00000000E+00
  0.00000000E+00  0.00000000E+00  0.00000000E+00
  0.00000000E+00  0.00000000E+00  0.00000000E+00
  0.00000000E+00  0.00000000E+00  0.00000000E+00
  0.00000000E+00  0.00000000E+00  0.00000000E+00
  0.00000000E+00  0.00000000E+00  0.00000000E+00
  0.00000000E+00  0.00000000E+00  0.00000000E+00
  0.00000000E+00  0.00000000E+00  0.00000000E+00
  0.00000000E+00  0.00000000E+00  0.00000000E+00
  0.00000000E+00  0.00000000E+00  0.00000000E+00
  0.00000000E+00  0.00000000E+00  0.00000000E+00
  0.00000000E+00  0.00000000E+00  0.00000000E+00
  0.00000000E+00  0.00000000E+00  0.00000000E+00
  0.00000000E+00  0.00000000E+00  0.00000000E+00
  0.00000000E+00  0.00000000E+00  0.00000000E+00
  0.00000000E+00  0.00000000E+00  0.00000000E+00
  0.00000000E+00  0.00000000E+00  0.00000000E+00
  0.00000000E+00  0.00000000E+00  0.00000000E+00
  0.00000000E+00  0.00000000E+00  0.00000000E+00
  0.00000000E+00  0.00000000E+00  0.00000000E+00
  0.00000000E+00  0.00000000E+00  0.00000000E+00
  0.00000000E+00  0.00000000E+00  0.00000000E+00
  0.00000000E+00  0.00000000E+00  0.00000000E+00
  0.00000000E+00  0.00000000E+00  0.00000000E+00
  0.00000000E+00  0.00000000E+00  0.00000000E+00
  0.00000000E+00  0.00000000E+00  0.00000000E+00
  0.00000000E+00  0.00000000E+00  0.00000000E+00
  0.00000000E+00  0.00000000E+00  0.00000000E+00
  0.00000000E+00  0.00000000E+00  0.00000000E+00
  0.00000000E+00  0.00000000E+00  0.00000000E+00
  0.00000000E+00  0.00000000E+00  0.00000000E+00
  0.00000000E+00  0.00000000E+00  0.00000000E+00
  0.00000000E+00  0.00000000E+00  0.00000000E+00
  0.00000000E+00  0.00000000E+00  0.00000000E+00
  0.00000000E+00  0.00000000E+00  0.00000000E+00
  0.00000000E+00  0.00000000E+00  0.00000000E+00
  0.00000000E+00  0.00000000E+00  0.00000000E+00
  0.00000000E+00  0.00000000E+00  0.00000000E+00
  0.00000000E+00  0.00000000E+00  0.00000000E+00
  0.00000000E+00  0.00000000E+00  0.00000000E+00
  0.00000000E+00  0.00000000E+00  0.00000000E+00
  0.00000000E+00  0.00000000E+00  0.00000000E+00
  0.00000000E+00  0.00000000E+00  0.00000000E+00
  0.00000000E+00  0.00000000E+00  0.00000000E+00
  0.00000000E+00  0.00000000E+00  0.00000000E+00
  0.00000000E+00  0.00000000E+00  0.00000000E+00
  0.00000000E+00  0.00000000E+00  0.00000000E+00
  0.00000000E+00  0.00000000E+00  0.00000000E+00
  0.00000000E+00  0.00000000E+00  0.00000000E+00
  0.00000000E+00  0.00000000E+00  0.00000000E+00
  0.00000000E+00  0.00000000E+00  0.00000000E+00
  0.00000000E+00  0.00000000E+00  0.00000000E+00
  0.00000000E+00  0.00000000E+00  0.00000000E+00
  0.00000000E+00  0.00000000E+00  0.00000000E+00
  0.00000000E+00  0.00000000E+00  0.00000000E+00
  0.00000000E+00  0.00000000E+00  0.00000000E+00
  0.00000000E+00  0.00000000E+00  0.00000000E+00
  0.00000000E+00  0.00000000E+00  0.00000000E+00
  0.00000000E+00  0.00000000E+00  0.00000000E+00
  0.00000000E+00  0.00000000E+00  0.00000000E+00
  0.00000000E+00  0.00000000E+00  0.00000000E+00
  0.00000000E+00  0.00000000E+00  0.00000000E+00
  0.00000000E+00  0.00000000E+00  0.00000000E+00
  0.00000000E+00  0.00000000E+00  0.00000000E+00
  0.00000000E+00  0.00000000E+00  0.00000000E+00
  0.00000000E+00  0.00000000E+00  0.00000000E+00
  0.00000000E+00  0.00000000E+00  0.00000000E+00
  0.00000000E+00  0.00000000E+00  0.00000000E+00
  0.00000000E+00  0.00000000E+00  0.00000000E+00
  0.00000000E+00  0.00000000E+00  0.00000000E+00
  0.00000000E+00  0.00000000E+00  0.00000000E+00
  0.00000000E+00  0.00000000E+00  0.00000000E+00
  0.00000000E+00  0.00000000E+00  0.00000000E+00
  0.00000000E+00  0.00000000E+00  0.00000000E+00
