# Supplementary material for: Dramatic Enhancement of Rare-Earth Metal–Organic Framework Stability Via Metal Cluster Fluorination
Source: JACS Au. 2022 Aug 9;2(8):1889–98. doi: 10.1021/jacsau.2c00259 (PMC9400048; doi:10.1021/jacsau.2c00259)
Supplement: Supplementary file 2 — au2c00259_si_002.zip [file au2c00259_si_002.zip › jacs_supplement/poscars/empty_stability/dobdc/mixed/yb/double/fourteen/POSCAR]

POSCAR file written by OVITO Basic 3.5.4
   1.00000000000000     
    14.8023093737385043   -0.0178837180537255   -0.1130446620768862
    -0.0635745802826407   14.7056182507794198   -0.0554238221672419
    -0.0396704523482173   -0.1054641082276481   20.8933126143035253
   C    Yb   H    O    F 
    96    12    53    73    14
Direct
  0.3762117855420399  0.9318671955450455  0.9682098720931762
  0.0686668363296690  0.4069945912112516  0.0341677419646231
  0.8011318070077493  0.4990624448577492  0.9952391080546548
  0.4937578623721635  0.1913594733169859  0.0073031955940337
  0.5061698224201479  0.0153339188181576  0.0116540342052360
  0.4592822816251712  0.9340585031908617  0.0012924370708234
  0.8975424482099541  0.4802510403892271  0.0115829476031521
  0.4672308502786038  0.0962806058094756  0.9890771791665003
  0.3412093367974407  0.0124664198588107  0.9421777659176982
  0.9918551045041539  0.3644641233790864  0.0599053044892699
  0.1575302228626398  0.3642883278372508  0.0359646056328700
  0.3239472098383871  0.8475790848279061  0.9659657135579280
  0.3879508753762622  0.0927568378717680  0.9528307970991747
  0.9083473334684413  0.4020729887048304  0.0477384541384467
  0.0587100569402423  0.4888358526901726  0.0008284214710983
  0.9742833108063564  0.5273241931330546  0.9897721907504931
  0.7101542273892960  0.7333122856135361  0.1828583336396647
  0.3069722498313894  0.3283202228097153  0.2217772218798757
  0.7392319562720502  0.3212864359351215  0.2055615723770003
  0.2927913183563717  0.6963448896883193  0.1937767039381058
  0.2128663835707840  0.1968876800277073  0.2452218794790468
  0.8299179347174857  0.8403359890921536  0.2117870041346279
  0.1889988901921100  0.8113552024913133  0.2303926232861642
  0.8497970684177716  0.2102079278576738  0.2394517504909928
  0.7796977695068961  0.7929825991845831  0.1655422509304287
  0.2596276882800979  0.2507601393474133  0.2020269822468990
  0.8061162963608908  0.2562775539286761  0.1905714995228394
  0.2278415022623292  0.7642291099824092  0.1797136200905953
  0.3431840780038300  0.6500249535480194  0.1425579234566783
  0.6842253717654927  0.3650418414840004  0.1550054045445464
  0.3588258518328757  0.3768576053789658  0.1722344117311891
  0.6613089192509918  0.6809984011742216  0.1329679772912300
  0.9120996887276078  0.5642671384122195  0.4722607093538969
  0.4103237283912122  0.0017383394030333  0.5070299464589993
  0.7002940200472665  0.0045164225344010  0.4917207945661914
  0.0173189906258173  0.3038820957722734  0.5218364640958271
  0.0315922955856891  0.4789047490034406  0.5256627129765974
  0.5502025416076179  0.0892819032883310  0.4942340131780938
  0.6016949865198740  0.0080545555187470  0.4963739089253281
  0.9893332266820707  0.3975838097372133  0.5050152690168872
  0.8713513085321267  0.6526865882168025  0.4597921772100833
  0.3142613281713693  0.0031165796883670  0.5101385969306165
  0.8433274778266835  0.1258712381364617  0.6624425121485089
  0.1566781355715463  0.8114022885104433  0.6275789322886425
  0.8716520462968447  0.4825335197387943  0.4505309819364811
  0.4629685112314661  0.9215343814251966  0.5094445677792905
  0.5550656378705057  0.9248670177285874  0.5039153156775811
  0.9110427419955229  0.4011372889331781  0.4676509142602967
  0.7661003154930341  0.2968449522149044  0.3184275326957078
  0.2716439680338425  0.7182484118518744  0.3076491494088316
  0.7390841347978210  0.7684602157510838  0.2944401744268745
  0.2614949150398047  0.3013475737616602  0.3302409661516137
  0.1725886195120196  0.1655150170230257  0.3591696413554857
  0.8606117255263541  0.8710314159094139  0.3293034203144884
  0.1684504857091866  0.8423167283257129  0.3456047670684015
  0.8717917059559781  0.1725083199718398  0.3538935118323536
  0.8295843358380850  0.2285703675559461  0.3034535661727560
  0.2100262158069057  0.7896719207714966  0.2940233952704077
  0.8090868472738606  0.8266905040187496  0.2771566396816638
  0.2156928954286030  0.2219863687466272  0.3107488828498788
  0.3133108742836086  0.6741170740822753  0.2569947070853758
  0.7212619611936759  0.3418575692417249  0.2696521791484159
  0.3061741525093780  0.3558746159474353  0.2868528064881772
  0.6889014072518336  0.7211815045574852  0.2485691762361952
  0.8459347219592175  0.8102531564784954  0.6372968064252547
  0.1433311355251590  0.1116037416920506  0.6678575669594906
  0.7389032527247963  0.2496236542305255  0.6900656172566499
  0.2409450799824882  0.6807813589938831  0.6703797326253209
  0.1968502553971874  0.7636508888849463  0.6815008860667504
  0.7874868977000702  0.1734125068697097  0.7097838310311673
  0.2416546581766070  0.2471332616318946  0.6984891398628648
  0.7453705604278369  0.6805932091530451  0.6758309608707549
  0.6870400146364020  0.2991583510344498  0.7329241721192759
  0.2840503347577510  0.6346772855879692  0.7195001815569597
  0.7840383892400240  0.1443975334798324  0.7743291903402891
  0.1949519010326028  0.8014092690706676  0.7443695884078423
  0.2864084222363701  0.2961138774848209  0.7464330513423150
  0.6935487085224494  0.6458888387882524  0.7252099286994422
  0.1883678326182618  0.1710862908981952  0.7158462476573817
  0.7867381126259829  0.7662216555414076  0.6847104064095362
  0.7339442889714363  0.1952825175655875  0.8176066281755610
  0.2351707805903374  0.7531314250785357  0.7940565357008182
  0.6315601459476952  0.6463088057451358  0.8341704192929100
  0.3319444896255987  0.3249500017963598  0.8590143774301140
  0.9915750166809616  0.5609202915879052  0.5093005570583315
  0.4570960678481200  0.0851199176212134  0.4995392275021544
  0.3293575484177467  0.6284766836517122  0.8362517619066949
  0.6362941549112549  0.3250349348657764  0.8462137844430586
  0.6860839351805623  0.2719254406186167  0.7979714416240427
  0.2803333605995135  0.6718695746753980  0.7826374260785443
  0.7194317103790269  0.7808357463952689  0.7904765251254204
  0.2216519089860185  0.2005203385992047  0.8279284703379446
  0.2783063599553870  0.2734181499989106  0.8107621825442521
  0.6807154362207726  0.6934564241894350  0.7826211998832306
  0.1781324860611733  0.1499140567551862  0.7805257000823005
  0.7728026282942793  0.8143761487396262  0.7415891242602726
  0.3751760593364821  0.3774184183494995  0.0135489124832944
  0.6278257024781126  0.6225372962238964  0.9857876901555471
  0.3799689433355198  0.6306164226745352  0.9903965730748610
  0.6206424216776014  0.3688886961655697  0.0003317356273485
  0.1253472620619220  0.8637873917423988  0.4909272305643384
  0.8863675227436687  0.1183440744009872  0.5078551855804179
  0.0178684444108157  0.0071018075908498  0.3776284765209041
  0.5148262122944445  0.5051310766029573  0.1290100670639234
  0.8701048209700417  0.8706027970332926  0.4878880754059196
  0.1343880323181921  0.1377029164940993  0.5101647603726036
  0.4892940993782915  0.4844839926452664  0.8724728889271844
  0.9881870483359521  0.9716255394614990  0.6288747273040656
  0.3601787737002340  0.1570915044185597  0.9364869839662617
  0.4839475059406126  0.8701479781946730  0.0215402439040204
  0.6006781825353897  0.9606851807749024  0.0615011900289986
  0.8471387578756406  0.3681476920424984  0.0637617521079150
  0.2600330907409543  0.2319683992438542  0.1513018313693024
  0.1410910814651274  0.8659023261508878  0.2205828793206237
  0.9234126260302205  0.9211819916404167  0.2350354770598813
  0.8987631321910001  0.1570706511260695  0.2283794892483044
  0.5982331325438111  0.6372646854823145  0.2280067144301725
  0.3321923559893705  0.4479962693881205  0.3495309072686652
  0.1407129122219430  0.0951540990796076  0.2623400003871552
  0.7770325638618516  0.2680507069920992  0.1029281327182545
  0.2392375365899184  0.7414228567175840  0.0916421114701365
  0.7958028802009025  0.8005038505256934  0.1148745998047644
  0.5058912060767753  0.3199461351323336  0.0967730130341948
  0.9385753155348766  0.2619202782048617  0.1058896897559265
  0.0214140178893558  0.6279962561342245  0.9426896960151367
  0.1198260258352377  0.5195075196647352  0.9808931068591065
  0.6695852838594689  0.3924559203415328  0.2804839742006209
  0.3626509949965211  0.6207143104823061  0.2664740716848470
  0.7248766092720231  0.7591472273323134  0.3451776824063728
  0.2604826930264110  0.3191888575968775  0.3813013800217178
  0.0200477974494078  0.6255685134403421  0.5268314654068362
  0.7798689634374014  0.2673155249353343  0.4059717548996247
  0.2551472563582848  0.7325434214813527  0.3958895465992072
  0.4540047330695742  0.7879740050528170  0.5084177518553972
  0.7729160577225258  0.4211344139534603  0.4021421135118004
  0.3177451316571620  0.8714090401713150  0.5173145165788355
  0.1225969609672788  0.5354521874247382  0.5785378878543739
  0.8804826521541571  0.3365601741608799  0.4528627177522822
  0.5470039334886181  0.2175866332461283  0.4832967984115371
  0.5960186708544839  0.8630661660495207  0.5058482776097506
  0.4166829918185897  0.1472059755367212  0.4970721431685803
  0.6064157143821163  0.3937020769117154  0.7506674076779802
  0.3611541092598927  0.5428433768816419  0.7477200624980327
  0.8645441474432900  0.0496242447681610  0.7565339160726623
  0.1384630156523485  0.9092748661744636  0.7164936542765048
  0.2339104019961695  0.7805670957218993  0.8428705977841418
  0.7319733859045101  0.1759902804900122  0.8680078068369497
  0.8055564325142299  0.8810166503424028  0.7472793191682356
  0.1353021612030432  0.0918994245050015  0.7927925835781267
  0.2446507930294217  0.6543605394822052  0.6213818371483413
  0.7423778425209875  0.2699998458293820  0.6399576241467955
  0.3300490512087322  0.3538348011945374  0.7344619640898955
  0.6629028337377605  0.5779835114608218  0.7208901520687618
  0.2778294931509535  0.3316932739378160  0.6349593171632222
  0.7331009752585089  0.5718585183712932  0.6259793676157059
  0.7729763848454141  0.5914746497733887  0.4182360411692372
  0.2481007915584286  0.2278259112673950  0.9151173986727130
  0.7340447557298120  0.8903941114826353  0.8390844415516270
  0.2371109375019174  0.0756562788864414  0.9036187349536320
  0.1038995688084867  0.2616534540411450  0.0766375341394010
  0.2291374362802401  0.9123437663748035  0.9248382088174196
  0.4137141951698311  0.6074637018862674  0.1574831323899417
  0.6293767616618666  0.4264466924300550  0.1708914260789740
  0.8970517089945460  0.8966596155745918  0.1938509790329945
  0.1683156385851063  0.1228887991170424  0.2232111479912930
  0.9260540043048735  0.1110997453415266  0.3374022985494634
  0.1212025430672270  0.9113003469018182  0.3347091515090526
  0.3474398152616374  0.4352011313753508  0.3049993530927608
  0.6226927534487743  0.6654301468758774  0.2687195171142918
  0.8483375264017994  0.1889963261358290  0.4125858277669749
  0.1843839697351939  0.8145511770010572  0.4046235727769485
  0.8390339363089083  0.8535407065234537  0.3861356386204235
  0.1861192813959818  0.1832091543378098  0.4178909601366314
  0.7469859377525339  0.3177035203664857  0.3808569643383777
  0.2926565316515806  0.6922685176465606  0.3679158587661462
  0.9260897291083836  0.9257255987825985  0.3145048998677353
  0.1228684602379815  0.0979903097833912  0.3392992548737794
  0.2689995531571725  0.9201751175600279  0.5146436989885927
  0.9525861051102780  0.2482469235010853  0.5296069122549056
  0.1071117476717731  0.4743892014336666  0.5629965046587131
  0.7358328475803475  0.9252203181533787  0.4867599239059501
  0.4166335025306651  0.8403492167590514  0.5189429123845244
  0.7940941972522708  0.4849146022101891  0.4150740380579947
  0.5929449472316435  0.1702733987258540  0.4857804079628281
  0.1001433622400114  0.2818323558857969  0.5251111520687459
  0.7466840371380030  0.0779002878843968  0.4930252736004306
  0.7917395114586014  0.6555225507923979  0.4307349119791866
  0.2679175353513941  0.0738611617627498  0.5087530957369708
  0.9095801128054859  0.7247528994768615  0.4767846118553578
  0.3893112042290596  0.3813722143712326  0.8393568149391939
  0.5792190732001714  0.5807097445774616  0.8188634810696200
  0.3850384050840177  0.5650930609347853  0.8206182684125380
  0.5809493517913964  0.3860223148864534  0.8250081183709952
  0.3173041377371675  0.3075837177663558  0.9187198652814672
  0.6481146515264271  0.6732215759930114  0.8914628348141704
  0.7042188380468914  0.8313161471621129  0.8440103989325678
  0.2109972143005692  0.1783073063211873  0.8909799401135530
  0.3170344556246363  0.6556593806732280  0.8931335770622866
  0.6492559433444711  0.3097764146038742  0.9048723014824418
  0.1191792155493161  0.8892204803562365  0.6373075151819521
  0.8923033735760697  0.0584144763960239  0.6822125199596485
  0.0836860937429478  0.0550140034840680  0.6868338732210333
  0.9112410732269254  0.8583363407776901  0.6609256494991982
  0.1579734936486972  0.8825748557923490  0.7582120856452903
  0.8284143666163288  0.0697391659190600  0.7947951871122569
  0.3285714762896319  0.5571431989678217  0.7062022881160175
  0.6408663250569759  0.3722512947734913  0.7119077627334391
  0.8294489101767937  0.8017451307500281  0.5782433883552613
  0.1672197888850988  0.1180515073193220  0.6099330910261500
  0.2483171338682695  0.2721162571831712  0.6362850560700508
  0.7601017661945164  0.6321398112889369  0.6209822618204797
  0.1614097475794765  0.7771860948636018  0.5706989573231240
  0.8434576728315122  0.1524723489422328  0.6052765356070822
  0.2418914263039653  0.8482150251979022  0.9408121506918974
  0.1643137690172836  0.2810810150764382  0.0590523932841194
  0.7537662749789149  0.4268467870333197  0.9911911564022873
  0.4241012312680112  0.2393604780415686  0.0197928131114224
  0.7711829866315938  0.5787641116567031  0.9884162803669057
  0.2254634959444886  0.4027251982750144  0.0139023375923841
  0.3543476472885771  0.7758983193694249  0.9888466824413200
  0.5743282017158364  0.2198164634594235  0.0082788270020728
  0.6775069666339917  0.6933076328841565  0.0741680947794450
  0.3339419765067078  0.3651376902168906  0.1142212297700169
  0.6946973670521217  0.3356892035188679  0.0968332574340991
  0.3129508203532083  0.6573117393002974  0.0841896137146563
  0.6027276227430036  0.6221629937019131  0.1526490638569982
  0.4265134552566821  0.4249610908222863  0.1896188011667945
  0.8274993199772851  0.2369706897358412  0.1284790684255768
  0.2048911258939228  0.7853925755150897  0.1191510442288646
  0.5093820799091375  0.3762776408235666  0.0727962218024416
  0.2602502452449826  0.0109574637837397  0.9107011061070551
  0.9999350565929959  0.2854192118137959  0.0931539811950657
  0.9626887793812173  0.6045992319508855  0.9559510386402366
  0.5843156343410456  0.0209001702690728  0.0459436642193154
  0.5050622517121539  0.6717130147723012  0.0342470183219348
  0.4174387874096794  0.5139082699889528  0.0501181019540908
  0.9088542450649442  0.0013189720606306  0.4458237053885767
  0.0159780460412122  0.0729547250517868  0.5573596211297129
  0.8750775418825398  0.9837650153331552  0.5613915005006618
  0.0165948169184560  0.1295430927366752  0.4467277733751231
  0.4924860967614819  0.6084635067765092  0.9299231189611419
  0.6121554712740576  0.4930013168479164  0.9331265602096437
  0.1168812343293908  0.9992256859635162  0.4635534562628294
  0.0105320572245162  0.8684743582771191  0.4290743012581260
  0.4906988420559628  0.3833059218985824  0.9495793354338318
  0.3613886037218350  0.4949826354525513  0.9441954610511800
  0.0034481435342784  0.8804542672964430  0.5441754812994546
  0.6067953406504216  0.5092296618994823  0.0481412119745812
 
  0.00000000E+00  0.00000000E+00  0.00000000E+00
  0.00000000E+00  0.00000000E+00  0.00000000E+00
  0.00000000E+00  0.00000000E+00  0.00000000E+00
  0.00000000E+00  0.00000000E+00  0.00000000E+00
  0.00000000E+00  0.00000000E+00  0.00000000E+00
  0.00000000E+00  0.00000000E+00  0.00000000E+00
  0.00000000E+00  0.00000000E+00  0.00000000E+00
  0.00000000E+00  0.00000000E+00  0.00000000E+00
  0.00000000E+00  0.00000000E+00  0.00000000E+00
  0.00000000E+00  0.00000000E+00  0.00000000E+00
  0.00000000E+00  0.00000000E+00  0.00000000E+00
  0.00000000E+00  0.00000000E+00  0.00000000E+00
  0.00000000E+00  0.00000000E+00  0.00000000E+00
  0.00000000E+00  0.00000000E+00  0.00000000E+00
  0.00000000E+00  0.00000000E+00  0.00000000E+00
  0.00000000E+00  0.00000000E+00  0.00000000E+00
  0.00000000E+00  0.00000000E+00  0.00000000E+00
  0.00000000E+00  0.00000000E+00  0.00000000E+00
  0.00000000E+00  0.00000000E+00  0.00000000E+00
  0.00000000E+00  0.00000000E+00  0.00000000E+00
  0.00000000E+00  0.00000000E+00  0.00000000E+00
  0.00000000E+00  0.00000000E+00  0.00000000E+00
  0.00000000E+00  0.00000000E+00  0.00000000E+00
  0.00000000E+00  0.00000000E+00  0.00000000E+00
  0.00000000E+00  0.00000000E+00  0.00000000E+00
  0.00000000E+00  0.00000000E+00  0.00000000E+00
  0.00000000E+00  0.00000000E+00  0.00000000E+00
  0.00000000E+00  0.00000000E+00  0.00000000E+00
  0.00000000E+00  0.00000000E+00  0.00000000E+00
  0.00000000E+00  0.00000000E+00  0.00000000E+00
  0.00000000E+00  0.00000000E+00  0.00000000E+00
  0.00000000E+00  0.00000000E+00  0.00000000E+00
  0.00000000E+00  0.00000000E+00  0.00000000E+00
  0.00000000E+00  0.00000000E+00  0.00000000E+00
  0.00000000E+00  0.00000000E+00  0.00000000E+00
  0.00000000E+00  0.00000000E+00  0.00000000E+00
  0.00000000E+00  0.00000000E+00  0.00000000E+00
  0.00000000E+00  0.00000000E+00  0.00000000E+00
  0.00000000E+00  0.00000000E+00  0.00000000E+00
  0.00000000E+00  0.00000000E+00  0.00000000E+00
  0.00000000E+00  0.00000000E+00  0.00000000E+00
  0.00000000E+00  0.00000000E+00  0.00000000E+00
  0.00000000E+00  0.00000000E+00  0.00000000E+00
  0.00000000E+00  0.00000000E+00  0.00000000E+00
  0.00000000E+00  0.00000000E+00  0.00000000E+00
  0.00000000E+00  0.00000000E+00  0.00000000E+00
  0.00000000E+00  0.00000000E+00  0.00000000E+00
  0.00000000E+00  0.00000000E+00  0.00000000E+00
  0.00000000E+00  0.00000000E+00  0.00000000E+00
  0.00000000E+00  0.00000000E+00  0.00000000E+00
  0.00000000E+00  0.00000000E+00  0.00000000E+00
  0.00000000E+00  0.00000000E+00  0.00000000E+00
  0.00000000E+00  0.00000000E+00  0.00000000E+00
  0.00000000E+00  0.00000000E+00  0.00000000E+00
  0.00000000E+00  0.00000000E+00  0.00000000E+00
  0.00000000E+00  0.00000000E+00  0.00000000E+00
  0.00000000E+00  0.00000000E+00  0.00000000E+00
  0.00000000E+00  0.00000000E+00  0.00000000E+00
  0.00000000E+00  0.00000000E+00  0.00000000E+00
  0.00000000E+00  0.00000000E+00  0.00000000E+00
  0.00000000E+00  0.00000000E+00  0.00000000E+00
  0.00000000E+00  0.00000000E+00  0.00000000E+00
  0.00000000E+00  0.00000000E+00  0.00000000E+00
  0.00000000E+00  0.00000000E+00  0.00000000E+00
  0.00000000E+00  0.00000000E+00  0.00000000E+00
  0.00000000E+00  0.00000000E+00  0.00000000E+00
  0.00000000E+00  0.00000000E+00  0.00000000E+00
  0.00000000E+00  0.00000000E+00  0.00000000E+00
  0.00000000E+00  0.00000000E+00  0.00000000E+00
  0.00000000E+00  0.00000000E+00  0.00000000E+00
  0.00000000E+00  0.00000000E+00  0.00000000E+00
  0.00000000E+00  0.00000000E+00  0.00000000E+00
  0.00000000E+00  0.00000000E+00  0.00000000E+00
  0.00000000E+00  0.00000000E+00  0.00000000E+00
  0.00000000E+00  0.00000000E+00  0.00000000E+00
  0.00000000E+00  0.00000000E+00  0.00000000E+00
  0.00000000E+00  0.00000000E+00  0.00000000E+00
  0.00000000E+00  0.00000000E+00  0.00000000E+00
  0.00000000E+00  0.00000000E+00  0.00000000E+00
  0.00000000E+00  0.00000000E+00  0.00000000E+00
  0.00000000E+00  0.00000000E+00  0.00000000E+00
  0.00000000E+00  0.00000000E+00  0.00000000E+00
  0.00000000E+00  0.00000000E+00  0.00000000E+00
  0.00000000E+00  0.00000000E+00  0.00000000E+00
  0.00000000E+00  0.00000000E+00  0.00000000E+00
  0.00000000E+00  0.00000000E+00  0.00000000E+00
  0.00000000E+00  0.00000000E+00  0.00000000E+00
  0.00000000E+00  0.00000000E+00  0.00000000E+00
  0.00000000E+00  0.00000000E+00  0.00000000E+00
  0.00000000E+00  0.00000000E+00  0.00000000E+00
  0.00000000E+00  0.00000000E+00  0.00000000E+00
  0.00000000E+00  0.00000000E+00  0.00000000E+00
  0.00000000E+00  0.00000000E+00  0.00000000E+00
  0.00000000E+00  0.00000000E+00  0.00000000E+00
  0.00000000E+00  0.00000000E+00  0.00000000E+00
  0.00000000E+00  0.00000000E+00  0.00000000E+00
  0.00000000E+00  0.00000000E+00  0.00000000E+00
  0.00000000E+00  0.00000000E+00  0.00000000E+00
  0.00000000E+00  0.00000000E+00  0.00000000E+00
  0.00000000E+00  0.00000000E+00  0.00000000E+00
  0.00000000E+00  0.00000000E+00  0.00000000E+00
  0.00000000E+00  0.00000000E+00  0.00000000E+00
  0.00000000E+00  0.00000000E+00  0.00000000E+00
  0.00000000E+00  0.00000000E+00  0.00000000E+00
  0.00000000E+00  0.00000000E+00  0.00000000E+00
  0.00000000E+00  0.00000000E+00  0.00000000E+00
  0.00000000E+00  0.00000000E+00  0.00000000E+00
  0.00000000E+00  0.00000000E+00  0.00000000E+00
  0.00000000E+00  0.00000000E+00  0.00000000E+00
  0.00000000E+00  0.00000000E+00  0.00000000E+00
  0.00000000E+00  0.00000000E+00  0.00000000E+00
  0.00000000E+00  0.00000000E+00  0.00000000E+00
  0.00000000E+00  0.00000000E+00  0.00000000E+00
  0.00000000E+00  0.00000000E+00  0.00000000E+00
  0.00000000E+00  0.00000000E+00  0.00000000E+00
  0.00000000E+00  0.00000000E+00  0.00000000E+00
  0.00000000E+00  0.00000000E+00  0.00000000E+00
  0.00000000E+00  0.00000000E+00  0.00000000E+00
  0.00000000E+00  0.00000000E+00  0.00000000E+00
  0.00000000E+00  0.00000000E+00  0.00000000E+00
  0.00000000E+00  0.00000000E+00  0.00000000E+00
  0.00000000E+00  0.00000000E+00  0.00000000E+00
  0.00000000E+00  0.00000000E+00  0.00000000E+00
  0.00000000E+00  0.00000000E+00  0.00000000E+00
  0.00000000E+00  0.00000000E+00  0.00000000E+00
  0.00000000E+00  0.00000000E+00  0.00000000E+00
  0.00000000E+00  0.00000000E+00  0.00000000E+00
  0.00000000E+00  0.00000000E+00  0.00000000E+00
  0.00000000E+00  0.00000000E+00  0.00000000E+00
  0.00000000E+00  0.00000000E+00  0.00000000E+00
  0.00000000E+00  0.00000000E+00  0.00000000E+00
  0.00000000E+00  0.00000000E+00  0.00000000E+00
  0.00000000E+00  0.00000000E+00  0.00000000E+00
  0.00000000E+00  0.00000000E+00  0.00000000E+00
  0.00000000E+00  0.00000000E+00  0.00000000E+00
  0.00000000E+00  0.00000000E+00  0.00000000E+00
  0.00000000E+00  0.00000000E+00  0.00000000E+00
  0.00000000E+00  0.00000000E+00  0.00000000E+00
  0.00000000E+00  0.00000000E+00  0.00000000E+00
  0.00000000E+00  0.00000000E+00  0.00000000E+00
  0.00000000E+00  0.00000000E+00  0.00000000E+00
  0.00000000E+00  0.00000000E+00  0.00000000E+00
  0.00000000E+00  0.00000000E+00  0.00000000E+00
  0.00000000E+00  0.00000000E+00  0.00000000E+00
  0.00000000E+00  0.00000000E+00  0.00000000E+00
  0.00000000E+00  0.00000000E+00  0.00000000E+00
  0.00000000E+00  0.00000000E+00  0.00000000E+00
  0.00000000E+00  0.00000000E+00  0.00000000E+00
  0.00000000E+00  0.00000000E+00  0.00000000E+00
  0.00000000E+00  0.00000000E+00  0.00000000E+00
  0.00000000E+00  0.00000000E+00  0.00000000E+00
  0.00000000E+00  0.00000000E+00  0.00000000E+00
  0.00000000E+00  0.00000000E+00  0.00000000E+00
  0.00000000E+00  0.00000000E+00  0.00000000E+00
  0.00000000E+00  0.00000000E+00  0.00000000E+00
  0.00000000E+00  0.00000000E+00  0.00000000E+00
  0.00000000E+00  0.00000000E+00  0.00000000E+00
  0.00000000E+00  0.00000000E+00  0.00000000E+00
  0.00000000E+00  0.00000000E+00  0.00000000E+00
  0.00000000E+00  0.00000000E+00  0.00000000E+00
  0.00000000E+00  0.00000000E+00  0.00000000E+00
  0.00000000E+00  0.00000000E+00  0.00000000E+00
  0.00000000E+00  0.00000000E+00  0.00000000E+00
  0.00000000E+00  0.00000000E+00  0.00000000E+00
  0.00000000E+00  0.00000000E+00  0.00000000E+00
  0.00000000E+00  0.00000000E+00  0.00000000E+00
  0.00000000E+00  0.00000000E+00  0.00000000E+00
  0.00000000E+00  0.00000000E+00  0.00000000E+00
  0.00000000E+00  0.00000000E+00  0.00000000E+00
  0.00000000E+00  0.00000000E+00  0.00000000E+00
  0.00000000E+00  0.00000000E+00  0.00000000E+00
  0.00000000E+00  0.00000000E+00  0.00000000E+00
  0.00000000E+00  0.00000000E+00  0.00000000E+00
  0.00000000E+00  0.00000000E+00  0.00000000E+00
  0.00000000E+00  0.00000000E+00  0.00000000E+00
  0.00000000E+00  0.00000000E+00  0.00000000E+00
  0.00000000E+00  0.00000000E+00  0.00000000E+00
  0.00000000E+00  0.00000000E+00  0.00000000E+00
  0.00000000E+00  0.00000000E+00  0.00000000E+00
  0.00000000E+00  0.00000000E+00  0.00000000E+00
  0.00000000E+00  0.00000000E+00  0.00000000E+00
  0.00000000E+00  0.00000000E+00  0.00000000E+00
  0.00000000E+00  0.00000000E+00  0.00000000E+00
  0.00000000E+00  0.00000000E+00  0.00000000E+00
  0.00000000E+00  0.00000000E+00  0.00000000E+00
  0.00000000E+00  0.00000000E+00  0.00000000E+00
  0.00000000E+00  0.00000000E+00  0.00000000E+00
  0.00000000E+00  0.00000000E+00  0.00000000E+00
  0.00000000E+00  0.00000000E+00  0.00000000E+00
  0.00000000E+00  0.00000000E+00  0.00000000E+00
  0.00000000E+00  0.00000000E+00  0.00000000E+00
  0.00000000E+00  0.00000000E+00  0.00000000E+00
  0.00000000E+00  0.00000000E+00  0.00000000E+00
  0.00000000E+00  0.00000000E+00  0.00000000E+00
  0.00000000E+00  0.00000000E+00  0.00000000E+00
  0.00000000E+00  0.00000000E+00  0.00000000E+00
  0.00000000E+00  0.00000000E+00  0.00000000E+00
  0.00000000E+00  0.00000000E+00  0.00000000E+00
  0.00000000E+00  0.00000000E+00  0.00000000E+00
  0.00000000E+00  0.00000000E+00  0.00000000E+00
  0.00000000E+00  0.00000000E+00  0.00000000E+00
  0.00000000E+00  0.00000000E+00  0.00000000E+00
  0.00000000E+00  0.00000000E+00  0.00000000E+00
  0.00000000E+00  0.00000000E+00  0.00000000E+00
  0.00000000E+00  0.00000000E+00  0.00000000E+00
  0.00000000E+00  0.00000000E+00  0.00000000E+00
  0.00000000E+00  0.00000000E+00  0.00000000E+00
  0.00000000E+00  0.00000000E+00  0.00000000E+00
  0.00000000E+00  0.00000000E+00  0.00000000E+00
  0.00000000E+00  0.00000000E+00  0.00000000E+00
  0.00000000E+00  0.00000000E+00  0.00000000E+00
  0.00000000E+00  0.00000000E+00  0.00000000E+00
  0.00000000E+00  0.00000000E+00  0.00000000E+00
  0.00000000E+00  0.00000000E+00  0.00000000E+00
  0.00000000E+00  0.00000000E+00  0.00000000E+00
  0.00000000E+00  0.00000000E+00  0.00000000E+00
  0.00000000E+00  0.00000000E+00  0.00000000E+00
  0.00000000E+00  0.00000000E+00  0.00000000E+00
  0.00000000E+00  0.00000000E+00  0.00000000E+00
  0.00000000E+00  0.00000000E+00  0.00000000E+00
  0.00000000E+00  0.00000000E+00  0.00000000E+00
  0.00000000E+00  0.00000000E+00  0.00000000E+00
  0.00000000E+00  0.00000000E+00  0.00000000E+00
  0.00000000E+00  0.00000000E+00  0.00000000E+00
  0.00000000E+00  0.00000000E+00  0.00000000E+00
  0.00000000E+00  0.00000000E+00  0.00000000E+00
  0.00000000E+00  0.00000000E+00  0.00000000E+00
  0.00000000E+00  0.00000000E+00  0.00000000E+00
  0.00000000E+00  0.00000000E+00  0.00000000E+00
  0.00000000E+00  0.00000000E+00  0.00000000E+00
  0.00000000E+00  0.00000000E+00  0.00000000E+00
  0.00000000E+00  0.00000000E+00  0.00000000E+00
  0.00000000E+00  0.00000000E+00  0.00000000E+00
  0.00000000E+00  0.00000000E+00  0.00000000E+00
  0.00000000E+00  0.00000000E+00  0.00000000E+00
  0.00000000E+00  0.00000000E+00  0.00000000E+00
  0.00000000E+00  0.00000000E+00  0.00000000E+00
  0.00000000E+00  0.00000000E+00  0.00000000E+00
  0.00000000E+00  0.00000000E+00  0.00000000E+00
  0.00000000E+00  0.00000000E+00  0.00000000E+00
  0.00000000E+00  0.00000000E+00  0.00000000E+00
  0.00000000E+00  0.00000000E+00  0.00000000E+00
  0.00000000E+00  0.00000000E+00  0.00000000E+00
  0.00000000E+00  0.00000000E+00  0.00000000E+00
  0.00000000E+00  0.00000000E+00  0.00000000E+00
  0.00000000E+00  0.00000000E+00  0.00000000E+00
  0.00000000E+00  0.00000000E+00  0.00000000E+00
  0.00000000E+00  0.00000000E+00  0.00000000E+00
