# Supplementary material for: Dramatic Enhancement of Rare-Earth Metal–Organic Framework Stability Via Metal Cluster Fluorination
Source: JACS Au. 2022 Aug 9;2(8):1889–98. doi: 10.1021/jacsau.2c00259 (PMC9400048; doi:10.1021/jacsau.2c00259)
Supplement: Supplementary file 2 — au2c00259_si_002.zip [file au2c00259_si_002.zip › jacs_supplement/poscars/empty_stability/dobdc/mixed/yb/double/twelve/POSCAR]

POSCAR file written by OVITO Basic 3.5.4
   1.00000000000000     
    14.7998554329141125   -0.0022040978185865   -0.1195032488616063
    -0.0481973037651162   14.7282039278080852    0.0117367904129818
    -0.0486690463951394   -0.0120611565874255   20.9035696780957991
   C    Yb   H    O    F 
    96    12    55    75    12
Direct
  0.4100468671952271  0.9255400797040636  0.9647523385341046
  0.0704288388364631  0.4031605799424938  0.0321861110149442
  0.8056672279487316  0.5014946546055938  0.9895858840216718
  0.5091030873904572  0.1898300451039674  0.0092765134411579
  0.5335103682928803  0.0153605193171416  0.0106190540136666
  0.4924966493755178  0.9318199782881464  0.9982990860519791
  0.9017253609394302  0.4821069294574727  0.0078087393985840
  0.4893216283958068  0.0944026697127569  0.9891050924726201
  0.3699823371976052  0.0047568097230908  0.9397674106532250
  0.9924917169341754  0.3665153158691510  0.0606484315081062
  0.1574232192542482  0.3562474644609637  0.0348566048340615
  0.3629664287611973  0.8385322582026475  0.9614643975534918
  0.4111089824406804  0.0872812806791075  0.9519455546617976
  0.9102551206747407  0.4068219570594067  0.0475622147059482
  0.0628601762060299  0.4824538791526720  0.9952513002806924
  0.9798156919981693  0.5237186190594727  0.9832400307105047
  0.7009874956289082  0.7406568302992795  0.1836977687961365
  0.3100044586367332  0.3228906120564474  0.2191468410580626
  0.7327292687764455  0.3264438129336966  0.2080082986510732
  0.2867393066899737  0.7042709516495904  0.1900372971957367
  0.2113839508025919  0.1954680943838412  0.2446898780987183
  0.8188666350655467  0.8495392066352920  0.2121742002389553
  0.1828616796134455  0.8184333239206438  0.2270207056776172
  0.8455733285690101  0.2177113424046055  0.2425655543714029
  0.7682649416953282  0.8029019012301575  0.1661162201931390
  0.2609145891805937  0.2460321935069061  0.2010751004151814
  0.8018850105558641  0.2636933189955855  0.1934110842464847
  0.2223944627716605  0.7729635382201892  0.1762034433485269
  0.3381975305716054  0.6593450362122724  0.1389981187765628
  0.6776950214863220  0.3694245941506935  0.1568812165020717
  0.3612951518858907  0.3682693789207008  0.1673246726663393
  0.6521960109250031  0.6881357398004937  0.1344039848820842
  0.9086647168686568  0.5656755064050429  0.4718057449698776
  0.4090494137877343  0.0020977806036484  0.5117411767619444
  0.6982781170612213  0.0052985161304306  0.4944157181364517
  0.0133045685345223  0.3046397370982987  0.5218771994736855
  0.0285755621261359  0.4793333454001854  0.5246366700966689
  0.5484745065006038  0.0899063304640322  0.4984246994801609
  0.6000605043025899  0.0087819355731185  0.5007409920715205
  0.9856376517656216  0.3985297609991534  0.5045782705837638
  0.8679679107805427  0.6543884198541505  0.4596146716006544
  0.3131398597363670  0.0033472322830477  0.5128795217010662
  0.8419536295841397  0.1245393684850598  0.6640981805227426
  0.1530356834717708  0.8116019357082465  0.6294117154088354
  0.8675083005464685  0.4844767164008346  0.4506619007095338
  0.4619892701135839  0.9221318076083378  0.5154861419320156
  0.5539494341778521  0.9256592548533575  0.5095228215843761
  0.9068582984475739  0.4028085213277848  0.4677278191864289
  0.7588457343107109  0.3012261851591518  0.3209520811647764
  0.2640185190879123  0.7224244709732304  0.3039043248921374
  0.7328815335815477  0.7724347147529684  0.2952699629493267
  0.2623414422063135  0.3002857980231681  0.3278596938424840
  0.1692412762037350  0.1676824671664221  0.3585629563303527
  0.8533145185020814  0.8759755141986503  0.3296950051567151
  0.1614588544995215  0.8464265511659832  0.3422449506936402
  0.8661689171805733  0.1777056702799698  0.3565577746690067
  0.8238246823395912  0.2344954629188933  0.3062625138463702
  0.2029393663251540  0.7946139262232066  0.2905674960401683
  0.8006556025170255  0.8329339805684413  0.2777099426797704
  0.2139705080508207  0.2222197190541664  0.3097155586863565
  0.3059793001364213  0.6795794357047527  0.2531201555835239
  0.7132512969551286  0.3456294296901774  0.2719201545395720
  0.3092501175681051  0.3521068472107203  0.2836976251640309
  0.6826768814740234  0.7252305471368885  0.2496518252977111
  0.8452059854213658  0.8095005387931380  0.6376750551722807
  0.1427134193909012  0.1096153205535870  0.6675921570981487
  0.7397774450571717  0.2503128173234614  0.6905056775717924
  0.2364427383794450  0.6793555387242307  0.6722319214057535
  0.1916348431947981  0.7615987541146580  0.6834062086460975
  0.7864417367860881  0.1728728434625779  0.7108023072617868
  0.2401373068988448  0.2450985868884672  0.6974731095248288
  0.7444319363413641  0.6800352269222216  0.6762578184688266
  0.6887227515088057  0.3008173991869185  0.7329477320647300
  0.2781317714321716  0.6317408369201232  0.7215758249448214
  0.7818259454445666  0.1435903067137332  0.7753627746546172
  0.1875313756003081  0.7969827430266534  0.7466611504220921
  0.2865866561509591  0.2930966430808652  0.7446819627743224
  0.6923144706830158  0.6451205548541594  0.7255371331848366
  0.1908134021939674  0.1666182445969184  0.7151737172612869
  0.7855832594158372  0.7654548529098832  0.6849514296156869
  0.7329718392200562  0.1957044155507930  0.8182666362335027
  0.2257678685055851  0.7468698847123605  0.7965583765462085
  0.6302595267704660  0.6447541868690578  0.8344654254752726
  0.3376240066188814  0.3187103484756761  0.8562119963359009
  0.9887203299618577  0.5615736346584157  0.5082289908928033
  0.4554493971173414  0.0855265462117387  0.5037035209910457
  0.3195557950587045  0.6211541388333686  0.8387841237314646
  0.6397240326743656  0.3283868414667523  0.8461690544871487
  0.6871257517310099  0.2734893660060038  0.7980434295418064
  0.2716655621396526  0.6662012837738160  0.7851026518834416
  0.7175826985046214  0.7794475133073178  0.7903736694202479
  0.2326776668144035  0.1900690365608568  0.8262466633711654
  0.2844141795023134  0.2664273385655846  0.8086436116967519
  0.6790332714205860  0.6922955220002791  0.7826910998006298
  0.1869324872697291  0.1409848763416974  0.7794826583864634
  0.7711676375855774  0.8132202436902745  0.7415811156833527
  0.3773062424951164  0.3669855011220307  0.0104240406426186
  0.6297986744157171  0.6220646798787612  0.9878157419015849
  0.3738779416269935  0.6198481084141392  0.9897005370755423
  0.6256327665435464  0.3721532577599547  0.0001143089109021
  0.1219334360699520  0.8644807298831552  0.4895045947485528
  0.8836611998424431  0.1196368089977042  0.5091023229034093
  0.0122702249047890  0.0104748790151703  0.3775831459527055
  0.5074713174809133  0.5137710223410892  0.1206287191106767
  0.8678916213494929  0.8719123988861384  0.4882626892531121
  0.1311711786698240  0.1375756336290550  0.5101512111732589
  0.4882290183215687  0.4836580269578903  0.8727372825542901
  0.9858357459266855  0.9715859627230259  0.6296292748337606
  0.3792884198732196  0.1502132937324347  0.9362214011388019
  0.5213708526448926  0.8690941307826350  0.0178379649669793
  0.6304464092495650  0.9649312474719167  0.0609302811816335
  0.8483614957781569  0.3761836584521490  0.0654904086992119
  0.2616775236795732  0.2256114540930483  0.1508614710570413
  0.1354432212720056  0.8736519752957577  0.2174390396037182
  0.9117751710844360  0.9306428923374028  0.2350577990653662
  0.8957979852906277  0.1657689929357531  0.2318858282191627
  0.5955867865774920  0.6374919145611884  0.2299895104861420
  0.3394441673922728  0.4428700076209893  0.3455685340191295
  0.1356470123450677  0.0968181849587637  0.2626098415997404
  0.7747853049285212  0.2773752529513729  0.1057186269388595
  0.2356539004283604  0.7535485897847138  0.0880445669680299
  0.7828518782991054  0.8126526262473845  0.1153725492620836
  0.5046826657231165  0.3328088119550898  0.0943029015222336
  0.9357837083461078  0.2687365542492728  0.1101737089216499
  0.6807668834740923  0.5093789139371694  0.0857694870644323
  0.0291556861301174  0.6171411003874212  0.9298271857152969
  0.1244720113434141  0.5084478837276620  0.9729358117081333
  0.6599302868103365  0.3945937866449967  0.2822703599785754
  0.3550229815879646  0.6256694708098536  0.2623376761489808
  0.7207382209709650  0.7607128068951283  0.3460734847974152
  0.2616841266891470  0.3195325643163969  0.3785379566235463
  0.0175917002959665  0.6258365979282701  0.5254439930505654
  0.7726783339223502  0.2709372202146554  0.4085592044116737
  0.2480024536732373  0.7353843794660690  0.3921537408557683
  0.4551388337961129  0.7890428408362098  0.5202319436719662
  0.7671100025076214  0.4241825212947887  0.4038180599346362
  0.3154987782810181  0.8720368547929525  0.5226055419048237
  0.1201992424693614  0.5350150790106269  0.5768853534742249
  0.8757097332742561  0.3385769241682439  0.4535151952649272
  0.5447057648240090  0.2180027193697711  0.4871553098860275
  0.5952187467301613  0.8640596561516745  0.5116541323408939
  0.4146444657743018  0.1473287330884929  0.5006352607814719
  0.6099469272205909  0.3969400507269967  0.7504248825460422
  0.3566533527145381  0.5404917895703818  0.7494450270488358
  0.8604471363792285  0.0470776587702488  0.7582957155350343
  0.1318586966087949  0.9050891973271291  0.7186620674050488
  0.2234802811379524  0.7728259268698707  0.8455217155653330
  0.7306890470533887  0.1766681950215059  0.8687955295354115
  0.8038554271166873  0.8796633358340173  0.7471742894943105
  0.1469731032032797  0.0811060003337118  0.7921364784317930
  0.2420370738330888  0.6546794836272127  0.6230859860804898
  0.7443245220248684  0.2708057146735641  0.6403755493935037
  0.3265213955471538  0.3533522650897183  0.7324905833971727
  0.6619722370030772  0.5772874826178906  0.7213275857639232
  0.2668443346772236  0.3343903335895604  0.6342212175531898
  0.7331093234608019  0.5715389379054798  0.6269607955045515
  0.7685632416417860  0.5940588037721852  0.4191611042360464
  0.2628259259472330  0.2146588586737508  0.9128522133604662
  0.7316733691154340  0.8885093652163505  0.8387080518507588
  0.1788352737624308  0.0117699306325250  0.4331205849339526
  0.2622740123000327  0.0626852398752860  0.9008958953346280
  0.1001214350735466  0.2601626460556474  0.0807413219897484
  0.2632823612098960  0.9006508967196822  0.9234334178118146
  0.4066676679529309  0.6140303279186980  0.1547115850747645
  0.6191825206188000  0.4277380172941605  0.1713186611101705
  0.8840210597794282  0.9079359804155303  0.1939513059701810
  0.1648930690128481  0.1227018941340319  0.2233967217948774
  0.9202794043595617  0.1166293476698357  0.3397179015173748
  0.1132372428025334  0.9148225427807759  0.3310666261020216
  0.3532544253098919  0.4298842165848669  0.3009216410772098
  0.6197465318268769  0.6663578044336020  0.2704111797143085
  0.8426744075500352  0.1929988699772380  0.4152126930682911
  0.1788957474666333  0.8190709917504222  0.4013965320553652
  0.8333596022636129  0.8567178179566781  0.3866055274755738
  0.1838020733660386  0.1839946613421333  0.4173047509516152
  0.7392728860238051  0.3210957145882816  0.3833374466909660
  0.2842774586602985  0.6946043849189607  0.3640061584521348
  0.9180418054390600  0.9311186836303023  0.3144656725512718
  0.1177371574362027  0.1015705350747709  0.3390439444363125
  0.2672650546293909  0.9206015644377743  0.5170511848447603
  0.9483157193551435  0.2499989656097625  0.5312668571820183
  0.1045139522619465  0.4742008200804833  0.5616088288468930
  0.7337239993772755  0.9262137693690917  0.4886492834463425
  0.4158055640840388  0.8413495498147441  0.5259930731368243
  0.7893134600736644  0.4876299922249814  0.4158640730477003
  0.5909037607445242  0.1708744195107741  0.4895919657557357
  0.0959588938294829  0.2818427543747575  0.5240606376130685
  0.7443557309379329  0.0786349435131939  0.4950430478203813
  0.7877593100131008  0.6578095291960722  0.4313352041671905
  0.2669709455303462  0.0744639755628782  0.5083587349316261
  0.1223328582445191  0.0011585260597613  0.4561177019984868
  0.9066586507860066  0.7259872774723206  0.4761502087286047
  0.3911814269560523  0.3787061443295130  0.8364423431915213
  0.5769253436723503  0.5802569428268711  0.8192411307677361
  0.3794665319701167  0.5624593462149647  0.8228160340079498
  0.5845995923037819  0.3900181934235718  0.8250156304642360
  0.3254427936141866  0.2984490633032735  0.9159476768486883
  0.6483391671030887  0.6696805816598541  0.8916488547501444
  0.7020632265398490  0.8294239481907510  0.8437457255819538
  0.2282568885944656  0.1635038128521842  0.8889586249277812
  0.3024548066760531  0.6425613751058776  0.8962801281009831
  0.6552291366768230  0.3140508591948290  0.9045919675214904
  0.1146697313955158  0.8884774335976928  0.6402983706236967
  0.8898082559826648  0.0562286355865922  0.6842466533384837
  0.0817559171748670  0.0549315973847087  0.6870024689578642
  0.9103893124496665  0.8570675117594106  0.6613900101373389
  0.1504343013006135  0.8777624580503840  0.7606469327021017
  0.8240968293607409  0.0676269576236237  0.7961749694077795
  0.3238605905724086  0.5551460034003881  0.7080598296423162
  0.6441294440393577  0.3751174223660740  0.7117687413017890
  0.8292150369594964  0.8013380923690221  0.5785853784198522
  0.1657556681137180  0.1164703923754615  0.6095051606143898
  0.2405047315696365  0.2734893617485454  0.6356478175385760
  0.7596769998097699  0.6318851852589162  0.6216951418966161
  0.1596823656129587  0.7804673692309194  0.5721519975524103
  0.8431357404351871  0.1514858090295803  0.6068971613720748
  0.2794236561420860  0.8367485581366125  0.9387504387041403
  0.1609335498696254  0.2751354956081968  0.0617742260859302
  0.7597674536787764  0.4292114159096556  0.9822476572423895
  0.4365381960853583  0.2331608151786710  0.0212601842077476
  0.7746300128150878  0.5814730975114415  0.9852487152481828
  0.2264288395336393  0.3892649364997709  0.0102573981067948
  0.3984946047561593  0.7670671629390071  0.9814557894130047
  0.5879008358345530  0.2225628348172748  0.0122656142722235
  0.6647447203014494  0.7029220748240661  0.0749109375889034
  0.3419686278720704  0.3424289741207360  0.1106050871363351
  0.6938806978558958  0.3424516543366707  0.0986623306295087
  0.3110021828714977  0.6705884512918416  0.0799441854074487
  0.5982882039081687  0.6257166168632295  0.1549969823922055
  0.4216915688339142  0.4267172975792519  0.1812154754360762
  0.8253489773853602  0.2460139650009765  0.1317252023115429
  0.2005933606650316  0.7963124072866350  0.1156734808999715
  0.5086131977177786  0.3851741774070163  0.0659147387876260
  0.6308204309206644  0.5092361203065039  0.0551127026869338
  0.2894996213326024  0.9994926049085393  0.9077332204102078
  0.9979741574465351  0.2899438274710420  0.0971793799768577
  0.9702051181915863  0.5981412555634336  0.9456594362039326
  0.6105271655562916  0.0244096028371814  0.0457654608783145
  0.5009569129315352  0.6246896284837220  0.0427122121712387
  0.3830048808669062  0.5041407254351853  0.0555960461136351
  0.9053136329158278  0.0034167651340908  0.4468155303577319
  0.0143153122496145  0.0716618884175944  0.5568330733490967
  0.8726786243637292  0.9838664094380505  0.5624558945222162
  0.0116157984932386  0.1329128372411077  0.4477916031827860
  0.4876049286196533  0.6142314183033619  0.9287634084293401
  0.6035614924464667  0.4952917055000512  0.9382904424378822
  0.0052569011504886  0.8700187202657332  0.4290356345473185
  0.4943969673560176  0.3735333690233347  0.9455238880929926
  0.3702410031714649  0.4863759207727298  0.9423559030901956
  0.0023444448614214  0.8832704128508837  0.5439554860743954
 
  0.00000000E+00  0.00000000E+00  0.00000000E+00
  0.00000000E+00  0.00000000E+00  0.00000000E+00
  0.00000000E+00  0.00000000E+00  0.00000000E+00
  0.00000000E+00  0.00000000E+00  0.00000000E+00
  0.00000000E+00  0.00000000E+00  0.00000000E+00
  0.00000000E+00  0.00000000E+00  0.00000000E+00
  0.00000000E+00  0.00000000E+00  0.00000000E+00
  0.00000000E+00  0.00000000E+00  0.00000000E+00
  0.00000000E+00  0.00000000E+00  0.00000000E+00
  0.00000000E+00  0.00000000E+00  0.00000000E+00
  0.00000000E+00  0.00000000E+00  0.00000000E+00
  0.00000000E+00  0.00000000E+00  0.00000000E+00
  0.00000000E+00  0.00000000E+00  0.00000000E+00
  0.00000000E+00  0.00000000E+00  0.00000000E+00
  0.00000000E+00  0.00000000E+00  0.00000000E+00
  0.00000000E+00  0.00000000E+00  0.00000000E+00
  0.00000000E+00  0.00000000E+00  0.00000000E+00
  0.00000000E+00  0.00000000E+00  0.00000000E+00
  0.00000000E+00  0.00000000E+00  0.00000000E+00
  0.00000000E+00  0.00000000E+00  0.00000000E+00
  0.00000000E+00  0.00000000E+00  0.00000000E+00
  0.00000000E+00  0.00000000E+00  0.00000000E+00
  0.00000000E+00  0.00000000E+00  0.00000000E+00
  0.00000000E+00  0.00000000E+00  0.00000000E+00
  0.00000000E+00  0.00000000E+00  0.00000000E+00
  0.00000000E+00  0.00000000E+00  0.00000000E+00
  0.00000000E+00  0.00000000E+00  0.00000000E+00
  0.00000000E+00  0.00000000E+00  0.00000000E+00
  0.00000000E+00  0.00000000E+00  0.00000000E+00
  0.00000000E+00  0.00000000E+00  0.00000000E+00
  0.00000000E+00  0.00000000E+00  0.00000000E+00
  0.00000000E+00  0.00000000E+00  0.00000000E+00
  0.00000000E+00  0.00000000E+00  0.00000000E+00
  0.00000000E+00  0.00000000E+00  0.00000000E+00
  0.00000000E+00  0.00000000E+00  0.00000000E+00
  0.00000000E+00  0.00000000E+00  0.00000000E+00
  0.00000000E+00  0.00000000E+00  0.00000000E+00
  0.00000000E+00  0.00000000E+00  0.00000000E+00
  0.00000000E+00  0.00000000E+00  0.00000000E+00
  0.00000000E+00  0.00000000E+00  0.00000000E+00
  0.00000000E+00  0.00000000E+00  0.00000000E+00
  0.00000000E+00  0.00000000E+00  0.00000000E+00
  0.00000000E+00  0.00000000E+00  0.00000000E+00
  0.00000000E+00  0.00000000E+00  0.00000000E+00
  0.00000000E+00  0.00000000E+00  0.00000000E+00
  0.00000000E+00  0.00000000E+00  0.00000000E+00
  0.00000000E+00  0.00000000E+00  0.00000000E+00
  0.00000000E+00  0.00000000E+00  0.00000000E+00
  0.00000000E+00  0.00000000E+00  0.00000000E+00
  0.00000000E+00  0.00000000E+00  0.00000000E+00
  0.00000000E+00  0.00000000E+00  0.00000000E+00
  0.00000000E+00  0.00000000E+00  0.00000000E+00
  0.00000000E+00  0.00000000E+00  0.00000000E+00
  0.00000000E+00  0.00000000E+00  0.00000000E+00
  0.00000000E+00  0.00000000E+00  0.00000000E+00
  0.00000000E+00  0.00000000E+00  0.00000000E+00
  0.00000000E+00  0.00000000E+00  0.00000000E+00
  0.00000000E+00  0.00000000E+00  0.00000000E+00
  0.00000000E+00  0.00000000E+00  0.00000000E+00
  0.00000000E+00  0.00000000E+00  0.00000000E+00
  0.00000000E+00  0.00000000E+00  0.00000000E+00
  0.00000000E+00  0.00000000E+00  0.00000000E+00
  0.00000000E+00  0.00000000E+00  0.00000000E+00
  0.00000000E+00  0.00000000E+00  0.00000000E+00
  0.00000000E+00  0.00000000E+00  0.00000000E+00
  0.00000000E+00  0.00000000E+00  0.00000000E+00
  0.00000000E+00  0.00000000E+00  0.00000000E+00
  0.00000000E+00  0.00000000E+00  0.00000000E+00
  0.00000000E+00  0.00000000E+00  0.00000000E+00
  0.00000000E+00  0.00000000E+00  0.00000000E+00
  0.00000000E+00  0.00000000E+00  0.00000000E+00
  0.00000000E+00  0.00000000E+00  0.00000000E+00
  0.00000000E+00  0.00000000E+00  0.00000000E+00
  0.00000000E+00  0.00000000E+00  0.00000000E+00
  0.00000000E+00  0.00000000E+00  0.00000000E+00
  0.00000000E+00  0.00000000E+00  0.00000000E+00
  0.00000000E+00  0.00000000E+00  0.00000000E+00
  0.00000000E+00  0.00000000E+00  0.00000000E+00
  0.00000000E+00  0.00000000E+00  0.00000000E+00
  0.00000000E+00  0.00000000E+00  0.00000000E+00
  0.00000000E+00  0.00000000E+00  0.00000000E+00
  0.00000000E+00  0.00000000E+00  0.00000000E+00
  0.00000000E+00  0.00000000E+00  0.00000000E+00
  0.00000000E+00  0.00000000E+00  0.00000000E+00
  0.00000000E+00  0.00000000E+00  0.00000000E+00
  0.00000000E+00  0.00000000E+00  0.00000000E+00
  0.00000000E+00  0.00000000E+00  0.00000000E+00
  0.00000000E+00  0.00000000E+00  0.00000000E+00
  0.00000000E+00  0.00000000E+00  0.00000000E+00
  0.00000000E+00  0.00000000E+00  0.00000000E+00
  0.00000000E+00  0.00000000E+00  0.00000000E+00
  0.00000000E+00  0.00000000E+00  0.00000000E+00
  0.00000000E+00  0.00000000E+00  0.00000000E+00
  0.00000000E+00  0.00000000E+00  0.00000000E+00
  0.00000000E+00  0.00000000E+00  0.00000000E+00
  0.00000000E+00  0.00000000E+00  0.00000000E+00
  0.00000000E+00  0.00000000E+00  0.00000000E+00
  0.00000000E+00  0.00000000E+00  0.00000000E+00
  0.00000000E+00  0.00000000E+00  0.00000000E+00
  0.00000000E+00  0.00000000E+00  0.00000000E+00
  0.00000000E+00  0.00000000E+00  0.00000000E+00
  0.00000000E+00  0.00000000E+00  0.00000000E+00
  0.00000000E+00  0.00000000E+00  0.00000000E+00
  0.00000000E+00  0.00000000E+00  0.00000000E+00
  0.00000000E+00  0.00000000E+00  0.00000000E+00
  0.00000000E+00  0.00000000E+00  0.00000000E+00
  0.00000000E+00  0.00000000E+00  0.00000000E+00
  0.00000000E+00  0.00000000E+00  0.00000000E+00
  0.00000000E+00  0.00000000E+00  0.00000000E+00
  0.00000000E+00  0.00000000E+00  0.00000000E+00
  0.00000000E+00  0.00000000E+00  0.00000000E+00
  0.00000000E+00  0.00000000E+00  0.00000000E+00
  0.00000000E+00  0.00000000E+00  0.00000000E+00
  0.00000000E+00  0.00000000E+00  0.00000000E+00
  0.00000000E+00  0.00000000E+00  0.00000000E+00
  0.00000000E+00  0.00000000E+00  0.00000000E+00
  0.00000000E+00  0.00000000E+00  0.00000000E+00
  0.00000000E+00  0.00000000E+00  0.00000000E+00
  0.00000000E+00  0.00000000E+00  0.00000000E+00
  0.00000000E+00  0.00000000E+00  0.00000000E+00
  0.00000000E+00  0.00000000E+00  0.00000000E+00
  0.00000000E+00  0.00000000E+00  0.00000000E+00
  0.00000000E+00  0.00000000E+00  0.00000000E+00
  0.00000000E+00  0.00000000E+00  0.00000000E+00
  0.00000000E+00  0.00000000E+00  0.00000000E+00
  0.00000000E+00  0.00000000E+00  0.00000000E+00
  0.00000000E+00  0.00000000E+00  0.00000000E+00
  0.00000000E+00  0.00000000E+00  0.00000000E+00
  0.00000000E+00  0.00000000E+00  0.00000000E+00
  0.00000000E+00  0.00000000E+00  0.00000000E+00
  0.00000000E+00  0.00000000E+00  0.00000000E+00
  0.00000000E+00  0.00000000E+00  0.00000000E+00
  0.00000000E+00  0.00000000E+00  0.00000000E+00
  0.00000000E+00  0.00000000E+00  0.00000000E+00
  0.00000000E+00  0.00000000E+00  0.00000000E+00
  0.00000000E+00  0.00000000E+00  0.00000000E+00
  0.00000000E+00  0.00000000E+00  0.00000000E+00
  0.00000000E+00  0.00000000E+00  0.00000000E+00
  0.00000000E+00  0.00000000E+00  0.00000000E+00
  0.00000000E+00  0.00000000E+00  0.00000000E+00
  0.00000000E+00  0.00000000E+00  0.00000000E+00
  0.00000000E+00  0.00000000E+00  0.00000000E+00
  0.00000000E+00  0.00000000E+00  0.00000000E+00
  0.00000000E+00  0.00000000E+00  0.00000000E+00
  0.00000000E+00  0.00000000E+00  0.00000000E+00
  0.00000000E+00  0.00000000E+00  0.00000000E+00
  0.00000000E+00  0.00000000E+00  0.00000000E+00
  0.00000000E+00  0.00000000E+00  0.00000000E+00
  0.00000000E+00  0.00000000E+00  0.00000000E+00
  0.00000000E+00  0.00000000E+00  0.00000000E+00
  0.00000000E+00  0.00000000E+00  0.00000000E+00
  0.00000000E+00  0.00000000E+00  0.00000000E+00
  0.00000000E+00  0.00000000E+00  0.00000000E+00
  0.00000000E+00  0.00000000E+00  0.00000000E+00
  0.00000000E+00  0.00000000E+00  0.00000000E+00
  0.00000000E+00  0.00000000E+00  0.00000000E+00
  0.00000000E+00  0.00000000E+00  0.00000000E+00
  0.00000000E+00  0.00000000E+00  0.00000000E+00
  0.00000000E+00  0.00000000E+00  0.00000000E+00
  0.00000000E+00  0.00000000E+00  0.00000000E+00
  0.00000000E+00  0.00000000E+00  0.00000000E+00
  0.00000000E+00  0.00000000E+00  0.00000000E+00
  0.00000000E+00  0.00000000E+00  0.00000000E+00
  0.00000000E+00  0.00000000E+00  0.00000000E+00
  0.00000000E+00  0.00000000E+00  0.00000000E+00
  0.00000000E+00  0.00000000E+00  0.00000000E+00
  0.00000000E+00  0.00000000E+00  0.00000000E+00
  0.00000000E+00  0.00000000E+00  0.00000000E+00
  0.00000000E+00  0.00000000E+00  0.00000000E+00
  0.00000000E+00  0.00000000E+00  0.00000000E+00
  0.00000000E+00  0.00000000E+00  0.00000000E+00
  0.00000000E+00  0.00000000E+00  0.00000000E+00
  0.00000000E+00  0.00000000E+00  0.00000000E+00
  0.00000000E+00  0.00000000E+00  0.00000000E+00
  0.00000000E+00  0.00000000E+00  0.00000000E+00
  0.00000000E+00  0.00000000E+00  0.00000000E+00
  0.00000000E+00  0.00000000E+00  0.00000000E+00
  0.00000000E+00  0.00000000E+00  0.00000000E+00
  0.00000000E+00  0.00000000E+00  0.00000000E+00
  0.00000000E+00  0.00000000E+00  0.00000000E+00
  0.00000000E+00  0.00000000E+00  0.00000000E+00
  0.00000000E+00  0.00000000E+00  0.00000000E+00
  0.00000000E+00  0.00000000E+00  0.00000000E+00
  0.00000000E+00  0.00000000E+00  0.00000000E+00
  0.00000000E+00  0.00000000E+00  0.00000000E+00
  0.00000000E+00  0.00000000E+00  0.00000000E+00
  0.00000000E+00  0.00000000E+00  0.00000000E+00
  0.00000000E+00  0.00000000E+00  0.00000000E+00
  0.00000000E+00  0.00000000E+00  0.00000000E+00
  0.00000000E+00  0.00000000E+00  0.00000000E+00
  0.00000000E+00  0.00000000E+00  0.00000000E+00
  0.00000000E+00  0.00000000E+00  0.00000000E+00
  0.00000000E+00  0.00000000E+00  0.00000000E+00
  0.00000000E+00  0.00000000E+00  0.00000000E+00
  0.00000000E+00  0.00000000E+00  0.00000000E+00
  0.00000000E+00  0.00000000E+00  0.00000000E+00
  0.00000000E+00  0.00000000E+00  0.00000000E+00
  0.00000000E+00  0.00000000E+00  0.00000000E+00
  0.00000000E+00  0.00000000E+00  0.00000000E+00
  0.00000000E+00  0.00000000E+00  0.00000000E+00
  0.00000000E+00  0.00000000E+00  0.00000000E+00
  0.00000000E+00  0.00000000E+00  0.00000000E+00
  0.00000000E+00  0.00000000E+00  0.00000000E+00
  0.00000000E+00  0.00000000E+00  0.00000000E+00
  0.00000000E+00  0.00000000E+00  0.00000000E+00
  0.00000000E+00  0.00000000E+00  0.00000000E+00
  0.00000000E+00  0.00000000E+00  0.00000000E+00
  0.00000000E+00  0.00000000E+00  0.00000000E+00
  0.00000000E+00  0.00000000E+00  0.00000000E+00
  0.00000000E+00  0.00000000E+00  0.00000000E+00
  0.00000000E+00  0.00000000E+00  0.00000000E+00
  0.00000000E+00  0.00000000E+00  0.00000000E+00
  0.00000000E+00  0.00000000E+00  0.00000000E+00
  0.00000000E+00  0.00000000E+00  0.00000000E+00
  0.00000000E+00  0.00000000E+00  0.00000000E+00
  0.00000000E+00  0.00000000E+00  0.00000000E+00
  0.00000000E+00  0.00000000E+00  0.00000000E+00
  0.00000000E+00  0.00000000E+00  0.00000000E+00
  0.00000000E+00  0.00000000E+00  0.00000000E+00
  0.00000000E+00  0.00000000E+00  0.00000000E+00
  0.00000000E+00  0.00000000E+00  0.00000000E+00
  0.00000000E+00  0.00000000E+00  0.00000000E+00
  0.00000000E+00  0.00000000E+00  0.00000000E+00
  0.00000000E+00  0.00000000E+00  0.00000000E+00
  0.00000000E+00  0.00000000E+00  0.00000000E+00
  0.00000000E+00  0.00000000E+00  0.00000000E+00
  0.00000000E+00  0.00000000E+00  0.00000000E+00
  0.00000000E+00  0.00000000E+00  0.00000000E+00
  0.00000000E+00  0.00000000E+00  0.00000000E+00
  0.00000000E+00  0.00000000E+00  0.00000000E+00
  0.00000000E+00  0.00000000E+00  0.00000000E+00
  0.00000000E+00  0.00000000E+00  0.00000000E+00
  0.00000000E+00  0.00000000E+00  0.00000000E+00
  0.00000000E+00  0.00000000E+00  0.00000000E+00
  0.00000000E+00  0.00000000E+00  0.00000000E+00
  0.00000000E+00  0.00000000E+00  0.00000000E+00
  0.00000000E+00  0.00000000E+00  0.00000000E+00
  0.00000000E+00  0.00000000E+00  0.00000000E+00
  0.00000000E+00  0.00000000E+00  0.00000000E+00
  0.00000000E+00  0.00000000E+00  0.00000000E+00
  0.00000000E+00  0.00000000E+00  0.00000000E+00
  0.00000000E+00  0.00000000E+00  0.00000000E+00
  0.00000000E+00  0.00000000E+00  0.00000000E+00
  0.00000000E+00  0.00000000E+00  0.00000000E+00
  0.00000000E+00  0.00000000E+00  0.00000000E+00
  0.00000000E+00  0.00000000E+00  0.00000000E+00
  0.00000000E+00  0.00000000E+00  0.00000000E+00
  0.00000000E+00  0.00000000E+00  0.00000000E+00
  0.00000000E+00  0.00000000E+00  0.00000000E+00
  0.00000000E+00  0.00000000E+00  0.00000000E+00
