# Supplementary material for: Dramatic Enhancement of Rare-Earth Metal–Organic Framework Stability Via Metal Cluster Fluorination
Source: JACS Au. 2022 Aug 9;2(8):1889–98. doi: 10.1021/jacsau.2c00259 (PMC9400048; doi:10.1021/jacsau.2c00259)
Supplement: Supplementary file 2 — au2c00259_si_002.zip [file au2c00259_si_002.zip › jacs_supplement/poscars/empty_stability/dobdc/mixed/yb/double/two/POSCAR]

POSCAR file written by OVITO Basic 3.5.4
   1.00000000000000     
    15.0897695943861390   -0.0548366441352114   -0.0418458051490609
    -0.0993960478933283   14.6538199109142511   -0.0510922753344265
     0.0578065685532021   -0.1023873102328519   21.1494722135367290
   C    Yb   H    O    F 
    96    12    66    86     2
Direct
  0.3403002516149392  0.9320910726429843  0.9731949095834812
  0.0587812159824188  0.3681540441695405  0.0379872167655668
  0.4635443517268292  0.1925399542132169  0.0087976378264006
  0.7998577666507477  0.4717161305682841 -0.0023235576886091
  0.4319095351234851  0.0972206184575806  0.9945920893991732
  0.8934940705805618  0.4472502048030038  0.0133105654361905
  0.4731981046397465  0.0142495165463658  0.0095341997137527
  0.4254719410480365  0.9333345281602775  0.0001434886025628
  0.9717751570871961  0.4946352688083004  0.9965494353179297
  0.0528927761707828  0.4532034675873841  0.0083147260178366
  0.3491712079704724  0.0950358742595452  0.9659071016962200
  0.9002457845680220  0.3649336437480383  0.0451262091180555
  0.3035577141764635  0.0148561013039495  0.9529886815259698
  0.9804023052480321  0.3249821238227586  0.0587694703798596
  0.2893219543373884  0.8466404280349016  0.9711529918701179
  0.1459130057245910  0.3245977714605814  0.0423902519985354
  0.6738219741329942  0.6676766426740455  0.1338581940209652
  0.3505569312537495  0.3892602020035886  0.1775883632546042
  0.3806447420515783  0.6750189329156289  0.1551952564450384
  0.6742526657010985  0.3441034147501494  0.1517335586865303
  0.7930356616242317  0.7762392269319248  0.1671149890678342
  0.2489252368794696  0.2642240821128400  0.2046530762843912
  0.2589901351126114  0.7807281099385293  0.1879698391984831
  0.7912819752803586  0.2320515725036613  0.1852898927438559
  0.7192262986065695  0.7225026674455378  0.1830523177700527
  0.3012213647392978  0.3368891138611404  0.2262235831189948
  0.3347116689803521  0.7289298973470111  0.2041069799150163
  0.7287672085050961  0.2998883812019323  0.2007156304584675
  0.8386318506685987  0.1905821421295680  0.2333134983350725
  0.2099672404477272  0.8203158784263288  0.2366590003915405
  0.2028635435249192  0.2076756700728099  0.2462016736451305
  0.8402907874614586  0.8246128574112301  0.2133107639765909
  0.6897387256804487  0.7182992378159765  0.2470016441749104
  0.3073061664974207  0.3557724423210731  0.2918502157119175
  0.3624623371348751  0.7227600256179308  0.2672290566578108
  0.7164146329962614  0.3260810169341931  0.2636768937911607
  0.8248488425444157  0.2154786137695103  0.2963714616518825
  0.2354519934029269  0.8107246524075707  0.2994773132300537
  0.2113349782700975  0.2247498182174495  0.3119154299020560
  0.8121018140942163  0.8176245054320994  0.2771203827453192
  0.7636204894784233  0.2846044817546302  0.3114632618295358
  0.3139775538377251  0.7636696811436283  0.3150102587117024
  0.2626399962272709  0.2988991881589292  0.3334247755166262
  0.7373228939635568  0.7660755372739525  0.2928005083993694
  0.8727788142926307  0.1665493386304418  0.3468774596250053
  0.1764670527198277  0.8478957464297845  0.3488497557529012
  0.1687710241273352  0.1646055371329063  0.3583806217700043
  0.8617994828453075  0.8607248357081609  0.3295214523855198
  0.9059379884311780  0.5628140615776345  0.4572815313739703
  0.4179635193416883  0.0004121570124879  0.4976398157326632
  0.0115193670525875  0.3045835432127599  0.5057959487086180
  0.7018807759911080  0.0035728237621116  0.4894569605596207
  0.9909802667569524  0.3991566217927234  0.4840557681683336
  0.6028354210818491  0.0066678001774383  0.4907728643160999
  0.0245674316023950  0.4810507159739096  0.5100917979657167
  0.5557546273949704  0.0858291615154543  0.5087101072319103
  0.9204998798001409  0.4014385637148665  0.4416729390738970
  0.5564359899304232  0.9258341120976623  0.4765405889341764
  0.8765290390278700  0.4812816636764607  0.4282132345396831
  0.4649415061266432  0.9217422751069355  0.4797596367955170
  0.8560526963637698  0.6476189856205739  0.4523398162443727
  0.3211260909900628  0.0007851725053465  0.5044401086076373
  0.1568710611068878  0.8164935901690931  0.6433900156910819
  0.8448836729133332  0.1318507529493419  0.6591948471425892
  0.8454351478402370  0.8256373842568330  0.6413404078056865
  0.1535964367703918  0.1343841717860211  0.6641848610158224
  0.2683508873600752  0.7024181515696576  0.6761149816403237
  0.7268851709179992  0.2383551736071841  0.6895209179486869
  0.7506195812408132  0.6914465086234455  0.6782598063499458
  0.2431482803199992  0.2731798134102016  0.6996452989810698
  0.2096392871301471  0.7719927827797869  0.6926841747209884
  0.7874264958748277  0.1726557746916893  0.7081895788374830
  0.7917201838927342  0.7768270108780962  0.6894976572024147
  0.1926805475537801  0.1939811427124096  0.7142197636058695
  0.2833521644435716  0.3212460313014210  0.7488623590898997
  0.7019742247397105  0.6521319905773802  0.7268064395487808
  0.6715386222321552  0.2805962402856568  0.7330616503329175
  0.3193573632225291  0.6590901836968449  0.7214394731286176
  0.2015419585006288  0.7998562372680259  0.7570749683291368
  0.7931553030847879  0.1465626612129032  0.7725547161661372
  0.7824056728350304  0.8188973552737039  0.7484538801371269
  0.1803984124143403  0.1690655310288713  0.7773009164797688
  0.2732874025166765  0.2948794808173773  0.8115869565351895
  0.6927182902631660  0.6939802127470566  0.7861212509938167
  0.6791274699544588  0.2570835442933396  0.7979894344913205
  0.3126438020537216  0.6886750542489106  0.7855056805204879
  0.2189387538678728  0.2190110869229251  0.8263034479737007
  0.7331520432039718  0.7799684212536786  0.7970911573039494
  0.7393113399019114  0.1903509614945902  0.8165642611888517
  0.2540942987961282  0.7576603160213179  0.8020861486618762
  0.3233431391043964  0.3456563111470985  0.8606560206125874
  0.6428143763053605  0.6429517379079750  0.8347373669216068
  0.6262089303188102  0.3046856466264045  0.8464650529422354
  0.3662105261499378  0.6465555592485820  0.8357550992255810
  0.9809370496304349  0.5617149062779097  0.4964487935622481
  0.4636152475880078  0.0812747412359273  0.5113198458726099
  0.3622371038236752  0.3933030001980696  0.0198687284934046
  0.6346087265892754  0.6114906059854687  0.9851582534842688
  0.6059483351136034  0.3605591825637526 -0.0000622440870674
  0.3913086052963322  0.6439303389000594  0.9942929653219339
  0.5181570505709228  0.4984270581801563  0.1326020170461340
  0.0156670598146199  0.0030975355863223  0.3779242316645623
  0.1253687996195300  0.8719764358180934  0.4985113811026097
  0.8864620146120435  0.1204694049853496  0.5044800402574073
  0.8760577236473887  0.8697285466497577  0.4893354322281287
  0.1320379804859157  0.1247785314218758  0.5102321244015174
  0.0009397799675631  0.9824195323672017  0.6229412536392573
  0.5038499469373304  0.4814136614315241  0.8686943862175875
  0.3189883228603234  0.1604561682504231  0.9560519714280361
  0.4535020955252143  0.8678830722673093  0.0145526752972232
  0.8384724932685431  0.3300446034690557  0.0570261661634268
  0.5749938102873838  0.9545104486925673  0.0432857111294838
  0.1152220490339499  0.4854492668685615  0.9931152880725895
  0.0246345424517966  0.6000964083434144  0.9583608776616402
  0.9219146944562190  0.2227231035161339  0.1007907504929151
  0.6669763677651169  0.5002803329259948  0.0742137994142370
  0.3709232088624833  0.5453440681400920  0.0896059751715086
  0.5344174905568396  0.7318488786557941  0.0589946994762225
  0.7571038935510561  0.2389663825265836  0.0995246358858232
  0.2737278664024304  0.7538250569263625  0.1018143805326614
  0.4895755805321898  0.3136569392736091  0.0964964518339638
  0.8147295696121030  0.7782724272812580  0.1177885455212050
  0.2443562492337504  0.2510530627188504  0.1538187001949254
  0.1495323704372131  0.8574001597918950  0.2255361372576994
  0.8862137466156298  0.1368472661126088  0.2224908548346100
  0.9347671701892336  0.9011289313006328  0.2379713886249274
  0.1270009981220216  0.1085205070981588  0.2610096915379474
  0.3472914247998194  0.4346993929387422  0.3582780963040498
  0.5985365024572495  0.6365280955387108  0.2261158229629857
  0.6679233473320028  0.3788745423908380  0.2745567125862900
  0.4213605395830134  0.6828855496155493  0.2781125271768889
  0.2660224424758642  0.3105798684380526  0.3846771160131487
  0.7179740725642950  0.7614207533834765  0.3424734317235891
  0.8402452822905745 -0.0005375802777304  0.4092996098365132
  0.2827987453605027  0.7752807396723758  0.4005841680789248
  0.7859556932971428  0.2631850029832671  0.3981056528832282
  0.0077237520879744  0.8258673040566054  0.3975353425678137
  0.0008691058149255  0.6262978466713539  0.5191356965847211
  0.4246694533370770  0.1407891413591780  0.5255356400900214
  0.5953044190369366  0.8653207020338666  0.4649122009512913
  0.8960555628488277  0.3363416196463326  0.4228681613058840
  0.5565344178329487  0.2083241424860515  0.5395503726507088
  0.4111013547838689  0.8151015864195214  0.4274125920035664
  0.7796898687776292  0.4162052426894823  0.3837732006569223
  0.1042023800768243  0.5378030734291018  0.5694862729088883
  0.3328568883596474  0.8712462446559670  0.4925647529679836
  0.7699077705334962  0.5826304186920072  0.4036079168203456
 -0.0014834688687567  0.1673908144329601  0.5933176134379848
  0.1689530991248918  0.9970643165264638  0.5955660206889893
  0.9924952621157701  0.8139474396871555  0.5851998231578869
  0.2829481805066232  0.3614599093059757  0.6405158929887862
  0.8309071519119047  0.9848158660009260  0.5840599203916960
  0.7321720839219336  0.5884525858385026  0.6241965213695234
  0.2743269681482971  0.6821762230590246  0.6264183282221433
  0.7235641909226125  0.2563473731659363  0.6395207080452225
  0.6697751528409202  0.5852844126187222  0.7201794293205973
  0.3250122695161144  0.3813456397112543  0.7393576792732295
  0.5813631332402711  0.3631540843547288  0.7513313719726818
  0.4035518959609596  0.5724859941721915  0.7441390852299002
  0.1141926528803056  0.8841182966526459  0.7364855633777265
  0.8831081348813313  0.0641651983793902  0.7519663168948523
  0.1398858201730037  0.1083738016733069  0.7868850034706502
  0.8158724866167055  0.8849199853887429  0.7559522350140329
  0.2483254313716244  0.7781452604207896  0.8516697474762261
  0.7439418817136257  0.1732744868015008  0.8666871418757028
  0.2402648252187190  0.2434676098824856  0.9129177441001906
  0.7546233638327688  0.8830735775043065  0.8504034977289997
  0.6823543674477491  0.4662896462369714  0.9067917427067789
  0.4583071482785315  0.3322152714999235  0.9294703424913754
  0.2770104720243031  0.5145303334722094  0.9330581006693854
  0.1951020922657320  0.9103579726872078  0.9309328219530180
  0.0897836117750219  0.2223789556033372  0.0825388563434793
  0.1807163291899749  0.0084033543342043  0.4127541889492107
  0.2092876087192108  0.0805600967193134  0.9102298890601046
  0.5446018024943809  0.2150983682095785  0.0061491290197428
  0.3178935458673109  0.7744031470520830  0.9935780252656585
  0.7757951331999997  0.5538247060901076  0.9912143550997392
  0.2139123722897999  0.3616546674765690  0.0216846235172095
  0.2089734216060021  0.8469470467186421  0.9463356245082675
  0.1501684092758277  0.2420210267453732  0.0672987813183668
  0.3996652636220231  0.2467922736551807  0.0201373931464176
  0.7484885220875225  0.4021413396989592  0.9941592256370957
  0.5554222708811728  0.0167307320116047  0.0355236822339712
  0.9653176418130087  0.5760197518409736  0.9670168945795833
  0.2229393504663897  0.0164197793768086  0.9240479943647988
  0.9833878967354134  0.2435102389774657  0.0894963067508088
  0.4968827171050912  0.3721854204531903  0.0756716799634027
  0.5237834229525556  0.6991071419954338  0.0195274967927053
  0.6110282250559343  0.4984294780366325  0.0507550243854558
  0.4177229921312237  0.5262623196826046  0.0601960878315649
  0.6911616447125253  0.6771945151699779  0.0756302949289212
  0.3199602384747997  0.3876552478375541  0.1214291347209924
  0.3528643796825008  0.6839282915718256  0.0973310997137096
  0.6785881397289522  0.3122878383229016  0.0947467527043727
  0.2312091790090540  0.7910916696644182  0.1283772548472279
  0.8061664363577608  0.2068975668868787  0.1239989802613477
  0.6154633979324869  0.6095104216090776  0.1540706102364559
  0.4216141953859175  0.4306538761351365  0.1936871955312016
  0.4414523556952078  0.6212035428272233  0.1707060087004874
  0.6268537795831337  0.4107625717779028  0.1685208216522246
  0.1530937875325600  0.1389115173374611  0.2224358236789672
  0.9117156143264841  0.8750119051218430  0.1968663468631182
  0.6181656280339838  0.6696707067209741  0.2656456417706293
  0.3549543221306719  0.4297333448272224  0.3125526448084207
  0.9292900758046830  0.1080932511832362  0.3311992425813904
  0.1164183113817334  0.9020785590696696  0.3334997708390430
  0.1175931051733718  0.1000752177876954  0.3361846328845772
  0.9301670075430887  0.9113805005468198  0.3153513907184096
  0.7503380169690144  0.3112856982332100  0.3728183553170631
  0.3394374911875560  0.7566959793462856  0.3772662399187074
  0.8512865615094400  0.1867629898083694  0.4047265309283155
  0.1904822749180868  0.8206856293388710  0.4069253461322103
  0.1848202517365339  0.1760140710815508  0.4166299199375807
  0.8367949510554151  0.8456227156614819  0.3854110955062461
  0.0089334683321937  0.8662509184081328  0.4343322977265675
  0.8931885536457481  0.0026881767201721  0.4356242592196078
  0.1342805296564860  0.9989133190654382  0.4440466012855580
  0.8838132446654039  0.7191341723353833  0.4775537438236537
  0.0891958234050746  0.2746132611449542  0.5109840352131523
  0.7440794354418648  0.0787631226084585  0.4918590821081578
  0.2788370713914967  0.0716924320137552  0.5109206197043505
  0.7797823413412703  0.6462109954499206  0.4217332721947786
  0.2819828049724354  0.9180804352261029  0.5037822284921716
  0.9402721167044255  0.2598442416317654  0.5166300195945153
  0.7362859188760004  0.9248440362769216  0.4861125792650516
  0.0943422084012131  0.4774157435147027  0.5507556855653729
  0.5995293287803072  0.1636056148594217  0.5245758815501600
  0.8027554964127294  0.4812651002051846  0.3909830741904528
  0.4178676501805996  0.8401763656396984  0.4719126544087008
  0.0082179574792763  0.1122742341532881  0.5682733246759678
  0.0008483758435230  0.8568221104121315  0.5506933926051213
  0.1254572112314082  0.9867220283656551  0.5621180278167724
  0.8834459343616610  0.9888533024454019  0.5574713675054570
  0.1699103845375840  0.7971206582790163  0.5849277343539891
  0.8355470621799352  0.1565823443606778  0.6024927655179332
  0.8255913402329234  0.8151808305523957  0.5835594074695671
  0.1793668574925057  0.1491055195852095  0.6078430899746206
  0.7618662127437735  0.6478569984322562  0.6216899831929656
  0.2523935989668699  0.3022904801008634  0.6391541134440529
  0.0990104202152668  0.8747145891033180  0.6623407884232264
  0.9022928205436856  0.0722844229506750  0.6775179924177460
  0.9081628944201008  0.8769823080363623  0.6626154031647317
  0.0991796205850088  0.0714245883412291  0.6801930983415030
  0.6135879984336394  0.3429007122625722  0.7118810795321814
  0.3734092029083162  0.5908050545853996  0.7035198997821439
  0.1459669624474480  0.8655711318067129  0.7763431666891052
  0.8493324113476459  0.0811866369399950  0.7916927235712139
  0.3786987373994677  0.4058612495587156  0.8433102969293587
  0.5962687629991096  0.5745385025221712  0.8167842788134365
  0.5675825423247457  0.3621183570370631  0.8255019665881601
  0.4171914030100108  0.5808044312368318  0.8187879506279577
  0.2053970914836449  0.1942576591720902  0.8876865163690694
  0.7237548228223671  0.8242230171410407  0.8533514900528723
  0.3086282796110019  0.3246217878336517  0.9188398261104010
  0.6500937771493717  0.6685923105901310  0.8923568246632323
  0.6382715889498641  0.2913051289912145  0.9045498689545620
  0.3602525409792937  0.6748091896851842  0.8922257677903219
  0.4773848870720537  0.3888980294469918  0.9504297600079562
  0.3137582186560217  0.5199131357853704  0.9706847972809435
  0.6258468405952304  0.4794808291721602  0.9268432871905344
  0.0138450366484804  0.1163805290918141  0.4492039055255350
  0.4974793053774469  0.5761253347048272  0.9456750931497613
 
  0.00000000E+00  0.00000000E+00  0.00000000E+00
  0.00000000E+00  0.00000000E+00  0.00000000E+00
  0.00000000E+00  0.00000000E+00  0.00000000E+00
  0.00000000E+00  0.00000000E+00  0.00000000E+00
  0.00000000E+00  0.00000000E+00  0.00000000E+00
  0.00000000E+00  0.00000000E+00  0.00000000E+00
  0.00000000E+00  0.00000000E+00  0.00000000E+00
  0.00000000E+00  0.00000000E+00  0.00000000E+00
  0.00000000E+00  0.00000000E+00  0.00000000E+00
  0.00000000E+00  0.00000000E+00  0.00000000E+00
  0.00000000E+00  0.00000000E+00  0.00000000E+00
  0.00000000E+00  0.00000000E+00  0.00000000E+00
  0.00000000E+00  0.00000000E+00  0.00000000E+00
  0.00000000E+00  0.00000000E+00  0.00000000E+00
  0.00000000E+00  0.00000000E+00  0.00000000E+00
  0.00000000E+00  0.00000000E+00  0.00000000E+00
  0.00000000E+00  0.00000000E+00  0.00000000E+00
  0.00000000E+00  0.00000000E+00  0.00000000E+00
  0.00000000E+00  0.00000000E+00  0.00000000E+00
  0.00000000E+00  0.00000000E+00  0.00000000E+00
  0.00000000E+00  0.00000000E+00  0.00000000E+00
  0.00000000E+00  0.00000000E+00  0.00000000E+00
  0.00000000E+00  0.00000000E+00  0.00000000E+00
  0.00000000E+00  0.00000000E+00  0.00000000E+00
  0.00000000E+00  0.00000000E+00  0.00000000E+00
  0.00000000E+00  0.00000000E+00  0.00000000E+00
  0.00000000E+00  0.00000000E+00  0.00000000E+00
  0.00000000E+00  0.00000000E+00  0.00000000E+00
  0.00000000E+00  0.00000000E+00  0.00000000E+00
  0.00000000E+00  0.00000000E+00  0.00000000E+00
  0.00000000E+00  0.00000000E+00  0.00000000E+00
  0.00000000E+00  0.00000000E+00  0.00000000E+00
  0.00000000E+00  0.00000000E+00  0.00000000E+00
  0.00000000E+00  0.00000000E+00  0.00000000E+00
  0.00000000E+00  0.00000000E+00  0.00000000E+00
  0.00000000E+00  0.00000000E+00  0.00000000E+00
  0.00000000E+00  0.00000000E+00  0.00000000E+00
  0.00000000E+00  0.00000000E+00  0.00000000E+00
  0.00000000E+00  0.00000000E+00  0.00000000E+00
  0.00000000E+00  0.00000000E+00  0.00000000E+00
  0.00000000E+00  0.00000000E+00  0.00000000E+00
  0.00000000E+00  0.00000000E+00  0.00000000E+00
  0.00000000E+00  0.00000000E+00  0.00000000E+00
  0.00000000E+00  0.00000000E+00  0.00000000E+00
  0.00000000E+00  0.00000000E+00  0.00000000E+00
  0.00000000E+00  0.00000000E+00  0.00000000E+00
  0.00000000E+00  0.00000000E+00  0.00000000E+00
  0.00000000E+00  0.00000000E+00  0.00000000E+00
  0.00000000E+00  0.00000000E+00  0.00000000E+00
  0.00000000E+00  0.00000000E+00  0.00000000E+00
  0.00000000E+00  0.00000000E+00  0.00000000E+00
  0.00000000E+00  0.00000000E+00  0.00000000E+00
  0.00000000E+00  0.00000000E+00  0.00000000E+00
  0.00000000E+00  0.00000000E+00  0.00000000E+00
  0.00000000E+00  0.00000000E+00  0.00000000E+00
  0.00000000E+00  0.00000000E+00  0.00000000E+00
  0.00000000E+00  0.00000000E+00  0.00000000E+00
  0.00000000E+00  0.00000000E+00  0.00000000E+00
  0.00000000E+00  0.00000000E+00  0.00000000E+00
  0.00000000E+00  0.00000000E+00  0.00000000E+00
  0.00000000E+00  0.00000000E+00  0.00000000E+00
  0.00000000E+00  0.00000000E+00  0.00000000E+00
  0.00000000E+00  0.00000000E+00  0.00000000E+00
  0.00000000E+00  0.00000000E+00  0.00000000E+00
  0.00000000E+00  0.00000000E+00  0.00000000E+00
  0.00000000E+00  0.00000000E+00  0.00000000E+00
  0.00000000E+00  0.00000000E+00  0.00000000E+00
  0.00000000E+00  0.00000000E+00  0.00000000E+00
  0.00000000E+00  0.00000000E+00  0.00000000E+00
  0.00000000E+00  0.00000000E+00  0.00000000E+00
  0.00000000E+00  0.00000000E+00  0.00000000E+00
  0.00000000E+00  0.00000000E+00  0.00000000E+00
  0.00000000E+00  0.00000000E+00  0.00000000E+00
  0.00000000E+00  0.00000000E+00  0.00000000E+00
  0.00000000E+00  0.00000000E+00  0.00000000E+00
  0.00000000E+00  0.00000000E+00  0.00000000E+00
  0.00000000E+00  0.00000000E+00  0.00000000E+00
  0.00000000E+00  0.00000000E+00  0.00000000E+00
  0.00000000E+00  0.00000000E+00  0.00000000E+00
  0.00000000E+00  0.00000000E+00  0.00000000E+00
  0.00000000E+00  0.00000000E+00  0.00000000E+00
  0.00000000E+00  0.00000000E+00  0.00000000E+00
  0.00000000E+00  0.00000000E+00  0.00000000E+00
  0.00000000E+00  0.00000000E+00  0.00000000E+00
  0.00000000E+00  0.00000000E+00  0.00000000E+00
  0.00000000E+00  0.00000000E+00  0.00000000E+00
  0.00000000E+00  0.00000000E+00  0.00000000E+00
  0.00000000E+00  0.00000000E+00  0.00000000E+00
  0.00000000E+00  0.00000000E+00  0.00000000E+00
  0.00000000E+00  0.00000000E+00  0.00000000E+00
  0.00000000E+00  0.00000000E+00  0.00000000E+00
  0.00000000E+00  0.00000000E+00  0.00000000E+00
  0.00000000E+00  0.00000000E+00  0.00000000E+00
  0.00000000E+00  0.00000000E+00  0.00000000E+00
  0.00000000E+00  0.00000000E+00  0.00000000E+00
  0.00000000E+00  0.00000000E+00  0.00000000E+00
  0.00000000E+00  0.00000000E+00  0.00000000E+00
  0.00000000E+00  0.00000000E+00  0.00000000E+00
  0.00000000E+00  0.00000000E+00  0.00000000E+00
  0.00000000E+00  0.00000000E+00  0.00000000E+00
  0.00000000E+00  0.00000000E+00  0.00000000E+00
  0.00000000E+00  0.00000000E+00  0.00000000E+00
  0.00000000E+00  0.00000000E+00  0.00000000E+00
  0.00000000E+00  0.00000000E+00  0.00000000E+00
  0.00000000E+00  0.00000000E+00  0.00000000E+00
  0.00000000E+00  0.00000000E+00  0.00000000E+00
  0.00000000E+00  0.00000000E+00  0.00000000E+00
  0.00000000E+00  0.00000000E+00  0.00000000E+00
  0.00000000E+00  0.00000000E+00  0.00000000E+00
  0.00000000E+00  0.00000000E+00  0.00000000E+00
  0.00000000E+00  0.00000000E+00  0.00000000E+00
  0.00000000E+00  0.00000000E+00  0.00000000E+00
  0.00000000E+00  0.00000000E+00  0.00000000E+00
  0.00000000E+00  0.00000000E+00  0.00000000E+00
  0.00000000E+00  0.00000000E+00  0.00000000E+00
  0.00000000E+00  0.00000000E+00  0.00000000E+00
  0.00000000E+00  0.00000000E+00  0.00000000E+00
  0.00000000E+00  0.00000000E+00  0.00000000E+00
  0.00000000E+00  0.00000000E+00  0.00000000E+00
  0.00000000E+00  0.00000000E+00  0.00000000E+00
  0.00000000E+00  0.00000000E+00  0.00000000E+00
  0.00000000E+00  0.00000000E+00  0.00000000E+00
  0.00000000E+00  0.00000000E+00  0.00000000E+00
  0.00000000E+00  0.00000000E+00  0.00000000E+00
  0.00000000E+00  0.00000000E+00  0.00000000E+00
  0.00000000E+00  0.00000000E+00  0.00000000E+00
  0.00000000E+00  0.00000000E+00  0.00000000E+00
  0.00000000E+00  0.00000000E+00  0.00000000E+00
  0.00000000E+00  0.00000000E+00  0.00000000E+00
  0.00000000E+00  0.00000000E+00  0.00000000E+00
  0.00000000E+00  0.00000000E+00  0.00000000E+00
  0.00000000E+00  0.00000000E+00  0.00000000E+00
  0.00000000E+00  0.00000000E+00  0.00000000E+00
  0.00000000E+00  0.00000000E+00  0.00000000E+00
  0.00000000E+00  0.00000000E+00  0.00000000E+00
  0.00000000E+00  0.00000000E+00  0.00000000E+00
  0.00000000E+00  0.00000000E+00  0.00000000E+00
  0.00000000E+00  0.00000000E+00  0.00000000E+00
  0.00000000E+00  0.00000000E+00  0.00000000E+00
  0.00000000E+00  0.00000000E+00  0.00000000E+00
  0.00000000E+00  0.00000000E+00  0.00000000E+00
  0.00000000E+00  0.00000000E+00  0.00000000E+00
  0.00000000E+00  0.00000000E+00  0.00000000E+00
  0.00000000E+00  0.00000000E+00  0.00000000E+00
  0.00000000E+00  0.00000000E+00  0.00000000E+00
  0.00000000E+00  0.00000000E+00  0.00000000E+00
  0.00000000E+00  0.00000000E+00  0.00000000E+00
  0.00000000E+00  0.00000000E+00  0.00000000E+00
  0.00000000E+00  0.00000000E+00  0.00000000E+00
  0.00000000E+00  0.00000000E+00  0.00000000E+00
  0.00000000E+00  0.00000000E+00  0.00000000E+00
  0.00000000E+00  0.00000000E+00  0.00000000E+00
  0.00000000E+00  0.00000000E+00  0.00000000E+00
  0.00000000E+00  0.00000000E+00  0.00000000E+00
  0.00000000E+00  0.00000000E+00  0.00000000E+00
  0.00000000E+00  0.00000000E+00  0.00000000E+00
  0.00000000E+00  0.00000000E+00  0.00000000E+00
  0.00000000E+00  0.00000000E+00  0.00000000E+00
  0.00000000E+00  0.00000000E+00  0.00000000E+00
  0.00000000E+00  0.00000000E+00  0.00000000E+00
  0.00000000E+00  0.00000000E+00  0.00000000E+00
  0.00000000E+00  0.00000000E+00  0.00000000E+00
  0.00000000E+00  0.00000000E+00  0.00000000E+00
  0.00000000E+00  0.00000000E+00  0.00000000E+00
  0.00000000E+00  0.00000000E+00  0.00000000E+00
  0.00000000E+00  0.00000000E+00  0.00000000E+00
  0.00000000E+00  0.00000000E+00  0.00000000E+00
  0.00000000E+00  0.00000000E+00  0.00000000E+00
  0.00000000E+00  0.00000000E+00  0.00000000E+00
  0.00000000E+00  0.00000000E+00  0.00000000E+00
  0.00000000E+00  0.00000000E+00  0.00000000E+00
  0.00000000E+00  0.00000000E+00  0.00000000E+00
  0.00000000E+00  0.00000000E+00  0.00000000E+00
  0.00000000E+00  0.00000000E+00  0.00000000E+00
  0.00000000E+00  0.00000000E+00  0.00000000E+00
  0.00000000E+00  0.00000000E+00  0.00000000E+00
  0.00000000E+00  0.00000000E+00  0.00000000E+00
  0.00000000E+00  0.00000000E+00  0.00000000E+00
  0.00000000E+00  0.00000000E+00  0.00000000E+00
  0.00000000E+00  0.00000000E+00  0.00000000E+00
  0.00000000E+00  0.00000000E+00  0.00000000E+00
  0.00000000E+00  0.00000000E+00  0.00000000E+00
  0.00000000E+00  0.00000000E+00  0.00000000E+00
  0.00000000E+00  0.00000000E+00  0.00000000E+00
  0.00000000E+00  0.00000000E+00  0.00000000E+00
  0.00000000E+00  0.00000000E+00  0.00000000E+00
  0.00000000E+00  0.00000000E+00  0.00000000E+00
  0.00000000E+00  0.00000000E+00  0.00000000E+00
  0.00000000E+00  0.00000000E+00  0.00000000E+00
  0.00000000E+00  0.00000000E+00  0.00000000E+00
  0.00000000E+00  0.00000000E+00  0.00000000E+00
  0.00000000E+00  0.00000000E+00  0.00000000E+00
  0.00000000E+00  0.00000000E+00  0.00000000E+00
  0.00000000E+00  0.00000000E+00  0.00000000E+00
  0.00000000E+00  0.00000000E+00  0.00000000E+00
  0.00000000E+00  0.00000000E+00  0.00000000E+00
  0.00000000E+00  0.00000000E+00  0.00000000E+00
  0.00000000E+00  0.00000000E+00  0.00000000E+00
  0.00000000E+00  0.00000000E+00  0.00000000E+00
  0.00000000E+00  0.00000000E+00  0.00000000E+00
  0.00000000E+00  0.00000000E+00  0.00000000E+00
  0.00000000E+00  0.00000000E+00  0.00000000E+00
  0.00000000E+00  0.00000000E+00  0.00000000E+00
  0.00000000E+00  0.00000000E+00  0.00000000E+00
  0.00000000E+00  0.00000000E+00  0.00000000E+00
  0.00000000E+00  0.00000000E+00  0.00000000E+00
  0.00000000E+00  0.00000000E+00  0.00000000E+00
  0.00000000E+00  0.00000000E+00  0.00000000E+00
  0.00000000E+00  0.00000000E+00  0.00000000E+00
  0.00000000E+00  0.00000000E+00  0.00000000E+00
  0.00000000E+00  0.00000000E+00  0.00000000E+00
  0.00000000E+00  0.00000000E+00  0.00000000E+00
  0.00000000E+00  0.00000000E+00  0.00000000E+00
  0.00000000E+00  0.00000000E+00  0.00000000E+00
  0.00000000E+00  0.00000000E+00  0.00000000E+00
  0.00000000E+00  0.00000000E+00  0.00000000E+00
  0.00000000E+00  0.00000000E+00  0.00000000E+00
  0.00000000E+00  0.00000000E+00  0.00000000E+00
  0.00000000E+00  0.00000000E+00  0.00000000E+00
  0.00000000E+00  0.00000000E+00  0.00000000E+00
  0.00000000E+00  0.00000000E+00  0.00000000E+00
  0.00000000E+00  0.00000000E+00  0.00000000E+00
  0.00000000E+00  0.00000000E+00  0.00000000E+00
  0.00000000E+00  0.00000000E+00  0.00000000E+00
  0.00000000E+00  0.00000000E+00  0.00000000E+00
  0.00000000E+00  0.00000000E+00  0.00000000E+00
  0.00000000E+00  0.00000000E+00  0.00000000E+00
  0.00000000E+00  0.00000000E+00  0.00000000E+00
  0.00000000E+00  0.00000000E+00  0.00000000E+00
  0.00000000E+00  0.00000000E+00  0.00000000E+00
  0.00000000E+00  0.00000000E+00  0.00000000E+00
  0.00000000E+00  0.00000000E+00  0.00000000E+00
  0.00000000E+00  0.00000000E+00  0.00000000E+00
  0.00000000E+00  0.00000000E+00  0.00000000E+00
  0.00000000E+00  0.00000000E+00  0.00000000E+00
  0.00000000E+00  0.00000000E+00  0.00000000E+00
  0.00000000E+00  0.00000000E+00  0.00000000E+00
  0.00000000E+00  0.00000000E+00  0.00000000E+00
  0.00000000E+00  0.00000000E+00  0.00000000E+00
  0.00000000E+00  0.00000000E+00  0.00000000E+00
  0.00000000E+00  0.00000000E+00  0.00000000E+00
  0.00000000E+00  0.00000000E+00  0.00000000E+00
  0.00000000E+00  0.00000000E+00  0.00000000E+00
  0.00000000E+00  0.00000000E+00  0.00000000E+00
  0.00000000E+00  0.00000000E+00  0.00000000E+00
  0.00000000E+00  0.00000000E+00  0.00000000E+00
  0.00000000E+00  0.00000000E+00  0.00000000E+00
  0.00000000E+00  0.00000000E+00  0.00000000E+00
  0.00000000E+00  0.00000000E+00  0.00000000E+00
  0.00000000E+00  0.00000000E+00  0.00000000E+00
  0.00000000E+00  0.00000000E+00  0.00000000E+00
  0.00000000E+00  0.00000000E+00  0.00000000E+00
  0.00000000E+00  0.00000000E+00  0.00000000E+00
  0.00000000E+00  0.00000000E+00  0.00000000E+00
  0.00000000E+00  0.00000000E+00  0.00000000E+00
  0.00000000E+00  0.00000000E+00  0.00000000E+00
  0.00000000E+00  0.00000000E+00  0.00000000E+00
  0.00000000E+00  0.00000000E+00  0.00000000E+00
  0.00000000E+00  0.00000000E+00  0.00000000E+00
  0.00000000E+00  0.00000000E+00  0.00000000E+00
  0.00000000E+00  0.00000000E+00  0.00000000E+00
  0.00000000E+00  0.00000000E+00  0.00000000E+00
