# Supplementary material for: Dramatic Enhancement of Rare-Earth Metal–Organic Framework Stability Via Metal Cluster Fluorination
Source: JACS Au. 2022 Aug 9;2(8):1889–98. doi: 10.1021/jacsau.2c00259 (PMC9400048; doi:10.1021/jacsau.2c00259)
Supplement: Supplementary file 2 — au2c00259_si_002.zip [file au2c00259_si_002.zip › jacs_supplement/poscars/empty_stability/dobdc/mixed/yb/double/ten/POSCAR]

POSCAR file written by OVITO Basic 3.5.4
   1.00000000000000     
    14.9680353373714290   -0.0109025250167724    0.0280931042141551
    -0.0578632920564105   14.6082114586913381   -0.2290847968280250
     0.1573396214053807   -0.3516852443487671   20.8188572110192140
   C    Yb   H    O    F 
    96    12    57    77    10
Direct
  0.3537416265660127  0.9320394150175133  0.9739530761188959
  0.0664128832616200  0.3930661624214480  0.0339511510192736
  0.8022057232624960  0.4821508906206944  0.9888490157664194
  0.4776938836591569  0.1919266608054571  0.0098318467052536
  0.4850998820344117  0.0144364211150290  0.0142219416593363
  0.4367405308570866  0.9334700861228313  0.0049639431881943
  0.8972150020478153  0.4620218106303895  0.0052044476552382
  0.4474794936985589  0.0963639502944602  0.9932644278114893
  0.3202653424596633  0.0133455076914899  0.9488597859901375
  0.9889711943313415  0.3460398223629682  0.0534458961162585
  0.1556441221901395  0.3538017300773149  0.0400951530774734
  0.3009673225282583  0.8477977483101355  0.9724296623506774
  0.3678945987945141  0.0935724484930844  0.9593820422563013
  0.9068372600829235  0.3806237270173298  0.0371835180996598
  0.0573311383017838  0.4768511885181965  0.0035355965855217
  0.9740520118491673  0.5136253325063862  0.9901030508497968
  0.7087765292950294  0.7385278512696800  0.1826558873874617
  0.3089898875768995  0.3412829286592896  0.2240945484461960
  0.7372732923138940  0.3152908771906979  0.2037736158742121
  0.2867502444826258  0.6828860857050429  0.1955654332347905
  0.2131022729184266  0.2094866952563450  0.2405853964124205
  0.8312562558873395  0.8414555560991488  0.2110341460776439
  0.1787947789341757  0.7962636123199189  0.2310612742913278
  0.8497770614310340  0.2080690919651786  0.2366226740864832
  0.7811348516448078  0.7937311737057797  0.1648892948431779
  0.2623300573754648  0.2652617969341478  0.2000432574533164
  0.8041130179436280  0.2499488977608024  0.1879963476208388
  0.2213601632701554  0.7488404108602680  0.1806003803626979
  0.3430186084089115  0.6398990909586644  0.1446679273924900
  0.6839222565400860  0.3587849102722060  0.1538780769472865
  0.3654029076796164  0.3924234177046344  0.1786073331493654
  0.6613842020224325  0.6839199488718037  0.1330651945934704
  0.9082701824382369  0.5661551112679675  0.4669721548805086
  0.4151475806986227  0.0082756671979070  0.5188225810083509
  0.7017453452079678  0.0129378430050764  0.5009153206199741
  0.0212664706108114  0.3064220642051652  0.5111536621395558
  0.0345440249335738  0.4832915236536905  0.5103136861890079
  0.5535398266835685  0.0971782329543061  0.5085778041231350
  0.6046584686863881  0.0151709810845446  0.5060871051262126
  0.9903151522293498  0.4000619855511545  0.4952117941358978
  0.8648209918093244  0.6543292875144857  0.4578156754390577
  0.3206060241732942  0.0094654664618332  0.5230659448914210
  0.8527781895626063  0.1228750842342379  0.6607282782959629
  0.1707250156090154  0.8143067866671601  0.6310068185007012
  0.8666008597550245  0.4826772548790359  0.4492238009997251
  0.4674393066391644  0.9271413578122605  0.5166021757770167
  0.5585090482659822  0.9308973014164650  0.5102643636721425
  0.9079259901147267  0.4018450918535024  0.4647776536518364
  0.7637786076691668  0.2958148866167107  0.3166728794697704
  0.2570499171679899  0.7057757357922654  0.3095943243789279
  0.7358297569908174  0.7774689831104027  0.2944500039742834
  0.2589532555408738  0.3087817905322723  0.3310668258114120
  0.1706525873857956  0.1704483625501467  0.3531607923831999
  0.8631391403441313  0.8718286062066696  0.3287075893224980
  0.1542846184778455  0.8338882887877972  0.3459418602514717
  0.8761008633974114  0.1800587253008032  0.3516470920849670
  0.8297663650397311  0.2294464737653854  0.3011136657451772
  0.1964860733800293  0.7766038030389453  0.2950607649632957
  0.8088042172396754  0.8308331202430992  0.2767491998491067
  0.2141189015393792  0.2303984878739556  0.3073612260855825
  0.3028782914896055  0.6615029685727407  0.2593142675892466
  0.7186778122211521  0.3381622319013360  0.2682026665280404
  0.3053105142750638  0.3654989083451525  0.2903909991273039
  0.6841134004973526  0.7318630279317020  0.2485446772967492
  0.8397551929760425  0.8190378140084107  0.6378201748000194
  0.1251842087359520  0.1311814373721845  0.6657729691527265
  0.7475416413426075  0.2460816184635419  0.6900995360141522
  0.2649081300180782  0.6880064940127468  0.6687552597896484
  0.2186776847874867  0.7697052643133659  0.6822265907216831
  0.7932735526778103  0.1680483851826153  0.7081850834317933
  0.2402636626589256  0.2526079052137788  0.6975208110077702
  0.7458558668476911  0.6825657292363658  0.6722436682801955
  0.6919028080806555  0.2933375476763160  0.7331961563982432
  0.3095959752241626  0.6429466883765613  0.7165926732933841
  0.7832932963214461  0.1345226826289831  0.7710485666402960
  0.2181580184149041  0.8091780706758982  0.7456876378271602
  0.2880892355454208  0.2974084181926671  0.7461576174359195
  0.6972187623771404  0.6422256710047520  0.7211732545729319
  0.1805018418139142  0.1815269933466652  0.7139816341168128
  0.7813427320965260  0.7707807731831338  0.6836670203021669
  0.7299291080414108  0.1834417057592219  0.8148944225638246
  0.2626818666355888  0.7636553879816219  0.7933797651034737
  0.6389397255956339  0.6347769422671945  0.8324223183170787
  0.3300113238043068  0.3262318020046067  0.8596940175728491
  0.9919165657043010  0.5647627318296955  0.4967290281945580
  0.4616465748249752  0.0926612669194213  0.5150427859294524
  0.3525906009673250  0.6377619042771343  0.8335704705468316
  0.6318378648115797  0.3132520071518741  0.8457322644061875
  0.6848160323703780  0.2619192654116631  0.7968991368963998
  0.3076466004757918  0.6820917427138582  0.7800991905142496
  0.7138340591357348  0.7774323382421215  0.7906800347731675
  0.2170790991963756  0.2051910713730862  0.8267047146670592
  0.2774685974703672  0.2751106494932500  0.8103792658120312
  0.6820291854803457  0.6870631832385925  0.7806024133535843
  0.1705406101286613  0.1586215159338593  0.7784496037362274
  0.7641989599617602  0.8165570499944010  0.7422772117381697
  0.3743244306931501  0.3878011015850831  0.0178455819127734
  0.6324048023166355  0.6163696399414391  0.9857104865772328
  0.3905508782118758  0.6411414837793217  0.9905713911132068
  0.6169746557754081  0.3629090127350310  0.0001243147503089
  0.1272207596543637  0.8812664386199174  0.4963916472860603
  0.8819265273311530  0.1274688573526532  0.5029864187700142
  0.0192700027830313  0.0112984555879407  0.3757655248892462
  0.5197290958587502  0.5040697473271720  0.1307789968276651
  0.8741265122647022  0.8776206625282157  0.4866315422379017
  0.1435612810887932  0.1347085967994843  0.5068130166580644
  0.4930434783060491  0.4793789344564487  0.8732103633546373
  0.9985309130886790  0.9627433723796344  0.6278730442652289
  0.3413027583225130  0.1586957539128235  0.9443779465099027
  0.4612357252650057  0.8691441795251436  0.0239803442704911
  0.5792496374337261  0.9575950008626393  0.0601055044255432
  0.8459212278481090  0.3425385349947305  0.0473079562637722
  0.2644355523465620  0.2487919573075814  0.1484773237400674
  0.1313722131310939  0.8503942427416931  0.2207678403523019
  0.9263035922800142  0.9196041525081213  0.2340923904408641
  0.9004615124876949  0.1562370308220409  0.2251591977371490
  0.5891486837037263  0.6531944004617785  0.2282421907673537
  0.3271660721799563  0.4575213296357035  0.3560794106458687
  0.1380318898492590  0.1083781039554594  0.2529005421577963
  0.7738365337845750  0.2576521911201226  0.1005755285969130
  0.2405959616961013  0.7277753626289112  0.0919733823306927
  0.7992830100277573  0.7973201672624626  0.1140328457921953
  0.5017898526886384  0.3180163177685316  0.0974055152403395
  0.9342760273930182  0.2448427635383936  0.0992857113470365
  0.6798639980530368  0.5078430645439909  0.0778260833555535
  0.0228167764347376  0.6219763758816725  0.9535716758885329
  0.1188611284728012  0.5121085758804469  0.9892916556844966
  0.6664873170646999  0.3884303612432092  0.2795179453103955
  0.3524166126713979  0.6092579742779449  0.2695074291257242
  0.7204813056441921  0.7703645503758594  0.3454550746729836
  0.2558349098021395  0.3236410499917639  0.3829804933219592
  0.0227932962368129  0.6308188813791418  0.5099790757871645
  0.7778185778220106  0.2699249161617985  0.4043734052079770
  0.2352213555443043  0.7243037961971552  0.3978735872369015
  0.4611920717993030  0.7928203570316796  0.5164537855618576
  0.7664888641707890  0.4190739708318745  0.4039821493667191
  0.3211460162949749  0.8765597794625393  0.5252587258617609
  0.1335108111832497  0.5440732763592493  0.5509870351676440
  0.8757700209863302  0.3361760821403266  0.4538342973801122
  0.5494770977711099  0.2269427514959688  0.5053487065983475
  0.5990659202486626  0.8685627065086337  0.5089190180339145
  0.4217845470566317  0.1554100962375387  0.5166505036830742
  0.6107567711474857  0.3880089123128343  0.7520808665289636
  0.3811236192050487  0.5472499648672269  0.7438942392834917
  0.8627192242120287  0.0386312501899582  0.7508266822059539
  0.1486631964694141  0.9094058267613292  0.7221667792670630
  0.2615327671683829  0.7917523496112153  0.8426163308187142
  0.7230019091389295  0.1612406637110197  0.8643541102567340
  0.7921734020664104  0.8854664195153106  0.7501817362245902
  0.1237561391825039  0.1037272090721473  0.7900191957617935
  0.2658553066604696  0.6595716898279349  0.6195116877483926
  0.7561567148101815  0.2696419128720606  0.6411511999354573
  0.3355012303736302  0.3521690176503327  0.7349609448886625
  0.6719628438766279  0.5718684067270416  0.7149776514510222
  0.2909549834033882  0.3296636957672234  0.6347111365368718
  0.7410253229068928  0.5745740127419054  0.6182324957264029
  0.9936578700276044  0.7893109403807941  0.5686951464035843
  0.7665477789023214  0.5899683590917206  0.4202668319581022
  0.2422815582845672  0.2324136952012736  0.9143892116666663
  0.7214255200662976  0.8866084139702437  0.8429580489544364
  0.3039056696061166  0.4960496810561139  0.9198031054942888
  0.1970463135923310  0.0054973529066373  0.4081877098662048
  0.2222710305636468  0.0773826999151339  0.9068853965350669
  0.1022135451385040  0.2500586703448064  0.0795662274856923
  0.2091007014920550  0.9114807948037296  0.9298915323127446
  0.4132372684393246  0.5996430317727004  0.1605933373874109
  0.6332403695010385  0.4243686429135778  0.1708720269295796
  0.9005067388291437  0.8942240208984629  0.1927764710013733
  0.1679846851852957  0.1374167369545489  0.2150971276476312
  0.9369101389626238  0.1242224042131568  0.3365644062431414
  0.1094454456385137  0.9026765804562302  0.3311772099952961
  0.3459521278226134  0.4443044384980155  0.3117320516415845
  0.6138383456827157  0.6822680260198197  0.2688178704719917
  0.8502121005651020  0.1975472921934056  0.4107834808082913
  0.1676608643056881  0.8117203112397533  0.4058556700723415
  0.8454977302452704  0.8496571783206548  0.3855210954295529
  0.1848608523444710  0.1840746537138713  0.4126408726859552
  0.7429452038493949  0.3179292636460715  0.3794944082702827
  0.2732734986510721  0.6817231069197049  0.3706118174369308
  0.9273179090039037  0.9270710244399538  0.3135792078580479
  0.1201947494540789  0.1047231682329652  0.3306014346819026
  0.2749614382317986  0.9269715065063124  0.5234531449330149
  0.9583305089422822  0.2512397317223787  0.5253162668570681
  0.1149888126993517  0.4813541167559237  0.5399354860632215
  0.7406473427781322  0.9349500664943520  0.4954069092712388
  0.4213989157707800  0.8451832460728852  0.5221167684991102
  0.7860813129673332  0.4832597414606568  0.4194154657640752
  0.5953739538551091  0.1795798405617290  0.5038089366569380
  0.1026207463064495  0.2844278007652932  0.5079210197598130
  0.7454213423138043  0.0886511137093109  0.5033276767385004
  0.7846939581922001  0.6552499491588222  0.4319531538552113
  0.2743020461740784  0.0817124607618069  0.5259810259735858
  0.1487603262733970  0.0048673343950938  0.4398333544147448
  0.9019059981564297  0.7273904839150021  0.4749716224606715
  0.3873014646275976  0.3830712897892212  0.8405349335904759
  0.5871584177233586  0.5685745907738564  0.8170311297644446
  0.3981392284117504  0.5651617902552033  0.8190237400220752
  0.5783151626318741  0.3749674180485059  0.8250167053578110
  0.3132523972771821  0.3109180060064460  0.9193338741532813
  0.6598726014417196  0.6587276547869507  0.8898343208102517
  0.6953257712053400  0.8253685434733100  0.8462192395943831
  0.2043889611674246  0.1836692157282016  0.8896866939201544
  0.3517476450624670  0.5041132727853821  0.9507922694299324
  0.3441048522811272  0.6710603223546201  0.8901584574629240
  0.6406018185585438  0.2964530832256784  0.9042746546151221
  0.1211897468484224  0.8832020170119321  0.6481488766827326
  0.8971754030369752  0.0523096499206233  0.6782580030525907
  0.0819937042016790  0.0609317767947459  0.6838908916187663
  0.9057986797511433  0.8630878919558427  0.6634013466730337
  0.1778447055904806  0.8886332668880570  0.7623011084600861
  0.8244551469032473  0.0574108372252198  0.7892394219036518
  0.3526178892031027  0.5639842596332514  0.7020104541741361
  0.6483761764572549  0.3681061128174434  0.7136849916580772
  0.8224093578766940  0.8172680275492041  0.5786506278912142
  0.1216523013314657  0.1605400344716585  0.6091458164793053
  0.2516704694862995  0.2760515899008382  0.6353420511864485
  0.7640459280370564  0.6369852081406648  0.6153169714962488
  0.1782639868986138  0.7872165486555431  0.5721874626865002
  0.8597300829750125  0.1545870628137749  0.6052267821556683
  0.0026755965514340  0.8486037607153563  0.5495818828235954
  0.2210734600074176  0.8478891064717544  0.9462397393014612
  0.1629629501346983  0.2720233175612492  0.0650203714945974
  0.7539473931485361  0.4103448504922653  0.9837797746411709
  0.4111178676078140  0.2444921367969286  0.0228764184758461
  0.7744492093691875  0.5634876837485123  0.9846347736787777
  0.2236168167600354  0.3935643334370980  0.0202629442747195
  0.3284968265095571  0.7763350069628956  0.9965712116356400
  0.5586746502984568  0.2160395154833310  0.0091297678162405
  0.6831795136756895  0.6888587832492519  0.0742740116620055
  0.3376014354436023  0.4004866257639321  0.1211840698477644
  0.6921531780244905  0.3265004070922970  0.0953337624532935
  0.3190087941482957  0.6481258472149491  0.0854547084190855
  0.5987499456458067  0.6297306914887315  0.1529330610032460
  0.4400527512103736  0.4227060128720765  0.1984686176787349
  0.8239401281647503  0.2272888700830293  0.1253738839187051
  0.2018104431944110  0.7690774059618164  0.1197492738918058
  0.5068253193154320  0.3749226777132648  0.0746013791321758
  0.6244547954851498  0.5039941284672906  0.0534980258403763
  0.2403448700513948  0.0127413804599854  0.9182441949658795
  0.9953273361866337  0.2661871787162085  0.0852299726304651
  0.9642462151144358  0.5941056789534898  0.9605571768414691
  0.5638957162425342  0.0185681686582981  0.0458896302785163
  0.5146382511773169  0.6947852564256252  0.0263049690161665
  0.4469365712027979  0.5238544973851305  0.0423514515434675
  0.8897074160407286  0.0121211161173775  0.4334126874375883
  0.0897104675826412  0.0043671963314011  0.5505285665996524
  0.9130024611872543  0.9986327169701568  0.5500470597582066
  0.0171087277754154  0.1100775218047900  0.4605254414709279
  0.5021150340360236  0.6041930268131637  0.9304592982034023
  0.6119812001866123  0.4832666789194917  0.9341702752929066
  0.0083525225192176  0.8958865545355081  0.4387865743640660
  0.4866737032656090  0.3810877688313852  0.9508932784989454
 
  0.00000000E+00  0.00000000E+00  0.00000000E+00
  0.00000000E+00  0.00000000E+00  0.00000000E+00
  0.00000000E+00  0.00000000E+00  0.00000000E+00
  0.00000000E+00  0.00000000E+00  0.00000000E+00
  0.00000000E+00  0.00000000E+00  0.00000000E+00
  0.00000000E+00  0.00000000E+00  0.00000000E+00
  0.00000000E+00  0.00000000E+00  0.00000000E+00
  0.00000000E+00  0.00000000E+00  0.00000000E+00
  0.00000000E+00  0.00000000E+00  0.00000000E+00
  0.00000000E+00  0.00000000E+00  0.00000000E+00
  0.00000000E+00  0.00000000E+00  0.00000000E+00
  0.00000000E+00  0.00000000E+00  0.00000000E+00
  0.00000000E+00  0.00000000E+00  0.00000000E+00
  0.00000000E+00  0.00000000E+00  0.00000000E+00
  0.00000000E+00  0.00000000E+00  0.00000000E+00
  0.00000000E+00  0.00000000E+00  0.00000000E+00
  0.00000000E+00  0.00000000E+00  0.00000000E+00
  0.00000000E+00  0.00000000E+00  0.00000000E+00
  0.00000000E+00  0.00000000E+00  0.00000000E+00
  0.00000000E+00  0.00000000E+00  0.00000000E+00
  0.00000000E+00  0.00000000E+00  0.00000000E+00
  0.00000000E+00  0.00000000E+00  0.00000000E+00
  0.00000000E+00  0.00000000E+00  0.00000000E+00
  0.00000000E+00  0.00000000E+00  0.00000000E+00
  0.00000000E+00  0.00000000E+00  0.00000000E+00
  0.00000000E+00  0.00000000E+00  0.00000000E+00
  0.00000000E+00  0.00000000E+00  0.00000000E+00
  0.00000000E+00  0.00000000E+00  0.00000000E+00
  0.00000000E+00  0.00000000E+00  0.00000000E+00
  0.00000000E+00  0.00000000E+00  0.00000000E+00
  0.00000000E+00  0.00000000E+00  0.00000000E+00
  0.00000000E+00  0.00000000E+00  0.00000000E+00
  0.00000000E+00  0.00000000E+00  0.00000000E+00
  0.00000000E+00  0.00000000E+00  0.00000000E+00
  0.00000000E+00  0.00000000E+00  0.00000000E+00
  0.00000000E+00  0.00000000E+00  0.00000000E+00
  0.00000000E+00  0.00000000E+00  0.00000000E+00
  0.00000000E+00  0.00000000E+00  0.00000000E+00
  0.00000000E+00  0.00000000E+00  0.00000000E+00
  0.00000000E+00  0.00000000E+00  0.00000000E+00
  0.00000000E+00  0.00000000E+00  0.00000000E+00
  0.00000000E+00  0.00000000E+00  0.00000000E+00
  0.00000000E+00  0.00000000E+00  0.00000000E+00
  0.00000000E+00  0.00000000E+00  0.00000000E+00
  0.00000000E+00  0.00000000E+00  0.00000000E+00
  0.00000000E+00  0.00000000E+00  0.00000000E+00
  0.00000000E+00  0.00000000E+00  0.00000000E+00
  0.00000000E+00  0.00000000E+00  0.00000000E+00
  0.00000000E+00  0.00000000E+00  0.00000000E+00
  0.00000000E+00  0.00000000E+00  0.00000000E+00
  0.00000000E+00  0.00000000E+00  0.00000000E+00
  0.00000000E+00  0.00000000E+00  0.00000000E+00
  0.00000000E+00  0.00000000E+00  0.00000000E+00
  0.00000000E+00  0.00000000E+00  0.00000000E+00
  0.00000000E+00  0.00000000E+00  0.00000000E+00
  0.00000000E+00  0.00000000E+00  0.00000000E+00
  0.00000000E+00  0.00000000E+00  0.00000000E+00
  0.00000000E+00  0.00000000E+00  0.00000000E+00
  0.00000000E+00  0.00000000E+00  0.00000000E+00
  0.00000000E+00  0.00000000E+00  0.00000000E+00
  0.00000000E+00  0.00000000E+00  0.00000000E+00
  0.00000000E+00  0.00000000E+00  0.00000000E+00
  0.00000000E+00  0.00000000E+00  0.00000000E+00
  0.00000000E+00  0.00000000E+00  0.00000000E+00
  0.00000000E+00  0.00000000E+00  0.00000000E+00
  0.00000000E+00  0.00000000E+00  0.00000000E+00
  0.00000000E+00  0.00000000E+00  0.00000000E+00
  0.00000000E+00  0.00000000E+00  0.00000000E+00
  0.00000000E+00  0.00000000E+00  0.00000000E+00
  0.00000000E+00  0.00000000E+00  0.00000000E+00
  0.00000000E+00  0.00000000E+00  0.00000000E+00
  0.00000000E+00  0.00000000E+00  0.00000000E+00
  0.00000000E+00  0.00000000E+00  0.00000000E+00
  0.00000000E+00  0.00000000E+00  0.00000000E+00
  0.00000000E+00  0.00000000E+00  0.00000000E+00
  0.00000000E+00  0.00000000E+00  0.00000000E+00
  0.00000000E+00  0.00000000E+00  0.00000000E+00
  0.00000000E+00  0.00000000E+00  0.00000000E+00
  0.00000000E+00  0.00000000E+00  0.00000000E+00
  0.00000000E+00  0.00000000E+00  0.00000000E+00
  0.00000000E+00  0.00000000E+00  0.00000000E+00
  0.00000000E+00  0.00000000E+00  0.00000000E+00
  0.00000000E+00  0.00000000E+00  0.00000000E+00
  0.00000000E+00  0.00000000E+00  0.00000000E+00
  0.00000000E+00  0.00000000E+00  0.00000000E+00
  0.00000000E+00  0.00000000E+00  0.00000000E+00
  0.00000000E+00  0.00000000E+00  0.00000000E+00
  0.00000000E+00  0.00000000E+00  0.00000000E+00
  0.00000000E+00  0.00000000E+00  0.00000000E+00
  0.00000000E+00  0.00000000E+00  0.00000000E+00
  0.00000000E+00  0.00000000E+00  0.00000000E+00
  0.00000000E+00  0.00000000E+00  0.00000000E+00
  0.00000000E+00  0.00000000E+00  0.00000000E+00
  0.00000000E+00  0.00000000E+00  0.00000000E+00
  0.00000000E+00  0.00000000E+00  0.00000000E+00
  0.00000000E+00  0.00000000E+00  0.00000000E+00
  0.00000000E+00  0.00000000E+00  0.00000000E+00
  0.00000000E+00  0.00000000E+00  0.00000000E+00
  0.00000000E+00  0.00000000E+00  0.00000000E+00
  0.00000000E+00  0.00000000E+00  0.00000000E+00
  0.00000000E+00  0.00000000E+00  0.00000000E+00
  0.00000000E+00  0.00000000E+00  0.00000000E+00
  0.00000000E+00  0.00000000E+00  0.00000000E+00
  0.00000000E+00  0.00000000E+00  0.00000000E+00
  0.00000000E+00  0.00000000E+00  0.00000000E+00
  0.00000000E+00  0.00000000E+00  0.00000000E+00
  0.00000000E+00  0.00000000E+00  0.00000000E+00
  0.00000000E+00  0.00000000E+00  0.00000000E+00
  0.00000000E+00  0.00000000E+00  0.00000000E+00
  0.00000000E+00  0.00000000E+00  0.00000000E+00
  0.00000000E+00  0.00000000E+00  0.00000000E+00
  0.00000000E+00  0.00000000E+00  0.00000000E+00
  0.00000000E+00  0.00000000E+00  0.00000000E+00
  0.00000000E+00  0.00000000E+00  0.00000000E+00
  0.00000000E+00  0.00000000E+00  0.00000000E+00
  0.00000000E+00  0.00000000E+00  0.00000000E+00
  0.00000000E+00  0.00000000E+00  0.00000000E+00
  0.00000000E+00  0.00000000E+00  0.00000000E+00
  0.00000000E+00  0.00000000E+00  0.00000000E+00
  0.00000000E+00  0.00000000E+00  0.00000000E+00
  0.00000000E+00  0.00000000E+00  0.00000000E+00
  0.00000000E+00  0.00000000E+00  0.00000000E+00
  0.00000000E+00  0.00000000E+00  0.00000000E+00
  0.00000000E+00  0.00000000E+00  0.00000000E+00
  0.00000000E+00  0.00000000E+00  0.00000000E+00
  0.00000000E+00  0.00000000E+00  0.00000000E+00
  0.00000000E+00  0.00000000E+00  0.00000000E+00
  0.00000000E+00  0.00000000E+00  0.00000000E+00
  0.00000000E+00  0.00000000E+00  0.00000000E+00
  0.00000000E+00  0.00000000E+00  0.00000000E+00
  0.00000000E+00  0.00000000E+00  0.00000000E+00
  0.00000000E+00  0.00000000E+00  0.00000000E+00
  0.00000000E+00  0.00000000E+00  0.00000000E+00
  0.00000000E+00  0.00000000E+00  0.00000000E+00
  0.00000000E+00  0.00000000E+00  0.00000000E+00
  0.00000000E+00  0.00000000E+00  0.00000000E+00
  0.00000000E+00  0.00000000E+00  0.00000000E+00
  0.00000000E+00  0.00000000E+00  0.00000000E+00
  0.00000000E+00  0.00000000E+00  0.00000000E+00
  0.00000000E+00  0.00000000E+00  0.00000000E+00
  0.00000000E+00  0.00000000E+00  0.00000000E+00
  0.00000000E+00  0.00000000E+00  0.00000000E+00
  0.00000000E+00  0.00000000E+00  0.00000000E+00
  0.00000000E+00  0.00000000E+00  0.00000000E+00
  0.00000000E+00  0.00000000E+00  0.00000000E+00
  0.00000000E+00  0.00000000E+00  0.00000000E+00
  0.00000000E+00  0.00000000E+00  0.00000000E+00
  0.00000000E+00  0.00000000E+00  0.00000000E+00
  0.00000000E+00  0.00000000E+00  0.00000000E+00
  0.00000000E+00  0.00000000E+00  0.00000000E+00
  0.00000000E+00  0.00000000E+00  0.00000000E+00
  0.00000000E+00  0.00000000E+00  0.00000000E+00
  0.00000000E+00  0.00000000E+00  0.00000000E+00
  0.00000000E+00  0.00000000E+00  0.00000000E+00
  0.00000000E+00  0.00000000E+00  0.00000000E+00
  0.00000000E+00  0.00000000E+00  0.00000000E+00
  0.00000000E+00  0.00000000E+00  0.00000000E+00
  0.00000000E+00  0.00000000E+00  0.00000000E+00
  0.00000000E+00  0.00000000E+00  0.00000000E+00
  0.00000000E+00  0.00000000E+00  0.00000000E+00
  0.00000000E+00  0.00000000E+00  0.00000000E+00
  0.00000000E+00  0.00000000E+00  0.00000000E+00
  0.00000000E+00  0.00000000E+00  0.00000000E+00
  0.00000000E+00  0.00000000E+00  0.00000000E+00
  0.00000000E+00  0.00000000E+00  0.00000000E+00
  0.00000000E+00  0.00000000E+00  0.00000000E+00
  0.00000000E+00  0.00000000E+00  0.00000000E+00
  0.00000000E+00  0.00000000E+00  0.00000000E+00
  0.00000000E+00  0.00000000E+00  0.00000000E+00
  0.00000000E+00  0.00000000E+00  0.00000000E+00
  0.00000000E+00  0.00000000E+00  0.00000000E+00
  0.00000000E+00  0.00000000E+00  0.00000000E+00
  0.00000000E+00  0.00000000E+00  0.00000000E+00
  0.00000000E+00  0.00000000E+00  0.00000000E+00
  0.00000000E+00  0.00000000E+00  0.00000000E+00
  0.00000000E+00  0.00000000E+00  0.00000000E+00
  0.00000000E+00  0.00000000E+00  0.00000000E+00
  0.00000000E+00  0.00000000E+00  0.00000000E+00
  0.00000000E+00  0.00000000E+00  0.00000000E+00
  0.00000000E+00  0.00000000E+00  0.00000000E+00
  0.00000000E+00  0.00000000E+00  0.00000000E+00
  0.00000000E+00  0.00000000E+00  0.00000000E+00
  0.00000000E+00  0.00000000E+00  0.00000000E+00
  0.00000000E+00  0.00000000E+00  0.00000000E+00
  0.00000000E+00  0.00000000E+00  0.00000000E+00
  0.00000000E+00  0.00000000E+00  0.00000000E+00
  0.00000000E+00  0.00000000E+00  0.00000000E+00
  0.00000000E+00  0.00000000E+00  0.00000000E+00
  0.00000000E+00  0.00000000E+00  0.00000000E+00
  0.00000000E+00  0.00000000E+00  0.00000000E+00
  0.00000000E+00  0.00000000E+00  0.00000000E+00
  0.00000000E+00  0.00000000E+00  0.00000000E+00
  0.00000000E+00  0.00000000E+00  0.00000000E+00
  0.00000000E+00  0.00000000E+00  0.00000000E+00
  0.00000000E+00  0.00000000E+00  0.00000000E+00
  0.00000000E+00  0.00000000E+00  0.00000000E+00
  0.00000000E+00  0.00000000E+00  0.00000000E+00
  0.00000000E+00  0.00000000E+00  0.00000000E+00
  0.00000000E+00  0.00000000E+00  0.00000000E+00
  0.00000000E+00  0.00000000E+00  0.00000000E+00
  0.00000000E+00  0.00000000E+00  0.00000000E+00
  0.00000000E+00  0.00000000E+00  0.00000000E+00
  0.00000000E+00  0.00000000E+00  0.00000000E+00
  0.00000000E+00  0.00000000E+00  0.00000000E+00
  0.00000000E+00  0.00000000E+00  0.00000000E+00
  0.00000000E+00  0.00000000E+00  0.00000000E+00
  0.00000000E+00  0.00000000E+00  0.00000000E+00
  0.00000000E+00  0.00000000E+00  0.00000000E+00
  0.00000000E+00  0.00000000E+00  0.00000000E+00
  0.00000000E+00  0.00000000E+00  0.00000000E+00
  0.00000000E+00  0.00000000E+00  0.00000000E+00
  0.00000000E+00  0.00000000E+00  0.00000000E+00
  0.00000000E+00  0.00000000E+00  0.00000000E+00
  0.00000000E+00  0.00000000E+00  0.00000000E+00
  0.00000000E+00  0.00000000E+00  0.00000000E+00
  0.00000000E+00  0.00000000E+00  0.00000000E+00
  0.00000000E+00  0.00000000E+00  0.00000000E+00
  0.00000000E+00  0.00000000E+00  0.00000000E+00
  0.00000000E+00  0.00000000E+00  0.00000000E+00
  0.00000000E+00  0.00000000E+00  0.00000000E+00
  0.00000000E+00  0.00000000E+00  0.00000000E+00
  0.00000000E+00  0.00000000E+00  0.00000000E+00
  0.00000000E+00  0.00000000E+00  0.00000000E+00
  0.00000000E+00  0.00000000E+00  0.00000000E+00
  0.00000000E+00  0.00000000E+00  0.00000000E+00
  0.00000000E+00  0.00000000E+00  0.00000000E+00
  0.00000000E+00  0.00000000E+00  0.00000000E+00
  0.00000000E+00  0.00000000E+00  0.00000000E+00
  0.00000000E+00  0.00000000E+00  0.00000000E+00
  0.00000000E+00  0.00000000E+00  0.00000000E+00
  0.00000000E+00  0.00000000E+00  0.00000000E+00
  0.00000000E+00  0.00000000E+00  0.00000000E+00
  0.00000000E+00  0.00000000E+00  0.00000000E+00
  0.00000000E+00  0.00000000E+00  0.00000000E+00
  0.00000000E+00  0.00000000E+00  0.00000000E+00
  0.00000000E+00  0.00000000E+00  0.00000000E+00
  0.00000000E+00  0.00000000E+00  0.00000000E+00
  0.00000000E+00  0.00000000E+00  0.00000000E+00
  0.00000000E+00  0.00000000E+00  0.00000000E+00
  0.00000000E+00  0.00000000E+00  0.00000000E+00
  0.00000000E+00  0.00000000E+00  0.00000000E+00
  0.00000000E+00  0.00000000E+00  0.00000000E+00
  0.00000000E+00  0.00000000E+00  0.00000000E+00
  0.00000000E+00  0.00000000E+00  0.00000000E+00
  0.00000000E+00  0.00000000E+00  0.00000000E+00
  0.00000000E+00  0.00000000E+00  0.00000000E+00
  0.00000000E+00  0.00000000E+00  0.00000000E+00
  0.00000000E+00  0.00000000E+00  0.00000000E+00
  0.00000000E+00  0.00000000E+00  0.00000000E+00
  0.00000000E+00  0.00000000E+00  0.00000000E+00
  0.00000000E+00  0.00000000E+00  0.00000000E+00
  0.00000000E+00  0.00000000E+00  0.00000000E+00
