# Supplementary material for: Dramatic Enhancement of Rare-Earth Metal–Organic Framework Stability Via Metal Cluster Fluorination
Source: JACS Au. 2022 Aug 9;2(8):1889–98. doi: 10.1021/jacsau.2c00259 (PMC9400048; doi:10.1021/jacsau.2c00259)
Supplement: Supplementary file 2 — au2c00259_si_002.zip [file au2c00259_si_002.zip › jacs_supplement/poscars/empty_stability/dobdc/mixed/yb/single/five/POSCAR]

POSCAR file written by OVITO Basic 3.5.4
   1.00000000000000     
    15.1194397967875442   -0.0203598801815223    0.0562307375065930
    -0.0665589351730298   14.6843484510335394   -0.0650148115516142
     0.1943487381681712   -0.1186681986006149   21.0663789526599246
   C    Yb   H    O    F 
    96    12    63    83     5
Direct
  0.3578690015395978  0.9334609271179914  0.9716444419879409
  0.0635054640107384  0.3902031667581340  0.0303985826897204
  0.4773966604209221  0.1927014712934465  0.0073213136064254
  0.7986291268187600  0.4812283302620131  0.9968264094656121
  0.4486628168839104  0.0976624819532788  0.9910648440657823
  0.8936343624160088  0.4596583087696970  0.0089247842499063
  0.4872639511033370  0.0158027840340367  0.0109260382490675
  0.4402268132913107  0.9349869750124142  0.0018061844345496
  0.9686638016528235  0.5118913820218935  0.9916778825027421
  0.0521433761896262  0.4752194249590715  0.0017903144265290
  0.3698415949496336  0.0948843000414215  0.9579132851107701
  0.9055689123897324  0.3768903331464060  0.0389188634642039
  0.3238764883786587  0.0147654536137978  0.9470272459853248
  0.9880122923153465  0.3418134222732689  0.0511259666141157
  0.3060511928851852  0.8491850666892233  0.9710788504219323
  0.1528881866141774  0.3523929882794334  0.0340975639375429
  0.6677696499050612  0.6675145481740543  0.1380605747929948
  0.3514354342895345  0.3849010828359880  0.1732166563209887
  0.3522934078158286  0.6504501586360760  0.1468952036299243
  0.6741383616030490  0.3527649331483929  0.1533510750996996
  0.7870657776229351  0.7734762817330392  0.1708804272672921
  0.2502271966169189  0.2594022868128150  0.1993722468601078
  0.2311863447520608  0.7562201556492951  0.1832845176002209
  0.7953567275014848  0.2446690273315539  0.1851490901815325
  0.7157539434125155  0.7172583149314775  0.1879656728791161
  0.2990859134596775  0.3338253644336646  0.2211305467469629
  0.2993995411766051  0.6939281177499552  0.1978171953821857
  0.7306719506572605  0.3103739450714471  0.2017767077891364
  0.8409476369839552  0.2009551045871731  0.2328355318844402
  0.1882568219967808  0.8011066614224731  0.2332300628539983
  0.2040799339689130  0.2027393615173025  0.2411117561464664
  0.8343176770331340  0.8217385560846182  0.2166184780643761
  0.6899268662187339  0.7086477548868615  0.2528512495321777
  0.3002798101164643  0.3555775751603534  0.2867145347610105
  0.3199612996852039  0.6753993041133555  0.2608500578862731
  0.7165388975255951  0.3338782996978225  0.2654828614865465
  0.8247252009268067  0.2224304341470571  0.2965991789953222
  0.2091387756577205  0.7831018924202695  0.2963132387352587
  0.2099015100549764  0.2212729937920983  0.3069874451394483
  0.8084585391366517  0.8123886269683140  0.2812639896646871
  0.7631003251908552  0.2911689669647330  0.3128406756992064
  0.2747452209798453  0.7178129300168337  0.3106804938404011
  0.2567101512607692  0.2979119075238827  0.3285192792654144
  0.7371373161615082  0.7568708003407920  0.2982876850734186
  0.8701996840686519  0.1701571346296262  0.3463342119331685
  0.1624841956298582  0.8345129667894895  0.3468322195769105
  0.1689336225551941  0.1603905050808478  0.3539088364045924
  0.8562536722537075  0.8590320888818894  0.3328351377477503
  0.9057474974006183  0.5648514722694458  0.4607624925033775
  0.4176410583544907  0.9989114072818168  0.5024367537635541
  0.0126689189083038  0.3066413530052472  0.5068664490467327
  0.7015159120228063  0.0094561231528090  0.4945041767757132
  0.9912121543327288  0.4009656289594403  0.4853738882187386
  0.6025684201649781  0.0108659963292155  0.4963243091322269
  0.0271273543227295  0.4827853882352855  0.5091554022699754
  0.5515151628333399  0.0911028513570074  0.4935033629350727
  0.9181453218896465  0.4033994601504887  0.4458986961780695
  0.5602398572280407  0.9265345619532965  0.5018312495352362
  0.8742552677687954  0.4834116839758522  0.4332447496070841
  0.4692347310975578  0.9197626517502684  0.5047072935929293
  0.8556293119972267  0.6497447924994759  0.4579729834284905
  0.3207618754894739  0.9980957644621569  0.5038109228753456
  0.1546045147583968  0.8148708862263732  0.6418688554939322
  0.8473881424971665  0.1387686991583550  0.6603079033234707
  0.8432809070496390  0.8290613290660005  0.6448740578487602
  0.1565089940614754  0.1335838468362951  0.6621384892500970
  0.2661520182595751  0.7009819417061536  0.6749158826816029
  0.7402428636548208  0.2571089850591690  0.6915308555378274
  0.7525266230494054  0.6928939808866872  0.6833522727156804
  0.2549607047614160  0.2649754801134350  0.6982948079224016
  0.2057061012971815  0.7695358189002235  0.6913767842305987
  0.7926779676547469  0.1841380204152543  0.7095765899712063
  0.7904763775549171  0.7795626443608938  0.6936658907897026
  0.2000733715614516  0.1890782981955681  0.7124966250597495
  0.2972983256321555  0.3099043998238429  0.7477971909777423
  0.7038461457806946  0.6532626472227960  0.7323065013531291
  0.6871540507320475  0.3030288456431691  0.7354440355457328
  0.3158020003158768  0.6575493741173659  0.7207076338298251
  0.1942919642176548  0.7958601441246458  0.7562016513312813
  0.7925970600584407  0.1546845244308344  0.7735009423553123
  0.7782119713445113  0.8226363843681028  0.7523846670130041
  0.1868846749528927  0.1640236710978584  0.7758309535205257
  0.2853275850363843  0.2839711276867476  0.8107267509585867
  0.6915693372991996  0.6963321222272967  0.7912038733741724
  0.6876513740105281  0.2743702510877029  0.7996855764062403
  0.3053403007907178  0.6855398427184056  0.7851848190558002
  0.2276620209925824  0.2110343765895522  0.8249843420759220
  0.7287178459644892  0.7836330129628024  0.8012773101996871
  0.7399998432059505  0.2010198148024358  0.8176918947192249
  0.2450994243983260  0.7532882264208780  0.8016896282589911
  0.3344145365472500  0.3341655772878624  0.8604585357897037
  0.6435405828279599  0.6454350751528892  0.8413401212472493
  0.6343808939696913  0.3223728280997165  0.8484343504165821
  0.3567431856865895  0.6438301905972068  0.8364084862193479
  0.9830808901003891  0.5635289985141370  0.4968094414007140
  0.4598092982659949  0.0834674550297407  0.4971253396129782
  0.3702816653473846  0.3862132018094613  0.0156769241742367
  0.6337126992192310  0.6159053139373114  0.9908532555719276
  0.6130788315388074  0.3630420411757740  0.0013744135277349
  0.3903447893581102  0.6406420329849425  0.9935896618022397
  0.5140725554805599  0.4998712588978123  0.1307040947437130
  0.0123476658260699  0.0023343325369538  0.3768706027980784
  0.1211085440623663  0.8705067088766896  0.4972520730491752
  0.8871035530456055  0.1230109795166641  0.5048852582393266
  0.8734922887230283  0.8724180479709887  0.4922022836010740
  0.1313122890634020  0.1232509983790422  0.5072746486927926
  0.9999959869256116  0.9844594952195962  0.6236810064935483
  0.4968331452526584  0.4873187128055960  0.8760505321557375
  0.3425629625710371  0.1598249290235714  0.9435141344624185
  0.4654344786364746  0.8703616531173282  0.0198335363425102
  0.8462832360522796  0.3382029190333427  0.0513731242201487
  0.5829717425867216  0.9583461320290780  0.0535015546611959
  0.1119428641124287  0.5116903224535037  0.9862321821257609
  0.0143937766992934  0.6213356478472036  0.9543646965699040
  0.9365983535811893  0.2374647228728222  0.0947166690084700
  0.5185401484049947  0.7095181148779233  0.0778808025215341
  0.7633442051188482  0.2536319754006371  0.0994157948264345
  0.2468176806402482  0.7343928872367513  0.0958801140000389
  0.4962255831470088  0.3159399584925353  0.0967076481943252
  0.8060514679001898  0.7784891753651237  0.1207706704032390
  0.2488158827223401  0.2452034230168749  0.1483599403175404
  0.1372395408325175  0.8511657968509354  0.2231665119288948
  0.8887386046678856  0.1475674399058349  0.2210232115168083
  0.9258767998136150  0.9015240450328221  0.2397752708563985
  0.1307124933347907  0.1020822422926955  0.2563547557477932
  0.3285420361892193  0.4418135763212163  0.3519270902069351
  0.5982651082239343  0.6285245295205044  0.2319608276722676
  0.6667040066683043  0.3852380005857015  0.2772948169150027
  0.3719964121727415  0.6262995877457200  0.2706577239465844
  0.2574972468921501  0.3108184997224583  0.3798831655402637
  0.7194191605038895  0.7508571312244712  0.3485241548444975
  0.0138510691816478  0.1779559386767886  0.4170277492803294
  0.8381475922801229  0.0008430574610614  0.4105729681169592
  0.2529200175473392  0.7351889748205167  0.3975388996502929
  0.7830453970537903  0.2662631206910291  0.3994466094265547
  0.0018039513754573  0.8247035768512632  0.3995413502338820
  0.0046765477680282  0.6280910764283405  0.5183459749991144
  0.4177388079604683  0.1439208434568897  0.4954002367382486
  0.6028947068702237  0.8665026720845717  0.5036536835912031
  0.8914722136263009  0.3385043177430305  0.4289237613262458
  0.5462369269096357  0.2200285343200719  0.4847290037436025
  0.4655072957475141  0.7860277536457971  0.5021206112997163
  0.7767650107617641  0.4191735829603900  0.3895505722983970
  0.1109676037162401  0.5394752832116154  0.5646952511685228
  0.3280362900947509  0.8667775405195215  0.5052511787419434
  0.7663846600976072  0.5849076963017765  0.4130743793415519
  0.9990143498926187  0.1682202924351941  0.5906531497862204
  0.1666554413261494  0.9946430233112906  0.5951625082482366
  0.9897157492136515  0.8155428393044986  0.5870253271230652
  0.3011284260106279  0.3505623326418785  0.6394294942013445
  0.8309404472558271  0.9899953051940003  0.5869387282630711
  0.7412601479964493  0.5870791654627112  0.6309546355039757
  0.2743440057650517  0.6815597389041486  0.6249288456180366
  0.7415414025716558  0.2778022611022379  0.6418291374369360
  0.6747042143008670  0.5851621365799957  0.7262221404728422
  0.3418648934443524  0.3674815335013832  0.7382823212318712
  0.6040693511587207  0.3933665256202445  0.7550584838725740
  0.3999366628944188  0.5712565228159789  0.7439920299877514
  0.1077781967425580  0.8803143502577058  0.7353389071502860
  0.8770652976477180  0.0658531228923636  0.7526493154631240
  0.1430960998714070  0.1060770257070160  0.7855405555944941
  0.8091061018324552  0.8897068561574528  0.7594460985540650
  0.2372698618230871  0.7730041339074276  0.8516018585149183
  0.7393299523655870  0.1806212273023746  0.8674773391366699
  0.2471824271013716  0.2346284823832789  0.9123295365647976
  0.7438985695033153  0.8891705913474297  0.8532666885393212
  0.3071584107630514  0.5018499209614404  0.9185302221055665
  0.2144768614043429  0.9124143805753633  0.9286548030244930
  0.1027974696366201  0.2449206493130802  0.0713807559788862
  0.1754798585309914  0.0022979897872020  0.4089444324367975
  0.2277358575021893  0.0789026892188147  0.9046764562283229
  0.5575450339711665  0.2173175268207785  0.0074461488195681
  0.3335250071699605  0.7781093693063355  0.9956479199732300
  0.7724581525984036  0.5623683901248668  0.9918201384136154
  0.2191277255280681  0.3948110412789916  0.0148148014288694
  0.2266917174443179  0.8494034883740653  0.9457483591736064
  0.1619635057849109  0.2690045749555594  0.0565975542131127
  0.4111903343542593  0.2442660736534918  0.0190784757518330
  0.7492013739892016  0.4108789011357601  0.9947851746532876
  0.5657593189437620  0.0196913752342098  0.0413823993385023
  0.9569549976817413  0.5934317083053671  0.9636822870217188
  0.2452111649617947  0.0144269393136867  0.9163478241698328
  0.9960542622900803  0.2600833581233957  0.0810089467593045
  0.5011365991421286  0.3732760706398679  0.0741446894672890
  0.5158927093296057  0.6876942227128708  0.0341612900457946
  0.6871763550116228  0.6787431602882208  0.0800505598360175
  0.3254549800796269  0.3819366804229531  0.1159473131233355
  0.3248386656293647  0.6581748093005402  0.0892059052022915
  0.6812818299489010  0.3216426627106301  0.0959221325837518
  0.2082879800239539  0.7747678327608867  0.1233237830122391
  0.8130659897260628  0.2225658713069336  0.1233883753320058
  0.6042414035932921  0.6138775751843184  0.1566297216886099
  0.4210709677115503  0.4260514391681838  0.1912022623234151
  0.4231082470233432  0.6105224475089770  0.1608079427267768
  0.6216412215575247  0.4150741990368303  0.1707649929057808
  0.1573453041663342  0.1322294907926320  0.2176128875481211
  0.9027873395295529  0.8751341834989361  0.1988208754144409
  0.6217027434763338  0.6559902104834094  0.2723789199562958
  0.3426837732430883  0.4324904211691702  0.3069902190149918
  0.9254985602383243  0.1103351422378509  0.3298408344999544
  0.1109975700153001  0.8978971978304457  0.3321116565431765
  0.1180852381188160  0.0957007700472090  0.3323603208661794
  0.9221802767891916  0.9118165638945968  0.3171348173994417
  0.7480086620456419  0.3153165430819271  0.3749557348269121
  0.2950331924896332  0.6969323386519264  0.3712167030797318
  0.8487383772690791  0.1898600303377975  0.4048840568066723
  0.1776863414250514  0.8113882383836568  0.4057549569842536
  0.1852972965189323  0.1725051345909279  0.4121661246736110
  0.8318170474436144  0.8451271605189916  0.3894471408356068
  0.0038792487904828  0.8679374032496838  0.4348233143203615
  0.0133282482308275  0.1246346626120101  0.4440362588778015
  0.8905742538384871  0.0040807027316987  0.4368956067494523
  0.1309665109602633  0.9959839104475350  0.4425013535665769
  0.8850936736421247  0.7212497586923732  0.4815704525056503
  0.0903898761750241  0.2760544134222869  0.5092963272477391
  0.7428855039469155  0.0845076522604700  0.4965773840023999
  0.2772907242592950  0.0685391333409981  0.5041769573703689
  0.7770203472127974  0.6481590255699743  0.4312478457057125
  0.2807343482521674  0.9155063776495354  0.5039111678922410
  0.9420171472988557  0.2621892844161451  0.5197093345836450
  0.7361122522738199  0.9307436366600612  0.4916245718278986
  0.0995111486825664  0.4790721014720418  0.5466995554467360
  0.5915793842143842  0.1730317882088457  0.4867301329833538
  0.7988699138032800  0.4838709380474526  0.3985063411435164
  0.4260250366009188  0.8372557876387958  0.5104699430060720
  0.0087420964115950  0.1114883013094925  0.5671832613533141
  0.9981762860972054  0.8578966661592489  0.5521396277503570
  0.1248087394987323  0.9862632966872198  0.5607713575322180
  0.8830017994468022  0.9921556872789026  0.5593016508045068
  0.1685025764566959  0.7955565951371995  0.5830946208200558
  0.8385168487155212  0.1622871640360728  0.6032604192734681
  0.8226079786007929  0.8189908734402565  0.5871135318294165
  0.1793258235356703  0.1501215115525412  0.6050734718519735
  0.7667633246000278  0.6480931096145852  0.6270781726051453
  0.2664416548818380  0.2941915882336446  0.6377526824792668
  0.0971482915316173  0.8739252433489071  0.6610122937629797
  0.9019209514763844  0.0764820294011059  0.6785091400944410
  0.9056758482916578  0.8806412915001118  0.6652829611687210
  0.1011614918455450  0.0719072758001218  0.6788703399483964
  0.6380376569082813  0.3736192866242192  0.7157354501308930
  0.3722496916896603  0.5908104692548477  0.7029694149235013
  0.1373170106898201  0.8604917566389076  0.7756648370534762
  0.8416766337909181  0.0832996711838661  0.7920125362691408
  0.3903365518562154  0.3933013228987363  0.8430267719758575
  0.5926272782380479  0.5803764196746144  0.8250025692354015
  0.5797701639186386  0.3833781755068770  0.8285369339486124
  0.4084375621427796  0.5775358890813109  0.8203788802087644
  0.2124459724676910  0.1864096672974043  0.8867429237924611
  0.7154598384489148  0.8294206959250516  0.8569760279744685
  0.3162931070796233  0.3151126042492933  0.9189236267487289
  0.6586772777783025  0.6692942582659427  0.8986761114740105
  0.6429640558452050  0.3035581402390051  0.9062959133541781
  0.3476856352161306  0.6731615545572609  0.8927551644265961
  0.3520461110480895  0.5067546185716765  0.9510400290843037
  0.6078897128205369  0.5014113784149359  0.0515118173954860
  0.4286877620289928  0.5190494760936275  0.0495025704581522
  0.5037087860756699  0.6035480980425163  0.9381949668688279
  0.4868920051526331  0.3882168057610187  0.9527257978365782
  0.6165659979278644  0.4862578966039806  0.9361909764482022
 
  0.00000000E+00  0.00000000E+00  0.00000000E+00
  0.00000000E+00  0.00000000E+00  0.00000000E+00
  0.00000000E+00  0.00000000E+00  0.00000000E+00
  0.00000000E+00  0.00000000E+00  0.00000000E+00
  0.00000000E+00  0.00000000E+00  0.00000000E+00
  0.00000000E+00  0.00000000E+00  0.00000000E+00
  0.00000000E+00  0.00000000E+00  0.00000000E+00
  0.00000000E+00  0.00000000E+00  0.00000000E+00
  0.00000000E+00  0.00000000E+00  0.00000000E+00
  0.00000000E+00  0.00000000E+00  0.00000000E+00
  0.00000000E+00  0.00000000E+00  0.00000000E+00
  0.00000000E+00  0.00000000E+00  0.00000000E+00
  0.00000000E+00  0.00000000E+00  0.00000000E+00
  0.00000000E+00  0.00000000E+00  0.00000000E+00
  0.00000000E+00  0.00000000E+00  0.00000000E+00
  0.00000000E+00  0.00000000E+00  0.00000000E+00
  0.00000000E+00  0.00000000E+00  0.00000000E+00
  0.00000000E+00  0.00000000E+00  0.00000000E+00
  0.00000000E+00  0.00000000E+00  0.00000000E+00
  0.00000000E+00  0.00000000E+00  0.00000000E+00
  0.00000000E+00  0.00000000E+00  0.00000000E+00
  0.00000000E+00  0.00000000E+00  0.00000000E+00
  0.00000000E+00  0.00000000E+00  0.00000000E+00
  0.00000000E+00  0.00000000E+00  0.00000000E+00
  0.00000000E+00  0.00000000E+00  0.00000000E+00
  0.00000000E+00  0.00000000E+00  0.00000000E+00
  0.00000000E+00  0.00000000E+00  0.00000000E+00
  0.00000000E+00  0.00000000E+00  0.00000000E+00
  0.00000000E+00  0.00000000E+00  0.00000000E+00
  0.00000000E+00  0.00000000E+00  0.00000000E+00
  0.00000000E+00  0.00000000E+00  0.00000000E+00
  0.00000000E+00  0.00000000E+00  0.00000000E+00
  0.00000000E+00  0.00000000E+00  0.00000000E+00
  0.00000000E+00  0.00000000E+00  0.00000000E+00
  0.00000000E+00  0.00000000E+00  0.00000000E+00
  0.00000000E+00  0.00000000E+00  0.00000000E+00
  0.00000000E+00  0.00000000E+00  0.00000000E+00
  0.00000000E+00  0.00000000E+00  0.00000000E+00
  0.00000000E+00  0.00000000E+00  0.00000000E+00
  0.00000000E+00  0.00000000E+00  0.00000000E+00
  0.00000000E+00  0.00000000E+00  0.00000000E+00
  0.00000000E+00  0.00000000E+00  0.00000000E+00
  0.00000000E+00  0.00000000E+00  0.00000000E+00
  0.00000000E+00  0.00000000E+00  0.00000000E+00
  0.00000000E+00  0.00000000E+00  0.00000000E+00
  0.00000000E+00  0.00000000E+00  0.00000000E+00
  0.00000000E+00  0.00000000E+00  0.00000000E+00
  0.00000000E+00  0.00000000E+00  0.00000000E+00
  0.00000000E+00  0.00000000E+00  0.00000000E+00
  0.00000000E+00  0.00000000E+00  0.00000000E+00
  0.00000000E+00  0.00000000E+00  0.00000000E+00
  0.00000000E+00  0.00000000E+00  0.00000000E+00
  0.00000000E+00  0.00000000E+00  0.00000000E+00
  0.00000000E+00  0.00000000E+00  0.00000000E+00
  0.00000000E+00  0.00000000E+00  0.00000000E+00
  0.00000000E+00  0.00000000E+00  0.00000000E+00
  0.00000000E+00  0.00000000E+00  0.00000000E+00
  0.00000000E+00  0.00000000E+00  0.00000000E+00
  0.00000000E+00  0.00000000E+00  0.00000000E+00
  0.00000000E+00  0.00000000E+00  0.00000000E+00
  0.00000000E+00  0.00000000E+00  0.00000000E+00
  0.00000000E+00  0.00000000E+00  0.00000000E+00
  0.00000000E+00  0.00000000E+00  0.00000000E+00
  0.00000000E+00  0.00000000E+00  0.00000000E+00
  0.00000000E+00  0.00000000E+00  0.00000000E+00
  0.00000000E+00  0.00000000E+00  0.00000000E+00
  0.00000000E+00  0.00000000E+00  0.00000000E+00
  0.00000000E+00  0.00000000E+00  0.00000000E+00
  0.00000000E+00  0.00000000E+00  0.00000000E+00
  0.00000000E+00  0.00000000E+00  0.00000000E+00
  0.00000000E+00  0.00000000E+00  0.00000000E+00
  0.00000000E+00  0.00000000E+00  0.00000000E+00
  0.00000000E+00  0.00000000E+00  0.00000000E+00
  0.00000000E+00  0.00000000E+00  0.00000000E+00
  0.00000000E+00  0.00000000E+00  0.00000000E+00
  0.00000000E+00  0.00000000E+00  0.00000000E+00
  0.00000000E+00  0.00000000E+00  0.00000000E+00
  0.00000000E+00  0.00000000E+00  0.00000000E+00
  0.00000000E+00  0.00000000E+00  0.00000000E+00
  0.00000000E+00  0.00000000E+00  0.00000000E+00
  0.00000000E+00  0.00000000E+00  0.00000000E+00
  0.00000000E+00  0.00000000E+00  0.00000000E+00
  0.00000000E+00  0.00000000E+00  0.00000000E+00
  0.00000000E+00  0.00000000E+00  0.00000000E+00
  0.00000000E+00  0.00000000E+00  0.00000000E+00
  0.00000000E+00  0.00000000E+00  0.00000000E+00
  0.00000000E+00  0.00000000E+00  0.00000000E+00
  0.00000000E+00  0.00000000E+00  0.00000000E+00
  0.00000000E+00  0.00000000E+00  0.00000000E+00
  0.00000000E+00  0.00000000E+00  0.00000000E+00
  0.00000000E+00  0.00000000E+00  0.00000000E+00
  0.00000000E+00  0.00000000E+00  0.00000000E+00
  0.00000000E+00  0.00000000E+00  0.00000000E+00
  0.00000000E+00  0.00000000E+00  0.00000000E+00
  0.00000000E+00  0.00000000E+00  0.00000000E+00
  0.00000000E+00  0.00000000E+00  0.00000000E+00
  0.00000000E+00  0.00000000E+00  0.00000000E+00
  0.00000000E+00  0.00000000E+00  0.00000000E+00
  0.00000000E+00  0.00000000E+00  0.00000000E+00
  0.00000000E+00  0.00000000E+00  0.00000000E+00
  0.00000000E+00  0.00000000E+00  0.00000000E+00
  0.00000000E+00  0.00000000E+00  0.00000000E+00
  0.00000000E+00  0.00000000E+00  0.00000000E+00
  0.00000000E+00  0.00000000E+00  0.00000000E+00
  0.00000000E+00  0.00000000E+00  0.00000000E+00
  0.00000000E+00  0.00000000E+00  0.00000000E+00
  0.00000000E+00  0.00000000E+00  0.00000000E+00
  0.00000000E+00  0.00000000E+00  0.00000000E+00
  0.00000000E+00  0.00000000E+00  0.00000000E+00
  0.00000000E+00  0.00000000E+00  0.00000000E+00
  0.00000000E+00  0.00000000E+00  0.00000000E+00
  0.00000000E+00  0.00000000E+00  0.00000000E+00
  0.00000000E+00  0.00000000E+00  0.00000000E+00
  0.00000000E+00  0.00000000E+00  0.00000000E+00
  0.00000000E+00  0.00000000E+00  0.00000000E+00
  0.00000000E+00  0.00000000E+00  0.00000000E+00
  0.00000000E+00  0.00000000E+00  0.00000000E+00
  0.00000000E+00  0.00000000E+00  0.00000000E+00
  0.00000000E+00  0.00000000E+00  0.00000000E+00
  0.00000000E+00  0.00000000E+00  0.00000000E+00
  0.00000000E+00  0.00000000E+00  0.00000000E+00
  0.00000000E+00  0.00000000E+00  0.00000000E+00
  0.00000000E+00  0.00000000E+00  0.00000000E+00
  0.00000000E+00  0.00000000E+00  0.00000000E+00
  0.00000000E+00  0.00000000E+00  0.00000000E+00
  0.00000000E+00  0.00000000E+00  0.00000000E+00
  0.00000000E+00  0.00000000E+00  0.00000000E+00
  0.00000000E+00  0.00000000E+00  0.00000000E+00
  0.00000000E+00  0.00000000E+00  0.00000000E+00
  0.00000000E+00  0.00000000E+00  0.00000000E+00
  0.00000000E+00  0.00000000E+00  0.00000000E+00
  0.00000000E+00  0.00000000E+00  0.00000000E+00
  0.00000000E+00  0.00000000E+00  0.00000000E+00
  0.00000000E+00  0.00000000E+00  0.00000000E+00
  0.00000000E+00  0.00000000E+00  0.00000000E+00
  0.00000000E+00  0.00000000E+00  0.00000000E+00
  0.00000000E+00  0.00000000E+00  0.00000000E+00
  0.00000000E+00  0.00000000E+00  0.00000000E+00
  0.00000000E+00  0.00000000E+00  0.00000000E+00
  0.00000000E+00  0.00000000E+00  0.00000000E+00
  0.00000000E+00  0.00000000E+00  0.00000000E+00
  0.00000000E+00  0.00000000E+00  0.00000000E+00
  0.00000000E+00  0.00000000E+00  0.00000000E+00
  0.00000000E+00  0.00000000E+00  0.00000000E+00
  0.00000000E+00  0.00000000E+00  0.00000000E+00
  0.00000000E+00  0.00000000E+00  0.00000000E+00
  0.00000000E+00  0.00000000E+00  0.00000000E+00
  0.00000000E+00  0.00000000E+00  0.00000000E+00
  0.00000000E+00  0.00000000E+00  0.00000000E+00
  0.00000000E+00  0.00000000E+00  0.00000000E+00
  0.00000000E+00  0.00000000E+00  0.00000000E+00
  0.00000000E+00  0.00000000E+00  0.00000000E+00
  0.00000000E+00  0.00000000E+00  0.00000000E+00
  0.00000000E+00  0.00000000E+00  0.00000000E+00
  0.00000000E+00  0.00000000E+00  0.00000000E+00
  0.00000000E+00  0.00000000E+00  0.00000000E+00
  0.00000000E+00  0.00000000E+00  0.00000000E+00
  0.00000000E+00  0.00000000E+00  0.00000000E+00
  0.00000000E+00  0.00000000E+00  0.00000000E+00
  0.00000000E+00  0.00000000E+00  0.00000000E+00
  0.00000000E+00  0.00000000E+00  0.00000000E+00
  0.00000000E+00  0.00000000E+00  0.00000000E+00
  0.00000000E+00  0.00000000E+00  0.00000000E+00
  0.00000000E+00  0.00000000E+00  0.00000000E+00
  0.00000000E+00  0.00000000E+00  0.00000000E+00
  0.00000000E+00  0.00000000E+00  0.00000000E+00
  0.00000000E+00  0.00000000E+00  0.00000000E+00
  0.00000000E+00  0.00000000E+00  0.00000000E+00
  0.00000000E+00  0.00000000E+00  0.00000000E+00
  0.00000000E+00  0.00000000E+00  0.00000000E+00
  0.00000000E+00  0.00000000E+00  0.00000000E+00
  0.00000000E+00  0.00000000E+00  0.00000000E+00
  0.00000000E+00  0.00000000E+00  0.00000000E+00
  0.00000000E+00  0.00000000E+00  0.00000000E+00
  0.00000000E+00  0.00000000E+00  0.00000000E+00
  0.00000000E+00  0.00000000E+00  0.00000000E+00
  0.00000000E+00  0.00000000E+00  0.00000000E+00
  0.00000000E+00  0.00000000E+00  0.00000000E+00
  0.00000000E+00  0.00000000E+00  0.00000000E+00
  0.00000000E+00  0.00000000E+00  0.00000000E+00
  0.00000000E+00  0.00000000E+00  0.00000000E+00
  0.00000000E+00  0.00000000E+00  0.00000000E+00
  0.00000000E+00  0.00000000E+00  0.00000000E+00
  0.00000000E+00  0.00000000E+00  0.00000000E+00
  0.00000000E+00  0.00000000E+00  0.00000000E+00
  0.00000000E+00  0.00000000E+00  0.00000000E+00
  0.00000000E+00  0.00000000E+00  0.00000000E+00
  0.00000000E+00  0.00000000E+00  0.00000000E+00
  0.00000000E+00  0.00000000E+00  0.00000000E+00
  0.00000000E+00  0.00000000E+00  0.00000000E+00
  0.00000000E+00  0.00000000E+00  0.00000000E+00
  0.00000000E+00  0.00000000E+00  0.00000000E+00
  0.00000000E+00  0.00000000E+00  0.00000000E+00
  0.00000000E+00  0.00000000E+00  0.00000000E+00
  0.00000000E+00  0.00000000E+00  0.00000000E+00
  0.00000000E+00  0.00000000E+00  0.00000000E+00
  0.00000000E+00  0.00000000E+00  0.00000000E+00
  0.00000000E+00  0.00000000E+00  0.00000000E+00
  0.00000000E+00  0.00000000E+00  0.00000000E+00
  0.00000000E+00  0.00000000E+00  0.00000000E+00
  0.00000000E+00  0.00000000E+00  0.00000000E+00
  0.00000000E+00  0.00000000E+00  0.00000000E+00
  0.00000000E+00  0.00000000E+00  0.00000000E+00
  0.00000000E+00  0.00000000E+00  0.00000000E+00
  0.00000000E+00  0.00000000E+00  0.00000000E+00
  0.00000000E+00  0.00000000E+00  0.00000000E+00
  0.00000000E+00  0.00000000E+00  0.00000000E+00
  0.00000000E+00  0.00000000E+00  0.00000000E+00
  0.00000000E+00  0.00000000E+00  0.00000000E+00
  0.00000000E+00  0.00000000E+00  0.00000000E+00
  0.00000000E+00  0.00000000E+00  0.00000000E+00
  0.00000000E+00  0.00000000E+00  0.00000000E+00
  0.00000000E+00  0.00000000E+00  0.00000000E+00
  0.00000000E+00  0.00000000E+00  0.00000000E+00
  0.00000000E+00  0.00000000E+00  0.00000000E+00
  0.00000000E+00  0.00000000E+00  0.00000000E+00
  0.00000000E+00  0.00000000E+00  0.00000000E+00
  0.00000000E+00  0.00000000E+00  0.00000000E+00
  0.00000000E+00  0.00000000E+00  0.00000000E+00
  0.00000000E+00  0.00000000E+00  0.00000000E+00
  0.00000000E+00  0.00000000E+00  0.00000000E+00
  0.00000000E+00  0.00000000E+00  0.00000000E+00
  0.00000000E+00  0.00000000E+00  0.00000000E+00
  0.00000000E+00  0.00000000E+00  0.00000000E+00
  0.00000000E+00  0.00000000E+00  0.00000000E+00
  0.00000000E+00  0.00000000E+00  0.00000000E+00
  0.00000000E+00  0.00000000E+00  0.00000000E+00
  0.00000000E+00  0.00000000E+00  0.00000000E+00
  0.00000000E+00  0.00000000E+00  0.00000000E+00
  0.00000000E+00  0.00000000E+00  0.00000000E+00
  0.00000000E+00  0.00000000E+00  0.00000000E+00
  0.00000000E+00  0.00000000E+00  0.00000000E+00
  0.00000000E+00  0.00000000E+00  0.00000000E+00
  0.00000000E+00  0.00000000E+00  0.00000000E+00
  0.00000000E+00  0.00000000E+00  0.00000000E+00
  0.00000000E+00  0.00000000E+00  0.00000000E+00
  0.00000000E+00  0.00000000E+00  0.00000000E+00
  0.00000000E+00  0.00000000E+00  0.00000000E+00
  0.00000000E+00  0.00000000E+00  0.00000000E+00
  0.00000000E+00  0.00000000E+00  0.00000000E+00
  0.00000000E+00  0.00000000E+00  0.00000000E+00
  0.00000000E+00  0.00000000E+00  0.00000000E+00
  0.00000000E+00  0.00000000E+00  0.00000000E+00
  0.00000000E+00  0.00000000E+00  0.00000000E+00
  0.00000000E+00  0.00000000E+00  0.00000000E+00
  0.00000000E+00  0.00000000E+00  0.00000000E+00
  0.00000000E+00  0.00000000E+00  0.00000000E+00
  0.00000000E+00  0.00000000E+00  0.00000000E+00
  0.00000000E+00  0.00000000E+00  0.00000000E+00
  0.00000000E+00  0.00000000E+00  0.00000000E+00
  0.00000000E+00  0.00000000E+00  0.00000000E+00
  0.00000000E+00  0.00000000E+00  0.00000000E+00
  0.00000000E+00  0.00000000E+00  0.00000000E+00
  0.00000000E+00  0.00000000E+00  0.00000000E+00
  0.00000000E+00  0.00000000E+00  0.00000000E+00
  0.00000000E+00  0.00000000E+00  0.00000000E+00
  0.00000000E+00  0.00000000E+00  0.00000000E+00
  0.00000000E+00  0.00000000E+00  0.00000000E+00
  0.00000000E+00  0.00000000E+00  0.00000000E+00
