# Supplementary material for: Dramatic Enhancement of Rare-Earth Metal–Organic Framework Stability Via Metal Cluster Fluorination
Source: JACS Au. 2022 Aug 9;2(8):1889–98. doi: 10.1021/jacsau.2c00259 (PMC9400048; doi:10.1021/jacsau.2c00259)
Supplement: Supplementary file 2 — au2c00259_si_002.zip [file au2c00259_si_002.zip › jacs_supplement/poscars/empty_stability/dobdc/mixed/yb/single/seven/POSCAR]

POSCAR file written by OVITO Basic 3.5.4
   1.00000000000000     
    15.0772200354605364    0.0079658258239834    0.0065082623612789
    -0.0389603817735219   14.7921449277216706    0.0050000201987062
     0.1256708956057323   -0.0217376744104765   20.9991099143323758
   C    Yb   H    O    F 
    96    12    61    81     7
Direct
  0.4025280904376558  0.9273784109846801  0.9652616521814394
  0.0707603489743178  0.4009727193064094  0.0259165492387012
  0.4993784099039758  0.1903031051867430  0.0089373866492224
  0.8027846764260786  0.4878246829033088  0.9945589584947072
  0.4788600600272659  0.0954318498452054  0.9898179701591374
  0.8986837204705580  0.4688282472689949  0.0068590825656827
  0.5225694667434553  0.0169594987492587  0.0106823871660779
  0.4828522738725312  0.9338042861881135  0.9984226696845937
  0.9725913369615071  0.5197089549230895  0.9860086155695598
  0.0572174831175545  0.4840591839812447  0.9952036804415059
  0.4024303010496837  0.0884149404816981  0.9535301257353908
  0.9128121572647387  0.3881661849258862  0.0391203077844366
  0.3629513174425512  0.0061342291235960  0.9407822569118025
  0.9963936986648321  0.3538395714858211  0.0497394382804899
  0.3575084752140327  0.8401770807416753  0.9625428692139053
  0.1606185251545611  0.3630002144389977  0.0283920724499609
  0.6591960470375540  0.6745743648874196  0.1374133635736712
  0.3560926404849596  0.3710436536232038  0.1678506980187890
  0.3482176721887171  0.6593286616465406  0.1456197423665486
  0.6705306263998096  0.3623525144652220  0.1546867774442688
  0.7733630754943874  0.7881294694720253  0.1682405604359687
  0.2519094219055802  0.2526645322709058  0.1996067678204057
  0.2303323699962263  0.7691984917668861  0.1820421168752731
  0.7940188811859485  0.2566617596958523  0.1871296235222601
  0.7075427241868866  0.7259673915294087  0.1862543309158724
  0.3043945325637836  0.3251389427482110  0.2190271753002477
  0.2971397180066901  0.7050334049353353  0.1964400296079631
  0.7272890473548017  0.3201038100326912  0.2037584463213662
  0.8387214988614176  0.2114114214006619  0.2351199500281709
  0.1875597279592256  0.8130020157031268  0.2321842954022202
  0.2031684089625756  0.2006545450920214  0.2425616882011425
  0.8220116911230662  0.8353793907290452  0.2136950898532319
  0.6889954163146186  0.7106980409507386  0.2520022207676575
  0.3073260384800207  0.3487709181705512  0.2843495017428239
  0.3172416044037405  0.6846135051336972  0.2596925565085897
  0.7111225595192394  0.3404040499641638  0.2677100454430956
  0.8204334900112329  0.2296085264543990  0.2990150691947164
  0.2078169933944736  0.7928312482636031  0.2955387117012194
  0.2101166895408966  0.2211121780447058  0.3082229900769917
  0.8029091257840761  0.8197827077490629  0.2790319907251444
  0.7575817790527068  0.2967273904823600  0.3153439072015871
  0.2728588392885243  0.7266183059436315  0.3097779048480263
  0.2612491673739754  0.2952424805318472  0.3277200376070297
  0.7368715283032685  0.7588289221756384  0.2970137299284730
  0.8651764323443487  0.1751546462634934  0.3484919301763725
  0.1607038517780239  0.8422535250014604  0.3464278811493813
  0.1661847402865533  0.1640096011622560  0.3562577185708662
  0.8527763223487028  0.8645772369128579  0.3304774692861088
  0.9007225038213065  0.5647966774159414  0.4650257920017964
  0.4137708584365569  0.9985572396014675  0.5021409897675184
  0.0060334856400104  0.3053175510202522  0.5106918484257577
  0.6977858498591445  0.0081894626498169  0.4927301808976168
  0.9840868424549782  0.4000218342014605  0.4907533100329147
  0.5987054328072148  0.0098075140713973  0.4943401832158045
  0.0212526786140472  0.4804929200893682  0.5144509306975280
  0.5474891402244424  0.0896000347110970  0.4906040359585262
  0.9099784615693309  0.4041344976556829  0.4516727859305405
  0.5566324801370754  0.9262162154690472  0.5010078062442602
  0.8670632026661949  0.4844223732022073  0.4385227731506731
  0.4654860649696317  0.9197753784524920  0.5045214198389587
  0.8535750367790911  0.6509277788899510  0.4596084326872258
  0.3167858924129945  0.9981534486159021  0.5052904179239448
  0.1465003869733508  0.8115621424314696  0.6448621034156616
  0.8423330103357856  0.1349108093983347  0.6606998279909604
  0.8386805528729226  0.8275315025692294  0.6435709312203244
  0.1530109219079137  0.1298778784994212  0.6644447251814185
  0.2530591934938045  0.6932856980219100  0.6796667239791958
  0.7396663961915380  0.2568682443036820  0.6907360972061269
  0.7469416168001857  0.6931154496345329  0.6827320260313385
  0.2449624088281439  0.2649033238365277  0.6998342564542739
  0.1907142839863312  0.7597021047147621  0.6955326960583577
  0.7897226114253755  0.1823939096043290  0.7096641358777305
  0.7849719140395877  0.7790560701494798  0.6924204014177349
  0.1973147074199204  0.1847954954804578  0.7144868906504058
  0.2903387000677569  0.3087906739138973  0.7483113301346123
  0.6980972285717897  0.6543199803779274  0.7320137385103749
  0.6889181104809623  0.3050788783883007  0.7344230762457897
  0.2989635149558438  0.6462298238921562  0.7263573434114718
  0.1722179018395664  0.7788868712564678  0.7607972163875303
  0.7896801660328663  0.1536238637160849  0.7740370273750017
  0.7724420124412532  0.8223393980188547  0.7507941952977788
  0.1933596072040231  0.1545579289037349  0.7774892380594380
  0.2880549715018077  0.2774680810886210  0.8108241754979417
  0.6858198902105599  0.6974608946069623  0.7906732326424191
  0.6896770147946540  0.2771372716960627  0.7990664965116920
  0.2816764588087324  0.6671185012859837  0.7914684186831877
  0.2371943213701755  0.2001743940168552  0.8257416807730777
  0.7229002236660236  0.7841325169750064  0.8000232606832398
  0.7394429224642138  0.2022348880434492  0.8179590010630307
  0.2183938751171439  0.7318144710249470  0.8074140105102643
  0.3401972014894099  0.3264853934238445  0.8593521213088309
  0.6385249032996185  0.6467742387432054  0.8413544148580741
  0.6398629458153522  0.3278610543020051  0.8478390998492884
  0.3332504631389526  0.6251056261181347  0.8431327960419992
  0.9783964870742494  0.5616048623193777  0.5013682797195571
  0.4556755733312556  0.0823392195296222  0.4953023713645734
  0.3765744353848035  0.3717114593431106  0.0121652342267495
  0.6342653426049765  0.6147926455014172  0.9916891518540751
  0.6206793335668408  0.3661927124103954  0.0010958141027970
  0.3832130263702211  0.6229897565006297  0.9946134351892653
  0.5083638384855362  0.5094802594987584  0.1240009500369865
  0.0081575822825428  0.0061351018107274  0.3770191411897486
  0.1183632735032631  0.8722564689230197  0.4982445983401433
  0.8825061763755713  0.1219902183123907  0.5053285234384290
  0.8707341918776237  0.8727914314679026  0.4908197772129910
  0.1269300429449629  0.1234494503493764  0.5091896457186564
  0.9957370743561071  0.9827481696868432  0.6246568555050160
  0.4947809350432948  0.4859825037594732  0.8761681269765518
  0.3711998270624335  0.1511483015787149  0.9384670971259652
  0.5111405313436777  0.8712408447553983  0.0173794602159418
  0.8548073791985260  0.3497271481183049  0.0545329842188238
  0.6177709785524570  0.9667939470121212  0.0594700928208809
  0.1158642909383190  0.5193308567538324  0.9765185613985849
  0.0149801813111026  0.6248108307012146  0.9417374944261780
  0.9481702370393705  0.2500124913343171  0.0952995432667549
  0.7644700689510486  0.2689883626726512  0.1010601856651547
  0.2462428281282811  0.7486776877638164  0.0946137390500041
  0.5010206374348130  0.3299287321098987  0.0963602634756313
  0.7879307003668217  0.7978587721851724  0.1176124741912759
  0.2500058104875009  0.2364946753882506  0.1488624948465045
  0.1370277077424689  0.8638223939615912  0.2221527101364487
  0.8873959636620370  0.1591919725770623  0.2233254749410492
  0.9121874158895906  0.9169235619648362  0.2359593443087604
  0.1256695755722745  0.1048982415107957  0.2597372590770703
  0.3426405018033023  0.4324570956276190  0.3485505778836355
  0.6042221323346766  0.6229712056823047  0.2326468590090585
  0.6598000634624270  0.3900118914919446  0.2793722290840392
  0.3683258736996891  0.6341953626756691  0.2693987298093319
  0.2635049453696112  0.3098870688693864  0.3789134608498443
  0.7244280805116858  0.7475569724558468  0.3477102908282319
  0.0095359652389391  0.1789617676202298  0.4182290479585404
  0.8340531926905470  0.0040590160302330  0.4094455577348555
  0.2510282123292527  0.7418314249419495  0.3968821388372561
  0.7760344530994132  0.2690135134470566  0.4021979463552086
  0.9990559690679675  0.8276348284090389  0.3994412711823614
  0.0018430251828576  0.6253275655226176  0.5220912546088599
  0.4132755587718506  0.1423591200348326  0.4932590506701899
  0.5995600977181255  0.8665895333403100  0.5033897662894660
  0.8822066443706049  0.3402951421391052  0.4349275775335002
  0.5419811943226804  0.2172424094285077  0.4788299155145879
  0.4612012232250891  0.7870477002031464  0.5017893938687408
  0.7693283394673713  0.4222758359240757  0.3939551736359945
  0.1063452811821080  0.5352848862507429  0.5698811533008623
  0.3244673985066555  0.8677337358611865  0.5074517820352611
  0.7615443329321110  0.5881476075847942  0.4160687748464724
  0.9939741583772701  0.1667596765527932  0.5919677351895771
  0.1630150176782692  0.9939479271076408  0.5965052531736035
  0.9855694453952353  0.8152099769562113  0.5868297669361695
  0.2756673865116070  0.3578256903743764  0.6411647768859297
  0.8270418224729781  0.9885792209583855  0.5860323906636964
  0.7363622785704536  0.5874599525150330  0.6313370649381582
  0.2673505616167517  0.6798096092473216  0.6294171321517510
  0.7411277283582152  0.2767379376274874  0.6406147664338988
  0.6691688143350518  0.5866690003064861  0.7264624714997154
  0.3296193839014023  0.3696687437777229  0.7382345128879209
  0.6087032747300682  0.3978500902062834  0.7537030663224513
  0.3878880783055365  0.5650914620310417  0.7499048777282340
  0.0899474152235200  0.8672794143685678  0.7383880886601020
  0.8716063980635482  0.0624744544465727  0.7539647080554417
  0.1545047559611064  0.0936504770217255  0.7877586255038267
  0.8034721551921180  0.8888192064137499  0.7573434107446317
  0.2071976885128706  0.7477572625385491  0.8576593809178732
  0.7388825689426142  0.1827990317730723  0.8681909682298823
  0.2637855094411918  0.2186851638556249  0.9128051097527674
  0.7386157881862161  0.8889377597829764  0.8514532615807298
  0.2599953868699600  0.8992112535782937  0.9231400631818403
  0.1113014576429663  0.2548899149847088  0.0646849953800057
  0.1712760029375033  0.0038704806082990  0.4099873626937907
  0.2604691708663722  0.0639167590314074  0.9000127698706706
  0.5776691848998894  0.2203423383435705  0.0111933710585390
  0.3925609152547338  0.7702436364987690  0.9840133832352151
  0.7731503074637871  0.5678481877866020  0.9909114571841968
  0.2272634944911971  0.4056310996761852  0.0100874156834863
  0.2766511492411183  0.8366539555231540  0.9391218191606470
  0.1699209005187328  0.2787462491796120  0.0487522851804911
  0.4291722507521740  0.2356278644111356  0.0206332600997925
  0.7559584137855353  0.4168139403593614  0.9903918662308868
  0.5978212982905831  0.0261201216694857  0.0451148009475730
  0.9583797277471220  0.5986882390839696  0.9552331792438764
  0.2849257138910275  0.0008974259381205  0.9086295168397172
  0.0067025063851247  0.2734181614204871  0.0810111785013916
  0.5048874877860143  0.3819060539642436  0.0679892597992193
  0.6724266019323224  0.6899483907731110  0.0783366611049132
  0.3356505947926394  0.3494233662389163  0.1109894549053791
  0.3230020778920064  0.6711538763916280  0.0868681177735482
  0.6832026489839862  0.3338775485627110  0.0968831232749139
  0.2081516144624374  0.7894046064317806  0.1216739976856260
  0.8143942597078606  0.2375867818079342  0.1254846952942117
  0.6043923924064032  0.6139089907752293  0.1577571839552760
  0.4180771869464195  0.4254304198186887  0.1823317371659172
  0.4140795532793859  0.6123228430286929  0.1609573008684464
  0.6132434374303344  0.4198904995624417  0.1710206117056430
  0.1531919607045182  0.1324749830171967  0.2202210869179240
  0.8858424208612448  0.8937480942391360  0.1951061451343605
  0.6276967436722600  0.6512186124039943  0.2729040934842075
  0.3543524154435502  0.4227291895793499  0.3032737781763331
  0.9205626209523672  0.1159733485638910  0.3315906986664743
  0.1086393839057749  0.9054663116578325  0.3318625290672870
  0.1134539312988281  0.1012108419059814  0.3350997559424300
  0.9166385669051422  0.9194327490331062  0.3146236807599223
  0.7412356382041381  0.3183674702387691  0.3777832900541753
  0.2930196651262165  0.7040375586567578  0.3704424010105569
  0.8430212879855574  0.1921972844683140  0.4072548328530132
  0.1759908335078677  0.8176578298275103  0.4054541361598254
  0.1817680689254857  0.1766472209853589  0.4147462188847157
  0.8315885596112480  0.8467126759939489  0.3873807864408150
  0.0015986474252117  0.8711417009320357  0.4341765011973564
  0.0088119015994863  0.1258221411594036  0.4454804292077483
  0.8863934888369442  0.0052337176115742  0.4363527673358050
  0.1271965557621044  0.9984142535550973  0.4439221102803828
  0.8858030622306714  0.7220064971790450  0.4807695507705247
  0.0841643337824891  0.2749724277686667  0.5128365053957182
  0.7387129269276755  0.0827049203066323  0.4957814821191704
  0.2731990572167433  0.0681931360823640  0.5061029765066607
  0.7745168374207196  0.6510943183935822  0.4326761716613419
  0.2767843616840153  0.9162011887339787  0.5066599519142159
  0.9355085976773907  0.2603083390940597  0.5223693704088319
  0.7327244637763428  0.9301132279557009  0.4893797685986954
  0.0939773689438610  0.4754640643812849  0.5523059259968761
  0.5874978412320004  0.1705524719379383  0.4819725880378556
  0.7911027253094645  0.4861181837363233  0.4037549914427387
  0.4223657332698423  0.8379999450331539  0.5115725078213984
  0.0043250384562512  0.1103330702587471  0.5690698195233708
  0.9950861670304221  0.8576962580036991  0.5520237613616743
  0.1203355835180986  0.9856583941978840  0.5623250217207669
  0.8794746923279533  0.9903470896282727  0.5587554585602987
  0.1646142777753141  0.7964739568044763  0.5861098977168666
  0.8322997757400756  0.1574910118305581  0.6032391675964348
  0.8189841602481209  0.8173240864292168  0.5854211500371491
  0.1763234766702766  0.1461970916219428  0.6072438525206962
  0.7614872475378718  0.6480969181661393  0.6268877687231509
  0.2459671999034256  0.2990417378037549  0.6398403616082575
  0.0903817122619870  0.8718706211450993  0.6634218287397076
  0.8963224496378857  0.0721162942577962  0.6793895052419217
  0.9008991509139008  0.8784419171520810  0.6645195122530296
  0.0975496151459083  0.0689098118575941  0.6812915898384020
  0.6418220453790511  0.3771427555009339  0.7143695972708883
  0.3590517513756524  0.5834395842563822  0.7085829282724632
  0.1133473770633415  0.8415975393790589  0.7796146614728556
  0.8366319646958260  0.0809011206790942  0.7931723867093723
  0.3947748636736108  0.3854763695381678  0.8408802593564246
  0.5871041828467654  0.5826205873809940  0.8253601581302803
  0.5854242533334997  0.3894315726170419  0.8279607870057646
  0.3964020597241813  0.5716811926078975  0.8257416508564290
  0.2317573447977495  0.1692567380970900  0.8872184940057011
  0.7095039035367350  0.8300151204074737  0.8553980517017195
  0.3258404692189742  0.3046636624256180  0.9183665569522006
  0.6553579183293650  0.6693202251519423  0.8988774771315917
  0.6521048488079941  0.3103779957813018  0.9058223681410738
  0.3158839573681576  0.6440674295938322  0.9008437749064129
  0.5069764440369511  0.6277401318590279  0.0481368992803226
  0.6199557460915344  0.5012343653568863  0.0540812050893820
  0.3896422602578724  0.5069328184250637  0.0585501200849521
  0.4975240398218759  0.6125347197487727  0.9353733008291059
  0.4942829880384139  0.3768438462869526  0.9482216540569652
  0.3764346767506268  0.4913868208489660  0.9458523610112408
  0.6112575232837401  0.4907080005959870  0.9387012256435554
 
  0.00000000E+00  0.00000000E+00  0.00000000E+00
  0.00000000E+00  0.00000000E+00  0.00000000E+00
  0.00000000E+00  0.00000000E+00  0.00000000E+00
  0.00000000E+00  0.00000000E+00  0.00000000E+00
  0.00000000E+00  0.00000000E+00  0.00000000E+00
  0.00000000E+00  0.00000000E+00  0.00000000E+00
  0.00000000E+00  0.00000000E+00  0.00000000E+00
  0.00000000E+00  0.00000000E+00  0.00000000E+00
  0.00000000E+00  0.00000000E+00  0.00000000E+00
  0.00000000E+00  0.00000000E+00  0.00000000E+00
  0.00000000E+00  0.00000000E+00  0.00000000E+00
  0.00000000E+00  0.00000000E+00  0.00000000E+00
  0.00000000E+00  0.00000000E+00  0.00000000E+00
  0.00000000E+00  0.00000000E+00  0.00000000E+00
  0.00000000E+00  0.00000000E+00  0.00000000E+00
  0.00000000E+00  0.00000000E+00  0.00000000E+00
  0.00000000E+00  0.00000000E+00  0.00000000E+00
  0.00000000E+00  0.00000000E+00  0.00000000E+00
  0.00000000E+00  0.00000000E+00  0.00000000E+00
  0.00000000E+00  0.00000000E+00  0.00000000E+00
  0.00000000E+00  0.00000000E+00  0.00000000E+00
  0.00000000E+00  0.00000000E+00  0.00000000E+00
  0.00000000E+00  0.00000000E+00  0.00000000E+00
  0.00000000E+00  0.00000000E+00  0.00000000E+00
  0.00000000E+00  0.00000000E+00  0.00000000E+00
  0.00000000E+00  0.00000000E+00  0.00000000E+00
  0.00000000E+00  0.00000000E+00  0.00000000E+00
  0.00000000E+00  0.00000000E+00  0.00000000E+00
  0.00000000E+00  0.00000000E+00  0.00000000E+00
  0.00000000E+00  0.00000000E+00  0.00000000E+00
  0.00000000E+00  0.00000000E+00  0.00000000E+00
  0.00000000E+00  0.00000000E+00  0.00000000E+00
  0.00000000E+00  0.00000000E+00  0.00000000E+00
  0.00000000E+00  0.00000000E+00  0.00000000E+00
  0.00000000E+00  0.00000000E+00  0.00000000E+00
  0.00000000E+00  0.00000000E+00  0.00000000E+00
  0.00000000E+00  0.00000000E+00  0.00000000E+00
  0.00000000E+00  0.00000000E+00  0.00000000E+00
  0.00000000E+00  0.00000000E+00  0.00000000E+00
  0.00000000E+00  0.00000000E+00  0.00000000E+00
  0.00000000E+00  0.00000000E+00  0.00000000E+00
  0.00000000E+00  0.00000000E+00  0.00000000E+00
  0.00000000E+00  0.00000000E+00  0.00000000E+00
  0.00000000E+00  0.00000000E+00  0.00000000E+00
  0.00000000E+00  0.00000000E+00  0.00000000E+00
  0.00000000E+00  0.00000000E+00  0.00000000E+00
  0.00000000E+00  0.00000000E+00  0.00000000E+00
  0.00000000E+00  0.00000000E+00  0.00000000E+00
  0.00000000E+00  0.00000000E+00  0.00000000E+00
  0.00000000E+00  0.00000000E+00  0.00000000E+00
  0.00000000E+00  0.00000000E+00  0.00000000E+00
  0.00000000E+00  0.00000000E+00  0.00000000E+00
  0.00000000E+00  0.00000000E+00  0.00000000E+00
  0.00000000E+00  0.00000000E+00  0.00000000E+00
  0.00000000E+00  0.00000000E+00  0.00000000E+00
  0.00000000E+00  0.00000000E+00  0.00000000E+00
  0.00000000E+00  0.00000000E+00  0.00000000E+00
  0.00000000E+00  0.00000000E+00  0.00000000E+00
  0.00000000E+00  0.00000000E+00  0.00000000E+00
  0.00000000E+00  0.00000000E+00  0.00000000E+00
  0.00000000E+00  0.00000000E+00  0.00000000E+00
  0.00000000E+00  0.00000000E+00  0.00000000E+00
  0.00000000E+00  0.00000000E+00  0.00000000E+00
  0.00000000E+00  0.00000000E+00  0.00000000E+00
  0.00000000E+00  0.00000000E+00  0.00000000E+00
  0.00000000E+00  0.00000000E+00  0.00000000E+00
  0.00000000E+00  0.00000000E+00  0.00000000E+00
  0.00000000E+00  0.00000000E+00  0.00000000E+00
  0.00000000E+00  0.00000000E+00  0.00000000E+00
  0.00000000E+00  0.00000000E+00  0.00000000E+00
  0.00000000E+00  0.00000000E+00  0.00000000E+00
  0.00000000E+00  0.00000000E+00  0.00000000E+00
  0.00000000E+00  0.00000000E+00  0.00000000E+00
  0.00000000E+00  0.00000000E+00  0.00000000E+00
  0.00000000E+00  0.00000000E+00  0.00000000E+00
  0.00000000E+00  0.00000000E+00  0.00000000E+00
  0.00000000E+00  0.00000000E+00  0.00000000E+00
  0.00000000E+00  0.00000000E+00  0.00000000E+00
  0.00000000E+00  0.00000000E+00  0.00000000E+00
  0.00000000E+00  0.00000000E+00  0.00000000E+00
  0.00000000E+00  0.00000000E+00  0.00000000E+00
  0.00000000E+00  0.00000000E+00  0.00000000E+00
  0.00000000E+00  0.00000000E+00  0.00000000E+00
  0.00000000E+00  0.00000000E+00  0.00000000E+00
  0.00000000E+00  0.00000000E+00  0.00000000E+00
  0.00000000E+00  0.00000000E+00  0.00000000E+00
  0.00000000E+00  0.00000000E+00  0.00000000E+00
  0.00000000E+00  0.00000000E+00  0.00000000E+00
  0.00000000E+00  0.00000000E+00  0.00000000E+00
  0.00000000E+00  0.00000000E+00  0.00000000E+00
  0.00000000E+00  0.00000000E+00  0.00000000E+00
  0.00000000E+00  0.00000000E+00  0.00000000E+00
  0.00000000E+00  0.00000000E+00  0.00000000E+00
  0.00000000E+00  0.00000000E+00  0.00000000E+00
  0.00000000E+00  0.00000000E+00  0.00000000E+00
  0.00000000E+00  0.00000000E+00  0.00000000E+00
  0.00000000E+00  0.00000000E+00  0.00000000E+00
  0.00000000E+00  0.00000000E+00  0.00000000E+00
  0.00000000E+00  0.00000000E+00  0.00000000E+00
  0.00000000E+00  0.00000000E+00  0.00000000E+00
  0.00000000E+00  0.00000000E+00  0.00000000E+00
  0.00000000E+00  0.00000000E+00  0.00000000E+00
  0.00000000E+00  0.00000000E+00  0.00000000E+00
  0.00000000E+00  0.00000000E+00  0.00000000E+00
  0.00000000E+00  0.00000000E+00  0.00000000E+00
  0.00000000E+00  0.00000000E+00  0.00000000E+00
  0.00000000E+00  0.00000000E+00  0.00000000E+00
  0.00000000E+00  0.00000000E+00  0.00000000E+00
  0.00000000E+00  0.00000000E+00  0.00000000E+00
  0.00000000E+00  0.00000000E+00  0.00000000E+00
  0.00000000E+00  0.00000000E+00  0.00000000E+00
  0.00000000E+00  0.00000000E+00  0.00000000E+00
  0.00000000E+00  0.00000000E+00  0.00000000E+00
  0.00000000E+00  0.00000000E+00  0.00000000E+00
  0.00000000E+00  0.00000000E+00  0.00000000E+00
  0.00000000E+00  0.00000000E+00  0.00000000E+00
  0.00000000E+00  0.00000000E+00  0.00000000E+00
  0.00000000E+00  0.00000000E+00  0.00000000E+00
  0.00000000E+00  0.00000000E+00  0.00000000E+00
  0.00000000E+00  0.00000000E+00  0.00000000E+00
  0.00000000E+00  0.00000000E+00  0.00000000E+00
  0.00000000E+00  0.00000000E+00  0.00000000E+00
  0.00000000E+00  0.00000000E+00  0.00000000E+00
  0.00000000E+00  0.00000000E+00  0.00000000E+00
  0.00000000E+00  0.00000000E+00  0.00000000E+00
  0.00000000E+00  0.00000000E+00  0.00000000E+00
  0.00000000E+00  0.00000000E+00  0.00000000E+00
  0.00000000E+00  0.00000000E+00  0.00000000E+00
  0.00000000E+00  0.00000000E+00  0.00000000E+00
  0.00000000E+00  0.00000000E+00  0.00000000E+00
  0.00000000E+00  0.00000000E+00  0.00000000E+00
  0.00000000E+00  0.00000000E+00  0.00000000E+00
  0.00000000E+00  0.00000000E+00  0.00000000E+00
  0.00000000E+00  0.00000000E+00  0.00000000E+00
  0.00000000E+00  0.00000000E+00  0.00000000E+00
  0.00000000E+00  0.00000000E+00  0.00000000E+00
  0.00000000E+00  0.00000000E+00  0.00000000E+00
  0.00000000E+00  0.00000000E+00  0.00000000E+00
  0.00000000E+00  0.00000000E+00  0.00000000E+00
  0.00000000E+00  0.00000000E+00  0.00000000E+00
  0.00000000E+00  0.00000000E+00  0.00000000E+00
  0.00000000E+00  0.00000000E+00  0.00000000E+00
  0.00000000E+00  0.00000000E+00  0.00000000E+00
  0.00000000E+00  0.00000000E+00  0.00000000E+00
  0.00000000E+00  0.00000000E+00  0.00000000E+00
  0.00000000E+00  0.00000000E+00  0.00000000E+00
  0.00000000E+00  0.00000000E+00  0.00000000E+00
  0.00000000E+00  0.00000000E+00  0.00000000E+00
  0.00000000E+00  0.00000000E+00  0.00000000E+00
  0.00000000E+00  0.00000000E+00  0.00000000E+00
  0.00000000E+00  0.00000000E+00  0.00000000E+00
  0.00000000E+00  0.00000000E+00  0.00000000E+00
  0.00000000E+00  0.00000000E+00  0.00000000E+00
  0.00000000E+00  0.00000000E+00  0.00000000E+00
  0.00000000E+00  0.00000000E+00  0.00000000E+00
  0.00000000E+00  0.00000000E+00  0.00000000E+00
  0.00000000E+00  0.00000000E+00  0.00000000E+00
  0.00000000E+00  0.00000000E+00  0.00000000E+00
  0.00000000E+00  0.00000000E+00  0.00000000E+00
  0.00000000E+00  0.00000000E+00  0.00000000E+00
  0.00000000E+00  0.00000000E+00  0.00000000E+00
  0.00000000E+00  0.00000000E+00  0.00000000E+00
  0.00000000E+00  0.00000000E+00  0.00000000E+00
  0.00000000E+00  0.00000000E+00  0.00000000E+00
  0.00000000E+00  0.00000000E+00  0.00000000E+00
  0.00000000E+00  0.00000000E+00  0.00000000E+00
  0.00000000E+00  0.00000000E+00  0.00000000E+00
  0.00000000E+00  0.00000000E+00  0.00000000E+00
  0.00000000E+00  0.00000000E+00  0.00000000E+00
  0.00000000E+00  0.00000000E+00  0.00000000E+00
  0.00000000E+00  0.00000000E+00  0.00000000E+00
  0.00000000E+00  0.00000000E+00  0.00000000E+00
  0.00000000E+00  0.00000000E+00  0.00000000E+00
  0.00000000E+00  0.00000000E+00  0.00000000E+00
  0.00000000E+00  0.00000000E+00  0.00000000E+00
  0.00000000E+00  0.00000000E+00  0.00000000E+00
  0.00000000E+00  0.00000000E+00  0.00000000E+00
  0.00000000E+00  0.00000000E+00  0.00000000E+00
  0.00000000E+00  0.00000000E+00  0.00000000E+00
  0.00000000E+00  0.00000000E+00  0.00000000E+00
  0.00000000E+00  0.00000000E+00  0.00000000E+00
  0.00000000E+00  0.00000000E+00  0.00000000E+00
  0.00000000E+00  0.00000000E+00  0.00000000E+00
  0.00000000E+00  0.00000000E+00  0.00000000E+00
  0.00000000E+00  0.00000000E+00  0.00000000E+00
  0.00000000E+00  0.00000000E+00  0.00000000E+00
  0.00000000E+00  0.00000000E+00  0.00000000E+00
  0.00000000E+00  0.00000000E+00  0.00000000E+00
  0.00000000E+00  0.00000000E+00  0.00000000E+00
  0.00000000E+00  0.00000000E+00  0.00000000E+00
  0.00000000E+00  0.00000000E+00  0.00000000E+00
  0.00000000E+00  0.00000000E+00  0.00000000E+00
  0.00000000E+00  0.00000000E+00  0.00000000E+00
  0.00000000E+00  0.00000000E+00  0.00000000E+00
  0.00000000E+00  0.00000000E+00  0.00000000E+00
  0.00000000E+00  0.00000000E+00  0.00000000E+00
  0.00000000E+00  0.00000000E+00  0.00000000E+00
  0.00000000E+00  0.00000000E+00  0.00000000E+00
  0.00000000E+00  0.00000000E+00  0.00000000E+00
  0.00000000E+00  0.00000000E+00  0.00000000E+00
  0.00000000E+00  0.00000000E+00  0.00000000E+00
  0.00000000E+00  0.00000000E+00  0.00000000E+00
  0.00000000E+00  0.00000000E+00  0.00000000E+00
  0.00000000E+00  0.00000000E+00  0.00000000E+00
  0.00000000E+00  0.00000000E+00  0.00000000E+00
  0.00000000E+00  0.00000000E+00  0.00000000E+00
  0.00000000E+00  0.00000000E+00  0.00000000E+00
  0.00000000E+00  0.00000000E+00  0.00000000E+00
  0.00000000E+00  0.00000000E+00  0.00000000E+00
  0.00000000E+00  0.00000000E+00  0.00000000E+00
  0.00000000E+00  0.00000000E+00  0.00000000E+00
  0.00000000E+00  0.00000000E+00  0.00000000E+00
  0.00000000E+00  0.00000000E+00  0.00000000E+00
  0.00000000E+00  0.00000000E+00  0.00000000E+00
  0.00000000E+00  0.00000000E+00  0.00000000E+00
  0.00000000E+00  0.00000000E+00  0.00000000E+00
  0.00000000E+00  0.00000000E+00  0.00000000E+00
  0.00000000E+00  0.00000000E+00  0.00000000E+00
  0.00000000E+00  0.00000000E+00  0.00000000E+00
  0.00000000E+00  0.00000000E+00  0.00000000E+00
  0.00000000E+00  0.00000000E+00  0.00000000E+00
  0.00000000E+00  0.00000000E+00  0.00000000E+00
  0.00000000E+00  0.00000000E+00  0.00000000E+00
  0.00000000E+00  0.00000000E+00  0.00000000E+00
  0.00000000E+00  0.00000000E+00  0.00000000E+00
  0.00000000E+00  0.00000000E+00  0.00000000E+00
  0.00000000E+00  0.00000000E+00  0.00000000E+00
  0.00000000E+00  0.00000000E+00  0.00000000E+00
  0.00000000E+00  0.00000000E+00  0.00000000E+00
  0.00000000E+00  0.00000000E+00  0.00000000E+00
  0.00000000E+00  0.00000000E+00  0.00000000E+00
  0.00000000E+00  0.00000000E+00  0.00000000E+00
  0.00000000E+00  0.00000000E+00  0.00000000E+00
  0.00000000E+00  0.00000000E+00  0.00000000E+00
  0.00000000E+00  0.00000000E+00  0.00000000E+00
  0.00000000E+00  0.00000000E+00  0.00000000E+00
  0.00000000E+00  0.00000000E+00  0.00000000E+00
  0.00000000E+00  0.00000000E+00  0.00000000E+00
  0.00000000E+00  0.00000000E+00  0.00000000E+00
  0.00000000E+00  0.00000000E+00  0.00000000E+00
  0.00000000E+00  0.00000000E+00  0.00000000E+00
  0.00000000E+00  0.00000000E+00  0.00000000E+00
  0.00000000E+00  0.00000000E+00  0.00000000E+00
  0.00000000E+00  0.00000000E+00  0.00000000E+00
  0.00000000E+00  0.00000000E+00  0.00000000E+00
  0.00000000E+00  0.00000000E+00  0.00000000E+00
  0.00000000E+00  0.00000000E+00  0.00000000E+00
  0.00000000E+00  0.00000000E+00  0.00000000E+00
  0.00000000E+00  0.00000000E+00  0.00000000E+00
  0.00000000E+00  0.00000000E+00  0.00000000E+00
  0.00000000E+00  0.00000000E+00  0.00000000E+00
  0.00000000E+00  0.00000000E+00  0.00000000E+00
  0.00000000E+00  0.00000000E+00  0.00000000E+00
  0.00000000E+00  0.00000000E+00  0.00000000E+00
  0.00000000E+00  0.00000000E+00  0.00000000E+00
  0.00000000E+00  0.00000000E+00  0.00000000E+00
  0.00000000E+00  0.00000000E+00  0.00000000E+00
