# Supplementary material for: Dramatic Enhancement of Rare-Earth Metal–Organic Framework Stability Via Metal Cluster Fluorination
Source: JACS Au. 2022 Aug 9;2(8):1889–98. doi: 10.1021/jacsau.2c00259 (PMC9400048; doi:10.1021/jacsau.2c00259)
Supplement: Supplementary file 2 — au2c00259_si_002.zip [file au2c00259_si_002.zip › jacs_supplement/poscars/empty_stability/dobdc/mixed/yb/single/six/POSCAR]

POSCAR file written by OVITO Basic 3.5.4
   1.00000000000000     
    15.1161592402444906   -0.0465075024005481   -0.0279515239036874
    -0.0919999974411985   14.6301602958986621   -0.0764337193419637
     0.0790679151571927   -0.1348114988332262   21.0774735546697620
   C    Yb   H    O    F 
    96    12    62    82     6
Direct
  0.3466031724611796  0.9342916738767144  0.9705177929242197
  0.0568570339489938  0.3776673173018850  0.0337589810910188
  0.4681088241654905  0.1949668040001526  0.0054431508844957
  0.7951619284753733  0.4773526479754082  0.9967404076439550
  0.4378136500027310  0.0995515344936280  0.9905232327601610
  0.8896977305893046  0.4531096364885343  0.0093302021394948
  0.4776867054349410  0.0172201416850228  0.0086365023548609
  0.4304485818190571  0.9360004029139972  0.9992673796634648
  0.9668986836311575  0.5008092739362411  0.9906899297610181
  0.0489653160286991  0.4614907169811957  0.0025578534533679
  0.3570810197610683  0.0968094719461519  0.9592820512516340
  0.8984707496768465  0.3712572155428830  0.0414849504151391
  0.3110087641977017  0.0163573418162173  0.9479007449713777
  0.9793951648569674  0.3330665730022560  0.0547400526441493
  0.2959152740452993  0.8487393970162174  0.9687717457206375
  0.1448827005411601  0.3369983294501040  0.0405873612162821
  0.6683811416073411  0.6693736203848317  0.1344775765857165
  0.3547458950509395  0.3875349918143058  0.1766523331532852
  0.3587417193465754  0.6550909573217467  0.1497827922036024
  0.6723486778963093  0.3485648646725465  0.1509105826365129
  0.7880684766750363  0.7760735615827343  0.1684318766727770
  0.2533962148237734  0.2614415007893527  0.2021087031272231
  0.2392312998362129  0.7628803305642151  0.1851892013997869
  0.7908807096504447  0.2376287596821243  0.1838159163047948
  0.7160338188867641  0.7201373070957899  0.1846416434230633
  0.3027090856273205  0.3360151149342911  0.2241775263351968
  0.3059743297154327  0.6988990020465522  0.2002730369483032
  0.7279000225414975  0.3050505992658543  0.1997519928850835
  0.8377888377659346  0.1952851178690622  0.2316952747596304
  0.1947788447427570  0.8061379919671623  0.2347910813323324
  0.2074735799021354  0.2045130126425008  0.2436170881468414
  0.8353585036624906  0.8243308342639679  0.2147563123696727
  0.6894376695810962  0.7122538244979921  0.2492266528303020
  0.3048563071805930  0.3576246849848914  0.2897783038908202
  0.3242512299587332  0.6779602173115578  0.2634239542560124
  0.7151819718054995  0.3302685613554601  0.2631788778645472
  0.8235860122189180  0.2190497622793259  0.2952132241551624
  0.2133185742130337  0.7856504963865092  0.2979558713383739
  0.2136737071749053  0.2231615161875453  0.3094798662856775
  0.8090214851474258  0.8152355165350400  0.2790844938037367
  0.7622869301421105  0.2881578145723864  0.3108228058396705
  0.2780987621663087  0.7195053237315392  0.3128099079679600
  0.2611731326027495  0.2999791120154285  0.3313351050054862
  0.7368529972599660  0.7602877983348719  0.2952292898381472
  0.8715085067273378  0.1695200893052089  0.3454510744784756
  0.1650107609415699  0.8354197343382452  0.3480529812498858
  0.1723985801146668  0.1622211018756587  0.3560038539675787
  0.8574103119471914  0.8612123857855778  0.3312469348108280
  0.9046416738274843  0.5655744391384232  0.4593589688491804
  0.4204373096375278  0.0004431333161463  0.5024333004785149
  0.0145994134923271  0.3087519587201157  0.5075157096772642
  0.7041450488633672  0.0115858010054737  0.4937589062345324
  0.9920928599940879  0.4028198372939826  0.4853538684183079
  0.6052543062017932  0.0131251017777743  0.4959305292682004
  0.0266612802155635  0.4857364441595422  0.5094739913881483
  0.5543459671375288  0.0937731613828916  0.4961256269085510
  0.9192833838001491  0.4036662361840655  0.4449901052617875
  0.5628251222312244  0.9281080342191501  0.4986510269913182
  0.8745445502574469  0.4831566045963598  0.4315315375450552
  0.4718798072262018  0.9209520454074465  0.5016793140985527
  0.8534538164127596  0.6498095955422869  0.4554820943261362
  0.3235315231686187  0.9992741474988946  0.5045012505721473
  0.1559085750147560  0.8135660167675809  0.6419741364473381
  0.8526979060003299  0.1381462962893423  0.6611036120388789
  0.8461924807283623  0.8295728370947160  0.6441969097241156
  0.1598105376126213  0.1352062564047571  0.6634706249946376
  0.2679157521307829  0.6997068936041018  0.6740470765266195
  0.7436184427097885  0.2539215570413873  0.6918329378414825
  0.7547357181799370  0.6934896538785154  0.6825168975522473
  0.2549502584393508  0.2699783488379168  0.7005553736314312
  0.2062832370298580  0.7665318593691310  0.6912537354141861
  0.7975676220555812  0.1823452397144081  0.7103039629236889
  0.7940170752972477  0.7800565053320625  0.6931034788560879
  0.2007549236067518  0.1930826214349253  0.7141693513061256
  0.2942233323626127  0.3175492865709870  0.7506935848843028
  0.7065247828170769  0.6540764784093085  0.7313580574880518
  0.6888694877857304  0.2981312324162033  0.7350495621707225
  0.3181275298571435  0.6556600777274539  0.7194400272092807
  0.1936258180257369  0.7898988929961845  0.7563904408343802
  0.7979514434293336  0.1528692627968411  0.7742012343781965
  0.7840037358059959  0.8227225622899539  0.7521244177109310
  0.1852468989354676  0.1696279535769563  0.7773995226010868
  0.2802857848477842  0.2929889783938364  0.8135686548179777
  0.6959569342792804  0.6969383878311532  0.7905667154965883
  0.6894150979544946  0.2694248096603502  0.7993444941397740
  0.3066047432850070  0.6808203036196403  0.7843254137562212
  0.2231488644051183  0.2189491570309414  0.8271509580105914
  0.7353120985014669  0.7836581934322169  0.8011588657588291
  0.7439357311011179  0.1976936479624456  0.8179042437622357
  0.2446067946398642  0.7462251027442832  0.8015882747540601
  0.3276396265182413  0.3448323050838837  0.8639012301735605
  0.6454424593268584  0.6465852249756665  0.8392616317654955
  0.6331523030181927  0.3151809784241237  0.8468244227620332
  0.3602800823720713  0.6396811658522594  0.8348644847840845
  0.9815062340825520  0.5658608797676123  0.4965505709823290
  0.4626337388688597  0.0856982332334653  0.4997797442311622
  0.3628061913105540  0.3915866292784855  0.0184017942082804
  0.6318984603039866  0.6144033170170573  0.9882163016589942
  0.6070494565847895  0.3622256322381787  0.9997122412741319
  0.3866486328072867  0.6412262862338665  0.9939529048199418
  0.5149468606388439  0.4994294880547443  0.1307457651633186
  0.0147219826270799  0.0034849241478980  0.3772392815660410
  0.1230135195113320  0.8707889215187379  0.4976946198710053
  0.8902916203189122  0.1241566722363956  0.5049901623193733
  0.8752628233871107  0.8731170291970329  0.4912736751047717
  0.1344456423888118  0.1248534349565915  0.5086207236535571
  0.0038546476503925  0.9847635616400012  0.6237220690650389
  0.5040989463583045  0.4845018786219555  0.8691504019481116
  0.3286394012917384  0.1619799627940637  0.9462754875375836
  0.4571526154847234  0.8708542191755129  0.0155991032835843
  0.8376434638195818  0.3358472936181371  0.0547480753018093
  0.5759907393431121  0.9589978530781877  0.0481812734428004
  0.1102878661833273  0.4944776239669295  0.9862872478023306
  0.0172781749320308  0.6048898115052168  0.9492177071147907
  0.9231628931547817  0.2304467295472961  0.0979078470462085
  0.5226344915755874  0.7215393617811827  0.0685567152002733
  0.7568150338253332  0.2443065638166928  0.0979046313053544
  0.2573829962003558  0.7441736621390973  0.0978843054624292
  0.4925303447563820  0.3155918076280670  0.0961267576796416
  0.8077629990091495  0.7806847274978637  0.1186080048063047
  0.2509001572937635  0.2470575128947701  0.1511265629957563
  0.1444094591826683  0.8568827152199177  0.2243493058832087
  0.8852406554146697  0.1415078531366234  0.2203009456740901
  0.9279680098600593  0.9032880190103114  0.2390239102615297
  0.1336828752089616  0.1035737881760568  0.2583111744742439
  0.3342146740943264  0.4446649203375230  0.3548537131125897
  0.5971497606587022  0.6322004475900798  0.2276467922568415
  0.6663485235162270  0.3826782826646138  0.2745753048077972
  0.3751421361342864  0.6275702766103990  0.2735826649592852
  0.2623596403446626  0.3129197136328088  0.3826911022736823
  0.7187567873705234  0.7542139734339841  0.3452303395056902
  0.0165172053699578  0.1797981699955287  0.4175339987592466
  0.8406936801238345  0.0013684850602687  0.4100061910690584
  0.2538014116430958  0.7344568916567908  0.3993395873453878
  0.7845771305151032  0.2652830636453629  0.3975506606362984
  0.0035866884727014  0.8252512364090450  0.3988421081588172
  0.0019662726184677  0.6311383173215788  0.5183050979414503
  0.4205510913878641  0.1463149141988325  0.5001678736084685
  0.6053966013558281  0.8678420173286057  0.4984094272439918
  0.8936145039236365  0.3379613833422965  0.4277812685142308
  0.5490367719846816  0.2236480024734746  0.4921914370060989
  0.4670907378510165  0.7870164394914312  0.4930437675064212
  0.7777174085133325  0.4170328059351078  0.3868001657763926
  0.1095309904811117  0.5442756889502078  0.5659332269685393
  0.3306547357477996  0.8674587915218268  0.5025228714097523
  0.7662258912094941  0.5831000430390603  0.4087982769254808
  0.0024191865215002  0.1695689962659159  0.5911024085502135
  0.1701441322396988  0.9956366186836902  0.5961213169761663
  0.9919585100012540  0.8159235485582528  0.5869360193442574
  0.3022838004928872  0.3552161524177535  0.6420597383352060
  0.8339871304012831  0.9900107629936485  0.5861874600684018
  0.7409314777367797  0.5878420555143791  0.6296798654385753
  0.2771087469449611  0.6827751391201247  0.6238067358596666
  0.7444233422522331  0.2745398942575079  0.6421590200135299
  0.6758911577076177  0.5863354652661812  0.7249449806675514
  0.3379330269224567  0.3762247567032304  0.7416498457382374
  0.6020790695107507  0.3850073462685444  0.7524758881257867
  0.4059171751473869  0.5727635347625650  0.7417406784954963
  0.1070108273669916  0.8748314178387275  0.7360125611138884
  0.8838951454565560  0.0656007208965690  0.7537667855608703
  0.1419668892315684  0.1108529664586015  0.7865411501109989
  0.8161399482280132  0.8895608159125956  0.7594148617883008
  0.2358566214270184  0.7637008727237529  0.8517439856393594
  0.7432616503081206  0.1769057117081374  0.8675792761112717
  0.2390892794590442  0.2442860730906062  0.9146795670791619
  0.7552355437206302  0.8879670264066917  0.8541744168958374
  0.2022352811472317  0.9114530009589288  0.9274874773808790
  0.0898570753542032  0.2330999364450435  0.0795133860930193
  0.1772528408929048  0.0038053703260346  0.4103086912880940
  0.2149627796424269  0.0817094295439915  0.9069843208896202
  0.5488261765730442  0.2181945724779766  0.0042650114341356
  0.3247952699655698  0.7769663949097421  0.9918400196854407
  0.7707270284684000  0.5592594241017821  0.9907728881797269
  0.2130035906772108  0.3763172174910281  0.0221355374993522
  0.2160714905183596  0.8482592671187206  0.9435047006023254
  0.1503258319786838  0.2545072270438524  0.0656597534060026
  0.4035132418344602  0.2482657354058730  0.0170655007066287
  0.7439254334060763  0.4078171954391223  0.9956735260039054
  0.5578161418515535  0.0208030681180276  0.0375011234781866
  0.9586190168685604  0.5809468177286519  0.9597946820312160
  0.2309960148396897  0.0169230858765701  0.9183218685526739
  0.9840014604631264  0.2519854562775947  0.0861384458669932
  0.4974964787954903  0.3731215146315989  0.0736379225954593
  0.5163221456853222  0.6931359573906235  0.0268507206334689
  0.6869998135024318  0.6804474260904456  0.0764581498447825
  0.3259711043427203  0.3886950682432939  0.1198731136450490
  0.3340924888650676  0.6677679060584012  0.0917214442328316
  0.6762158468415436  0.3154583875009678  0.0939115668378676
  0.2185511261988253  0.7841652803993924  0.1251895335707047
  0.8063871342418807  0.2131659320221999  0.1222264213307795
  0.6057270577992426  0.6146008165549688  0.1527818585278595
  0.4270236931561300  0.4246733856792133  0.1943759456488010
  0.4260352871462487  0.6096359390715449  0.1644935944049308
  0.6238063719726128  0.4143154142665324  0.1678120142875201
  0.1603674791449308  0.1337631514072797  0.2197973020362980
  0.9045279756204465  0.8773797476648895  0.1977801139602633
  0.6202809752022915  0.6604112976546048  0.2681198651492878
  0.3480760107683309  0.4347383200985320  0.3100623378487342
  0.9280181174205211  0.1108468948056966  0.3294705094077983
  0.1131674429436202  0.8986515738737779  0.3331675947596295
  0.1211033333202778  0.0973691944978299  0.3340926735626724
  0.9243217892581512  0.9132320302399037  0.3163296541487739
  0.7485863781781816  0.3136908675498091  0.3727067905712573
  0.2965049469382990  0.6967227767450197  0.3734513354846101
  0.8509858520994982  0.1903408391897088  0.4038120550569246
  0.1792039532208776  0.8111553486509067  0.4069577588976330
  0.1888085504461614  0.1743499173408480  0.4144012427798671
  0.8325189919073495  0.8474988540647175  0.3875713878887197
  0.0053007874007847  0.8679422156423868  0.4345975359253984
  0.0160271850427165  0.1264670559631753  0.4446555496536249
  0.8932171496334291  0.0052745986237781  0.4366424767128763
  0.1329888315464771  0.9971195037172222  0.4436548958701820
  0.8813080298047922  0.7220332184426681  0.4798560263931861
  0.0924118114020018  0.2786193915070498  0.5102276292763506
  0.7459243948372460  0.0868463203107765  0.4961697899040018
  0.2801658859751299  0.0698701617068878  0.5064994670678757
  0.7756933134640605  0.6469638847196961  0.4269787346882339
  0.2833467566418477  0.9163262078695453  0.5035461684156033
  0.9442176398906028  0.2638529040297044  0.5206612615539612
  0.7384050180448440  0.9325972925230133  0.4902078646849120
  0.0987948410595720  0.4834133372839418  0.5478763133092031
  0.5944086071576393  0.1765035772375398  0.4922648865438646
  0.7996402605947495  0.4823229848098975  0.3956905050989619
  0.4286147291286539  0.8377095937999783  0.5048225306813166
  0.0123826003424412  0.1126396395004221  0.5677289038535278
  0.0001117517581903  0.8575571664950061  0.5516101183534659
  0.1279955155508503  0.9867157792770200  0.5616138639434141
  0.8860521795618368  0.9928227081008174  0.5589965556183500
  0.1699628565223961  0.7953283980982064  0.5831734855237016
  0.8432979514563357  0.1621940569350429  0.6042067398987925
  0.8243692486208047  0.8198262694921965  0.5864967101785936
  0.1832355006459849  0.1514544805758504  0.6066696649161827
  0.7671499761687812  0.6488532595406298  0.6260434880026793
  0.2688747072355397  0.2976912197319876  0.6400096740617016
  0.0989695659184804  0.8728490347479934  0.6611906826790914
  0.9077534228246762  0.0762507339078695  0.6794090067455230
  0.9094051551244320  0.8807922264537353  0.6647423904827789
  0.1055140437867976  0.0720502112525878  0.6796067867998943
  0.6379593740450815  0.3668074371280809  0.7140796489685357
  0.3764520338806108  0.5912648075434888  0.7008813238242411
  0.1354608647582864  0.8528966182850723  0.7763533798123490
  0.8485137709870187  0.0824861707321105  0.7929477472226196
  0.3840998679781791  0.4041943379196837  0.8473901163848510
  0.5980045255529802  0.5787978681389916  0.8213102750194068
  0.5766954035438587  0.3736937592672334  0.8249407865854792
  0.4167016940138524  0.5787725055379056  0.8170982432507685
  0.2056258641405080  0.1952256530655987  0.8885496851264634
  0.7249735230776579  0.8287807103388403  0.8573312179242123
  0.3087571200977735  0.3259225706935354  0.9218106814789593
  0.6526674665406560  0.6726036295547004  0.8970720851774914
  0.6391868852443991  0.2983466117703912  0.9050781488812447
  0.3500774049651909  0.6651903093396569  0.8917659843909789
  0.6038174414831019  0.5006349084157051  0.0481970608585200
  0.4290283709962708  0.5227396750427928  0.0514759367119311
  0.4964256278342845  0.5879691567270910  0.9405224801321879
  0.4794983734944083  0.4004040010375434  0.9535882682062038
  0.3189919078230687  0.5159112562870476  0.9704296707263111
  0.6202764480453382  0.4833038606811044  0.9311390061383378
 
  0.00000000E+00  0.00000000E+00  0.00000000E+00
  0.00000000E+00  0.00000000E+00  0.00000000E+00
  0.00000000E+00  0.00000000E+00  0.00000000E+00
  0.00000000E+00  0.00000000E+00  0.00000000E+00
  0.00000000E+00  0.00000000E+00  0.00000000E+00
  0.00000000E+00  0.00000000E+00  0.00000000E+00
  0.00000000E+00  0.00000000E+00  0.00000000E+00
  0.00000000E+00  0.00000000E+00  0.00000000E+00
  0.00000000E+00  0.00000000E+00  0.00000000E+00
  0.00000000E+00  0.00000000E+00  0.00000000E+00
  0.00000000E+00  0.00000000E+00  0.00000000E+00
  0.00000000E+00  0.00000000E+00  0.00000000E+00
  0.00000000E+00  0.00000000E+00  0.00000000E+00
  0.00000000E+00  0.00000000E+00  0.00000000E+00
  0.00000000E+00  0.00000000E+00  0.00000000E+00
  0.00000000E+00  0.00000000E+00  0.00000000E+00
  0.00000000E+00  0.00000000E+00  0.00000000E+00
  0.00000000E+00  0.00000000E+00  0.00000000E+00
  0.00000000E+00  0.00000000E+00  0.00000000E+00
  0.00000000E+00  0.00000000E+00  0.00000000E+00
  0.00000000E+00  0.00000000E+00  0.00000000E+00
  0.00000000E+00  0.00000000E+00  0.00000000E+00
  0.00000000E+00  0.00000000E+00  0.00000000E+00
  0.00000000E+00  0.00000000E+00  0.00000000E+00
  0.00000000E+00  0.00000000E+00  0.00000000E+00
  0.00000000E+00  0.00000000E+00  0.00000000E+00
  0.00000000E+00  0.00000000E+00  0.00000000E+00
  0.00000000E+00  0.00000000E+00  0.00000000E+00
  0.00000000E+00  0.00000000E+00  0.00000000E+00
  0.00000000E+00  0.00000000E+00  0.00000000E+00
  0.00000000E+00  0.00000000E+00  0.00000000E+00
  0.00000000E+00  0.00000000E+00  0.00000000E+00
  0.00000000E+00  0.00000000E+00  0.00000000E+00
  0.00000000E+00  0.00000000E+00  0.00000000E+00
  0.00000000E+00  0.00000000E+00  0.00000000E+00
  0.00000000E+00  0.00000000E+00  0.00000000E+00
  0.00000000E+00  0.00000000E+00  0.00000000E+00
  0.00000000E+00  0.00000000E+00  0.00000000E+00
  0.00000000E+00  0.00000000E+00  0.00000000E+00
  0.00000000E+00  0.00000000E+00  0.00000000E+00
  0.00000000E+00  0.00000000E+00  0.00000000E+00
  0.00000000E+00  0.00000000E+00  0.00000000E+00
  0.00000000E+00  0.00000000E+00  0.00000000E+00
  0.00000000E+00  0.00000000E+00  0.00000000E+00
  0.00000000E+00  0.00000000E+00  0.00000000E+00
  0.00000000E+00  0.00000000E+00  0.00000000E+00
  0.00000000E+00  0.00000000E+00  0.00000000E+00
  0.00000000E+00  0.00000000E+00  0.00000000E+00
  0.00000000E+00  0.00000000E+00  0.00000000E+00
  0.00000000E+00  0.00000000E+00  0.00000000E+00
  0.00000000E+00  0.00000000E+00  0.00000000E+00
  0.00000000E+00  0.00000000E+00  0.00000000E+00
  0.00000000E+00  0.00000000E+00  0.00000000E+00
  0.00000000E+00  0.00000000E+00  0.00000000E+00
  0.00000000E+00  0.00000000E+00  0.00000000E+00
  0.00000000E+00  0.00000000E+00  0.00000000E+00
  0.00000000E+00  0.00000000E+00  0.00000000E+00
  0.00000000E+00  0.00000000E+00  0.00000000E+00
  0.00000000E+00  0.00000000E+00  0.00000000E+00
  0.00000000E+00  0.00000000E+00  0.00000000E+00
  0.00000000E+00  0.00000000E+00  0.00000000E+00
  0.00000000E+00  0.00000000E+00  0.00000000E+00
  0.00000000E+00  0.00000000E+00  0.00000000E+00
  0.00000000E+00  0.00000000E+00  0.00000000E+00
  0.00000000E+00  0.00000000E+00  0.00000000E+00
  0.00000000E+00  0.00000000E+00  0.00000000E+00
  0.00000000E+00  0.00000000E+00  0.00000000E+00
  0.00000000E+00  0.00000000E+00  0.00000000E+00
  0.00000000E+00  0.00000000E+00  0.00000000E+00
  0.00000000E+00  0.00000000E+00  0.00000000E+00
  0.00000000E+00  0.00000000E+00  0.00000000E+00
  0.00000000E+00  0.00000000E+00  0.00000000E+00
  0.00000000E+00  0.00000000E+00  0.00000000E+00
  0.00000000E+00  0.00000000E+00  0.00000000E+00
  0.00000000E+00  0.00000000E+00  0.00000000E+00
  0.00000000E+00  0.00000000E+00  0.00000000E+00
  0.00000000E+00  0.00000000E+00  0.00000000E+00
  0.00000000E+00  0.00000000E+00  0.00000000E+00
  0.00000000E+00  0.00000000E+00  0.00000000E+00
  0.00000000E+00  0.00000000E+00  0.00000000E+00
  0.00000000E+00  0.00000000E+00  0.00000000E+00
  0.00000000E+00  0.00000000E+00  0.00000000E+00
  0.00000000E+00  0.00000000E+00  0.00000000E+00
  0.00000000E+00  0.00000000E+00  0.00000000E+00
  0.00000000E+00  0.00000000E+00  0.00000000E+00
  0.00000000E+00  0.00000000E+00  0.00000000E+00
  0.00000000E+00  0.00000000E+00  0.00000000E+00
  0.00000000E+00  0.00000000E+00  0.00000000E+00
  0.00000000E+00  0.00000000E+00  0.00000000E+00
  0.00000000E+00  0.00000000E+00  0.00000000E+00
  0.00000000E+00  0.00000000E+00  0.00000000E+00
  0.00000000E+00  0.00000000E+00  0.00000000E+00
  0.00000000E+00  0.00000000E+00  0.00000000E+00
  0.00000000E+00  0.00000000E+00  0.00000000E+00
  0.00000000E+00  0.00000000E+00  0.00000000E+00
  0.00000000E+00  0.00000000E+00  0.00000000E+00
  0.00000000E+00  0.00000000E+00  0.00000000E+00
  0.00000000E+00  0.00000000E+00  0.00000000E+00
  0.00000000E+00  0.00000000E+00  0.00000000E+00
  0.00000000E+00  0.00000000E+00  0.00000000E+00
  0.00000000E+00  0.00000000E+00  0.00000000E+00
  0.00000000E+00  0.00000000E+00  0.00000000E+00
  0.00000000E+00  0.00000000E+00  0.00000000E+00
  0.00000000E+00  0.00000000E+00  0.00000000E+00
  0.00000000E+00  0.00000000E+00  0.00000000E+00
  0.00000000E+00  0.00000000E+00  0.00000000E+00
  0.00000000E+00  0.00000000E+00  0.00000000E+00
  0.00000000E+00  0.00000000E+00  0.00000000E+00
  0.00000000E+00  0.00000000E+00  0.00000000E+00
  0.00000000E+00  0.00000000E+00  0.00000000E+00
  0.00000000E+00  0.00000000E+00  0.00000000E+00
  0.00000000E+00  0.00000000E+00  0.00000000E+00
  0.00000000E+00  0.00000000E+00  0.00000000E+00
  0.00000000E+00  0.00000000E+00  0.00000000E+00
  0.00000000E+00  0.00000000E+00  0.00000000E+00
  0.00000000E+00  0.00000000E+00  0.00000000E+00
  0.00000000E+00  0.00000000E+00  0.00000000E+00
  0.00000000E+00  0.00000000E+00  0.00000000E+00
  0.00000000E+00  0.00000000E+00  0.00000000E+00
  0.00000000E+00  0.00000000E+00  0.00000000E+00
  0.00000000E+00  0.00000000E+00  0.00000000E+00
  0.00000000E+00  0.00000000E+00  0.00000000E+00
  0.00000000E+00  0.00000000E+00  0.00000000E+00
  0.00000000E+00  0.00000000E+00  0.00000000E+00
  0.00000000E+00  0.00000000E+00  0.00000000E+00
  0.00000000E+00  0.00000000E+00  0.00000000E+00
  0.00000000E+00  0.00000000E+00  0.00000000E+00
  0.00000000E+00  0.00000000E+00  0.00000000E+00
  0.00000000E+00  0.00000000E+00  0.00000000E+00
  0.00000000E+00  0.00000000E+00  0.00000000E+00
  0.00000000E+00  0.00000000E+00  0.00000000E+00
  0.00000000E+00  0.00000000E+00  0.00000000E+00
  0.00000000E+00  0.00000000E+00  0.00000000E+00
  0.00000000E+00  0.00000000E+00  0.00000000E+00
  0.00000000E+00  0.00000000E+00  0.00000000E+00
  0.00000000E+00  0.00000000E+00  0.00000000E+00
  0.00000000E+00  0.00000000E+00  0.00000000E+00
  0.00000000E+00  0.00000000E+00  0.00000000E+00
  0.00000000E+00  0.00000000E+00  0.00000000E+00
  0.00000000E+00  0.00000000E+00  0.00000000E+00
  0.00000000E+00  0.00000000E+00  0.00000000E+00
  0.00000000E+00  0.00000000E+00  0.00000000E+00
  0.00000000E+00  0.00000000E+00  0.00000000E+00
  0.00000000E+00  0.00000000E+00  0.00000000E+00
  0.00000000E+00  0.00000000E+00  0.00000000E+00
  0.00000000E+00  0.00000000E+00  0.00000000E+00
  0.00000000E+00  0.00000000E+00  0.00000000E+00
  0.00000000E+00  0.00000000E+00  0.00000000E+00
  0.00000000E+00  0.00000000E+00  0.00000000E+00
  0.00000000E+00  0.00000000E+00  0.00000000E+00
  0.00000000E+00  0.00000000E+00  0.00000000E+00
  0.00000000E+00  0.00000000E+00  0.00000000E+00
  0.00000000E+00  0.00000000E+00  0.00000000E+00
  0.00000000E+00  0.00000000E+00  0.00000000E+00
  0.00000000E+00  0.00000000E+00  0.00000000E+00
  0.00000000E+00  0.00000000E+00  0.00000000E+00
  0.00000000E+00  0.00000000E+00  0.00000000E+00
  0.00000000E+00  0.00000000E+00  0.00000000E+00
  0.00000000E+00  0.00000000E+00  0.00000000E+00
  0.00000000E+00  0.00000000E+00  0.00000000E+00
  0.00000000E+00  0.00000000E+00  0.00000000E+00
  0.00000000E+00  0.00000000E+00  0.00000000E+00
  0.00000000E+00  0.00000000E+00  0.00000000E+00
  0.00000000E+00  0.00000000E+00  0.00000000E+00
  0.00000000E+00  0.00000000E+00  0.00000000E+00
  0.00000000E+00  0.00000000E+00  0.00000000E+00
  0.00000000E+00  0.00000000E+00  0.00000000E+00
  0.00000000E+00  0.00000000E+00  0.00000000E+00
  0.00000000E+00  0.00000000E+00  0.00000000E+00
  0.00000000E+00  0.00000000E+00  0.00000000E+00
  0.00000000E+00  0.00000000E+00  0.00000000E+00
  0.00000000E+00  0.00000000E+00  0.00000000E+00
  0.00000000E+00  0.00000000E+00  0.00000000E+00
  0.00000000E+00  0.00000000E+00  0.00000000E+00
  0.00000000E+00  0.00000000E+00  0.00000000E+00
  0.00000000E+00  0.00000000E+00  0.00000000E+00
  0.00000000E+00  0.00000000E+00  0.00000000E+00
  0.00000000E+00  0.00000000E+00  0.00000000E+00
  0.00000000E+00  0.00000000E+00  0.00000000E+00
  0.00000000E+00  0.00000000E+00  0.00000000E+00
  0.00000000E+00  0.00000000E+00  0.00000000E+00
  0.00000000E+00  0.00000000E+00  0.00000000E+00
  0.00000000E+00  0.00000000E+00  0.00000000E+00
  0.00000000E+00  0.00000000E+00  0.00000000E+00
  0.00000000E+00  0.00000000E+00  0.00000000E+00
  0.00000000E+00  0.00000000E+00  0.00000000E+00
  0.00000000E+00  0.00000000E+00  0.00000000E+00
  0.00000000E+00  0.00000000E+00  0.00000000E+00
  0.00000000E+00  0.00000000E+00  0.00000000E+00
  0.00000000E+00  0.00000000E+00  0.00000000E+00
  0.00000000E+00  0.00000000E+00  0.00000000E+00
  0.00000000E+00  0.00000000E+00  0.00000000E+00
  0.00000000E+00  0.00000000E+00  0.00000000E+00
  0.00000000E+00  0.00000000E+00  0.00000000E+00
  0.00000000E+00  0.00000000E+00  0.00000000E+00
  0.00000000E+00  0.00000000E+00  0.00000000E+00
  0.00000000E+00  0.00000000E+00  0.00000000E+00
  0.00000000E+00  0.00000000E+00  0.00000000E+00
  0.00000000E+00  0.00000000E+00  0.00000000E+00
  0.00000000E+00  0.00000000E+00  0.00000000E+00
  0.00000000E+00  0.00000000E+00  0.00000000E+00
  0.00000000E+00  0.00000000E+00  0.00000000E+00
  0.00000000E+00  0.00000000E+00  0.00000000E+00
  0.00000000E+00  0.00000000E+00  0.00000000E+00
  0.00000000E+00  0.00000000E+00  0.00000000E+00
  0.00000000E+00  0.00000000E+00  0.00000000E+00
  0.00000000E+00  0.00000000E+00  0.00000000E+00
  0.00000000E+00  0.00000000E+00  0.00000000E+00
  0.00000000E+00  0.00000000E+00  0.00000000E+00
  0.00000000E+00  0.00000000E+00  0.00000000E+00
  0.00000000E+00  0.00000000E+00  0.00000000E+00
  0.00000000E+00  0.00000000E+00  0.00000000E+00
  0.00000000E+00  0.00000000E+00  0.00000000E+00
  0.00000000E+00  0.00000000E+00  0.00000000E+00
  0.00000000E+00  0.00000000E+00  0.00000000E+00
  0.00000000E+00  0.00000000E+00  0.00000000E+00
  0.00000000E+00  0.00000000E+00  0.00000000E+00
  0.00000000E+00  0.00000000E+00  0.00000000E+00
  0.00000000E+00  0.00000000E+00  0.00000000E+00
  0.00000000E+00  0.00000000E+00  0.00000000E+00
  0.00000000E+00  0.00000000E+00  0.00000000E+00
  0.00000000E+00  0.00000000E+00  0.00000000E+00
  0.00000000E+00  0.00000000E+00  0.00000000E+00
  0.00000000E+00  0.00000000E+00  0.00000000E+00
  0.00000000E+00  0.00000000E+00  0.00000000E+00
  0.00000000E+00  0.00000000E+00  0.00000000E+00
  0.00000000E+00  0.00000000E+00  0.00000000E+00
  0.00000000E+00  0.00000000E+00  0.00000000E+00
  0.00000000E+00  0.00000000E+00  0.00000000E+00
  0.00000000E+00  0.00000000E+00  0.00000000E+00
  0.00000000E+00  0.00000000E+00  0.00000000E+00
  0.00000000E+00  0.00000000E+00  0.00000000E+00
  0.00000000E+00  0.00000000E+00  0.00000000E+00
  0.00000000E+00  0.00000000E+00  0.00000000E+00
  0.00000000E+00  0.00000000E+00  0.00000000E+00
  0.00000000E+00  0.00000000E+00  0.00000000E+00
  0.00000000E+00  0.00000000E+00  0.00000000E+00
  0.00000000E+00  0.00000000E+00  0.00000000E+00
  0.00000000E+00  0.00000000E+00  0.00000000E+00
  0.00000000E+00  0.00000000E+00  0.00000000E+00
  0.00000000E+00  0.00000000E+00  0.00000000E+00
  0.00000000E+00  0.00000000E+00  0.00000000E+00
  0.00000000E+00  0.00000000E+00  0.00000000E+00
  0.00000000E+00  0.00000000E+00  0.00000000E+00
  0.00000000E+00  0.00000000E+00  0.00000000E+00
  0.00000000E+00  0.00000000E+00  0.00000000E+00
  0.00000000E+00  0.00000000E+00  0.00000000E+00
  0.00000000E+00  0.00000000E+00  0.00000000E+00
  0.00000000E+00  0.00000000E+00  0.00000000E+00
  0.00000000E+00  0.00000000E+00  0.00000000E+00
  0.00000000E+00  0.00000000E+00  0.00000000E+00
  0.00000000E+00  0.00000000E+00  0.00000000E+00
  0.00000000E+00  0.00000000E+00  0.00000000E+00
  0.00000000E+00  0.00000000E+00  0.00000000E+00
  0.00000000E+00  0.00000000E+00  0.00000000E+00
  0.00000000E+00  0.00000000E+00  0.00000000E+00
  0.00000000E+00  0.00000000E+00  0.00000000E+00
  0.00000000E+00  0.00000000E+00  0.00000000E+00
