# Supplementary material for: Dramatic Enhancement of Rare-Earth Metal–Organic Framework Stability Via Metal Cluster Fluorination
Source: JACS Au. 2022 Aug 9;2(8):1889–98. doi: 10.1021/jacsau.2c00259 (PMC9400048; doi:10.1021/jacsau.2c00259)
Supplement: Supplementary file 2 — au2c00259_si_002.zip [file au2c00259_si_002.zip › jacs_supplement/poscars/empty_stability/dobdc/mixed/yb/single/one/POSCAR]

POSCAR file written by OVITO Basic 3.5.4
   1.00000000000000     
    15.0862065150358990   -0.0592056220663431   -0.0436904515924882
    -0.1036021289935796   14.6471711156668079   -0.0696138454142997
     0.0552808163186774   -0.1281099348489065   21.1716642242704900
   C    Yb   H    O    F 
    96    12    67    87     1
Direct
  0.3389582694845947  0.9327395732721938  0.9728062761120749
  0.0586648768808583  0.3696286133439184  0.0388831170101039
  0.4629170467104181  0.1931511803340607  0.0087791665419203
  0.7997834927709898  0.4716946240128383  0.9965437244370650
  0.4309293459155735  0.0978521550285085  0.9943757643456486
  0.8933670587760280  0.4473277702261484  0.0123871211754469
  0.4724100109809827  0.0147350319064236  0.0086099635258885
  0.4245172750256762  0.9338204456602958  0.9991449287339010
  0.9717011196356395  0.4952538105276923  0.9964223548290231
  0.0528655818643714  0.4544486864394859  0.0090107132170729
  0.3477548465266134  0.0958500780251268  0.9662720469770322
  0.8999845161542607  0.3649440586840215  0.0440114631423073
  0.3019370108168217  0.0156922921726086  0.9532708214774019
  0.9801399455349392  0.3258149094850694  0.0587132338071565
  0.2879073386950594  0.8472330074957317  0.9707835230201982
  0.1460175907759863  0.3267604376832415  0.0441763046881813
  0.6745140593033516  0.6707122031631878  0.1319413948122150
  0.3536671568830195  0.3888710402201784  0.1778436040985158
  0.3811776734691835  0.6767382390290980  0.1549120056716872
  0.6745527640935562  0.3454076402399474  0.1508241322632903
  0.7941600122532595  0.7788074627802191  0.1658556018960973
  0.2543742559523660  0.2619901324759292  0.2053857809806963
  0.2595628774139331  0.7822189225323202  0.1882900158529161
  0.7902793473487782  0.2320271673001057  0.1844956673549295
  0.7198977788183204  0.7253794627758141  0.1813024828362587
  0.3067498310323697  0.3348651631116425  0.2267085564190757
  0.3351762224026707  0.7301419568321943  0.2040879943071573
  0.7279929112435662  0.3001645362807962  0.1998913349228806
  0.8369476778516235  0.1899806347713148  0.2324871864531414
  0.2105853457909049  0.8214457171903935  0.2371636613694293
  0.2095459585354698  0.2047632348956359  0.2470765899155041
  0.8414083617820510  0.8267193203213603  0.2123638756658127
  0.6900268307608773  0.7212050277963595  0.2450943128980295
  0.3148143662027882  0.3529594926595528  0.2922967662009486
  0.3628302435139516  0.7231434133045078  0.2671164531532514
  0.7149270967724871  0.3258213836039935  0.2628429986668835
  0.8226855562609550  0.2145905699915988  0.2955419611903625
  0.2360616825414078  0.8111471057300326  0.2998403970067604
  0.2191782761893406  0.2216600471927899  0.3127204907638069
  0.8128727266871049  0.8195221231193456  0.2760028462030839
  0.7614157155601520  0.2837471578174001  0.3106361691802811
  0.3144138566214261  0.7637030334573154  0.3150736873052706
  0.2712170357929862  0.2955929364745672  0.3340184838575158
  0.7376535496926521  0.7684072638807328  0.2911909048730116
  0.8710882542571134  0.1663064395077881  0.3459081694990703
  0.1774107505763100  0.8484348311447285  0.3493682924108756
  0.1754920392521377  0.1627762238871817  0.3592515923836098
  0.8623745133372194  0.8622095871337682  0.3287331588459370
  0.9043110508942837  0.5622593355088341  0.4564050740878374
  0.4184251869969486  0.9986302464353101  0.5001913071450547
  0.0098148919176633  0.3058070847845631  0.5095418935668659
  0.7021227165682932  0.0028889990153418  0.4888129290485324
  0.9882864457271118  0.3993540236311641  0.4863819474269566
  0.6031227760932169  0.0055187971320958  0.4915625193574000
  0.0227852100003777  0.4822108899618527  0.5104547684751936
  0.5563291397707139  0.0840328407082375  0.5112778644745131
  0.9172103649528852  0.4000519010968112  0.4444307478483834
  0.5566224987877684  0.9248749571818080  0.4767193787211012
  0.8742095680481373  0.4797039977439066  0.4289468093865749
  0.4651983382438082  0.9204581361416057  0.4808948814879543
  0.8548186140542586  0.6471339096995590  0.4502573533331291
  0.3215132557884666  0.9991642509342846  0.5066211397280846
  0.1559395420320165  0.8155770740070892  0.6436383713688711
  0.8437516253492826  0.1303029292451537  0.6594825791099265
  0.8448713715442505  0.8235918441028171  0.6401785739258261
  0.1515038272214113  0.1346614857211582  0.6653382282679731
  0.2693021659059203  0.7034209388322192  0.6759956132553548
  0.7243838512816817  0.2355415500609116  0.6894415629433455
  0.7493525062903067  0.6897146473524077  0.6771686013014072
  0.2412555171156080  0.2736047301186559  0.7009371376269705
  0.2093865730454138  0.7718187214891822  0.6927823007178294
  0.7857843969546680  0.1709058910361470  0.7083489211045759
  0.7914493874858355  0.7746799544348182  0.6883409561242670
  0.1906438806951333  0.1944403056206398  0.7154121935564026
  0.2814600069173161  0.3218357432388762  0.7501458011832247
  0.7011598828337183  0.6506387866106157  0.7259570932426008
  0.6688278787386034  0.2778997894987106  0.7328131236056836
  0.3207849835959686  0.6605665606251589  0.7211671155643190
  0.2006264939674383  0.7990585520821418  0.7572240396741745
  0.7919945198172721  0.1458432364672319  0.7727820492932850
  0.7834864069168238  0.8165175764897180  0.7474772763376480
  0.1782046491769995  0.1698481363625221  0.7784154279197210
  0.2713036528836653  0.2956915663877711  0.8128041000193955
  0.6930782569659555  0.6924126537266379  0.7854010122815290
  0.6772305005569618  0.2558308513398942  0.7978240460939005
  0.3130553185550583  0.6892444020072803  0.7853422472964757
  0.2167993868216654  0.2199082842436184  0.8274172381165246
  0.7345059281871120  0.7780388698978616  0.7963055183619866
  0.7381609565885913  0.1900088239696457  0.8166637732738727
  0.2534214810101282  0.7572035624099601  0.8021259496076384
  0.3213035061667558  0.3467141964906668  0.8618383827989290
  0.6428635684203015  0.6419405615669846  0.8340190014865807
  0.6243758404008817  0.3038673133195657  0.8461329043588250
  0.3664790640790796  0.6470161444632011  0.8354963235758498
  0.9793851977439288  0.5624435493344903  0.4954847617710170
  0.4642375941501378  0.0792243215890573  0.5147444954064210
  0.3622740730413167  0.3943047837050201  0.0201683481659156
  0.6346662653400896  0.6121202423713822  0.9842514712247672
  0.6057463897874383  0.3610816500346603  0.9992700476234412
  0.3911245621578056  0.6448915553858285  0.9939959318481456
  0.5191550686538979  0.5004457154264530  0.1318193893596596
  0.0166617290268665  0.0040439826412414  0.3785159372550429
  0.1253772554031670  0.8713762125851860  0.4989932981926660
  0.8867735237264300  0.1201900167344494  0.5044891371202428
  0.8762399862554092  0.8692115272325226  0.4887674014411404
  0.1322883876313710  0.1247871026903336  0.5109560498279386
  0.0001887866737902  0.9816136054106590  0.6230730407654524
  0.5030667221495280  0.4812848282965778  0.8684357722033167
  0.3174802948599893  0.1613586849782143  0.9569088757427049
  0.4527841646754437  0.8682601243565887  0.0129955197641557
  0.8381323470081762  0.3295979161552642  0.0551038742323956
  0.5747011125725743  0.9547182773311035  0.0411277412790924
  0.1153406272566892  0.4870712416166494  0.9944741104955378
  0.0246582509536429  0.6010001062020692  0.9587683768099444
  0.9215172420530006  0.2235503742432540  0.1004840507814300
  0.6679120382339506  0.5011818500389421  0.0731311368698348
  0.3714086720860502  0.5472181770088134  0.0897408221301020
  0.5348519447210858  0.7332157821364750  0.0579289195581956
  0.7569188451891353  0.2397453627868197  0.0987331980813909
  0.2742795163849967  0.7559919996550608  0.1020526671530606
  0.4897963375924427  0.3152070354876467  0.0959722343195406
  0.8161820748450220  0.7810119725891745  0.1166615248285574
  0.2483126926938863  0.2495150763747422  0.1545699367940452
  0.1502023264262856  0.8587370000674083  0.2262975484225146
  0.8844939840456130  0.1361839651070679  0.2216278740940456
  0.9359897086097458  0.9027981960777701  0.2377253974738756
  0.1335068376727886  0.1058034760706704  0.2621181830582370
  0.3563203340541458  0.4312223287394427  0.3587308750271754
  0.5980586291149915  0.6404257672967254  0.2236895454366215
  0.6665749865211884  0.3787919595362894  0.2736901978327812
  0.4216687954182835  0.6830984878436946  0.2777837536124377
  0.2757779895968218  0.3069347997015043  0.3852187910268452
  0.7179188676330546  0.7635436306883721  0.3407085006034303
  0.0153026032535077  0.1799735389484514  0.4190555707764205
  0.8416464996977401  0.9984896090737678  0.4100299958361825
  0.2832988030333399  0.7747936221917491  0.4006239184287078
  0.7833304300451205  0.2618993022028865  0.3971366746814110
  0.0085377478689113  0.8258507704525898  0.3969931167648929
  0.9996441248756665  0.6278969343066659  0.5169278258356631
  0.4254948631427678  0.1384001155597774  0.5300016829797655
  0.5953774493043865  0.8647735465618653  0.4637941384540050
  0.8916081858964112  0.3343103347545198  0.4273524623499781
  0.5577552752965852  0.2055435702461200  0.5443068898822189
  0.4116731249386295  0.8142844849402788  0.4277726298498452
  0.7776837764662640  0.4139472667908407  0.3839588646134885
  0.1036126285267703  0.5411760818478910  0.5681106671437771
  0.3327605366504374  0.8698118595759886  0.4931662066597620
  0.7688406769686761  0.5814063903996423  0.4017562423638389
 -0.0027474788054089  0.1660909419636805  0.5911720637479831
  0.1694319445077274  0.9963274137381265  0.5965668850263776
  0.9917137741064355  0.8143509681701470  0.5852622554974553
  0.2814562834133774  0.3616305018631314  0.6419108587247054
  0.8296818292014259  0.9842904511445144  0.5838173954162870
  0.7288068872457607  0.5871482524826095  0.6228700011177787
  0.2757420364438603  0.6836707431934582  0.6262586848955802
  0.7207063389933828  0.2526387866915889  0.6393688312149575
  0.6681308948385809  0.5841394349540980  0.7193331898500053
  0.3231917638321988  0.3819242164066495  0.7406475593709835
  0.5781435147608049  0.3601299580893804  0.7507981505763014
  0.4059191727954946  0.5748308362168617  0.7435851842852192
  0.1122302073740569  0.8822044856185641  0.7368175242601291
  0.8823157279497841  0.0636991524866422  0.7523365205649897
  0.1374050542463247  0.1093404294701936  0.7879942183234201
  0.8177185714578550  0.8822144211071878  0.7549211269045955
  0.2469037864150430  0.7769701969449364  0.8517765628000696
  0.7432848112481835  0.1738798824767784  0.8668457914866911
  0.2383048905064841  0.2443831644938684  0.9139520518071060
  0.7573932354237324  0.8811854322404874  0.8494379870931111
  0.6816708447044941  0.4660350909756829  0.9059905293089466
  0.4578048780447521  0.3322460131603002  0.9293705793454193
  0.2768592941780808  0.5150148326559552  0.9333376493024216
  0.1933220937484339  0.9110111588354640  0.9311431434624549
  0.0899543281971637  0.2246942072178171  0.0843983851696014
  0.1792390373193934  0.0090472926862467  0.4140453093392123
  0.2072851285490033  0.0815030718088486  0.9111413277405453
  0.5440242660765178  0.2155796761765908  0.0059128761960689
  0.3166406024719167  0.7749294277767715  0.9929017976372077
  0.7757974295423190  0.5538552581578923  0.9902458491435309
  0.2139383610132340  0.3638844704431849  0.0234535111974619
  0.2073507837003367  0.8475582063628291  0.9462847370368948
  0.1505118222451180  0.2447315719318473  0.0697773063991948
  0.3992845648992477  0.2475666445618840  0.0205985717035257
  0.7483919500911336  0.4020747875336390  0.9927880520036036
  0.5550073382831362  0.0170391358249206  0.0339938630413867
  0.9653129901146852  0.5765526593442324  0.9669116511243625
  0.2209225627420880  0.0173758960774482  0.9249069926331221
  0.9830787012196051  0.2445603004250635  0.0896084169178453
  0.4975208093286320  0.3736789612920632  0.0752176014907054
  0.5239303416056835  0.7000881196251643  0.0186262368276830
  0.6117515927407818  0.4993917610647656  0.0499322315667320
  0.4177338264737954  0.5276001364460678  0.0601310143235883
  0.6923493557900592  0.6796471939743134  0.0738211277257430
  0.3218490676641574  0.3870217446188159  0.1221154310549201
  0.3535637957014384  0.6860539450947722  0.0971091600759338
  0.6788413477241496  0.3134356928734944  0.0938929647255277
  0.2318253462883237  0.7930957912420235  0.1287984409652583
  0.8056985513161613  0.2073422792256721  0.1232246233775387
  0.6155161442213648  0.6130082593453520  0.1519056369491925
  0.4240441644994195  0.4320277692436447  0.1934697586857787
  0.4420057124671836  0.6228311421181661  0.1701981448337845
  0.6281251734813347  0.4128628961708816  0.1675514355023814
  0.1594286104940629  0.1360210091352338  0.2235057613754048
  0.9131910866114525  0.8769779910210000  0.1964263632909661
  0.6178776937604997  0.6731705483712416  0.2633646550782846
  0.3629393070942548  0.4267180939196805  0.3129407490394622
  0.9288337842919461  0.1088851819773937  0.3303187205815713
  0.1178284623702895  0.9032005625773178  0.3342183442469896
  0.1226850686081815  0.0992042188833958  0.3371842899367318
  0.9309129278549541  0.9128504421730078  0.3150048120620058
  0.7475899590151678  0.3099691171297060  0.3720055848667315
  0.3398325170446133  0.7561158998345053  0.3772159181377954
  0.8498427373702465  0.1869014391087064  0.4038306987502808
  0.1911804906917699  0.8207956318992548  0.4072470684275043
  0.1907492294185075  0.1749124379889300  0.4175867838259001
  0.8369243311948695  0.8468852683224165  0.3844057797485317
  0.0094273036831530  0.8658209228848214  0.4340384851253854
  0.0149261867948367  0.1264360168016420  0.4458230307676911
  0.8947663260783931  0.0022543771022271  0.4361801418866312
  0.1336423771305000  0.9986279101193399  0.4458124515034277
  0.8825509310883232  0.7189825437352766  0.4751166509973955
  0.0879165596001590  0.2763894574193375  0.5134792559453175
  0.7441931254512040  0.0782479581877862  0.4903779071401400
  0.2793760323554922  0.0701089867498360  0.5134700126216479
  0.7789638129397208  0.6453946560809966  0.4191464484614034
  0.2820548862293560  0.9165321644574296  0.5047932263653674
  0.9391266846172722  0.2607681724460020  0.5219173170749916
  0.7366265141979200  0.9242035828039038  0.4850701091585564
  0.0930186111143793  0.4799999938436527  0.5507212637304297
  0.6004156154101268  0.1614272852396425  0.5279583565508473
  0.8009015800126347  0.4790201914775771  0.3913401736955128
  0.4180058378102254  0.8390256639802687  0.4723550964955894
  0.0079122095161173  0.1095361035388654  0.5677492156047167
  0.0004320266074227  0.8561372889713145  0.5502310847172437
  0.1258234863714503  0.9858786695255669  0.5632358951896952
  0.8823534785002752  0.9880309636478470  0.5573898138368226
  0.1689369271643509  0.7959960127855669  0.5852358566584210
  0.8347284798017882  0.1549862371669567  0.6028994645488156
  0.8250501266576342  0.8131362292464643  0.5824303892248736
  0.1771681871089606  0.1497012607955855  0.6091448812676298
  0.7591298530441274  0.6462599093004715  0.6203850781959981
  0.2507437612170608  0.3024992432802130  0.6405203367446232
  0.0975511236211441  0.8732618487292355  0.6626171175620224
  0.9012746997131721  0.0709350116324904  0.6779005406084704
  0.9075989169339964  0.8750505628943732  0.6615184687767567
  0.0972820256128067  0.0714057821407235  0.6811756540039106
  0.6099594532192570  0.3390947364148523  0.7113981109118829
  0.3761694978448018  0.5935266893277111  0.7029802846251194
  0.1439742232918182  0.8637501072542488  0.7766441458311819
  0.8487333478699611  0.0811332468134346  0.7920550896208329
  0.3764095150233156  0.4072146148921482  0.8445207676938953
  0.5962450573372989  0.5733753771904661  0.8162576434247872
  0.5655030622803372  0.3609880502482965  0.8251750575945868
  0.4178177816291890  0.5815622484584348  0.8183964476874832
  0.2031722388136588  0.1953181156001653  0.8887366055531564
  0.7262468663890863  0.8224707698903113  0.8526155162282398
  0.3068960330574619  0.3256238412642576  0.9199496053861402
  0.6498474347631095  0.6683594122945936  0.8914939878627776
  0.6368076444711782  0.2911051399598060  0.9041689634733433
  0.3600534632663955  0.6748118151454235  0.8920375875774743
  0.4767697039739392  0.3891068526479224  0.9502628659406019
  0.3133391083051522  0.5207779675889777  0.9710608437521051
  0.6253051695206124  0.4794354677793928  0.9261837103731912
  0.4971005143069988  0.5762286643632141  0.9454499318291568
 
  0.00000000E+00  0.00000000E+00  0.00000000E+00
  0.00000000E+00  0.00000000E+00  0.00000000E+00
  0.00000000E+00  0.00000000E+00  0.00000000E+00
  0.00000000E+00  0.00000000E+00  0.00000000E+00
  0.00000000E+00  0.00000000E+00  0.00000000E+00
  0.00000000E+00  0.00000000E+00  0.00000000E+00
  0.00000000E+00  0.00000000E+00  0.00000000E+00
  0.00000000E+00  0.00000000E+00  0.00000000E+00
  0.00000000E+00  0.00000000E+00  0.00000000E+00
  0.00000000E+00  0.00000000E+00  0.00000000E+00
  0.00000000E+00  0.00000000E+00  0.00000000E+00
  0.00000000E+00  0.00000000E+00  0.00000000E+00
  0.00000000E+00  0.00000000E+00  0.00000000E+00
  0.00000000E+00  0.00000000E+00  0.00000000E+00
  0.00000000E+00  0.00000000E+00  0.00000000E+00
  0.00000000E+00  0.00000000E+00  0.00000000E+00
  0.00000000E+00  0.00000000E+00  0.00000000E+00
  0.00000000E+00  0.00000000E+00  0.00000000E+00
  0.00000000E+00  0.00000000E+00  0.00000000E+00
  0.00000000E+00  0.00000000E+00  0.00000000E+00
  0.00000000E+00  0.00000000E+00  0.00000000E+00
  0.00000000E+00  0.00000000E+00  0.00000000E+00
  0.00000000E+00  0.00000000E+00  0.00000000E+00
  0.00000000E+00  0.00000000E+00  0.00000000E+00
  0.00000000E+00  0.00000000E+00  0.00000000E+00
  0.00000000E+00  0.00000000E+00  0.00000000E+00
  0.00000000E+00  0.00000000E+00  0.00000000E+00
  0.00000000E+00  0.00000000E+00  0.00000000E+00
  0.00000000E+00  0.00000000E+00  0.00000000E+00
  0.00000000E+00  0.00000000E+00  0.00000000E+00
  0.00000000E+00  0.00000000E+00  0.00000000E+00
  0.00000000E+00  0.00000000E+00  0.00000000E+00
  0.00000000E+00  0.00000000E+00  0.00000000E+00
  0.00000000E+00  0.00000000E+00  0.00000000E+00
  0.00000000E+00  0.00000000E+00  0.00000000E+00
  0.00000000E+00  0.00000000E+00  0.00000000E+00
  0.00000000E+00  0.00000000E+00  0.00000000E+00
  0.00000000E+00  0.00000000E+00  0.00000000E+00
  0.00000000E+00  0.00000000E+00  0.00000000E+00
  0.00000000E+00  0.00000000E+00  0.00000000E+00
  0.00000000E+00  0.00000000E+00  0.00000000E+00
  0.00000000E+00  0.00000000E+00  0.00000000E+00
  0.00000000E+00  0.00000000E+00  0.00000000E+00
  0.00000000E+00  0.00000000E+00  0.00000000E+00
  0.00000000E+00  0.00000000E+00  0.00000000E+00
  0.00000000E+00  0.00000000E+00  0.00000000E+00
  0.00000000E+00  0.00000000E+00  0.00000000E+00
  0.00000000E+00  0.00000000E+00  0.00000000E+00
  0.00000000E+00  0.00000000E+00  0.00000000E+00
  0.00000000E+00  0.00000000E+00  0.00000000E+00
  0.00000000E+00  0.00000000E+00  0.00000000E+00
  0.00000000E+00  0.00000000E+00  0.00000000E+00
  0.00000000E+00  0.00000000E+00  0.00000000E+00
  0.00000000E+00  0.00000000E+00  0.00000000E+00
  0.00000000E+00  0.00000000E+00  0.00000000E+00
  0.00000000E+00  0.00000000E+00  0.00000000E+00
  0.00000000E+00  0.00000000E+00  0.00000000E+00
  0.00000000E+00  0.00000000E+00  0.00000000E+00
  0.00000000E+00  0.00000000E+00  0.00000000E+00
  0.00000000E+00  0.00000000E+00  0.00000000E+00
  0.00000000E+00  0.00000000E+00  0.00000000E+00
  0.00000000E+00  0.00000000E+00  0.00000000E+00
  0.00000000E+00  0.00000000E+00  0.00000000E+00
  0.00000000E+00  0.00000000E+00  0.00000000E+00
  0.00000000E+00  0.00000000E+00  0.00000000E+00
  0.00000000E+00  0.00000000E+00  0.00000000E+00
  0.00000000E+00  0.00000000E+00  0.00000000E+00
  0.00000000E+00  0.00000000E+00  0.00000000E+00
  0.00000000E+00  0.00000000E+00  0.00000000E+00
  0.00000000E+00  0.00000000E+00  0.00000000E+00
  0.00000000E+00  0.00000000E+00  0.00000000E+00
  0.00000000E+00  0.00000000E+00  0.00000000E+00
  0.00000000E+00  0.00000000E+00  0.00000000E+00
  0.00000000E+00  0.00000000E+00  0.00000000E+00
  0.00000000E+00  0.00000000E+00  0.00000000E+00
  0.00000000E+00  0.00000000E+00  0.00000000E+00
  0.00000000E+00  0.00000000E+00  0.00000000E+00
  0.00000000E+00  0.00000000E+00  0.00000000E+00
  0.00000000E+00  0.00000000E+00  0.00000000E+00
  0.00000000E+00  0.00000000E+00  0.00000000E+00
  0.00000000E+00  0.00000000E+00  0.00000000E+00
  0.00000000E+00  0.00000000E+00  0.00000000E+00
  0.00000000E+00  0.00000000E+00  0.00000000E+00
  0.00000000E+00  0.00000000E+00  0.00000000E+00
  0.00000000E+00  0.00000000E+00  0.00000000E+00
  0.00000000E+00  0.00000000E+00  0.00000000E+00
  0.00000000E+00  0.00000000E+00  0.00000000E+00
  0.00000000E+00  0.00000000E+00  0.00000000E+00
  0.00000000E+00  0.00000000E+00  0.00000000E+00
  0.00000000E+00  0.00000000E+00  0.00000000E+00
  0.00000000E+00  0.00000000E+00  0.00000000E+00
  0.00000000E+00  0.00000000E+00  0.00000000E+00
  0.00000000E+00  0.00000000E+00  0.00000000E+00
  0.00000000E+00  0.00000000E+00  0.00000000E+00
  0.00000000E+00  0.00000000E+00  0.00000000E+00
  0.00000000E+00  0.00000000E+00  0.00000000E+00
  0.00000000E+00  0.00000000E+00  0.00000000E+00
  0.00000000E+00  0.00000000E+00  0.00000000E+00
  0.00000000E+00  0.00000000E+00  0.00000000E+00
  0.00000000E+00  0.00000000E+00  0.00000000E+00
  0.00000000E+00  0.00000000E+00  0.00000000E+00
  0.00000000E+00  0.00000000E+00  0.00000000E+00
  0.00000000E+00  0.00000000E+00  0.00000000E+00
  0.00000000E+00  0.00000000E+00  0.00000000E+00
  0.00000000E+00  0.00000000E+00  0.00000000E+00
  0.00000000E+00  0.00000000E+00  0.00000000E+00
  0.00000000E+00  0.00000000E+00  0.00000000E+00
  0.00000000E+00  0.00000000E+00  0.00000000E+00
  0.00000000E+00  0.00000000E+00  0.00000000E+00
  0.00000000E+00  0.00000000E+00  0.00000000E+00
  0.00000000E+00  0.00000000E+00  0.00000000E+00
  0.00000000E+00  0.00000000E+00  0.00000000E+00
  0.00000000E+00  0.00000000E+00  0.00000000E+00
  0.00000000E+00  0.00000000E+00  0.00000000E+00
  0.00000000E+00  0.00000000E+00  0.00000000E+00
  0.00000000E+00  0.00000000E+00  0.00000000E+00
  0.00000000E+00  0.00000000E+00  0.00000000E+00
  0.00000000E+00  0.00000000E+00  0.00000000E+00
  0.00000000E+00  0.00000000E+00  0.00000000E+00
  0.00000000E+00  0.00000000E+00  0.00000000E+00
  0.00000000E+00  0.00000000E+00  0.00000000E+00
  0.00000000E+00  0.00000000E+00  0.00000000E+00
  0.00000000E+00  0.00000000E+00  0.00000000E+00
  0.00000000E+00  0.00000000E+00  0.00000000E+00
  0.00000000E+00  0.00000000E+00  0.00000000E+00
  0.00000000E+00  0.00000000E+00  0.00000000E+00
  0.00000000E+00  0.00000000E+00  0.00000000E+00
  0.00000000E+00  0.00000000E+00  0.00000000E+00
  0.00000000E+00  0.00000000E+00  0.00000000E+00
  0.00000000E+00  0.00000000E+00  0.00000000E+00
  0.00000000E+00  0.00000000E+00  0.00000000E+00
  0.00000000E+00  0.00000000E+00  0.00000000E+00
  0.00000000E+00  0.00000000E+00  0.00000000E+00
  0.00000000E+00  0.00000000E+00  0.00000000E+00
  0.00000000E+00  0.00000000E+00  0.00000000E+00
  0.00000000E+00  0.00000000E+00  0.00000000E+00
  0.00000000E+00  0.00000000E+00  0.00000000E+00
  0.00000000E+00  0.00000000E+00  0.00000000E+00
  0.00000000E+00  0.00000000E+00  0.00000000E+00
  0.00000000E+00  0.00000000E+00  0.00000000E+00
  0.00000000E+00  0.00000000E+00  0.00000000E+00
  0.00000000E+00  0.00000000E+00  0.00000000E+00
  0.00000000E+00  0.00000000E+00  0.00000000E+00
  0.00000000E+00  0.00000000E+00  0.00000000E+00
  0.00000000E+00  0.00000000E+00  0.00000000E+00
  0.00000000E+00  0.00000000E+00  0.00000000E+00
  0.00000000E+00  0.00000000E+00  0.00000000E+00
  0.00000000E+00  0.00000000E+00  0.00000000E+00
  0.00000000E+00  0.00000000E+00  0.00000000E+00
  0.00000000E+00  0.00000000E+00  0.00000000E+00
  0.00000000E+00  0.00000000E+00  0.00000000E+00
  0.00000000E+00  0.00000000E+00  0.00000000E+00
  0.00000000E+00  0.00000000E+00  0.00000000E+00
  0.00000000E+00  0.00000000E+00  0.00000000E+00
  0.00000000E+00  0.00000000E+00  0.00000000E+00
  0.00000000E+00  0.00000000E+00  0.00000000E+00
  0.00000000E+00  0.00000000E+00  0.00000000E+00
  0.00000000E+00  0.00000000E+00  0.00000000E+00
  0.00000000E+00  0.00000000E+00  0.00000000E+00
  0.00000000E+00  0.00000000E+00  0.00000000E+00
  0.00000000E+00  0.00000000E+00  0.00000000E+00
  0.00000000E+00  0.00000000E+00  0.00000000E+00
  0.00000000E+00  0.00000000E+00  0.00000000E+00
  0.00000000E+00  0.00000000E+00  0.00000000E+00
  0.00000000E+00  0.00000000E+00  0.00000000E+00
  0.00000000E+00  0.00000000E+00  0.00000000E+00
  0.00000000E+00  0.00000000E+00  0.00000000E+00
  0.00000000E+00  0.00000000E+00  0.00000000E+00
  0.00000000E+00  0.00000000E+00  0.00000000E+00
  0.00000000E+00  0.00000000E+00  0.00000000E+00
  0.00000000E+00  0.00000000E+00  0.00000000E+00
  0.00000000E+00  0.00000000E+00  0.00000000E+00
  0.00000000E+00  0.00000000E+00  0.00000000E+00
  0.00000000E+00  0.00000000E+00  0.00000000E+00
  0.00000000E+00  0.00000000E+00  0.00000000E+00
  0.00000000E+00  0.00000000E+00  0.00000000E+00
  0.00000000E+00  0.00000000E+00  0.00000000E+00
  0.00000000E+00  0.00000000E+00  0.00000000E+00
  0.00000000E+00  0.00000000E+00  0.00000000E+00
  0.00000000E+00  0.00000000E+00  0.00000000E+00
  0.00000000E+00  0.00000000E+00  0.00000000E+00
  0.00000000E+00  0.00000000E+00  0.00000000E+00
  0.00000000E+00  0.00000000E+00  0.00000000E+00
  0.00000000E+00  0.00000000E+00  0.00000000E+00
  0.00000000E+00  0.00000000E+00  0.00000000E+00
  0.00000000E+00  0.00000000E+00  0.00000000E+00
  0.00000000E+00  0.00000000E+00  0.00000000E+00
  0.00000000E+00  0.00000000E+00  0.00000000E+00
  0.00000000E+00  0.00000000E+00  0.00000000E+00
  0.00000000E+00  0.00000000E+00  0.00000000E+00
  0.00000000E+00  0.00000000E+00  0.00000000E+00
  0.00000000E+00  0.00000000E+00  0.00000000E+00
  0.00000000E+00  0.00000000E+00  0.00000000E+00
  0.00000000E+00  0.00000000E+00  0.00000000E+00
  0.00000000E+00  0.00000000E+00  0.00000000E+00
  0.00000000E+00  0.00000000E+00  0.00000000E+00
  0.00000000E+00  0.00000000E+00  0.00000000E+00
  0.00000000E+00  0.00000000E+00  0.00000000E+00
  0.00000000E+00  0.00000000E+00  0.00000000E+00
  0.00000000E+00  0.00000000E+00  0.00000000E+00
  0.00000000E+00  0.00000000E+00  0.00000000E+00
  0.00000000E+00  0.00000000E+00  0.00000000E+00
  0.00000000E+00  0.00000000E+00  0.00000000E+00
  0.00000000E+00  0.00000000E+00  0.00000000E+00
  0.00000000E+00  0.00000000E+00  0.00000000E+00
  0.00000000E+00  0.00000000E+00  0.00000000E+00
  0.00000000E+00  0.00000000E+00  0.00000000E+00
  0.00000000E+00  0.00000000E+00  0.00000000E+00
  0.00000000E+00  0.00000000E+00  0.00000000E+00
  0.00000000E+00  0.00000000E+00  0.00000000E+00
  0.00000000E+00  0.00000000E+00  0.00000000E+00
  0.00000000E+00  0.00000000E+00  0.00000000E+00
  0.00000000E+00  0.00000000E+00  0.00000000E+00
  0.00000000E+00  0.00000000E+00  0.00000000E+00
  0.00000000E+00  0.00000000E+00  0.00000000E+00
  0.00000000E+00  0.00000000E+00  0.00000000E+00
  0.00000000E+00  0.00000000E+00  0.00000000E+00
  0.00000000E+00  0.00000000E+00  0.00000000E+00
  0.00000000E+00  0.00000000E+00  0.00000000E+00
  0.00000000E+00  0.00000000E+00  0.00000000E+00
  0.00000000E+00  0.00000000E+00  0.00000000E+00
  0.00000000E+00  0.00000000E+00  0.00000000E+00
  0.00000000E+00  0.00000000E+00  0.00000000E+00
  0.00000000E+00  0.00000000E+00  0.00000000E+00
  0.00000000E+00  0.00000000E+00  0.00000000E+00
  0.00000000E+00  0.00000000E+00  0.00000000E+00
  0.00000000E+00  0.00000000E+00  0.00000000E+00
  0.00000000E+00  0.00000000E+00  0.00000000E+00
  0.00000000E+00  0.00000000E+00  0.00000000E+00
  0.00000000E+00  0.00000000E+00  0.00000000E+00
  0.00000000E+00  0.00000000E+00  0.00000000E+00
  0.00000000E+00  0.00000000E+00  0.00000000E+00
  0.00000000E+00  0.00000000E+00  0.00000000E+00
  0.00000000E+00  0.00000000E+00  0.00000000E+00
  0.00000000E+00  0.00000000E+00  0.00000000E+00
  0.00000000E+00  0.00000000E+00  0.00000000E+00
  0.00000000E+00  0.00000000E+00  0.00000000E+00
  0.00000000E+00  0.00000000E+00  0.00000000E+00
  0.00000000E+00  0.00000000E+00  0.00000000E+00
  0.00000000E+00  0.00000000E+00  0.00000000E+00
  0.00000000E+00  0.00000000E+00  0.00000000E+00
  0.00000000E+00  0.00000000E+00  0.00000000E+00
  0.00000000E+00  0.00000000E+00  0.00000000E+00
  0.00000000E+00  0.00000000E+00  0.00000000E+00
  0.00000000E+00  0.00000000E+00  0.00000000E+00
  0.00000000E+00  0.00000000E+00  0.00000000E+00
  0.00000000E+00  0.00000000E+00  0.00000000E+00
  0.00000000E+00  0.00000000E+00  0.00000000E+00
  0.00000000E+00  0.00000000E+00  0.00000000E+00
  0.00000000E+00  0.00000000E+00  0.00000000E+00
  0.00000000E+00  0.00000000E+00  0.00000000E+00
  0.00000000E+00  0.00000000E+00  0.00000000E+00
  0.00000000E+00  0.00000000E+00  0.00000000E+00
  0.00000000E+00  0.00000000E+00  0.00000000E+00
  0.00000000E+00  0.00000000E+00  0.00000000E+00
  0.00000000E+00  0.00000000E+00  0.00000000E+00
  0.00000000E+00  0.00000000E+00  0.00000000E+00
  0.00000000E+00  0.00000000E+00  0.00000000E+00
  0.00000000E+00  0.00000000E+00  0.00000000E+00
  0.00000000E+00  0.00000000E+00  0.00000000E+00
  0.00000000E+00  0.00000000E+00  0.00000000E+00
  0.00000000E+00  0.00000000E+00  0.00000000E+00
  0.00000000E+00  0.00000000E+00  0.00000000E+00
