# Supplementary material for: Dramatic Enhancement of Rare-Earth Metal–Organic Framework Stability Via Metal Cluster Fluorination
Source: JACS Au. 2022 Aug 9;2(8):1889–98. doi: 10.1021/jacsau.2c00259 (PMC9400048; doi:10.1021/jacsau.2c00259)
Supplement: Supplementary file 2 — au2c00259_si_002.zip [file au2c00259_si_002.zip › jacs_supplement/poscars/empty_stability/dobdc/mixed/yb/single/three/POSCAR]

POSCAR file written by OVITO Basic 3.5.4
   1.00000000000000     
    15.1052089904377986   -0.0266578655866848   -0.0136460562333986
    -0.0728864494581450   14.6598450095015913   -0.0663251381712225
     0.0983889486569365   -0.1210061059961235   21.1222507090091298
   C    Yb   H    O    F 
    96    12    65    85     3
Direct
  0.3447081557023566  0.9351268036950273  0.9692713057752158
  0.0583615652007055  0.3686676426792346  0.0390033261166280
  0.4642639818943408  0.1952967580498921  0.0072664627279551
  0.7986795358732834  0.4735756013520742  0.0013301008509998
  0.4339421650238648  0.1002048926748742  0.9921314407337007
  0.8925114254215458  0.4485548481069728  0.0160794883024593
  0.4753649288967807  0.0176655472956355  0.0079018450824009
  0.4287762444533385  0.9365653698966625  0.9975722292193510
  0.9706199217114531  0.4961634502925918  0.9995869305081442
  0.0519202339780662  0.4543781031379481  0.0103596178262251
  0.3524890894271380  0.0978579215682274  0.9619491946599652
  0.8998204518799824  0.3654419487270104  0.0466594937737597
  0.3078906980543081  0.0175367557016344  0.9485057991024206
  0.9800605335371131  0.3252446221473591  0.0595039901388219
  0.2948385983544028  0.8493732313387952  0.9666251610568324
  0.1455388528646466  0.3248071184748795  0.0427947583389354
  0.6709742907889336  0.6665508495911610  0.1354888791649458
  0.3526546258540222  0.3920601756202302  0.1773658775940561
  0.3619134918518512  0.6597027612630271  0.1490803889837906
  0.6699722225655051  0.3476626677518553  0.1526082250374756
  0.7892977187765524  0.7749174613705563  0.1690112798609889
  0.2522003345374557  0.2647705950176871  0.2017001159225345
  0.2429847142915662  0.7681803131284539  0.1846944822003067
  0.7873808983021675  0.2356013050848205  0.1855557357143596
  0.7183447150022744  0.7178475041462136  0.1854367329884994
  0.3002063324928841  0.3395992014440949  0.2242169901937174
  0.3088158963590288  0.7030287767635457  0.1995615639884889
  0.7253415784155521  0.3040498390254882  0.2014603490407936
  0.8346485658495766  0.1936310474559235  0.2333130428612407
  0.1978678241923504  0.8104892805456032  0.2343093105958403
  0.2059916245952707  0.2073500705753304  0.2426767566960137
  0.8359353641849054  0.8239693203858991  0.2150239957176510
  0.6922699629845610  0.7095710234307617  0.2500275917239989
  0.3009195510014848  0.3607640966292394  0.2897168702621684
  0.3258011092224393  0.6802789505810196  0.2624280574349172
  0.7136574325514076  0.3303547413869268  0.2646362502052213
  0.8214885438778836  0.2185854831309513  0.2965673848936348
  0.2151852684234257  0.7882614229170386  0.2972466270764755
  0.2111353578549284  0.2254385825176186  0.3084536763350414
  0.8100490852233690  0.8146439341524143  0.2793274150525846
  0.7609706265442284  0.2884644843565383  0.3121635686666053
  0.2792201537378602  0.7211696639938410  0.3118325832554945
  0.2574017419508294  0.3024408743816238  0.3307598586896034
  0.7389113548247934  0.7585383996969384  0.2957032262501116
  0.8700138412932006  0.1694243623071259  0.3464637007178553
  0.1659953180982612  0.8368962528851114  0.3473051608423177
  0.1704880512069096  0.1635855292464043  0.3545353389608650
  0.8578896748676357  0.8612759104101997  0.3312038979899157
  0.9047944262730354  0.5658020004501338  0.4596193673432865
  0.4209011853558167  0.0006878344095895  0.5006916999489590
  0.0142014635416317  0.3085524270154991  0.5071772109436097
  0.7046803280087630  0.0113997565323771  0.4933619532827436
  0.9917633150890524  0.4026892709271408  0.4853330411161849
  0.6057470231188802  0.0128715503174561  0.4943643299352445
  0.0268124562735608  0.4852159982935405  0.5091776502516154
  0.5546888074167100  0.0932326786367028  0.4916984989625490
  0.9187535596523446  0.4040799359606311  0.4453313952681057
  0.5634941548338901  0.9282911128764226  0.4993504747901056
  0.8742874671803804  0.4837569809595195  0.4319725786765218
  0.4724726270489370  0.9213606461560531  0.5022454163815766
  0.8538400085135720  0.6502274303159652  0.4559541634473590
  0.3239691690344841  0.9997726460936676  0.5027940881238422
  0.1585095391284383  0.8150522425961384  0.6409431407727766
  0.8518078007601915  0.1356664261135236  0.6607906852296210
  0.8477421428528586  0.8309286873274360  0.6439963756473617
  0.1608144262590798  0.1357593457605404  0.6607252045025405
  0.2729846737942765  0.7035381670962053  0.6728833928627722
  0.7349053754402846  0.2434265473428923  0.6913003814385092
  0.7551546325043859  0.6962853976026011  0.6822073299196703
  0.2536935215800327  0.2723532444199250  0.6964313767492030
  0.2098787493227974  0.7689169924246215  0.6901170069438649
  0.7940933099211449  0.1764757928605434  0.7099156569025169
  0.7955670660712002  0.7819008960625951  0.6930122276569364
  0.2008632991733705  0.1949114672051948  0.7106987426624087
  0.2925849082823788  0.3207253665366707  0.7460814977018799
  0.7077253488986628  0.6566895355775131  0.7312565565938627
  0.6791539768334189  0.2858031171915343  0.7347751331973171
  0.3241609555998011  0.6604403799677669  0.7181293376080902
  0.1967217749561598  0.7917528758657895  0.7551297098606540
  0.7980693991653496  0.1491128496674321  0.7741093971623840
  0.7867996059837523  0.8237620377142463  0.7522600848684178
  0.1862288614374279  0.1715594759004020  0.7739009726029806
  0.2795487319592667  0.2962555703859948  0.8090180411063415
  0.6984536927615252  0.6985705088974470  0.7907427769102071
  0.6847219777056139  0.2607510944843696  0.7995740483958471
  0.3115472724701007  0.6844896673908423  0.7829822658449004
  0.2238561609999721  0.2214370198724822  0.8232361198566309
  0.7382919243915751  0.7847250274278537  0.8013766750728877
  0.7436744214700681  0.1927771690517375  0.8181266594257153
  0.2480895427419725  0.7485217686377439  0.8002605255321456
  0.3269512553714904  0.3482288175873407  0.8588526926682434
  0.6487007144051802  0.6473432698751580  0.8394247601817639
  0.6307065901560804  0.3078430902647966  0.8478157335175212
  0.3650160074393440  0.6428286062601742  0.8333892485276451
  0.9819209472877901  0.5655268499130273  0.4964155586687795
  0.4629521844560927  0.0854885391458282  0.4955958700838679
  0.3619484308952963  0.3943771672433201  0.0195741414853359
  0.6344389243204702  0.6126767751856548  0.9883739870946897
  0.6062604390798612  0.3622028776568840  0.0005338301836986
  0.3886401384679772  0.6429548296557286  0.9933228639907981
  0.5144184388144453  0.5002049943983238  0.1309722440863794
  0.0145849734137471  0.0038911806699957  0.3766369056695780
  0.1240962084457919  0.8713737601467031  0.4966323644104733
  0.8902980048477218  0.1240411414906788  0.5048000966377799
  0.8762978943378528  0.8732383288742156  0.4909246519711701
  0.1344540827890484  0.1250030646279896  0.5067886036493618
  0.0052103782915509  0.9850407311565306  0.6226312292074070
  0.5069379879794909  0.4847566761023998  0.8686747703086013
  0.3223166950700147  0.1630921567580685  0.9514040015728540
  0.4564004777667279  0.8712134541275205  0.0125837218425247
  0.8383523727087550  0.3302714199098773  0.0585703664715993
  0.5756770343209325  0.9587048864104588  0.0441997198172572
  0.1139756673613235  0.4873253669486601  0.9955599384872187
  0.0231779873961173  0.6030132535544013  0.9633967850476779
  0.9216572723061134  0.2226833892258142  0.1005546592705571
  0.5272907155333328  0.7238307922139668  0.0663428140169700
  0.7524907415899165  0.2421227209706984  0.1000712839672175
  0.2628827357349479  0.7512132636267594  0.0976037230460847
  0.4913502004730859  0.3167977125566637  0.0977915581180824
  0.8086602396771028  0.7800406445801187  0.1192230371649288
  0.2510737254029749  0.2502522128128746  0.1508442042549447
  0.1479918868556140  0.8619085476096657  0.2241419536183429
  0.8815626971116757  0.1392187879701439  0.2221106210826349
  0.9275385428455394  0.9040876969108496  0.2387708376512379
  0.1329325328010853  0.1059058082173578  0.2567768874148939
  0.3278943663151637  0.4481748504190861  0.3547741442670755
  0.6017248176642411  0.6277962674768816  0.2288096398276309
  0.6655160143167933  0.3835873663370535  0.2758232752695235
  0.3759954103908711  0.6290081717277971  0.2723745034006697
  0.2577352372324384  0.3150067967158563  0.3820332713834844
  0.7210569169525129  0.7522709181125009  0.3456588211290352
  0.0154999671522589  0.1796970672590916  0.4168281559362583
  0.8409867121733754  0.0012092582293590  0.4098410824386320
  0.2538470558312582  0.7345564478746311  0.3981598235191370
  0.7840374387546021  0.2665064716546439  0.3986849603968352
  0.0046957623672910  0.8259660077972910  0.3984067176243187
  0.0028128406469250  0.6305083310580031  0.5179977497277690
  0.4207434190976826  0.1459547716419110  0.4942112056232943
  0.6062163591101140  0.8681976133953384  0.5009870717890195
  0.8927433271981187  0.3387186824895849  0.4282565898259136
  0.5492591400622402  0.2222517371959469  0.4826505721000700
  0.4682729688988800  0.7874349733199750  0.4977342947281258
  0.7773070711015393  0.4183873271454388  0.3874882233970780
  0.1107071389691328  0.5432768994750461  0.5646332926028137
  0.3313085084896272  0.8682406423073346  0.5034961521758063
  0.7660108342832999  0.5842428413906191  0.4097181422798784
  0.0025808242291134  0.1697067533921270  0.5901261321719105
  0.1711516415541254  0.9968612740822138  0.5940099508876528
  0.9935991078363031  0.8163414649412744  0.5864852552094604
  0.2995412657457663  0.3570956998358739  0.6371708490832475
  0.8347811829755756  0.9890743974061706  0.5852859697240049
  0.7383764368039962  0.5923935715445623  0.6285995360428771
  0.2825415419839885  0.6869311201522521  0.6227305759032618
  0.7327927852002034  0.2623517177123063  0.6414147454877792
  0.6761720371614786  0.5896541840941438  0.7247905462964610
  0.3354037387156410  0.3797978459078948  0.7366541404913463
  0.5893099718170234  0.3690669302511296  0.7528191708351315
  0.4132859776324764  0.5788659474680813  0.7403984880483208
  0.1088132878452015  0.8754141586919744  0.7348202956404748
  0.8877320379315066  0.0659295518363763  0.7533784301119866
  0.1439578861448254  0.1122976785371748  0.7834033598513628
  0.8196750032288591  0.8899679447719961  0.7596394572827307
  0.2386161251521983  0.7654560462930391  0.8503268014679932
  0.7466929935624265  0.1745533419841223  0.8681497730553360
  0.2413548373265044  0.2467958210466321  0.9102817746197118
  0.7592048567543870  0.8880576838652345  0.8546528319390774
  0.6839019825225350  0.4702294284543029  0.9101471041550511
  0.4594889972692329  0.3361648338416359  0.9279705968186605
  0.2738116723693054  0.5141682971721337  0.9365161088368481
  0.2005945245996656  0.9119968736188184  0.9257669300893454
  0.0895152047875598  0.2221791400639290  0.0824710983206742
  0.1777061877213768  0.0040135964261481  0.4088267490457014
  0.2133733890649978  0.0827827266990298  0.9058737672161854
  0.5451065077033519  0.2181349418881382  0.0055186470693727
  0.3241563082990382  0.7776039986061392  0.9891421430350675
  0.7749113803106980  0.5554510563407149  0.9938998739598333
  0.2137315490464360  0.3614559720655777  0.0221496602753390
  0.2150095242286341  0.8488565170625293  0.9412652003447661
  0.1497535853757199  0.2419857037299380  0.0672387658607505
  0.3996706867071964  0.2490004123615535  0.0184243392669643
  0.7472524614519713  0.4042841818150578  0.9982400406376186
  0.5562933649003696  0.0207193709746250  0.0354780656166227
  0.9639795202613826  0.5784594659910596  0.9714307550208616
  0.2281484865826755  0.0184982457248282  0.9186031933712968
  0.9830105223391072  0.2431059286674966  0.0894319179588408
  0.4959478893884608  0.3739926234030975  0.0750237127055016
  0.5200048400281858  0.6937989627563894  0.0254214790104754
  0.6893045606943033  0.6775158072058289  0.0775396739240577
  0.3236585715188767  0.3956536710113809  0.1209112271559576
  0.3387656041241129  0.6744503257987162  0.0911940056224054
  0.6739281015821490  0.3142663894442990  0.0958685487977107
  0.2238667906270067  0.7912075718826799  0.1248581570070826
  0.8017760586929938  0.2098919274521265  0.1242557544852829
  0.6088629189885353  0.6115466233566451  0.1541717630616191
  0.4254916782978242  0.4273826536376646  0.1953764585558631
  0.4280753033838067  0.6124031525687457  0.1638103569018909
  0.6218053889007891  0.4138460313959698  0.1692274667309590
  0.1598555948712885  0.1364561945156453  0.2185509227624109
  0.9042068279660356  0.8779585320816423  0.1977458729369204
  0.6243819570818658  0.6563538930453703  0.2691871561898580
  0.3427511937006003  0.4382245354454000  0.3102320344488305
  0.9263485379948051  0.1106652089347904  0.3301857237358874
  0.1136312261427150  0.8998025594341996  0.3326002796448719
  0.1196279805280582  0.0987645663785841  0.3326101716485539
  0.9242308983301584  0.9138311874417226  0.3161028595447206
  0.7482866735513269  0.3149216230169216  0.3738640650192551
  0.2963354922439621  0.6966534780481695  0.3722049556818945
  0.8503077396481729  0.1906491203016429  0.4047866934423396
  0.1798669535674122  0.8120108967375614  0.4060134645518261
  0.1872370588892807  0.1750560947230255  0.4127972551111512
  0.8332424285598066  0.8475565788332347  0.3875304764003289
  0.0060819237055512  0.8685349163573122  0.4340673589493420
  0.0155704723727368  0.1265280705562120  0.4439872642587019
  0.8933080618898259  0.0052947670908878  0.4365708110052751
  0.1335057080279967  0.9975169633004342  0.4422390145711361
  0.8820675973523535  0.7221641331314999  0.4800813619400870
  0.0921266124544076  0.2783585544666494  0.5094396921844577
  0.7461232049921946  0.0865410099897232  0.4963437140119638
  0.2804949259404523  0.0703019071092115  0.5036804779726296
  0.7757806809542132  0.6478064721854864  0.4279476969065641
  0.2838940335568978  0.9170269640762427  0.5030169337982926
  0.9438692525902539  0.2637665042540149  0.5204878208826855
  0.7392605339244867  0.9325842622728970  0.4904437558662949
  0.0993395078200621  0.4824510676320770  0.5470931935339820
  0.5947258206893835  0.1753233229020807  0.4850386852533575
  0.7992534968096479  0.4834214248094071  0.3964152016551097
  0.4293630688137142  0.8385759274046123  0.5076702973260723
  0.0128646854438941  0.1128947630359960  0.5668846366660105
  0.0014909931689360  0.8573530748457543  0.5508650904044785
  0.1285370741843508  0.9871251525627756  0.5600245944903364
  0.8872779134822792  0.9927833869861615  0.5585294144339557
  0.1724345571183790  0.7967627573977509  0.5822724412777021
  0.8425097471603493  0.1605851392459812  0.6041977149971558
  0.8254762431398106  0.8214605046339898  0.5865311152708088
  0.1846878998500330  0.1508954541870011  0.6039860935821721
  0.7658054209347469  0.6527033111356459  0.6253212186672172
  0.2665177631598326  0.2995235034736226  0.6357651416188901
  0.1008446858012206  0.8736251087933198  0.6601721791452917
  0.9091121952841803  0.0758504388518091  0.6789400026240244
  0.9115788877975675  0.8811989653225325  0.6642042220385846
  0.1070952313875893  0.0726625853111500  0.6774772248909855
  0.6229036841392102  0.3496737038498949  0.7136330450964792
  0.3840916750622725  0.5976469990262316  0.6995349518613452
  0.1374136189769288  0.8536802707266133  0.7750770124461752
  0.8529993756481602  0.0823868918192474  0.7929558518931614
  0.3825026173085675  0.4084748153765005  0.8422174941561451
  0.6024269065376586  0.5792310042273954  0.8210585498967404
  0.5728970565471059  0.3659508000534402  0.8267050240878149
  0.4224005799064372  0.5830052608407925  0.8156637183174595
  0.2076530260438147  0.1975497317247985  0.8845695302847147
  0.7288766780590166  0.8290788738441748  0.8577401410620880
  0.3096417996125140  0.3281709436998881  0.9169703352000127
  0.6559468353998170  0.6725967543708222  0.8972465796459872
  0.6409596029396454  0.2935186028805816  0.9060313802321289
  0.3529678322027650  0.6662494297342576  0.8904838448031711
  0.4781120528698253  0.3920249389975936  0.9500876407839343
  0.3123223778277264  0.5193137352007966  0.9730985072069060
  0.6265467279466392  0.4816612781792955  0.9297016722398652
  0.6032875564252151  0.5000141457665848  0.0487922063830410
  0.4290070657045391  0.5242772696891791  0.0508695994014090
  0.4985833300239051  0.5847461661587516  0.9416348663882914
 
  0.00000000E+00  0.00000000E+00  0.00000000E+00
  0.00000000E+00  0.00000000E+00  0.00000000E+00
  0.00000000E+00  0.00000000E+00  0.00000000E+00
  0.00000000E+00  0.00000000E+00  0.00000000E+00
  0.00000000E+00  0.00000000E+00  0.00000000E+00
  0.00000000E+00  0.00000000E+00  0.00000000E+00
  0.00000000E+00  0.00000000E+00  0.00000000E+00
  0.00000000E+00  0.00000000E+00  0.00000000E+00
  0.00000000E+00  0.00000000E+00  0.00000000E+00
  0.00000000E+00  0.00000000E+00  0.00000000E+00
  0.00000000E+00  0.00000000E+00  0.00000000E+00
  0.00000000E+00  0.00000000E+00  0.00000000E+00
  0.00000000E+00  0.00000000E+00  0.00000000E+00
  0.00000000E+00  0.00000000E+00  0.00000000E+00
  0.00000000E+00  0.00000000E+00  0.00000000E+00
  0.00000000E+00  0.00000000E+00  0.00000000E+00
  0.00000000E+00  0.00000000E+00  0.00000000E+00
  0.00000000E+00  0.00000000E+00  0.00000000E+00
  0.00000000E+00  0.00000000E+00  0.00000000E+00
  0.00000000E+00  0.00000000E+00  0.00000000E+00
  0.00000000E+00  0.00000000E+00  0.00000000E+00
  0.00000000E+00  0.00000000E+00  0.00000000E+00
  0.00000000E+00  0.00000000E+00  0.00000000E+00
  0.00000000E+00  0.00000000E+00  0.00000000E+00
  0.00000000E+00  0.00000000E+00  0.00000000E+00
  0.00000000E+00  0.00000000E+00  0.00000000E+00
  0.00000000E+00  0.00000000E+00  0.00000000E+00
  0.00000000E+00  0.00000000E+00  0.00000000E+00
  0.00000000E+00  0.00000000E+00  0.00000000E+00
  0.00000000E+00  0.00000000E+00  0.00000000E+00
  0.00000000E+00  0.00000000E+00  0.00000000E+00
  0.00000000E+00  0.00000000E+00  0.00000000E+00
  0.00000000E+00  0.00000000E+00  0.00000000E+00
  0.00000000E+00  0.00000000E+00  0.00000000E+00
  0.00000000E+00  0.00000000E+00  0.00000000E+00
  0.00000000E+00  0.00000000E+00  0.00000000E+00
  0.00000000E+00  0.00000000E+00  0.00000000E+00
  0.00000000E+00  0.00000000E+00  0.00000000E+00
  0.00000000E+00  0.00000000E+00  0.00000000E+00
  0.00000000E+00  0.00000000E+00  0.00000000E+00
  0.00000000E+00  0.00000000E+00  0.00000000E+00
  0.00000000E+00  0.00000000E+00  0.00000000E+00
  0.00000000E+00  0.00000000E+00  0.00000000E+00
  0.00000000E+00  0.00000000E+00  0.00000000E+00
  0.00000000E+00  0.00000000E+00  0.00000000E+00
  0.00000000E+00  0.00000000E+00  0.00000000E+00
  0.00000000E+00  0.00000000E+00  0.00000000E+00
  0.00000000E+00  0.00000000E+00  0.00000000E+00
  0.00000000E+00  0.00000000E+00  0.00000000E+00
  0.00000000E+00  0.00000000E+00  0.00000000E+00
  0.00000000E+00  0.00000000E+00  0.00000000E+00
  0.00000000E+00  0.00000000E+00  0.00000000E+00
  0.00000000E+00  0.00000000E+00  0.00000000E+00
  0.00000000E+00  0.00000000E+00  0.00000000E+00
  0.00000000E+00  0.00000000E+00  0.00000000E+00
  0.00000000E+00  0.00000000E+00  0.00000000E+00
  0.00000000E+00  0.00000000E+00  0.00000000E+00
  0.00000000E+00  0.00000000E+00  0.00000000E+00
  0.00000000E+00  0.00000000E+00  0.00000000E+00
  0.00000000E+00  0.00000000E+00  0.00000000E+00
  0.00000000E+00  0.00000000E+00  0.00000000E+00
  0.00000000E+00  0.00000000E+00  0.00000000E+00
  0.00000000E+00  0.00000000E+00  0.00000000E+00
  0.00000000E+00  0.00000000E+00  0.00000000E+00
  0.00000000E+00  0.00000000E+00  0.00000000E+00
  0.00000000E+00  0.00000000E+00  0.00000000E+00
  0.00000000E+00  0.00000000E+00  0.00000000E+00
  0.00000000E+00  0.00000000E+00  0.00000000E+00
  0.00000000E+00  0.00000000E+00  0.00000000E+00
  0.00000000E+00  0.00000000E+00  0.00000000E+00
  0.00000000E+00  0.00000000E+00  0.00000000E+00
  0.00000000E+00  0.00000000E+00  0.00000000E+00
  0.00000000E+00  0.00000000E+00  0.00000000E+00
  0.00000000E+00  0.00000000E+00  0.00000000E+00
  0.00000000E+00  0.00000000E+00  0.00000000E+00
  0.00000000E+00  0.00000000E+00  0.00000000E+00
  0.00000000E+00  0.00000000E+00  0.00000000E+00
  0.00000000E+00  0.00000000E+00  0.00000000E+00
  0.00000000E+00  0.00000000E+00  0.00000000E+00
  0.00000000E+00  0.00000000E+00  0.00000000E+00
  0.00000000E+00  0.00000000E+00  0.00000000E+00
  0.00000000E+00  0.00000000E+00  0.00000000E+00
  0.00000000E+00  0.00000000E+00  0.00000000E+00
  0.00000000E+00  0.00000000E+00  0.00000000E+00
  0.00000000E+00  0.00000000E+00  0.00000000E+00
  0.00000000E+00  0.00000000E+00  0.00000000E+00
  0.00000000E+00  0.00000000E+00  0.00000000E+00
  0.00000000E+00  0.00000000E+00  0.00000000E+00
  0.00000000E+00  0.00000000E+00  0.00000000E+00
  0.00000000E+00  0.00000000E+00  0.00000000E+00
  0.00000000E+00  0.00000000E+00  0.00000000E+00
  0.00000000E+00  0.00000000E+00  0.00000000E+00
  0.00000000E+00  0.00000000E+00  0.00000000E+00
  0.00000000E+00  0.00000000E+00  0.00000000E+00
  0.00000000E+00  0.00000000E+00  0.00000000E+00
  0.00000000E+00  0.00000000E+00  0.00000000E+00
  0.00000000E+00  0.00000000E+00  0.00000000E+00
  0.00000000E+00  0.00000000E+00  0.00000000E+00
  0.00000000E+00  0.00000000E+00  0.00000000E+00
  0.00000000E+00  0.00000000E+00  0.00000000E+00
  0.00000000E+00  0.00000000E+00  0.00000000E+00
  0.00000000E+00  0.00000000E+00  0.00000000E+00
  0.00000000E+00  0.00000000E+00  0.00000000E+00
  0.00000000E+00  0.00000000E+00  0.00000000E+00
  0.00000000E+00  0.00000000E+00  0.00000000E+00
  0.00000000E+00  0.00000000E+00  0.00000000E+00
  0.00000000E+00  0.00000000E+00  0.00000000E+00
  0.00000000E+00  0.00000000E+00  0.00000000E+00
  0.00000000E+00  0.00000000E+00  0.00000000E+00
  0.00000000E+00  0.00000000E+00  0.00000000E+00
  0.00000000E+00  0.00000000E+00  0.00000000E+00
  0.00000000E+00  0.00000000E+00  0.00000000E+00
  0.00000000E+00  0.00000000E+00  0.00000000E+00
  0.00000000E+00  0.00000000E+00  0.00000000E+00
  0.00000000E+00  0.00000000E+00  0.00000000E+00
  0.00000000E+00  0.00000000E+00  0.00000000E+00
  0.00000000E+00  0.00000000E+00  0.00000000E+00
  0.00000000E+00  0.00000000E+00  0.00000000E+00
  0.00000000E+00  0.00000000E+00  0.00000000E+00
  0.00000000E+00  0.00000000E+00  0.00000000E+00
  0.00000000E+00  0.00000000E+00  0.00000000E+00
  0.00000000E+00  0.00000000E+00  0.00000000E+00
  0.00000000E+00  0.00000000E+00  0.00000000E+00
  0.00000000E+00  0.00000000E+00  0.00000000E+00
  0.00000000E+00  0.00000000E+00  0.00000000E+00
  0.00000000E+00  0.00000000E+00  0.00000000E+00
  0.00000000E+00  0.00000000E+00  0.00000000E+00
  0.00000000E+00  0.00000000E+00  0.00000000E+00
  0.00000000E+00  0.00000000E+00  0.00000000E+00
  0.00000000E+00  0.00000000E+00  0.00000000E+00
  0.00000000E+00  0.00000000E+00  0.00000000E+00
  0.00000000E+00  0.00000000E+00  0.00000000E+00
  0.00000000E+00  0.00000000E+00  0.00000000E+00
  0.00000000E+00  0.00000000E+00  0.00000000E+00
  0.00000000E+00  0.00000000E+00  0.00000000E+00
  0.00000000E+00  0.00000000E+00  0.00000000E+00
  0.00000000E+00  0.00000000E+00  0.00000000E+00
  0.00000000E+00  0.00000000E+00  0.00000000E+00
  0.00000000E+00  0.00000000E+00  0.00000000E+00
  0.00000000E+00  0.00000000E+00  0.00000000E+00
  0.00000000E+00  0.00000000E+00  0.00000000E+00
  0.00000000E+00  0.00000000E+00  0.00000000E+00
  0.00000000E+00  0.00000000E+00  0.00000000E+00
  0.00000000E+00  0.00000000E+00  0.00000000E+00
  0.00000000E+00  0.00000000E+00  0.00000000E+00
  0.00000000E+00  0.00000000E+00  0.00000000E+00
  0.00000000E+00  0.00000000E+00  0.00000000E+00
  0.00000000E+00  0.00000000E+00  0.00000000E+00
  0.00000000E+00  0.00000000E+00  0.00000000E+00
  0.00000000E+00  0.00000000E+00  0.00000000E+00
  0.00000000E+00  0.00000000E+00  0.00000000E+00
  0.00000000E+00  0.00000000E+00  0.00000000E+00
  0.00000000E+00  0.00000000E+00  0.00000000E+00
  0.00000000E+00  0.00000000E+00  0.00000000E+00
  0.00000000E+00  0.00000000E+00  0.00000000E+00
  0.00000000E+00  0.00000000E+00  0.00000000E+00
  0.00000000E+00  0.00000000E+00  0.00000000E+00
  0.00000000E+00  0.00000000E+00  0.00000000E+00
  0.00000000E+00  0.00000000E+00  0.00000000E+00
  0.00000000E+00  0.00000000E+00  0.00000000E+00
  0.00000000E+00  0.00000000E+00  0.00000000E+00
  0.00000000E+00  0.00000000E+00  0.00000000E+00
  0.00000000E+00  0.00000000E+00  0.00000000E+00
  0.00000000E+00  0.00000000E+00  0.00000000E+00
  0.00000000E+00  0.00000000E+00  0.00000000E+00
  0.00000000E+00  0.00000000E+00  0.00000000E+00
  0.00000000E+00  0.00000000E+00  0.00000000E+00
  0.00000000E+00  0.00000000E+00  0.00000000E+00
  0.00000000E+00  0.00000000E+00  0.00000000E+00
  0.00000000E+00  0.00000000E+00  0.00000000E+00
  0.00000000E+00  0.00000000E+00  0.00000000E+00
  0.00000000E+00  0.00000000E+00  0.00000000E+00
  0.00000000E+00  0.00000000E+00  0.00000000E+00
  0.00000000E+00  0.00000000E+00  0.00000000E+00
  0.00000000E+00  0.00000000E+00  0.00000000E+00
  0.00000000E+00  0.00000000E+00  0.00000000E+00
  0.00000000E+00  0.00000000E+00  0.00000000E+00
  0.00000000E+00  0.00000000E+00  0.00000000E+00
  0.00000000E+00  0.00000000E+00  0.00000000E+00
  0.00000000E+00  0.00000000E+00  0.00000000E+00
  0.00000000E+00  0.00000000E+00  0.00000000E+00
  0.00000000E+00  0.00000000E+00  0.00000000E+00
  0.00000000E+00  0.00000000E+00  0.00000000E+00
  0.00000000E+00  0.00000000E+00  0.00000000E+00
  0.00000000E+00  0.00000000E+00  0.00000000E+00
  0.00000000E+00  0.00000000E+00  0.00000000E+00
  0.00000000E+00  0.00000000E+00  0.00000000E+00
  0.00000000E+00  0.00000000E+00  0.00000000E+00
  0.00000000E+00  0.00000000E+00  0.00000000E+00
  0.00000000E+00  0.00000000E+00  0.00000000E+00
  0.00000000E+00  0.00000000E+00  0.00000000E+00
  0.00000000E+00  0.00000000E+00  0.00000000E+00
  0.00000000E+00  0.00000000E+00  0.00000000E+00
  0.00000000E+00  0.00000000E+00  0.00000000E+00
  0.00000000E+00  0.00000000E+00  0.00000000E+00
  0.00000000E+00  0.00000000E+00  0.00000000E+00
  0.00000000E+00  0.00000000E+00  0.00000000E+00
  0.00000000E+00  0.00000000E+00  0.00000000E+00
  0.00000000E+00  0.00000000E+00  0.00000000E+00
  0.00000000E+00  0.00000000E+00  0.00000000E+00
  0.00000000E+00  0.00000000E+00  0.00000000E+00
  0.00000000E+00  0.00000000E+00  0.00000000E+00
  0.00000000E+00  0.00000000E+00  0.00000000E+00
  0.00000000E+00  0.00000000E+00  0.00000000E+00
  0.00000000E+00  0.00000000E+00  0.00000000E+00
  0.00000000E+00  0.00000000E+00  0.00000000E+00
  0.00000000E+00  0.00000000E+00  0.00000000E+00
  0.00000000E+00  0.00000000E+00  0.00000000E+00
  0.00000000E+00  0.00000000E+00  0.00000000E+00
  0.00000000E+00  0.00000000E+00  0.00000000E+00
  0.00000000E+00  0.00000000E+00  0.00000000E+00
  0.00000000E+00  0.00000000E+00  0.00000000E+00
  0.00000000E+00  0.00000000E+00  0.00000000E+00
  0.00000000E+00  0.00000000E+00  0.00000000E+00
  0.00000000E+00  0.00000000E+00  0.00000000E+00
  0.00000000E+00  0.00000000E+00  0.00000000E+00
  0.00000000E+00  0.00000000E+00  0.00000000E+00
  0.00000000E+00  0.00000000E+00  0.00000000E+00
  0.00000000E+00  0.00000000E+00  0.00000000E+00
  0.00000000E+00  0.00000000E+00  0.00000000E+00
  0.00000000E+00  0.00000000E+00  0.00000000E+00
  0.00000000E+00  0.00000000E+00  0.00000000E+00
  0.00000000E+00  0.00000000E+00  0.00000000E+00
  0.00000000E+00  0.00000000E+00  0.00000000E+00
  0.00000000E+00  0.00000000E+00  0.00000000E+00
  0.00000000E+00  0.00000000E+00  0.00000000E+00
  0.00000000E+00  0.00000000E+00  0.00000000E+00
  0.00000000E+00  0.00000000E+00  0.00000000E+00
  0.00000000E+00  0.00000000E+00  0.00000000E+00
  0.00000000E+00  0.00000000E+00  0.00000000E+00
  0.00000000E+00  0.00000000E+00  0.00000000E+00
  0.00000000E+00  0.00000000E+00  0.00000000E+00
  0.00000000E+00  0.00000000E+00  0.00000000E+00
  0.00000000E+00  0.00000000E+00  0.00000000E+00
  0.00000000E+00  0.00000000E+00  0.00000000E+00
  0.00000000E+00  0.00000000E+00  0.00000000E+00
  0.00000000E+00  0.00000000E+00  0.00000000E+00
  0.00000000E+00  0.00000000E+00  0.00000000E+00
  0.00000000E+00  0.00000000E+00  0.00000000E+00
  0.00000000E+00  0.00000000E+00  0.00000000E+00
  0.00000000E+00  0.00000000E+00  0.00000000E+00
  0.00000000E+00  0.00000000E+00  0.00000000E+00
  0.00000000E+00  0.00000000E+00  0.00000000E+00
  0.00000000E+00  0.00000000E+00  0.00000000E+00
  0.00000000E+00  0.00000000E+00  0.00000000E+00
  0.00000000E+00  0.00000000E+00  0.00000000E+00
  0.00000000E+00  0.00000000E+00  0.00000000E+00
  0.00000000E+00  0.00000000E+00  0.00000000E+00
  0.00000000E+00  0.00000000E+00  0.00000000E+00
  0.00000000E+00  0.00000000E+00  0.00000000E+00
  0.00000000E+00  0.00000000E+00  0.00000000E+00
  0.00000000E+00  0.00000000E+00  0.00000000E+00
  0.00000000E+00  0.00000000E+00  0.00000000E+00
  0.00000000E+00  0.00000000E+00  0.00000000E+00
  0.00000000E+00  0.00000000E+00  0.00000000E+00
  0.00000000E+00  0.00000000E+00  0.00000000E+00
  0.00000000E+00  0.00000000E+00  0.00000000E+00
  0.00000000E+00  0.00000000E+00  0.00000000E+00
  0.00000000E+00  0.00000000E+00  0.00000000E+00
  0.00000000E+00  0.00000000E+00  0.00000000E+00
  0.00000000E+00  0.00000000E+00  0.00000000E+00
