# Supplementary material for: Dramatic Enhancement of Rare-Earth Metal–Organic Framework Stability Via Metal Cluster Fluorination
Source: JACS Au. 2022 Aug 9;2(8):1889–98. doi: 10.1021/jacsau.2c00259 (PMC9400048; doi:10.1021/jacsau.2c00259)
Supplement: Supplementary file 2 — au2c00259_si_002.zip [file au2c00259_si_002.zip › jacs_supplement/poscars/empty_stability/dobdc/mixed/yb/single/four/POSCAR]

POSCAR file written by OVITO Basic 3.5.4
   1.00000000000000     
    15.0985433953942252   -0.0306154837100085   -0.0032328992180834
    -0.0766841496295084   14.6661259902560097   -0.0590866480599195
     0.1126014944729155   -0.1105344787260530   21.1142256526252012
   C    Yb   H    O    F 
    96    12    64    84     4
Direct
  0.3444785917563991  0.9350394836893585  0.9696366448929084
  0.0574005115808731  0.3697216411440678  0.0356787820115088
  0.4644237472312582  0.1948521434764601  0.0076808023658259
  0.7967142498159276  0.4742023003337721  0.9989830552954757
  0.4339556254432893  0.0998979115500447  0.9924619883837025
  0.8909989963598761  0.4485063947438874  0.0120768396910975
  0.4750946365467215  0.0173595387128813  0.0084849480182569
  0.4284066204874151  0.9363682450979383  0.9981120918041029
  0.9690898881260352  0.4959764559870194  0.9950119912257591
  0.0505885288827201  0.4548597690959255  0.0062405008080120
  0.3526612824330897  0.0976578318686023  0.9620583236951674
  0.8986298010957938  0.3657497852414195  0.0430529331249687
  0.3078879946164150  0.0174371422381654  0.9486841786900371
  0.9790971589078268  0.3261431280883329  0.0562291136019653
  0.2944729351749231  0.8493826772107127  0.9669407979743028
  0.1448663086150930  0.3269448755525701  0.0410120503642446
  0.6706182838564345  0.6665929339936056  0.1357865031756660
  0.3520578131932055  0.3922608216252286  0.1771196749707542
  0.3610051688139180  0.6589899805302437  0.1487450315361158
  0.6699274835624536  0.3479380225250566  0.1527503036374753
  0.7883812776454420  0.7755150091389282  0.1692448437222396
  0.2511316227650155  0.2652151832087881  0.2014123914155732
  0.2417191233518281  0.7670430564866919  0.1843937066207317
  0.7879713815990996  0.2366231690195946  0.1856271058706724
  0.7179280742159904  0.7177012171921291  0.1857485583445779
  0.2995013303162111  0.3397366692248340  0.2239632295403382
  0.3081254667625473  0.7025443273231531  0.1992519335588057
  0.7256251935496181  0.3047276627470694  0.2015651458787815
  0.8349515905183580  0.1943881122192863  0.2333946557894748
  0.1969298975676139  0.8097036217888061  0.2340562174772387
  0.2049413909756055  0.2076426554423634  0.2423829740831067
  0.8350532297309954  0.8243676858860383  0.2152821678759409
  0.6923232017492751  0.7085574408298285  0.2504235110536044
  0.3005531166338073  0.3604621896635294  0.2895376724190513
  0.3258965839684222  0.6806455519905086  0.2621853162755272
  0.7137074203595049  0.3307769871008048  0.2647897304979594
  0.8214063126154869  0.2188933786419014  0.2966921892289349
  0.2148995176709647  0.7881879379746763  0.2970296382326509
  0.2104130572601690  0.2252627965408323  0.3082170721109847
  0.8095064474466582  0.8142970774046319  0.2796587119010425
  0.7608447387764130  0.2886955948632135  0.3123187071518103
  0.2795127213700539  0.7217237443312499  0.3116313307407594
  0.2569768701216191  0.3019781005646252  0.3305654329436507
  0.7388238576399289  0.7575440259209785  0.2960952073410184
  0.8695112404381078  0.1692814468537520  0.3466061621736856
  0.1657329910180749  0.8368754795314715  0.3471381744221276
  0.1698698396926588  0.1631751503890371  0.3543061134130880
  0.8573171425114694  0.8608304136562879  0.3315371650244714
  0.9048520480475304  0.5651089591346476  0.4598062134833754
  0.4201450619252896  0.9993435295106323  0.5013981344789755
  0.0138943264608571  0.3078038904525613  0.5072457310408538
  0.7040346027972930  0.0100072198012953  0.4941204320596597
  0.9915590755225523  0.4019510262182067  0.4854542071046311
  0.6050496514130614  0.0114677251816175  0.4953654870622941
  0.0264861484314949  0.4842712108205731  0.5095606935913324
  0.5540397358684501  0.0918069229498144  0.4924388917958424
  0.9186712978638383  0.4035137152707478  0.4453597543259420
  0.5627359687735236  0.9269301793339793  0.5005379048187137
  0.8742486343117548  0.4832079291183504  0.4320969188620154
  0.4716666717894213  0.9200590995888547  0.5032807662607510
  0.8540828859273191  0.6495975177755682  0.4561952413602839
  0.3232101583147582  0.9985277572059346  0.5031057212551318
  0.1581951047396899  0.8149002462936750  0.6410232134648837
  0.8529148633710264  0.1367898219523980  0.6613505156911401
  0.8476641985548810  0.8290743052306908  0.6441075148302815
  0.1604496360232659  0.1351025864336890  0.6607191785126858
  0.2720152930797113  0.7027604317482030  0.6730813325346219
  0.7451299636597071  0.2535227707683134  0.6929881421643316
  0.7574525080665708  0.6929123755266957  0.6830804624870552
  0.2533856760264470  0.2717445444138491  0.6961537999615999
  0.2098459921375593  0.7691221740210139  0.6902003115396695
  0.7985671562375671  0.1812750340836899  0.7109261487493441
  0.7963169847566576  0.7793795607879019  0.6933362121642332
  0.2006371608339279  0.1942603969571124  0.7105913445940502
  0.2928858075746064  0.3198168922114490  0.7456422468153860
  0.7101826344464541  0.6531031878493465  0.7322692646183242
  0.6910698406819691  0.2979833568694232  0.7365780707013911
  0.3228904718445023  0.6594744635406684  0.7184011710550493
  0.1976833488849294  0.7931312497271747  0.7551342490864243
  0.7991378481663176  0.1514176639227571  0.7746670638638946
  0.7867606594840808  0.8217840498761433  0.7523193235902923
  0.1862182772166392  0.1709340923902687  0.7738587034402329
  0.2801684750976392  0.2952514160550663  0.8086547278520868
  0.7000835863448174  0.6956856451134357  0.7914144461737109
  0.6915357406752278  0.2686379348775318  0.8006595213002115
  0.3112208937459968  0.6846270755419752  0.7831384285419460
  0.2241243652907983  0.2207314464388048  0.8230569411756576
  0.7387847080149115  0.7824583670938097  0.8016305096969560
  0.7455308829741867  0.1962208032480817  0.8186759633465428
  0.2489604653159461  0.7499276175765317  0.8002964926198644
  0.3283457365155158  0.3465827562405224  0.8583393742365217
  0.6502490141589305  0.6450597032552281  0.8403946573085435
  0.6355332182288578  0.3141702574952845  0.8484925331742375
  0.3641287370033481  0.6427198404289030  0.8336996876128637
  0.9817819489083561  0.5646127597944073  0.4967605979028278
  0.4622555234919261  0.0840927493462331  0.4962421693686707
  0.3621657310231541  0.3940097901314559  0.0193931262123783
  0.6346526935487802  0.6127985562022715  0.9891346689842848
  0.6063844595608714  0.3612942330018001  0.0009199921072067
  0.3887966051357523  0.6433548646586118  0.9932405302616374
  0.5141836628257721  0.5001478454669694  0.1308564376651518
  0.0139830185069698  0.0035410658902322  0.3766956326913800
  0.1235750047867512  0.8709803609368620  0.4966626212803504
  0.8896407675780154  0.1233424045255944  0.5050840564354147
  0.8758011444831126  0.8724797707361631  0.4912722680443338
  0.1339408336333605  0.1243448539265657  0.5067739143491607
  0.0044660764025792  0.9844060299149575  0.6228628179234832
  0.5060552934735867  0.4854503369593459  0.8696672132741128
  0.3227468536421796  0.1628958481266167  0.9512541426372110
  0.4558631010873668  0.8710569934130490  0.0133025041336481
  0.8372223306245559  0.3306614547915245  0.0554218163248237
  0.5749056499359355  0.9584197203501290  0.0454417265377671
  0.1125464002524836  0.4880653408879496  0.9913823724974478
  0.0212746006914273  0.6022763239007389  0.9576522100943521
  0.9210432547329859  0.2246518704788656  0.0991135492706263
  0.5265135529687797  0.7222086643011068  0.0680866014630510
  0.7532597588456866  0.2433017909611976  0.1001208041868651
  0.2607921031579892  0.7492776271379640  0.0972264964235023
  0.4908836369279825  0.3167944691814668  0.0981805008685157
  0.8074355572839380  0.7812089668738196  0.1193876472067714
  0.2496819720490393  0.2510634965090617  0.1505130294220720
  0.1466866216114084  0.8607196249344184  0.2238857495511155
  0.8819302072667767  0.1401102404397889  0.2221034286513301
  0.9263512355922643  0.9047853247771229  0.2390548305239193
  0.1317753518819131  0.1062021717803390  0.2564353917413271
  0.3281928294265910  0.4470621424830838  0.3548639871472972
  0.6021388290580632  0.6263083143072379  0.2293316995005057
  0.6654361980984618  0.3838118675993272  0.2760774741021592
  0.3765881840831753  0.6299464427026749  0.2721576670353301
  0.2575486074652176  0.3141800183554153  0.3818921352978606
  0.7213134698217516  0.7507064273198125  0.3461094668177722
  0.0149331925966223  0.1792528523533647  0.4169430510408603
  0.8403224350584182  0.0007991330929116  0.4101735010069945
  0.2546281477971490  0.7357268001668587  0.3980257410194596
  0.7834684853052920  0.2662003254829983  0.3988754439546653
  0.0041359967097634  0.8254775691144189  0.3985518378693413
  0.0025852233457897  0.6294849395195143  0.5184656785267165
  0.4200627285190563  0.1445248766212686  0.4947292381198594
  0.6054421121416880  0.8668620883782481  0.5023391309679610
  0.8926405103115158  0.3382396842346580  0.4282144465943531
  0.5488102099163399  0.2207803165687636  0.4829492634341008
  0.4671673688447768  0.7862051046999810  0.4987540291778387
  0.7771090788884578  0.4181070013845272  0.3877208727930110
  0.1095500933734641  0.5419798710293904  0.5657069494086997
  0.3303916652309340  0.8670463222173765  0.5041183534440208
  0.7659513183476250  0.5838418320247172  0.4101717436594541
  0.0021285720489814  0.1693539324907292  0.5899765687642642
  0.1704411275710314  0.9966180261794051  0.5940052566354126
  0.9931976460054273  0.8158151227741612  0.5866189207404560
  0.2982601126196442  0.3570282470698629  0.6367430691161005
  0.8344208777070250  0.9890023002552013  0.5860417554484911
  0.7432822833582833  0.5878845007019464  0.6302673504577072
  0.2807696378076798  0.6852769032196591  0.6229801454564097
  0.7457820313527321  0.2745477102020502  0.6434578380930205
  0.6798161018097559  0.5854330477440044  0.7261819733850956
  0.3358936089088260  0.3787210146096527  0.7360325547103486
  0.6049654544838603  0.3853558726865245  0.7546527626048274
  0.4107631219597820  0.5764594006924426  0.7407754255820436
  0.1102826267016184  0.8772255658326955  0.7347277683042392
  0.8846273339639268  0.0638816785150524  0.7535932705271904
  0.1439387437106703  0.1117163118329714  0.7835447005956055
  0.8185063673598876  0.8886308273326478  0.7592998493093148
  0.2400136191049498  0.7675481639881454  0.8503021563864692
  0.7448633357805790  0.1749737764434656  0.8681972224852501
  0.2417647698007528  0.2460489406901303  0.9100891914946416
  0.7581987733290276  0.8865559887268404  0.8543776319616398
  0.4594170413295586  0.3353313136448151  0.9277822869002463
  0.2749885155331313  0.5136715987903315  0.9357174423151946
  0.2004189545219432  0.9120872698444060  0.9259874662660295
  0.0887960368842897  0.2248319225264908  0.0813959124062009
  0.1772632257924940  0.0037033221015861  0.4088244244961103
  0.2135870745410742  0.0826862485379323  0.9058464575318794
  0.5454010089516785  0.2175693268817582  0.0062768984647903
  0.3236777023876130  0.7776085323969184  0.9895085280444675
  0.7734267839137345  0.5563753812830541  0.9930185192027352
  0.2133793469644516  0.3638638051871439  0.0208246344399043
  0.2147156004718695  0.8489338498760404  0.9415158650579585
  0.1493021493365490  0.2448878432587307  0.0666150822763001
  0.3998494262493466  0.2486764827176557  0.0186044524070752
  0.7446199359390135  0.4056792676862244  0.9973363372129285
  0.5557947117751496  0.0203854886598123  0.0363648385231912
  0.9621628964313160  0.5777336303778995  0.9661741941852284
  0.2282141568824443  0.0184142537163154  0.9187260250283416
  0.9822628732979908  0.2445915061114761  0.0869235178685841
  0.4957660659336867  0.3737821279911770  0.0751646859078221
  0.5199425664707604  0.6934531146861715  0.0266810584740256
  0.6889863519022938  0.6779250142039643  0.0778032426216129
  0.3232529252965932  0.3959777850671458  0.1205959314261520
  0.3373334871176397  0.6730230132838173  0.0908708414492310
  0.6738896307438225  0.3144380139116052  0.0960136602035320
  0.2217276021743544  0.7891410309871176  0.1245215312705028
  0.8027527750834480  0.2113977189943625  0.1242517178597780
  0.6085542775486132  0.6113656716839202  0.1543593177067493
  0.4248675575923642  0.4275682217043979  0.1951636625995050
  0.4275432837130992  0.6121867106410548  0.1633539663960093
  0.6213603498054283  0.4137572458109346  0.1693694383434590
  0.1585747460318814  0.1370049937062774  0.2182092713904495
  0.9029269734739813  0.8789721970554538  0.1979807414566110
  0.6250557965454320  0.6544707285365945  0.2697207241816386
  0.3427866758620155  0.4375679426936330  0.3102056119529379
  0.9257364192520541  0.1104402636021504  0.3303056659850085
  0.1132569492998599  0.8996378481613050  0.3324259079050975
  0.1189029487027256  0.0985153182927334  0.3323843900997829
  0.9235272418927423  0.9136435349303724  0.3163552653120902
  0.7478622116849749  0.3147579399478602  0.3740739058587863
  0.2973817959015577  0.6980684876795422  0.3720827921826384
  0.8495410853214622  0.1902053746811774  0.4049627355162997
  0.1797764220907467  0.8121325224466247  0.4058699860309076
  0.1868165362872460  0.1743384183715975  0.4125661859301815
  0.8328205622012064  0.8467960453097234  0.3879008542669453
  0.0056314345783193  0.8681527202014792  0.4341208123950651
  0.0149825015197251  0.1260136410891164  0.4440609204733050
  0.8926987448148864  0.0047151758890323  0.4368327286859213
  0.1329030835959415  0.9971211603344230  0.4421914995383460
  0.8825659845520306  0.7214757526101963  0.4801643144096914
  0.0918365180758016  0.2775805847208233  0.5094644149665939
  0.7454942673573939  0.0851569161043599  0.4969917077258614
  0.2798644131176076  0.0690994610242228  0.5036609455208918
  0.7758885514399552  0.6473389734026895  0.4283683505344698
  0.2830116699497154  0.9158627117821396  0.5033255104556886
  0.9434725377986268  0.2630373609999808  0.5205164393441279
  0.7385863548402796  0.9312490372470279  0.4909426698050510
  0.0985960868148155  0.4813040513461502  0.5478516712263612
  0.5941916894264310  0.1738095189484525  0.4855270109028069
  0.7992270646848993  0.4830536148488207  0.3965624445530338
  0.4283596754503876  0.8373637975438584  0.5087611456317944
  0.0123397862208634  0.1122973856935587  0.5670602641221691
  0.0010199661356083  0.8569657393438703  0.5510298694237008
  0.1278780262561412  0.9866372028090495  0.5600391840243972
  0.8865590594261903  0.9919977291163136  0.5587973382807476
  0.1717660903114862  0.7961865086490079  0.5823593038070669
  0.8428610758559714  0.1607381320437398  0.6045674328891337
  0.8252301601158152  0.8195335941431239  0.5866807743280233
  0.1844782198011004  0.1500974518033047  0.6039279526239625
  0.7693393647720086  0.6487782749275866  0.6265142822940888
  0.2655739738757461  0.2992456120642544  0.6354446520939092
  0.1006557317437924  0.8735702048222009  0.6602771416767297
  0.9080920794923060  0.0747546785682331  0.6792376047383115
  0.9110230993499968  0.8801371665981250  0.6641468976446632
  0.1065450224199509  0.0721905912360015  0.6776136664196812
  0.6407172403941814  0.3673589025650514  0.7161313732484729
  0.3815896054597729  0.5953568741454589  0.6999770583978773
  0.1394460344991657  0.8561671462638643  0.7749677875159762
  0.8495146415863815  0.0806288860253588  0.7929395702897324
  0.3850868847294535  0.4056780853555395  0.8414554616489056
  0.6028812376414052  0.5775456335143048  0.8225970318222906
  0.5792304728582778  0.3732417209522865  0.8269955797734809
  0.4204439618027465  0.5815306793079316  0.8163307496779808
  0.2079509894606986  0.1969280993129772  0.8844669548267561
  0.7285065256407890  0.8272640428295688  0.8577645536044116
  0.3106738558158426  0.3271301039434604  0.9165490917227217
  0.6579973465187194  0.6706174145182686  0.8980767358505233
  0.6414279690246829  0.2961799578605095  0.9065149128066210
  0.3524499892129356  0.6672074852594534  0.8906114545715980
  0.4788372765942626  0.3908239057868741  0.9499324175571857
  0.3149895071369215  0.5186190905091053  0.9714609612976446
  0.6040821900127185  0.4994892750052315  0.0490493054554051
  0.4299986364584996  0.5240283545595403  0.0500022110244771
  0.4991652546925280  0.5891261264455707  0.9402851922773152
  0.6215261505259377  0.4829580899956909  0.9328735613494672
 
  0.00000000E+00  0.00000000E+00  0.00000000E+00
  0.00000000E+00  0.00000000E+00  0.00000000E+00
  0.00000000E+00  0.00000000E+00  0.00000000E+00
  0.00000000E+00  0.00000000E+00  0.00000000E+00
  0.00000000E+00  0.00000000E+00  0.00000000E+00
  0.00000000E+00  0.00000000E+00  0.00000000E+00
  0.00000000E+00  0.00000000E+00  0.00000000E+00
  0.00000000E+00  0.00000000E+00  0.00000000E+00
  0.00000000E+00  0.00000000E+00  0.00000000E+00
  0.00000000E+00  0.00000000E+00  0.00000000E+00
  0.00000000E+00  0.00000000E+00  0.00000000E+00
  0.00000000E+00  0.00000000E+00  0.00000000E+00
  0.00000000E+00  0.00000000E+00  0.00000000E+00
  0.00000000E+00  0.00000000E+00  0.00000000E+00
  0.00000000E+00  0.00000000E+00  0.00000000E+00
  0.00000000E+00  0.00000000E+00  0.00000000E+00
  0.00000000E+00  0.00000000E+00  0.00000000E+00
  0.00000000E+00  0.00000000E+00  0.00000000E+00
  0.00000000E+00  0.00000000E+00  0.00000000E+00
  0.00000000E+00  0.00000000E+00  0.00000000E+00
  0.00000000E+00  0.00000000E+00  0.00000000E+00
  0.00000000E+00  0.00000000E+00  0.00000000E+00
  0.00000000E+00  0.00000000E+00  0.00000000E+00
  0.00000000E+00  0.00000000E+00  0.00000000E+00
  0.00000000E+00  0.00000000E+00  0.00000000E+00
  0.00000000E+00  0.00000000E+00  0.00000000E+00
  0.00000000E+00  0.00000000E+00  0.00000000E+00
  0.00000000E+00  0.00000000E+00  0.00000000E+00
  0.00000000E+00  0.00000000E+00  0.00000000E+00
  0.00000000E+00  0.00000000E+00  0.00000000E+00
  0.00000000E+00  0.00000000E+00  0.00000000E+00
  0.00000000E+00  0.00000000E+00  0.00000000E+00
  0.00000000E+00  0.00000000E+00  0.00000000E+00
  0.00000000E+00  0.00000000E+00  0.00000000E+00
  0.00000000E+00  0.00000000E+00  0.00000000E+00
  0.00000000E+00  0.00000000E+00  0.00000000E+00
  0.00000000E+00  0.00000000E+00  0.00000000E+00
  0.00000000E+00  0.00000000E+00  0.00000000E+00
  0.00000000E+00  0.00000000E+00  0.00000000E+00
  0.00000000E+00  0.00000000E+00  0.00000000E+00
  0.00000000E+00  0.00000000E+00  0.00000000E+00
  0.00000000E+00  0.00000000E+00  0.00000000E+00
  0.00000000E+00  0.00000000E+00  0.00000000E+00
  0.00000000E+00  0.00000000E+00  0.00000000E+00
  0.00000000E+00  0.00000000E+00  0.00000000E+00
  0.00000000E+00  0.00000000E+00  0.00000000E+00
  0.00000000E+00  0.00000000E+00  0.00000000E+00
  0.00000000E+00  0.00000000E+00  0.00000000E+00
  0.00000000E+00  0.00000000E+00  0.00000000E+00
  0.00000000E+00  0.00000000E+00  0.00000000E+00
  0.00000000E+00  0.00000000E+00  0.00000000E+00
  0.00000000E+00  0.00000000E+00  0.00000000E+00
  0.00000000E+00  0.00000000E+00  0.00000000E+00
  0.00000000E+00  0.00000000E+00  0.00000000E+00
  0.00000000E+00  0.00000000E+00  0.00000000E+00
  0.00000000E+00  0.00000000E+00  0.00000000E+00
  0.00000000E+00  0.00000000E+00  0.00000000E+00
  0.00000000E+00  0.00000000E+00  0.00000000E+00
  0.00000000E+00  0.00000000E+00  0.00000000E+00
  0.00000000E+00  0.00000000E+00  0.00000000E+00
  0.00000000E+00  0.00000000E+00  0.00000000E+00
  0.00000000E+00  0.00000000E+00  0.00000000E+00
  0.00000000E+00  0.00000000E+00  0.00000000E+00
  0.00000000E+00  0.00000000E+00  0.00000000E+00
  0.00000000E+00  0.00000000E+00  0.00000000E+00
  0.00000000E+00  0.00000000E+00  0.00000000E+00
  0.00000000E+00  0.00000000E+00  0.00000000E+00
  0.00000000E+00  0.00000000E+00  0.00000000E+00
  0.00000000E+00  0.00000000E+00  0.00000000E+00
  0.00000000E+00  0.00000000E+00  0.00000000E+00
  0.00000000E+00  0.00000000E+00  0.00000000E+00
  0.00000000E+00  0.00000000E+00  0.00000000E+00
  0.00000000E+00  0.00000000E+00  0.00000000E+00
  0.00000000E+00  0.00000000E+00  0.00000000E+00
  0.00000000E+00  0.00000000E+00  0.00000000E+00
  0.00000000E+00  0.00000000E+00  0.00000000E+00
  0.00000000E+00  0.00000000E+00  0.00000000E+00
  0.00000000E+00  0.00000000E+00  0.00000000E+00
  0.00000000E+00  0.00000000E+00  0.00000000E+00
  0.00000000E+00  0.00000000E+00  0.00000000E+00
  0.00000000E+00  0.00000000E+00  0.00000000E+00
  0.00000000E+00  0.00000000E+00  0.00000000E+00
  0.00000000E+00  0.00000000E+00  0.00000000E+00
  0.00000000E+00  0.00000000E+00  0.00000000E+00
  0.00000000E+00  0.00000000E+00  0.00000000E+00
  0.00000000E+00  0.00000000E+00  0.00000000E+00
  0.00000000E+00  0.00000000E+00  0.00000000E+00
  0.00000000E+00  0.00000000E+00  0.00000000E+00
  0.00000000E+00  0.00000000E+00  0.00000000E+00
  0.00000000E+00  0.00000000E+00  0.00000000E+00
  0.00000000E+00  0.00000000E+00  0.00000000E+00
  0.00000000E+00  0.00000000E+00  0.00000000E+00
  0.00000000E+00  0.00000000E+00  0.00000000E+00
  0.00000000E+00  0.00000000E+00  0.00000000E+00
  0.00000000E+00  0.00000000E+00  0.00000000E+00
  0.00000000E+00  0.00000000E+00  0.00000000E+00
  0.00000000E+00  0.00000000E+00  0.00000000E+00
  0.00000000E+00  0.00000000E+00  0.00000000E+00
  0.00000000E+00  0.00000000E+00  0.00000000E+00
  0.00000000E+00  0.00000000E+00  0.00000000E+00
  0.00000000E+00  0.00000000E+00  0.00000000E+00
  0.00000000E+00  0.00000000E+00  0.00000000E+00
  0.00000000E+00  0.00000000E+00  0.00000000E+00
  0.00000000E+00  0.00000000E+00  0.00000000E+00
  0.00000000E+00  0.00000000E+00  0.00000000E+00
  0.00000000E+00  0.00000000E+00  0.00000000E+00
  0.00000000E+00  0.00000000E+00  0.00000000E+00
  0.00000000E+00  0.00000000E+00  0.00000000E+00
  0.00000000E+00  0.00000000E+00  0.00000000E+00
  0.00000000E+00  0.00000000E+00  0.00000000E+00
  0.00000000E+00  0.00000000E+00  0.00000000E+00
  0.00000000E+00  0.00000000E+00  0.00000000E+00
  0.00000000E+00  0.00000000E+00  0.00000000E+00
  0.00000000E+00  0.00000000E+00  0.00000000E+00
  0.00000000E+00  0.00000000E+00  0.00000000E+00
  0.00000000E+00  0.00000000E+00  0.00000000E+00
  0.00000000E+00  0.00000000E+00  0.00000000E+00
  0.00000000E+00  0.00000000E+00  0.00000000E+00
  0.00000000E+00  0.00000000E+00  0.00000000E+00
  0.00000000E+00  0.00000000E+00  0.00000000E+00
  0.00000000E+00  0.00000000E+00  0.00000000E+00
  0.00000000E+00  0.00000000E+00  0.00000000E+00
  0.00000000E+00  0.00000000E+00  0.00000000E+00
  0.00000000E+00  0.00000000E+00  0.00000000E+00
  0.00000000E+00  0.00000000E+00  0.00000000E+00
  0.00000000E+00  0.00000000E+00  0.00000000E+00
  0.00000000E+00  0.00000000E+00  0.00000000E+00
  0.00000000E+00  0.00000000E+00  0.00000000E+00
  0.00000000E+00  0.00000000E+00  0.00000000E+00
  0.00000000E+00  0.00000000E+00  0.00000000E+00
  0.00000000E+00  0.00000000E+00  0.00000000E+00
  0.00000000E+00  0.00000000E+00  0.00000000E+00
  0.00000000E+00  0.00000000E+00  0.00000000E+00
  0.00000000E+00  0.00000000E+00  0.00000000E+00
  0.00000000E+00  0.00000000E+00  0.00000000E+00
  0.00000000E+00  0.00000000E+00  0.00000000E+00
  0.00000000E+00  0.00000000E+00  0.00000000E+00
  0.00000000E+00  0.00000000E+00  0.00000000E+00
  0.00000000E+00  0.00000000E+00  0.00000000E+00
  0.00000000E+00  0.00000000E+00  0.00000000E+00
  0.00000000E+00  0.00000000E+00  0.00000000E+00
  0.00000000E+00  0.00000000E+00  0.00000000E+00
  0.00000000E+00  0.00000000E+00  0.00000000E+00
  0.00000000E+00  0.00000000E+00  0.00000000E+00
  0.00000000E+00  0.00000000E+00  0.00000000E+00
  0.00000000E+00  0.00000000E+00  0.00000000E+00
  0.00000000E+00  0.00000000E+00  0.00000000E+00
  0.00000000E+00  0.00000000E+00  0.00000000E+00
  0.00000000E+00  0.00000000E+00  0.00000000E+00
  0.00000000E+00  0.00000000E+00  0.00000000E+00
  0.00000000E+00  0.00000000E+00  0.00000000E+00
  0.00000000E+00  0.00000000E+00  0.00000000E+00
  0.00000000E+00  0.00000000E+00  0.00000000E+00
  0.00000000E+00  0.00000000E+00  0.00000000E+00
  0.00000000E+00  0.00000000E+00  0.00000000E+00
  0.00000000E+00  0.00000000E+00  0.00000000E+00
  0.00000000E+00  0.00000000E+00  0.00000000E+00
  0.00000000E+00  0.00000000E+00  0.00000000E+00
  0.00000000E+00  0.00000000E+00  0.00000000E+00
  0.00000000E+00  0.00000000E+00  0.00000000E+00
  0.00000000E+00  0.00000000E+00  0.00000000E+00
  0.00000000E+00  0.00000000E+00  0.00000000E+00
  0.00000000E+00  0.00000000E+00  0.00000000E+00
  0.00000000E+00  0.00000000E+00  0.00000000E+00
  0.00000000E+00  0.00000000E+00  0.00000000E+00
  0.00000000E+00  0.00000000E+00  0.00000000E+00
  0.00000000E+00  0.00000000E+00  0.00000000E+00
  0.00000000E+00  0.00000000E+00  0.00000000E+00
  0.00000000E+00  0.00000000E+00  0.00000000E+00
  0.00000000E+00  0.00000000E+00  0.00000000E+00
  0.00000000E+00  0.00000000E+00  0.00000000E+00
  0.00000000E+00  0.00000000E+00  0.00000000E+00
  0.00000000E+00  0.00000000E+00  0.00000000E+00
  0.00000000E+00  0.00000000E+00  0.00000000E+00
  0.00000000E+00  0.00000000E+00  0.00000000E+00
  0.00000000E+00  0.00000000E+00  0.00000000E+00
  0.00000000E+00  0.00000000E+00  0.00000000E+00
  0.00000000E+00  0.00000000E+00  0.00000000E+00
  0.00000000E+00  0.00000000E+00  0.00000000E+00
  0.00000000E+00  0.00000000E+00  0.00000000E+00
  0.00000000E+00  0.00000000E+00  0.00000000E+00
  0.00000000E+00  0.00000000E+00  0.00000000E+00
  0.00000000E+00  0.00000000E+00  0.00000000E+00
  0.00000000E+00  0.00000000E+00  0.00000000E+00
  0.00000000E+00  0.00000000E+00  0.00000000E+00
  0.00000000E+00  0.00000000E+00  0.00000000E+00
  0.00000000E+00  0.00000000E+00  0.00000000E+00
  0.00000000E+00  0.00000000E+00  0.00000000E+00
  0.00000000E+00  0.00000000E+00  0.00000000E+00
  0.00000000E+00  0.00000000E+00  0.00000000E+00
  0.00000000E+00  0.00000000E+00  0.00000000E+00
  0.00000000E+00  0.00000000E+00  0.00000000E+00
  0.00000000E+00  0.00000000E+00  0.00000000E+00
  0.00000000E+00  0.00000000E+00  0.00000000E+00
  0.00000000E+00  0.00000000E+00  0.00000000E+00
  0.00000000E+00  0.00000000E+00  0.00000000E+00
  0.00000000E+00  0.00000000E+00  0.00000000E+00
  0.00000000E+00  0.00000000E+00  0.00000000E+00
  0.00000000E+00  0.00000000E+00  0.00000000E+00
  0.00000000E+00  0.00000000E+00  0.00000000E+00
  0.00000000E+00  0.00000000E+00  0.00000000E+00
  0.00000000E+00  0.00000000E+00  0.00000000E+00
  0.00000000E+00  0.00000000E+00  0.00000000E+00
  0.00000000E+00  0.00000000E+00  0.00000000E+00
  0.00000000E+00  0.00000000E+00  0.00000000E+00
  0.00000000E+00  0.00000000E+00  0.00000000E+00
  0.00000000E+00  0.00000000E+00  0.00000000E+00
  0.00000000E+00  0.00000000E+00  0.00000000E+00
  0.00000000E+00  0.00000000E+00  0.00000000E+00
  0.00000000E+00  0.00000000E+00  0.00000000E+00
  0.00000000E+00  0.00000000E+00  0.00000000E+00
  0.00000000E+00  0.00000000E+00  0.00000000E+00
  0.00000000E+00  0.00000000E+00  0.00000000E+00
  0.00000000E+00  0.00000000E+00  0.00000000E+00
  0.00000000E+00  0.00000000E+00  0.00000000E+00
  0.00000000E+00  0.00000000E+00  0.00000000E+00
  0.00000000E+00  0.00000000E+00  0.00000000E+00
  0.00000000E+00  0.00000000E+00  0.00000000E+00
  0.00000000E+00  0.00000000E+00  0.00000000E+00
  0.00000000E+00  0.00000000E+00  0.00000000E+00
  0.00000000E+00  0.00000000E+00  0.00000000E+00
  0.00000000E+00  0.00000000E+00  0.00000000E+00
  0.00000000E+00  0.00000000E+00  0.00000000E+00
  0.00000000E+00  0.00000000E+00  0.00000000E+00
  0.00000000E+00  0.00000000E+00  0.00000000E+00
  0.00000000E+00  0.00000000E+00  0.00000000E+00
  0.00000000E+00  0.00000000E+00  0.00000000E+00
  0.00000000E+00  0.00000000E+00  0.00000000E+00
  0.00000000E+00  0.00000000E+00  0.00000000E+00
  0.00000000E+00  0.00000000E+00  0.00000000E+00
  0.00000000E+00  0.00000000E+00  0.00000000E+00
  0.00000000E+00  0.00000000E+00  0.00000000E+00
  0.00000000E+00  0.00000000E+00  0.00000000E+00
  0.00000000E+00  0.00000000E+00  0.00000000E+00
  0.00000000E+00  0.00000000E+00  0.00000000E+00
  0.00000000E+00  0.00000000E+00  0.00000000E+00
  0.00000000E+00  0.00000000E+00  0.00000000E+00
  0.00000000E+00  0.00000000E+00  0.00000000E+00
  0.00000000E+00  0.00000000E+00  0.00000000E+00
  0.00000000E+00  0.00000000E+00  0.00000000E+00
  0.00000000E+00  0.00000000E+00  0.00000000E+00
  0.00000000E+00  0.00000000E+00  0.00000000E+00
  0.00000000E+00  0.00000000E+00  0.00000000E+00
  0.00000000E+00  0.00000000E+00  0.00000000E+00
  0.00000000E+00  0.00000000E+00  0.00000000E+00
  0.00000000E+00  0.00000000E+00  0.00000000E+00
  0.00000000E+00  0.00000000E+00  0.00000000E+00
  0.00000000E+00  0.00000000E+00  0.00000000E+00
  0.00000000E+00  0.00000000E+00  0.00000000E+00
  0.00000000E+00  0.00000000E+00  0.00000000E+00
  0.00000000E+00  0.00000000E+00  0.00000000E+00
  0.00000000E+00  0.00000000E+00  0.00000000E+00
  0.00000000E+00  0.00000000E+00  0.00000000E+00
  0.00000000E+00  0.00000000E+00  0.00000000E+00
  0.00000000E+00  0.00000000E+00  0.00000000E+00
  0.00000000E+00  0.00000000E+00  0.00000000E+00
  0.00000000E+00  0.00000000E+00  0.00000000E+00
  0.00000000E+00  0.00000000E+00  0.00000000E+00
  0.00000000E+00  0.00000000E+00  0.00000000E+00
  0.00000000E+00  0.00000000E+00  0.00000000E+00
