# Supplementary material for: Dramatic Enhancement of Rare-Earth Metal–Organic Framework Stability Via Metal Cluster Fluorination
Source: JACS Au. 2022 Aug 9;2(8):1889–98. doi: 10.1021/jacsau.2c00259 (PMC9400048; doi:10.1021/jacsau.2c00259)
Supplement: Supplementary file 2 — au2c00259_si_002.zip [file au2c00259_si_002.zip › jacs_supplement/poscars/empty_stability/dobdc/mixed/yb/single/eight/POSCAR]

POSCAR file written by OVITO Basic 3.5.4
   1.00000000000000     
    15.1127115475716565    0.0189621971438555   -0.0014257894370071
    -0.0283073155223783   14.8067569788547502    0.0264077820385377
     0.1150776667460187    0.0083241233813030   20.9463152513236572
   C    Yb   H    O    F 
    96    12    60    80     8
Direct
  0.4037767915641410  0.9286985837814541  0.9686603183848774
  0.0725866745481767  0.3979592544562678  0.0224550891272131
  0.4988456552065514  0.1922326693719043  0.0122249729051020
  0.8025006526631060  0.4811729724508353  0.9975913714298912
  0.4771369420301426  0.0971188947219019  0.9950724260757156
  0.8985642994107295  0.4620043626166108  0.0081318340858800
  0.5221880867625401  0.0188627886611172  0.0151005549465424
  0.4838971451680010  0.9355274007519654  0.0019919273805584
  0.9703249691323563  0.5157556843590001  0.9872593441128643
  0.0560378458372099  0.4822520977479670  0.9943082027159136
  0.4001804578292720  0.0898477988097852  0.9595208679261660
  0.9155792337138848  0.3796813444689064  0.0379147657236274
  0.3623170289332691  0.0073792685313521  0.9456149606681024
  0.0004530660833950  0.3474325938474792  0.0458914604681482
  0.3616451926253106  0.8405516247233535  0.9633592649247262
  0.1634767735356562  0.3630516480316857  0.0233544887496748
  0.6571265021439388  0.6749912100116831  0.1385528401997433
  0.3563065278738335  0.3703047129056358  0.1660367414148638
  0.3485336633721445  0.6624584283010506  0.1444810027625323
  0.6610319312482815  0.3611693308545654  0.1570968223903932
  0.7707767140112978  0.7886857816508339  0.1686222679711165
  0.2546921469028618  0.2496105002150628  0.1976534504552347
  0.2306152028653514  0.7724754269208418  0.1799076721662232
  0.7832987257551167  0.2539965289217818  0.1882463715719496
  0.7049640891267899  0.7270325431865956  0.1871473706367794
  0.3064631368044957  0.3222622319542054  0.2172405743835171
  0.2965453272008176  0.7076780219173457  0.1949483003599255
  0.7183315351260617  0.3187547895525711  0.2057429660683212
  0.8299877501318420  0.2097723723598364  0.2359926379103356
  0.1868984746275544  0.8158693515176836  0.2298089819034104
  0.2055241799185836  0.1978204971253916  0.2405773887677540
  0.8192175307763137  0.8364416010324476  0.2138383732194811
  0.6861442318091449  0.7128256159807265  0.2531180036972884
  0.3090779347517199  0.3455394455691518  0.2827302819157751
  0.3150058980774233  0.6862560920588265  0.2585008284211980
  0.7053225212510768  0.3406551223581147  0.2699144214611096
  0.8150623924046414  0.2297261689234418  0.3001409232596828
  0.2055590253280641  0.7947735477519586  0.2935162969358345
  0.2110675974648544  0.2188318650518539  0.3063241777611339
  0.8001882253778945  0.8215420915017262  0.2794420691442738
  0.7533525943660706  0.2974762096087602  0.3170956851333813
  0.2698862953301955  0.7280515603706377  0.3083004980516648
  0.2623458265009262  0.2924388883872382  0.3260241846026659
  0.7341357425591752  0.7611430000833010  0.2978928935861305
  0.8621449207163465  0.1763742757354265  0.3492424283580533
  0.1578691505721679  0.8437523227105785  0.3443502853516236
  0.1650055088125413  0.1635392602278856  0.3544602996886255
  0.8504344531228014  0.8662461236500931  0.3307180176320372
  0.9003808484807081  0.5657602414213798  0.4653040450468211
  0.4135290475029763  0.9991649022358686  0.5009610852967015
  0.0055154141060640  0.3057137219128805  0.5103183560018749
  0.6973466712184049  0.0087048661524989  0.4938001006220532
  0.9835487913187535  0.4005585706880410  0.4905080289877617
  0.5983848495936641  0.0101989066134536  0.4947042285583905
  0.0210022754064596  0.4806947722232238  0.5141765314054751
  0.5471392380346316  0.0895874985285872  0.4884997917662801
  0.9092388943076131  0.4052368026126629  0.4516589963905417
  0.5563369755031573  0.9270100934738394  0.5029140901656675
  0.8664422008061976  0.4857093772618981  0.4387779489823487
  0.4653064574219314  0.9206770891606837  0.5057221053546144
  0.8533024818855566  0.6519940535877780  0.4602097906694311
  0.3166677424514646  0.9988478275936430  0.5035250264067699
  0.1472214498764259  0.8121507736222640  0.6439684621838779
  0.8441841762529947  0.1351468826360858  0.6618154835014849
  0.8402800050134474  0.8281944408400861  0.6445780165512431
  0.1545979460120250  0.1293275388683242  0.6637639326009435
  0.2549203276812335  0.6948630110853529  0.6784326330127897
  0.7403503577841164  0.2556710826506503  0.6917679389960085
  0.7485286558951216  0.6936246305612741  0.6829497964936024
  0.2474181559959447  0.2636313670319907  0.6985552692981685
  0.1921481650377004  0.7605127991278735  0.6946065399815780
  0.7922820485380200  0.1827326090518326  0.7110768881758531
  0.7873006517428394  0.7788637835550460  0.6934956071272893
  0.1993803091835744  0.1840874495079561  0.7136683476713515
  0.2926100914606380  0.3077934069414070  0.7469766058160303
  0.7003567561382340  0.6538159719958045  0.7322317726937797
  0.6897768233579740  0.3037947273528019  0.7355245280039497
  0.3016990575373271  0.6481901713001292  0.7250494751623506
  0.1739270648521369  0.7791193487201156  0.7600983191364961
  0.7945074682800595  0.1555436717421657  0.7760081968442591
  0.7760394763346810  0.8204749489592231  0.7526520164755155
  0.1953249266814368  0.1544407173221813  0.7770233411324554
  0.2898766572871878  0.2773205441172166  0.8099208698659695
  0.6893523043578114  0.6952792829609606  0.7916367900508732
  0.6925163111914259  0.2772946461693735  0.8006824080204851
  0.2846206250418959  0.6684697551757139  0.7903883819594029
  0.2390620374727845  0.2002614020372988  0.8252166711511180
  0.7271177771484929  0.7812414858188603  0.8018622670085449
  0.7443852796156634  0.2040308013758292  0.8200146481860386
  0.2208602066509613  0.7323480793325601  0.8066400549490496
  0.3410862022507075  0.3271218977776513  0.8584837293260463
  0.6424636492513258  0.6436694088663302  0.8421173566532332
  0.6421672833203189  0.3275025117705681  0.8493569326832073
  0.3363459694331539  0.6260573619077690  0.8419816152840909
  0.9782521539135374  0.5619872384100049  0.5013864975431304
  0.4554411568147145  0.0825188123633467  0.4924889948905147
  0.3757917753780546  0.3730399351931055  0.0110935899162072
  0.6362473397469373  0.6120954122118221  0.9931834936868214
  0.6188314064422613  0.3650133530158044  0.0024148428127404
  0.3851354467210015  0.6237125395738943  0.9937123147488833
  0.5063659375324150  0.5112595339613719  0.1244110344753864
  0.0060840742145558  0.0075911372134669  0.3762390262557176
  0.1176442980970975  0.8731967784339005  0.4970936691228900
  0.8820515541113636  0.1226427036758651  0.5057768351969756
  0.8703440778703779  0.8737533948356457  0.4911997767223752
  0.1263515906791426  0.1238407494964733  0.5081010063160250
  0.9965878493083267  0.9831769688101701  0.6246424019527979
  0.4963574286519261  0.4854099462489856  0.8759804854109206
  0.3680059282178050  0.1524595266510076  0.9452357042505497
  0.5136626131231026  0.8728900313507424  0.0197123024871573
  0.8594193598950923  0.3387268387216054  0.0538055126934722
  0.6189335414226846  0.9691669868338195  0.0627056450350523
  0.1129879561784151  0.5203221456756069  0.9759399083996314
  0.0087283352613099  0.6237807076651762  0.9447884518098562
  0.9592002677012985  0.2383155678490922  0.0888637229846907
  0.7507336891162879  0.2652404182930042  0.1026578565074487
  0.2487025101751144  0.7530962051378722  0.0923784544984869
  0.7854640444812802  0.7975094619529699  0.1178064044792890
  0.2534103445211144  0.2334427087179023  0.1468013980361889
  0.1370272185113706  0.8671744191681015  0.2193395237568083
  0.8776082632631059  0.1569053234411086  0.2237473835051276
  0.9091995132329700  0.9180003375608905  0.2356351499158151
  0.1267711487215948  0.1032483580199965  0.2575940798469247
  0.3435794271090771  0.4288144953345352  0.3472853513628564
  0.6010172934753442  0.6255211036517281  0.2343701537609419
  0.6551605279025097  0.3911018743404284  0.2821218556406180
  0.3654684574520957  0.6354344856659182  0.2687081315585402
  0.2637577311042349  0.3073574977510489  0.3772933733371175
  0.7217862947869378  0.7504573967294874  0.3487973630826104
  0.0078612473915314  0.1795736059404192  0.4177919386156503
  0.8326912812694260  0.0054678525304936  0.4097511662222715
  0.2471170610557678  0.7428875408628954  0.3954472869417671
  0.7748277216583261  0.2710562536358623  0.4040455992359711
  0.9977241952319886  0.8293459032275976  0.3987789036932838
  0.0020249231682641  0.6253966203730528  0.5221609705718677
  0.4131679648662399  0.1423942335727020  0.4886083502918623
  0.5991132463149995  0.8675133926448879  0.5070069837722002
  0.8813002043438303  0.3416814325439503  0.4348411590221986
  0.5418755258948877  0.2164223899539977  0.4728297211794015
  0.4619801526430720  0.7880769209877343  0.5078997320715999
  0.7683094790547713  0.4240287333520811  0.3947755983077812
  0.1067390842506697  0.5348036767143114  0.5692858147232940
  0.3241790455086573  0.8685685711865148  0.5075110973613093
  0.7611472189017903  0.5896240456619495  0.4168104990546908
  0.9944902650663394  0.1672101114305278  0.5918613667132178
  0.1630987801960941  0.9945821946937343  0.5954231809713022
  0.9865423519495877  0.8157451395696000  0.5866330244339153
  0.2790953541922718  0.3554686932165012  0.6391526609378246
  0.8276071171637156  0.9891087520380921  0.5866472742828961
  0.7357914754398109  0.5898770274603464  0.6301264547115863
  0.2688021233032387  0.6817459517610800  0.6279924284450402
  0.7400558950133842  0.2743863216239930  0.6412684913386570
  0.6708056670780778  0.5867090536302229  0.7260158742794403
  0.3319405486245515  0.3683932945236492  0.7365627878373502
  0.6084727037486175  0.3953934928956073  0.7545178151052099
  0.3913672819974821  0.5677077969850117  0.7483752355697817
  0.0907199202815079  0.8667345628606142  0.7379678952862889
  0.8768048997867481  0.0650079396970824  0.7558696715112134
  0.1562887441850052  0.0939137832664372  0.7876754034440125
  0.8075960185395346  0.8864144290583269  0.7597503094534659
  0.2096734133364464  0.7476393249677642  0.8570721104495789
  0.7451490325362045  0.1855681481954932  0.8705842652936724
  0.2647637768460527  0.2197217728423269  0.9124439562848821
  0.7436753076370977  0.8844330657822255  0.8545514056643810
  0.2628303774408778  0.8984900609714401  0.9246970652340707
  0.1193513622875884  0.2507278734170981  0.0563822664358469
  0.1698950860119837  0.0047579170344605  0.4084559493722537
  0.2609821216456467  0.0644007108123290  0.9027186002436736
  0.5775128560935201  0.2206742491931735  0.0130633272064813
  0.3987067569422749  0.7705537863300620  0.9829960583796407
  0.7734533595870303  0.5612991165150021  0.9932318513406528
  0.2281643102371902  0.4094542181877117  0.0065156427342075
  0.2812991508549771  0.8358231001969116  0.9392801794729593
  0.1764516251262833  0.2779582149047286  0.0407187463439769
  0.4302057011959519  0.2398311190992857  0.0226067543583710
  0.7552828890789769  0.4104865052538571  0.9947821117845024
  0.5977630244002725  0.0283648154041174  0.0489506498888517
  0.9533073450879996  0.5958646745582641  0.9587058663818127
  0.2847084834138087  0.0017159486862184  0.9130910615620778
  0.0153120404213212  0.2656333783284737  0.0746757932525171
  0.6716582407562086  0.6889222435732094  0.0792435989113045
  0.3351971242261769  0.3500348684687680  0.1090502287706414
  0.3250749682456799  0.6752402331606930  0.0853072273982391
  0.6719237734242967  0.3319644507796795  0.0993877243230727
  0.2102256176290496  0.7937045922995907  0.1191487089483658
  0.8003538269208477  0.2328436812929695  0.1266132926359802
  0.6016050119605509  0.6153685844198264  0.1591531050889827
  0.4162996262657117  0.4263448534321697  0.1806278431630375
  0.4136949256671159  0.6149043655939792  0.1605882995086816
  0.6054733797695491  0.4203509540351433  0.1732511658035065
  0.1558044643460050  0.1296484374300562  0.2181832933241310
  0.8829812651364151  0.8943722788239441  0.1948150581248598
  0.6246256708925202  0.6541215542704606  0.2744587863111150
  0.3560720466924536  0.4190944533842256  0.3020313756639510
  0.9176960370483513  0.1177729878294400  0.3318146435484337
  0.1053860730772485  0.9065689749852197  0.3297284046270690
  0.1113763164600670  0.1018189186882310  0.3333242109988959
  0.9136936012675676  0.9212916743115187  0.3144150912525987
  0.7397804275932884  0.3203666717287845  0.3798185864550874
  0.2887900216344832  0.7046070942288836  0.3691744162220516
  0.8417566697226064  0.1936046979866859  0.4083941764027301
  0.1732497915020588  0.8191066720177318  0.4035879346534017
  0.1797134881522453  0.1768403024689675  0.4131231864440821
  0.8300986334499925  0.8480274126520371  0.3878607165319323
  0.0002287320783196  0.8725778275324387  0.4336631510882754
  0.0076276621988072  0.1263789687699131  0.4451301875302320
  0.8851437668796152  0.0063472850095252  0.4365294236453963
  0.1259749891982480  0.9991893202688473  0.4424651751983717
  0.8856089992638090  0.7228600839801587  0.4813837463875643
  0.0834857451526290  0.2751859978559921  0.5119266493854653
  0.7380919935333452  0.0831106222025184  0.4971599302499428
  0.2729466537853114  0.0687329232266265  0.5036184484125314
  0.7742234039884295  0.6524098146133852  0.4334795870776276
  0.2767362357136278  0.9169629804261277  0.5051945089747747
  0.9352912763321655  0.2608846190481415  0.5225094584894023
  0.7323619819833738  0.9307147465575696  0.4906291134196579
  0.0939710094238180  0.4751613976918989  0.5517675005891931
  0.5871686995109542  0.1699819321462641  0.4781352659141973
  0.7903498100806772  0.4878079101357784  0.4042155848229143
  0.4222889095088078  0.8393260116830632  0.5141574959429533
  0.0046421683561988  0.1108192076997554  0.5689947077020747
  0.9952689691132832  0.8585272474577863  0.5517766484810380
  0.1202648113623752  0.9861904028722890  0.5613217683105134
  0.8798793074778928  0.9909368224314221  0.5593001277589025
  0.1648041719235849  0.7972368410121149  0.5850291805559564
  0.8330956146000119  0.1574051545257404  0.6041971995154185
  0.8199896416755124  0.8185846538157833  0.5863605925298216
  0.1771202105435989  0.1456935816090237  0.6062565149673276
  0.7615059928304149  0.6502250091058883  0.6262480908961763
  0.2489337731205836  0.2970644841182946  0.6381579741331223
  0.0910981404160012  0.8720801141612569  0.6628161701220421
  0.8985955634809955  0.0726430106685498  0.6803979430862412
  0.9024611563575959  0.8788767230470427  0.6654417951486167
  0.0994492445366362  0.0684802677322267  0.6810035588051093
  0.6408233871377789  0.3742807483068731  0.7149532621389625
  0.3624086472138188  0.5863639622458621  0.7070332405568038
  0.1145083657334993  0.8409537872151347  0.7792014242489458
  0.8432818179390225  0.0842602081125179  0.7955209230916367
  0.3953180188640886  0.3862731644021338  0.8399991760808305
  0.5906901587107924  0.5802864687526963  0.8257081305005940
  0.5870900200357028  0.3883180844813410  0.8291063882315228
  0.3995255518013821  0.5728676718067547  0.8245774723028063
  0.2332941050642390  0.1699518708861376  0.8870275408090578
  0.7149100865895264  0.8254216056484935  0.8580930124810280
  0.3259905997724317  0.3059178627921426  0.9177278411714695
  0.6598712397533077  0.6647878998377763  0.8998884630395239
  0.6545116148767463  0.3104007526465153  0.9075772013236190
  0.3187333833333739  0.6443763564790927  0.8998682686345632
  0.5020326737113692  0.3927038592390559  0.0630436670419812
  0.5079496643447072  0.6246690399500494  0.0479988392752730
  0.6223139818497572  0.5001635862006424  0.0573156253971021
  0.3853145684713013  0.5087684278521891  0.0588566887722948
  0.4999546680427827  0.6127732298170088  0.9348631466850250
  0.4943012461545138  0.3734677128291324  0.9470768466054835
  0.3799475495838252  0.4920575060393872  0.9451797240330748
  0.6106323162233380  0.4886525242773061  0.9407943577952622
 
  0.00000000E+00  0.00000000E+00  0.00000000E+00
  0.00000000E+00  0.00000000E+00  0.00000000E+00
  0.00000000E+00  0.00000000E+00  0.00000000E+00
  0.00000000E+00  0.00000000E+00  0.00000000E+00
  0.00000000E+00  0.00000000E+00  0.00000000E+00
  0.00000000E+00  0.00000000E+00  0.00000000E+00
  0.00000000E+00  0.00000000E+00  0.00000000E+00
  0.00000000E+00  0.00000000E+00  0.00000000E+00
  0.00000000E+00  0.00000000E+00  0.00000000E+00
  0.00000000E+00  0.00000000E+00  0.00000000E+00
  0.00000000E+00  0.00000000E+00  0.00000000E+00
  0.00000000E+00  0.00000000E+00  0.00000000E+00
  0.00000000E+00  0.00000000E+00  0.00000000E+00
  0.00000000E+00  0.00000000E+00  0.00000000E+00
  0.00000000E+00  0.00000000E+00  0.00000000E+00
  0.00000000E+00  0.00000000E+00  0.00000000E+00
  0.00000000E+00  0.00000000E+00  0.00000000E+00
  0.00000000E+00  0.00000000E+00  0.00000000E+00
  0.00000000E+00  0.00000000E+00  0.00000000E+00
  0.00000000E+00  0.00000000E+00  0.00000000E+00
  0.00000000E+00  0.00000000E+00  0.00000000E+00
  0.00000000E+00  0.00000000E+00  0.00000000E+00
  0.00000000E+00  0.00000000E+00  0.00000000E+00
  0.00000000E+00  0.00000000E+00  0.00000000E+00
  0.00000000E+00  0.00000000E+00  0.00000000E+00
  0.00000000E+00  0.00000000E+00  0.00000000E+00
  0.00000000E+00  0.00000000E+00  0.00000000E+00
  0.00000000E+00  0.00000000E+00  0.00000000E+00
  0.00000000E+00  0.00000000E+00  0.00000000E+00
  0.00000000E+00  0.00000000E+00  0.00000000E+00
  0.00000000E+00  0.00000000E+00  0.00000000E+00
  0.00000000E+00  0.00000000E+00  0.00000000E+00
  0.00000000E+00  0.00000000E+00  0.00000000E+00
  0.00000000E+00  0.00000000E+00  0.00000000E+00
  0.00000000E+00  0.00000000E+00  0.00000000E+00
  0.00000000E+00  0.00000000E+00  0.00000000E+00
  0.00000000E+00  0.00000000E+00  0.00000000E+00
  0.00000000E+00  0.00000000E+00  0.00000000E+00
  0.00000000E+00  0.00000000E+00  0.00000000E+00
  0.00000000E+00  0.00000000E+00  0.00000000E+00
  0.00000000E+00  0.00000000E+00  0.00000000E+00
  0.00000000E+00  0.00000000E+00  0.00000000E+00
  0.00000000E+00  0.00000000E+00  0.00000000E+00
  0.00000000E+00  0.00000000E+00  0.00000000E+00
  0.00000000E+00  0.00000000E+00  0.00000000E+00
  0.00000000E+00  0.00000000E+00  0.00000000E+00
  0.00000000E+00  0.00000000E+00  0.00000000E+00
  0.00000000E+00  0.00000000E+00  0.00000000E+00
  0.00000000E+00  0.00000000E+00  0.00000000E+00
  0.00000000E+00  0.00000000E+00  0.00000000E+00
  0.00000000E+00  0.00000000E+00  0.00000000E+00
  0.00000000E+00  0.00000000E+00  0.00000000E+00
  0.00000000E+00  0.00000000E+00  0.00000000E+00
  0.00000000E+00  0.00000000E+00  0.00000000E+00
  0.00000000E+00  0.00000000E+00  0.00000000E+00
  0.00000000E+00  0.00000000E+00  0.00000000E+00
  0.00000000E+00  0.00000000E+00  0.00000000E+00
  0.00000000E+00  0.00000000E+00  0.00000000E+00
  0.00000000E+00  0.00000000E+00  0.00000000E+00
  0.00000000E+00  0.00000000E+00  0.00000000E+00
  0.00000000E+00  0.00000000E+00  0.00000000E+00
  0.00000000E+00  0.00000000E+00  0.00000000E+00
  0.00000000E+00  0.00000000E+00  0.00000000E+00
  0.00000000E+00  0.00000000E+00  0.00000000E+00
  0.00000000E+00  0.00000000E+00  0.00000000E+00
  0.00000000E+00  0.00000000E+00  0.00000000E+00
  0.00000000E+00  0.00000000E+00  0.00000000E+00
  0.00000000E+00  0.00000000E+00  0.00000000E+00
  0.00000000E+00  0.00000000E+00  0.00000000E+00
  0.00000000E+00  0.00000000E+00  0.00000000E+00
  0.00000000E+00  0.00000000E+00  0.00000000E+00
  0.00000000E+00  0.00000000E+00  0.00000000E+00
  0.00000000E+00  0.00000000E+00  0.00000000E+00
  0.00000000E+00  0.00000000E+00  0.00000000E+00
  0.00000000E+00  0.00000000E+00  0.00000000E+00
  0.00000000E+00  0.00000000E+00  0.00000000E+00
  0.00000000E+00  0.00000000E+00  0.00000000E+00
  0.00000000E+00  0.00000000E+00  0.00000000E+00
  0.00000000E+00  0.00000000E+00  0.00000000E+00
  0.00000000E+00  0.00000000E+00  0.00000000E+00
  0.00000000E+00  0.00000000E+00  0.00000000E+00
  0.00000000E+00  0.00000000E+00  0.00000000E+00
  0.00000000E+00  0.00000000E+00  0.00000000E+00
  0.00000000E+00  0.00000000E+00  0.00000000E+00
  0.00000000E+00  0.00000000E+00  0.00000000E+00
  0.00000000E+00  0.00000000E+00  0.00000000E+00
  0.00000000E+00  0.00000000E+00  0.00000000E+00
  0.00000000E+00  0.00000000E+00  0.00000000E+00
  0.00000000E+00  0.00000000E+00  0.00000000E+00
  0.00000000E+00  0.00000000E+00  0.00000000E+00
  0.00000000E+00  0.00000000E+00  0.00000000E+00
  0.00000000E+00  0.00000000E+00  0.00000000E+00
  0.00000000E+00  0.00000000E+00  0.00000000E+00
  0.00000000E+00  0.00000000E+00  0.00000000E+00
  0.00000000E+00  0.00000000E+00  0.00000000E+00
  0.00000000E+00  0.00000000E+00  0.00000000E+00
  0.00000000E+00  0.00000000E+00  0.00000000E+00
  0.00000000E+00  0.00000000E+00  0.00000000E+00
  0.00000000E+00  0.00000000E+00  0.00000000E+00
  0.00000000E+00  0.00000000E+00  0.00000000E+00
  0.00000000E+00  0.00000000E+00  0.00000000E+00
  0.00000000E+00  0.00000000E+00  0.00000000E+00
  0.00000000E+00  0.00000000E+00  0.00000000E+00
  0.00000000E+00  0.00000000E+00  0.00000000E+00
  0.00000000E+00  0.00000000E+00  0.00000000E+00
  0.00000000E+00  0.00000000E+00  0.00000000E+00
  0.00000000E+00  0.00000000E+00  0.00000000E+00
  0.00000000E+00  0.00000000E+00  0.00000000E+00
  0.00000000E+00  0.00000000E+00  0.00000000E+00
  0.00000000E+00  0.00000000E+00  0.00000000E+00
  0.00000000E+00  0.00000000E+00  0.00000000E+00
  0.00000000E+00  0.00000000E+00  0.00000000E+00
  0.00000000E+00  0.00000000E+00  0.00000000E+00
  0.00000000E+00  0.00000000E+00  0.00000000E+00
  0.00000000E+00  0.00000000E+00  0.00000000E+00
  0.00000000E+00  0.00000000E+00  0.00000000E+00
  0.00000000E+00  0.00000000E+00  0.00000000E+00
  0.00000000E+00  0.00000000E+00  0.00000000E+00
  0.00000000E+00  0.00000000E+00  0.00000000E+00
  0.00000000E+00  0.00000000E+00  0.00000000E+00
  0.00000000E+00  0.00000000E+00  0.00000000E+00
  0.00000000E+00  0.00000000E+00  0.00000000E+00
  0.00000000E+00  0.00000000E+00  0.00000000E+00
  0.00000000E+00  0.00000000E+00  0.00000000E+00
  0.00000000E+00  0.00000000E+00  0.00000000E+00
  0.00000000E+00  0.00000000E+00  0.00000000E+00
  0.00000000E+00  0.00000000E+00  0.00000000E+00
  0.00000000E+00  0.00000000E+00  0.00000000E+00
  0.00000000E+00  0.00000000E+00  0.00000000E+00
  0.00000000E+00  0.00000000E+00  0.00000000E+00
  0.00000000E+00  0.00000000E+00  0.00000000E+00
  0.00000000E+00  0.00000000E+00  0.00000000E+00
  0.00000000E+00  0.00000000E+00  0.00000000E+00
  0.00000000E+00  0.00000000E+00  0.00000000E+00
  0.00000000E+00  0.00000000E+00  0.00000000E+00
  0.00000000E+00  0.00000000E+00  0.00000000E+00
  0.00000000E+00  0.00000000E+00  0.00000000E+00
  0.00000000E+00  0.00000000E+00  0.00000000E+00
  0.00000000E+00  0.00000000E+00  0.00000000E+00
  0.00000000E+00  0.00000000E+00  0.00000000E+00
  0.00000000E+00  0.00000000E+00  0.00000000E+00
  0.00000000E+00  0.00000000E+00  0.00000000E+00
  0.00000000E+00  0.00000000E+00  0.00000000E+00
  0.00000000E+00  0.00000000E+00  0.00000000E+00
  0.00000000E+00  0.00000000E+00  0.00000000E+00
  0.00000000E+00  0.00000000E+00  0.00000000E+00
  0.00000000E+00  0.00000000E+00  0.00000000E+00
  0.00000000E+00  0.00000000E+00  0.00000000E+00
  0.00000000E+00  0.00000000E+00  0.00000000E+00
  0.00000000E+00  0.00000000E+00  0.00000000E+00
  0.00000000E+00  0.00000000E+00  0.00000000E+00
  0.00000000E+00  0.00000000E+00  0.00000000E+00
  0.00000000E+00  0.00000000E+00  0.00000000E+00
  0.00000000E+00  0.00000000E+00  0.00000000E+00
  0.00000000E+00  0.00000000E+00  0.00000000E+00
  0.00000000E+00  0.00000000E+00  0.00000000E+00
  0.00000000E+00  0.00000000E+00  0.00000000E+00
  0.00000000E+00  0.00000000E+00  0.00000000E+00
  0.00000000E+00  0.00000000E+00  0.00000000E+00
  0.00000000E+00  0.00000000E+00  0.00000000E+00
  0.00000000E+00  0.00000000E+00  0.00000000E+00
  0.00000000E+00  0.00000000E+00  0.00000000E+00
  0.00000000E+00  0.00000000E+00  0.00000000E+00
  0.00000000E+00  0.00000000E+00  0.00000000E+00
  0.00000000E+00  0.00000000E+00  0.00000000E+00
  0.00000000E+00  0.00000000E+00  0.00000000E+00
  0.00000000E+00  0.00000000E+00  0.00000000E+00
  0.00000000E+00  0.00000000E+00  0.00000000E+00
  0.00000000E+00  0.00000000E+00  0.00000000E+00
  0.00000000E+00  0.00000000E+00  0.00000000E+00
  0.00000000E+00  0.00000000E+00  0.00000000E+00
  0.00000000E+00  0.00000000E+00  0.00000000E+00
  0.00000000E+00  0.00000000E+00  0.00000000E+00
  0.00000000E+00  0.00000000E+00  0.00000000E+00
  0.00000000E+00  0.00000000E+00  0.00000000E+00
  0.00000000E+00  0.00000000E+00  0.00000000E+00
  0.00000000E+00  0.00000000E+00  0.00000000E+00
  0.00000000E+00  0.00000000E+00  0.00000000E+00
  0.00000000E+00  0.00000000E+00  0.00000000E+00
  0.00000000E+00  0.00000000E+00  0.00000000E+00
  0.00000000E+00  0.00000000E+00  0.00000000E+00
  0.00000000E+00  0.00000000E+00  0.00000000E+00
  0.00000000E+00  0.00000000E+00  0.00000000E+00
  0.00000000E+00  0.00000000E+00  0.00000000E+00
  0.00000000E+00  0.00000000E+00  0.00000000E+00
  0.00000000E+00  0.00000000E+00  0.00000000E+00
  0.00000000E+00  0.00000000E+00  0.00000000E+00
  0.00000000E+00  0.00000000E+00  0.00000000E+00
  0.00000000E+00  0.00000000E+00  0.00000000E+00
  0.00000000E+00  0.00000000E+00  0.00000000E+00
  0.00000000E+00  0.00000000E+00  0.00000000E+00
  0.00000000E+00  0.00000000E+00  0.00000000E+00
  0.00000000E+00  0.00000000E+00  0.00000000E+00
  0.00000000E+00  0.00000000E+00  0.00000000E+00
  0.00000000E+00  0.00000000E+00  0.00000000E+00
  0.00000000E+00  0.00000000E+00  0.00000000E+00
  0.00000000E+00  0.00000000E+00  0.00000000E+00
  0.00000000E+00  0.00000000E+00  0.00000000E+00
  0.00000000E+00  0.00000000E+00  0.00000000E+00
  0.00000000E+00  0.00000000E+00  0.00000000E+00
  0.00000000E+00  0.00000000E+00  0.00000000E+00
  0.00000000E+00  0.00000000E+00  0.00000000E+00
  0.00000000E+00  0.00000000E+00  0.00000000E+00
  0.00000000E+00  0.00000000E+00  0.00000000E+00
  0.00000000E+00  0.00000000E+00  0.00000000E+00
  0.00000000E+00  0.00000000E+00  0.00000000E+00
  0.00000000E+00  0.00000000E+00  0.00000000E+00
  0.00000000E+00  0.00000000E+00  0.00000000E+00
  0.00000000E+00  0.00000000E+00  0.00000000E+00
  0.00000000E+00  0.00000000E+00  0.00000000E+00
  0.00000000E+00  0.00000000E+00  0.00000000E+00
  0.00000000E+00  0.00000000E+00  0.00000000E+00
  0.00000000E+00  0.00000000E+00  0.00000000E+00
  0.00000000E+00  0.00000000E+00  0.00000000E+00
  0.00000000E+00  0.00000000E+00  0.00000000E+00
  0.00000000E+00  0.00000000E+00  0.00000000E+00
  0.00000000E+00  0.00000000E+00  0.00000000E+00
  0.00000000E+00  0.00000000E+00  0.00000000E+00
  0.00000000E+00  0.00000000E+00  0.00000000E+00
  0.00000000E+00  0.00000000E+00  0.00000000E+00
  0.00000000E+00  0.00000000E+00  0.00000000E+00
  0.00000000E+00  0.00000000E+00  0.00000000E+00
  0.00000000E+00  0.00000000E+00  0.00000000E+00
  0.00000000E+00  0.00000000E+00  0.00000000E+00
  0.00000000E+00  0.00000000E+00  0.00000000E+00
  0.00000000E+00  0.00000000E+00  0.00000000E+00
  0.00000000E+00  0.00000000E+00  0.00000000E+00
  0.00000000E+00  0.00000000E+00  0.00000000E+00
  0.00000000E+00  0.00000000E+00  0.00000000E+00
  0.00000000E+00  0.00000000E+00  0.00000000E+00
  0.00000000E+00  0.00000000E+00  0.00000000E+00
  0.00000000E+00  0.00000000E+00  0.00000000E+00
  0.00000000E+00  0.00000000E+00  0.00000000E+00
  0.00000000E+00  0.00000000E+00  0.00000000E+00
  0.00000000E+00  0.00000000E+00  0.00000000E+00
  0.00000000E+00  0.00000000E+00  0.00000000E+00
  0.00000000E+00  0.00000000E+00  0.00000000E+00
  0.00000000E+00  0.00000000E+00  0.00000000E+00
  0.00000000E+00  0.00000000E+00  0.00000000E+00
  0.00000000E+00  0.00000000E+00  0.00000000E+00
  0.00000000E+00  0.00000000E+00  0.00000000E+00
  0.00000000E+00  0.00000000E+00  0.00000000E+00
  0.00000000E+00  0.00000000E+00  0.00000000E+00
  0.00000000E+00  0.00000000E+00  0.00000000E+00
  0.00000000E+00  0.00000000E+00  0.00000000E+00
  0.00000000E+00  0.00000000E+00  0.00000000E+00
  0.00000000E+00  0.00000000E+00  0.00000000E+00
  0.00000000E+00  0.00000000E+00  0.00000000E+00
  0.00000000E+00  0.00000000E+00  0.00000000E+00
  0.00000000E+00  0.00000000E+00  0.00000000E+00
  0.00000000E+00  0.00000000E+00  0.00000000E+00
  0.00000000E+00  0.00000000E+00  0.00000000E+00
  0.00000000E+00  0.00000000E+00  0.00000000E+00
  0.00000000E+00  0.00000000E+00  0.00000000E+00
  0.00000000E+00  0.00000000E+00  0.00000000E+00
  0.00000000E+00  0.00000000E+00  0.00000000E+00
