# Supplementary material for: Dramatic Enhancement of Rare-Earth Metal–Organic Framework Stability Via Metal Cluster Fluorination
Source: JACS Au. 2022 Aug 9;2(8):1889–98. doi: 10.1021/jacsau.2c00259 (PMC9400048; doi:10.1021/jacsau.2c00259)
Supplement: Supplementary file 2 — au2c00259_si_002.zip [file au2c00259_si_002.zip › jacs_supplement/poscars/empty_stability/dobdc/mixed/yb/single/two/POSCAR]

POSCAR file written by OVITO Basic 3.5.4
   1.00000000000000     
    15.0712339864285401   -0.0632691214986156   -0.0474603588444284
    -0.1077802770759414   14.6306097219328635   -0.0640983574103914
     0.0502029467758839   -0.1198667095018527   21.1688415441772477
   C    Yb   H    O    F 
    96    12    66    86     2
Direct
  0.3384335187971286  0.9323050244195346  0.9737315914420849
  0.0583703239651533  0.3698649802088424  0.0393417155735633
  0.4629876144488846  0.1928864114172506  0.0090768603986683
  0.7987753986036102  0.4733861841009306 -0.0002281271448289
  0.4307154845193193  0.0975167585585412  0.9950135595945996
  0.8925199155669069  0.4485861678918366  0.0151474324088261
  0.4722164410329011  0.0143090123993335  0.0092704867921373
  0.4241449076061644  0.9333353799302806 -0.0000078604184597
  0.9707673512801424  0.4963495768815314  0.9984333960598296
  0.0521697711035387  0.4551607128056298  0.0099759529012834
  0.3473136261685283  0.0955946672812289  0.9671003883582101
  0.8995784494458275  0.3657621748969572  0.0463089672293067
  0.3013459006572700  0.0153579456212472  0.9542000001793373
  0.9799810550218799  0.3259243950663262  0.0596079583434616
  0.2872586708103116  0.8466928485884704  0.9716195973445256
  0.1458627996660077  0.3270114892454022  0.0440166467811100
  0.6773216257230287  0.6707765352474350  0.1290135516149471
  0.3551079288900120  0.3890885052811265  0.1777443806449769
  0.3834368634105731  0.6773366883613441  0.1555411462651708
  0.6742915749055688  0.3447598812539714  0.1498562331142006
  0.7978423799786236  0.7769043094531771  0.1647780980301592
  0.2547495935275969  0.2628906476679245  0.2053769876390831
  0.2615549759348078  0.7827852932759678  0.1887201943245590
  0.7900886752845128  0.2315923591692553  0.1841186696005019
  0.7231700882839124  0.7233265553175527  0.1793371238812215
  0.3083848925029326  0.3349539268993414  0.2267524508770710
  0.3367301340999070  0.7300039403078724  0.2047819902756830
  0.7280859717273546  0.3002240985361312  0.1992020839612060
  0.8368555674500242  0.1898660592302051  0.2322416716793997
  0.2120900325168910  0.8218360047430957  0.2374224647512264
  0.2094126480399708  0.2058414762734375  0.2470001921412652
  0.8442511903626470  0.8246605002675793  0.2118268259472507
  0.6924372580041546  0.7183443402421061  0.2428743875133975
  0.3171540549252467  0.3523224005053697  0.2923905947376825
  0.3634310657530329  0.7221751374708472  0.2679965455700265
  0.7152074923243469  0.3264954052502900  0.2620437772334858
  0.8227054184699021  0.2150208323374582  0.2951971477596821
  0.2366388187785743  0.8108000915724319  0.3002391476391083
  0.2195250675807832  0.2221813782935123  0.3126830380751503
  0.8145898073028338  0.8171692107440054  0.2752135046148504
  0.7615363504860592  0.2844460679700302  0.3100149755007350
  0.3145659982464205  0.7626277590889171  0.3157517598159587
  0.2727283413070303  0.2953164209186498  0.3340443356843977
  0.7393135179086591  0.7653331099732529  0.2895999945937361
  0.8709541999672665  0.1667692500280248  0.3456969440326858
  0.1775744562284921  0.8481127190363574  0.3495296906514522
  0.1753600361956900  0.1633133473109035  0.3591656513470775
  0.8625913048428264  0.8609900106389385  0.3283203350319202
  0.9038228561274020  0.5626233386214540  0.4568305739540625
  0.4177558569856221  0.9992823340186811  0.4971970864222164
  0.0100762357699770  0.3062314545077248  0.5096369192178742
  0.7016920323771332  0.0033480157102256  0.4872018241145812
  0.9885779721851624  0.3999157827809601  0.4864743806046780
  0.6025852835925356  0.0062194582030074  0.4884607606029290
  0.0225254035246348  0.4828385998934703  0.5109997882426637
  0.5556057977146996  0.0856277371061380  0.5062176955417654
  0.9178180462380440  0.4004948565814896  0.4441523377442292
  0.5561142726508508  0.9249841078259595  0.4748401482163975
  0.8743670962540250  0.4800834791215513  0.4288799774625563
  0.4645893966098178  0.9205891158119848  0.4789753507689302
  0.8536788960376582  0.6471905335241125  0.4508726605439984
  0.3210341937506659  0.9993708085491934  0.5053007443184686
  0.1551586631391564  0.8148496054924830  0.6435668755642235
  0.8436105753615664  0.1305884729116407  0.6593227716588395
  0.8437565076455606  0.8247679280746484  0.6404795623136792
  0.1512924066531384  0.1343713387266410  0.6653714267561027
  0.2661848512989770  0.7003445662503567  0.6765313395229546
  0.7255736146153211  0.2371322954061310  0.6899552943724433
  0.7467634112321510  0.6921445819794118  0.6776530557213962
  0.2406241079621904  0.2735766686890174  0.7012813166076017
  0.2081686719421893  0.7707471390314027  0.6928839221055633
  0.7860811539434581  0.1712535441362423  0.7084259989727962
  0.7896194483901382  0.7768578355436265  0.6887953856369960
  0.1901459401162485  0.1941229846631907  0.7155996914740608
  0.2811189520413724  0.3214598849075356  0.7505472071934672
  0.6989089756682202  0.6530320148128452  0.7266325953269531
  0.6704569155540211  0.2794974084003523  0.7336222966191870
  0.3174438588526063  0.6574403325313440  0.7218704311135680
  0.2010107274465485  0.7998245245716261  0.7570634982030965
  0.7918987925130738  0.1449242301011981  0.7726747180480187
  0.7821681118345227  0.8188966730676168  0.7479200882887962
  0.1777074920934204  0.1690986139199071  0.7785589950526713
  0.2710596482356085  0.2948755388923288  0.8131462506090623
  0.6916507778230874  0.6947720421301457  0.7861462533946687
  0.6784040682589508  0.2560137640727956  0.7984550159792173
  0.3117530270670140  0.6882762510917001  0.7857017013320969
  0.2163240898527501  0.2190341855264378  0.8276547692517092
  0.7332571941139103  0.7805040190911424  0.7968880161268628
  0.7384922227010469  0.1889873670505363  0.8168464004305912
  0.2538510157292342  0.7580633885914470  0.8020732322072834
  0.3216249568227997  0.3454343402274654  0.8621505245703956
  0.6426571103131389  0.6436593009419267  0.8350800748668725
  0.6259690052752588  0.3039526785449680  0.8469985479639524
  0.3656899065140213  0.6467351110287730  0.8359832024309582
  0.9787636600510936  0.5630234511930264  0.4961469697200925
  0.4634661290664219  0.0806749341645059  0.5099081461484198
  0.3623614399471866  0.3940728760080335  0.0201141465387930
  0.6359920558700463  0.6120361999607775  0.9844738498858050
  0.6059986899171554  0.3601484869221245  0.9995179506137288
  0.3916721923099220  0.6448117632821639  0.9944917937191178
  0.5205809673343256  0.5009250528814767  0.1311969993850623
  0.0164234648041246  0.0040631130422629  0.3783364304734526
  0.1248482849980915  0.8710513070923326  0.4989930834703264
  0.8865419850469932  0.1205172821971156  0.5042106130223289
  0.8754690025003975  0.8693782401258594  0.4885856169480208
  0.1321530959807146  0.1248697357899204  0.5109157622605507
 -0.0001132767321954  0.9815877278632442  0.6228988170696973
  0.5031799922645090  0.4813293963840727  0.8690657756176374
  0.3170537073144183  0.1612276885237238  0.9577871087948620
  0.4523672008816728  0.8677200766341034  0.0139575401997677
  0.8377487723952899  0.3306558232309966  0.0580839339436043
  0.5746845562452039  0.9542018483327368  0.0417369582040713
  0.1144565838535433  0.4879252671077090  0.9949868292465393
  0.0235207637273120  0.6024232719679681  0.9608606516182905
  0.9216735914477283  0.2225217676081599  0.1004355881311724
  0.3693234692707725  0.5453115894413101  0.0909782799543846
  0.5350553080592492  0.7311775802605819  0.0593656876672116
  0.7557974551264091  0.2374695007620514  0.0984318341965994
  0.2775794346648235  0.7577636767836232  0.1024760503702979
  0.4916435347582893  0.3160036594541562  0.0967898115799984
  0.8205560472548032  0.7798159547179373  0.1157648994830865
  0.2481061290535035  0.2508543460896948  0.1545372599262254
  0.1520684720475721  0.8596693168607400  0.2262386085977971
  0.8842477409296627  0.1357903150273420  0.2215804802012103
  0.9379514966312725  0.9015153363652687  0.2380396000242871
  0.1324373019816486  0.1073293483612454  0.2619227776112295
  0.3608312629245386  0.4290064500672510  0.3590340371439494
  0.5994084388032939  0.6394052377899717  0.2200042337182005
  0.6670635947351372  0.3798222206227894  0.2726907642827832
  0.4219639034247503  0.6816512236286113  0.2788944576385760
  0.2776732293440052  0.3062943553841517  0.3852688032599072
  0.7184836209431562  0.7604420099880226  0.3388945621569455
  0.0151535020684031  0.1800719363894259  0.4188165502003762
  0.8415160624754365  0.9983832904831730  0.4093709519258823
  0.2824315979202948  0.7733273322504206  0.4011669257017276
  0.7832997357361978  0.2627275478106664  0.3966296916681471
  0.0080383870000272  0.8257073652767110  0.3968368028841852
  0.9985283119172615  0.6284822497381586  0.5179072616270237
  0.4245789570379865  0.1402268208487442  0.5243118362125444
  0.5949482275347611  0.8643848571237286  0.4631541384212435
  0.8925776718928339  0.3346574183080895  0.4268060311778624
  0.5564322355556758  0.2088941274827597  0.5359190836188440
  0.4099877310671023  0.8128672503923979  0.4275587506384108
  0.7779821254812961  0.4141447606263339  0.3834424970272239
  0.1026914086185686  0.5417088792750125  0.5692956943416247
  0.3326481263273295  0.8696702041848817  0.4930999820567294
  0.7684306924284796  0.5811075948797604  0.4018534698872320
  0.9970580031859185  0.1664143229900798  0.5909529492592763
  0.1693101908759318  0.9959511895059515  0.5964407245595057
  0.9906767817752634  0.8141300078516224  0.5851228718132585
  0.2803466011067107  0.3622593800329073  0.6424579829538832
  0.8289977130320071  0.9846622373315098  0.5834077992978569
  0.7249718850747514  0.5898487675466617  0.6233167297119745
  0.2714650477602991  0.6792218659712635  0.6269826259962917
  0.7222760041805144  0.2553548965061420  0.6400593369627744
  0.6657370465055694  0.5864818131975019  0.7201787941161008
  0.3228836349548623  0.3816474684529666  0.7411182855934859
  0.5803743352136819  0.3622316147463078  0.7521222780908208
  0.4014304026586764  0.5706686160165048  0.7447726211658084
  0.1136492704079632  0.8841601658002528  0.7363994621528146
  0.8816299191622410  0.0622759108774092  0.7517408745437307
  0.1370571921409275  0.1082952367034643  0.7879768242547242
  0.8169081407721528  0.8844417590430669  0.7553176035591154
  0.2487797636139075  0.7794337203120640  0.8515101333713414
  0.7433295674823766  0.1718783756995052  0.8668979455380070
  0.2380033520964419  0.2432811834506401  0.9142137048577491
  0.7568211027373759  0.8835797270877154  0.8500698144477271
  0.6825451397469553  0.4664578549190670  0.9063844809646472
  0.4577690073098730  0.3320349242523238  0.9291595741913248
  0.2787519766177593  0.5149091900341505  0.9321393341853862
  0.1925820039062246  0.9107019601273609  0.9321350903325661
  0.0900805093966309  0.2239958275186784  0.0835470580175410
  0.1790406566124959  0.0089147075849128  0.4139421890760983
  0.2066996348777031  0.0811604735318823  0.9117986370581954
  0.5441570681208829  0.2153009813934719  0.0053473302748844
  0.3160315686903156  0.7741725746600242  0.9935623520493631
  0.7757601455430215  0.5552699081536165  0.9909783761667822
  0.2138005321495761  0.3647507113059526  0.0235915023227254
  0.2066003627190579  0.8470828070051541  0.9471585265336097
  0.1506010086160319  0.2444011686906279  0.0689009554714997
  0.3996237948467175  0.2473854932192053  0.0214419368024459
  0.7465389830158198  0.4042619319445502  0.9977346099952835
  0.5549948538262109  0.0165873448751764  0.0345163375969776
  0.9641564499306856  0.5780825744356464  0.9693627410641615
  0.2201598458742667  0.0170333415648808  0.9259595552564079
  0.9832236892903357  0.2438759494453308  0.0896928057800541
  0.4987715241308979  0.3739640955326857  0.0751474833802137
  0.5247129058252327  0.6987647932050575  0.0196933373145171
  0.4159560042076251  0.5275070184262177  0.0611354754723833
  0.6954567765600074  0.6819988705318679  0.0712448145718246
  0.3229330039015978  0.3864844179509317  0.1221183317299006
  0.3564989506163967  0.6878768069632254  0.0976940077680977
  0.6768776432301716  0.3103672071642827  0.0935863631884949
  0.2347328190023266  0.7946975659886109  0.1291003514110526
  0.8051410986176959  0.2059323094294409  0.1229864156376340
  0.6166446018941772  0.6137190012744146  0.1473787827159470
  0.4253289916783835  0.4331802179659245  0.1929770289256425
  0.4440893023322469  0.6230282038705762  0.1707938830367713
  0.6287630632408256  0.4131677130521954  0.1658129608591890
  0.1583344668868253  0.1377705939893081  0.2233444512434696
  0.9161832965529658  0.8753329067204125  0.1965416339728274
  0.6197100995209271  0.6702315484053245  0.2602236560628661
  0.3669296386190105  0.4249571180370517  0.3131897967587016
  0.9285934797107130  0.1090737759601135  0.3302504441031755
  0.1181967079273553  0.9031475551117398  0.3342374731249997
  0.1223184701916428  0.0998892267862678  0.3370151833670289
  0.9310362391267950  0.9122893570255627  0.3149831917873279
  0.7476584112476127  0.3108626019931913  0.3713659843083406
  0.3392055398011711  0.7543292880717359  0.3780593386599557
  0.8497663899736538  0.1876079515821206  0.4035877949756915
  0.1908405065774257  0.8201689241408362  0.4074496880739679
  0.1905515143372007  0.1753498979924812  0.4175169418106121
  0.8362369285400765  0.8461557204381845  0.3838716065296257
  0.0089243002361004  0.8655744358158545  0.4339425852310155
  0.0147393648185016  0.1266061972696491  0.4457417776951509
  0.8943787725263170  0.0023277817092013  0.4358508252118664
  0.1333550704573445  0.9985419626429598  0.4456829216417483
  0.8808808618333328  0.7191127504398571  0.4760626632851980
  0.0882119544390646  0.2767176054587228  0.5136165957424580
  0.7440240717503627  0.0786442475081148  0.4896404958109995
  0.2789095777993015  0.0703084566839039  0.5126314734205786
  0.7778752365525033  0.6451217558989537  0.4196082643687472
  0.2818425713309099  0.9164772527505843  0.5047765515347896
  0.9392572105548498  0.2611504521718472  0.5219399616017294
  0.7360530070331892  0.9244723324629099  0.4841035804183464
  0.0925060330938198  0.4805981093104865  0.5515814616623589
  0.5994552528090871  0.1640755702293443  0.5210181129609363
  0.8012083831885354  0.4793456372643873  0.3910611363341892
  0.4175169502699350  0.8386822727722008  0.4719029786499407
  0.0077422736614224  0.1097177481167941  0.5676649508973650
  0.9996955821644909  0.8561050660009341  0.5501809287034497
  0.1256111501204544  0.9857347337507283  0.5630920020680746
  0.8818545827734317  0.9883326455576191  0.5571212458462538
  0.1679694905687674  0.7949092226752887  0.5851924539268381
  0.8344275662088225  0.1555427123190377  0.6027804171536864
  0.8238633876008011  0.8142957570738441  0.5827438496833951
  0.1771997100199048  0.1494964263406004  0.6092303424523238
  0.7556777654838885  0.6488490806545943  0.6207439814785857
  0.2497828680957558  0.3029555698354994  0.6409379150177205
  0.0974019595409074  0.8733189529618839  0.6624211275396755
  0.9009979905655250  0.0708976687597144  0.6775952196273095
  0.9073055117572297  0.8753714331063561  0.6617526152898908
  0.0969841500520019  0.0709828851335270  0.6811110166836031
  0.6124628566044842  0.3419606550807298  0.7126672754848296
  0.3708867248476478  0.5883621021463398  0.7041858559075534
  0.1459982941433290  0.8662803499263710  0.7761396516556924
  0.8478320676215223  0.0790751207334050  0.7915177798530197
  0.3773834487688130  0.4054098937897965  0.8447612910162711
  0.5959080725492575  0.5749145851294117  0.8176576588621651
  0.5670841245192140  0.3613372493101269  0.8263655385894225
  0.4162036992499091  0.5803185576396627  0.8191634562884847
  0.2027083990044751  0.1942858069017184  0.8889850596497737
  0.7254959367250113  0.8248499126507551  0.8532539039062769
  0.3071001296369301  0.3244246067494714  0.9203088633326693
  0.6510775137597544  0.6696094178876804  0.8926208305823227
  0.6387530410745927  0.2909021481560768  0.9050479658261767
  0.3604073154644098  0.6759402173941008  0.8922267161868025
  0.4771171396318736  0.3885258974250219  0.9504413579017129
  0.3147188072501708  0.5203431033766254  0.9701614062231847
  0.6263598847833247  0.4792245659662534  0.9270927375329954
  0.5993404429993149  0.5009330597902800  0.0448619289305947
  0.4974313602596563  0.5775910052454004  0.9447449270779334
 
  0.00000000E+00  0.00000000E+00  0.00000000E+00
  0.00000000E+00  0.00000000E+00  0.00000000E+00
  0.00000000E+00  0.00000000E+00  0.00000000E+00
  0.00000000E+00  0.00000000E+00  0.00000000E+00
  0.00000000E+00  0.00000000E+00  0.00000000E+00
  0.00000000E+00  0.00000000E+00  0.00000000E+00
  0.00000000E+00  0.00000000E+00  0.00000000E+00
  0.00000000E+00  0.00000000E+00  0.00000000E+00
  0.00000000E+00  0.00000000E+00  0.00000000E+00
  0.00000000E+00  0.00000000E+00  0.00000000E+00
  0.00000000E+00  0.00000000E+00  0.00000000E+00
  0.00000000E+00  0.00000000E+00  0.00000000E+00
  0.00000000E+00  0.00000000E+00  0.00000000E+00
  0.00000000E+00  0.00000000E+00  0.00000000E+00
  0.00000000E+00  0.00000000E+00  0.00000000E+00
  0.00000000E+00  0.00000000E+00  0.00000000E+00
  0.00000000E+00  0.00000000E+00  0.00000000E+00
  0.00000000E+00  0.00000000E+00  0.00000000E+00
  0.00000000E+00  0.00000000E+00  0.00000000E+00
  0.00000000E+00  0.00000000E+00  0.00000000E+00
  0.00000000E+00  0.00000000E+00  0.00000000E+00
  0.00000000E+00  0.00000000E+00  0.00000000E+00
  0.00000000E+00  0.00000000E+00  0.00000000E+00
  0.00000000E+00  0.00000000E+00  0.00000000E+00
  0.00000000E+00  0.00000000E+00  0.00000000E+00
  0.00000000E+00  0.00000000E+00  0.00000000E+00
  0.00000000E+00  0.00000000E+00  0.00000000E+00
  0.00000000E+00  0.00000000E+00  0.00000000E+00
  0.00000000E+00  0.00000000E+00  0.00000000E+00
  0.00000000E+00  0.00000000E+00  0.00000000E+00
  0.00000000E+00  0.00000000E+00  0.00000000E+00
  0.00000000E+00  0.00000000E+00  0.00000000E+00
  0.00000000E+00  0.00000000E+00  0.00000000E+00
  0.00000000E+00  0.00000000E+00  0.00000000E+00
  0.00000000E+00  0.00000000E+00  0.00000000E+00
  0.00000000E+00  0.00000000E+00  0.00000000E+00
  0.00000000E+00  0.00000000E+00  0.00000000E+00
  0.00000000E+00  0.00000000E+00  0.00000000E+00
  0.00000000E+00  0.00000000E+00  0.00000000E+00
  0.00000000E+00  0.00000000E+00  0.00000000E+00
  0.00000000E+00  0.00000000E+00  0.00000000E+00
  0.00000000E+00  0.00000000E+00  0.00000000E+00
  0.00000000E+00  0.00000000E+00  0.00000000E+00
  0.00000000E+00  0.00000000E+00  0.00000000E+00
  0.00000000E+00  0.00000000E+00  0.00000000E+00
  0.00000000E+00  0.00000000E+00  0.00000000E+00
  0.00000000E+00  0.00000000E+00  0.00000000E+00
  0.00000000E+00  0.00000000E+00  0.00000000E+00
  0.00000000E+00  0.00000000E+00  0.00000000E+00
  0.00000000E+00  0.00000000E+00  0.00000000E+00
  0.00000000E+00  0.00000000E+00  0.00000000E+00
  0.00000000E+00  0.00000000E+00  0.00000000E+00
  0.00000000E+00  0.00000000E+00  0.00000000E+00
  0.00000000E+00  0.00000000E+00  0.00000000E+00
  0.00000000E+00  0.00000000E+00  0.00000000E+00
  0.00000000E+00  0.00000000E+00  0.00000000E+00
  0.00000000E+00  0.00000000E+00  0.00000000E+00
  0.00000000E+00  0.00000000E+00  0.00000000E+00
  0.00000000E+00  0.00000000E+00  0.00000000E+00
  0.00000000E+00  0.00000000E+00  0.00000000E+00
  0.00000000E+00  0.00000000E+00  0.00000000E+00
  0.00000000E+00  0.00000000E+00  0.00000000E+00
  0.00000000E+00  0.00000000E+00  0.00000000E+00
  0.00000000E+00  0.00000000E+00  0.00000000E+00
  0.00000000E+00  0.00000000E+00  0.00000000E+00
  0.00000000E+00  0.00000000E+00  0.00000000E+00
  0.00000000E+00  0.00000000E+00  0.00000000E+00
  0.00000000E+00  0.00000000E+00  0.00000000E+00
  0.00000000E+00  0.00000000E+00  0.00000000E+00
  0.00000000E+00  0.00000000E+00  0.00000000E+00
  0.00000000E+00  0.00000000E+00  0.00000000E+00
  0.00000000E+00  0.00000000E+00  0.00000000E+00
  0.00000000E+00  0.00000000E+00  0.00000000E+00
  0.00000000E+00  0.00000000E+00  0.00000000E+00
  0.00000000E+00  0.00000000E+00  0.00000000E+00
  0.00000000E+00  0.00000000E+00  0.00000000E+00
  0.00000000E+00  0.00000000E+00  0.00000000E+00
  0.00000000E+00  0.00000000E+00  0.00000000E+00
  0.00000000E+00  0.00000000E+00  0.00000000E+00
  0.00000000E+00  0.00000000E+00  0.00000000E+00
  0.00000000E+00  0.00000000E+00  0.00000000E+00
  0.00000000E+00  0.00000000E+00  0.00000000E+00
  0.00000000E+00  0.00000000E+00  0.00000000E+00
  0.00000000E+00  0.00000000E+00  0.00000000E+00
  0.00000000E+00  0.00000000E+00  0.00000000E+00
  0.00000000E+00  0.00000000E+00  0.00000000E+00
  0.00000000E+00  0.00000000E+00  0.00000000E+00
  0.00000000E+00  0.00000000E+00  0.00000000E+00
  0.00000000E+00  0.00000000E+00  0.00000000E+00
  0.00000000E+00  0.00000000E+00  0.00000000E+00
  0.00000000E+00  0.00000000E+00  0.00000000E+00
  0.00000000E+00  0.00000000E+00  0.00000000E+00
  0.00000000E+00  0.00000000E+00  0.00000000E+00
  0.00000000E+00  0.00000000E+00  0.00000000E+00
  0.00000000E+00  0.00000000E+00  0.00000000E+00
  0.00000000E+00  0.00000000E+00  0.00000000E+00
  0.00000000E+00  0.00000000E+00  0.00000000E+00
  0.00000000E+00  0.00000000E+00  0.00000000E+00
  0.00000000E+00  0.00000000E+00  0.00000000E+00
  0.00000000E+00  0.00000000E+00  0.00000000E+00
  0.00000000E+00  0.00000000E+00  0.00000000E+00
  0.00000000E+00  0.00000000E+00  0.00000000E+00
  0.00000000E+00  0.00000000E+00  0.00000000E+00
  0.00000000E+00  0.00000000E+00  0.00000000E+00
  0.00000000E+00  0.00000000E+00  0.00000000E+00
  0.00000000E+00  0.00000000E+00  0.00000000E+00
  0.00000000E+00  0.00000000E+00  0.00000000E+00
  0.00000000E+00  0.00000000E+00  0.00000000E+00
  0.00000000E+00  0.00000000E+00  0.00000000E+00
  0.00000000E+00  0.00000000E+00  0.00000000E+00
  0.00000000E+00  0.00000000E+00  0.00000000E+00
  0.00000000E+00  0.00000000E+00  0.00000000E+00
  0.00000000E+00  0.00000000E+00  0.00000000E+00
  0.00000000E+00  0.00000000E+00  0.00000000E+00
  0.00000000E+00  0.00000000E+00  0.00000000E+00
  0.00000000E+00  0.00000000E+00  0.00000000E+00
  0.00000000E+00  0.00000000E+00  0.00000000E+00
  0.00000000E+00  0.00000000E+00  0.00000000E+00
  0.00000000E+00  0.00000000E+00  0.00000000E+00
  0.00000000E+00  0.00000000E+00  0.00000000E+00
  0.00000000E+00  0.00000000E+00  0.00000000E+00
  0.00000000E+00  0.00000000E+00  0.00000000E+00
  0.00000000E+00  0.00000000E+00  0.00000000E+00
  0.00000000E+00  0.00000000E+00  0.00000000E+00
  0.00000000E+00  0.00000000E+00  0.00000000E+00
  0.00000000E+00  0.00000000E+00  0.00000000E+00
  0.00000000E+00  0.00000000E+00  0.00000000E+00
  0.00000000E+00  0.00000000E+00  0.00000000E+00
  0.00000000E+00  0.00000000E+00  0.00000000E+00
  0.00000000E+00  0.00000000E+00  0.00000000E+00
  0.00000000E+00  0.00000000E+00  0.00000000E+00
  0.00000000E+00  0.00000000E+00  0.00000000E+00
  0.00000000E+00  0.00000000E+00  0.00000000E+00
  0.00000000E+00  0.00000000E+00  0.00000000E+00
  0.00000000E+00  0.00000000E+00  0.00000000E+00
  0.00000000E+00  0.00000000E+00  0.00000000E+00
  0.00000000E+00  0.00000000E+00  0.00000000E+00
  0.00000000E+00  0.00000000E+00  0.00000000E+00
  0.00000000E+00  0.00000000E+00  0.00000000E+00
  0.00000000E+00  0.00000000E+00  0.00000000E+00
  0.00000000E+00  0.00000000E+00  0.00000000E+00
  0.00000000E+00  0.00000000E+00  0.00000000E+00
  0.00000000E+00  0.00000000E+00  0.00000000E+00
  0.00000000E+00  0.00000000E+00  0.00000000E+00
  0.00000000E+00  0.00000000E+00  0.00000000E+00
  0.00000000E+00  0.00000000E+00  0.00000000E+00
  0.00000000E+00  0.00000000E+00  0.00000000E+00
  0.00000000E+00  0.00000000E+00  0.00000000E+00
  0.00000000E+00  0.00000000E+00  0.00000000E+00
  0.00000000E+00  0.00000000E+00  0.00000000E+00
  0.00000000E+00  0.00000000E+00  0.00000000E+00
  0.00000000E+00  0.00000000E+00  0.00000000E+00
  0.00000000E+00  0.00000000E+00  0.00000000E+00
  0.00000000E+00  0.00000000E+00  0.00000000E+00
  0.00000000E+00  0.00000000E+00  0.00000000E+00
  0.00000000E+00  0.00000000E+00  0.00000000E+00
  0.00000000E+00  0.00000000E+00  0.00000000E+00
  0.00000000E+00  0.00000000E+00  0.00000000E+00
  0.00000000E+00  0.00000000E+00  0.00000000E+00
  0.00000000E+00  0.00000000E+00  0.00000000E+00
  0.00000000E+00  0.00000000E+00  0.00000000E+00
  0.00000000E+00  0.00000000E+00  0.00000000E+00
  0.00000000E+00  0.00000000E+00  0.00000000E+00
  0.00000000E+00  0.00000000E+00  0.00000000E+00
  0.00000000E+00  0.00000000E+00  0.00000000E+00
  0.00000000E+00  0.00000000E+00  0.00000000E+00
  0.00000000E+00  0.00000000E+00  0.00000000E+00
  0.00000000E+00  0.00000000E+00  0.00000000E+00
  0.00000000E+00  0.00000000E+00  0.00000000E+00
  0.00000000E+00  0.00000000E+00  0.00000000E+00
  0.00000000E+00  0.00000000E+00  0.00000000E+00
  0.00000000E+00  0.00000000E+00  0.00000000E+00
  0.00000000E+00  0.00000000E+00  0.00000000E+00
  0.00000000E+00  0.00000000E+00  0.00000000E+00
  0.00000000E+00  0.00000000E+00  0.00000000E+00
  0.00000000E+00  0.00000000E+00  0.00000000E+00
  0.00000000E+00  0.00000000E+00  0.00000000E+00
  0.00000000E+00  0.00000000E+00  0.00000000E+00
  0.00000000E+00  0.00000000E+00  0.00000000E+00
  0.00000000E+00  0.00000000E+00  0.00000000E+00
  0.00000000E+00  0.00000000E+00  0.00000000E+00
  0.00000000E+00  0.00000000E+00  0.00000000E+00
  0.00000000E+00  0.00000000E+00  0.00000000E+00
  0.00000000E+00  0.00000000E+00  0.00000000E+00
  0.00000000E+00  0.00000000E+00  0.00000000E+00
  0.00000000E+00  0.00000000E+00  0.00000000E+00
  0.00000000E+00  0.00000000E+00  0.00000000E+00
  0.00000000E+00  0.00000000E+00  0.00000000E+00
  0.00000000E+00  0.00000000E+00  0.00000000E+00
  0.00000000E+00  0.00000000E+00  0.00000000E+00
  0.00000000E+00  0.00000000E+00  0.00000000E+00
  0.00000000E+00  0.00000000E+00  0.00000000E+00
  0.00000000E+00  0.00000000E+00  0.00000000E+00
  0.00000000E+00  0.00000000E+00  0.00000000E+00
  0.00000000E+00  0.00000000E+00  0.00000000E+00
  0.00000000E+00  0.00000000E+00  0.00000000E+00
  0.00000000E+00  0.00000000E+00  0.00000000E+00
  0.00000000E+00  0.00000000E+00  0.00000000E+00
  0.00000000E+00  0.00000000E+00  0.00000000E+00
  0.00000000E+00  0.00000000E+00  0.00000000E+00
  0.00000000E+00  0.00000000E+00  0.00000000E+00
  0.00000000E+00  0.00000000E+00  0.00000000E+00
  0.00000000E+00  0.00000000E+00  0.00000000E+00
  0.00000000E+00  0.00000000E+00  0.00000000E+00
  0.00000000E+00  0.00000000E+00  0.00000000E+00
  0.00000000E+00  0.00000000E+00  0.00000000E+00
  0.00000000E+00  0.00000000E+00  0.00000000E+00
  0.00000000E+00  0.00000000E+00  0.00000000E+00
  0.00000000E+00  0.00000000E+00  0.00000000E+00
  0.00000000E+00  0.00000000E+00  0.00000000E+00
  0.00000000E+00  0.00000000E+00  0.00000000E+00
  0.00000000E+00  0.00000000E+00  0.00000000E+00
  0.00000000E+00  0.00000000E+00  0.00000000E+00
  0.00000000E+00  0.00000000E+00  0.00000000E+00
  0.00000000E+00  0.00000000E+00  0.00000000E+00
  0.00000000E+00  0.00000000E+00  0.00000000E+00
  0.00000000E+00  0.00000000E+00  0.00000000E+00
  0.00000000E+00  0.00000000E+00  0.00000000E+00
  0.00000000E+00  0.00000000E+00  0.00000000E+00
  0.00000000E+00  0.00000000E+00  0.00000000E+00
  0.00000000E+00  0.00000000E+00  0.00000000E+00
  0.00000000E+00  0.00000000E+00  0.00000000E+00
  0.00000000E+00  0.00000000E+00  0.00000000E+00
  0.00000000E+00  0.00000000E+00  0.00000000E+00
  0.00000000E+00  0.00000000E+00  0.00000000E+00
  0.00000000E+00  0.00000000E+00  0.00000000E+00
  0.00000000E+00  0.00000000E+00  0.00000000E+00
  0.00000000E+00  0.00000000E+00  0.00000000E+00
  0.00000000E+00  0.00000000E+00  0.00000000E+00
  0.00000000E+00  0.00000000E+00  0.00000000E+00
  0.00000000E+00  0.00000000E+00  0.00000000E+00
  0.00000000E+00  0.00000000E+00  0.00000000E+00
  0.00000000E+00  0.00000000E+00  0.00000000E+00
  0.00000000E+00  0.00000000E+00  0.00000000E+00
  0.00000000E+00  0.00000000E+00  0.00000000E+00
  0.00000000E+00  0.00000000E+00  0.00000000E+00
  0.00000000E+00  0.00000000E+00  0.00000000E+00
  0.00000000E+00  0.00000000E+00  0.00000000E+00
  0.00000000E+00  0.00000000E+00  0.00000000E+00
  0.00000000E+00  0.00000000E+00  0.00000000E+00
  0.00000000E+00  0.00000000E+00  0.00000000E+00
  0.00000000E+00  0.00000000E+00  0.00000000E+00
  0.00000000E+00  0.00000000E+00  0.00000000E+00
  0.00000000E+00  0.00000000E+00  0.00000000E+00
  0.00000000E+00  0.00000000E+00  0.00000000E+00
  0.00000000E+00  0.00000000E+00  0.00000000E+00
  0.00000000E+00  0.00000000E+00  0.00000000E+00
  0.00000000E+00  0.00000000E+00  0.00000000E+00
  0.00000000E+00  0.00000000E+00  0.00000000E+00
  0.00000000E+00  0.00000000E+00  0.00000000E+00
  0.00000000E+00  0.00000000E+00  0.00000000E+00
  0.00000000E+00  0.00000000E+00  0.00000000E+00
  0.00000000E+00  0.00000000E+00  0.00000000E+00
  0.00000000E+00  0.00000000E+00  0.00000000E+00
  0.00000000E+00  0.00000000E+00  0.00000000E+00
  0.00000000E+00  0.00000000E+00  0.00000000E+00
  0.00000000E+00  0.00000000E+00  0.00000000E+00
  0.00000000E+00  0.00000000E+00  0.00000000E+00
  0.00000000E+00  0.00000000E+00  0.00000000E+00
  0.00000000E+00  0.00000000E+00  0.00000000E+00
  0.00000000E+00  0.00000000E+00  0.00000000E+00
  0.00000000E+00  0.00000000E+00  0.00000000E+00
