# Supplementary material for: Dramatic Enhancement of Rare-Earth Metal–Organic Framework Stability Via Metal Cluster Fluorination
Source: JACS Au. 2022 Aug 9;2(8):1889–98. doi: 10.1021/jacsau.2c00259 (PMC9400048; doi:10.1021/jacsau.2c00259)
Supplement: Supplementary file 2 — au2c00259_si_002.zip [file au2c00259_si_002.zip › jacs_supplement/poscars/empty_stability/dobdc/fluoride/eu/POSCAR]

POSCAR file written by OVITO Basic 3.5.4
   1.00000000000000     
    15.2485359745454474   -0.0311968703229339    0.0273889514205434
    -0.0352983060580533   15.0497559704067161   -0.0184343706655754
     0.0782781823211843    0.0282930342545766   21.3092221128818124
   C    Eu   H    O    F 
    96    12    52    72    16
Direct
  0.4018288245984674  0.9298372278187662  0.9663831328850658
  0.0650498501448766  0.3992718595038230  0.0322068508760100
  0.5040141100321832  0.1864114944384097  0.0109071183575659
  0.8067473728273502  0.4925802960219244  0.9908626056735647
  0.4799592098681691  0.0936646026176362  0.9923542776426092
  0.8998596703847416  0.4720259528102612  0.0069622304474711
  0.5200319374987040  0.0154993050610951  0.0142025879066078
  0.4795109987665955  0.9346161824641184  0.0012898629633724
  0.9756719662196859  0.5155962333168886  0.9843456049055027
  0.0568697922730764  0.4774160580178898  0.9966843036457358
  0.4053332929590451  0.0884550712976794  0.9552647129811513
  0.9084455061477361  0.3967511140782294  0.0441033080373056
  0.3652465346894573  0.0081285038904779  0.9416426960178955
  0.9888941610795843  0.3597606729780131  0.0578504234326539
  0.3565807878759302  0.8445789547332788  0.9612487741185934
  0.1515497714264341  0.3578145773207177  0.0375773640826219
  0.6610511714320201  0.6797641443297574  0.1389296117154980
  0.3623612442073386  0.3655510803935955  0.1720520178969688
  0.3475913940560330  0.6633171810946233  0.1490015326502848
  0.6789142550454876  0.3627394740827098  0.1547595138501260
  0.7710353917107969  0.7945323489181434  0.1685280046484074
  0.2596570099542766  0.2484098748706296  0.2029246232487844
  0.2319759957981990  0.7720830546984225  0.1846104876217751
  0.8023811606651411  0.2623567818313642  0.1892483380189990
  0.7092473390632876  0.7303235441238727  0.1868705398662319
  0.3126446211351612  0.3186739059245178  0.2224040012952990
  0.2977560858826317  0.7088858767087536  0.1990390645444293
  0.7355367078987564  0.3240177003478144  0.2042069487726784
  0.8456630972755891  0.2183580004161838  0.2370895235364080
  0.1892265321107450  0.8149270694023166  0.2338481329296597
  0.2098697792510070  0.1982898171168581  0.2449238458774453
  0.8192162522175365  0.8418725116087120  0.2127950401130300
  0.6943775798585543  0.7128296672901823  0.2517926499775395
  0.3159350897825134  0.3411998730579167  0.2868612750193670
  0.3173642407217269  0.6891136473816616  0.2614739356250910
  0.7189962255273749  0.3452681762008356  0.2669476118229922
  0.8264596935158185  0.2368931006149211  0.2997556952649084
  0.2086557223663382  0.7950780417190951  0.2963612800649802
  0.2160637056823732  0.2182751943234617  0.3096486705419660
  0.8039515163049177  0.8238867722006828  0.2773427978156286
  0.7648928590155415  0.3037453403537727  0.3146300635470529
  0.2732303131742306  0.7304511831285813  0.3105924606171423
  0.2684631424328983  0.2896555585495990  0.3292181937816093
  0.7419418137268260  0.7607569509308459  0.2957334205369656
  0.8673992222219723  0.1818752304800356  0.3492391851131586
  0.1612553056617690  0.8431005894891286  0.3462996804128037
  0.1694197880448899  0.1641637272542103  0.3565952214818308
  0.8539060392863205  0.8686740647782754  0.3272395928985181
  0.9128805616158225  0.5645208514683721  0.4641646318535191
  0.4122821266663176  0.9982155060088609  0.5016158897891121
  0.0105205343329098  0.3067857393873869  0.5098343096455323
  0.6932317986941253  0.0091003324186632  0.4891042905915810
  0.9892012455485408  0.4001225279132727  0.4911164098852427
  0.5951642845695361  0.0098167299584719  0.4911429646752697
  0.0270943426609969  0.4780855732512794  0.5155246928798177
  0.5439105315488949  0.0874232631979080  0.4850680714934884
  0.9172447982070508  0.4060974647512176  0.4514630697852424
  0.5540030242093856  0.9280342380299290  0.5011752790070092
  0.8778524420505134  0.4863599347886837  0.4377100777285221
  0.4639604337277740  0.9214687332531742  0.5059879858182809
  0.8698959425956491  0.6507430283384233  0.4571196002838239
  0.3165619624486080  0.9970797248070726  0.5063745250175634
  0.1413962665268872  0.8100762033610538  0.6464389780799553
  0.8378232810419086  0.1331770832826396  0.6604551181265371
  0.8316868087147999  0.8253372703085358  0.6401489897200352
  0.1465741975643860  0.1271164579996740  0.6675772358050912
  0.2449416724979997  0.6926680116070422  0.6803919746863284
  0.7359223543558527  0.2528400814668146  0.6894206118735697
  0.7406433655892019  0.6922719295545828  0.6781981623321428
  0.2384633907774367  0.2592850516997779  0.7021431600027300
  0.1856785283522784  0.7598512310961965  0.6962547706071002
  0.7852819506719930  0.1797514006634466  0.7082721794723443
  0.7779991928900630  0.7769600142096356  0.6877081538514096
  0.1922705186007571  0.1799524722082466  0.7166656705115688
  0.2832461913942531  0.3029254857340793  0.7497473598710959
  0.6930456950564590  0.6535981194951682  0.7270103003469229
  0.6860954306131604  0.3005985186187859  0.7323534365927780
  0.2905018715345885  0.6462721503814601  0.7261760674422926
  0.1703804224905636  0.7809832155230730  0.7605271924165423
  0.7851407645497721  0.1518553853933545  0.7718584628782351
  0.7652593816206102  0.8194027934554406  0.7452284286139143
  0.1900202923351109  0.1493235039491526  0.7785833269902919
  0.2824795808695155  0.2714205348499648  0.8112089204499819
  0.6811804512306671  0.6957522233271919  0.7848819862899253
  0.6875616652611647  0.2740623180602916  0.7962693096188008
  0.2756701371154326  0.6682869103522990  0.7903547290727120
  0.2340565101569503  0.1941629828213399  0.8258769540112250
  0.7169946014771661  0.7814069154906592  0.7938897871388381
  0.7363890521015234  0.2004159464199546  0.8150798703210060
  0.2159242756151605  0.7343124465921256  0.8063151101375531
  0.3335965216654533  0.3200244369046263  0.8590607986872277
  0.6356888083367068  0.6455574361108262  0.8353233776870741
  0.6397568466132517  0.3251844465696400  0.8442720069189421
  0.3257180180060328  0.6249392409156652  0.8409253000658339
  0.9878175167661239  0.5590448211194435  0.5018244691451450
  0.4532313955333442  0.0801897381128614  0.4911577649054022
  0.3726800890232394  0.3661729402688783  0.0137156264870075
  0.6358651436393583  0.6196756275984588  0.9897901540166018
  0.6248803061318882  0.3637562886667727  0.9999526802026063
  0.3769724137044678  0.6241148208124224  0.9951759786725295
  0.5100201307517509  0.5108892660378980  0.1265703828322016
  0.0096872452272831  0.0082994777789688  0.3728768669135469
  0.1188270864695182  0.8695405674528869  0.4985481547182090
  0.8779995312812041  0.1262142707890703  0.5045834054707656
  0.8648066663132332  0.8709472568402542  0.4882163831650699
  0.1287945270200221  0.1281155762684122  0.5105546725850499
  0.9913011853509263  0.9800447887348827  0.6279340778128678
  0.4905898168916040  0.4836619465038561  0.8731465399281612
  0.3763880140052713  0.1507675728488235  0.9395559374770051
  0.5052672510449470  0.8725730394281441  0.0206353985178186
  0.8483959082657706  0.3646079378622391  0.0604786101189893
  0.6107584552751883  0.9644513218153977  0.0647303151271954
  0.1170726646099503  0.5059941435607762  0.9766594099237159
  0.0234672122649869  0.6105340662672964  0.9344819881606222
  0.9338402244616308  0.2635059343830845  0.1060961704433453
  0.7738738945695579  0.2732250609926157  0.1038524148425794
  0.2482502994693479  0.7520666861424500  0.0986352637852979
  0.7826979105035500  0.8060631179903747  0.1184963696694728
  0.2571402775884229  0.2331803293873743  0.1528597514046289
  0.1393498313585486  0.8647320319802477  0.2236370007676161
  0.8935468829114560  0.1666448788667599  0.2261818599595326
  0.9059668437265056  0.9253150188648067  0.2335823026749910
  0.1298957487815054  0.1068493621894417  0.2610314293264449
  0.3520217112355828  0.4220597357501686  0.3506086835466226
  0.6122565344749593  0.6248088664702165  0.2330576413058305
  0.6677464780135600  0.3936785156493093  0.2777103795032292
  0.3678794419946863  0.6397974869434181  0.2713797063601596
  0.2701455058383832  0.3041785563290724  0.3796577110026148
  0.7323334205275678  0.7478498414389412  0.3457582222099038
  0.2516075872272028  0.7452842922519214  0.3963572664438129
  0.7812105183263849  0.2775101981631443  0.4004854615939915
  0.0119652735975008  0.6208324487529976  0.5229811388578078
  0.4112081189504803  0.1387978360112794  0.4872459707618307
  0.5965066049677626  0.8697863016633052  0.5051975300845780
  0.8892970380515978  0.3440653883198839  0.4339039593020432
  0.5378973811543826  0.2117151667114317  0.4682060744918256
  0.4605701881149791  0.7909127443011760  0.5088454941736351
  0.7807523863637907  0.4284941955092371  0.3918467270681766
  0.1099269851937369  0.5293421408978510  0.5723918010907271
  0.3248658486957577  0.8691760578776740  0.5113280952979817
  0.7785821173454130  0.5918208469707670  0.4122515926030559
  0.2667030508447331  0.3513623652688271  0.6441607291501545
  0.7301445433254197  0.5884888627740010  0.6275325133547568
  0.2568281484790338  0.6778252432872580  0.6308365907849383
  0.7372940752006019  0.2722977882358659  0.6400120285717252
  0.6647489683650825  0.5868803026629122  0.7216211087024301
  0.3208640474635622  0.3636320900545653  0.7398397725485160
  0.6075759955195573  0.3922340562592825  0.7512129607920202
  0.3763492214762879  0.5644356094065263  0.7491804305776890
  0.0908135367240620  0.8694384330282324  0.7387199388982839
  0.8649130701797761  0.0613728192044083  0.7526244605032465
  0.1523544123281375  0.0889462337850780  0.7888785369840892
  0.7953789125960709  0.8851055752239712  0.7514229294572368
  0.2067953672877990  0.7512673645784755  0.8558021280696056
  0.7363060622512417  0.1817777779407868  0.8646786139244526
  0.2629384126991849  0.2129203678080227  0.9112252910098643
  0.7312246107278486  0.8849236150330029  0.8443183055078847
  0.2643218639244382  0.9043063163131408  0.9189042191289407
  0.0973283899854561  0.2618441547281007  0.0825715271701125
  0.2646777823635388  0.0654620460594592  0.8991455136524865
  0.5822885665887551  0.2137079954712785  0.0115546024337823
  0.3883935277235982  0.7750617937258565  0.9834561891885510
  0.7789289799210768  0.5716358017395731  0.9872548677733380
  0.2190055505661395  0.3923350062152932  0.0148255597009281
  0.2789115360593748  0.8420216251785552  0.9344279215886578
  0.1568813127262026  0.2797105578396002  0.0657680588031231
  0.4368332461331356  0.2333741183369469  0.0233433463242506
  0.7599094515125286  0.4234833829973407  0.9837572829523654
  0.5932070563867595  0.0230107455905686  0.0497139441702879
  0.9660803716595899  0.5896054692132777  0.9488475536095465
  0.2898403405573142  0.0036253942304173  0.9079352549961963
  0.9942087666724990  0.2842827687599460  0.0930127912156680
  0.6720867858214682  0.6959601829353483  0.0807378020221192
  0.3417631344151815  0.3451038888635271  0.1160288654658465
  0.3224046204761016  0.6753748512442133  0.0912768151976423
  0.6934896555508359  0.3345344145959283  0.0980031044009357
  0.2105198292534236  0.7922423236166979  0.1250964495946736
  0.8237983190029757  0.2433512540271032  0.1285013094311261
  0.6081715006389951  0.6188222641567287  0.1592231628442940
  0.4217443889651817  0.4212670873588359  0.1861537713516277
  0.4121322400475459  0.6159879879052305  0.1636939705208763
  0.6203293776773223  0.4173391728145200  0.1695573147471144
  0.1588563085828955  0.1326733237117764  0.2224076286919880
  0.8789234285159887  0.9024647317102447  0.1937015035363419
  0.6367904958636961  0.6514006121930142  0.2727513760756851
  0.3642798615352921  0.4125201989351603  0.3060981878516120
  0.9199762574703978  0.1216719333740793  0.3336293937462746
  0.1096099644162933  0.9047552660786444  0.3323803020418054
  0.1153888825145879  0.1047966369351991  0.3353429957072652
  0.9139951903443295  0.9252581398188384  0.3106841003228668
  0.7488349470799144  0.3267273892005904  0.3758506235125573
  0.2933208363888172  0.7085722278491892  0.3704402143092947
  0.8438557226073600  0.1987735220870722  0.4066667107206713
  0.1760369955593453  0.8187859866692871  0.4044838436486418
  0.1838081728252758  0.1761695872338334  0.4143559468563944
  0.8366033617889572  0.8494005233266244  0.3835725227276480
  0.9027302263966930  0.7201110209384082  0.4785113699547736
  0.0882651957724806  0.2784897358801725  0.5129266228394579
  0.7335468115770520  0.0822822642231338  0.4921878089734141
  0.2726233308303139  0.0651712442646336  0.5068723717200615
  0.7932376817835397  0.6534323135761465  0.4284271899793269
  0.2773356606235986  0.9164117418678704  0.5096298963860698
  0.9419531357226502  0.2605249723743536  0.5197289326762340
  0.7282528047142517  0.9327686785104551  0.4857596163839583
  0.0973364651731290  0.4710948819027070  0.5542740580104539
  0.5830279238802761  0.1663652751248843  0.4729893244437117
  0.8041912707675687  0.4903665068479162  0.4019127449266080
  0.4217981346885757  0.8413744479580157  0.5161204224426266
  0.1580546345240881  0.7939666105308629  0.5885044535403550
  0.8302044809623410  0.1558396289003484  0.6037205285998448
  0.8153091098264753  0.8137353731043226  0.5824521480769987
  0.1691743367048930  0.1428304689454955  0.6112065539964210
  0.7540668271597424  0.6484852507566677  0.6229030739482383
  0.2383894043934965  0.2929930168986056  0.6429980035083939
  0.0871400005560097  0.8701225851747891  0.6641519860207510
  0.8898330023659297  0.0710915838113871  0.6792948166762059
  0.8902313715158229  0.8776910111294053  0.6616482841176238
  0.0898589144765191  0.0694632315530020  0.6843699664584524
  0.6394780673715925  0.3711637994072278  0.7123435036399641
  0.3477223814058309  0.5827899878818870  0.7084952949342255
  0.1149909404460125  0.8450487384704455  0.7791508277373885
  0.8307509869887684  0.0801928320596633  0.7911340794971210
  0.3857033446027832  0.3799362722445113  0.8411895459563358
  0.5846399177808721  0.5822151794753450  0.8202572298871940
  0.5857736885798071  0.3853793649343431  0.8247140567561887
  0.3863552545115475  0.5707126518075055  0.8234068584011892
  0.2311966839365913  0.1633222170788894  0.8864456816530745
  0.7035337844915761  0.8264378245246804  0.8484499686528333
  0.3210345430981604  0.2970461163133503  0.9171886238614706
  0.6534634984814297  0.6677340192697652  0.8917277659747882
  0.6533701159834677  0.3094816917517216  0.9015008816975472
  0.3092807681058277  0.6428934719813217  0.8979393408164850
  0.5063730941463311  0.3899423980271570  0.0635704678464172
  0.5058946912237150  0.6257088202421309  0.0483991127701162
  0.0016156795464106  0.8783909455255106  0.4352253538320132
  0.0091522717731105  0.1219679099007618  0.4471938474669152
  0.8907584306472094  0.0061059432872327  0.4378387299126644
  0.1232984597799459  0.9989314118000368  0.4464232821795335
  0.0017776534474708  0.1027086681758994  0.5652568405075847
  0.9922106748479073  0.8642355169560592  0.5510729586562955
  0.1166769667342991  0.9842054571898369  0.5623829853819018
  0.8805853868344710  0.9900057423874229  0.5549710742829113
  0.4946771635696307  0.6146420711116255  0.9338858864293218
  0.6079564630680856  0.4910717166569381  0.9383780115701182
  0.6266718380254268  0.5027880415088533  0.0547017123966460
  0.3841765490041930  0.5054916419561446  0.0615799431561194
  0.4930375811714210  0.3708473280879460  0.9466710399465811
  0.3730816230520039  0.4888812665570719  0.9465137107410462
 
  0.00000000E+00  0.00000000E+00  0.00000000E+00
  0.00000000E+00  0.00000000E+00  0.00000000E+00
  0.00000000E+00  0.00000000E+00  0.00000000E+00
  0.00000000E+00  0.00000000E+00  0.00000000E+00
  0.00000000E+00  0.00000000E+00  0.00000000E+00
  0.00000000E+00  0.00000000E+00  0.00000000E+00
  0.00000000E+00  0.00000000E+00  0.00000000E+00
  0.00000000E+00  0.00000000E+00  0.00000000E+00
  0.00000000E+00  0.00000000E+00  0.00000000E+00
  0.00000000E+00  0.00000000E+00  0.00000000E+00
  0.00000000E+00  0.00000000E+00  0.00000000E+00
  0.00000000E+00  0.00000000E+00  0.00000000E+00
  0.00000000E+00  0.00000000E+00  0.00000000E+00
  0.00000000E+00  0.00000000E+00  0.00000000E+00
  0.00000000E+00  0.00000000E+00  0.00000000E+00
  0.00000000E+00  0.00000000E+00  0.00000000E+00
  0.00000000E+00  0.00000000E+00  0.00000000E+00
  0.00000000E+00  0.00000000E+00  0.00000000E+00
  0.00000000E+00  0.00000000E+00  0.00000000E+00
  0.00000000E+00  0.00000000E+00  0.00000000E+00
  0.00000000E+00  0.00000000E+00  0.00000000E+00
  0.00000000E+00  0.00000000E+00  0.00000000E+00
  0.00000000E+00  0.00000000E+00  0.00000000E+00
  0.00000000E+00  0.00000000E+00  0.00000000E+00
  0.00000000E+00  0.00000000E+00  0.00000000E+00
  0.00000000E+00  0.00000000E+00  0.00000000E+00
  0.00000000E+00  0.00000000E+00  0.00000000E+00
  0.00000000E+00  0.00000000E+00  0.00000000E+00
  0.00000000E+00  0.00000000E+00  0.00000000E+00
  0.00000000E+00  0.00000000E+00  0.00000000E+00
  0.00000000E+00  0.00000000E+00  0.00000000E+00
  0.00000000E+00  0.00000000E+00  0.00000000E+00
  0.00000000E+00  0.00000000E+00  0.00000000E+00
  0.00000000E+00  0.00000000E+00  0.00000000E+00
  0.00000000E+00  0.00000000E+00  0.00000000E+00
  0.00000000E+00  0.00000000E+00  0.00000000E+00
  0.00000000E+00  0.00000000E+00  0.00000000E+00
  0.00000000E+00  0.00000000E+00  0.00000000E+00
  0.00000000E+00  0.00000000E+00  0.00000000E+00
  0.00000000E+00  0.00000000E+00  0.00000000E+00
  0.00000000E+00  0.00000000E+00  0.00000000E+00
  0.00000000E+00  0.00000000E+00  0.00000000E+00
  0.00000000E+00  0.00000000E+00  0.00000000E+00
  0.00000000E+00  0.00000000E+00  0.00000000E+00
  0.00000000E+00  0.00000000E+00  0.00000000E+00
  0.00000000E+00  0.00000000E+00  0.00000000E+00
  0.00000000E+00  0.00000000E+00  0.00000000E+00
  0.00000000E+00  0.00000000E+00  0.00000000E+00
  0.00000000E+00  0.00000000E+00  0.00000000E+00
  0.00000000E+00  0.00000000E+00  0.00000000E+00
  0.00000000E+00  0.00000000E+00  0.00000000E+00
  0.00000000E+00  0.00000000E+00  0.00000000E+00
  0.00000000E+00  0.00000000E+00  0.00000000E+00
  0.00000000E+00  0.00000000E+00  0.00000000E+00
  0.00000000E+00  0.00000000E+00  0.00000000E+00
  0.00000000E+00  0.00000000E+00  0.00000000E+00
  0.00000000E+00  0.00000000E+00  0.00000000E+00
  0.00000000E+00  0.00000000E+00  0.00000000E+00
  0.00000000E+00  0.00000000E+00  0.00000000E+00
  0.00000000E+00  0.00000000E+00  0.00000000E+00
  0.00000000E+00  0.00000000E+00  0.00000000E+00
  0.00000000E+00  0.00000000E+00  0.00000000E+00
  0.00000000E+00  0.00000000E+00  0.00000000E+00
  0.00000000E+00  0.00000000E+00  0.00000000E+00
  0.00000000E+00  0.00000000E+00  0.00000000E+00
  0.00000000E+00  0.00000000E+00  0.00000000E+00
  0.00000000E+00  0.00000000E+00  0.00000000E+00
  0.00000000E+00  0.00000000E+00  0.00000000E+00
  0.00000000E+00  0.00000000E+00  0.00000000E+00
  0.00000000E+00  0.00000000E+00  0.00000000E+00
  0.00000000E+00  0.00000000E+00  0.00000000E+00
  0.00000000E+00  0.00000000E+00  0.00000000E+00
  0.00000000E+00  0.00000000E+00  0.00000000E+00
  0.00000000E+00  0.00000000E+00  0.00000000E+00
  0.00000000E+00  0.00000000E+00  0.00000000E+00
  0.00000000E+00  0.00000000E+00  0.00000000E+00
  0.00000000E+00  0.00000000E+00  0.00000000E+00
  0.00000000E+00  0.00000000E+00  0.00000000E+00
  0.00000000E+00  0.00000000E+00  0.00000000E+00
  0.00000000E+00  0.00000000E+00  0.00000000E+00
  0.00000000E+00  0.00000000E+00  0.00000000E+00
  0.00000000E+00  0.00000000E+00  0.00000000E+00
  0.00000000E+00  0.00000000E+00  0.00000000E+00
  0.00000000E+00  0.00000000E+00  0.00000000E+00
  0.00000000E+00  0.00000000E+00  0.00000000E+00
  0.00000000E+00  0.00000000E+00  0.00000000E+00
  0.00000000E+00  0.00000000E+00  0.00000000E+00
  0.00000000E+00  0.00000000E+00  0.00000000E+00
  0.00000000E+00  0.00000000E+00  0.00000000E+00
  0.00000000E+00  0.00000000E+00  0.00000000E+00
  0.00000000E+00  0.00000000E+00  0.00000000E+00
  0.00000000E+00  0.00000000E+00  0.00000000E+00
  0.00000000E+00  0.00000000E+00  0.00000000E+00
  0.00000000E+00  0.00000000E+00  0.00000000E+00
  0.00000000E+00  0.00000000E+00  0.00000000E+00
  0.00000000E+00  0.00000000E+00  0.00000000E+00
  0.00000000E+00  0.00000000E+00  0.00000000E+00
  0.00000000E+00  0.00000000E+00  0.00000000E+00
  0.00000000E+00  0.00000000E+00  0.00000000E+00
  0.00000000E+00  0.00000000E+00  0.00000000E+00
  0.00000000E+00  0.00000000E+00  0.00000000E+00
  0.00000000E+00  0.00000000E+00  0.00000000E+00
  0.00000000E+00  0.00000000E+00  0.00000000E+00
  0.00000000E+00  0.00000000E+00  0.00000000E+00
  0.00000000E+00  0.00000000E+00  0.00000000E+00
  0.00000000E+00  0.00000000E+00  0.00000000E+00
  0.00000000E+00  0.00000000E+00  0.00000000E+00
  0.00000000E+00  0.00000000E+00  0.00000000E+00
  0.00000000E+00  0.00000000E+00  0.00000000E+00
  0.00000000E+00  0.00000000E+00  0.00000000E+00
  0.00000000E+00  0.00000000E+00  0.00000000E+00
  0.00000000E+00  0.00000000E+00  0.00000000E+00
  0.00000000E+00  0.00000000E+00  0.00000000E+00
  0.00000000E+00  0.00000000E+00  0.00000000E+00
  0.00000000E+00  0.00000000E+00  0.00000000E+00
  0.00000000E+00  0.00000000E+00  0.00000000E+00
  0.00000000E+00  0.00000000E+00  0.00000000E+00
  0.00000000E+00  0.00000000E+00  0.00000000E+00
  0.00000000E+00  0.00000000E+00  0.00000000E+00
  0.00000000E+00  0.00000000E+00  0.00000000E+00
  0.00000000E+00  0.00000000E+00  0.00000000E+00
  0.00000000E+00  0.00000000E+00  0.00000000E+00
  0.00000000E+00  0.00000000E+00  0.00000000E+00
  0.00000000E+00  0.00000000E+00  0.00000000E+00
  0.00000000E+00  0.00000000E+00  0.00000000E+00
  0.00000000E+00  0.00000000E+00  0.00000000E+00
  0.00000000E+00  0.00000000E+00  0.00000000E+00
  0.00000000E+00  0.00000000E+00  0.00000000E+00
  0.00000000E+00  0.00000000E+00  0.00000000E+00
  0.00000000E+00  0.00000000E+00  0.00000000E+00
  0.00000000E+00  0.00000000E+00  0.00000000E+00
  0.00000000E+00  0.00000000E+00  0.00000000E+00
  0.00000000E+00  0.00000000E+00  0.00000000E+00
  0.00000000E+00  0.00000000E+00  0.00000000E+00
  0.00000000E+00  0.00000000E+00  0.00000000E+00
  0.00000000E+00  0.00000000E+00  0.00000000E+00
  0.00000000E+00  0.00000000E+00  0.00000000E+00
  0.00000000E+00  0.00000000E+00  0.00000000E+00
  0.00000000E+00  0.00000000E+00  0.00000000E+00
  0.00000000E+00  0.00000000E+00  0.00000000E+00
  0.00000000E+00  0.00000000E+00  0.00000000E+00
  0.00000000E+00  0.00000000E+00  0.00000000E+00
  0.00000000E+00  0.00000000E+00  0.00000000E+00
  0.00000000E+00  0.00000000E+00  0.00000000E+00
  0.00000000E+00  0.00000000E+00  0.00000000E+00
  0.00000000E+00  0.00000000E+00  0.00000000E+00
  0.00000000E+00  0.00000000E+00  0.00000000E+00
  0.00000000E+00  0.00000000E+00  0.00000000E+00
  0.00000000E+00  0.00000000E+00  0.00000000E+00
  0.00000000E+00  0.00000000E+00  0.00000000E+00
  0.00000000E+00  0.00000000E+00  0.00000000E+00
  0.00000000E+00  0.00000000E+00  0.00000000E+00
  0.00000000E+00  0.00000000E+00  0.00000000E+00
  0.00000000E+00  0.00000000E+00  0.00000000E+00
  0.00000000E+00  0.00000000E+00  0.00000000E+00
  0.00000000E+00  0.00000000E+00  0.00000000E+00
  0.00000000E+00  0.00000000E+00  0.00000000E+00
  0.00000000E+00  0.00000000E+00  0.00000000E+00
  0.00000000E+00  0.00000000E+00  0.00000000E+00
  0.00000000E+00  0.00000000E+00  0.00000000E+00
  0.00000000E+00  0.00000000E+00  0.00000000E+00
  0.00000000E+00  0.00000000E+00  0.00000000E+00
  0.00000000E+00  0.00000000E+00  0.00000000E+00
  0.00000000E+00  0.00000000E+00  0.00000000E+00
  0.00000000E+00  0.00000000E+00  0.00000000E+00
  0.00000000E+00  0.00000000E+00  0.00000000E+00
  0.00000000E+00  0.00000000E+00  0.00000000E+00
  0.00000000E+00  0.00000000E+00  0.00000000E+00
  0.00000000E+00  0.00000000E+00  0.00000000E+00
  0.00000000E+00  0.00000000E+00  0.00000000E+00
  0.00000000E+00  0.00000000E+00  0.00000000E+00
  0.00000000E+00  0.00000000E+00  0.00000000E+00
  0.00000000E+00  0.00000000E+00  0.00000000E+00
  0.00000000E+00  0.00000000E+00  0.00000000E+00
  0.00000000E+00  0.00000000E+00  0.00000000E+00
  0.00000000E+00  0.00000000E+00  0.00000000E+00
  0.00000000E+00  0.00000000E+00  0.00000000E+00
  0.00000000E+00  0.00000000E+00  0.00000000E+00
  0.00000000E+00  0.00000000E+00  0.00000000E+00
  0.00000000E+00  0.00000000E+00  0.00000000E+00
  0.00000000E+00  0.00000000E+00  0.00000000E+00
  0.00000000E+00  0.00000000E+00  0.00000000E+00
  0.00000000E+00  0.00000000E+00  0.00000000E+00
  0.00000000E+00  0.00000000E+00  0.00000000E+00
  0.00000000E+00  0.00000000E+00  0.00000000E+00
  0.00000000E+00  0.00000000E+00  0.00000000E+00
  0.00000000E+00  0.00000000E+00  0.00000000E+00
  0.00000000E+00  0.00000000E+00  0.00000000E+00
  0.00000000E+00  0.00000000E+00  0.00000000E+00
  0.00000000E+00  0.00000000E+00  0.00000000E+00
  0.00000000E+00  0.00000000E+00  0.00000000E+00
  0.00000000E+00  0.00000000E+00  0.00000000E+00
  0.00000000E+00  0.00000000E+00  0.00000000E+00
  0.00000000E+00  0.00000000E+00  0.00000000E+00
  0.00000000E+00  0.00000000E+00  0.00000000E+00
  0.00000000E+00  0.00000000E+00  0.00000000E+00
  0.00000000E+00  0.00000000E+00  0.00000000E+00
  0.00000000E+00  0.00000000E+00  0.00000000E+00
  0.00000000E+00  0.00000000E+00  0.00000000E+00
  0.00000000E+00  0.00000000E+00  0.00000000E+00
  0.00000000E+00  0.00000000E+00  0.00000000E+00
  0.00000000E+00  0.00000000E+00  0.00000000E+00
  0.00000000E+00  0.00000000E+00  0.00000000E+00
  0.00000000E+00  0.00000000E+00  0.00000000E+00
  0.00000000E+00  0.00000000E+00  0.00000000E+00
  0.00000000E+00  0.00000000E+00  0.00000000E+00
  0.00000000E+00  0.00000000E+00  0.00000000E+00
  0.00000000E+00  0.00000000E+00  0.00000000E+00
  0.00000000E+00  0.00000000E+00  0.00000000E+00
  0.00000000E+00  0.00000000E+00  0.00000000E+00
  0.00000000E+00  0.00000000E+00  0.00000000E+00
  0.00000000E+00  0.00000000E+00  0.00000000E+00
  0.00000000E+00  0.00000000E+00  0.00000000E+00
  0.00000000E+00  0.00000000E+00  0.00000000E+00
  0.00000000E+00  0.00000000E+00  0.00000000E+00
  0.00000000E+00  0.00000000E+00  0.00000000E+00
  0.00000000E+00  0.00000000E+00  0.00000000E+00
  0.00000000E+00  0.00000000E+00  0.00000000E+00
  0.00000000E+00  0.00000000E+00  0.00000000E+00
  0.00000000E+00  0.00000000E+00  0.00000000E+00
  0.00000000E+00  0.00000000E+00  0.00000000E+00
  0.00000000E+00  0.00000000E+00  0.00000000E+00
  0.00000000E+00  0.00000000E+00  0.00000000E+00
  0.00000000E+00  0.00000000E+00  0.00000000E+00
  0.00000000E+00  0.00000000E+00  0.00000000E+00
  0.00000000E+00  0.00000000E+00  0.00000000E+00
  0.00000000E+00  0.00000000E+00  0.00000000E+00
  0.00000000E+00  0.00000000E+00  0.00000000E+00
  0.00000000E+00  0.00000000E+00  0.00000000E+00
  0.00000000E+00  0.00000000E+00  0.00000000E+00
  0.00000000E+00  0.00000000E+00  0.00000000E+00
  0.00000000E+00  0.00000000E+00  0.00000000E+00
  0.00000000E+00  0.00000000E+00  0.00000000E+00
  0.00000000E+00  0.00000000E+00  0.00000000E+00
  0.00000000E+00  0.00000000E+00  0.00000000E+00
  0.00000000E+00  0.00000000E+00  0.00000000E+00
  0.00000000E+00  0.00000000E+00  0.00000000E+00
  0.00000000E+00  0.00000000E+00  0.00000000E+00
  0.00000000E+00  0.00000000E+00  0.00000000E+00
  0.00000000E+00  0.00000000E+00  0.00000000E+00
  0.00000000E+00  0.00000000E+00  0.00000000E+00
  0.00000000E+00  0.00000000E+00  0.00000000E+00
  0.00000000E+00  0.00000000E+00  0.00000000E+00
  0.00000000E+00  0.00000000E+00  0.00000000E+00
  0.00000000E+00  0.00000000E+00  0.00000000E+00
  0.00000000E+00  0.00000000E+00  0.00000000E+00
  0.00000000E+00  0.00000000E+00  0.00000000E+00
  0.00000000E+00  0.00000000E+00  0.00000000E+00
