# Supplementary material for: Dramatic Enhancement of Rare-Earth Metal–Organic Framework Stability Via Metal Cluster Fluorination
Source: JACS Au. 2022 Aug 9;2(8):1889–98. doi: 10.1021/jacsau.2c00259 (PMC9400048; doi:10.1021/jacsau.2c00259)
Supplement: Supplementary file 2 — au2c00259_si_002.zip [file au2c00259_si_002.zip › jacs_supplement/poscars/empty_stability/dobdc/fluoride/ho/POSCAR]

POSCAR file written by OVITO Basic 3.5.4
   1.00000000000000     
    15.0374096615838333   -0.0323483475608776    0.0252780658780425
    -0.0369975534838344   14.8574203844283108   -0.0212612655757248
     0.0745213437980210    0.0247520116935281   21.0437552761491631
   C    Ho   H    O    F 
    96    12    52    72    16
Direct
  0.4069168868091277  0.9268797634640669  0.9665742268983341
  0.0685123525713560  0.4005573290430138  0.0324271770880767
  0.5060845503480128  0.1887116465358845  0.0106285777162885
  0.8063453452714893  0.4941007603029927  0.9904212282208934
  0.4839329795477900  0.0941570282245371  0.9919735962950602
  0.9009979197526420  0.4743483483230983  0.0068797842871039
  0.5263861031531806  0.0157407678805285  0.0137067851731118
  0.4863448343467710  0.9330615460357508  0.0011232417520573
  0.9778454786525086  0.5177003997291340  0.9832111714575661
  0.0602285833467164  0.4791770290414895  0.9958935029048300
  0.4079498316637366  0.0874586001150846  0.9548701830661734
  0.9098293473578327  0.3988861892585749  0.0452778696658585
  0.3683691341443537  0.0054599287262893  0.9415781403090975
  0.9913377015354005  0.3610812759730471  0.0588290534354127
  0.3615648345815909  0.8401731220674626  0.9622438313013307
  0.1560797231592154  0.3582638018514726  0.0379126952497110
  0.6596445777252643  0.6818450875049837  0.1359602187360683
  0.3671664291737869  0.3657447738015850  0.1715037509675670
  0.3485214411859003  0.6610900352378225  0.1479372141604076
  0.6773601082902152  0.3639365906705124  0.1533493861447186
  0.7721439031149347  0.7973145613399674  0.1663408456247217
  0.2665310493845626  0.2448243748969475  0.2035731156326419
  0.2317209250922443  0.7716530897724254  0.1841122456180906
  0.8009075342744845  0.2600368195319793  0.1878906673844917
  0.7077346378417428  0.7337416787251673  0.1845502554414520
  0.3183276828718998  0.3176559025838041  0.2229414020590138
  0.2978545513872132  0.7070142868267206  0.1986428436115144
  0.7336530187625124  0.3229200337910608  0.2032249657382715
  0.8450886651832737  0.2155438052201737  0.2361987536901251
  0.1888536652373693  0.8154260406340391  0.2340054388191394
  0.2161993289725143  0.1940576707356506  0.2461688088378454
  0.8212715618844398  0.8444421106626215  0.2115078636317708
  0.6909283728331377  0.7171122346562336  0.2502234179540722
  0.3204537390018237  0.3417383917147016  0.2880295885319773
  0.3172022317819572  0.6862350942436861  0.2618551249042924
  0.7165827628200487  0.3438053880059839  0.2667848035796326
  0.8257571515736181  0.2340865897519311  0.2997085902552299
  0.2081462589303754  0.7946870850146197  0.2972816231905673
  0.2204759244892936  0.2162741130522098  0.3114913181649094
  0.8045499884003183  0.8267382318128690  0.2767899901142320
  0.7627084662442488  0.3011131481987976  0.3149518592497999
  0.2725882963416794  0.7281807913635064  0.3116313957307113
  0.2723304045635624  0.2897365050324569  0.3310656429928808
  0.7397389745389482  0.7645850217102257  0.2949738992801987
  0.8685288096342603  0.1790033388097112  0.3495925405609473
  0.1606292605743541  0.8438539139540243  0.3478048992006949
  0.1716264958330356  0.1627804287243273  0.3589524945158506
  0.8557925644232955  0.8704415842403254  0.3278214414336295
  0.9104624210305406  0.5661016986180976  0.4649371412434735
  0.4113354606134479  0.9985912658898651  0.5020328833226180
  0.0091669325705744  0.3047695648216083  0.5105655422130080
  0.6958142814759480  0.0087313127116476  0.4880145317371888
  0.9880126978603323  0.3996011221910100  0.4920964340859531
  0.5964607350264487  0.0096922162416939  0.4902166913334000
  0.0270083377658387  0.4786798846736348  0.5162625957306556
  0.5448717953726184  0.0887350443751949  0.4853222428374470
  0.9144377675600313  0.4056626206760762  0.4524986176041158
  0.5545420949842167  0.9267120159327750  0.4994546910937640
  0.8743303837523264  0.4868311758323483  0.4387194354293367
  0.4632966277396439  0.9204145622863812  0.5048837993454843
  0.8670597375618314  0.6534350586945379  0.4575993086852974
  0.3143963957981710  0.9978208137156194  0.5075520935276363
  0.1391079111172034  0.8105304138082841  0.6455646338323673
  0.8367416742206707  0.1313129665161578  0.6582608272842267
  0.8323810052375814  0.8269033797504274  0.6383648842144868
  0.1432039568482623  0.1281411734785974  0.6669726520167101
  0.2426925134054292  0.6903273910061656  0.6805261689596739
  0.7326217808492287  0.2517031765327896  0.6875971281799241
  0.7395090045915489  0.6926633985565833  0.6770143506957578
  0.2335188380529125  0.2632877674289296  0.7028649338883202
  0.1825714575792779  0.7585591329022334  0.6961645119552331
  0.7829854848052902  0.1778651895691510  0.7066647234014203
  0.7771571304599550  0.7786086845716230  0.6863654577074959
  0.1885017215700603  0.1816867397936962  0.7170898758527360
  0.2800515479084106  0.3065370325727770  0.7509538439752764
  0.6910781497573389  0.6538855846557410  0.7264784546374055
  0.6826275673233445  0.3003389404632820  0.7312310736349249
  0.2878797810610754  0.6428817224890870  0.7272061801066727
  0.1659740725453606  0.7795440710025937  0.7612432417294649
  0.7833370240364245  0.1497301466551168  0.7710616465322300
  0.7637681688185790  0.8222795845047479  0.7443017671574159
  0.1878374881775342  0.1491139820918609  0.7794099698833622
  0.2811640428311597  0.2729529150803906  0.8127165225709840
  0.6787239990292255  0.6971564429584866  0.7848472580336900
  0.6851793692887012  0.2739580507924284  0.7960052130819079
  0.2722803791702515  0.6652427236665953  0.7921702727104187
  0.2327069204022529  0.1942378270847081  0.8273801485540911
  0.7146902632612998  0.7841446861693391  0.7936396737317213
  0.7346225467223881  0.1993204926292985  0.8149888062250186
  0.2113644330087179  0.7320091837042966  0.8079079232956362
  0.3347218061317278  0.3211485409055433  0.8607066151356587
  0.6331874458963677  0.6463065833808328  0.8361274122292949
  0.6383791181006363  0.3265596027475934  0.8449137461304893
  0.3235496001552360  0.6222729956215388  0.8435483103489805
  0.9870241360096359  0.5606837457438842  0.5024997347063395
  0.4530015728366036  0.0817417412646430  0.4921896697758918
  0.3759323211302626  0.3667902745431382  0.0141831921325636
  0.6347669484784907  0.6187695887287050  0.9890438700545302
  0.6253250114780134  0.3665930389054099 -0.0007655638440526
  0.3783235722994432  0.6216177891195654  0.9953963213144605
  0.5114816756827968  0.5115591056314407  0.1245293537331814
  0.0111939051882958  0.0088257242544414  0.3743110586477376
  0.1179138454508449  0.8719614492787353  0.4989413303906335
  0.8796519489615509  0.1244186644839595  0.5041205718047980
  0.8667723884574859  0.8726395168756497  0.4874970203460131
  0.1275168782989578  0.1271987748915669  0.5111197663995939
  0.9909484918180460  0.9802064972940000  0.6262740770671995
  0.4903066688590331  0.4838194213748688  0.8746387142502062
  0.3774326953197564  0.1500259216668456  0.9391411815065964
  0.5138008100636292  0.8707603490511014  0.0206176640040320
  0.8490160461630986  0.3669654731118179  0.0625748264121812
  0.6204265758739144  0.9657300340328542  0.0638065406558209
  0.1211479876016779  0.5076126093386025  0.9750713331297407
  0.0260881053502587  0.6121743808318635  0.9310141757430719
  0.9351575030349227  0.2625469073857912  0.1061605813698968
  0.7724302297881801  0.2711618744746604  0.1012927001117442
  0.2476362475866183  0.7513443671343617  0.0969378217519884
  0.7853748661379847  0.8081966626701601  0.1157536600808260
  0.2649018249371666  0.2283502604438238  0.1530196345597829
  0.1389015909444683  0.8665138903215209  0.2237200228273802
  0.8939268586977642  0.1634867646563264  0.2250246423408931
  0.9108458986623252  0.9270645355782103  0.2331605101548007
  0.1353530238410417  0.1010826331674670  0.2623353487900386
  0.3548573526773460  0.4256765242684341  0.3519719071552248
  0.6065889695482370  0.6288637699915728  0.2313058235141545
  0.6646830042679367  0.3928648503438568  0.2777849377789214
  0.3678374139054383  0.6356259471783444  0.2717778166249026
  0.2726040011361723  0.3058325915486345  0.3819583809327112
  0.7289564661025921  0.7518729756713758  0.3455659312611724
  0.2501194054131058  0.7425967158663757  0.3985405877888106
  0.7785261111032759  0.2741078525655448  0.4019304679273720
  0.0120662254484639  0.6233650760668599  0.5234895525244270
  0.4105516225425481  0.1413634936215528  0.4894802472285979
  0.5974855194507542  0.8674916742089017  0.5026424624962983
  0.8857723673712619  0.3427958506916230  0.4351167494739067
  0.5392763420376799  0.2150614395661045  0.4697596767586933
  0.4583843481670452  0.7881461598100903  0.5045955489777614
  0.7757453061702601  0.4276378649905668  0.3931149399973389
  0.1120521366636864  0.5311608725431779  0.5727758022399015
  0.3224106590761117  0.8680061285099470  0.5104197905780764
  0.7735214904680638  0.5935052859044647  0.4133407049615381
  0.2581784376767005  0.3589643965867610  0.6451960269233037
  0.7294643183151298  0.5869678102548836  0.6261908648515243
  0.2559112155597577  0.6756303521541185  0.6304248861857491
  0.7336731467003521  0.2711947422904901  0.6375220182182536
  0.6627196955665158  0.5861125600416954  0.7213249835349438
  0.3175658143877358  0.3684985245924700  0.7411588137647334
  0.6033888141731979  0.3934365270837050  0.7506181591824566
  0.3751623337010995  0.5603617903474275  0.7507298035934683
  0.0861086800663234  0.8698538575811140  0.7389691057709711
  0.8647662182088725  0.0585465939688783  0.7515529234970476
  0.1506809354449263  0.0871783672715818  0.7894599127262658
  0.7942661747436897  0.8888928788319096  0.7504667820763432
  0.2015689548470019  0.7492740333324260  0.8579543593255667
  0.7352916435258678  0.1809789681329545  0.8652961519697483
  0.2630373731201580  0.2118108469257850  0.9138273020019717
  0.7293359302743366  0.8892001206189781  0.8444842171203475
  0.2662734768235159  0.8997866378520956  0.9207217656458977
  0.1005203623224482  0.2608677475208237  0.0828061920648447
  0.2649173391683796  0.0622556074604840  0.9000118329879095
  0.5847413211509276  0.2185064128346202  0.0109369436876561
  0.3952187112666897  0.7700929402366787  0.9841761528065374
  0.7769988812469953  0.5737200670923884  0.9862354077649338
  0.2246805115970038  0.3934199563546259  0.0153124083325655
  0.2819139111745540  0.8369203425460936  0.9364969609381193
  0.1610538903324488  0.2788057986646865  0.0659214326171668
  0.4368027266469423  0.2344631818151013  0.0232745675702019
  0.7598022735813615  0.4233048176850381  0.9837814440278454
  0.6011098315618878  0.0247359703834458  0.0489574925653728
  0.9680312920038127  0.5917869739236419  0.9464122212268032
  0.2913149266617231 -0.0001392463379422  0.9081098813976333
  0.9966072270704358  0.2846704572093673  0.0945515202829699
  0.6715117558906595  0.6974181266860863  0.0769323730805668
  0.3455356409386691  0.3442904833107259  0.1150568909232181
  0.3226759402688341  0.6728192435650522  0.0894522218378957
  0.6915631882517861  0.3355021316624273  0.0958216893203789
  0.2101148968193662  0.7924410721095381  0.1238770764361849
  0.8225970026703666  0.2407258480108435  0.1263925686710090
  0.6063087893024208  0.6200058466891951  0.1566537000405266
  0.4265082994754563  0.4234591491006281  0.1851483877561367
  0.4144512478128875  0.6139581245389312  0.1629129174374420
  0.6195857302027578  0.4208325710792750  0.1686890590129275
  0.1662493741158758  0.1261084304448477  0.2235031859929304
  0.8834949155052694  0.9044049405682174  0.1926348163601288
  0.6306139624139597  0.6567932147201477  0.2714042478387490
  0.3680490580146414  0.4151920328717162  0.3071041528579339
  0.9233623190318154  0.1195459580835173  0.3334324622708073
  0.1095759501918239  0.9072505753140296  0.3333949499105201
  0.1167994270396792  0.1027828359523527  0.3372585668401758
  0.9179282215324028  0.9268208390973476  0.3117601480105304
  0.7454808429782144  0.3235468140793963  0.3769693476188086
  0.2921515680026454  0.7052266666563027  0.3722529667781774
  0.8443858239675405  0.1952568323820597  0.4077702540593587
  0.1747435323251007  0.8189442514114430  0.4068541169237448
  0.1848247955621570  0.1760642779639433  0.4175203571334439
  0.8373618200019531  0.8501376878649524  0.3845732031981972
  0.9012387007710257  0.7237946769493068  0.4783975644571835
  0.0877189670320402  0.2754334702977940  0.5138771626576970
  0.7368290859670247  0.0827840587373375  0.4912796441547371
  0.2703628665129392  0.0670917820656244  0.5093713565701985
  0.7888949653794368  0.6560433978714353  0.4291972746551665
  0.2743399762658750  0.9161746995758262  0.5098113401482459
  0.9391586714408207  0.2582580201132962  0.5197320126874704
  0.7311019083795212  0.9313386640406257  0.4845093575950220
  0.0989294191234373  0.4719294854348281  0.5548890736522191
  0.5848142590075878  0.1687092444077058  0.4736244649408098
  0.7990008035604763  0.4905287125578831  0.4030905198351609
  0.4201760795847161  0.8392722609065005  0.5145137765705978
  0.1568349023721589  0.7949268648811443  0.5868465190256190
  0.8287385024869169  0.1544342580554808  0.6008931142832148
  0.8159189909358512  0.8154384416290823  0.5798946950842140
  0.1666832915491348  0.1450392196161188  0.6101576531238539
  0.7538357395464363  0.6476727928057111  0.6213449345553942
  0.2306275077131862  0.2992845547136306  0.6436437872167661
  0.0846012952164502  0.8717349893324418  0.6635610993345854
  0.8903235850929486  0.0691410256912968  0.6773171394761657
  0.8921573813533272  0.8791972364121016  0.6605029928671801
  0.0864082962945444  0.0686252997277687  0.6833485947588761
  0.6351053016178428  0.3717293371219939  0.7111181634556922
  0.3456334827912232  0.5781738593620991  0.7095583818163798
  0.1097621337605376  0.8444284431628057  0.7799448125241446
  0.8297075095713665  0.0771346638722022  0.7904673642994895
  0.3880455513014082  0.3809995365094543  0.8418790781957752
  0.5815863269404216  0.5818490474918048  0.8211600945616038
  0.5831837207958613  0.3873479984982969  0.8255173922277563
  0.3859716757387369  0.5685180866040590  0.8258272936492533
  0.2308053789869108  0.1621070820026454  0.8885150969168023
  0.7008128360985465  0.8301522181272962  0.8486603130498070
  0.3230444367785273  0.2978962379457302  0.9196361962042308
  0.6517543839591449  0.6690047605638498  0.8931857377344296
  0.6541822432908173  0.3114700755349295  0.9026851415148184
  0.3066299680342320  0.6405208203875771  0.9013028945903242
  0.5085631344610128  0.3908058068585228  0.0631469887907129
  0.5063816744128032  0.6249213469530206  0.0474475250112350
  0.0027470143795192  0.8793678503665203  0.4352951630548267
  0.0101064961298819  0.1220315500641544  0.4474954548621111
  0.8923913157498423  0.0063101829404116  0.4374118538074055
  0.1235597976934017 -0.0005975916190475  0.4473027176771381
  0.0014910137295044  0.1021687931660330  0.5649173628954686
  0.9926629141891128  0.8647763025572156  0.5503631562223732
  0.1163812284475699  0.9843324638012593  0.5628899809520238
  0.8812871146065873  0.9897340122837512  0.5540457544400689
  0.4933170759256633  0.6133421188501452  0.9336734852411110
  0.6084221810272680  0.4919533874766571  0.9377008696240244
  0.6278557157303696  0.5041228890239663  0.0538502719225891
  0.3858059089100038  0.5048722224547627  0.0614514288552441
  0.4942887767693162  0.3717678804601934  0.9470503049986765
  0.3736958427639460  0.4877073077876932  0.9472655093867760
 
  0.00000000E+00  0.00000000E+00  0.00000000E+00
  0.00000000E+00  0.00000000E+00  0.00000000E+00
  0.00000000E+00  0.00000000E+00  0.00000000E+00
  0.00000000E+00  0.00000000E+00  0.00000000E+00
  0.00000000E+00  0.00000000E+00  0.00000000E+00
  0.00000000E+00  0.00000000E+00  0.00000000E+00
  0.00000000E+00  0.00000000E+00  0.00000000E+00
  0.00000000E+00  0.00000000E+00  0.00000000E+00
  0.00000000E+00  0.00000000E+00  0.00000000E+00
  0.00000000E+00  0.00000000E+00  0.00000000E+00
  0.00000000E+00  0.00000000E+00  0.00000000E+00
  0.00000000E+00  0.00000000E+00  0.00000000E+00
  0.00000000E+00  0.00000000E+00  0.00000000E+00
  0.00000000E+00  0.00000000E+00  0.00000000E+00
  0.00000000E+00  0.00000000E+00  0.00000000E+00
  0.00000000E+00  0.00000000E+00  0.00000000E+00
  0.00000000E+00  0.00000000E+00  0.00000000E+00
  0.00000000E+00  0.00000000E+00  0.00000000E+00
  0.00000000E+00  0.00000000E+00  0.00000000E+00
  0.00000000E+00  0.00000000E+00  0.00000000E+00
  0.00000000E+00  0.00000000E+00  0.00000000E+00
  0.00000000E+00  0.00000000E+00  0.00000000E+00
  0.00000000E+00  0.00000000E+00  0.00000000E+00
  0.00000000E+00  0.00000000E+00  0.00000000E+00
  0.00000000E+00  0.00000000E+00  0.00000000E+00
  0.00000000E+00  0.00000000E+00  0.00000000E+00
  0.00000000E+00  0.00000000E+00  0.00000000E+00
  0.00000000E+00  0.00000000E+00  0.00000000E+00
  0.00000000E+00  0.00000000E+00  0.00000000E+00
  0.00000000E+00  0.00000000E+00  0.00000000E+00
  0.00000000E+00  0.00000000E+00  0.00000000E+00
  0.00000000E+00  0.00000000E+00  0.00000000E+00
  0.00000000E+00  0.00000000E+00  0.00000000E+00
  0.00000000E+00  0.00000000E+00  0.00000000E+00
  0.00000000E+00  0.00000000E+00  0.00000000E+00
  0.00000000E+00  0.00000000E+00  0.00000000E+00
  0.00000000E+00  0.00000000E+00  0.00000000E+00
  0.00000000E+00  0.00000000E+00  0.00000000E+00
  0.00000000E+00  0.00000000E+00  0.00000000E+00
  0.00000000E+00  0.00000000E+00  0.00000000E+00
  0.00000000E+00  0.00000000E+00  0.00000000E+00
  0.00000000E+00  0.00000000E+00  0.00000000E+00
  0.00000000E+00  0.00000000E+00  0.00000000E+00
  0.00000000E+00  0.00000000E+00  0.00000000E+00
  0.00000000E+00  0.00000000E+00  0.00000000E+00
  0.00000000E+00  0.00000000E+00  0.00000000E+00
  0.00000000E+00  0.00000000E+00  0.00000000E+00
  0.00000000E+00  0.00000000E+00  0.00000000E+00
  0.00000000E+00  0.00000000E+00  0.00000000E+00
  0.00000000E+00  0.00000000E+00  0.00000000E+00
  0.00000000E+00  0.00000000E+00  0.00000000E+00
  0.00000000E+00  0.00000000E+00  0.00000000E+00
  0.00000000E+00  0.00000000E+00  0.00000000E+00
  0.00000000E+00  0.00000000E+00  0.00000000E+00
  0.00000000E+00  0.00000000E+00  0.00000000E+00
  0.00000000E+00  0.00000000E+00  0.00000000E+00
  0.00000000E+00  0.00000000E+00  0.00000000E+00
  0.00000000E+00  0.00000000E+00  0.00000000E+00
  0.00000000E+00  0.00000000E+00  0.00000000E+00
  0.00000000E+00  0.00000000E+00  0.00000000E+00
  0.00000000E+00  0.00000000E+00  0.00000000E+00
  0.00000000E+00  0.00000000E+00  0.00000000E+00
  0.00000000E+00  0.00000000E+00  0.00000000E+00
  0.00000000E+00  0.00000000E+00  0.00000000E+00
  0.00000000E+00  0.00000000E+00  0.00000000E+00
  0.00000000E+00  0.00000000E+00  0.00000000E+00
  0.00000000E+00  0.00000000E+00  0.00000000E+00
  0.00000000E+00  0.00000000E+00  0.00000000E+00
  0.00000000E+00  0.00000000E+00  0.00000000E+00
  0.00000000E+00  0.00000000E+00  0.00000000E+00
  0.00000000E+00  0.00000000E+00  0.00000000E+00
  0.00000000E+00  0.00000000E+00  0.00000000E+00
  0.00000000E+00  0.00000000E+00  0.00000000E+00
  0.00000000E+00  0.00000000E+00  0.00000000E+00
  0.00000000E+00  0.00000000E+00  0.00000000E+00
  0.00000000E+00  0.00000000E+00  0.00000000E+00
  0.00000000E+00  0.00000000E+00  0.00000000E+00
  0.00000000E+00  0.00000000E+00  0.00000000E+00
  0.00000000E+00  0.00000000E+00  0.00000000E+00
  0.00000000E+00  0.00000000E+00  0.00000000E+00
  0.00000000E+00  0.00000000E+00  0.00000000E+00
  0.00000000E+00  0.00000000E+00  0.00000000E+00
  0.00000000E+00  0.00000000E+00  0.00000000E+00
  0.00000000E+00  0.00000000E+00  0.00000000E+00
  0.00000000E+00  0.00000000E+00  0.00000000E+00
  0.00000000E+00  0.00000000E+00  0.00000000E+00
  0.00000000E+00  0.00000000E+00  0.00000000E+00
  0.00000000E+00  0.00000000E+00  0.00000000E+00
  0.00000000E+00  0.00000000E+00  0.00000000E+00
  0.00000000E+00  0.00000000E+00  0.00000000E+00
  0.00000000E+00  0.00000000E+00  0.00000000E+00
  0.00000000E+00  0.00000000E+00  0.00000000E+00
  0.00000000E+00  0.00000000E+00  0.00000000E+00
  0.00000000E+00  0.00000000E+00  0.00000000E+00
  0.00000000E+00  0.00000000E+00  0.00000000E+00
  0.00000000E+00  0.00000000E+00  0.00000000E+00
  0.00000000E+00  0.00000000E+00  0.00000000E+00
  0.00000000E+00  0.00000000E+00  0.00000000E+00
  0.00000000E+00  0.00000000E+00  0.00000000E+00
  0.00000000E+00  0.00000000E+00  0.00000000E+00
  0.00000000E+00  0.00000000E+00  0.00000000E+00
  0.00000000E+00  0.00000000E+00  0.00000000E+00
  0.00000000E+00  0.00000000E+00  0.00000000E+00
  0.00000000E+00  0.00000000E+00  0.00000000E+00
  0.00000000E+00  0.00000000E+00  0.00000000E+00
  0.00000000E+00  0.00000000E+00  0.00000000E+00
  0.00000000E+00  0.00000000E+00  0.00000000E+00
  0.00000000E+00  0.00000000E+00  0.00000000E+00
  0.00000000E+00  0.00000000E+00  0.00000000E+00
  0.00000000E+00  0.00000000E+00  0.00000000E+00
  0.00000000E+00  0.00000000E+00  0.00000000E+00
  0.00000000E+00  0.00000000E+00  0.00000000E+00
  0.00000000E+00  0.00000000E+00  0.00000000E+00
  0.00000000E+00  0.00000000E+00  0.00000000E+00
  0.00000000E+00  0.00000000E+00  0.00000000E+00
  0.00000000E+00  0.00000000E+00  0.00000000E+00
  0.00000000E+00  0.00000000E+00  0.00000000E+00
  0.00000000E+00  0.00000000E+00  0.00000000E+00
  0.00000000E+00  0.00000000E+00  0.00000000E+00
  0.00000000E+00  0.00000000E+00  0.00000000E+00
  0.00000000E+00  0.00000000E+00  0.00000000E+00
  0.00000000E+00  0.00000000E+00  0.00000000E+00
  0.00000000E+00  0.00000000E+00  0.00000000E+00
  0.00000000E+00  0.00000000E+00  0.00000000E+00
  0.00000000E+00  0.00000000E+00  0.00000000E+00
  0.00000000E+00  0.00000000E+00  0.00000000E+00
  0.00000000E+00  0.00000000E+00  0.00000000E+00
  0.00000000E+00  0.00000000E+00  0.00000000E+00
  0.00000000E+00  0.00000000E+00  0.00000000E+00
  0.00000000E+00  0.00000000E+00  0.00000000E+00
  0.00000000E+00  0.00000000E+00  0.00000000E+00
  0.00000000E+00  0.00000000E+00  0.00000000E+00
  0.00000000E+00  0.00000000E+00  0.00000000E+00
  0.00000000E+00  0.00000000E+00  0.00000000E+00
  0.00000000E+00  0.00000000E+00  0.00000000E+00
  0.00000000E+00  0.00000000E+00  0.00000000E+00
  0.00000000E+00  0.00000000E+00  0.00000000E+00
  0.00000000E+00  0.00000000E+00  0.00000000E+00
  0.00000000E+00  0.00000000E+00  0.00000000E+00
  0.00000000E+00  0.00000000E+00  0.00000000E+00
  0.00000000E+00  0.00000000E+00  0.00000000E+00
  0.00000000E+00  0.00000000E+00  0.00000000E+00
  0.00000000E+00  0.00000000E+00  0.00000000E+00
  0.00000000E+00  0.00000000E+00  0.00000000E+00
  0.00000000E+00  0.00000000E+00  0.00000000E+00
  0.00000000E+00  0.00000000E+00  0.00000000E+00
  0.00000000E+00  0.00000000E+00  0.00000000E+00
  0.00000000E+00  0.00000000E+00  0.00000000E+00
  0.00000000E+00  0.00000000E+00  0.00000000E+00
  0.00000000E+00  0.00000000E+00  0.00000000E+00
  0.00000000E+00  0.00000000E+00  0.00000000E+00
  0.00000000E+00  0.00000000E+00  0.00000000E+00
  0.00000000E+00  0.00000000E+00  0.00000000E+00
  0.00000000E+00  0.00000000E+00  0.00000000E+00
  0.00000000E+00  0.00000000E+00  0.00000000E+00
  0.00000000E+00  0.00000000E+00  0.00000000E+00
  0.00000000E+00  0.00000000E+00  0.00000000E+00
  0.00000000E+00  0.00000000E+00  0.00000000E+00
  0.00000000E+00  0.00000000E+00  0.00000000E+00
  0.00000000E+00  0.00000000E+00  0.00000000E+00
  0.00000000E+00  0.00000000E+00  0.00000000E+00
  0.00000000E+00  0.00000000E+00  0.00000000E+00
  0.00000000E+00  0.00000000E+00  0.00000000E+00
  0.00000000E+00  0.00000000E+00  0.00000000E+00
  0.00000000E+00  0.00000000E+00  0.00000000E+00
  0.00000000E+00  0.00000000E+00  0.00000000E+00
  0.00000000E+00  0.00000000E+00  0.00000000E+00
  0.00000000E+00  0.00000000E+00  0.00000000E+00
  0.00000000E+00  0.00000000E+00  0.00000000E+00
  0.00000000E+00  0.00000000E+00  0.00000000E+00
  0.00000000E+00  0.00000000E+00  0.00000000E+00
  0.00000000E+00  0.00000000E+00  0.00000000E+00
  0.00000000E+00  0.00000000E+00  0.00000000E+00
  0.00000000E+00  0.00000000E+00  0.00000000E+00
  0.00000000E+00  0.00000000E+00  0.00000000E+00
  0.00000000E+00  0.00000000E+00  0.00000000E+00
  0.00000000E+00  0.00000000E+00  0.00000000E+00
  0.00000000E+00  0.00000000E+00  0.00000000E+00
  0.00000000E+00  0.00000000E+00  0.00000000E+00
  0.00000000E+00  0.00000000E+00  0.00000000E+00
  0.00000000E+00  0.00000000E+00  0.00000000E+00
  0.00000000E+00  0.00000000E+00  0.00000000E+00
  0.00000000E+00  0.00000000E+00  0.00000000E+00
  0.00000000E+00  0.00000000E+00  0.00000000E+00
  0.00000000E+00  0.00000000E+00  0.00000000E+00
  0.00000000E+00  0.00000000E+00  0.00000000E+00
  0.00000000E+00  0.00000000E+00  0.00000000E+00
  0.00000000E+00  0.00000000E+00  0.00000000E+00
  0.00000000E+00  0.00000000E+00  0.00000000E+00
  0.00000000E+00  0.00000000E+00  0.00000000E+00
  0.00000000E+00  0.00000000E+00  0.00000000E+00
  0.00000000E+00  0.00000000E+00  0.00000000E+00
  0.00000000E+00  0.00000000E+00  0.00000000E+00
  0.00000000E+00  0.00000000E+00  0.00000000E+00
  0.00000000E+00  0.00000000E+00  0.00000000E+00
  0.00000000E+00  0.00000000E+00  0.00000000E+00
  0.00000000E+00  0.00000000E+00  0.00000000E+00
  0.00000000E+00  0.00000000E+00  0.00000000E+00
  0.00000000E+00  0.00000000E+00  0.00000000E+00
  0.00000000E+00  0.00000000E+00  0.00000000E+00
  0.00000000E+00  0.00000000E+00  0.00000000E+00
  0.00000000E+00  0.00000000E+00  0.00000000E+00
  0.00000000E+00  0.00000000E+00  0.00000000E+00
  0.00000000E+00  0.00000000E+00  0.00000000E+00
  0.00000000E+00  0.00000000E+00  0.00000000E+00
  0.00000000E+00  0.00000000E+00  0.00000000E+00
  0.00000000E+00  0.00000000E+00  0.00000000E+00
  0.00000000E+00  0.00000000E+00  0.00000000E+00
  0.00000000E+00  0.00000000E+00  0.00000000E+00
  0.00000000E+00  0.00000000E+00  0.00000000E+00
  0.00000000E+00  0.00000000E+00  0.00000000E+00
  0.00000000E+00  0.00000000E+00  0.00000000E+00
  0.00000000E+00  0.00000000E+00  0.00000000E+00
  0.00000000E+00  0.00000000E+00  0.00000000E+00
  0.00000000E+00  0.00000000E+00  0.00000000E+00
  0.00000000E+00  0.00000000E+00  0.00000000E+00
  0.00000000E+00  0.00000000E+00  0.00000000E+00
  0.00000000E+00  0.00000000E+00  0.00000000E+00
  0.00000000E+00  0.00000000E+00  0.00000000E+00
  0.00000000E+00  0.00000000E+00  0.00000000E+00
  0.00000000E+00  0.00000000E+00  0.00000000E+00
  0.00000000E+00  0.00000000E+00  0.00000000E+00
  0.00000000E+00  0.00000000E+00  0.00000000E+00
  0.00000000E+00  0.00000000E+00  0.00000000E+00
  0.00000000E+00  0.00000000E+00  0.00000000E+00
  0.00000000E+00  0.00000000E+00  0.00000000E+00
  0.00000000E+00  0.00000000E+00  0.00000000E+00
  0.00000000E+00  0.00000000E+00  0.00000000E+00
  0.00000000E+00  0.00000000E+00  0.00000000E+00
  0.00000000E+00  0.00000000E+00  0.00000000E+00
  0.00000000E+00  0.00000000E+00  0.00000000E+00
  0.00000000E+00  0.00000000E+00  0.00000000E+00
  0.00000000E+00  0.00000000E+00  0.00000000E+00
  0.00000000E+00  0.00000000E+00  0.00000000E+00
  0.00000000E+00  0.00000000E+00  0.00000000E+00
  0.00000000E+00  0.00000000E+00  0.00000000E+00
  0.00000000E+00  0.00000000E+00  0.00000000E+00
  0.00000000E+00  0.00000000E+00  0.00000000E+00
  0.00000000E+00  0.00000000E+00  0.00000000E+00
  0.00000000E+00  0.00000000E+00  0.00000000E+00
  0.00000000E+00  0.00000000E+00  0.00000000E+00
  0.00000000E+00  0.00000000E+00  0.00000000E+00
  0.00000000E+00  0.00000000E+00  0.00000000E+00
  0.00000000E+00  0.00000000E+00  0.00000000E+00
  0.00000000E+00  0.00000000E+00  0.00000000E+00
  0.00000000E+00  0.00000000E+00  0.00000000E+00
  0.00000000E+00  0.00000000E+00  0.00000000E+00
  0.00000000E+00  0.00000000E+00  0.00000000E+00
