# Supplementary material for: Dramatic Enhancement of Rare-Earth Metal–Organic Framework Stability Via Metal Cluster Fluorination
Source: JACS Au. 2022 Aug 9;2(8):1889–98. doi: 10.1021/jacsau.2c00259 (PMC9400048; doi:10.1021/jacsau.2c00259)
Supplement: Supplementary file 2 — au2c00259_si_002.zip [file au2c00259_si_002.zip › jacs_supplement/poscars/empty_stability/dobdc/fluoride/y/POSCAR]

POSCAR file written by OVITO Basic 3.5.4
   1.00000000000000     
    15.0999649149082895   -0.0315000138042704    0.0301506405781795
    -0.0357089139677838   14.9054844463864722   -0.0205061506395893
     0.0812815668941671    0.0253912842124116   21.1044197535761029
   C    Y    H    O    F 
    96    12    52    72    16
Direct
  0.4039080308427507  0.9281130433368950  0.9663642745055626
  0.0671246258004463  0.3972133148822943  0.0324652627843341
  0.5044012194644839  0.1882913435994277  0.0104268419838880
  0.8066208125319830  0.4929136456878784  0.9914830859303067
  0.4817196304272824  0.0942362701373890  0.9917587307279970
  0.9007153167176358  0.4722282908623352  0.0077437442113819
  0.5227853091524550  0.0158162044236215  0.0141003859844013
  0.4823912147999447  0.9337104304024780  0.0015130207053837
  0.9774777782630524  0.5150788348112968  0.9841479111608668
  0.0593034869661482  0.4759803442850222  0.9964341821651655
  0.4066395329571161  0.0880896138539799  0.9541694566599346
  0.9091141573079815  0.3966612648953009  0.0457304398684921
  0.3666498809229434  0.0066479919183848  0.9409118174070280
  0.9900844516970927  0.3582788720349293  0.0588855884923881
  0.3581683096237975  0.8420259260250077  0.9618505248397430
  0.1541386927183079  0.3545527991454251  0.0376256012739068
  0.6601285082588775  0.6806241102017848  0.1372215697869884
  0.3649347064609968  0.3662889304237197  0.1714396298775844
  0.3484412596051665  0.6617874442880169  0.1480910416295977
  0.6769093408166185  0.3627478730428220  0.1539342065111987
  0.7721837583694319  0.7958248436402255  0.1671385903336426
  0.2635452949447982  0.2466124501471136  0.2032398522683850
  0.2320850985398030  0.7720983056107397  0.1841728428761014
  0.8001926741580621  0.2593022929720178  0.1882965393202345
  0.7082689267184541  0.7323518357675597  0.1855239667112705
  0.3156656343187245  0.3187406364073281  0.2226276619219325
  0.2980215443719788  0.7077411967678986  0.1986503671802951
  0.7333543461495151  0.3221962762320796  0.2035926262701796
  0.8443887664970974  0.2151932853585664  0.2364801164147610
  0.1891177253239434  0.8154930058953263  0.2339353022206120
  0.2135640256438443  0.1958519086261014  0.2457228909061242
  0.8208962789878796  0.8432895130887678  0.2120107448863408
  0.6916044751373202  0.7161053191212119  0.2510759821425624
  0.3181784598707741  0.3423016876947942  0.2875902586320546
  0.3173087976919906  0.6871732043960396  0.2616891357570104
  0.7167950625974714  0.3435143733783786  0.2669651060227444
  0.8254863209288386  0.2341297272536118  0.2998045926204013
  0.2082862998775459  0.7948950267725182  0.2970414855957493
  0.2186069043218471  0.2172352820985486  0.3109421850427419
  0.8043164988079342  0.8260046103995622  0.2771691125797041
  0.7629544441495634  0.3012132682504390  0.3149809065577273
  0.2727455818026904  0.7288786368691890  0.3113368458622858
  0.2705069519848768  0.2902140008945021  0.3305086198232063
  0.7400074575422949  0.7639363598107367  0.2955327045020649
  0.8680299884739595  0.1792860635723886  0.3496038486841218
  0.1606917587971753  0.8437372537811562  0.3474446155480647
  0.1705064344147301  0.1634036986630273  0.3582973337247624
  0.8553198515365701  0.8700467139458672  0.3278771125825733
  0.9101737760593610  0.5656980608186967  0.4647803327184707
  0.4117316677407735  0.9994131843402025  0.5009690663713151
  0.0086419643110992  0.3054244695718462  0.5105170821853271
  0.6953867017816985  0.0087821574425550  0.4884720505528540
  0.9873559151045638  0.3998462850699590  0.4920360377207294
  0.5963920351284974  0.0101819191779124  0.4902040777707409
  0.0261188247348026  0.4786762492489303  0.5161449450561164
  0.5451992080426832  0.0891617389369749  0.4857543707572392
  0.9141668889148774  0.4057630791173310  0.4525194575799916
  0.5542810129328917  0.9274896599199666  0.4985551572729024
  0.8742935438532043  0.4866609960852060  0.4386295510908063
  0.4633572086724631  0.9213640190371490  0.5035553785466006
  0.8668738029795168  0.6527014702654632  0.4574481817578723
  0.3151049068384595  0.9987259949778523  0.5063727726417930
  0.1401670456438303  0.8107959954740284  0.6456274360962914
  0.8380891469042557  0.1323389551608301  0.6590972808655313
  0.8332673224041222  0.8261670412678482  0.6391569702225185
  0.1439935418180004  0.1285801482618403  0.6667285832283967
  0.2441288447586016  0.6914433691455072  0.6800161559401313
  0.7349840364285313  0.2527532449779068  0.6885836473204748
  0.7406819848446461  0.6922066141275411  0.6776439686850070
  0.2350945628602186  0.2630268994317564  0.7018185156536043
  0.1840976355763192  0.7592403108589713  0.6958854361872996
  0.7855858511058227  0.1794861844769273  0.7076090961358849
  0.7789447998864526  0.7774821526653772  0.6872116081133641
  0.1894844959954313  0.1822364655606933  0.7163694120541378
  0.2812456539096508  0.3064741847228789  0.7497137615244580
  0.6925183584419459  0.6534502916780051  0.7269980047279189
  0.6849675715432841  0.3010418122000357  0.7320806647131680
  0.2896302518266160  0.6442962433001100  0.7263700555792750
  0.1679026763576593  0.7800088251527483  0.7608330698148646
  0.7867720118332426  0.1520148138406119  0.7719376675944688
  0.7664721102568313  0.8204266128358810  0.7453061972767370
  0.1883860896786392  0.1504410753208753  0.7786645905530717
  0.2818528000795674  0.2736406075432490  0.8114954689993434
  0.6810011095071351  0.6960672140002100  0.7854813290284429
  0.6877366549474607  0.2749231529334613  0.7966984477689879
  0.2744633182261642  0.6665031661538207  0.7911701714258297
  0.2332010651685891  0.1955125960754432  0.8263412294114177
  0.7176954482356170  0.7823166924334904  0.7945310943194193
  0.7380206261958663  0.2012626473213100  0.8157409651664245
  0.2137253212102307  0.7328575607787587  0.8071403415257189
  0.3348597023147559  0.3218526911528237  0.8594657776405011
  0.6350111158482006  0.6456170602260268  0.8364761272747014
  0.6397571080912205  0.3265297426043436  0.8452827162920735
  0.3254806980180686  0.6234593786003589  0.8423134075918796
  0.9863127346463977  0.5603814774356327  0.5023354161449380
  0.4535896254564849  0.0822630579530674  0.4919224848763871
  0.3746443073194674  0.3668364764376680  0.0139185844620044
  0.6357326358943465  0.6184868967772499  0.9896562131075088
  0.6248249880107206  0.3656729730926669  0.9996912638814942
  0.3782762828332666  0.6227005475658225  0.9951200946415300
  0.5108606793066861  0.5113517509096909  0.1253074465532498
  0.0107226860898290  0.0086864081187938  0.3739720386635354
  0.1181329869806811  0.8716421586188746  0.4987726091708243
  0.8792504340049881  0.1247979286350911  0.5045087145598158
  0.8661765135995677  0.8721113340472849  0.4879036803729787
  0.1276218751124835  0.1279391692390145  0.5108359113173173
  0.9914101318344295  0.9801714013784243  0.6268062669885867
  0.4907688217415493  0.4839505611807082  0.8742055299503467
  0.3770382330577539  0.1505999466897477  0.9379938516531886
  0.5088216051773304  0.8714352790615343  0.0213309864311942
  0.8484204497226790  0.3651085424745780  0.0630538111366186
  0.6151292412380659  0.9653397658646325  0.0649319690313817
  0.1201128920396880  0.5041000480513785  0.9757196370380917
  0.0259445840582833  0.6094754900602148  0.9325031575794208
  0.9337016873873091  0.2603058352665034  0.1060987349001290
  0.7714374705536140  0.2701027447670893  0.1020158545963584
  0.2482574044971380  0.7520171186587697  0.0972712094734367
  0.7852431451253672  0.8064437273470877  0.1166607475422619
  0.2615063506368185  0.2305065222864379  0.1527881508303368
  0.1392152498935214  0.8662717765625557  0.2237178980383193
  0.8928682149984707  0.1631410149962717  0.2253590210849673
  0.9097300298442899  0.9261399266886162  0.2332727681427700
  0.1332131568282615  0.1030489562512613  0.2618486208071009
  0.3530933878471648  0.4252520856105082  0.3515766969590792
  0.6075944562929912  0.6280856465715430  0.2324001078752152
  0.6651743085929955  0.3924798500128514  0.2779531214390993
  0.3678451799607217  0.6368530042584025  0.2716075596361849
  0.2713328474537445  0.3057939726227713  0.3813149169110132
  0.7293732317511527  0.7515346935575070  0.3460236059880532
  0.2503734779510045  0.7432309219219512  0.3979961099966312
  0.7791429202783395  0.2745921127243482  0.4016796596168882
  0.0110867333440631  0.6229169331647976  0.5232670991005783
  0.4114944889310348  0.1418588901471135  0.4895380733128433
  0.5968373789301179  0.8682765156429819  0.5015430195427379
  0.8856775003402720  0.3430597164113094  0.4352210771160035
  0.5399563117611368  0.2154199135007192  0.4717180684919554
  0.4583328490459644  0.7895266328177987  0.5023078606627720
  0.7763780339277218  0.4275957675043451  0.3929371698743050
  0.1105494422319867  0.5309250383467188  0.5726816725871013
  0.3232409616506758  0.8693784058393131  0.5089008362481966
  0.7739516533347860  0.5929884131253663  0.4130846431987153
  0.2613963569666347  0.3572705089859065  0.6437494785028349
  0.7289820756442426  0.5875757912024586  0.6264204705288862
  0.2568965773585750  0.6767058863042670  0.6300176635899063
  0.7354005888586329  0.2717397700399691  0.6385648518179444
  0.6635992746532587  0.5862253418057130  0.7215987350289693
  0.3189162437390823  0.3679854009284508  0.7397290074596774
  0.6052133619792824  0.3931498585876885  0.7513072763322406
  0.3765950675172241  0.5618835349144370  0.7495322999720802
  0.0875296525377678  0.8693602497713625  0.7389272481148410
  0.8676200046353666  0.0610285124135782  0.7522715246111416
  0.1509173892048135  0.0890806973200326  0.7889328706650153
  0.7973010102746262  0.8865654455992906  0.7515811864732471
  0.2042422680877812  0.7499683405703683  0.8570899904497340
  0.7388973797864890  0.1831336748853731  0.8659343237914988
  0.2632694580112808  0.2134113521855308  0.9124590188004345
  0.7329647740498743  0.8866094362040152  0.8455129749255872
  0.2643594622491325  0.9020008099242223  0.9196127152942226
  0.0985289907662694  0.2575276439043125  0.0822744910779818
  0.2645794768812963  0.0640308066374280  0.8988542155564758
  0.5829245294136980  0.2173541572676260  0.0109626908802378
  0.3908504885630023  0.7720165664809238  0.9841190540430044
  0.7783053712653212  0.5726104516677565  0.9873977562604643
  0.2224663169699139  0.3894723612692715  0.0150054081902224
  0.2792538520102287  0.8392823300952431  0.9355646715784874
  0.1588395430130508  0.2751841704995076  0.0653784491064374
  0.4356416512747713  0.2343441371591751  0.0229523654898693
  0.7595396458632725  0.4228489924734144  0.9847812938932499
  0.5967236157606481  0.0242640193435675  0.0498035197445456
  0.9680369200830971  0.5892555194300007  0.9477440909300198
  0.2903807310875648  0.0016311740986761  0.9069913020087489
  0.9949585008700558  0.2818483783223036  0.0942468451149648
  0.6720933249783801  0.6959555534881048  0.0783643251826968
  0.3436577184089636  0.3449720479482717  0.1151035699928615
  0.3228229122192527  0.6736159083304297  0.0898079596714570
  0.6910473296955673  0.3343587452425497  0.0965756144065402
  0.2107172829881353  0.7928907903523136  0.1241072001691411
  0.8213652685789858  0.2395729685561794  0.1269554122585519
  0.6065438747120830  0.6194380571333585  0.1579438054869339
  0.4244269241339521  0.4233172134977889  0.1852159518014978
  0.4138860539717984  0.6145395918950384  0.1631065388531368
  0.6191388405823681  0.4191942945646664  0.1692770945586933
  0.1633167332751622  0.1285767108587265  0.2230311708208089
  0.8825463865785184  0.9032501020233050  0.1929514344088053
  0.6317475934097977  0.6558494330829079  0.2723394533273543
  0.3658296424227580  0.4152639233718282  0.3067190693080674
  0.9223012327152126  0.1197234368784018  0.3334623261314622
  0.1095402424775180  0.9066699884781222  0.3330973723819067
  0.1160847769169003  0.1034188013902803  0.3367292416105855
  0.9170038588090484  0.9262915388988128  0.3115766328748893
  0.7462152722990639  0.3239399973689715  0.3768227627653061
  0.2924213119515939  0.7061886873704424  0.3717818765869359
  0.8441933446877014  0.1958210725116840  0.4076076831029158
  0.1749230492028181  0.8189407642170540  0.4062946737361416
  0.1840762186617643  0.1764679148583901  0.4166521565966939
  0.8371034162375783  0.8501092941158838  0.3845556220154647
  0.9007398690548987  0.7227921728246207  0.4783591418033525
  0.0870072585309879  0.2765352013468681  0.5136510649543173
  0.7364429600599430  0.0824623155647610  0.4918155541656387
  0.2712418604712580  0.0677690356142644  0.5082880113977739
  0.7891392473678777  0.6553031000414004  0.4289927021667231
  0.2753182062996912  0.9173357971329831  0.5086170000938954
  0.9391057281620165  0.2588717928832880  0.5199105993387235
  0.7302955090245055  0.9315013438098142  0.4851481039576238
  0.0976090261077578  0.4719277557761737  0.5547468002137675
  0.5852221384005692  0.1690882884816229  0.4753162982609324
  0.7994276508541418  0.4903106567400412  0.4029799343094634
  0.4203506783836886  0.8403962875537825  0.5125791196455892
  0.1575857513120209  0.7952926478808384  0.5870347904571146
  0.8292587635565426  0.1548395174498291  0.6018546529283230
  0.8165091103184475  0.8147158949982979  0.5809222413872263
  0.1670781991208264  0.1451450047776911  0.6099446182636076
  0.7538901715077515  0.6478592096087998  0.6218047803323614
  0.2333272462959633  0.2980775665414439  0.6424573315986182
  0.0855766979957295  0.8714101555042930  0.6637838560936196
  0.8911929515246969  0.0700700144437148  0.6779546023651400
  0.8925429516880531  0.8787254189886451  0.6610479558724422
  0.0875066604552348  0.0694279463953016  0.6834147029522153
  0.6369851083652779  0.3716861493996600  0.7119196559720328
  0.3472026947484615  0.5799259301209126  0.7085647076955655
  0.1115533074741131  0.8442521351197576  0.7797117843289528
  0.8336197818132172  0.0801722026125534  0.7913509489832780
  0.3880452753049967  0.3815475673699956  0.8408561471174923
  0.5832700613689609  0.5818602202760895  0.8212570226511139
  0.5846855512762464  0.3868945756878064  0.8257607167078085
  0.3872699097775565  0.5694180177284154  0.8246066314285374
  0.2310066145956813  0.1637521442619083  0.8873454665759449
  0.7045330746384452  0.8277799089842326  0.8496535611193512
  0.3228135677230600  0.2986470051728655  0.9181650595877506
  0.6531749910231209  0.6680266683976770  0.8934655196673214
  0.6543714898091911  0.3108675161032479  0.9029654543303077
  0.3086629921266035  0.6418390764169363  0.8998585655735292
  0.5075972293351625  0.3904577179285688  0.0635359387756110
  0.5065028415653944  0.6258433181077403  0.0477380128932510
  0.0025455942921921  0.8787300197670517  0.4352315606135033
  0.0097514954240167  0.1224774575449630  0.4473222139352531
  0.8919427425738151  0.0062048146500450  0.4375911548018266
  0.1235495452454963  0.9994589297272662  0.4469411717339234
  0.0016284444348210  0.1024296386350673  0.5651801669334229
  0.9929032488506363  0.8640544559432142  0.5506410820760068
  0.1168755897425037  0.9841914413876555  0.5629986684012364
  0.8811482908884601  0.9895200199900412  0.5545776608483028
  0.4936027897848671  0.6139132828778252  0.9334618298285530
  0.6085579881859179  0.4916194891243321  0.9379612438126018
  0.6274378986025594  0.5037842095853532  0.0546628594950536
  0.3849565001727122  0.5054913154810968  0.0612274114936212
  0.4936354964396134  0.3716819518928946  0.9469180083726032
  0.3726388848116519  0.4882978724564679  0.9468037336246565
 
  0.00000000E+00  0.00000000E+00  0.00000000E+00
  0.00000000E+00  0.00000000E+00  0.00000000E+00
  0.00000000E+00  0.00000000E+00  0.00000000E+00
  0.00000000E+00  0.00000000E+00  0.00000000E+00
  0.00000000E+00  0.00000000E+00  0.00000000E+00
  0.00000000E+00  0.00000000E+00  0.00000000E+00
  0.00000000E+00  0.00000000E+00  0.00000000E+00
  0.00000000E+00  0.00000000E+00  0.00000000E+00
  0.00000000E+00  0.00000000E+00  0.00000000E+00
  0.00000000E+00  0.00000000E+00  0.00000000E+00
  0.00000000E+00  0.00000000E+00  0.00000000E+00
  0.00000000E+00  0.00000000E+00  0.00000000E+00
  0.00000000E+00  0.00000000E+00  0.00000000E+00
  0.00000000E+00  0.00000000E+00  0.00000000E+00
  0.00000000E+00  0.00000000E+00  0.00000000E+00
  0.00000000E+00  0.00000000E+00  0.00000000E+00
  0.00000000E+00  0.00000000E+00  0.00000000E+00
  0.00000000E+00  0.00000000E+00  0.00000000E+00
  0.00000000E+00  0.00000000E+00  0.00000000E+00
  0.00000000E+00  0.00000000E+00  0.00000000E+00
  0.00000000E+00  0.00000000E+00  0.00000000E+00
  0.00000000E+00  0.00000000E+00  0.00000000E+00
  0.00000000E+00  0.00000000E+00  0.00000000E+00
  0.00000000E+00  0.00000000E+00  0.00000000E+00
  0.00000000E+00  0.00000000E+00  0.00000000E+00
  0.00000000E+00  0.00000000E+00  0.00000000E+00
  0.00000000E+00  0.00000000E+00  0.00000000E+00
  0.00000000E+00  0.00000000E+00  0.00000000E+00
  0.00000000E+00  0.00000000E+00  0.00000000E+00
  0.00000000E+00  0.00000000E+00  0.00000000E+00
  0.00000000E+00  0.00000000E+00  0.00000000E+00
  0.00000000E+00  0.00000000E+00  0.00000000E+00
  0.00000000E+00  0.00000000E+00  0.00000000E+00
  0.00000000E+00  0.00000000E+00  0.00000000E+00
  0.00000000E+00  0.00000000E+00  0.00000000E+00
  0.00000000E+00  0.00000000E+00  0.00000000E+00
  0.00000000E+00  0.00000000E+00  0.00000000E+00
  0.00000000E+00  0.00000000E+00  0.00000000E+00
  0.00000000E+00  0.00000000E+00  0.00000000E+00
  0.00000000E+00  0.00000000E+00  0.00000000E+00
  0.00000000E+00  0.00000000E+00  0.00000000E+00
  0.00000000E+00  0.00000000E+00  0.00000000E+00
  0.00000000E+00  0.00000000E+00  0.00000000E+00
  0.00000000E+00  0.00000000E+00  0.00000000E+00
  0.00000000E+00  0.00000000E+00  0.00000000E+00
  0.00000000E+00  0.00000000E+00  0.00000000E+00
  0.00000000E+00  0.00000000E+00  0.00000000E+00
  0.00000000E+00  0.00000000E+00  0.00000000E+00
  0.00000000E+00  0.00000000E+00  0.00000000E+00
  0.00000000E+00  0.00000000E+00  0.00000000E+00
  0.00000000E+00  0.00000000E+00  0.00000000E+00
  0.00000000E+00  0.00000000E+00  0.00000000E+00
  0.00000000E+00  0.00000000E+00  0.00000000E+00
  0.00000000E+00  0.00000000E+00  0.00000000E+00
  0.00000000E+00  0.00000000E+00  0.00000000E+00
  0.00000000E+00  0.00000000E+00  0.00000000E+00
  0.00000000E+00  0.00000000E+00  0.00000000E+00
  0.00000000E+00  0.00000000E+00  0.00000000E+00
  0.00000000E+00  0.00000000E+00  0.00000000E+00
  0.00000000E+00  0.00000000E+00  0.00000000E+00
  0.00000000E+00  0.00000000E+00  0.00000000E+00
  0.00000000E+00  0.00000000E+00  0.00000000E+00
  0.00000000E+00  0.00000000E+00  0.00000000E+00
  0.00000000E+00  0.00000000E+00  0.00000000E+00
  0.00000000E+00  0.00000000E+00  0.00000000E+00
  0.00000000E+00  0.00000000E+00  0.00000000E+00
  0.00000000E+00  0.00000000E+00  0.00000000E+00
  0.00000000E+00  0.00000000E+00  0.00000000E+00
  0.00000000E+00  0.00000000E+00  0.00000000E+00
  0.00000000E+00  0.00000000E+00  0.00000000E+00
  0.00000000E+00  0.00000000E+00  0.00000000E+00
  0.00000000E+00  0.00000000E+00  0.00000000E+00
  0.00000000E+00  0.00000000E+00  0.00000000E+00
  0.00000000E+00  0.00000000E+00  0.00000000E+00
  0.00000000E+00  0.00000000E+00  0.00000000E+00
  0.00000000E+00  0.00000000E+00  0.00000000E+00
  0.00000000E+00  0.00000000E+00  0.00000000E+00
  0.00000000E+00  0.00000000E+00  0.00000000E+00
  0.00000000E+00  0.00000000E+00  0.00000000E+00
  0.00000000E+00  0.00000000E+00  0.00000000E+00
  0.00000000E+00  0.00000000E+00  0.00000000E+00
  0.00000000E+00  0.00000000E+00  0.00000000E+00
  0.00000000E+00  0.00000000E+00  0.00000000E+00
  0.00000000E+00  0.00000000E+00  0.00000000E+00
  0.00000000E+00  0.00000000E+00  0.00000000E+00
  0.00000000E+00  0.00000000E+00  0.00000000E+00
  0.00000000E+00  0.00000000E+00  0.00000000E+00
  0.00000000E+00  0.00000000E+00  0.00000000E+00
  0.00000000E+00  0.00000000E+00  0.00000000E+00
  0.00000000E+00  0.00000000E+00  0.00000000E+00
  0.00000000E+00  0.00000000E+00  0.00000000E+00
  0.00000000E+00  0.00000000E+00  0.00000000E+00
  0.00000000E+00  0.00000000E+00  0.00000000E+00
  0.00000000E+00  0.00000000E+00  0.00000000E+00
  0.00000000E+00  0.00000000E+00  0.00000000E+00
  0.00000000E+00  0.00000000E+00  0.00000000E+00
  0.00000000E+00  0.00000000E+00  0.00000000E+00
  0.00000000E+00  0.00000000E+00  0.00000000E+00
  0.00000000E+00  0.00000000E+00  0.00000000E+00
  0.00000000E+00  0.00000000E+00  0.00000000E+00
  0.00000000E+00  0.00000000E+00  0.00000000E+00
  0.00000000E+00  0.00000000E+00  0.00000000E+00
  0.00000000E+00  0.00000000E+00  0.00000000E+00
  0.00000000E+00  0.00000000E+00  0.00000000E+00
  0.00000000E+00  0.00000000E+00  0.00000000E+00
  0.00000000E+00  0.00000000E+00  0.00000000E+00
  0.00000000E+00  0.00000000E+00  0.00000000E+00
  0.00000000E+00  0.00000000E+00  0.00000000E+00
  0.00000000E+00  0.00000000E+00  0.00000000E+00
  0.00000000E+00  0.00000000E+00  0.00000000E+00
  0.00000000E+00  0.00000000E+00  0.00000000E+00
  0.00000000E+00  0.00000000E+00  0.00000000E+00
  0.00000000E+00  0.00000000E+00  0.00000000E+00
  0.00000000E+00  0.00000000E+00  0.00000000E+00
  0.00000000E+00  0.00000000E+00  0.00000000E+00
  0.00000000E+00  0.00000000E+00  0.00000000E+00
  0.00000000E+00  0.00000000E+00  0.00000000E+00
  0.00000000E+00  0.00000000E+00  0.00000000E+00
  0.00000000E+00  0.00000000E+00  0.00000000E+00
  0.00000000E+00  0.00000000E+00  0.00000000E+00
  0.00000000E+00  0.00000000E+00  0.00000000E+00
  0.00000000E+00  0.00000000E+00  0.00000000E+00
  0.00000000E+00  0.00000000E+00  0.00000000E+00
  0.00000000E+00  0.00000000E+00  0.00000000E+00
  0.00000000E+00  0.00000000E+00  0.00000000E+00
  0.00000000E+00  0.00000000E+00  0.00000000E+00
  0.00000000E+00  0.00000000E+00  0.00000000E+00
  0.00000000E+00  0.00000000E+00  0.00000000E+00
  0.00000000E+00  0.00000000E+00  0.00000000E+00
  0.00000000E+00  0.00000000E+00  0.00000000E+00
  0.00000000E+00  0.00000000E+00  0.00000000E+00
  0.00000000E+00  0.00000000E+00  0.00000000E+00
  0.00000000E+00  0.00000000E+00  0.00000000E+00
  0.00000000E+00  0.00000000E+00  0.00000000E+00
  0.00000000E+00  0.00000000E+00  0.00000000E+00
  0.00000000E+00  0.00000000E+00  0.00000000E+00
  0.00000000E+00  0.00000000E+00  0.00000000E+00
  0.00000000E+00  0.00000000E+00  0.00000000E+00
  0.00000000E+00  0.00000000E+00  0.00000000E+00
  0.00000000E+00  0.00000000E+00  0.00000000E+00
  0.00000000E+00  0.00000000E+00  0.00000000E+00
  0.00000000E+00  0.00000000E+00  0.00000000E+00
  0.00000000E+00  0.00000000E+00  0.00000000E+00
  0.00000000E+00  0.00000000E+00  0.00000000E+00
  0.00000000E+00  0.00000000E+00  0.00000000E+00
  0.00000000E+00  0.00000000E+00  0.00000000E+00
  0.00000000E+00  0.00000000E+00  0.00000000E+00
  0.00000000E+00  0.00000000E+00  0.00000000E+00
  0.00000000E+00  0.00000000E+00  0.00000000E+00
  0.00000000E+00  0.00000000E+00  0.00000000E+00
  0.00000000E+00  0.00000000E+00  0.00000000E+00
  0.00000000E+00  0.00000000E+00  0.00000000E+00
  0.00000000E+00  0.00000000E+00  0.00000000E+00
  0.00000000E+00  0.00000000E+00  0.00000000E+00
  0.00000000E+00  0.00000000E+00  0.00000000E+00
  0.00000000E+00  0.00000000E+00  0.00000000E+00
  0.00000000E+00  0.00000000E+00  0.00000000E+00
  0.00000000E+00  0.00000000E+00  0.00000000E+00
  0.00000000E+00  0.00000000E+00  0.00000000E+00
  0.00000000E+00  0.00000000E+00  0.00000000E+00
  0.00000000E+00  0.00000000E+00  0.00000000E+00
  0.00000000E+00  0.00000000E+00  0.00000000E+00
  0.00000000E+00  0.00000000E+00  0.00000000E+00
  0.00000000E+00  0.00000000E+00  0.00000000E+00
  0.00000000E+00  0.00000000E+00  0.00000000E+00
  0.00000000E+00  0.00000000E+00  0.00000000E+00
  0.00000000E+00  0.00000000E+00  0.00000000E+00
  0.00000000E+00  0.00000000E+00  0.00000000E+00
  0.00000000E+00  0.00000000E+00  0.00000000E+00
  0.00000000E+00  0.00000000E+00  0.00000000E+00
  0.00000000E+00  0.00000000E+00  0.00000000E+00
  0.00000000E+00  0.00000000E+00  0.00000000E+00
  0.00000000E+00  0.00000000E+00  0.00000000E+00
  0.00000000E+00  0.00000000E+00  0.00000000E+00
  0.00000000E+00  0.00000000E+00  0.00000000E+00
  0.00000000E+00  0.00000000E+00  0.00000000E+00
  0.00000000E+00  0.00000000E+00  0.00000000E+00
  0.00000000E+00  0.00000000E+00  0.00000000E+00
  0.00000000E+00  0.00000000E+00  0.00000000E+00
  0.00000000E+00  0.00000000E+00  0.00000000E+00
  0.00000000E+00  0.00000000E+00  0.00000000E+00
  0.00000000E+00  0.00000000E+00  0.00000000E+00
  0.00000000E+00  0.00000000E+00  0.00000000E+00
  0.00000000E+00  0.00000000E+00  0.00000000E+00
  0.00000000E+00  0.00000000E+00  0.00000000E+00
  0.00000000E+00  0.00000000E+00  0.00000000E+00
  0.00000000E+00  0.00000000E+00  0.00000000E+00
  0.00000000E+00  0.00000000E+00  0.00000000E+00
  0.00000000E+00  0.00000000E+00  0.00000000E+00
  0.00000000E+00  0.00000000E+00  0.00000000E+00
  0.00000000E+00  0.00000000E+00  0.00000000E+00
  0.00000000E+00  0.00000000E+00  0.00000000E+00
  0.00000000E+00  0.00000000E+00  0.00000000E+00
  0.00000000E+00  0.00000000E+00  0.00000000E+00
  0.00000000E+00  0.00000000E+00  0.00000000E+00
  0.00000000E+00  0.00000000E+00  0.00000000E+00
  0.00000000E+00  0.00000000E+00  0.00000000E+00
  0.00000000E+00  0.00000000E+00  0.00000000E+00
  0.00000000E+00  0.00000000E+00  0.00000000E+00
  0.00000000E+00  0.00000000E+00  0.00000000E+00
  0.00000000E+00  0.00000000E+00  0.00000000E+00
  0.00000000E+00  0.00000000E+00  0.00000000E+00
  0.00000000E+00  0.00000000E+00  0.00000000E+00
  0.00000000E+00  0.00000000E+00  0.00000000E+00
  0.00000000E+00  0.00000000E+00  0.00000000E+00
  0.00000000E+00  0.00000000E+00  0.00000000E+00
  0.00000000E+00  0.00000000E+00  0.00000000E+00
  0.00000000E+00  0.00000000E+00  0.00000000E+00
  0.00000000E+00  0.00000000E+00  0.00000000E+00
  0.00000000E+00  0.00000000E+00  0.00000000E+00
  0.00000000E+00  0.00000000E+00  0.00000000E+00
  0.00000000E+00  0.00000000E+00  0.00000000E+00
  0.00000000E+00  0.00000000E+00  0.00000000E+00
  0.00000000E+00  0.00000000E+00  0.00000000E+00
  0.00000000E+00  0.00000000E+00  0.00000000E+00
  0.00000000E+00  0.00000000E+00  0.00000000E+00
  0.00000000E+00  0.00000000E+00  0.00000000E+00
  0.00000000E+00  0.00000000E+00  0.00000000E+00
  0.00000000E+00  0.00000000E+00  0.00000000E+00
  0.00000000E+00  0.00000000E+00  0.00000000E+00
  0.00000000E+00  0.00000000E+00  0.00000000E+00
  0.00000000E+00  0.00000000E+00  0.00000000E+00
  0.00000000E+00  0.00000000E+00  0.00000000E+00
  0.00000000E+00  0.00000000E+00  0.00000000E+00
  0.00000000E+00  0.00000000E+00  0.00000000E+00
  0.00000000E+00  0.00000000E+00  0.00000000E+00
  0.00000000E+00  0.00000000E+00  0.00000000E+00
  0.00000000E+00  0.00000000E+00  0.00000000E+00
  0.00000000E+00  0.00000000E+00  0.00000000E+00
  0.00000000E+00  0.00000000E+00  0.00000000E+00
  0.00000000E+00  0.00000000E+00  0.00000000E+00
  0.00000000E+00  0.00000000E+00  0.00000000E+00
  0.00000000E+00  0.00000000E+00  0.00000000E+00
  0.00000000E+00  0.00000000E+00  0.00000000E+00
  0.00000000E+00  0.00000000E+00  0.00000000E+00
  0.00000000E+00  0.00000000E+00  0.00000000E+00
  0.00000000E+00  0.00000000E+00  0.00000000E+00
  0.00000000E+00  0.00000000E+00  0.00000000E+00
  0.00000000E+00  0.00000000E+00  0.00000000E+00
  0.00000000E+00  0.00000000E+00  0.00000000E+00
  0.00000000E+00  0.00000000E+00  0.00000000E+00
  0.00000000E+00  0.00000000E+00  0.00000000E+00
  0.00000000E+00  0.00000000E+00  0.00000000E+00
  0.00000000E+00  0.00000000E+00  0.00000000E+00
  0.00000000E+00  0.00000000E+00  0.00000000E+00
  0.00000000E+00  0.00000000E+00  0.00000000E+00
  0.00000000E+00  0.00000000E+00  0.00000000E+00
  0.00000000E+00  0.00000000E+00  0.00000000E+00
