# Supplementary material for: Dramatic Enhancement of Rare-Earth Metal–Organic Framework Stability Via Metal Cluster Fluorination
Source: JACS Au. 2022 Aug 9;2(8):1889–98. doi: 10.1021/jacsau.2c00259 (PMC9400048; doi:10.1021/jacsau.2c00259)
Supplement: Supplementary file 2 — au2c00259_si_002.zip [file au2c00259_si_002.zip › jacs_supplement/poscars/empty_stability/dobdc/fluoride/tb/POSCAR]

POSCAR file written by OVITO Basic 3.5.4
   1.00000000000000     
    15.1339716384587106   -0.0317207083658460    0.0236603703606004
    -0.0359640347542255   14.9371093787735738   -0.0174429423877523
     0.0726814103973282    0.0298068984442055   21.1707940962844496
   C    Tb   H    O    F 
    96    12    52    72    16
Direct
  0.4060808984617779  0.9282104151552735  0.9657289517968318
  0.0672589750377276  0.4006495275021980  0.0337505261072480
  0.5054313485612427  0.1879046367518231  0.0105757355536872
  0.8069029059208965  0.4946560331564549  0.9923368349060800
  0.4829765848505655  0.0941884403381483  0.9915072638154526
  0.9008064906215235  0.4747044862585331  0.0089557319993348
  0.5246767343253608  0.0159289987947470  0.0131685721933096
  0.4847338321840607  0.9338928133833934  0.0003948281018897
  0.9772466830646417  0.5181512228587373  0.9858514496774328
  0.0590632418615402  0.4794264225523694  0.9980182906321667
  0.4077462354507321  0.0880124216482702  0.9543036200337457
  0.9095513070830584  0.3991399276229678  0.0466217201625046
  0.3682412461378120  0.0066248299114650  0.9408264047434635
  0.9905373753320199  0.3613554734136203  0.0599296071402933
  0.3606696916265590  0.8421731932710319  0.9613104780912960
  0.1540611773750288  0.3579062703679376  0.0385102638751573
  0.6593157080488686  0.6825181896900215  0.1370258801729376
  0.3645288661526442  0.3660524474200390  0.1718040505788540
  0.3474494758867546  0.6628296566369013  0.1479773860682821
  0.6776198701786255  0.3636977862721695  0.1543815659952016
  0.7706305478802784  0.7979065441346532  0.1670132709061320
  0.2625496465519158  0.2472663137348713  0.2036154116132360
  0.2310998229883099  0.7724757946941666  0.1840097659314406
  0.8012531614065919  0.2616247152095185  0.1891224198085108
  0.7073675498837287  0.7340041725297319  0.1852446924557924
  0.3150692422356524  0.3189095329413776  0.2228490713657219
  0.2973437843673775  0.7087258356216137  0.1984072664701862
  0.7339860223776705  0.3237973618617767  0.2041464611764209
  0.8450808815752036  0.2174864456272594  0.2372605356394276
  0.1883486106596260  0.8158808784708742  0.2335872467005805
  0.2126437962753750  0.1967939240068832  0.2460429322507524
  0.8195429562495781  0.8448678327057275  0.2117982726085849
  0.6915576731700276  0.7168303863117224  0.2505544103466156
  0.3178632958416490  0.3423771374855039  0.2876238143020094
  0.3171886887270109  0.6886681927098059  0.2612240892605070
  0.7168948426688057  0.3446857048243820  0.2672994386329451
  0.8255241260502946  0.2358444422006785  0.3003347145945304
  0.2080734577665427  0.7957220731164294  0.2964727094273628
  0.2183075090418665  0.2177998546660194  0.3110924122742041
  0.8037335056155858  0.8267297696721373  0.2767225124638514
  0.7628252113576075  0.3025069678186872  0.3152892667502419
  0.2728581671716517  0.7303006241556448  0.3107097762813073
  0.2704579710483271  0.2904008674945761  0.3305029084523816
  0.7400968937665781  0.7641867338986358  0.2949455911604357
  0.8673475517399172  0.1806851489583899  0.3500348055246769
  0.1605235656722970  0.8440272403531400  0.3468069223727740
  0.1706872877067647  0.1638621892666813  0.3583771895523538
  0.8548504899559639  0.8704282724656246  0.3272495698068015
  0.9117344550030700  0.5649841797663842  0.4641032674183102
  0.4113045402403700  0.9965480819157863  0.5003787157199688
  0.0094249878480652  0.3052132553636389  0.5103403354362409
  0.6942444184533425  0.0069454639676829  0.4881976597203970
  0.9884398555212052  0.3993491684534887  0.4914566946734151
  0.5954479342696514  0.0077416469541714  0.4895402716583479
  0.0269328444342117  0.4779612748542281  0.5157223292598494
  0.5442388657311895  0.0865121109627055  0.4856422135675781
  0.9157580739076484  0.4053581828927131  0.4516889212960669
  0.5535802496893655  0.9249414626873617  0.4970990546892322
  0.8760946206894528  0.4861864989273995  0.4378143424033249
  0.4628513933113764  0.9186136326468884  0.5020982768509490
  0.8685475293556107  0.6517991884273281  0.4568074115742735
  0.3149824763897213  0.9960151023000399  0.5061361608687706
  0.1401250471243327  0.8093782059997050  0.6457824390536716
  0.8374888258339294  0.1313755081538501  0.6597287245931730
  0.8323369204890066  0.8256516873592668  0.6391079319010782
  0.1449011351884379  0.1274218552984367  0.6672469063557752
  0.2432455239449873  0.6899631705445608  0.6803659546523260
  0.7350989825020025  0.2518253920574043  0.6892218526724949
  0.7398571710768542  0.6923043834854168  0.6775711258101001
  0.2360357745403968  0.2613092798324390  0.7023704264458397
  0.1840370332696884  0.7582493303608426  0.6960433414452646
  0.7846199120662084  0.1779528919938019  0.7080182500082342
  0.7775307018113742  0.7776539315910995  0.6868868111582024
  0.1904622249274169  0.1807321012349456  0.7168055129935963
  0.2818570584579729  0.3048110629666381  0.7501746948079594
  0.6917222059398114  0.6538075512926884  0.7267566299896532
  0.6853781931468543  0.3001010761356752  0.7325900548701340
  0.2887621784992287  0.6431064229649023  0.7266485688731463
  0.1688180611951936  0.7800351428184344  0.7607064522545445
  0.7846333445563759  0.1495854184945529  0.7719584904765766
  0.7644492634533631  0.8209982890570433  0.7445205670735714
  0.1891115971315677  0.1491199866549011  0.7789612591423559
  0.2821896527338038  0.2721956077056354  0.8118020818391464
  0.6796921482513424  0.6967405295406331  0.7848318487116482
  0.6872643602217177  0.2732929266890215  0.7968919067202416
  0.2742443077219506  0.6660483548131385  0.7911645675067775
  0.2337176464726166  0.1941402913619267  0.8265509068477326
  0.7156888267769473  0.7831250170263824  0.7935882361870237
  0.7360515296976318  0.1986910868922953  0.8156562070251669
  0.2144567317880526  0.7330448862931193  0.8069646798922170
  0.3348046942063427  0.3205276900358262  0.8597028748776572
  0.6343081594474076  0.6462159207105418  0.8357884555723175
  0.6402493321596597  0.3255130058111664  0.8453648799069309
  0.3250255353260944  0.6230440074051776  0.8421765223188742
  0.9874426692777122  0.5595463799725776  0.5018255908412885
  0.4529016006138806  0.0794071703740427  0.4919670436271621
  0.3745761480009607  0.3663904561987367  0.0140145281759721
  0.6350912153855698  0.6197761000476831  0.9894508598123548
  0.6256078170308607  0.3658248580404789  0.9999605416745200
  0.3775908272292234  0.6227583550663970  0.9951537761042871
  0.5104367156992071  0.5118214822241433  0.1254885349779022
  0.0101974936806112  0.0089548502530642  0.3738559622860238
  0.1180673075259282  0.8702568148569519  0.4986414487575815
  0.8783646150807217  0.1247557816333576  0.5047339509397307
  0.8659451969813063  0.8712983152028141  0.4876926408140593
  0.1280180825011472  0.1271088364457216  0.5110326831747294
  0.9913199910835493  0.9795215966996175  0.6270382820593878
  0.4910588017678299  0.4834774110683782  0.8740919004747405
  0.3776843465912674  0.1503831347884007  0.9386263948484875
  0.5115628933858003  0.8717522306444868  0.0198570411614054
  0.8491257320244089  0.3671155911922654  0.0635775745258975
  0.6173692669040478  0.9656855886753284  0.0634707130842316
  0.1195695791624154  0.5078898530967766  0.9774287746048417
  0.0251897661307130  0.6133777707475065  0.9351145434935829
  0.9346251476605223  0.2635131497727752  0.1072191188388422
  0.7729030112636470  0.2723759854393036  0.1030399658340529
  0.2467117116809513  0.7520150697724519  0.0973870148470658
  0.7831420166281238  0.8092142408499814  0.1167049327628014
  0.2603361306874650  0.2312089014424379  0.1533374721006192
  0.1381656234892717  0.8661639187938709  0.2233675753259133
  0.8936856258105833  0.1657520610479184  0.2262746476417134
  0.9080988012584063  0.9276447547744390  0.2330700701013307
  0.1322951496433993  0.1044240689365092  0.2622937030994094
  0.3533151188830410  0.4249316269873870  0.3513900199385688
  0.6082641175748994  0.6286241539619527  0.2317032297660966
  0.6650678553876659  0.3932204481067759  0.2781492510778599
  0.3679201064816502  0.6387568127359677  0.2711091420570051
  0.2717644446410512  0.3057439943415615  0.3811761844185864
  0.7300707849370496  0.7510784494483799  0.3452466697498586
  0.2506530081409554  0.7445972141634979  0.3970616804114114
  0.7785563167604089  0.2756970369981877  0.4017672878438856
  0.0120674595757379  0.6218357892085321  0.5229017197897989
  0.4108092277377609  0.1388614018661195  0.4902138925343387
  0.5961575243507755  0.8658874219507029  0.4995088987095279
  0.8873637440673190  0.3428223588437597  0.4343010831199179
  0.5385020177707517  0.2125563452756088  0.4722366067031344
  0.4574018318572442  0.7870688219080308  0.4989917337493631
  0.7776840064765405  0.4276860221002299  0.3925352488644216
  0.1106798400594712  0.5298496968823050  0.5726523491427482
  0.3229183604455089  0.8668741165321283  0.5078093282026018
  0.7760463393184004  0.5923356555929379  0.4122870631292468
  0.2623027399711813  0.3554182350537368  0.6445771119323267
  0.7293217124016750  0.5873150738704849  0.6270306022649665
  0.2552967946830641  0.6746021507839679  0.6305540806107458
  0.7363255829140739  0.2714994185543479  0.6394998076582169
  0.6633257133036793  0.5865006844826258  0.7216194522502184
  0.3194057521703403  0.3662298135680547  0.7402440959847809
  0.6068477504765791  0.3928790074726036  0.7517919113217223
  0.3751229352393868  0.5605554432270449  0.7500003030267668
  0.0894149628227262  0.8697922935853885  0.7385954753925167
  0.8650915236357912  0.0586010956771432  0.7523477094334424
  0.1516715006822057  0.0879063831486219  0.7891671882942283
  0.7948779143501435  0.8871935192076567  0.7506279313311973
  0.2054746490321969  0.7505929428733367  0.8567037510252655
  0.7363287270792747  0.1800027161440078  0.8655995264071900
  0.2634049807839876  0.2123017626593514  0.9124548297768111
  0.7304714428317327  0.8875792676855023  0.8440836518387805
  0.2667204440020174  0.9017741568620988  0.9193423201552809
  0.0988230311614019  0.2614786963321050  0.0836919030827046
  0.2658002439307127  0.0635394262721511  0.8991342333075680
  0.5837775057581822  0.2168803103713531  0.0115013326062175
  0.3933821188291974  0.7723615600379443  0.9835598067242344
  0.7780127304862200  0.5739637145748144  0.9882785365204112
  0.2220991964586770  0.3921718678458909  0.0153327429466487
  0.2818494474391165  0.8391938301831487  0.9351625488564373
  0.1588617900079518  0.2789403280455903  0.0665160328117931
  0.4368347633562793  0.2338242296117531  0.0231262889294264
  0.7605099082086160  0.4244517488555042  0.9852039274812741
  0.5986805708323055  0.0244620416231289  0.0485304229600754
  0.9674924055270319  0.5925955966222056  0.9500182585306335
  0.2919299944617871  0.0014060755024693  0.9072378526376776
  0.9956465126505526  0.2851445326687984  0.0952404456071598
  0.6707311318753544  0.6983709492171508  0.0783944700641550
  0.3438592123702699  0.3443902136398130  0.1155927796380859
  0.3216597802931831  0.6744123536864292  0.0898762933711203
  0.6920913233006879  0.3352334575438923  0.0972891997213543
  0.2091332196077215  0.7926568118624198  0.1241341667668349
  0.8229926230536604  0.2424281121720750  0.1280322652424772
  0.6064755190136782  0.6208024740081147  0.1575603111188485
  0.4236858621846735  0.4231802578894218  0.1855450430100211
  0.4128263229475890  0.6156759790012910  0.1628184025480404
  0.6194907444857309  0.4196598511668523  0.1693305684176916
  0.1620528449027878  0.1299554291971688  0.2235029888592890
  0.8806897868830924  0.9051134212879804  0.1928642861716363
  0.6324066661876709  0.6560460108025968  0.2716311325512127
  0.3656154956934697  0.4150998199221305  0.3066129711707343
  0.9213926300740521  0.1211093195955026  0.3340991814639048
  0.1091661698451342  0.9067011529768142  0.3327557955982008
  0.1160159249458311  0.1042788996992078  0.3369351807704917
  0.9160063211542452  0.9270048535596164  0.3110159524720250
  0.7458058993388739  0.3250025208401057  0.3769226958152342
  0.2929650197490229  0.7079723404545849  0.3709684234600352
  0.8431845586121914  0.1968619247959505  0.4078327578903060
  0.1748421320402033  0.8189760758981200  0.4053766628612634
  0.1847647331039896  0.1762669296283496  0.4165520395106178
  0.8373367143160420  0.8500411413656975  0.3837552196287999
  0.9021408576886840  0.7217049963850303  0.4779159244566742
  0.0875499066894720  0.2762180558340487  0.5136252692265543
  0.7349529235302329  0.0805638432931245  0.4920977293260902
  0.2712809101470950  0.0649233986127006  0.5084584136045340
  0.7911097949796784  0.6545208974024289  0.4282331665458457
  0.2751599847656397  0.9148244884760958  0.5083329034730986
  0.9399762590410595  0.2590323887668881  0.5200723290991919
  0.7294764341027256  0.9300313399788505  0.4847156250768296
  0.0979287799727782  0.4710769277100695  0.5545606866583348
  0.5838952009345538  0.1665111403065897  0.4756245972897239
  0.8015292572083909  0.4901092169178373  0.4021034683104816
  0.4198685527326411  0.8376655604919229  0.5102451051771381
  0.1569644946828962  0.7933137638167099  0.5874176229506559
  0.8292812343877005  0.1543090224380183  0.6026783209784589
  0.8161092881804189  0.8139484498253786  0.5810032542025833
  0.1678735449782234  0.1438177582123826  0.6106273117224110
  0.7536953852375569  0.6476254839171014  0.6221802889093730
  0.2344378193614644  0.2962894616132679  0.6431772357961355
  0.0860862151518653  0.8703963303648421  0.6636727542518642
  0.8904424101689891  0.0691929915741391  0.6785201435915710
  0.8916713408325744  0.8778366700144875  0.6609813285875402
  0.0882280005399067  0.0686579207101413  0.6838146583715281
  0.6386684992814300  0.3714738389126572  0.7126058503706861
  0.3456737369779063  0.5782989237651057  0.7091065308588090
  0.1135766441359854  0.8450951675159898  0.7793268317257676
  0.8304383402800055  0.0771023953092847  0.7910936947510520
  0.3878638207406113  0.3801612134092937  0.8412799973310721
  0.5830917259970262  0.5820812918338234  0.8208801686564451
  0.5856945803711457  0.3861594037683165  0.8258829829413358
  0.3865029360642974  0.5688893026014178  0.8246563415739516
  0.2314895840205709  0.1625805256026088  0.8874210392296767
  0.7021917067158401  0.8288391520006105  0.8483403659796112
  0.3225453109525185  0.2976027273290542  0.9182688971216356
  0.6525404840200053  0.6687686217194475  0.8925163453773118
  0.6551642079741079  0.3103104938324420  0.9028935454595960
  0.3084386322078043  0.6414797414005238  0.8995449021456973
  0.5075434044016823  0.3906806601070451  0.0634649692030656
  0.5058017407135645  0.6256645156216903  0.0478500468060975
  0.0020633258801299  0.8788680814289078  0.4351422556422001
  0.0092615358024333  0.1219498348599855  0.4477459363654272
  0.8912671050025501  0.0060716655719421  0.4377537181264292
  0.1231432463762766  0.9989721407984461  0.4469783374932746
  0.0014592323434118  0.1019956363603780  0.5652570723875708
  0.9924132750627900  0.8639464668547443  0.5505990587189081
  0.1166513455961126  0.9836724486154547  0.5626359709059144
  0.8809729285579621  0.9891994056669979  0.5545541099881338
  0.4941209487388426  0.6136015040530786  0.9338199157812118
  0.6090525099525715  0.4917485972830160  0.9380865735887916
  0.6269515673420432  0.5041344450269712  0.0544767098707234
  0.3847940476776098  0.5052381472386051  0.0614881509375173
  0.4943024155200457  0.3712839081144435  0.9470341318463877
  0.3736424151486361  0.4879819495151400  0.9468792652866104
 
  0.00000000E+00  0.00000000E+00  0.00000000E+00
  0.00000000E+00  0.00000000E+00  0.00000000E+00
  0.00000000E+00  0.00000000E+00  0.00000000E+00
  0.00000000E+00  0.00000000E+00  0.00000000E+00
  0.00000000E+00  0.00000000E+00  0.00000000E+00
  0.00000000E+00  0.00000000E+00  0.00000000E+00
  0.00000000E+00  0.00000000E+00  0.00000000E+00
  0.00000000E+00  0.00000000E+00  0.00000000E+00
  0.00000000E+00  0.00000000E+00  0.00000000E+00
  0.00000000E+00  0.00000000E+00  0.00000000E+00
  0.00000000E+00  0.00000000E+00  0.00000000E+00
  0.00000000E+00  0.00000000E+00  0.00000000E+00
  0.00000000E+00  0.00000000E+00  0.00000000E+00
  0.00000000E+00  0.00000000E+00  0.00000000E+00
  0.00000000E+00  0.00000000E+00  0.00000000E+00
  0.00000000E+00  0.00000000E+00  0.00000000E+00
  0.00000000E+00  0.00000000E+00  0.00000000E+00
  0.00000000E+00  0.00000000E+00  0.00000000E+00
  0.00000000E+00  0.00000000E+00  0.00000000E+00
  0.00000000E+00  0.00000000E+00  0.00000000E+00
  0.00000000E+00  0.00000000E+00  0.00000000E+00
  0.00000000E+00  0.00000000E+00  0.00000000E+00
  0.00000000E+00  0.00000000E+00  0.00000000E+00
  0.00000000E+00  0.00000000E+00  0.00000000E+00
  0.00000000E+00  0.00000000E+00  0.00000000E+00
  0.00000000E+00  0.00000000E+00  0.00000000E+00
  0.00000000E+00  0.00000000E+00  0.00000000E+00
  0.00000000E+00  0.00000000E+00  0.00000000E+00
  0.00000000E+00  0.00000000E+00  0.00000000E+00
  0.00000000E+00  0.00000000E+00  0.00000000E+00
  0.00000000E+00  0.00000000E+00  0.00000000E+00
  0.00000000E+00  0.00000000E+00  0.00000000E+00
  0.00000000E+00  0.00000000E+00  0.00000000E+00
  0.00000000E+00  0.00000000E+00  0.00000000E+00
  0.00000000E+00  0.00000000E+00  0.00000000E+00
  0.00000000E+00  0.00000000E+00  0.00000000E+00
  0.00000000E+00  0.00000000E+00  0.00000000E+00
  0.00000000E+00  0.00000000E+00  0.00000000E+00
  0.00000000E+00  0.00000000E+00  0.00000000E+00
  0.00000000E+00  0.00000000E+00  0.00000000E+00
  0.00000000E+00  0.00000000E+00  0.00000000E+00
  0.00000000E+00  0.00000000E+00  0.00000000E+00
  0.00000000E+00  0.00000000E+00  0.00000000E+00
  0.00000000E+00  0.00000000E+00  0.00000000E+00
  0.00000000E+00  0.00000000E+00  0.00000000E+00
  0.00000000E+00  0.00000000E+00  0.00000000E+00
  0.00000000E+00  0.00000000E+00  0.00000000E+00
  0.00000000E+00  0.00000000E+00  0.00000000E+00
  0.00000000E+00  0.00000000E+00  0.00000000E+00
  0.00000000E+00  0.00000000E+00  0.00000000E+00
  0.00000000E+00  0.00000000E+00  0.00000000E+00
  0.00000000E+00  0.00000000E+00  0.00000000E+00
  0.00000000E+00  0.00000000E+00  0.00000000E+00
  0.00000000E+00  0.00000000E+00  0.00000000E+00
  0.00000000E+00  0.00000000E+00  0.00000000E+00
  0.00000000E+00  0.00000000E+00  0.00000000E+00
  0.00000000E+00  0.00000000E+00  0.00000000E+00
  0.00000000E+00  0.00000000E+00  0.00000000E+00
  0.00000000E+00  0.00000000E+00  0.00000000E+00
  0.00000000E+00  0.00000000E+00  0.00000000E+00
  0.00000000E+00  0.00000000E+00  0.00000000E+00
  0.00000000E+00  0.00000000E+00  0.00000000E+00
  0.00000000E+00  0.00000000E+00  0.00000000E+00
  0.00000000E+00  0.00000000E+00  0.00000000E+00
  0.00000000E+00  0.00000000E+00  0.00000000E+00
  0.00000000E+00  0.00000000E+00  0.00000000E+00
  0.00000000E+00  0.00000000E+00  0.00000000E+00
  0.00000000E+00  0.00000000E+00  0.00000000E+00
  0.00000000E+00  0.00000000E+00  0.00000000E+00
  0.00000000E+00  0.00000000E+00  0.00000000E+00
  0.00000000E+00  0.00000000E+00  0.00000000E+00
  0.00000000E+00  0.00000000E+00  0.00000000E+00
  0.00000000E+00  0.00000000E+00  0.00000000E+00
  0.00000000E+00  0.00000000E+00  0.00000000E+00
  0.00000000E+00  0.00000000E+00  0.00000000E+00
  0.00000000E+00  0.00000000E+00  0.00000000E+00
  0.00000000E+00  0.00000000E+00  0.00000000E+00
  0.00000000E+00  0.00000000E+00  0.00000000E+00
  0.00000000E+00  0.00000000E+00  0.00000000E+00
  0.00000000E+00  0.00000000E+00  0.00000000E+00
  0.00000000E+00  0.00000000E+00  0.00000000E+00
  0.00000000E+00  0.00000000E+00  0.00000000E+00
  0.00000000E+00  0.00000000E+00  0.00000000E+00
  0.00000000E+00  0.00000000E+00  0.00000000E+00
  0.00000000E+00  0.00000000E+00  0.00000000E+00
  0.00000000E+00  0.00000000E+00  0.00000000E+00
  0.00000000E+00  0.00000000E+00  0.00000000E+00
  0.00000000E+00  0.00000000E+00  0.00000000E+00
  0.00000000E+00  0.00000000E+00  0.00000000E+00
  0.00000000E+00  0.00000000E+00  0.00000000E+00
  0.00000000E+00  0.00000000E+00  0.00000000E+00
  0.00000000E+00  0.00000000E+00  0.00000000E+00
  0.00000000E+00  0.00000000E+00  0.00000000E+00
  0.00000000E+00  0.00000000E+00  0.00000000E+00
  0.00000000E+00  0.00000000E+00  0.00000000E+00
  0.00000000E+00  0.00000000E+00  0.00000000E+00
  0.00000000E+00  0.00000000E+00  0.00000000E+00
  0.00000000E+00  0.00000000E+00  0.00000000E+00
  0.00000000E+00  0.00000000E+00  0.00000000E+00
  0.00000000E+00  0.00000000E+00  0.00000000E+00
  0.00000000E+00  0.00000000E+00  0.00000000E+00
  0.00000000E+00  0.00000000E+00  0.00000000E+00
  0.00000000E+00  0.00000000E+00  0.00000000E+00
  0.00000000E+00  0.00000000E+00  0.00000000E+00
  0.00000000E+00  0.00000000E+00  0.00000000E+00
  0.00000000E+00  0.00000000E+00  0.00000000E+00
  0.00000000E+00  0.00000000E+00  0.00000000E+00
  0.00000000E+00  0.00000000E+00  0.00000000E+00
  0.00000000E+00  0.00000000E+00  0.00000000E+00
  0.00000000E+00  0.00000000E+00  0.00000000E+00
  0.00000000E+00  0.00000000E+00  0.00000000E+00
  0.00000000E+00  0.00000000E+00  0.00000000E+00
  0.00000000E+00  0.00000000E+00  0.00000000E+00
  0.00000000E+00  0.00000000E+00  0.00000000E+00
  0.00000000E+00  0.00000000E+00  0.00000000E+00
  0.00000000E+00  0.00000000E+00  0.00000000E+00
  0.00000000E+00  0.00000000E+00  0.00000000E+00
  0.00000000E+00  0.00000000E+00  0.00000000E+00
  0.00000000E+00  0.00000000E+00  0.00000000E+00
  0.00000000E+00  0.00000000E+00  0.00000000E+00
  0.00000000E+00  0.00000000E+00  0.00000000E+00
  0.00000000E+00  0.00000000E+00  0.00000000E+00
  0.00000000E+00  0.00000000E+00  0.00000000E+00
  0.00000000E+00  0.00000000E+00  0.00000000E+00
  0.00000000E+00  0.00000000E+00  0.00000000E+00
  0.00000000E+00  0.00000000E+00  0.00000000E+00
  0.00000000E+00  0.00000000E+00  0.00000000E+00
  0.00000000E+00  0.00000000E+00  0.00000000E+00
  0.00000000E+00  0.00000000E+00  0.00000000E+00
  0.00000000E+00  0.00000000E+00  0.00000000E+00
  0.00000000E+00  0.00000000E+00  0.00000000E+00
  0.00000000E+00  0.00000000E+00  0.00000000E+00
  0.00000000E+00  0.00000000E+00  0.00000000E+00
  0.00000000E+00  0.00000000E+00  0.00000000E+00
  0.00000000E+00  0.00000000E+00  0.00000000E+00
  0.00000000E+00  0.00000000E+00  0.00000000E+00
  0.00000000E+00  0.00000000E+00  0.00000000E+00
  0.00000000E+00  0.00000000E+00  0.00000000E+00
  0.00000000E+00  0.00000000E+00  0.00000000E+00
  0.00000000E+00  0.00000000E+00  0.00000000E+00
  0.00000000E+00  0.00000000E+00  0.00000000E+00
  0.00000000E+00  0.00000000E+00  0.00000000E+00
  0.00000000E+00  0.00000000E+00  0.00000000E+00
  0.00000000E+00  0.00000000E+00  0.00000000E+00
  0.00000000E+00  0.00000000E+00  0.00000000E+00
  0.00000000E+00  0.00000000E+00  0.00000000E+00
  0.00000000E+00  0.00000000E+00  0.00000000E+00
  0.00000000E+00  0.00000000E+00  0.00000000E+00
  0.00000000E+00  0.00000000E+00  0.00000000E+00
  0.00000000E+00  0.00000000E+00  0.00000000E+00
  0.00000000E+00  0.00000000E+00  0.00000000E+00
  0.00000000E+00  0.00000000E+00  0.00000000E+00
  0.00000000E+00  0.00000000E+00  0.00000000E+00
  0.00000000E+00  0.00000000E+00  0.00000000E+00
  0.00000000E+00  0.00000000E+00  0.00000000E+00
  0.00000000E+00  0.00000000E+00  0.00000000E+00
  0.00000000E+00  0.00000000E+00  0.00000000E+00
  0.00000000E+00  0.00000000E+00  0.00000000E+00
  0.00000000E+00  0.00000000E+00  0.00000000E+00
  0.00000000E+00  0.00000000E+00  0.00000000E+00
  0.00000000E+00  0.00000000E+00  0.00000000E+00
  0.00000000E+00  0.00000000E+00  0.00000000E+00
  0.00000000E+00  0.00000000E+00  0.00000000E+00
  0.00000000E+00  0.00000000E+00  0.00000000E+00
  0.00000000E+00  0.00000000E+00  0.00000000E+00
  0.00000000E+00  0.00000000E+00  0.00000000E+00
  0.00000000E+00  0.00000000E+00  0.00000000E+00
  0.00000000E+00  0.00000000E+00  0.00000000E+00
  0.00000000E+00  0.00000000E+00  0.00000000E+00
  0.00000000E+00  0.00000000E+00  0.00000000E+00
  0.00000000E+00  0.00000000E+00  0.00000000E+00
  0.00000000E+00  0.00000000E+00  0.00000000E+00
  0.00000000E+00  0.00000000E+00  0.00000000E+00
  0.00000000E+00  0.00000000E+00  0.00000000E+00
  0.00000000E+00  0.00000000E+00  0.00000000E+00
  0.00000000E+00  0.00000000E+00  0.00000000E+00
  0.00000000E+00  0.00000000E+00  0.00000000E+00
  0.00000000E+00  0.00000000E+00  0.00000000E+00
  0.00000000E+00  0.00000000E+00  0.00000000E+00
  0.00000000E+00  0.00000000E+00  0.00000000E+00
  0.00000000E+00  0.00000000E+00  0.00000000E+00
  0.00000000E+00  0.00000000E+00  0.00000000E+00
  0.00000000E+00  0.00000000E+00  0.00000000E+00
  0.00000000E+00  0.00000000E+00  0.00000000E+00
  0.00000000E+00  0.00000000E+00  0.00000000E+00
  0.00000000E+00  0.00000000E+00  0.00000000E+00
  0.00000000E+00  0.00000000E+00  0.00000000E+00
  0.00000000E+00  0.00000000E+00  0.00000000E+00
  0.00000000E+00  0.00000000E+00  0.00000000E+00
  0.00000000E+00  0.00000000E+00  0.00000000E+00
  0.00000000E+00  0.00000000E+00  0.00000000E+00
  0.00000000E+00  0.00000000E+00  0.00000000E+00
  0.00000000E+00  0.00000000E+00  0.00000000E+00
  0.00000000E+00  0.00000000E+00  0.00000000E+00
  0.00000000E+00  0.00000000E+00  0.00000000E+00
  0.00000000E+00  0.00000000E+00  0.00000000E+00
  0.00000000E+00  0.00000000E+00  0.00000000E+00
  0.00000000E+00  0.00000000E+00  0.00000000E+00
  0.00000000E+00  0.00000000E+00  0.00000000E+00
  0.00000000E+00  0.00000000E+00  0.00000000E+00
  0.00000000E+00  0.00000000E+00  0.00000000E+00
  0.00000000E+00  0.00000000E+00  0.00000000E+00
  0.00000000E+00  0.00000000E+00  0.00000000E+00
  0.00000000E+00  0.00000000E+00  0.00000000E+00
  0.00000000E+00  0.00000000E+00  0.00000000E+00
  0.00000000E+00  0.00000000E+00  0.00000000E+00
  0.00000000E+00  0.00000000E+00  0.00000000E+00
  0.00000000E+00  0.00000000E+00  0.00000000E+00
  0.00000000E+00  0.00000000E+00  0.00000000E+00
  0.00000000E+00  0.00000000E+00  0.00000000E+00
  0.00000000E+00  0.00000000E+00  0.00000000E+00
  0.00000000E+00  0.00000000E+00  0.00000000E+00
  0.00000000E+00  0.00000000E+00  0.00000000E+00
  0.00000000E+00  0.00000000E+00  0.00000000E+00
  0.00000000E+00  0.00000000E+00  0.00000000E+00
  0.00000000E+00  0.00000000E+00  0.00000000E+00
  0.00000000E+00  0.00000000E+00  0.00000000E+00
  0.00000000E+00  0.00000000E+00  0.00000000E+00
  0.00000000E+00  0.00000000E+00  0.00000000E+00
  0.00000000E+00  0.00000000E+00  0.00000000E+00
  0.00000000E+00  0.00000000E+00  0.00000000E+00
  0.00000000E+00  0.00000000E+00  0.00000000E+00
  0.00000000E+00  0.00000000E+00  0.00000000E+00
  0.00000000E+00  0.00000000E+00  0.00000000E+00
  0.00000000E+00  0.00000000E+00  0.00000000E+00
  0.00000000E+00  0.00000000E+00  0.00000000E+00
  0.00000000E+00  0.00000000E+00  0.00000000E+00
  0.00000000E+00  0.00000000E+00  0.00000000E+00
  0.00000000E+00  0.00000000E+00  0.00000000E+00
  0.00000000E+00  0.00000000E+00  0.00000000E+00
  0.00000000E+00  0.00000000E+00  0.00000000E+00
  0.00000000E+00  0.00000000E+00  0.00000000E+00
  0.00000000E+00  0.00000000E+00  0.00000000E+00
  0.00000000E+00  0.00000000E+00  0.00000000E+00
  0.00000000E+00  0.00000000E+00  0.00000000E+00
  0.00000000E+00  0.00000000E+00  0.00000000E+00
  0.00000000E+00  0.00000000E+00  0.00000000E+00
  0.00000000E+00  0.00000000E+00  0.00000000E+00
  0.00000000E+00  0.00000000E+00  0.00000000E+00
  0.00000000E+00  0.00000000E+00  0.00000000E+00
  0.00000000E+00  0.00000000E+00  0.00000000E+00
  0.00000000E+00  0.00000000E+00  0.00000000E+00
  0.00000000E+00  0.00000000E+00  0.00000000E+00
  0.00000000E+00  0.00000000E+00  0.00000000E+00
  0.00000000E+00  0.00000000E+00  0.00000000E+00
  0.00000000E+00  0.00000000E+00  0.00000000E+00
  0.00000000E+00  0.00000000E+00  0.00000000E+00
  0.00000000E+00  0.00000000E+00  0.00000000E+00
