# Supplementary material for: Dramatic Enhancement of Rare-Earth Metal–Organic Framework Stability Via Metal Cluster Fluorination
Source: JACS Au. 2022 Aug 9;2(8):1889–98. doi: 10.1021/jacsau.2c00259 (PMC9400048; doi:10.1021/jacsau.2c00259)
Supplement: Supplementary file 2 — au2c00259_si_002.zip [file au2c00259_si_002.zip › jacs_supplement/poscars/empty_stability/dobdc/fluoride/yb/POSCAR]

POSCAR file written by OVITO Basic 3.5.4
   1.00000000000000     
    14.9233619321136803   -0.0270982115799798    0.0250630744645971
    -0.0313692324409778   14.7500626459036450   -0.0187938417334068
     0.0738835284440833    0.0278984091091797   20.8850339565766170
   C    Yb   H    O    F 
    96    12    52    72    16
Direct
  0.4074363991343262  0.9260058571452348  0.9675492503588998
  0.0699652877856849  0.4006002542938703  0.0316607085567355
  0.5065298900148179  0.1905959700812332  0.0100604244966220
  0.8047686240774325  0.4946636324759410  0.9923575797238442
  0.4849777586816586  0.0949103786202343  0.9920197090932845
  0.9004892576239882  0.4751411890083830  0.0081108822213452
  0.5281674800551386  0.0162021760201938  0.0140217200677810
  0.4879381771665621  0.9327170038967765  0.0017872426288008
  0.9774460685648663  0.5193516700109200  0.9840405275275330
  0.0608147010035012  0.4806144103074104  0.9958446137503572
  0.4081585984933369  0.0875781601196195  0.9549712095131468
  0.9103206963608130  0.3985813134020049  0.0461082559738983
  0.3681454368015338  0.0049231065319901  0.9422892422722740
  0.9927073510151132  0.3602679262452071  0.0585329432817474
  0.3618667172665937  0.8385621761249098  0.9637832485796807
  0.1582339371127830  0.3577321715541544  0.0357505926305919
  0.6569444113173759  0.6799424123664650  0.1368164872164002
  0.3658720024759106  0.3644981108769940  0.1692964136138713
  0.3457074199671695  0.6583408121970891  0.1467718014487644
  0.6739424807657386  0.3638997816257543  0.1534783382661047
  0.7708070117518773  0.7958482731933714  0.1671545514468988
  0.2658501211949584  0.2412995054670546  0.2015124679368014
  0.2266758605175880  0.7684038132182778  0.1831472440656299
  0.7984690132277450  0.2588292028096788  0.1878795370790485
  0.7057347671312186  0.7320413109410566  0.1856212148734073
  0.3169255534952455  0.3154958324803374  0.2209685837941961
  0.2938730247958432  0.7038670450671916  0.1977785838935375
  0.7307887839401630  0.3222662457691285  0.2035206462203547
  0.8431845719649118  0.2139889644776076  0.2364849616940248
  0.1835243332290091  0.8126123230472899  0.2334140085289036
  0.2151929104908987  0.1901292996140427  0.2444337328908048
  0.8202073029267751  0.8435160894604721  0.2126107678361180
  0.6886849558061385  0.7156005959366425  0.2518075443760992
  0.3180751368708314  0.3405115182979301  0.2863773626937345
  0.3137864462319797  0.6833201476252171  0.2614743272688429
  0.7138589479884843  0.3432869047510749  0.2676010582497810
  0.8239971330889020  0.2327012453404791  0.3005178910495232
  0.2035938226800198  0.7923052558148171  0.2971720836901284
  0.2186733477587168  0.2132793979538903  0.3101121790956469
  0.8030179204457468  0.8261518857752321  0.2783962164920908
  0.7605214216430056  0.3002366412287003  0.3160278889509271
  0.2688916407224724  0.7256473914304777  0.3116144511370180
  0.2698435932683907  0.2879902350042727  0.3297558809192225
  0.7376878273210323  0.7637303741418009  0.2967995456645625
  0.8673694013191025  0.1771514706241462  0.3505741705117558
  0.1563856943279376  0.8425482371023350  0.3480458810659428
  0.1691231159174080  0.1599905612794785  0.3580041108570171
  0.8543891360352731  0.8703143471201926  0.3298655394515251
  0.9103909804405390  0.5676234021014395  0.4658030339625228
  0.4098569693257730  0.9982916194064373  0.5000058920588515
  0.0094406215405769  0.3034818418245635  0.5096975096283458
  0.6968065674112722  0.0083498414040619  0.4893900138657585
  0.9889173328208614  0.3995300873253314  0.4917954958797210
  0.5966412917282966  0.0095157954240790  0.4904087039974669
  0.0286960900996220  0.4789186091107638  0.5161606022666234
  0.5449183346450965  0.0895523814754355  0.4873730565506165
  0.9144055220315792  0.4062610076995270  0.4523435544670846
  0.5540053967162919  0.9255514821543400  0.4966704383622229
  0.8737234579054061  0.4880929304030843  0.4392098626196201
  0.4619357842769460  0.9191902672120449  0.5009431609300563
  0.8659670707140776  0.6554395278161138  0.4594988155434621
  0.3121363536375696  0.9977578502480711  0.5050084171971108
  0.1387945629788945  0.8117983622104816  0.6445152434598782
  0.8401156872998854  0.1335909439692813  0.6577213149001295
  0.8347829324493148  0.8296840911058680  0.6394636198486978
  0.1457457004609353  0.1281637553928121  0.6646346375423988
  0.2438662171413029  0.6911169236263532  0.6797410569440814
  0.7355247292467197  0.2550810073145939  0.6874189129299566
  0.7412275097141219  0.6946854380228800  0.6785082829659856
  0.2422718501061851  0.2609464131234489  0.6997189585121504
  0.1823644865663212  0.7590822197208453  0.6954745980422956
  0.7868117361625409  0.1810615041443668  0.7066735545117808
  0.7797796832719612  0.7809260368907047  0.6880889605278497
  0.1934378258101930  0.1809999731674381  0.7146773807845577
  0.2885414391879948  0.3047479217432496  0.7483367515993962
  0.6925511723615401  0.6557385961294955  0.7284446347055251
  0.6850089738810539  0.3039624412383120  0.7313827037705920
  0.2897851521115840  0.6436650864548525  0.7267892487513095
  0.1646764537295695  0.7792865623576262  0.7610932241427335
  0.7878511967144348  0.1531477900294291  0.7716235085100607
  0.7670114751160355  0.8246487975058017  0.7466458531674363
  0.1902806806800612  0.1500300268451724  0.7779155441394465
  0.2864553212780976  0.2731105796693711  0.8111369389481524
  0.6807727842290419  0.6990251390503985  0.7874508550083306
  0.6879400889913185  0.2775821260367621  0.7966794632108787
  0.2731317708552439  0.6653518719664362  0.7922721112459996
  0.2355066367515590  0.1953436646381732  0.8262531721842237
  0.7176419214030361  0.7863331112863960  0.7964335162457985
  0.7384744818699502  0.2028694171278573  0.8158588636657456
  0.2105609135388846  0.7314891780397375  0.8081269664648900
  0.3386445241787186  0.3229296823482173  0.8597800348808207
  0.6343257379477407  0.6479498452176244  0.8389221995909253
  0.6401314838361927  0.3299812281800740  0.8459483384491691
  0.3250425498954783  0.6226706354273261  0.8441958889225489
  0.9882549448078848  0.5617305781628090  0.5029265069141928
  0.4522176933154682  0.0823924476771936  0.4931435100443622
  0.3771345800696437  0.3681734136121761  0.0129500967084937
  0.6331376225016641  0.6177793987600211  0.9906018476189473
  0.6241718678027226  0.3683836839993404  0.9996716108637358
  0.3789536185506677  0.6205956108887420  0.9952918343326189
  0.5095252706828646  0.5108531400477716  0.1238469424965629
  0.0093127387402134  0.0080949563020880  0.3753474670627170
  0.1162018623150445  0.8732590151300741  0.4986592414623345
  0.8804753497259199  0.1235858154282852  0.5042779546710889
  0.8674613331065331  0.8740350602786506  0.4888313459503095
  0.1261718014471853  0.1260378819231320  0.5097708663882159
  0.9923986860459095  0.9818054884977343  0.6253173596961830
  0.4917492217647847  0.4856387549535981  0.8757282096042331
  0.3771400019703393  0.1503555891363177  0.9389305376809531
  0.5161643960325932  0.8701718563494154  0.0214036946033147
  0.8495394797927673  0.3658206487539744  0.0638318990577957
  0.6234333810695318  0.9663556854858868  0.0643293404390874
  0.1217562055902661  0.5099092057598611  0.9746600437485853
  0.0249030651688074  0.6156024426402453  0.9319159143726523
  0.9368406064527619  0.2600218993940260  0.1052211931689584
  0.7697016028140951  0.2697671375219031  0.1006100765681026
  0.2425253343758911  0.7479306994026658  0.0952490140343869
  0.7843143081201234  0.8064423247039443  0.1161713690976711
  0.2649641376221936  0.2242598883649762  0.1506395402653666
  0.1329739337481683  0.8638774459735643  0.2229987237318483
  0.8923061720564078  0.1614861744415563  0.2251294550983758
  0.9104747561700890  0.9267545374591961  0.2343286674463201
  0.1338919820421722  0.0962588527619701  0.2608067171374913
  0.3506561264892554  0.4261984370860006  0.3505380572693753
  0.6035516478647125  0.6266839035335536  0.2330018626009007
  0.6615903628143514  0.3927264760758149  0.2787500750029324
  0.3652152676876668  0.6327251613281746  0.2714538365953487
  0.2693379555182815  0.3047154254834368  0.3809476753308161
  0.7267209440048532  0.7513204252349865  0.3478142040360765
  0.2465860056905385  0.7405079163901718  0.3992045987860351
  0.7765713689898917  0.2732779268425318  0.4037328964659253
  0.0138985077312697  0.6245995792589127  0.5241944660975904
  0.4096416817680151  0.1427324810662114  0.4919911082600663
  0.5971234867098616  0.8656313993287483  0.4985528392610163
  0.8851828849844026  0.3431981070109842  0.4347234674540417
  0.5395127627989424  0.2176775349066560  0.4761340104896092
  0.4553093986030845  0.7861827659171681  0.4944450744101729
  0.7736641673952178  0.4286441330207253  0.3942338512776402
  0.1153667463625609  0.5310111047434489  0.5727346426427573
  0.3200184079322028  0.8668651124997666  0.5050364273101948
  0.7706705509060399  0.5949107957883157  0.4162338668599190
  0.2732575508751154  0.3544192449527017  0.6408982728721995
  0.7300177844931994  0.5885112507215453  0.6271779321621409
  0.2578060821042101  0.6768713947049392  0.6292714235891808
  0.7360182906676869  0.2742534790484186  0.6368657773039601
  0.6635896222583426  0.5876714493772468  0.7231719363622773
  0.3281990262140866  0.3658771195921560  0.7382237338457713
  0.6045091694679314  0.3972258542980143  0.7509216519004625
  0.3788653738497487  0.5616900171823360  0.7505380384915199
  0.0838975084850091  0.8701604680277768  0.7388494020584773
  0.8700991651961871  0.0613479698226200  0.7519610202580864
  0.1505696224609565  0.0892439981114777  0.7884204675109956
  0.7978545446968965  0.8916660600308646  0.7528143061858898
  0.1999593508486228  0.7482804470241362  0.8585893329624170
  0.7393630152966111  0.1845665200865056  0.8665927654700454
  0.2635662768575884  0.2140931043639824  0.9136582593267093
  0.7328317906010611  0.8919363825535456  0.8477608794153326
  0.2645557961985077  0.8984619617509964  0.9232134935074612
  0.1027499472375837  0.2576244330067894  0.0790346857583017
  0.2639379154508461  0.0621023274089225  0.9006906369431746
  0.5855065561631889  0.2213503080795931  0.0104267769798909
  0.3966230707295892  0.7679463780929154  0.9852178794065480
  0.7745822710905585  0.5746831235560634  0.9883904230844607
  0.2271678203244392  0.3942738393602028  0.0136381787753024
  0.2807910838453154  0.8353227182468501  0.9391373495442679
  0.1634008306023631  0.2762037425945820  0.0617718052022980
  0.4362011048146712  0.2362812454588052  0.0219782648744840
  0.7583293308394730  0.4230279047650427  0.9860511940511074
  0.6037482894130122  0.0256415912559973  0.0491711071971324
  0.9667192816602324  0.5944838650469606  0.9475944542643617
  0.2899794963947002  0.9992137302304371  0.9091259967053702
  0.9985277802856629  0.2824211951036659  0.0936262719648795
  0.6688983316359440  0.6958055093351234  0.0773266998282836
  0.3445614163963597  0.3427619759044092  0.1123951797213323
  0.3198929449930432  0.6700092826500210  0.0877284483802683
  0.6881458814332362  0.3356490372115601  0.0954474182220082
  0.2043396331988774  0.7888386122638025  0.1224609086637969
  0.8201176033772555  0.2392048652549050  0.1259357758471111
  0.6030255588667970  0.6179026556265725  0.1577053594952247
  0.4249369634615974  0.4232603795267025  0.1833121960267263
  0.4127362595661310  0.6118441615119110  0.1621018964215324
  0.6157551916571720  0.4212179185877289  0.1692009313990326
  0.1656448393402314  0.1209848430551759  0.2218019932194295
  0.8831081605261488  0.9036305194210783  0.1935422194624863
  0.6278888173033152  0.6549986000680192  0.2732794398165410
  0.3646719771675464  0.4154112759864574  0.3054605042392424
  0.9225312077001107  0.1172985844223220  0.3339352778637306
  0.1055722123095393  0.9068640513909614  0.3333943368015042
  0.1136790630423121  0.0996841181517496  0.3363636611431389
  0.9170178947745100  0.9270058902243505  0.3136345700119918
  0.7433683647095393  0.3229367440333917  0.3785240451885556
  0.2891380912241530  0.7030641896140963  0.3727369703301306
  0.8434463660042368  0.1933741975258485  0.4092631212903441
  0.1707996294930112  0.8176917257426766  0.4076346373288615
  0.1824185348261480  0.1740893829026717  0.4169318672297919
  0.8356124761326100  0.8500258607367783  0.3870348682776168
  0.9008322516124281  0.7263395374076538  0.4799943291795756
  0.0883372578828627  0.2730648310078507  0.5128405543478678
  0.7382996312169254  0.0828150776055878  0.4928836740043891
  0.2680760184037680  0.0676979548882457  0.5076970425149767
  0.7860898209553184  0.6577685004668794  0.4325060161667054
  0.2716049548823136  0.9156010262737908  0.5060611285204217
  0.9384467344596814  0.2572374614624309  0.5184127311063520
  0.7322234967684338  0.9302593820909877  0.4864212242423918
  0.1017184922287271  0.4716118541590149  0.5544683638382821
  0.5853763141537343  0.1707428331787284  0.4787357019904519
  0.7972306439985815  0.4919813986102142  0.4038963401194309
  0.4180089498492379  0.8371153823091788  0.5077770645598889
  0.1564752441935084  0.7962321064672082  0.5852365823420556
  0.8305055501601757  0.1559450603629315  0.5998645998978063
  0.8177450820152998  0.8177279277393907  0.5806729209029555
  0.1676505717341357  0.1459351151009471  0.6071720899475963
  0.7549345472325086  0.6495043359495298  0.6222797537878790
  0.2435139996913094  0.2952831974105479  0.6394140538338746
  0.0843013650057074  0.8736973479794656  0.6628739263262133
  0.8946832194696555  0.0713513964689128  0.6767916083777124
  0.8949507289330256  0.8827013179151351  0.6614333479927268
  0.0881804436785814  0.0687674501823352  0.6815882110469360
  0.6365267873116736  0.3755110650213425  0.7110984260846607
  0.3493354146196452  0.5797149166262159  0.7090138185650119
  0.1071428465741704  0.8437761794868166  0.7800678945550032
  0.8351434408114429  0.0804013615455617  0.7912406644944596
  0.3922008745130299  0.3834662848963362  0.8409851268596071
  0.5824739608169338  0.5831349252793032  0.8233776191067861
  0.5842455258357120  0.3910004711743227  0.8263840869033388
  0.3888472526282385  0.5695179724185380  0.8265124744217474
  0.2310542489269238  0.1642785604401666  0.8881363319922428
  0.7040102230017382  0.8325244162109442  0.8519666038894940
  0.3253504592491439  0.3005173763477202  0.9191785641424346
  0.6522575832845803  0.6707568625053995  0.8965672607538195
  0.6556818229943744  0.3143152279260875  0.9041402175101538
  0.3073147497343456  0.6407397007320910  0.9023866435498391
  0.5077478371123689  0.3914431658644943  0.0627064065580925
  0.5050771718541824  0.6240539085956200  0.0478142304315199
  0.0013750912731751  0.8797412237115552  0.4360259391326053
  0.0091295999875172  0.1211355480227141  0.4472381068445230
  0.8917451789594608  0.0061524024149975  0.4383057461033957
  0.1217059576866717  0.9988840393902905  0.4467479686370552
  0.0020541462645767  0.1024480675537731  0.5641704639080771
  0.9928618278049441  0.8661527156008901  0.5505364445225638
  0.1163681759000710  0.9846019038238438  0.5621047077201240
  0.8823323334722772  0.9906400189716607  0.5545278357470309
  0.4932241579404035  0.6135439707732360  0.9343814150126235
  0.6086432712116263  0.4930129006070061  0.9386690338611743
  0.6260595085905791  0.5042914768899607  0.0548147330434432
  0.3853260932969107  0.5043372139625575  0.0605460014455375
  0.4951284208546127  0.3736222773393152  0.9469539109284710
  0.3746918294098052  0.4883699290358265  0.9468364107717235
 
  0.00000000E+00  0.00000000E+00  0.00000000E+00
  0.00000000E+00  0.00000000E+00  0.00000000E+00
  0.00000000E+00  0.00000000E+00  0.00000000E+00
  0.00000000E+00  0.00000000E+00  0.00000000E+00
  0.00000000E+00  0.00000000E+00  0.00000000E+00
  0.00000000E+00  0.00000000E+00  0.00000000E+00
  0.00000000E+00  0.00000000E+00  0.00000000E+00
  0.00000000E+00  0.00000000E+00  0.00000000E+00
  0.00000000E+00  0.00000000E+00  0.00000000E+00
  0.00000000E+00  0.00000000E+00  0.00000000E+00
  0.00000000E+00  0.00000000E+00  0.00000000E+00
  0.00000000E+00  0.00000000E+00  0.00000000E+00
  0.00000000E+00  0.00000000E+00  0.00000000E+00
  0.00000000E+00  0.00000000E+00  0.00000000E+00
  0.00000000E+00  0.00000000E+00  0.00000000E+00
  0.00000000E+00  0.00000000E+00  0.00000000E+00
  0.00000000E+00  0.00000000E+00  0.00000000E+00
  0.00000000E+00  0.00000000E+00  0.00000000E+00
  0.00000000E+00  0.00000000E+00  0.00000000E+00
  0.00000000E+00  0.00000000E+00  0.00000000E+00
  0.00000000E+00  0.00000000E+00  0.00000000E+00
  0.00000000E+00  0.00000000E+00  0.00000000E+00
  0.00000000E+00  0.00000000E+00  0.00000000E+00
  0.00000000E+00  0.00000000E+00  0.00000000E+00
  0.00000000E+00  0.00000000E+00  0.00000000E+00
  0.00000000E+00  0.00000000E+00  0.00000000E+00
  0.00000000E+00  0.00000000E+00  0.00000000E+00
  0.00000000E+00  0.00000000E+00  0.00000000E+00
  0.00000000E+00  0.00000000E+00  0.00000000E+00
  0.00000000E+00  0.00000000E+00  0.00000000E+00
  0.00000000E+00  0.00000000E+00  0.00000000E+00
  0.00000000E+00  0.00000000E+00  0.00000000E+00
  0.00000000E+00  0.00000000E+00  0.00000000E+00
  0.00000000E+00  0.00000000E+00  0.00000000E+00
  0.00000000E+00  0.00000000E+00  0.00000000E+00
  0.00000000E+00  0.00000000E+00  0.00000000E+00
  0.00000000E+00  0.00000000E+00  0.00000000E+00
  0.00000000E+00  0.00000000E+00  0.00000000E+00
  0.00000000E+00  0.00000000E+00  0.00000000E+00
  0.00000000E+00  0.00000000E+00  0.00000000E+00
  0.00000000E+00  0.00000000E+00  0.00000000E+00
  0.00000000E+00  0.00000000E+00  0.00000000E+00
  0.00000000E+00  0.00000000E+00  0.00000000E+00
  0.00000000E+00  0.00000000E+00  0.00000000E+00
  0.00000000E+00  0.00000000E+00  0.00000000E+00
  0.00000000E+00  0.00000000E+00  0.00000000E+00
  0.00000000E+00  0.00000000E+00  0.00000000E+00
  0.00000000E+00  0.00000000E+00  0.00000000E+00
  0.00000000E+00  0.00000000E+00  0.00000000E+00
  0.00000000E+00  0.00000000E+00  0.00000000E+00
  0.00000000E+00  0.00000000E+00  0.00000000E+00
  0.00000000E+00  0.00000000E+00  0.00000000E+00
  0.00000000E+00  0.00000000E+00  0.00000000E+00
  0.00000000E+00  0.00000000E+00  0.00000000E+00
  0.00000000E+00  0.00000000E+00  0.00000000E+00
  0.00000000E+00  0.00000000E+00  0.00000000E+00
  0.00000000E+00  0.00000000E+00  0.00000000E+00
  0.00000000E+00  0.00000000E+00  0.00000000E+00
  0.00000000E+00  0.00000000E+00  0.00000000E+00
  0.00000000E+00  0.00000000E+00  0.00000000E+00
  0.00000000E+00  0.00000000E+00  0.00000000E+00
  0.00000000E+00  0.00000000E+00  0.00000000E+00
  0.00000000E+00  0.00000000E+00  0.00000000E+00
  0.00000000E+00  0.00000000E+00  0.00000000E+00
  0.00000000E+00  0.00000000E+00  0.00000000E+00
  0.00000000E+00  0.00000000E+00  0.00000000E+00
  0.00000000E+00  0.00000000E+00  0.00000000E+00
  0.00000000E+00  0.00000000E+00  0.00000000E+00
  0.00000000E+00  0.00000000E+00  0.00000000E+00
  0.00000000E+00  0.00000000E+00  0.00000000E+00
  0.00000000E+00  0.00000000E+00  0.00000000E+00
  0.00000000E+00  0.00000000E+00  0.00000000E+00
  0.00000000E+00  0.00000000E+00  0.00000000E+00
  0.00000000E+00  0.00000000E+00  0.00000000E+00
  0.00000000E+00  0.00000000E+00  0.00000000E+00
  0.00000000E+00  0.00000000E+00  0.00000000E+00
  0.00000000E+00  0.00000000E+00  0.00000000E+00
  0.00000000E+00  0.00000000E+00  0.00000000E+00
  0.00000000E+00  0.00000000E+00  0.00000000E+00
  0.00000000E+00  0.00000000E+00  0.00000000E+00
  0.00000000E+00  0.00000000E+00  0.00000000E+00
  0.00000000E+00  0.00000000E+00  0.00000000E+00
  0.00000000E+00  0.00000000E+00  0.00000000E+00
  0.00000000E+00  0.00000000E+00  0.00000000E+00
  0.00000000E+00  0.00000000E+00  0.00000000E+00
  0.00000000E+00  0.00000000E+00  0.00000000E+00
  0.00000000E+00  0.00000000E+00  0.00000000E+00
  0.00000000E+00  0.00000000E+00  0.00000000E+00
  0.00000000E+00  0.00000000E+00  0.00000000E+00
  0.00000000E+00  0.00000000E+00  0.00000000E+00
  0.00000000E+00  0.00000000E+00  0.00000000E+00
  0.00000000E+00  0.00000000E+00  0.00000000E+00
  0.00000000E+00  0.00000000E+00  0.00000000E+00
  0.00000000E+00  0.00000000E+00  0.00000000E+00
  0.00000000E+00  0.00000000E+00  0.00000000E+00
  0.00000000E+00  0.00000000E+00  0.00000000E+00
  0.00000000E+00  0.00000000E+00  0.00000000E+00
  0.00000000E+00  0.00000000E+00  0.00000000E+00
  0.00000000E+00  0.00000000E+00  0.00000000E+00
  0.00000000E+00  0.00000000E+00  0.00000000E+00
  0.00000000E+00  0.00000000E+00  0.00000000E+00
  0.00000000E+00  0.00000000E+00  0.00000000E+00
  0.00000000E+00  0.00000000E+00  0.00000000E+00
  0.00000000E+00  0.00000000E+00  0.00000000E+00
  0.00000000E+00  0.00000000E+00  0.00000000E+00
  0.00000000E+00  0.00000000E+00  0.00000000E+00
  0.00000000E+00  0.00000000E+00  0.00000000E+00
  0.00000000E+00  0.00000000E+00  0.00000000E+00
  0.00000000E+00  0.00000000E+00  0.00000000E+00
  0.00000000E+00  0.00000000E+00  0.00000000E+00
  0.00000000E+00  0.00000000E+00  0.00000000E+00
  0.00000000E+00  0.00000000E+00  0.00000000E+00
  0.00000000E+00  0.00000000E+00  0.00000000E+00
  0.00000000E+00  0.00000000E+00  0.00000000E+00
  0.00000000E+00  0.00000000E+00  0.00000000E+00
  0.00000000E+00  0.00000000E+00  0.00000000E+00
  0.00000000E+00  0.00000000E+00  0.00000000E+00
  0.00000000E+00  0.00000000E+00  0.00000000E+00
  0.00000000E+00  0.00000000E+00  0.00000000E+00
  0.00000000E+00  0.00000000E+00  0.00000000E+00
  0.00000000E+00  0.00000000E+00  0.00000000E+00
  0.00000000E+00  0.00000000E+00  0.00000000E+00
  0.00000000E+00  0.00000000E+00  0.00000000E+00
  0.00000000E+00  0.00000000E+00  0.00000000E+00
  0.00000000E+00  0.00000000E+00  0.00000000E+00
  0.00000000E+00  0.00000000E+00  0.00000000E+00
  0.00000000E+00  0.00000000E+00  0.00000000E+00
  0.00000000E+00  0.00000000E+00  0.00000000E+00
  0.00000000E+00  0.00000000E+00  0.00000000E+00
  0.00000000E+00  0.00000000E+00  0.00000000E+00
  0.00000000E+00  0.00000000E+00  0.00000000E+00
  0.00000000E+00  0.00000000E+00  0.00000000E+00
  0.00000000E+00  0.00000000E+00  0.00000000E+00
  0.00000000E+00  0.00000000E+00  0.00000000E+00
  0.00000000E+00  0.00000000E+00  0.00000000E+00
  0.00000000E+00  0.00000000E+00  0.00000000E+00
  0.00000000E+00  0.00000000E+00  0.00000000E+00
  0.00000000E+00  0.00000000E+00  0.00000000E+00
  0.00000000E+00  0.00000000E+00  0.00000000E+00
  0.00000000E+00  0.00000000E+00  0.00000000E+00
  0.00000000E+00  0.00000000E+00  0.00000000E+00
  0.00000000E+00  0.00000000E+00  0.00000000E+00
  0.00000000E+00  0.00000000E+00  0.00000000E+00
  0.00000000E+00  0.00000000E+00  0.00000000E+00
  0.00000000E+00  0.00000000E+00  0.00000000E+00
  0.00000000E+00  0.00000000E+00  0.00000000E+00
  0.00000000E+00  0.00000000E+00  0.00000000E+00
  0.00000000E+00  0.00000000E+00  0.00000000E+00
  0.00000000E+00  0.00000000E+00  0.00000000E+00
  0.00000000E+00  0.00000000E+00  0.00000000E+00
  0.00000000E+00  0.00000000E+00  0.00000000E+00
  0.00000000E+00  0.00000000E+00  0.00000000E+00
  0.00000000E+00  0.00000000E+00  0.00000000E+00
  0.00000000E+00  0.00000000E+00  0.00000000E+00
  0.00000000E+00  0.00000000E+00  0.00000000E+00
  0.00000000E+00  0.00000000E+00  0.00000000E+00
  0.00000000E+00  0.00000000E+00  0.00000000E+00
  0.00000000E+00  0.00000000E+00  0.00000000E+00
  0.00000000E+00  0.00000000E+00  0.00000000E+00
  0.00000000E+00  0.00000000E+00  0.00000000E+00
  0.00000000E+00  0.00000000E+00  0.00000000E+00
  0.00000000E+00  0.00000000E+00  0.00000000E+00
  0.00000000E+00  0.00000000E+00  0.00000000E+00
  0.00000000E+00  0.00000000E+00  0.00000000E+00
  0.00000000E+00  0.00000000E+00  0.00000000E+00
  0.00000000E+00  0.00000000E+00  0.00000000E+00
  0.00000000E+00  0.00000000E+00  0.00000000E+00
  0.00000000E+00  0.00000000E+00  0.00000000E+00
  0.00000000E+00  0.00000000E+00  0.00000000E+00
  0.00000000E+00  0.00000000E+00  0.00000000E+00
  0.00000000E+00  0.00000000E+00  0.00000000E+00
  0.00000000E+00  0.00000000E+00  0.00000000E+00
  0.00000000E+00  0.00000000E+00  0.00000000E+00
  0.00000000E+00  0.00000000E+00  0.00000000E+00
  0.00000000E+00  0.00000000E+00  0.00000000E+00
  0.00000000E+00  0.00000000E+00  0.00000000E+00
  0.00000000E+00  0.00000000E+00  0.00000000E+00
  0.00000000E+00  0.00000000E+00  0.00000000E+00
  0.00000000E+00  0.00000000E+00  0.00000000E+00
  0.00000000E+00  0.00000000E+00  0.00000000E+00
  0.00000000E+00  0.00000000E+00  0.00000000E+00
  0.00000000E+00  0.00000000E+00  0.00000000E+00
  0.00000000E+00  0.00000000E+00  0.00000000E+00
  0.00000000E+00  0.00000000E+00  0.00000000E+00
  0.00000000E+00  0.00000000E+00  0.00000000E+00
  0.00000000E+00  0.00000000E+00  0.00000000E+00
  0.00000000E+00  0.00000000E+00  0.00000000E+00
  0.00000000E+00  0.00000000E+00  0.00000000E+00
  0.00000000E+00  0.00000000E+00  0.00000000E+00
  0.00000000E+00  0.00000000E+00  0.00000000E+00
  0.00000000E+00  0.00000000E+00  0.00000000E+00
  0.00000000E+00  0.00000000E+00  0.00000000E+00
  0.00000000E+00  0.00000000E+00  0.00000000E+00
  0.00000000E+00  0.00000000E+00  0.00000000E+00
  0.00000000E+00  0.00000000E+00  0.00000000E+00
  0.00000000E+00  0.00000000E+00  0.00000000E+00
  0.00000000E+00  0.00000000E+00  0.00000000E+00
  0.00000000E+00  0.00000000E+00  0.00000000E+00
  0.00000000E+00  0.00000000E+00  0.00000000E+00
  0.00000000E+00  0.00000000E+00  0.00000000E+00
  0.00000000E+00  0.00000000E+00  0.00000000E+00
  0.00000000E+00  0.00000000E+00  0.00000000E+00
  0.00000000E+00  0.00000000E+00  0.00000000E+00
  0.00000000E+00  0.00000000E+00  0.00000000E+00
  0.00000000E+00  0.00000000E+00  0.00000000E+00
  0.00000000E+00  0.00000000E+00  0.00000000E+00
  0.00000000E+00  0.00000000E+00  0.00000000E+00
  0.00000000E+00  0.00000000E+00  0.00000000E+00
  0.00000000E+00  0.00000000E+00  0.00000000E+00
  0.00000000E+00  0.00000000E+00  0.00000000E+00
  0.00000000E+00  0.00000000E+00  0.00000000E+00
  0.00000000E+00  0.00000000E+00  0.00000000E+00
  0.00000000E+00  0.00000000E+00  0.00000000E+00
  0.00000000E+00  0.00000000E+00  0.00000000E+00
  0.00000000E+00  0.00000000E+00  0.00000000E+00
  0.00000000E+00  0.00000000E+00  0.00000000E+00
  0.00000000E+00  0.00000000E+00  0.00000000E+00
  0.00000000E+00  0.00000000E+00  0.00000000E+00
  0.00000000E+00  0.00000000E+00  0.00000000E+00
  0.00000000E+00  0.00000000E+00  0.00000000E+00
  0.00000000E+00  0.00000000E+00  0.00000000E+00
  0.00000000E+00  0.00000000E+00  0.00000000E+00
  0.00000000E+00  0.00000000E+00  0.00000000E+00
  0.00000000E+00  0.00000000E+00  0.00000000E+00
  0.00000000E+00  0.00000000E+00  0.00000000E+00
  0.00000000E+00  0.00000000E+00  0.00000000E+00
  0.00000000E+00  0.00000000E+00  0.00000000E+00
  0.00000000E+00  0.00000000E+00  0.00000000E+00
  0.00000000E+00  0.00000000E+00  0.00000000E+00
  0.00000000E+00  0.00000000E+00  0.00000000E+00
  0.00000000E+00  0.00000000E+00  0.00000000E+00
  0.00000000E+00  0.00000000E+00  0.00000000E+00
  0.00000000E+00  0.00000000E+00  0.00000000E+00
  0.00000000E+00  0.00000000E+00  0.00000000E+00
  0.00000000E+00  0.00000000E+00  0.00000000E+00
  0.00000000E+00  0.00000000E+00  0.00000000E+00
  0.00000000E+00  0.00000000E+00  0.00000000E+00
  0.00000000E+00  0.00000000E+00  0.00000000E+00
  0.00000000E+00  0.00000000E+00  0.00000000E+00
  0.00000000E+00  0.00000000E+00  0.00000000E+00
  0.00000000E+00  0.00000000E+00  0.00000000E+00
  0.00000000E+00  0.00000000E+00  0.00000000E+00
  0.00000000E+00  0.00000000E+00  0.00000000E+00
  0.00000000E+00  0.00000000E+00  0.00000000E+00
  0.00000000E+00  0.00000000E+00  0.00000000E+00
  0.00000000E+00  0.00000000E+00  0.00000000E+00
  0.00000000E+00  0.00000000E+00  0.00000000E+00
  0.00000000E+00  0.00000000E+00  0.00000000E+00
