# Supplementary material for: Dramatic Enhancement of Rare-Earth Metal–Organic Framework Stability Via Metal Cluster Fluorination
Source: JACS Au. 2022 Aug 9;2(8):1889–98. doi: 10.1021/jacsau.2c00259 (PMC9400048; doi:10.1021/jacsau.2c00259)
Supplement: Supplementary file 2 — au2c00259_si_002.zip [file au2c00259_si_002.zip › jacs_supplement/poscars/empty_stability/dobdc/hydroxide/eu/tmp.xyz]

         264

H       10.4770009117         7.7378854696         2.0735357669
H        5.1703261115         8.1648084262         1.9937046207
H       13.5909780139         4.1527946987         3.2170912328
H        3.5099423457        14.0874858551         2.5556148509
H        7.6095168211         5.3861241629         2.1706132016
H       11.9712901690        12.6780058965         2.6733834835
H        3.9441650839         3.6172550409         3.2076264835
H        2.7007792011        14.2408680542         4.6269849690
H       13.7047278718         3.0552324287         5.1137932117
H       13.9508864326        14.3734358844         5.1775564001
H        2.0332485972         1.8042557167         5.6503571290
H        4.5219501220         7.4713769728         6.9061430228
H       10.6914175097         9.4088258857         6.6578816599
H        9.3741150344         5.2205065545         6.2041769586
H        5.1899449848        10.0362165864         5.4971134767
H        3.3625786877         5.3952605226         7.8363027025
H       12.1299262301        11.0516973878         7.3804442375
H       15.1574627795         2.8178355245         9.0149492249
H       12.9212409370        15.5197941715         8.8229715129
H        3.5084501745        11.7479528001         8.1895958299
H        9.5656990791         4.3156884536         8.2892044143
H        0.2483817924        13.0889551951         8.5900098120
H        9.7800582407        12.6890647531        10.4261526683
H       12.6720134437         5.9216586995        11.0094039870
H        7.8681576238        11.0867539410        10.0901610799
H       11.1462490789         7.9466898469        11.2044536616
H        5.6732137535        12.0048787562        10.2671130879
H       12.1124057512        10.0275616781        10.4811035967
H       15.2723946550         2.5588415218        12.7647220124
H        2.5824599687         0.2368875119        12.6228823510
H        0.1822026605        12.8198468390        12.4465857244
H        4.7104139495         5.4814540721        13.5747616693
H       12.9961370584        15.1977741117        12.5956228278
H       11.0155121810         9.7081747161        13.1555739545
H        4.0717667662        10.9900148213        13.3441789393
H       11.8965749266         4.1278778878        13.9123087787
H       10.3661918969         9.4614301985        15.2955927754
H        5.2452185228         5.7276212007        15.6566129870
H       10.0204929416         6.1080897712        16.2739392011
H        5.3147576740         9.1690147268        13.9171019127
H        2.7867690891        13.7676148044        17.6264250801
H       12.4815128984         0.8642470286        18.0237038560
H        2.4265210547         1.7636996610        16.5886699403
H       13.2697766600        13.3357456054        16.3185009166
H        3.9548107852        12.0466646643        18.1724004652
H       11.4172456330         2.6886455568        18.6389627248
H        4.2239586281         3.5059441108        19.2547177527
H       12.5116040524        13.1811766090        18.3405279701
H        8.0404659311        10.2639125775        18.9882530640
H       10.3764071447         7.4359419654        19.3919930896
H        7.6308180625         4.9660620753        19.5620423820
H        5.1557692056         7.8349066594        19.2702134259
H        4.0195299336        14.2865884230        19.7803334575
H        2.6227730833         0.4701724550         8.6352346872
H        5.4724885356         2.4901989908        20.4066771655
H        2.0212002476         4.0339074832        21.0551564996
H        4.0115389679         1.2009460886        19.2275467166
H        2.1473876550         7.5699811249        11.2518491774
H        8.0077778612         2.1947089452        10.6698981095
H       13.5110964161         5.0832267137        21.0311483520
H        7.8079585451        13.8945276433         0.5187301846
H        9.3641791280        15.2760851789         1.4590763038
H        1.6444089650         8.3277588865         0.1743453245
H        0.0475503536         9.8827829015         0.3727202145
H       15.1650125988         3.4812775101        20.7687713181
H        8.0847768353        10.5065251703         1.9246618249
H        0.7472632508         9.2698601953        10.7856112859
H        6.3085287789         0.6769239456        10.6692294209
C        6.1085542335        14.7220454720        20.7150064163
C        7.5598799704         3.0933119560         0.4756279436
C       12.5560016217         7.4331882534         0.0912584447
C        7.1959840071         1.6727890640         0.1264385721
C        7.8953570192         0.4991851735         0.4766414088
C       15.0799884074         8.0737424946         0.1526379885
C        5.5355393813        13.3833818676        20.4977096475
C       10.3555342763        10.5807087600         3.0370551604
C        5.1113053317         5.9607886464         3.4768138936
C        5.3717488692        10.6845271896         2.9921368545
C       10.0509081493         5.6557926374         3.6564290182
C       12.0111135091        12.3166224489         3.7049572401
C        3.7981683502         4.0139523317         4.2159840868
C        3.9203625940        12.6717879324         3.7592117160
C       12.1158029242         4.3454685574         4.3908394407
C       11.2815441556        11.1882450634         4.0487697127
C        4.3120623328         5.2564938393         4.5300973717
C        4.6128239562        11.4673008816         4.0213682144
C       10.8586305556         4.9312739163         4.6943154355
C       12.7516040417         3.5480828354         5.3464584095
C        3.2403943865        13.3005321253         4.7983255561
C        3.0860256180         3.2667808548         5.1653011897
C       12.7852068567        13.0042623492         4.6576207127
C       11.3680196780        10.6814569672         5.3772033797
C        4.0947943924         5.8148287315         5.8235891321
C        4.6183358999        10.9535687169         5.3167110147
C       10.3402514520         4.7556641893         5.9645608872
C       12.2302213794         3.3374765982         6.6136559497
C        3.2369026087        12.7827972556         6.0966540890
C        2.9716995693         3.7630453088         6.4988175725
C       12.7946757333        12.5444647785         6.0030365335
C       10.9960192856         3.9772308700         6.9542242930
C        3.9463660916        11.5863091430         6.3578380803
C        3.4835940200         5.0185848244         6.8149454923
C       12.0951074890        11.3990889687         6.3418576321
C       13.0220348833         2.4691035164         7.5403421124
C        2.5219117450        13.5034976106         7.1748502282
C        2.2824626956         2.9377714779         7.5210575124
C       13.5506637750        13.2599703854         7.0597170654
C       14.2198658146         8.9538815190        10.7298621242
C        6.6843515556        14.1424717440        10.5048783837
C       14.9856273033         4.7471668984        11.0902427140
C       10.8851886736        15.0165968119        10.7032566807
C       14.7829348663         6.2302512713        11.0819391213
C        9.4052530201        14.7768989497        10.6394494368
C       13.4621583330         6.6795834668        10.9921768563
C        8.9981662735        13.4521241958        10.4873384597
C       13.1586007587         8.0268757267        10.8355973512
C        7.6502243299        13.1134246621        10.4075380984
C       13.9924551301        10.3743310780        10.4474540039
C        5.2504057889        13.8637644645        10.4420677274
C        2.6457702672        13.1677141368        13.7815247638
C       13.0746931822         1.8161487627        14.2775373525
C       13.5013149068        12.7129956759        13.8259447239
C        2.3553548446         2.3560885420        14.0523652933
C        4.0546704061        11.2206097088        14.4114540154
C       11.7574090915         3.7885237506        14.9427293654
C       11.7643131671        10.9153435454        14.4778768640
C        3.9328924627         4.2389280340        14.7883764702
C        3.3514846492        12.3482177322        14.8121860127
C       12.3487306545         2.5868746770        15.3387865731
C       12.6121592221        12.0088193197        14.8001374636
C        3.1313721043         3.1036211034        15.0871072655
C        4.6058642112         4.8584437466        15.8448497647
C       11.0181139565        10.3170739676        15.5083501414
C       11.0546227678         4.6044553946        15.8470605327
C        4.7265105532        10.3712793520        15.3200430491
C        3.3060638763        12.6503988090        16.1965231970
C       12.2202180978         2.1731060915        16.6791215758
C       12.6218500905        12.4740970886        16.1087398897
C        3.0628696207         2.6358697034        16.4064339326
C        4.5683755329         4.3567131864        17.1441643572
C       11.0617932506        10.7613380151        16.8229600525
C       10.9540924257         4.1916613509        17.2034250975
C        4.6900966533        10.7044612146        16.7034291206
C        3.7748608878         3.2354093859        17.4399212344
C       11.8626724148        11.8908524318        17.1222193317
C       11.5334261295         2.9900286901        17.5884702111
C        3.9699140226        11.8180780866        17.0991259631
C        5.3533964691         5.0752555121        18.1698783093
C       10.3105545381         9.9880578511        17.8582037813
C       10.2402143950         5.0294760169        18.1977728074
C        5.4237834332         9.9669097390        17.7742236803
C       15.5355860749         8.5224763725        10.8756420789
C        7.0814375356        15.4672467025        10.6579792201
C        1.1245769476         6.2699951617        21.1401148617
C        5.9970547503         1.5598020240        20.6260150975
C        5.4512101423         0.3403203597        20.2708991238
C        0.0725477351         5.3462795838        21.0258643501
C        2.5434517977         5.8787608406        21.1460513181
C        0.2595810906         7.1775230930        11.0504330457
C        7.3274924126        14.8290425391         0.2054425242
C        8.4363860178         0.2565922771        10.6668472157
C       14.0085481865         7.1035101421         0.0454273010
C        0.8073906427         7.6239845514         0.0845947149
C       14.3561398875         5.7800327617        21.0958982377
O        8.7629300352         3.4751527689         0.4663370410
O        6.1350085601        12.3408802961        20.7849795328
O       12.1249040689         8.5998454650         0.0404368727
O        4.3021171088        13.3382492005        19.9834031598
O        6.5458137081         3.8321876186         0.7015468823
O       11.8197354883         6.3981669129         0.1691846651
O        9.0686164268         0.6051100365         1.1559643588
O       14.7990889607         9.3896156578         0.3090401917
O        7.6752864437         6.1718999733         1.5946892854
O        9.6966588298         7.8717611981         1.5049182430
O        5.8710183486         8.1135956416         1.3183512578
O       10.6298856376        10.8063015210         1.8086263280
O        4.8035345895         5.6534123412         2.2801114703
O        5.0140821943        10.7801985719         1.7739007717
O       10.2230938587         5.2443294729         2.4680795801
O        3.9588049805        13.2214507340         2.5119593944
O       12.7121079106         4.5809646136         3.1987495287
O        9.3509832939         9.9402806335         3.4612143836
O        6.0360601601         6.7482085978         3.8257598952
O        6.3101094667         9.9487859307         3.4281431555
O        9.2547143224         6.5694475363         4.0277924712
O        2.5462027059         2.1043130638         4.8002644645
O       13.4847797756        14.0806588199         4.3017112181
O       10.7944999413         9.5191303199         5.6641306654
O        4.4188766818         7.0876187568         5.9725493220
O       13.9644155117         1.7666174826         7.0293980590
O        1.7894186096        14.4959956576         6.9043813358
O        1.5737747943         1.9464534192         7.0660693773
O       14.2892466980        14.2623906906         6.6797523217
O       10.4717174755         3.8237127597         8.1564922821
O        3.9929236680        11.0496336863         7.6051932119
O       12.7297352292         2.5045205591         8.7690874568
O        2.7125266575        13.0468592575         8.3794541454
O        2.4142047731         3.2081405899         8.7425339797
O       13.4343231426        12.8624097528         8.2420856777
O        0.2318498390        13.8291389038         9.2239402712
O       15.3867847755         1.9991461862         9.4911303514
O       13.7386421621        15.4749681875         9.3517409159
O        1.9650098456         0.3733243110         9.3484415806
O       14.9147039393        11.2023541401        10.3424509340
O        0.5780793935         4.3014853732        10.9800680123
O       11.3151772049         0.6259218962        10.8512382043
O        4.3965462717        14.7648426269        10.5003575684
O       12.7457562196        10.7997559797        10.2787364096
O        4.8453010661        12.6059527866        10.3190445410
O       13.9384660436         4.0242439771        11.1362541275
O       11.6051172871        13.9776493803        10.5586545577
O       11.8828461386         8.4912266176        10.7269000403
O        7.1971622332        11.8526719248        10.2454626504
O       15.4148722337         1.7955809349        12.1738894871
O        0.2580181512        13.5626875351        11.8196170902
O        1.9422494163         0.1679536416        11.8901472995
O       13.7847333112        15.2384125419        12.0244760286
O        2.9410310503        12.9562865803        12.5565567021
O       12.6990264638         2.0507922017        13.0854611532
O       13.3985701529        12.4116265896        12.6004579082
O        2.5717123852         2.6806743023        12.8380045776
O       11.6925660852        10.4540024941        13.2242164163
O        4.0693194288         4.7305729463        13.5421490626
O        1.7935210111        14.0083226312        14.1927376048
O       14.0081458377         1.0305327967        14.6184750134
O       14.3069528738        13.5792676885        14.3018707126
O        1.5577874665         1.4456744490        14.4363882215
O       10.5183087009         5.7491196866        15.4319860651
O        5.3587005652         9.2816765967        14.9242878117
O        2.6588073702        13.7479192748        16.6562731193
O       12.7325316586         0.9784547209        17.0861076410
O        6.1549521148         5.9646591518        17.7928324580
O        9.4798173598         9.1086687328        17.4732352507
O        9.5779493239         6.0332458853        17.7143902102
O        6.3469443546         9.1671748837        17.4511348571
O        3.7063924665         2.7667003608        18.7272468086
O       11.8924391696        12.4242071529        18.3719295870
O        5.1390166414         4.7246475432        19.4002076100
O       10.5813004706        10.2614150488        19.0728249955
O       10.3178494204         4.7398395904        19.4174763141
O        5.0785694364        10.2563841541        18.9712412783
O        7.9405163198         9.6958709238        19.7734209025
O        7.7134405923         5.7944065934        20.0651868009
O        5.8950557452         7.8099434207        19.9119287752
O        9.6248172439         7.5972635792        19.9934362885
O        3.4555582358         6.7106079842        21.1750424611
O        2.8541975549         4.5806901151        21.1357017456
O        4.2689741391         0.2814153698        19.5786274106
O        0.3824195051         4.0083735627        20.8904631945
O        7.9425386277         9.9696005086         1.1178316208
O        1.5242796943         6.7860884051        11.2252124529
O        8.8115574700         1.5334859107        10.7318647115
Eu        5.8057813189         6.0110011607         0.2195922708
Eu        9.9179584821         9.5577438084        21.1492438636
Eu        9.5885370602         5.7553173485         0.2970983657
Eu        6.0392437333         9.8984711076        21.0517496205
Eu        7.7712734608         8.1232139970         2.8982848122
Eu        0.0085542464         0.2604864846         7.9383181727
Eu        2.1313771220        13.9220763410        10.5649806690
Eu       13.4253183136         1.7166178955        10.8627756662
Eu       13.8559660361        13.4293206086        10.5372329409
Eu        1.6448452321         2.2565133207        10.7925275031
Eu        0.0516652524        15.3766452301        13.4237290974
Eu        7.8055119123         7.6115685509        18.4626153096
