# Supplementary material for: Dramatic Enhancement of Rare-Earth Metal–Organic Framework Stability Via Metal Cluster Fluorination
Source: JACS Au. 2022 Aug 9;2(8):1889–98. doi: 10.1021/jacsau.2c00259 (PMC9400048; doi:10.1021/jacsau.2c00259)
Supplement: Supplementary file 2 — au2c00259_si_002.zip [file au2c00259_si_002.zip › jacs_supplement/poscars/empty_stability/dobdc/hydroxide/y/tmp.out]

critic2:1> crystal POSCAR
WARNING(grda_init): Could not find data files.
(!) 1. CRITIC_HOME environment variable not set
(!) 2. Not found (install path): /usr/local/share/critic2/cif/cif_core.dic
(!) 3. Not found (pwd): ./cif/cif_core.dic
(!) The cif dict file, the density files, and the structure library
(!) will not be available.
                  _   _     _          ___     
                 (_) | |   (_)        |__ \    
     ___   _ __   _  | |_   _    ___     ) |   
    / __| | '__| | | | __| | |  / __|   / /    
   | (__  | |    | | | |_  | | | (__   / /_    
    \___| |_|    |_|  \__| |_|  \___| |____|   

* CRITIC2: analysis of real-space scalar fields in solids and molecules.
  (c) 1996-2019 A. Otero-de-la-Roza, A. Martin-Pendas, V. Lua~na
  Distributed under GNU GPL v.3 (see COPYING for details)
  Bugs, requests, and rants: aoterodelaroza@gmail.com 
  Website: https://aoterodelaroza.github.io/critic2/
  If you find this software useful, please cite:
  A. Otero-de-la-Roza et al., Comput. Phys. Commun. 185 (2014) 1007-1018.
  A. Otero-de-la-Roza et al., Comput. Phys. Commun. 180 (2009) 157-166.

+ critic2 (development), version 1.0 (git:n/a) 
         host: Darwin-20.6.0
         date: Thu 14 Oct 2021 11:54:38
 compiled dat: /usr/local/share/critic2
      datadir: .
     dic file: ./cif/cif_core.dic
...was found?: F
       spglib: 1.13.0
        libxc: <unavailable>

CRITIC2--2021/11/4, 10:05:24.276

%% crystal POSCAR

File: ./wfc/h__pbe.wfc
WARNING(grid1_read_critic): Atomic density file not found
File: ./wfc/c__pbe.wfc
WARNING(grid1_read_critic): Atomic density file not found
File: ./wfc/o__pbe.wfc
WARNING(grid1_read_critic): Atomic density file not found
File: ./wfc/y__pbe.wfc
WARNING(grid1_read_critic): Atomic density file not found
* Crystal structure
  From: POSCAR
  Lattice parameters (bohr): 29.139236  28.706571  39.899511
  Lattice parameters (ang): 15.419820  15.190863  21.113912
  Lattice angles (degrees): 89.666  89.690  89.769
  Empirical formula: H(17) C(24) O(22) Y(3) 
  Number of non-equivalent atoms in the unit cell: 264
  Number of atoms in the unit cell: 264
  Number of atomic species: 4
  Number of electrons (with zero atomic charge): 1816
  Molar mass (amu, per unit cell): 3696.385
  Cell volume (bohr^3): 33374.11897
  Cell volume (ang^3): 4945.53413
  Density (g/cm^3): 1.241
  Space group (H-M): P1 (1)

+ List of atomic species: 
# spc = atomic species. Z = atomic number. name = atomic name (symbol).
# Q = charge. ZPSP = pseudopotential charge.
# spc  Z   name    Q   ZPSP
   1   1     H     0.0  -- 
   2   6     C     0.0  -- 
   3   8     O     0.0  -- 
   4  39     Y     0.0  -- 

+ List of non-equivalent atoms in the unit cell (cryst. coords.): 
# at = complete list atomic ID. xyz = Cartesian coordinates. spc = atomic species.
# wyck = wyckoff position. name = atomic name (symbol). mult = multiplicity.
# Z = atomic number.
# nat       x              y              z        spc wyck  name   mult  Z 
   1   0.8644150172   0.3212282615   0.0186611847   1    1a    H     1    1 
   2   0.1059930701   0.5336725308   0.0003789073   1    1a    H     1    1 
   3   0.6703288323   0.4931188655   0.0915534771   1    1a    H     1    1 
   4   0.3370377517   0.5212494750   0.0970949964   1    1a    H     1    1 
   5   0.5117558902   0.6759887541   0.0919323844   1    1a    H     1    1 
   6   0.8135761738   0.1558786459   0.1326175561   1    1a    H     1    1 
   7   0.2424753666   0.9074140275   0.1286390294   1    1a    H     1    1 
   8   0.4919892748   0.3353495646   0.0969529062   1    1a    H     1    1 
   9   0.7694985171   0.8005202267   0.1270760368   1    1a    H     1    1 
  10   0.2550888815   0.2342664390   0.1509471969   1    1a    H     1    1 
  11   0.1834395843   0.9127678186   0.2249762112   1    1a    H     1    1 
  12   0.8537145244   0.1387113707   0.2299020062   1    1a    H     1    1 
  13   0.8960100926   0.9169133635   0.2416954960   1    1a    H     1    1 
  14   0.1298095080   0.1072617754   0.2608303148   1    1a    H     1    1 
  15   0.3116400539   0.4429705995   0.3457529141   1    1a    H     1    1 
  16   0.6943214498   0.5910302437   0.3197030370   1    1a    H     1    1 
  17   0.6424853382   0.3723209179   0.2816228531   1    1a    H     1    1 
  18   0.3408580251   0.6327995684   0.2659455634   1    1a    H     1    1 
  19   0.2384784714   0.3227211078   0.3762549520   1    1a    H     1    1 
  20   0.7680711354   0.7067610303   0.3522890651   1    1a    H     1    1 
  21   0.9784324125   0.1762427000   0.4186452066   1    1a    H     1    1 
  22   0.8301878813   0.9939036193   0.4104986995   1    1a    H     1    1 
  23   0.2311822760   0.7431059465   0.3926426929   1    1a    H     1    1 
  24   0.6689161748   0.3411824117   0.3808492031   1    1a    H     1    1 
  25   0.0105101299   0.8327401928   0.4040099120   1    1a    H     1    1 
  26   0.6356502504   0.8235691607   0.4643982634   1    1a    H     1    1 
  27   0.8196135143   0.3640955144   0.5371011022   1    1a    H     1    1 
  28   0.5213069255   0.7272079593   0.4298229720   1    1a    H     1    1 
  29   0.7159136701   0.4751915197   0.5482788676   1    1a    H     1    1 
  30   0.3719696967   0.7491480382   0.4687083340   1    1a    H     1    1 
  31   0.7490491525   0.6350189607   0.5159296566   1    1a    H     1    1 
  32   0.9776162176   0.1638951995   0.5966842756   1    1a    H     1    1 
  33   0.1623468310   0.0042466990   0.5983419951   1    1a    H     1    1 
  34   0.0034647817   0.8230293550   0.5898639442   1    1a    H     1    1 
  35   0.3356749903   0.3229195476   0.6320173816   1    1a    H     1    1 
  36   0.8285700121   0.9794152179   0.5928478392   1    1a    H     1    1 
  37   0.7995117836   0.5736298608   0.6525731028   1    1a    H     1    1 
  38   0.2784212186   0.7200252716   0.6288440330   1    1a    H     1    1 
  39   0.7432672350   0.2679948616   0.6431951471   1    1a    H     1    1 
  40   0.7120385420   0.5773695529   0.7366905241   1    1a    H     1    1 
  41   0.3607672576   0.3520168258   0.7309595512   1    1a    H     1    1 
  42   0.6177566514   0.3981923386   0.7520362699   1    1a    H     1    1 
  43   0.3793152517   0.6240299303   0.6556990881   1    1a    H     1    1 
  44   0.1173618932   0.8414448394   0.8313226231   1    1a    H     1    1 
  45   0.8100703688   0.0705524415   0.8439686543   1    1a    H     1    1 
  46   0.1482835990   0.1176564539   0.7816384030   1    1a    H     1    1 
  47   0.7989986737   0.8897842855   0.7544044406   1    1a    H     1    1 
  48   0.2193526908   0.7479555321   0.8576093173   1    1a    H     1    1 
  49   0.7262920120   0.1838353646   0.8698290778   1    1a    H     1    1 
  50   0.2587612055   0.2358134787   0.9062041789   1    1a    H     1    1 
  51   0.7120420535   0.8934555045   0.8388534057   1    1a    H     1    1 
  52   0.5132033127   0.6675115251   0.8990049401   1    1a    H     1    1 
  53   0.6671473884   0.4830906562   0.9115088811   1    1a    H     1    1 
  54   0.4915361698   0.3209630442   0.9186133931   1    1a    H     1    1 
  55   0.3292208763   0.5088778635   0.9137349615   1    1a    H     1    1 
  56   0.2456448100   0.9191392890   0.9200816589   1    1a    H     1    1 
  57   0.1295041641   0.2514749530   0.0237290699   1    1a    H     1    1 
  58   0.1662384728   0.0193384115   0.4063780826   1    1a    H     1    1 
  59   0.3540816525   0.1622875584   0.9468419871   1    1a    H     1    1 
  60   0.2490986078   0.0831385912   0.9001416620   1    1a    H     1    1 
  61   0.4878458341   0.8815315852   0.0145405678   1    1a    H     1    1 
  62   0.1202043763   0.4970513690   0.4651560780   1    1a    H     1    1 
  63   0.5930827812   0.9674839790   0.0583517247   1    1a    H     1    1 
  64   0.4977871641   0.1181813113   0.5507417651   1    1a    H     1    1 
  65   0.0015980882   0.6373986044   0.9934475854   1    1a    H     1    1 
  66   0.9708964627   0.2156659796   0.0317334866   1    1a    H     1    1 
  67   0.0203533258   0.6036762917   0.4756707557   1    1a    H     1    1 
  68   0.3933458981   0.0190838302   0.5290966854   1    1a    H     1    1 
  69   0.3820555644   0.9417528707   0.9653137182   2    1a    C     1    6 
  70   0.0720650387   0.3984266664   0.0127881215   2    1a    C     1    6 
  71   0.4859114431   0.1942293210   0.0122671239   2    1a    C     1    6 
  72   0.8033661678   0.4758131113   0.9986101974   2    1a    C     1    6 
  73   0.8984158258   0.4556232596   0.0056362461   2    1a    C     1    6 
  74   0.4609857373   0.9445207475   0.9979471097   2    1a    C     1    6 
  75   0.9662915828   0.5176640009   0.0018945365   2    1a    C     1    6 
  76   0.0517962318   0.4876876396   0.0049257949   2    1a    C     1    6 
  77   0.9190598648   0.3669422822   0.0150615653   2    1a    C     1    6 
  78   0.0038404399   0.3380782144   0.0189453652   2    1a    C     1    6 
  79   0.3387303016   0.8564891267   0.9589670208   2    1a    C     1    6 
  80   0.1636785055   0.3717697062   0.0123144874   2    1a    C     1    6 
  81   0.6649703139   0.6650962436   0.1453109508   2    1a    C     1    6 
  82   0.3429760655   0.3774991784   0.1688505670   2    1a    C     1    6 
  83   0.3552391743   0.6796327388   0.1467792166   2    1a    C     1    6 
  84   0.6520918260   0.3520281692   0.1599936088   2    1a    C     1    6 
  85   0.7691425534   0.7807029268   0.1769497106   2    1a    C     1    6 
  86   0.2512084703   0.2530253000   0.2007735073   2    1a    C     1    6 
  87   0.2644294365   0.8109260878   0.1842436762   2    1a    C     1    6 
  88   0.7627010702   0.2335458613   0.1917744588   2    1a    C     1    6 
  89   0.7190391890   0.7081501537   0.1946162636   2    1a    C     1    6 
  90   0.2943493753   0.3290406056   0.2194346919   2    1a    C     1    6 
  91   0.3075244327   0.7303201667   0.1964160733   2    1a    C     1    6 
  92   0.7028504429   0.3006972960   0.2075464753   2    1a    C     1    6 
  93   0.8060254151   0.1904341675   0.2405114107   2    1a    C     1    6 
  94   0.2183212286   0.8506272526   0.2329806280   2    1a    C     1    6 
  95   0.2034310195   0.2018668796   0.2432111252   2    1a    C     1    6 
  96   0.8183098459   0.8272899675   0.2207135041   2    1a    C     1    6 
  97   0.7198491161   0.6790057436   0.2584147807   2    1a    C     1    6 
  98   0.2894246526   0.3558496965   0.2833752993   2    1a    C     1    6 
  99   0.3060469863   0.6945496933   0.2573727857   2    1a    C     1    6 
  100  0.6895265283   0.3197393226   0.2713923559   2    1a    C     1    6 
  101  0.7922498875   0.2088837332   0.3043572912   2    1a    C     1    6 
  102  0.2154839080   0.8142639406   0.2939847038   2    1a    C     1    6 
  103  0.2003886908   0.2276200627   0.3074832765   2    1a    C     1    6 
  104  0.8159330455   0.7999868802   0.2847488383   2    1a    C     1    6 
  105  0.7318182059   0.2753768781   0.3201293077   2    1a    C     1    6 
  106  0.2616149735   0.7354301138   0.3068201887   2    1a    C     1    6 
  107  0.2433322618   0.3041612447   0.3262391880   2    1a    C     1    6 
  108  0.7673931440   0.7261856228   0.3021312108   2    1a    C     1    6 
  109  0.8419794133   0.1561076442   0.3515312505   2    1a    C     1    6 
  110  0.1642916097   0.8589616866   0.3435268337   2    1a    C     1    6 
  111  0.1534238558   0.1745776359   0.3550361430   2    1a    C     1    6 
  112  0.8621941839   0.8481035782   0.3348119657   2    1a    C     1    6 
  113  0.8909723724   0.5707454924   0.5024784474   2    1a    C     1    6 
  114  0.4285411109   0.8917895538   0.4947108477   2    1a    C     1    6 
  115  0.9695161822   0.3013496071   0.5137035762   2    1a    C     1    6 
  116  0.6950518032   0.9722636469   0.4990682817   2    1a    C     1    6 
  117  0.9489832939   0.3972786755   0.5116669495   2    1a    C     1    6 
  118  0.6002105055   0.9511506749   0.4967948378   2    1a    C     1    6 
  119  0.8627411782   0.4189611706   0.5250707953   2    1a    C     1    6 
  120  0.5805905263   0.8659945841   0.4769495678   2    1a    C     1    6 
  121  0.8331244025   0.5043114150   0.5205712711   2    1a    C     1    6 
  122  0.4963472848   0.8359201828   0.4757654825   2    1a    C     1    6 
  123  0.8657671122   0.6627746823   0.4941898501   2    1a    C     1    6 
  124  0.3375347681   0.8647361088   0.4944266672   2    1a    C     1    6 
  125  0.1574468678   0.8367766294   0.6490208469   2    1a    C     1    6 
  126  0.8350429172   0.1271502381   0.6642718658   2    1a    C     1    6 
  127  0.8615843586   0.8201067879   0.6509153834   2    1a    C     1    6 
  128  0.1556292108   0.1463491553   0.6589198002   2    1a    C     1    6 
  129  0.2662196745   0.7250152990   0.6799965189   2    1a    C     1    6 
  130  0.7395905809   0.2507414924   0.6934950916   2    1a    C     1    6 
  131  0.7839226782   0.6840955659   0.6932582745   2    1a    C     1    6 
  132  0.2731107186   0.2550964039   0.6922162794   2    1a    C     1    6 
  133  0.2019018268   0.7845060194   0.6988471572   2    1a    C     1    6 
  134  0.7837103464   0.1751420773   0.7134824518   2    1a    C     1    6 
  135  0.8079144430   0.7727884607   0.6988471572   2    1a    C     1    6 
  136  0.2105427431   0.1903303371   0.7075146618   2    1a    C     1    6 
  137  0.3142742144   0.2991419038   0.7410005947   2    1a    C     1    6 
  138  0.7315856242   0.6465963334   0.7398638728   2    1a    C     1    6 
  139  0.6916063850   0.3027442628   0.7350328047   2    1a    C     1    6 
  140  0.3135108604   0.6741845126   0.7226235905   2    1a    C     1    6 
  141  0.1832284635   0.7926756875   0.7640192134   2    1a    C     1    6 
  142  0.7786026858   0.1492857167   0.7777072397   2    1a    C     1    6 
  143  0.7786744364   0.8208230873   0.7509469114   2    1a    C     1    6 
  144  0.1964742391   0.1684282481   0.7711710887   2    1a    C     1    6 
  145  0.2981890110   0.2792824019   0.8044202046   2    1a    C     1    6 
  146  0.7033167978   0.6942325865   0.7923898977   2    1a    C     1    6 
  147  0.6885053599   0.2774788521   0.7994470462   2    1a    C     1    6 
  148  0.2954817513   0.6833412378   0.7878430101   2    1a    C     1    6 
  149  0.2399816686   0.2108310453   0.8195764967   2    1a    C     1    6 
  150  0.7262075095   0.7834558905   0.7975051463   2    1a    C     1    6 
  151  0.7316544455   0.2013528052   0.8194344065   2    1a    C     1    6 
  152  0.2303909068   0.7417798276   0.8065515582   2    1a    C     1    6 
  153  0.3415179270   0.3323423172   0.8537255174   2    1a    C     1    6 
  154  0.6538487251   0.6465030430   0.8423582983   2    1a    C     1    6 
  155  0.6406060681   0.3298959646   0.8468104591   2    1a    C     1    6 
  156  0.3431424636   0.6371791247   0.8393744033   2    1a    C     1    6 
  157  0.9775307201   0.5495832077   0.4898797796   2    1a    C     1    6 
  158  0.4477074903   0.9772104714   0.5143666640   2    1a    C     1    6 
  159  0.4609756886   0.1026694104   0.9934949488   2    1a    C     1    6 
  160  0.5019615391   0.0234084024   0.0116040362   2    1a    C     1    6 
  161  0.3845902362   0.0995216690   0.9589670208   2    1a    C     1    6 
  162  0.3445443801   0.0211732637   0.9439528190   2    1a    C     1    6 
  163  0.0079970033   0.4635788286   0.4938583062   2    1a    C     1    6 
  164  0.5325279311   0.0080644969   0.5158349298   2    1a    C     1    6 
  165  0.5637086019   0.2193214948   0.0108462216   3    1a    O     1    8 
  166  0.3723319814   0.7868264073   0.9774387519   3    1a    O     1    8 
  167  0.7765438357   0.5546247559   0.9968103877   3    1a    O     1    8 
  168  0.2230483328   0.4257376575   0.0055415193   3    1a    O     1    8 
  169  0.2598640487   0.8566912126   0.9336275949   3    1a    O     1    8 
  170  0.1836863609   0.2868042370   0.0180928237   3    1a    O     1    8 
  171  0.4199285179   0.2415824747   0.0260025137   3    1a    O     1    8 
  172  0.7563891247   0.4075139802   0.9946790342   3    1a    O     1    8 
  173  0.0237710580   0.2503888267   0.0278496868   3    1a    O     1    8 
  174  0.4958662349   0.3881565613   0.0706662120   3    1a    O     1    8 
  175  0.5100381718   0.6439851511   0.0520050274   3    1a    O     1    8 
  176  0.6221356515   0.5008560514   0.0623776148   3    1a    O     1    8 
  177  0.3795868203   0.5179674316   0.0628986123   3    1a    O     1    8 
  178  0.6825174979   0.6824115606   0.0872434065   3    1a    O     1    8 
  179  0.3225246945   0.3583339078   0.1122039251   3    1a    O     1    8 
  180  0.3313096397   0.6885821093   0.0894221235   3    1a    O     1    8 
  181  0.6644665663   0.3316193249   0.1024470621   3    1a    O     1    8 
  182  0.2703506597   0.8496380902   0.1258919515   3    1a    O     1    8 
  183  0.7791372703   0.2099416153   0.1304388391   3    1a    O     1    8 
  184  0.6037420245   0.6157720353   0.1641142257   3    1a    O     1    8 
  185  0.4008805031   0.4326073091   0.1841963127   3    1a    O     1    8 
  186  0.4159336692   0.6290558913   0.1658193085   3    1a    O     1    8 
  187  0.6009298961   0.4122365870   0.1796494251   3    1a    O     1    8 
  188  0.1623034710   0.1296230901   0.2221344065   3    1a    O     1    8 
  189  0.8657746931   0.8970881221   0.2017681389   3    1a    O     1    8 
  190  0.6758432655   0.6050002001   0.2766496947   3    1a    O     1    8 
  191  0.3279617711   0.4323284491   0.3017049401   3    1a    O     1    8 
  192  0.9027104469   0.1061151837   0.3303124415   3    1a    O     1    8 
  193  0.1143462087   0.9219458382   0.3287968123   3    1a    O     1    8 
  194  0.1042807823   0.1123406071   0.3338646975   3    1a    O     1    8 
  195  0.9149339334   0.9101244697   0.3170506859   3    1a    O     1    8 
  196  0.7152572367   0.2972014752   0.3817491079   3    1a    O     1    8 
  197  0.2634663837   0.6987572989   0.3653613671   3    1a    O     1    8 
  198  0.8210923377   0.1639412645   0.4093146142   3    1a    O     1    8 
  199  0.1742914473   0.8297347235   0.4011681072   3    1a    O     1    8 
  200  0.1638227432   0.1907011751   0.4133878677   3    1a    O     1    8 
  201  0.8477204745   0.8266508563   0.3916480612   3    1a    O     1    8 
  202  0.0104817881   0.8790289586   0.4356486718   3    1a    O     1    8 
  203  0.9914182678   0.1243629750   0.4442214495   3    1a    O     1    8 
  204  0.8807617997   0.9942777518   0.4378747522   3    1a    O     1    8 
  205  0.1280520786   0.0134502068   0.4430847276   3    1a    O     1    8 
  206  0.9208861123   0.7193526475   0.4820648164   3    1a    O     1    8 
  207  0.0477038119   0.2760130039   0.5127563080   3    1a    O     1    8 
  208  0.7204607097   0.0508285746   0.5024310840   3    1a    O     1    8 
  209  0.2782342544   0.9180422006   0.5046098010   3    1a    O     1    8 
  210  0.7825131834   0.6853260709   0.4976947427   3    1a    O     1    8 
  211  0.3183633199   0.7810245821   0.4832962652   3    1a    O     1    8 
  212  0.9029601882   0.2526176520   0.5160243835   3    1a    O     1    8 
  213  0.7431991565   0.9040178796   0.4967001110   3    1a    O     1    8 
  214  0.7476703758   0.5263351423   0.5324594877   3    1a    O     1    8 
  215  0.4764534950   0.7509468475   0.4577673856   3    1a    O     1    8 
  216  0.9898199182   0.1140846352   0.5691661327   3    1a    O     1    8 
  217  0.0089161649   0.8676621223   0.5567569186   3    1a    O     1    8 
  218  0.1242260822   0.0044074045   0.5616827135   3    1a    O     1    8 
  219  0.8785709412   0.9828659655   0.5646192451   3    1a    O     1    8 
  220  0.1750045717   0.8182794696   0.5911427563   3    1a    O     1    8 
  221  0.8148416628   0.1441954401   0.6070568630   3    1a    O     1    8 
  222  0.8502855131   0.8008185471   0.5931793831   3    1a    O     1    8 
  223  0.1673783559   0.1695198521   0.6012785267   3    1a    O     1    8 
  224  0.8146400729   0.6348556202   0.6437161446   3    1a    O     1    8 
  225  0.2932000885   0.2753346373   0.6308332963   3    1a    O     1    8 
  226  0.1059750978   0.8970667408   0.6666873999   3    1a    O     1    8 
  227  0.8954946630   0.0754675185   0.6816542384   3    1a    O     1    8 
  228  0.9131458557   0.8785298908   0.6715658314   3    1a    O     1    8 
  229  0.1007190412   0.0897826259   0.6778651653   3    1a    O     1    8 
  230  0.6504280699   0.3755920813   0.7133877250   3    1a    O     1    8 
  231  0.3758238128   0.6172119137   0.7016889620   3    1a    O     1    8 
  232  0.1207851791   0.8489203904   0.7854274760   3    1a    O     1    8 
  233  0.8174699509   0.0729595387   0.7980261438   3    1a    O     1    8 
  234  0.3943330913   0.3908046664   0.8364378717   3    1a    O     1    8 
  235  0.6012267052   0.5871296268   0.8253074697   3    1a    O     1    8 
  236  0.5916179323   0.3929995828   0.8253548331   3    1a    O     1    8 
  237  0.4049353977   0.5858206018   0.8243602014   3    1a    O     1    8 
  238  0.2256722378   0.1873622813   0.8815752042   3    1a    O     1    8 
  239  0.6950393856   0.8325009934   0.8467157323   3    1a    O     1    8 
  240  0.3205976154   0.3146293821   0.9121246055   3    1a    O     1    8 
  241  0.6702671700   0.6677706860   0.8995259377   3    1a    O     1    8 
  242  0.6498501059   0.3111346763   0.9045938228   3    1a    O     1    8 
  243  0.3188573305   0.6533147512   0.8962104988   3    1a    O     1    8 
  244  0.5046686789   0.6272700354   0.9345274998   3    1a    O     1    8 
  245  0.4909388246   0.3732175910   0.9450895409   3    1a    O     1    8 
  246  0.3761689911   0.5021844980   0.9440949092   3    1a    O     1    8 
  247  0.6167182569   0.4910347438   0.9389322972   3    1a    O     1    8 
  248  0.5772537074   0.0268966206   0.0447110618   3    1a    O     1    8 
  249  0.2679366705   0.0207722085   0.9116983348   3    1a    O     1    8 
  250  0.0913891211   0.4431561497   0.4793177385   3    1a    O     1    8 
  251  0.5513122755   0.0899230949   0.5364380144   3    1a    O     1    8 
  252  0.9474419794   0.6043452789   0.9943474903   3    1a    O     1    8 
  253  0.3727855488   0.3827041163   0.0114619459   4    1a    Y     1   39 
  254  0.6349334272   0.6152577806   0.9962420268   4    1a    Y     1   39 
  255  0.6151762876   0.3670204725   0.0052573388   4    1a    Y     1   39 
  256  0.3860880493   0.6361970626   0.9955315756   4    1a    Y     1   39 
  257  0.5042085531   0.5132883610   0.1295862977   4    1a    Y     1   39 
  258  0.0020454034   0.0089850927   0.3756392277   4    1a    Y     1   39 
  259  0.1294981918   0.8866159870   0.4995892792   4    1a    Y     1   39 
  260  0.8626712289   0.1103039781   0.5066937911   4    1a    Y     1   39 
  261  0.8840745930   0.8672894630   0.4961791135   4    1a    Y     1   39 
  262  0.1072456491   0.1362349308   0.5074042423   4    1a    Y     1   39 
  263  0.9990027802   0.9898458015   0.6304070256   4    1a    Y     1   39 
  264  0.4970068690   0.4932479236   0.8760336849   4    1a    Y     1   39 

+ List of atoms in the unit cell (cryst. coords.): 
# at = complete list atomic ID. xyz = Cartesian coordinates. spc = atomic species.
# name = atomic name (symbol). Z = atomic number. nat = non-equivalent atom id.
# mol = molecular fragment.
# at        x              y              z        spc  name    Z  nat mol
   1   0.8644150172   0.3212282615   0.0186611847   1     H     1   1   1 
   2   0.1059930701   0.5336725308   0.0003789073   1     H     1   2   1 
   3   0.6703288323   0.4931188655   0.0915534771   1     H     1   3   1 
   4   0.3370377517   0.5212494750   0.0970949964   1     H     1   4   1 
   5   0.5117558902   0.6759887541   0.0919323844   1     H     1   5   1 
   6   0.8135761738   0.1558786459   0.1326175561   1     H     1   6   1 
   7   0.2424753666   0.9074140275   0.1286390294   1     H     1   7   1 
   8   0.4919892748   0.3353495646   0.0969529062   1     H     1   8   1 
   9   0.7694985171   0.8005202267   0.1270760368   1     H     1   9   1 
  10   0.2550888815   0.2342664390   0.1509471969   1     H     1  10   1 
  11   0.1834395843   0.9127678186   0.2249762112   1     H     1  11   1 
  12   0.8537145244   0.1387113707   0.2299020062   1     H     1  12   1 
  13   0.8960100926   0.9169133635   0.2416954960   1     H     1  13   1 
  14   0.1298095080   0.1072617754   0.2608303148   1     H     1  14   1 
  15   0.3116400539   0.4429705995   0.3457529141   1     H     1  15   1 
  16   0.6943214498   0.5910302437   0.3197030370   1     H     1  16   1 
  17   0.6424853382   0.3723209179   0.2816228531   1     H     1  17   1 
  18   0.3408580251   0.6327995684   0.2659455634   1     H     1  18   1 
  19   0.2384784714   0.3227211078   0.3762549520   1     H     1  19   1 
  20   0.7680711354   0.7067610303   0.3522890651   1     H     1  20   1 
  21   0.9784324125   0.1762427000   0.4186452066   1     H     1  21   1 
  22   0.8301878813   0.9939036193   0.4104986995   1     H     1  22   1 
  23   0.2311822760   0.7431059465   0.3926426929   1     H     1  23   1 
  24   0.6689161748   0.3411824117   0.3808492031   1     H     1  24   1 
  25   0.0105101299   0.8327401928   0.4040099120   1     H     1  25   1 
  26   0.6356502504   0.8235691607   0.4643982634   1     H     1  26   1 
  27   0.8196135143   0.3640955144   0.5371011022   1     H     1  27   1 
  28   0.5213069255   0.7272079593   0.4298229720   1     H     1  28   1 
  29   0.7159136701   0.4751915197   0.5482788676   1     H     1  29   1 
  30   0.3719696967   0.7491480382   0.4687083340   1     H     1  30   1 
  31   0.7490491525   0.6350189607   0.5159296566   1     H     1  31   1 
  32   0.9776162176   0.1638951995   0.5966842756   1     H     1  32   1 
  33   0.1623468310   0.0042466990   0.5983419951   1     H     1  33   1 
  34   0.0034647817   0.8230293550   0.5898639442   1     H     1  34   1 
  35   0.3356749903   0.3229195476   0.6320173816   1     H     1  35   1 
  36   0.8285700121   0.9794152179   0.5928478392   1     H     1  36   1 
  37   0.7995117836   0.5736298608   0.6525731028   1     H     1  37   1 
  38   0.2784212186   0.7200252716   0.6288440330   1     H     1  38   1 
  39   0.7432672350   0.2679948616   0.6431951471   1     H     1  39   1 
  40   0.7120385420   0.5773695529   0.7366905241   1     H     1  40   1 
  41   0.3607672576   0.3520168258   0.7309595512   1     H     1  41   1 
  42   0.6177566514   0.3981923386   0.7520362699   1     H     1  42   1 
  43   0.3793152517   0.6240299303   0.6556990881   1     H     1  43   1 
  44   0.1173618932   0.8414448394   0.8313226231   1     H     1  44   1 
  45   0.8100703688   0.0705524415   0.8439686543   1     H     1  45   1 
  46   0.1482835990   0.1176564539   0.7816384030   1     H     1  46   1 
  47   0.7989986737   0.8897842855   0.7544044406   1     H     1  47   1 
  48   0.2193526908   0.7479555321   0.8576093173   1     H     1  48   1 
  49   0.7262920120   0.1838353646   0.8698290778   1     H     1  49   1 
  50   0.2587612055   0.2358134787   0.9062041789   1     H     1  50   1 
  51   0.7120420535   0.8934555045   0.8388534057   1     H     1  51   1 
  52   0.5132033127   0.6675115251   0.8990049401   1     H     1  52   1 
  53   0.6671473884   0.4830906562   0.9115088811   1     H     1  53   1 
  54   0.4915361698   0.3209630442   0.9186133931   1     H     1  54   1 
  55   0.3292208763   0.5088778635   0.9137349615   1     H     1  55   1 
  56   0.2456448100   0.9191392890   0.9200816589   1     H     1  56   1 
  57   0.1295041641   0.2514749530   0.0237290699   1     H     1  57   1 
  58   0.1662384728   0.0193384115   0.4063780826   1     H     1  58   1 
  59   0.3540816525   0.1622875584   0.9468419871   1     H     1  59   1 
  60   0.2490986078   0.0831385912   0.9001416620   1     H     1  60   1 
  61   0.4878458341   0.8815315852   0.0145405678   1     H     1  61   1 
  62   0.1202043763   0.4970513690   0.4651560780   1     H     1  62   1 
  63   0.5930827812   0.9674839790   0.0583517247   1     H     1  63   1 
  64   0.4977871641   0.1181813113   0.5507417651   1     H     1  64   1 
  65   0.0015980882   0.6373986044   0.9934475854   1     H     1  65   1 
  66   0.9708964627   0.2156659796   0.0317334866   1     H     1  66   1 
  67   0.0203533258   0.6036762917   0.4756707557   1     H     1  67   1 
  68   0.3933458981   0.0190838302   0.5290966854   1     H     1  68   1 
  69   0.3820555644   0.9417528707   0.9653137182   2     C     6  69   1 
  70   0.0720650387   0.3984266664   0.0127881215   2     C     6  70   1 
  71   0.4859114431   0.1942293210   0.0122671239   2     C     6  71   1 
  72   0.8033661678   0.4758131113   0.9986101974   2     C     6  72   1 
  73   0.8984158258   0.4556232596   0.0056362461   2     C     6  73   1 
  74   0.4609857373   0.9445207475   0.9979471097   2     C     6  74   1 
  75   0.9662915828   0.5176640009   0.0018945365   2     C     6  75   1 
  76   0.0517962318   0.4876876396   0.0049257949   2     C     6  76   1 
  77   0.9190598648   0.3669422822   0.0150615653   2     C     6  77   1 
  78   0.0038404399   0.3380782144   0.0189453652   2     C     6  78   1 
  79   0.3387303016   0.8564891267   0.9589670208   2     C     6  79   1 
  80   0.1636785055   0.3717697062   0.0123144874   2     C     6  80   1 
  81   0.6649703139   0.6650962436   0.1453109508   2     C     6  81   1 
  82   0.3429760655   0.3774991784   0.1688505670   2     C     6  82   1 
  83   0.3552391743   0.6796327388   0.1467792166   2     C     6  83   1 
  84   0.6520918260   0.3520281692   0.1599936088   2     C     6  84   1 
  85   0.7691425534   0.7807029268   0.1769497106   2     C     6  85   1 
  86   0.2512084703   0.2530253000   0.2007735073   2     C     6  86   1 
  87   0.2644294365   0.8109260878   0.1842436762   2     C     6  87   1 
  88   0.7627010702   0.2335458613   0.1917744588   2     C     6  88   1 
  89   0.7190391890   0.7081501537   0.1946162636   2     C     6  89   1 
  90   0.2943493753   0.3290406056   0.2194346919   2     C     6  90   1 
  91   0.3075244327   0.7303201667   0.1964160733   2     C     6  91   1 
  92   0.7028504429   0.3006972960   0.2075464753   2     C     6  92   1 
  93   0.8060254151   0.1904341675   0.2405114107   2     C     6  93   1 
  94   0.2183212286   0.8506272526   0.2329806280   2     C     6  94   1 
  95   0.2034310195   0.2018668796   0.2432111252   2     C     6  95   1 
  96   0.8183098459   0.8272899675   0.2207135041   2     C     6  96   1 
  97   0.7198491161   0.6790057436   0.2584147807   2     C     6  97   1 
  98   0.2894246526   0.3558496965   0.2833752993   2     C     6  98   1 
  99   0.3060469863   0.6945496933   0.2573727857   2     C     6  99   1 
  100  0.6895265283   0.3197393226   0.2713923559   2     C     6  100  1 
  101  0.7922498875   0.2088837332   0.3043572912   2     C     6  101  1 
  102  0.2154839080   0.8142639406   0.2939847038   2     C     6  102  1 
  103  0.2003886908   0.2276200627   0.3074832765   2     C     6  103  1 
  104  0.8159330455   0.7999868802   0.2847488383   2     C     6  104  1 
  105  0.7318182059   0.2753768781   0.3201293077   2     C     6  105  1 
  106  0.2616149735   0.7354301138   0.3068201887   2     C     6  106  1 
  107  0.2433322618   0.3041612447   0.3262391880   2     C     6  107  1 
  108  0.7673931440   0.7261856228   0.3021312108   2     C     6  108  1 
  109  0.8419794133   0.1561076442   0.3515312505   2     C     6  109  1 
  110  0.1642916097   0.8589616866   0.3435268337   2     C     6  110  1 
  111  0.1534238558   0.1745776359   0.3550361430   2     C     6  111  1 
  112  0.8621941839   0.8481035782   0.3348119657   2     C     6  112  1 
  113  0.8909723724   0.5707454924   0.5024784474   2     C     6  113  1 
  114  0.4285411109   0.8917895538   0.4947108477   2     C     6  114  1 
  115  0.9695161822   0.3013496071   0.5137035762   2     C     6  115  1 
  116  0.6950518032   0.9722636469   0.4990682817   2     C     6  116  1 
  117  0.9489832939   0.3972786755   0.5116669495   2     C     6  117  1 
  118  0.6002105055   0.9511506749   0.4967948378   2     C     6  118  1 
  119  0.8627411782   0.4189611706   0.5250707953   2     C     6  119  1 
  120  0.5805905263   0.8659945841   0.4769495678   2     C     6  120  1 
  121  0.8331244025   0.5043114150   0.5205712711   2     C     6  121  1 
  122  0.4963472848   0.8359201828   0.4757654825   2     C     6  122  1 
  123  0.8657671122   0.6627746823   0.4941898501   2     C     6  123  1 
  124  0.3375347681   0.8647361088   0.4944266672   2     C     6  124  1 
  125  0.1574468678   0.8367766294   0.6490208469   2     C     6  125  1 
  126  0.8350429172   0.1271502381   0.6642718658   2     C     6  126  1 
  127  0.8615843586   0.8201067879   0.6509153834   2     C     6  127  1 
  128  0.1556292108   0.1463491553   0.6589198002   2     C     6  128  1 
  129  0.2662196745   0.7250152990   0.6799965189   2     C     6  129  1 
  130  0.7395905809   0.2507414924   0.6934950916   2     C     6  130  1 
  131  0.7839226782   0.6840955659   0.6932582745   2     C     6  131  1 
  132  0.2731107186   0.2550964039   0.6922162794   2     C     6  132  1 
  133  0.2019018268   0.7845060194   0.6988471572   2     C     6  133  1 
  134  0.7837103464   0.1751420773   0.7134824518   2     C     6  134  1 
  135  0.8079144430   0.7727884607   0.6988471572   2     C     6  135  1 
  136  0.2105427431   0.1903303371   0.7075146618   2     C     6  136  1 
  137  0.3142742144   0.2991419038   0.7410005947   2     C     6  137  1 
  138  0.7315856242   0.6465963334   0.7398638728   2     C     6  138  1 
  139  0.6916063850   0.3027442628   0.7350328047   2     C     6  139  1 
  140  0.3135108604   0.6741845126   0.7226235905   2     C     6  140  1 
  141  0.1832284635   0.7926756875   0.7640192134   2     C     6  141  1 
  142  0.7786026858   0.1492857167   0.7777072397   2     C     6  142  1 
  143  0.7786744364   0.8208230873   0.7509469114   2     C     6  143  1 
  144  0.1964742391   0.1684282481   0.7711710887   2     C     6  144  1 
  145  0.2981890110   0.2792824019   0.8044202046   2     C     6  145  1 
  146  0.7033167978   0.6942325865   0.7923898977   2     C     6  146  1 
  147  0.6885053599   0.2774788521   0.7994470462   2     C     6  147  1 
  148  0.2954817513   0.6833412378   0.7878430101   2     C     6  148  1 
  149  0.2399816686   0.2108310453   0.8195764967   2     C     6  149  1 
  150  0.7262075095   0.7834558905   0.7975051463   2     C     6  150  1 
  151  0.7316544455   0.2013528052   0.8194344065   2     C     6  151  1 
  152  0.2303909068   0.7417798276   0.8065515582   2     C     6  152  1 
  153  0.3415179270   0.3323423172   0.8537255174   2     C     6  153  1 
  154  0.6538487251   0.6465030430   0.8423582983   2     C     6  154  1 
  155  0.6406060681   0.3298959646   0.8468104591   2     C     6  155  1 
  156  0.3431424636   0.6371791247   0.8393744033   2     C     6  156  1 
  157  0.9775307201   0.5495832077   0.4898797796   2     C     6  157  1 
  158  0.4477074903   0.9772104714   0.5143666640   2     C     6  158  1 
  159  0.4609756886   0.1026694104   0.9934949488   2     C     6  159  1 
  160  0.5019615391   0.0234084024   0.0116040362   2     C     6  160  1 
  161  0.3845902362   0.0995216690   0.9589670208   2     C     6  161  1 
  162  0.3445443801   0.0211732637   0.9439528190   2     C     6  162  1 
  163  0.0079970033   0.4635788286   0.4938583062   2     C     6  163  1 
  164  0.5325279311   0.0080644969   0.5158349298   2     C     6  164  1 
  165  0.5637086019   0.2193214948   0.0108462216   3     O     8  165  1 
  166  0.3723319814   0.7868264073   0.9774387519   3     O     8  166  1 
  167  0.7765438357   0.5546247559   0.9968103877   3     O     8  167  1 
  168  0.2230483328   0.4257376575   0.0055415193   3     O     8  168  1 
  169  0.2598640487   0.8566912126   0.9336275949   3     O     8  169  1 
  170  0.1836863609   0.2868042370   0.0180928237   3     O     8  170  1 
  171  0.4199285179   0.2415824747   0.0260025137   3     O     8  171  1 
  172  0.7563891247   0.4075139802   0.9946790342   3     O     8  172  1 
  173  0.0237710580   0.2503888267   0.0278496868   3     O     8  173  1 
  174  0.4958662349   0.3881565613   0.0706662120   3     O     8  174  1 
  175  0.5100381718   0.6439851511   0.0520050274   3     O     8  175  1 
  176  0.6221356515   0.5008560514   0.0623776148   3     O     8  176  1 
  177  0.3795868203   0.5179674316   0.0628986123   3     O     8  177  1 
  178  0.6825174979   0.6824115606   0.0872434065   3     O     8  178  1 
  179  0.3225246945   0.3583339078   0.1122039251   3     O     8  179  1 
  180  0.3313096397   0.6885821093   0.0894221235   3     O     8  180  1 
  181  0.6644665663   0.3316193249   0.1024470621   3     O     8  181  1 
  182  0.2703506597   0.8496380902   0.1258919515   3     O     8  182  1 
  183  0.7791372703   0.2099416153   0.1304388391   3     O     8  183  1 
  184  0.6037420245   0.6157720353   0.1641142257   3     O     8  184  1 
  185  0.4008805031   0.4326073091   0.1841963127   3     O     8  185  1 
  186  0.4159336692   0.6290558913   0.1658193085   3     O     8  186  1 
  187  0.6009298961   0.4122365870   0.1796494251   3     O     8  187  1 
  188  0.1623034710   0.1296230901   0.2221344065   3     O     8  188  1 
  189  0.8657746931   0.8970881221   0.2017681389   3     O     8  189  1 
  190  0.6758432655   0.6050002001   0.2766496947   3     O     8  190  1 
  191  0.3279617711   0.4323284491   0.3017049401   3     O     8  191  1 
  192  0.9027104469   0.1061151837   0.3303124415   3     O     8  192  1 
  193  0.1143462087   0.9219458382   0.3287968123   3     O     8  193  1 
  194  0.1042807823   0.1123406071   0.3338646975   3     O     8  194  1 
  195  0.9149339334   0.9101244697   0.3170506859   3     O     8  195  1 
  196  0.7152572367   0.2972014752   0.3817491079   3     O     8  196  1 
  197  0.2634663837   0.6987572989   0.3653613671   3     O     8  197  1 
  198  0.8210923377   0.1639412645   0.4093146142   3     O     8  198  1 
  199  0.1742914473   0.8297347235   0.4011681072   3     O     8  199  1 
  200  0.1638227432   0.1907011751   0.4133878677   3     O     8  200  1 
  201  0.8477204745   0.8266508563   0.3916480612   3     O     8  201  1 
  202  0.0104817881   0.8790289586   0.4356486718   3     O     8  202  1 
  203  0.9914182678   0.1243629750   0.4442214495   3     O     8  203  1 
  204  0.8807617997   0.9942777518   0.4378747522   3     O     8  204  1 
  205  0.1280520786   0.0134502068   0.4430847276   3     O     8  205  1 
  206  0.9208861123   0.7193526475   0.4820648164   3     O     8  206  1 
  207  0.0477038119   0.2760130039   0.5127563080   3     O     8  207  1 
  208  0.7204607097   0.0508285746   0.5024310840   3     O     8  208  1 
  209  0.2782342544   0.9180422006   0.5046098010   3     O     8  209  1 
  210  0.7825131834   0.6853260709   0.4976947427   3     O     8  210  1 
  211  0.3183633199   0.7810245821   0.4832962652   3     O     8  211  1 
  212  0.9029601882   0.2526176520   0.5160243835   3     O     8  212  1 
  213  0.7431991565   0.9040178796   0.4967001110   3     O     8  213  1 
  214  0.7476703758   0.5263351423   0.5324594877   3     O     8  214  1 
  215  0.4764534950   0.7509468475   0.4577673856   3     O     8  215  1 
  216  0.9898199182   0.1140846352   0.5691661327   3     O     8  216  1 
  217  0.0089161649   0.8676621223   0.5567569186   3     O     8  217  1 
  218  0.1242260822   0.0044074045   0.5616827135   3     O     8  218  1 
  219  0.8785709412   0.9828659655   0.5646192451   3     O     8  219  1 
  220  0.1750045717   0.8182794696   0.5911427563   3     O     8  220  1 
  221  0.8148416628   0.1441954401   0.6070568630   3     O     8  221  1 
  222  0.8502855131   0.8008185471   0.5931793831   3     O     8  222  1 
  223  0.1673783559   0.1695198521   0.6012785267   3     O     8  223  1 
  224  0.8146400729   0.6348556202   0.6437161446   3     O     8  224  1 
  225  0.2932000885   0.2753346373   0.6308332963   3     O     8  225  1 
  226  0.1059750978   0.8970667408   0.6666873999   3     O     8  226  1 
  227  0.8954946630   0.0754675185   0.6816542384   3     O     8  227  1 
  228  0.9131458557   0.8785298908   0.6715658314   3     O     8  228  1 
  229  0.1007190412   0.0897826259   0.6778651653   3     O     8  229  1 
  230  0.6504280699   0.3755920813   0.7133877250   3     O     8  230  1 
  231  0.3758238128   0.6172119137   0.7016889620   3     O     8  231  1 
  232  0.1207851791   0.8489203904   0.7854274760   3     O     8  232  1 
  233  0.8174699509   0.0729595387   0.7980261438   3     O     8  233  1 
  234  0.3943330913   0.3908046664   0.8364378717   3     O     8  234  1 
  235  0.6012267052   0.5871296268   0.8253074697   3     O     8  235  1 
  236  0.5916179323   0.3929995828   0.8253548331   3     O     8  236  1 
  237  0.4049353977   0.5858206018   0.8243602014   3     O     8  237  1 
  238  0.2256722378   0.1873622813   0.8815752042   3     O     8  238  1 
  239  0.6950393856   0.8325009934   0.8467157323   3     O     8  239  1 
  240  0.3205976154   0.3146293821   0.9121246055   3     O     8  240  1 
  241  0.6702671700   0.6677706860   0.8995259377   3     O     8  241  1 
  242  0.6498501059   0.3111346763   0.9045938228   3     O     8  242  1 
  243  0.3188573305   0.6533147512   0.8962104988   3     O     8  243  1 
  244  0.5046686789   0.6272700354   0.9345274998   3     O     8  244  1 
  245  0.4909388246   0.3732175910   0.9450895409   3     O     8  245  1 
  246  0.3761689911   0.5021844980   0.9440949092   3     O     8  246  1 
  247  0.6167182569   0.4910347438   0.9389322972   3     O     8  247  1 
  248  0.5772537074   0.0268966206   0.0447110618   3     O     8  248  1 
  249  0.2679366705   0.0207722085   0.9116983348   3     O     8  249  1 
  250  0.0913891211   0.4431561497   0.4793177385   3     O     8  250  1 
  251  0.5513122755   0.0899230949   0.5364380144   3     O     8  251  1 
  252  0.9474419794   0.6043452789   0.9943474903   3     O     8  252  1 
  253  0.3727855488   0.3827041163   0.0114619459   4     Y    39  253  1 
  254  0.6349334272   0.6152577806   0.9962420268   4     Y    39  254  1 
  255  0.6151762876   0.3670204725   0.0052573388   4     Y    39  255  1 
  256  0.3860880493   0.6361970626   0.9955315756   4     Y    39  256  1 
  257  0.5042085531   0.5132883610   0.1295862977   4     Y    39  257  1 
  258  0.0020454034   0.0089850927   0.3756392277   4     Y    39  258  1 
  259  0.1294981918   0.8866159870   0.4995892792   4     Y    39  259  1 
  260  0.8626712289   0.1103039781   0.5066937911   4     Y    39  260  1 
  261  0.8840745930   0.8672894630   0.4961791135   4     Y    39  261  1 
  262  0.1072456491   0.1362349308   0.5074042423   4     Y    39  262  1 
  263  0.9990027802   0.9898458015   0.6304070256   4     Y    39  263  1 
  264  0.4970068690   0.4932479236   0.8760336849   4     Y    39  264  1 

+ Lattice vectors (bohr)
    a:   29.1390692393     0.0585940590     0.0793984236 
    b:    0.0579131198    28.7063870441     0.0848627552 
    c:    0.1072181784     0.1146337052    39.8992024874 

+ List of atoms in Cartesian coordinates (bohr): 
# at = complete list atomic ID. xyz = Cartesian coordinates. spc = atomic species.
# name = atomic name (symbol). Z = atomic number. dnn = nearest-neighbor distance.
# nat = non-equivalent atom id. mol = molecular fragment.
# at         x                y                z         spc  name    Z     dnn     nat mol
   1    25.2088531867     9.2740915893     0.8404598921   1     H     1    2.0713    1   1 
   2     3.1194866755    15.3260642237     0.0688227032   1     H     1    2.0689    2   1 
   3    19.5711325065    14.2054334132     3.7479811994   1     H     1    1.8409    3   1 
   4     9.8615639150    14.9940679450     3.9450078547   1     H     1    1.8412    4   1 
   5    14.9610957586    19.4457192173     3.7660276994   1     H     1    1.8447    5   1 
   6    23.7300988913     4.5375859132     5.3691596813   1     H     1    1.8466    6   1 
   7     7.1318501159    26.0775322671     5.2288524982   1     H     1    1.8474    7   1 
   8    14.3659257969     9.6666161159     3.9358654971   1     H     1    1.8418    8   1 
   9    22.4824560543    23.0396987027     5.1992638448   1     H     1    2.0664    9   1 
  10     7.4628039640     6.7571933988     6.0628069246   1     H     1    2.0651   10   1 
  11     5.4222415197    26.2388046086     9.0683962113   1     H     1    2.0735   11   1 
  12    24.9091295196     4.0582794127     9.2524617142   1     H     1    2.0734   12   1 
  13    26.1879155917    26.4014772169     9.7924111184   1     H     1    1.9152   13   1 
  14     3.8167058568     3.1166040511    10.4263307451   1     H     1    1.9157   14   1 
  15     9.1436259154    12.7739806717    13.8576009648   1     H     1    1.8451   15   1 
  16    20.3003871826    17.0436747861    12.8611806926   1     H     1    1.8444   16   1 
  17    18.7731821103    10.7579176688    11.3191357429   1     H     1    2.0757   17   1 
  18     9.9974471902    18.2158479123    10.6917805894   1     H     1    2.0665   18   1 
  19     7.0080718470     9.3212619487    15.0585943338   1     H     1    2.0724   19   1 
  20    22.4595805232    20.3739442897    14.1770140682   1     H     1    2.0745   20   1 
  21    28.5657029549     5.1646123376    16.7962523008   1     H     1    1.8397   21   1 
  22    24.2924751370    28.6270830447    16.5288317408   1     H     1    1.8392   22   1 
  23     6.8215703653    21.3904429096    15.7475478355   1     H     1    1.9199   23   1 
  24    19.5521876285     9.8769670320    15.2776440409   1     H     1    1.8453   24   1 
  25     0.3977991922    23.9518912660    16.1911764006   1     H     1    1.8382   25   1 
  26    18.6197440537    23.7321761065    18.6494803221   1     H     1    2.0714   26   1 
  27    23.9614478516    10.5614611294    21.5258798024   1     H     1    2.0715   27   1 
  28    15.2785983148    20.9553308298    17.2526976127   1     H     1    1.8444   28   1 
  29    20.9473632873    13.7458312104    21.9730580364   1     H     1    1.8450   29   1 
  30    10.9324903009    21.5808585252    18.7941972999   1     H     1    1.8976   30   1 
  31    21.9186880854    18.3321328245    20.6985446185   1     H     1    1.8860   31   1 
  32    28.5602937375     4.8305216632    23.8987565180   1     H     1    1.8403   32   1 
  33     4.7950346277     0.2000101048    23.8866188882   1     H     1    1.8414   33   1 
  34     0.2118688491    23.6940205184    23.6052205865   1     H     1    1.8416   34   1 
  35     9.8677218151     9.3619725719    25.2710453916   1     H     1    1.8480   35   1 
  36    24.2640440084    28.2319819465    23.8030590071   1     H     1    1.8394   36   1 
  37    23.4002176142    16.5884943174    26.1493061522   1     H     1    1.8454   37   1 
  38     8.2220575880    20.7577246789    25.1735849399   1     H     1    2.0755   38   1 
  39    21.7425980545     7.8104471100    25.7447304422   1     H     1    2.0667   39   1 
  40    20.8605642645    16.7003646457    29.4988963004   1     H     1    2.0743   40   1 
  41    10.6111806426    10.2100626671    29.2232206127   1     H     1    2.0745   41   1 
  42    18.1045463577    11.5530689636    30.0884880138   1     H     1    1.9225   42   1 
  43    11.1593357647    18.0110355425    26.2449446191   1     H     1    1.8465   43   1 
  44     3.5576799251    24.2570155383    33.2498353481   1     H     1    1.8447   44   1 
  45    23.6992712589     2.1695182575    33.7439818158   1     H     1    1.8455   45   1 
  46     4.4114657564     3.4757823481    31.2085070480   1     H     1    2.0673   46   1 
  47    23.4144937289    25.6757888369    30.2390843140   1     H     1    2.0742   47   1 
  48     6.5270009922    21.5822646944    34.2988176311   1     H     1    2.0692   48   1 
  49    21.2673811944     5.4195172557    34.7787537209   1     H     1    2.0750   49   1 
  50     7.6508789391     6.8883964018    36.1973810422   1     H     1    1.9664   50   1 
  51    20.8899258280    25.7857618269    33.6019380036   1     H     1    1.8451   51   1 
  52    15.0893142096    19.2949711284    35.9669745434   1     H     1    1.8397   52   1 
  53    19.5657615523    14.0113678680    36.4624442711   1     H     1    1.8416   53   1 
  54    14.4399865113     9.3477945299    36.7182067842   1     H     1    1.8397   54   1 
  55     9.7206296123    14.7320801195    36.5266206448   1     H     1    1.8409   55   1 
  56     7.3097408301    26.5050338736    36.8080289165   1     H     1    1.9138   56   1 
  57     3.7907386912     7.2292456585     0.9783942486   1     H     1    1.8916   57   1 
  58     4.8887254347     0.6114611375    16.2290015877   1     H     1    1.8419   58   1 
  59    10.4285270405     4.7879765503    37.8201258612   1     H     1    2.0621   59   1 
  60     7.3598279446     2.5043908497    35.9417678462   1     H     1    1.9247   60   1 
  61    14.2679847954    25.3358385830     0.6937004482   1     H     1    2.0738   61   1 
  62     3.5813026267    14.3289148063    18.6110817310   1     H     1    1.8475   62   1 
  63    17.3441666072    27.8144097620     2.4573804733   1     H     1    1.8448   63   1 
  64    14.5709484184     3.4848594032    22.0237099118   1     H     1    1.8444   64   1 
  65     0.1899961849    18.4113872554    39.6919846579   1     H     1    1.8447   65   1 
  66    28.3069115472     6.2515175744     1.3615304654   1     H     1    1.8437   66   1 
  67     0.6790382991    17.3850857640    19.0317294543   1     H     1    2.0706   67   1 
  68    11.5195673467     0.6315278622    21.1433863368   1     H     1    2.0694   68   1 
  69    11.2907825696    27.1673660807    38.6255018592   2     C     6    2.6508   69   1 
  70     2.1243534028    11.4430786272     0.5497692843   2     C     6    2.6445   70   1 
  71    14.1715708693     5.6054998135     0.5445118984   2     C     6    2.3817   71   1 
  72    23.5439673761    13.8204222052    39.9479152909   2     C     6    2.3914   72   1 
  73    26.2059918261    13.1325855700     0.3348799699   2     C     6    2.6387   73   1 
  74    13.5943935320    27.2551875492    39.9340499754   2     C     6    2.0738   74   1 
  75    28.1870200026    14.9170992923     0.1962429173   2     C     6    2.5624   75   1 
  76     1.5380656322    14.0033497525     0.2420343440   2     C     6    2.0689   76   1 
  77    26.8034146814    10.5891651866     0.7050560812   2     C     6    2.0713   77   1 
  78     0.1335172958     9.7074008781     0.7849001359   2     C     6    2.6039   78   1 
  79    10.0227063663    24.7164858961    38.3615980207   2     C     6    2.3400   79   1 
  80     4.7922899852    10.6831673208     0.5358834432   2     C     6    2.3405   80   1 
  81    19.4307137927    19.1481310328     5.9070305440   2     C     6    2.3967   81   1 
  82    10.0339693254    10.8760898499     6.7962703421   2     C     6    2.4018   82   1 
  83    10.4064359489    19.5474411984     5.9422546212   2     C     6    2.4071   83   1 
  84    19.0388901410    10.1620062426     6.4652665376   2     C     6    2.3980   84   1 
  85    22.4762832862    22.4765119682     7.1874736410   2     C     6    2.0664   85   1 
  86     7.3561610638     7.3011769287     8.0521208025   2     C     6    2.0651   86   1 
  87     7.7719451901    23.3153726698     7.4409884462   2     C     6    2.5792   87   1 
  88    22.2584863710     6.7709314553     7.7320245715   2     C     6    2.5849   88   1 
  89    21.0140103000    20.3928734054     7.8822198600   2     C     6    2.6386   89   1 
  90     8.6196499834     9.4879687140     8.8065633736   2     C     6    2.6358   90   1 
  91     9.0243302301    21.0053883784     7.9232386171   2     C     6    2.6347   91   1 
  92    20.5200747941     8.6969076438     8.3622620618   2     C     6    2.6349   92   1 
  93    23.5236462113     5.5414759335     9.6763713916   2     C     6    2.0734   93   1 
  94     6.4359196331    24.4579349029     9.3852621859   2     C     6    2.0735   94   1 
  95     5.9655579572     5.8346688188     9.7372130134   2     C     6    2.5487   95   1 
  96    23.9163627017    23.8217553068     8.9414714096   2     C     6    2.5480   96   1 
  97    21.0427633389    19.5636036063    10.4253208441   2     C     6    2.5847   97   1 
  98     8.4845563412    10.2646020429    11.3596266935   2     C     6    2.5814   98   1 
  99     8.9857429051    19.9854484484    10.3522099402   2     C     6    2.0665   99   1 
  100   20.1397765462     9.2500736171    10.9102198408   2     C     6    2.0757   100  1 
  101   23.1301540697     6.0776080331    12.2242430314   2     C     6    2.6332   101  1 
  102    6.3576775847    23.4209024676    11.8159649892   2     C     6    2.6438   102  1 
  103    5.8852899207     6.5811391529    12.3035645224   2     C     6    2.6467   103  1 
  104   23.8523894952    23.0451836566    11.4939244458   2     C     6    2.6394   104  1 
  105   21.3747729877     7.9846530535    12.8543785226   2     C     6    2.5832   105  1 
  106    7.6987045809    21.1620425088    12.3250632784   2     C     6    2.5572   106  1 
  107    7.1430693228     8.7830262460    13.0618155806   2     C     6    2.0724   107  1 
  108   22.4355715898    20.9257646532    12.1773502761   2     C     6    2.0745   108  1 
  109   24.5812276432     4.5709187761    14.1059161073   2     C     6    2.3929   109  1 
  110    4.8738820629    24.7066928976    13.7923850478   2     C     6    2.3892   110  1 
  111    4.5188050212     5.0611820204    14.1926557114   2     C     6    2.3975   111  1 
  112   25.2085502756    24.4348897623    13.4991596801   2     C     6    2.3823   112  1 
  113   26.0490341256    16.4938476624    20.1676661552   2     C     6    2.6384   113  1 
  114   12.5919774136    25.6818765938    19.8482734923   2     C     6    2.6416   114  1 
  115   28.3233296193     8.7663540897    20.5989144198   2     C     6    2.3890   115  1 
  116   20.3629786315    28.0081125094    20.0501214159   2     C     6    2.3813   116  1 
  117   27.7303575537    11.5186944846    20.5241651648   2     C     6    2.6392   117  1 
  118   17.5979250185    27.3962176136    19.9500908629   2     C     6    2.6398   118  1 
  119   25.2200354098    12.1376038379    21.0539604707   2     C     6    2.0715   119  1 
  120   17.0191576575    24.9482693609    19.1494960409   2     C     6    2.0714   120  1 
  121   24.3614906002    14.5854498237    20.8793245751   2     C     6    2.5999   121  1 
  122   14.5625193526    24.0798700675    19.0930110046   2     C     6    2.6062   122  1 
  123   25.3190173126    19.1332461759    19.8427663259   2     C     6    2.3356   123  1 
  124    9.9385400708    24.8999049231    19.8274133270   2     C     6    2.3390   124  1 
  125    4.7059023605    24.1044589085    25.9789263923   2     C     6    2.3924   125  1 
  126   24.4109590685     3.7751004468    26.5810090910   2     C     6    2.4011   126  1 
  127   25.2230511851    23.6674034378    26.1090096459   2     C     6    2.3971   127  1 
  128    4.6140140660     4.2858088609    26.3151508377   2     C     6    2.4004   128  1 
  129    7.8722894141    20.9061191978    27.2139830166   2     C     6    2.0755   129  1 
  130   21.6398576481     7.3207158549    27.7499020239   2     C     6    2.0667   130  1 
  131   22.9567251961    19.7633160662    27.7807487298   2     C     6    2.5903   131  1 
  132    8.0471837364     7.4182500864    27.6622102410   2     C     6    2.5786   132  1 
  133    6.0035936209    22.6122751178    27.9660502619   2     C     6    2.6398   133  1 
  134   22.9232313602     5.1554061660    28.5444692209   2     C     6    2.6395   134  1 
  135   23.6615586039    22.3114150816    28.0131723240   2     C     6    2.6369   135  1 
  136    6.2219006259     5.5571379041    28.2621394726   2     C     6    2.6432   136  1 
  137    9.2544310684     8.6906415172    29.6156716546   2     C     6    2.0745   137  1 
  138   21.4344974257    18.6891245162    29.6329371656   2     C     6    2.0743   138  1 
  139   20.2491080820     8.8154775425    29.4078268786   2     C     6    2.5551   139  1 
  140    9.2519371820    19.4546084513    28.9142103829   2     C     6    2.5778   140  1 
  141    5.4669299549    22.8531735385    30.5655739937   2     C     6    2.5735   141  1 
  142   22.7797875266     4.4202265179    31.1043872558   2     C     6    2.5903   142  1 
  143   22.8178999028    23.6945747615    30.0936657067   2     C     6    2.0742   143  1 
  144    5.8175142215     4.9348809015    30.7990044505   2     C     6    2.0673   144  1 
  145    8.7913728221     8.1268744966    32.1431010398   2     C     6    2.6306   145  1 
  146   20.6191606446    20.0609541025    31.7304817124   2     C     6    2.6356   146  1 
  147   20.1641902758     8.0974012256    31.9755134344   2     C     6    2.6383   147  1 
  148    8.7341087255    19.7238848940    31.5157587937   2     C     6    2.6349   148  1 
  149    7.0929258401     6.1602101779    32.7373944653   2     C     6    2.5920   149  1 
  150   21.2918903253    22.6241604401    31.9439652739   2     C     6    2.5817   150  1 
  151   21.4192487802     5.9169169644    32.7699588735   2     C     6    2.0750   151  1 
  152    6.8428123582    21.3997763645    32.2620060918   2     C     6    2.0692   152  1 
  153   10.0622963966     9.6582238295    34.1182867571   2     C     6    2.3784   153  1 
  154   19.1803004032    18.6936408811    33.7162028983   2     C     6    2.4010   154  1 
  155   18.7765633529     9.6047299744    33.8659209685   2     C     6    2.3810   155  1 
  156   10.1257492313    18.4074372777    33.5716870267   2     C     6    2.3983   156  1 
  157   28.5686874323    15.8899825001    19.6700660642   2     C     6    2.0706   157  1 
  158   13.1575223226    28.1373787711    20.6412957217   2     C     6    2.0694   158  1 
  159   13.5448691323     3.0881662763    39.6849696844   2     C     6    2.6261   159  1 
  160   14.6292918605     0.7027128371     0.5048332465   2     C     6    2.5697   160  1 
  161   11.3151838288     2.9893721953    38.3010008831   2     C     6    2.0621   161  1 
  162   10.1421376593     0.7362049657    37.6921177659   2     C     6    2.5828   162  1 
  163    0.3128231171    13.3647546636    19.7445280852   2     C     6    2.5617   163  1 
  164   15.5731421779     0.3218376116    20.6243685678   2     C     6    2.5564   164  1 
  165   16.4398084857     6.3302010344     0.4961253925   3     O     8    2.3817   165  1 
  166   10.9997741605    22.7208072523    39.0953615102   3     O     8    2.3400   166  1 
  167   22.7667608397    16.0810418305    39.8806628417   3     O     8    2.3914   167  1 
  168    6.5246707607    12.2350945275     0.2749411573   3     O     8    2.3405   168  1 
  169    7.7219120187    24.7147612060    37.3443304292   3     O     8    1.9138   169  1 
  170    5.3709991963     8.2459504101     0.7608126416   3     O     8    1.8916   170  1 
  171   12.2531048956     6.9625461026     1.0913225761   3     O     8    2.4127   171  1 
  172   22.1707231566    11.8565976937    39.7815390588   3     O     8    2.4021   172  1 
  173    0.7101532958     7.1923439263     1.1343163631   3     O     8    1.8437   173  1 
  174   14.4791366121    11.1797280275     2.8918365342   3     O     8    1.8418   174  1 
  175   14.9049086763    18.5223337338     2.1701056997   3     O     8    1.8447   175  1 
  176   18.1641479760    14.4213716950     2.5807176981   3     O     8    1.8409   176  1 
  177   11.0975476236    14.8984254012     2.5836992068   3     O     8    1.8412   177  1 
  178   19.9367992899    19.6395628874     3.5930444803   3     O     8    2.4191   178  1 
  179    9.4308519394    10.3182322310     4.5328642825   3     O     8    2.4079   179  1 
  180    9.7035201462    19.7963681071     3.6526118505   3     O     8    2.4080   180  1 
  181   19.3921265797     9.5702703714     4.1684558025   3     O     8    2.3980   181  1 
  182    7.9404696901    24.4203122680     5.1165565099   3     O     8    1.8474   182  1 
  183   22.7294786548     6.0872707680     5.2840841484   3     O     8    1.8466   183  1 
  184   17.6457379626    17.7307790938     6.6482189988   3     O     8    2.3967   184  1 
  185   11.7260875686    12.4631971748     7.4178275060   3     O     8    2.4018   185  1 
  186   12.1741294192    18.1013016117     6.7024660599   3     O     8    2.4071   186  1 
  187   17.5536734414    11.8896278211     7.2505652078   3     O     8    2.4098   187  1 
  188    4.7606958032     3.7559847035     8.8868724767   3     O     8    1.9157   188  1 
  189   25.3014551121    25.8260175284     8.1952583450   3     O     8    1.9152   189  1 
  190   19.7581430337    17.4386836855    11.1431050607   3     O     8    1.8444   190  1 
  191    9.6138864993    12.4643899565    12.1005147275   3     O     8    1.8451   191  1 
  192   26.3457031749     3.1369419427    13.2598820009   3     O     8    2.4260   192  1 
  193    3.4205878476    26.5101252704    13.2060483638   3     O     8    2.3892   193  1 
  194    3.0809472955     3.2692753298    13.3387484321   3     O     8    2.4510   194  1 
  195   26.7470249792    26.2163396732    12.7999494976   3     O     8    2.4555   195  1 
  196   20.9000724527     8.6172517166    15.3134965886   3     O     8    1.8453   196  1 
  197    7.7568057923    20.1161177642    14.6578444521   3     O     8    1.9199   197  1 
  198   23.9792467975     4.8011937749    16.4104326177   3     O     8    2.3929   198  1 
  199    5.1697555908    23.8748859466    16.0905395815   3     O     8    2.4619   199  1 
  200    4.8290090512     5.5313289646    16.5230369339   3     O     8    2.3975   200  1 
  201   24.7916513238    23.8247268831    15.7639048362   3     O     8    2.3823   201  1 
  202    0.4030463156    25.2842997004    17.4574636263   3     O     8    1.8382   202  1 
  203   28.9438364130     3.6790256654    17.8133523952   3     O     8    1.8397   203  1 
  204   25.7691089246    28.6439245866    17.6251616501   3     O     8    1.8392   204  1 
  205    3.7796040654     0.4444023773    17.6900358204   3     O     8    1.8419   205  1 
  206   26.9271102554    20.7592348515    19.3681648749   3     O     8    2.3356   206  1 
  207    1.4610062494     7.9849104346    20.4857785910   3     O     8    2.3890   207  1 
  208   21.0503678911     1.5589149895    20.1081164540   3     O     8    2.3813   208  1 
  209    8.2147572353    26.4278228987    20.2335275789   3     O     8    2.3390   209  1 
  210   22.8947571263    19.7761386587    19.9779122877   3     O     8    1.8860   210  1 
  211    9.3738605372    22.4944501854    19.3746929902   3     O     8    1.8976   211  1 
  212   26.3813765150     7.3638019820    20.6820928112   3     O     8    2.3969   212  1 
  213   21.7617414567    26.0515727759    19.9536645938   3     O     8    2.4070   213  1 
  214   21.8739898951    15.2140271558    21.3487390156   3     O     8    1.8450   214  1 
  215   13.9759820401    21.6373637696    18.3661106851   3     O     8    1.8444   215  1 
  216   28.9100630840     3.3982008832    22.7975464552   3     O     8    1.8403   216  1 
  217    0.3697522294    24.9717902490    22.2884971592   3     O     8    1.8416   217  1 
  218    3.6803102545     0.1981873404    22.4209296992   3     O     8    1.8414   218  1 
  219   25.7181977686    28.3307342517    22.6810234501   3     O     8    1.8394   219  1 
  220    5.2102406984    23.5678662772    23.6694610700   3     O     8    2.4240   220  1 
  221   23.8171659702     4.2566641714    24.2980186641   3     O     8    2.4076   221  1 
  222   24.8865059528    23.1064271951    23.8028553153   3     O     8    2.3971   222  1 
  223    4.9515349136     4.9450366487    24.0182091874   3     O     8    2.4134   223  1 
  224   23.8436380314    18.3459357858    25.8023175325   3     O     8    1.8454   224  1 
  225    8.6271599645     7.9933572064    25.2163907056   3     O     8    1.8480   225  1 
  226    3.2114486546    25.8341794238    26.6848373753   3     O     8    2.3924   226  1 
  227   26.1713372738     2.2970110134    27.2749657305   3     O     8    2.4011   227  1 
  228   26.7311027868    25.3499080767    26.9419978992   3     O     8    2.4081   228  1 
  229    3.0127381754     2.6609425419    27.0618956235   3     O     8    2.4004   229  1 
  230   19.0511084056    10.9017811553    28.5471180341   3     O     8    1.9225   230  1 
  231   11.0621345828    17.8203823312    28.0790480998   3     O     8    1.8465   231  1 
  232    3.6529434284    24.4665510521    31.4195617801   3     O     8    1.8447   232  1 
  233   23.9101017243     2.2337843327    31.9117040746   3     O     8    1.8455   233  1 
  234   11.6028133132    11.3375795611    33.4376781976   3     O     8    2.3784   234  1 
  235   17.6416770633    16.9842066782    33.0266717383   3     O     8    2.4010   235  1 
  236   17.3504487662    11.4108769107    33.0113241684   3     O     8    2.4549   236  1 
  237   11.9217536889    16.9350192065    32.9731801807   3     O     8    2.3983   237  1 
  238    6.6812505844     5.4927754490    35.2079656796   3     O     8    1.9664   238  1 
  239   20.3917968292    24.0358830715    33.9091158119   3     O     8    1.8451   239  1 
  240    9.4579336209     9.1552181567    36.4451995901   3     O     8    2.4562   240  1 
  241   19.6660796917    19.3116734343    36.0002545479   3     O     8    2.4155   241  1 
  242   19.0510349126     9.0733267378    36.1705729246   3     O     8    2.3810   242  1 
  243    9.4251313835    18.8757251849    35.8388430221   3     O     8    2.4187   243  1 
  244   14.8421010783    18.1433553536    37.3802037055   3     O     8    1.8397   244  1 
  245   14.4284453763    10.8508338332    37.7789710029   3     O     8    1.8397   245  1 
  246   11.0915214847    14.5461689327    37.7411179345   3     O     8    1.8409   246  1 
  247   18.0997039534    14.2396027217    37.5532868666   3     O     8    1.8416   247  1 
  248   16.8269872544     0.8110538336     1.8320512639   3     O     8    1.8448   248  1 
  249    7.9063788116     0.7165059122    36.3990730037   3     O     8    1.9247   249  1 
  250    2.7400500574    12.7817127821    19.1692591082   3     O     8    1.8475   250  1 
  251   16.1274502020     2.6751646676    21.4548534057   3     O     8    1.8444   251  1 
  252   27.7491890851    17.5180696927    39.8001836634   3     O     8    1.8447   252  1 
  253   10.8860164362    11.0092094296     0.5193984110   4     Y    39    4.3091   253  1 
  254   18.6438158504    17.8132342233    39.8518875374   4     Y    39    4.2173   254  1 
  255   17.9474834216    10.5724800806     0.2897540213   4     Y    39    4.2586   255  1 
  256   11.3938296398    18.3996630544    39.8055601355   4     Y    39    4.2236   256  1 
  257   14.7357880770    14.7790529392     5.2539823603   4     Y    39    4.3129   257  1 
  258    0.1003968598     0.3011103137    14.9886305097   4     Y    39    4.3176   258  1 
  259    3.8783685276    25.5163992771    20.0187364391   4     Y    39    4.2053   259  1 
  260   25.1981515025     3.2750602834    20.2945336054   4     Y    39    4.2741   260  1 
  261   25.8645376374    25.0054273732    19.9409456220   4     Y    39    4.2341   261  1 
  262    3.1873311432     3.9752622387    20.2651010135   4     Y    39    4.2396   262  1 
  263   29.2349273339    28.5456982127    25.3160578518   4     Y    39    4.3197   263  1 
  264   14.6048098302    14.2889104405    35.0343653193   4     Y    39    4.2952   264  1 

+ List of symmetry operations (1):
  Operation 1:
     1.000000  0.000000  0.000000  0.000000
     0.000000  1.000000  0.000000  0.000000
     0.000000  0.000000  1.000000  0.000000

+ List of symmetry operations in crystallographic notation:
# number: operation ... ## order of rotation [axis]; [axis in Cartesian]
     1: x,y,z                          ##  1

+ List of centering vectors (1):
  Vector 1: 0.000000  0.000000  0.000000 

+ Crystal symmetry information
  Space group (Hermann-Mauguin): P1 (number 1)
  Point group (Hermann-Mauguin): 1
  Point group (Schoenflies): C1
  Holohedry: triclinic
  Laue class: -1

+ Cartesian/crystallographic coordinate transformation matrices:
  A = car to crys (xcrys = A * xcar, bohr^-1)
       0.0343185755    -0.0000689633    -0.0000920236 
      -0.0000697773     0.0348358892    -0.0000998989 
      -0.0000681447    -0.0000739562     0.0250635532 
  B = crys to car (xcar = B * xcrys, bohr)
      29.1390692393     0.0579131198     0.1072181784 
       0.0585940590    28.7063870441     0.1146337052 
       0.0793984236     0.0848627552    39.8992024874 
  G = metric tensor (B'*B, bohr^2)
     849.0950935063     3.3762961117     6.2988885606 
       3.3762961117   824.0672127396     6.6828851024 
       6.2988885606     6.6828851024  1591.9709957515 

+ List of fragments in the system (1)
# Id = fragment ID. nat = number of atoms in fragment. C-o-m = center of mass (bohr).
# Discrete = is this fragment finite?
# Id  nat           Center of mass            Discrete  
  1    264    0.587550    0.438204    0.890075   No

+ This is a 3D periodic structure.

+ Atomic environment
  Number of atoms (reduced cell/environment): 264 / 6670
  Radius of (unit cell/environment) circumscribed sphere (bohr): 28.7135 / 100.1698
  Maximum interaction distance (bohr): 30.2885 
  Covering regions: 
    Total number of regions: 1000 (10 10 10)
    Minimum region ID: -5 -5 -5
    Maximum region ID: 4 4 4
    Region side (bohr): 14.3619
    Transformation origin (bohr): 14.5942,-14.2666,19.9469
    Search offsets: 3375
    Maximum search offset: 7
critic2:2> load CHGCAR
    Average number of atoms per region: 6.6700
    Maximum number of atoms in a region: 32

+ Vertex of the WS cell in cryst. coords. (24)
# id = vertex ID. xyz = vertex cryst. coords. d = vertex distance to origin (bohr).
   id       x            y            z          d (bohr)   
    1   -0.498270     0.497988    -0.500119    28.48660149  
    2    0.498301    -0.501984     0.498059    28.48670559  
    3    0.505643    -0.493952    -0.495970    28.42865040  
    4    0.501730     0.497988    -0.500119    28.48660149  
    5    0.498301     0.498016    -0.501941    28.48670559  
    6    0.494357     0.493952    -0.504030    28.42865040  
    7   -0.494357    -0.493952    -0.495970    28.42865040  
    8   -0.501699    -0.501984     0.498059    28.48670559  
    9    0.501699    -0.498016    -0.498059    28.48670559  
   10    0.498270    -0.497988    -0.499881    28.48660149  
   11   -0.498270    -0.502012     0.499881    28.48660149  
   12    0.494357    -0.506048     0.495970    28.42865040  
   13   -0.498301     0.501984    -0.498059    28.48670559  
   14    0.501699     0.501984    -0.498059    28.48670559  
   15    0.498270     0.502012    -0.499881    28.48660149  
   16   -0.494357     0.506048    -0.495970    28.42865040  
   17   -0.498301    -0.498016     0.501941    28.48670559  
   18   -0.501730    -0.497988     0.500119    28.48660149  
   19   -0.505643     0.493952     0.495970    28.42865040  
   20   -0.501699     0.498016     0.498059    28.48670559  
   21    0.498270    -0.497988     0.500119    28.48660149  
   22    0.494357     0.493952     0.495970    28.42865040  
   23   -0.494357    -0.493952     0.504030    28.42865040  
   24   -0.498270     0.497988     0.499881    28.48660149  

+ Faces of the WS cell (14)
# Face ID: vertexID1 vertexID2 ...
   1: 1  7  10 6 
   2: 1  13 16 15 5  6 
   3: 1  13 19 18 8  7 
   4: 2  21 23 17 11 12
   5: 2  3  9  12
   6: 2  3  4  14 22 21
   7: 3  4  5  6  10 9 
   8: 4  14 15 5 
   9: 7  8  11 12 9  10
  10: 8  18 17 11
  11: 13 19 20 16
  12: 14 22 24 20 16 15
  13: 17 18 19 20 24 23
  14: 21 22 24 23

+ Lattice vectors for the Wigner-Seitz neighbors
# FaceID: Voronoi lattice vector (cryst. coords.)
   1:  0  0 -1
   2:  0  1 -1
   3: -1  0  0
   4:  0 -1  1
   5:  1 -1  0
   6:  1  0  0
   7:  1  0 -1
   8:  1  1 -1
   9:  0 -1  0
  10: -1 -1  1
  11: -1  1  0
  12:  0  1  0
  13: -1  0  1
  14:  0  0  1

+ Lattice vectors for the Delaunay reduced cell (cryst. coords.)
  a:  0 -1  0
  b:  1  0  0
  c:  0  0  1
  Delaunay reduced cell lengths: 28.706571 29.139236 39.899511
  Delaunay reduced cell angles: 89.690 90.334 90.231

+ Is the cell orthogonal? F
+ Is the reduced cell orthogonal? F

* List of scalar fields
+ Field number 0
  Name: <promolecular>
  Source: <generated>
  Type: promolecular
  Atoms in the environment: 6670
  Use core densities? F
  Numerical derivatives? F
  Nuclear CP signature: -3
  Number of non-equivalent critical points: 264
  Number of critical points in the unit cell: 264
  Alias for this field (2): $0, $rho0
  This is the REFERENCE field.

* List of integrable properties (3)
#  Id  Type  Field  Name
    1   v        0  Volume  
    2  fval      0  Pop  
    3  lval      0  Lap  

* List of additional properties at critical points (0)

* List of core and pseudopotential charges for each field
# id  type   core?  ZPSP
  0  promol   no  

%% load CHGCAR

+ Field number 1
  Source: CHGCAR
  Type: grid
  Grid dimensions : 240  240  336
  First elements... 1.239289022053E-06  1.228139790598E-06  1.221132476660E-06
  Last elements... 1.237511937658E-06  1.236042056879E-06  1.234904192325E-06
  Sum of elements... 6.448470818535E+05
  Sum of squares of elements... 1.905228272342E+05
  Cell integral (grid SUM) = 1112.00000137
  Min: -1.35455677E-06
  Average: 3.33192317E-02
  Max: 1.23124147E+00
  Interpolation mode (1=nearest,2=linear,3=spline,4=tricubic): 4
  Use core densities? F
  Numerical derivatives? F
  Nuclear CP signature: -3
  Number of non-equivalent critical points: 264
  Number of critical points in the unit cell: 264
critic2:3> yt
  Alias for this field (1): $1

* Field number 1 is now REFERENCE.

%% yt

* Yu-Trinkle integration 
  Please cite: 
  Min Yu, Dallas Trinkle, J. Chem. Phys. 134 (2011) 064111.
+ Distance atomic assignment (bohr): 1.0000E+40
+ Attractors in YT: 264
+ Attractors after reordering: 264

+ Integrating atomic properties

+ Integrated property (number 1): Volume
+ Integrated property (number 2): Pop
+ Integrated property (number 3): Lap

* List of properties integrated in the attractor basins
+ The "Label" entries will be used to identify the integrable
  in the tables of integrated atomic properties. The entries with
  an "x" will not be integrated.
# id    Label      fid  Field       Additional
  1       Volume    -- Volume       
  2        Pop       1 Field (v)    
  3        Lap       1 Laplcn (v)   

* Key for the interpretation of table headings
# Id = attractor identifier
# cp/at = critical point/atom from the complete CP/atom list
# (lvec) = lattice translation from CP/atom to the main cell's representative
# ncp/nat = critical point/atom from the non-equivalent CP/atom list
# Name = atomic name
# Z = atomic number
# Position = atomic position
# Mol = molecule identifier (see corresponding table above)
# Volume = volume of the reference field basins.
# Pop (population) = the reference field integrated in its own basins.
# Lap = Laplacian of the reference field integrated in the reference field basins.
# $xxx = field xxx integrated in the basins of the reference field.

* List of attractors integrated
# Id   cp   ncp   Name  Z   mult           Position (cryst.) 
  1    1    1      H    1   --    0.8644150    0.3212283    0.0186612 
  2    2    2      H    1   --    0.1059931    0.5336725    0.0003789 
  3    3    3      H    1   --    0.6703288    0.4931189    0.0915535 
  4    4    4      H    1   --    0.3370378    0.5212495    0.0970950 
  5    5    5      H    1   --    0.5117559    0.6759888    0.0919324 
  6    6    6      H    1   --    0.8135762    0.1558786    0.1326176 
  7    7    7      H    1   --    0.2424754    0.9074140    0.1286390 
  8    8    8      H    1   --    0.4919893    0.3353496    0.0969529 
  9    9    9      H    1   --    0.7694985    0.8005202    0.1270760 
  10   10   10     H    1   --    0.2550889    0.2342664    0.1509472 
  11   11   11     H    1   --    0.1834396    0.9127678    0.2249762 
  12   12   12     H    1   --    0.8537145    0.1387114    0.2299020 
  13   13   13     H    1   --    0.8960101    0.9169134    0.2416955 
  14   14   14     H    1   --    0.1298095    0.1072618    0.2608303 
  15   15   15     H    1   --    0.3116401    0.4429706    0.3457529 
  16   16   16     H    1   --    0.6943214    0.5910302    0.3197030 
  17   17   17     H    1   --    0.6424853    0.3723209    0.2816229 
  18   18   18     H    1   --    0.3408580    0.6327996    0.2659456 
  19   19   19     H    1   --    0.2384785    0.3227211    0.3762550 
  20   20   20     H    1   --    0.7680711    0.7067610    0.3522891 
  21   21   21     H    1   --    0.9784324    0.1762427    0.4186452 
  22   22   22     H    1   --    0.8301879    0.9939036    0.4104987 
  23   23   23     H    1   --    0.2311823    0.7431059    0.3926427 
  24   24   24     H    1   --    0.6689162    0.3411824    0.3808492 
  25   25   25     H    1   --    0.0105101    0.8327402    0.4040099 
  26   26   26     H    1   --    0.6356503    0.8235692    0.4643983 
  27   27   27     H    1   --    0.8196135    0.3640955    0.5371011 
  28   28   28     H    1   --    0.5213069    0.7272080    0.4298230 
  29   29   29     H    1   --    0.7159137    0.4751915    0.5482789 
  30   30   30     H    1   --    0.3719697    0.7491480    0.4687083 
  31   31   31     H    1   --    0.7490492    0.6350190    0.5159297 
  32   32   32     H    1   --    0.9776162    0.1638952    0.5966843 
  33   33   33     H    1   --    0.1623468    0.0042467    0.5983420 
  34   34   34     H    1   --    0.0034648    0.8230294    0.5898639 
  35   35   35     H    1   --    0.3356750    0.3229195    0.6320174 
  36   36   36     H    1   --    0.8285700    0.9794152    0.5928478 
  37   37   37     H    1   --    0.7995118    0.5736299    0.6525731 
  38   38   38     H    1   --    0.2784212    0.7200253    0.6288440 
  39   39   39     H    1   --    0.7432672    0.2679949    0.6431951 
  40   40   40     H    1   --    0.7120385    0.5773696    0.7366905 
  41   41   41     H    1   --    0.3607673    0.3520168    0.7309596 
  42   42   42     H    1   --    0.6177567    0.3981923    0.7520363 
  43   43   43     H    1   --    0.3793153    0.6240299    0.6556991 
  44   44   44     H    1   --    0.1173619    0.8414448    0.8313226 
  45   45   45     H    1   --    0.8100704    0.0705524    0.8439687 
  46   46   46     H    1   --    0.1482836    0.1176565    0.7816384 
  47   47   47     H    1   --    0.7989987    0.8897843    0.7544044 
  48   48   48     H    1   --    0.2193527    0.7479555    0.8576093 
  49   49   49     H    1   --    0.7262920    0.1838354    0.8698291 
  50   50   50     H    1   --    0.2587612    0.2358135    0.9062042 
  51   51   51     H    1   --    0.7120421    0.8934555    0.8388534 
  52   52   52     H    1   --    0.5132033    0.6675115    0.8990049 
  53   53   53     H    1   --    0.6671474    0.4830907    0.9115089 
  54   54   54     H    1   --    0.4915362    0.3209630    0.9186134 
  55   55   55     H    1   --    0.3292209    0.5088779    0.9137350 
  56   56   56     H    1   --    0.2456448    0.9191393    0.9200817 
  57   57   57     H    1   --    0.1295042    0.2514750    0.0237291 
  58   58   58     H    1   --    0.1662385    0.0193384    0.4063781 
  59   59   59     H    1   --    0.3540817    0.1622876    0.9468420 
  60   60   60     H    1   --    0.2490986    0.0831386    0.9001417 
  61   61   61     H    1   --    0.4878458    0.8815316    0.0145406 
  62   62   62     H    1   --    0.1202044    0.4970514    0.4651561 
  63   63   63     H    1   --    0.5930828    0.9674840    0.0583517 
  64   64   64     H    1   --    0.4977872    0.1181813    0.5507418 
  65   65   65     H    1   --    0.0015981    0.6373986    0.9934476 
  66   66   66     H    1   --    0.9708965    0.2156660    0.0317335 
  67   67   67     H    1   --    0.0203533    0.6036763    0.4756708 
  68   68   68     H    1   --    0.3933459    0.0190838    0.5290967 
  69   69   69     C    6   --    0.3820556    0.9417529    0.9653137 
  70   70   70     C    6   --    0.0720650    0.3984267    0.0127881 
  71   71   71     C    6   --    0.4859114    0.1942293    0.0122671 
  72   72   72     C    6   --    0.8033662    0.4758131    0.9986102 
  73   73   73     C    6   --    0.8984158    0.4556233    0.0056362 
  74   74   74     C    6   --    0.4609857    0.9445207    0.9979471 
  75   75   75     C    6   --    0.9662916    0.5176640    0.0018945 
  76   76   76     C    6   --    0.0517962    0.4876876    0.0049258 
  77   77   77     C    6   --    0.9190599    0.3669423    0.0150616 
  78   78   78     C    6   --    0.0038404    0.3380782    0.0189454 
  79   79   79     C    6   --    0.3387303    0.8564891    0.9589670 
  80   80   80     C    6   --    0.1636785    0.3717697    0.0123145 
  81   81   81     C    6   --    0.6649703    0.6650962    0.1453110 
  82   82   82     C    6   --    0.3429761    0.3774992    0.1688506 
  83   83   83     C    6   --    0.3552392    0.6796327    0.1467792 
  84   84   84     C    6   --    0.6520918    0.3520282    0.1599936 
  85   85   85     C    6   --    0.7691426    0.7807029    0.1769497 
  86   86   86     C    6   --    0.2512085    0.2530253    0.2007735 
  87   87   87     C    6   --    0.2644294    0.8109261    0.1842437 
  88   88   88     C    6   --    0.7627011    0.2335459    0.1917745 
  89   89   89     C    6   --    0.7190392    0.7081502    0.1946163 
  90   90   90     C    6   --    0.2943494    0.3290406    0.2194347 
  91   91   91     C    6   --    0.3075244    0.7303202    0.1964161 
  92   92   92     C    6   --    0.7028504    0.3006973    0.2075465 
  93   93   93     C    6   --    0.8060254    0.1904342    0.2405114 
  94   94   94     C    6   --    0.2183212    0.8506273    0.2329806 
  95   95   95     C    6   --    0.2034310    0.2018669    0.2432111 
  96   96   96     C    6   --    0.8183098    0.8272900    0.2207135 
  97   97   97     C    6   --    0.7198491    0.6790057    0.2584148 
  98   98   98     C    6   --    0.2894247    0.3558497    0.2833753 
  99   99   99     C    6   --    0.3060470    0.6945497    0.2573728 
  100  100  100    C    6   --    0.6895265    0.3197393    0.2713924 
  101  101  101    C    6   --    0.7922499    0.2088837    0.3043573 
  102  102  102    C    6   --    0.2154839    0.8142639    0.2939847 
  103  103  103    C    6   --    0.2003887    0.2276201    0.3074833 
  104  104  104    C    6   --    0.8159330    0.7999869    0.2847488 
  105  105  105    C    6   --    0.7318182    0.2753769    0.3201293 
  106  106  106    C    6   --    0.2616150    0.7354301    0.3068202 
  107  107  107    C    6   --    0.2433323    0.3041612    0.3262392 
  108  108  108    C    6   --    0.7673931    0.7261856    0.3021312 
  109  109  109    C    6   --    0.8419794    0.1561076    0.3515313 
  110  110  110    C    6   --    0.1642916    0.8589617    0.3435268 
  111  111  111    C    6   --    0.1534239    0.1745776    0.3550361 
  112  112  112    C    6   --    0.8621942    0.8481036    0.3348120 
  113  113  113    C    6   --    0.8909724    0.5707455    0.5024784 
  114  114  114    C    6   --    0.4285411    0.8917896    0.4947108 
  115  115  115    C    6   --    0.9695162    0.3013496    0.5137036 
  116  116  116    C    6   --    0.6950518    0.9722636    0.4990683 
  117  117  117    C    6   --    0.9489833    0.3972787    0.5116669 
  118  118  118    C    6   --    0.6002105    0.9511507    0.4967948 
  119  119  119    C    6   --    0.8627412    0.4189612    0.5250708 
  120  120  120    C    6   --    0.5805905    0.8659946    0.4769496 
  121  121  121    C    6   --    0.8331244    0.5043114    0.5205713 
  122  122  122    C    6   --    0.4963473    0.8359202    0.4757655 
  123  123  123    C    6   --    0.8657671    0.6627747    0.4941899 
  124  124  124    C    6   --    0.3375348    0.8647361    0.4944267 
  125  125  125    C    6   --    0.1574469    0.8367766    0.6490208 
  126  126  126    C    6   --    0.8350429    0.1271502    0.6642719 
  127  127  127    C    6   --    0.8615844    0.8201068    0.6509154 
  128  128  128    C    6   --    0.1556292    0.1463492    0.6589198 
  129  129  129    C    6   --    0.2662197    0.7250153    0.6799965 
  130  130  130    C    6   --    0.7395906    0.2507415    0.6934951 
  131  131  131    C    6   --    0.7839227    0.6840956    0.6932583 
  132  132  132    C    6   --    0.2731107    0.2550964    0.6922163 
  133  133  133    C    6   --    0.2019018    0.7845060    0.6988472 
  134  134  134    C    6   --    0.7837103    0.1751421    0.7134825 
  135  135  135    C    6   --    0.8079144    0.7727885    0.6988472 
  136  136  136    C    6   --    0.2105427    0.1903303    0.7075147 
  137  137  137    C    6   --    0.3142742    0.2991419    0.7410006 
  138  138  138    C    6   --    0.7315856    0.6465963    0.7398639 
  139  139  139    C    6   --    0.6916064    0.3027443    0.7350328 
  140  140  140    C    6   --    0.3135109    0.6741845    0.7226236 
  141  141  141    C    6   --    0.1832285    0.7926757    0.7640192 
  142  142  142    C    6   --    0.7786027    0.1492857    0.7777072 
  143  143  143    C    6   --    0.7786744    0.8208231    0.7509469 
  144  144  144    C    6   --    0.1964742    0.1684282    0.7711711 
  145  145  145    C    6   --    0.2981890    0.2792824    0.8044202 
  146  146  146    C    6   --    0.7033168    0.6942326    0.7923899 
  147  147  147    C    6   --    0.6885054    0.2774789    0.7994470 
  148  148  148    C    6   --    0.2954818    0.6833412    0.7878430 
  149  149  149    C    6   --    0.2399817    0.2108310    0.8195765 
  150  150  150    C    6   --    0.7262075    0.7834559    0.7975051 
  151  151  151    C    6   --    0.7316544    0.2013528    0.8194344 
  152  152  152    C    6   --    0.2303909    0.7417798    0.8065516 
  153  153  153    C    6   --    0.3415179    0.3323423    0.8537255 
  154  154  154    C    6   --    0.6538487    0.6465030    0.8423583 
  155  155  155    C    6   --    0.6406061    0.3298960    0.8468105 
  156  156  156    C    6   --    0.3431425    0.6371791    0.8393744 
  157  157  157    C    6   --    0.9775307    0.5495832    0.4898798 
  158  158  158    C    6   --    0.4477075    0.9772105    0.5143667 
  159  159  159    C    6   --    0.4609757    0.1026694    0.9934949 
  160  160  160    C    6   --    0.5019615    0.0234084    0.0116040 
  161  161  161    C    6   --    0.3845902    0.0995217    0.9589670 
  162  162  162    C    6   --    0.3445444    0.0211733    0.9439528 
  163  163  163    C    6   --    0.0079970    0.4635788    0.4938583 
  164  164  164    C    6   --    0.5325279    0.0080645    0.5158349 
  165  165  165    O    8   --    0.5637086    0.2193215    0.0108462 
  166  166  166    O    8   --    0.3723320    0.7868264    0.9774388 
  167  167  167    O    8   --    0.7765438    0.5546248    0.9968104 
  168  168  168    O    8   --    0.2230483    0.4257377    0.0055415 
  169  169  169    O    8   --    0.2598640    0.8566912    0.9336276 
  170  170  170    O    8   --    0.1836864    0.2868042    0.0180928 
  171  171  171    O    8   --    0.4199285    0.2415825    0.0260025 
  172  172  172    O    8   --    0.7563891    0.4075140    0.9946790 
  173  173  173    O    8   --    0.0237711    0.2503888    0.0278497 
  174  174  174    O    8   --    0.4958662    0.3881566    0.0706662 
  175  175  175    O    8   --    0.5100382    0.6439852    0.0520050 
  176  176  176    O    8   --    0.6221357    0.5008561    0.0623776 
  177  177  177    O    8   --    0.3795868    0.5179674    0.0628986 
  178  178  178    O    8   --    0.6825175    0.6824116    0.0872434 
  179  179  179    O    8   --    0.3225247    0.3583339    0.1122039 
  180  180  180    O    8   --    0.3313096    0.6885821    0.0894221 
  181  181  181    O    8   --    0.6644666    0.3316193    0.1024471 
  182  182  182    O    8   --    0.2703507    0.8496381    0.1258920 
  183  183  183    O    8   --    0.7791373    0.2099416    0.1304388 
  184  184  184    O    8   --    0.6037420    0.6157720    0.1641142 
  185  185  185    O    8   --    0.4008805    0.4326073    0.1841963 
  186  186  186    O    8   --    0.4159337    0.6290559    0.1658193 
  187  187  187    O    8   --    0.6009299    0.4122366    0.1796494 
  188  188  188    O    8   --    0.1623035    0.1296231    0.2221344 
  189  189  189    O    8   --    0.8657747    0.8970881    0.2017681 
  190  190  190    O    8   --    0.6758433    0.6050002    0.2766497 
  191  191  191    O    8   --    0.3279618    0.4323284    0.3017049 
  192  192  192    O    8   --    0.9027104    0.1061152    0.3303124 
  193  193  193    O    8   --    0.1143462    0.9219458    0.3287968 
  194  194  194    O    8   --    0.1042808    0.1123406    0.3338647 
  195  195  195    O    8   --    0.9149339    0.9101245    0.3170507 
  196  196  196    O    8   --    0.7152572    0.2972015    0.3817491 
  197  197  197    O    8   --    0.2634664    0.6987573    0.3653614 
  198  198  198    O    8   --    0.8210923    0.1639413    0.4093146 
  199  199  199    O    8   --    0.1742914    0.8297347    0.4011681 
  200  200  200    O    8   --    0.1638227    0.1907012    0.4133879 
  201  201  201    O    8   --    0.8477205    0.8266509    0.3916481 
  202  202  202    O    8   --    0.0104818    0.8790290    0.4356487 
  203  203  203    O    8   --    0.9914183    0.1243630    0.4442214 
  204  204  204    O    8   --    0.8807618    0.9942778    0.4378748 
  205  205  205    O    8   --    0.1280521    0.0134502    0.4430847 
  206  206  206    O    8   --    0.9208861    0.7193526    0.4820648 
  207  207  207    O    8   --    0.0477038    0.2760130    0.5127563 
  208  208  208    O    8   --    0.7204607    0.0508286    0.5024311 
  209  209  209    O    8   --    0.2782343    0.9180422    0.5046098 
  210  210  210    O    8   --    0.7825132    0.6853261    0.4976947 
  211  211  211    O    8   --    0.3183633    0.7810246    0.4832963 
  212  212  212    O    8   --    0.9029602    0.2526177    0.5160244 
  213  213  213    O    8   --    0.7431992    0.9040179    0.4967001 
  214  214  214    O    8   --    0.7476704    0.5263351    0.5324595 
  215  215  215    O    8   --    0.4764535    0.7509468    0.4577674 
  216  216  216    O    8   --    0.9898199    0.1140846    0.5691661 
  217  217  217    O    8   --    0.0089162    0.8676621    0.5567569 
  218  218  218    O    8   --    0.1242261    0.0044074    0.5616827 
  219  219  219    O    8   --    0.8785709    0.9828660    0.5646192 
  220  220  220    O    8   --    0.1750046    0.8182795    0.5911428 
  221  221  221    O    8   --    0.8148417    0.1441954    0.6070569 
  222  222  222    O    8   --    0.8502855    0.8008185    0.5931794 
  223  223  223    O    8   --    0.1673784    0.1695199    0.6012785 
  224  224  224    O    8   --    0.8146401    0.6348556    0.6437161 
  225  225  225    O    8   --    0.2932001    0.2753346    0.6308333 
  226  226  226    O    8   --    0.1059751    0.8970667    0.6666874 
  227  227  227    O    8   --    0.8954947    0.0754675    0.6816542 
  228  228  228    O    8   --    0.9131459    0.8785299    0.6715658 
  229  229  229    O    8   --    0.1007190    0.0897826    0.6778652 
  230  230  230    O    8   --    0.6504281    0.3755921    0.7133877 
  231  231  231    O    8   --    0.3758238    0.6172119    0.7016890 
  232  232  232    O    8   --    0.1207852    0.8489204    0.7854275 
  233  233  233    O    8   --    0.8174700    0.0729595    0.7980261 
  234  234  234    O    8   --    0.3943331    0.3908047    0.8364379 
  235  235  235    O    8   --    0.6012267    0.5871296    0.8253075 
  236  236  236    O    8   --    0.5916179    0.3929996    0.8253548 
  237  237  237    O    8   --    0.4049354    0.5858206    0.8243602 
  238  238  238    O    8   --    0.2256722    0.1873623    0.8815752 
  239  239  239    O    8   --    0.6950394    0.8325010    0.8467157 
  240  240  240    O    8   --    0.3205976    0.3146294    0.9121246 
  241  241  241    O    8   --    0.6702672    0.6677707    0.8995259 
  242  242  242    O    8   --    0.6498501    0.3111347    0.9045938 
  243  243  243    O    8   --    0.3188573    0.6533148    0.8962105 
  244  244  244    O    8   --    0.5046687    0.6272700    0.9345275 
  245  245  245    O    8   --    0.4909388    0.3732176    0.9450895 
  246  246  246    O    8   --    0.3761690    0.5021845    0.9440949 
  247  247  247    O    8   --    0.6167183    0.4910347    0.9389323 
  248  248  248    O    8   --    0.5772537    0.0268966    0.0447111 
  249  249  249    O    8   --    0.2679367    0.0207722    0.9116983 
  250  250  250    O    8   --    0.0913891    0.4431561    0.4793177 
  251  251  251    O    8   --    0.5513123    0.0899231    0.5364380 
  252  252  252    O    8   --    0.9474420    0.6043453    0.9943475 
  253  253  253    Y    39  --    0.3727855    0.3827041    0.0114619 
  254  254  254    Y    39  --    0.6349334    0.6152578    0.9962420 
  255  255  255    Y    39  --    0.6151763    0.3670205    0.0052573 
  256  256  256    Y    39  --    0.3860880    0.6361971    0.9955316 
  257  257  257    Y    39  --    0.5042086    0.5132884    0.1295863 
  258  258  258    Y    39  --    0.0020454    0.0089851    0.3756392 
  259  259  259    Y    39  --    0.1294982    0.8866160    0.4995893 
  260  260  260    Y    39  --    0.8626712    0.1103040    0.5066938 
  261  261  261    Y    39  --    0.8840746    0.8672895    0.4961791 
  262  262  262    Y    39  --    0.1072456    0.1362349    0.5074042 
  263  263  263    Y    39  --    0.9990028    0.9898458    0.6304070 
  264  264  264    Y    39  --    0.4970069    0.4932479    0.8760337 

* Integrated atomic properties
# (See key above for interpretation of column headings.)
# Integrable properties 1 to 3
# Id   cp   ncp   Name  Z   mult     Volume            Pop             Lap      
  1    1    1      H    1   --   7.30960811E+01  8.82024660E-01 -3.22722066E-03
  2    2    2      H    1   --   1.12731636E+02  9.30372798E-01 -3.23428531E-03
  3    3    3      H    1   --   0.00000000E+00  0.00000000E+00  0.00000000E+00
  4    4    4      H    1   --   0.00000000E+00  0.00000000E+00  0.00000000E+00
  5    5    5      H    1   --   0.00000000E+00  0.00000000E+00  0.00000000E+00
  6    6    6      H    1   --   0.00000000E+00  0.00000000E+00  0.00000000E+00
  7    7    7      H    1   --   2.15383707E+00  3.49145756E-06 -3.78816691E-07
  8    8    8      H    1   --   0.00000000E+00  0.00000000E+00  0.00000000E+00
  9    9    9      H    1   --   1.67322244E+02  9.19851254E-01  2.82138706E-03
  10   10   10     H    1   --   8.66639104E+01  9.08243923E-01  4.27711902E-03
  11   11   11     H    1   --   9.26870245E+01  9.40436485E-01 -2.04388372E-03
  12   12   12     H    1   --   9.11696502E+01  9.44181826E-01 -3.28604396E-03
  13   13   13     H    1   --   0.00000000E+00  0.00000000E+00  0.00000000E+00
  14   14   14     H    1   --   0.00000000E+00  0.00000000E+00  0.00000000E+00
  15   15   15     H    1   --   3.59048492E+00  4.52021853E-06 -8.20971280E-07
  16   16   16     H    1   --   0.00000000E+00  0.00000000E+00  0.00000000E+00
  17   17   17     H    1   --   9.96173113E+01  9.45389190E-01 -3.12474862E-03
  18   18   18     H    1   --   8.41610458E+01  9.16465490E-01 -1.98022086E-03
  19   19   19     H    1   --   1.28399875E+02  9.47496392E-01  4.35864648E-03
  20   20   20     H    1   --   7.62268009E+01  9.52812513E-01  3.14137220E-03
  21   21   21     H    1   --   0.00000000E+00  0.00000000E+00  0.00000000E+00
  22   22   22     H    1   --   0.00000000E+00  0.00000000E+00  0.00000000E+00
  23   23   23     H    1   --   0.00000000E+00  0.00000000E+00  0.00000000E+00
  24   24   24     H    1   --   1.94458515E+00  2.64502905E-06 -3.37944363E-07
  25   25   25     H    1   --   0.00000000E+00  0.00000000E+00  0.00000000E+00
  26   26   26     H    1   --   6.80323448E+01  9.07732044E-01 -4.19249944E-03
  27   27   27     H    1   --   7.26001932E+01  9.12671269E-01 -2.05549441E-03
  28   28   28     H    1   --   5.75022059E-01  8.52092844E-07 -5.37025966E-07
  29   29   29     H    1   --   2.96132380E+00  3.43911165E-06 -8.01009833E-07
  30   30   30     H    1   --   0.00000000E+00  0.00000000E+00  0.00000000E+00
  31   31   31     H    1   --   0.00000000E+00  0.00000000E+00  0.00000000E+00
  32   32   32     H    1   --   0.00000000E+00  0.00000000E+00  0.00000000E+00
  33   33   33     H    1   --   0.00000000E+00  0.00000000E+00  0.00000000E+00
  34   34   34     H    1   --   0.00000000E+00  0.00000000E+00  0.00000000E+00
  35   35   35     H    1   --   3.07231975E+00  3.65532804E-06 -3.39874704E-07
  36   36   36     H    1   --   0.00000000E+00  0.00000000E+00  0.00000000E+00
  37   37   37     H    1   --   1.35800849E+00 -7.10225877E-07 -1.30823751E-07
  38   38   38     H    1   --   9.86497551E+01  9.43558043E-01  3.16310180E-03
  39   39   39     H    1   --   9.25365303E+01  9.28611961E-01  2.79711274E-03
  40   40   40     H    1   --   9.62922025E+01  9.41361896E-01  4.67828645E-04
  41   41   41     H    1   --   9.55668631E+01  9.40469027E-01 -2.11958752E-03
  42   42   42     H    1   --   0.00000000E+00  0.00000000E+00  0.00000000E+00
  43   43   43     H    1   --   5.21308641E-01  5.85259589E-07 -9.71346165E-08
  44   44   44     H    1   --   3.10122775E+00  4.56944146E-06 -4.82413290E-07
  45   45   45     H    1   --   2.27243446E+00  3.13167379E-06 -2.41704791E-07
  46   46   46     H    1   --   1.11871387E+02  9.05655177E-01 -2.67361947E-03
  47   47   47     H    1   --   7.93962505E+01  9.27458790E-01  5.31832341E-04
  48   48   48     H    1   --   6.71265183E+01  9.08321673E-01  2.99100354E-03
  49   49   49     H    1   --   1.20771143E+02  9.35807380E-01  2.82768995E-03
  50   50   50     H    1   --   0.00000000E+00  0.00000000E+00  0.00000000E+00
  51   51   51     H    1   --   5.85989415E-01  1.08696959E-06 -2.29282978E-07
  52   52   52     H    1   --   0.00000000E+00  0.00000000E+00  0.00000000E+00
  53   53   53     H    1   --   0.00000000E+00  0.00000000E+00  0.00000000E+00
  54   54   54     H    1   --   0.00000000E+00  0.00000000E+00  0.00000000E+00
  55   55   55     H    1   --   0.00000000E+00  0.00000000E+00  0.00000000E+00
  56   56   56     H    1   --   5.39344380E-01  7.45908705E-07 -4.39575515E-08
  57   57   57     H    1   --   0.00000000E+00  0.00000000E+00  0.00000000E+00
  58   58   58     H    1   --   0.00000000E+00  0.00000000E+00  0.00000000E+00
  59   59   59     H    1   --   3.99208358E+01  9.17848522E-01 -1.62933929E-03
  60   60   60     H    1   --   0.00000000E+00  0.00000000E+00  0.00000000E+00
  61   61   61     H    1   --   9.45846408E+01  9.43645064E-01 -1.18208120E-03
  62   62   62     H    1   --   0.00000000E+00  0.00000000E+00  0.00000000E+00
  63   63   63     H    1   --   6.22190168E-01 -3.29949912E-07 -3.94389513E-08
  64   64   64     H    1   --   0.00000000E+00  0.00000000E+00  0.00000000E+00
  65   65   65     H    1   --   4.20221880E+00  7.55007079E-06 -1.13045132E-06
  66   66   66     H    1   --   8.25052808E+00  1.08245128E-05 -1.96789923E-06
  67   67   67     H    1   --   1.08292062E+02  9.23670429E-01 -2.23376543E-03
  68   68   68     H    1   --   1.15521539E+02  9.31104060E-01 -4.34612710E-03
  69   69   69     C    6   --   1.25228600E+02  4.00131401E+00 -1.94468736E-04
  70   70   70     C    6   --   1.39953097E+02  3.99293384E+00  9.15640717E-04
  71   71   71     C    6   --   2.29964154E+01  1.13457535E+00  5.48278297E-03
  72   72   72     C    6   --   2.85122112E+01  1.11999023E+00 -8.84790372E-03
  73   73   73     C    6   --   1.49791503E+02  3.98970303E+00 -2.79109434E-04
  74   74   74     C    6   --   1.36010822E+02  3.99817608E+00  4.35421523E-04
  75   75   75     C    6   --   1.31035352E+02  3.06860013E+00 -3.26572712E-03
  76   76   76     C    6   --   2.29227255E+02  3.99086518E+00  2.94934512E-03
  77   77   77     C    6   --   1.56802856E+02  4.00580150E+00  3.03808125E-03
  78   78   78     C    6   --   1.16034628E+02  3.25875529E+00 -2.67706083E-03
  79   79   79     C    6   --   3.10303616E+01  1.34625013E+00  1.41524105E-03
  80   80   80     C    6   --   3.15582150E+01  1.33968759E+00 -8.57638575E-03
  81   81   81     C    6   --   2.95476609E+01  1.21634871E+00  1.53742953E-03
  82   82   82     C    6   --   2.92040888E+01  1.19905057E+00 -3.95099684E-03
  83   83   83     C    6   --   2.77930276E+01  1.20162493E+00 -7.57966859E-04
  84   84   84     C    6   --   2.99797121E+01  1.18697105E+00 -2.39348409E-03
  85   85   85     C    6   --   1.85802002E+02  4.01425827E+00 -3.12450031E-03
  86   86   86     C    6   --   1.86296356E+02  4.01036559E+00 -4.27850724E-03
  87   87   87     C    6   --   1.23177113E+02  3.11427864E+00 -4.32085524E-03
  88   88   88     C    6   --   1.11864060E+02  3.14372269E+00 -6.00474753E-03
  89   89   89     C    6   --   1.43168368E+02  3.98487693E+00 -9.96588785E-04
  90   90   90     C    6   --   1.42916440E+02  4.01163554E+00 -9.32508954E-04
  91   91   91     C    6   --   1.42685845E+02  4.02063426E+00 -7.01152089E-05
  92   92   92     C    6   --   1.49214698E+02  3.99487874E+00 -3.41834458E-04
  93   93   93     C    6   --   1.87527762E+02  4.00959109E+00  2.98651588E-03
  94   94   94     C    6   --   1.97914963E+02  4.00724028E+00  1.58505905E-03
  95   95   95     C    6   --   1.12038073E+02  2.99668356E+00 -1.18664497E-03
  96   96   96     C    6   --   1.13243614E+02  2.98951452E+00  2.55103052E-03
  97   97   97     C    6   --   1.20118360E+02  3.12515398E+00  2.02669451E-03
  98   98   98     C    6   --   1.22416806E+02  3.13440494E+00 -1.37336516E-03
  99   99   99     C    6   --   1.85266198E+02  3.98608720E+00  1.48848814E-03
  100  100  100    C    6   --   1.88924597E+02  4.01861732E+00  2.78587203E-03
  101  101  101    C    6   --   1.54659071E+02  3.99752486E+00 -3.16939452E-04
  102  102  102    C    6   --   1.43768599E+02  4.02153512E+00 -4.10326745E-04
  103  103  103    C    6   --   1.54281183E+02  4.02410699E+00 -1.14634061E-03
  104  104  104    C    6   --   1.50471788E+02  4.01098629E+00 -1.09486470E-03
  105  105  105    C    6   --   1.24501294E+02  3.12641798E+00 -6.04760701E-03
  106  106  106    C    6   --   1.06321744E+02  3.03290753E+00 -4.48522649E-03
  107  107  107    C    6   --   2.08065047E+02  3.98687185E+00 -4.52907056E-03
  108  108  108    C    6   --   1.83851536E+02  4.02987707E+00 -3.46141446E-03
  109  109  109    C    6   --   3.06928965E+01  1.21007806E+00 -1.40027727E-03
  110  110  110    C    6   --   3.30190330E+01  1.31312451E+00 -1.25612413E-03
  111  111  111    C    6   --   3.39629216E+01  1.30465708E+00 -4.74510233E-03
  112  112  112    C    6   --   3.27368475E+01  1.28102705E+00  1.79557631E-03
  113  113  113    C    6   --   9.83257161E+01  3.97804895E+00  7.23756495E-05
  114  114  114    C    6   --   1.33019456E+02  3.99199241E+00  8.60620075E-04
  115  115  115    C    6   --   2.83126801E+01  1.13697883E+00  3.43977494E-03
  116  116  116    C    6   --   2.74170177E+01  1.11558053E+00 -8.11948839E-03
  117  117  117    C    6   --   1.41440090E+02  3.98707193E+00  6.70809897E-04
  118  118  118    C    6   --   1.46192731E+02  4.00980064E+00 -5.13122718E-04
  119  119  119    C    6   --   1.30602538E+02  3.97680706E+00  1.08518718E-03
  120  120  120    C    6   --   1.77768118E+02  3.94664129E+00  4.15057444E-03
  121  121  121    C    6   --   7.91778505E+01  3.28091922E+00  7.74762791E-03
  122  122  122    C    6   --   1.21364774E+02  3.30870320E+00 -5.11255400E-03
  123  123  123    C    6   --   2.49777309E+01  1.34074895E+00  3.43547407E-03
  124  124  124    C    6   --   3.09339271E+01  1.34410093E+00 -7.35919922E-03
  125  125  125    C    6   --   3.03216545E+01  1.22365636E+00 -1.38017888E-03
  126  126  126    C    6   --   2.82461893E+01  1.18971574E+00 -1.56683234E-03
  127  127  127    C    6   --   2.42101020E+01  1.18731629E+00 -4.84981465E-03
  128  128  128    C    6   --   3.12461309E+01  1.19194133E+00  9.93630763E-04
  129  129  129    C    6   --   1.96512960E+02  4.01386003E+00 -3.41914658E-03
  130  130  130    C    6   --   1.72714095E+02  3.99964957E+00 -3.01895615E-03
  131  131  131    C    6   --   1.12378919E+02  3.15270826E+00 -3.66406366E-03
  132  132  132    C    6   --   1.21739897E+02  3.11584432E+00 -3.87168902E-03
  133  133  133    C    6   --   1.46745156E+02  4.01258598E+00 -9.48295644E-04
  134  134  134    C    6   --   1.39751772E+02  4.01644411E+00 -5.56790752E-04
  135  135  135    C    6   --   1.16357271E+02  3.99334179E+00 -8.84131289E-04
  136  136  136    C    6   --   1.58357206E+02  3.99496882E+00 -2.99374105E-04
  137  137  137    C    6   --   1.92067810E+02  4.01857779E+00  1.61463195E-03
  138  138  138    C    6   --   1.96410629E+02  3.99266695E+00 -9.28196523E-04
  139  139  139    C    6   --   1.05153509E+02  3.02339299E+00  1.90266542E-03
  140  140  140    C    6   --   1.19311771E+02  3.09564502E+00  4.42679867E-03
  141  141  141    C    6   --   1.08124723E+02  3.06802648E+00  4.43265862E-03
  142  142  142    C    6   --   1.17325862E+02  3.14063691E+00  1.66238183E-03
  143  143  143    C    6   --   1.85139670E+02  4.03166664E+00 -6.77210990E-04
  144  144  144    C    6   --   1.89181940E+02  4.01355010E+00  2.20060932E-03
  145  145  145    C    6   --   1.41162162E+02  4.02959240E+00 -3.25768421E-04
  146  146  146    C    6   --   1.19235150E+02  4.02678983E+00 -4.70524706E-04
  147  147  147    C    6   --   1.40031984E+02  4.01447537E+00 -9.39590161E-04
  148  148  148    C    6   --   1.51524363E+02  3.99656532E+00 -5.92438236E-04
  149  149  149    C    6   --   1.04567269E+02  3.13388836E+00 -3.92990375E-03
  150  150  150    C    6   --   1.10823566E+02  3.10098023E+00 -3.77004440E-03
  151  151  151    C    6   --   1.83165320E+02  4.01741635E+00 -3.09903060E-03
  152  152  152    C    6   --   1.71489328E+02  4.05193056E+00 -3.43463016E-03
  153  153  153    C    6   --   3.06184748E+01  1.24828488E+00  2.50534050E-03
  154  154  154    C    6   --   2.47678587E+01  1.20538760E+00 -4.08560860E-03
  155  155  155    C    6   --   3.09261923E+01  1.27354420E+00 -1.80008480E-03
  156  156  156    C    6   --   3.04922333E+01  1.21517003E+00 -3.67379298E-04
  157  157  157    C    6   --   1.91371162E+02  4.01914053E+00  1.82716311E-03
  158  158  158    C    6   --   2.17113788E+02  4.00376948E+00  3.93005728E-03
  159  159  159    C    6   --   1.11137059E+02  3.97930008E+00  1.42320711E-04
  160  160  160    C    6   --   9.97327371E+01  3.08535421E+00  2.70357696E-03
  161  161  161    C    6   --   1.45386830E+02  4.01055433E+00  1.27248463E-03
  162  162  162    C    6   --   1.08920000E+02  3.13390783E+00  3.12207166E-03
  163  163  163    C    6   --   1.19595298E+02  3.06267687E+00  6.78400953E-03
  164  164  164    C    6   --   1.23979984E+02  3.02045398E+00 -6.06066540E-03
  165  165  165    O    8   --   1.77914863E+02  7.83391317E+00 -5.64091663E-03
  166  166  166    O    8   --   1.48882505E+02  7.84798059E+00  1.48020716E-03
  167  167  167    O    8   --   1.73679190E+02  7.83738328E+00  1.18700641E-03
  168  168  168    O    8   --   1.58909007E+02  7.86227178E+00  5.20127342E-04
  169  169  169    O    8   --   2.84578522E+02  7.97767723E+00 -3.92624831E-03
  170  170  170    O    8   --   1.87366932E+02  7.95232107E+00  3.02722262E-03
  171  171  171    O    8   --   1.53220004E+02  7.81383976E+00 -2.72918172E-03
  172  172  172    O    8   --   1.43208624E+02  7.82570415E+00  1.10056340E-03
  173  173  173    O    8   --   4.11025605E+02  7.80700570E+00  4.54839304E-03
  174  174  174    O    8   --   1.14732728E+02  7.68506078E+00 -3.62346995E-03
  175  175  175    O    8   --   1.43364745E+02  7.70792910E+00 -3.42129228E-03
  176  176  176    O    8   --   1.14547303E+02  7.68599683E+00 -2.66972698E-03
  177  177  177    O    8   --   1.28870281E+02  7.69595813E+00 -2.62877586E-03
  178  178  178    O    8   --   2.01727538E+02  7.81170330E+00  3.77770758E-03
  179  179  179    O    8   --   1.34378265E+02  7.80679420E+00  5.52878892E-03
  180  180  180    O    8   --   1.87317764E+02  7.80340079E+00  4.85161041E-03
  181  181  181    O    8   --   1.35533603E+02  7.80129689E+00  5.12346055E-03
  182  182  182    O    8   --   3.74119993E+02  7.87973665E+00  4.92007977E-03
  183  183  183    O    8   --   3.20272753E+02  7.86826606E+00  6.62629157E-03
  184  184  184    O    8   --   1.44774240E+02  7.81822602E+00 -5.50449002E-03
  185  185  185    O    8   --   1.57033515E+02  7.82289120E+00 -3.29726492E-03
  186  186  186    O    8   --   1.57993869E+02  7.82749553E+00 -6.01764675E-03
  187  187  187    O    8   --   1.62850853E+02  7.83214835E+00 -3.97687205E-03
  188  188  188    O    8   --   3.33837086E+02  7.96402521E+00  2.40812522E-03
  189  189  189    O    8   --   4.51253135E+02  7.96437499E+00 -1.83325419E-03
  190  190  190    O    8   --   3.48179810E+02  7.89191999E+00 -1.10282577E-03
  191  191  191    O    8   --   4.21982887E+02  7.88919885E+00  2.56266833E-03
  192  192  192    O    8   --   1.59593159E+02  7.82142264E+00 -5.13979731E-03
  193  193  193    O    8   --   1.52819618E+02  7.84864236E+00 -4.22398239E-03
  194  194  194    O    8   --   1.35760808E+02  7.77213573E+00 -1.47909931E-03
  195  195  195    O    8   --   1.46070140E+02  7.77374584E+00 -4.12785911E-03
  196  196  196    O    8   --   4.04942148E+02  7.86863862E+00  6.57919607E-03
  197  197  197    O    8   --   2.87067549E+02  7.94674503E+00  5.46857532E-03
  198  198  198    O    8   --   1.43917136E+02  7.80829755E+00  4.67637794E-03
  199  199  199    O    8   --   1.40710801E+02  7.75229572E+00  4.24499934E-03
  200  200  200    O    8   --   2.06241214E+02  7.82311531E+00  4.43005351E-03
  201  201  201    O    8   --   1.35219624E+02  7.83310314E+00  3.46397753E-03
  202  202  202    O    8   --   1.26253777E+02  7.69634676E+00 -4.36598511E-03
  203  203  203    O    8   --   1.15515734E+02  7.68599584E+00 -3.18671256E-03
  204  204  204    O    8   --   1.14656242E+02  7.68780500E+00 -3.00180881E-03
  205  205  205    O    8   --   1.37229137E+02  7.69881754E+00 -2.75047891E-03
  206  206  206    O    8   --   1.45985122E+02  7.85057736E+00  2.24338792E-03
  207  207  207    O    8   --   1.70339749E+02  7.81808531E+00 -6.32649997E-03
  208  208  208    O    8   --   1.71973839E+02  7.83944127E+00  3.91017186E-03
  209  209  209    O    8   --   1.57563322E+02  7.85331389E+00 -2.73727965E-03
  210  210  210    O    8   --   1.84995555E+02  7.94473628E+00 -7.04750381E-03
  211  211  211    O    8   --   2.05292628E+02  7.96007935E+00  5.09079678E-03
  212  212  212    O    8   --   1.32601135E+02  7.82390131E+00  3.79969837E-05
  213  213  213    O    8   --   1.35662973E+02  7.81803473E+00 -2.40506461E-03
  214  214  214    O    8   --   3.58606330E+02  7.80744197E+00 -7.15836576E-03
  215  215  215    O    8   --   3.95084826E+02  7.80238322E+00  6.93323554E-03
  216  216  216    O    8   --   1.16997173E+02  7.68443610E+00 -3.92067694E-03
  217  217  217    O    8   --   1.28236529E+02  7.69471427E+00 -3.91274764E-03
  218  218  218    O    8   --   1.25225343E+02  7.68973996E+00 -2.81165249E-03
  219  219  219    O    8   --   1.15041097E+02  7.69090313E+00 -2.26069054E-03
  220  220  220    O    8   --   1.72837725E+02  7.80362333E+00  5.01291037E-03
  221  221  221    O    8   --   1.48532531E+02  7.80956030E+00  5.45406477E-03
  222  222  222    O    8   --   1.34057107E+02  7.81219602E+00  5.80112143E-03
  223  223  223    O    8   --   1.69187206E+02  7.79741157E+00  2.95822649E-03
  224  224  224    O    8   --   2.96406961E+02  7.87828494E+00  4.81732335E-03
  225  225  225    O    8   --   4.67637500E+02  7.87087187E+00  3.82159403E-03
  226  226  226    O    8   --   1.36344531E+02  7.81945500E+00 -4.51861155E-03
  227  227  227    O    8   --   1.61048641E+02  7.82568702E+00 -5.50605903E-03
  228  228  228    O    8   --   1.57288937E+02  7.82101006E+00 -1.94358788E-03
  229  229  229    O    8   --   1.69138925E+02  7.84117526E+00 -4.11528170E-03
  230  230  230    O    8   --   3.38800505E+02  7.96184655E+00 -1.07551295E-03
  231  231  231    O    8   --   4.36411001E+02  7.89390780E+00 -3.70440106E-03
  232  232  232    O    8   --   3.72013741E+02  7.89625298E+00 -3.86564653E-03
  233  233  233    O    8   --   4.03481360E+02  7.88025015E+00 -7.88567886E-04
  234  234  234    O    8   --   1.52521726E+02  7.84948251E+00 -4.41318297E-03
  235  235  235    O    8   --   1.61875852E+02  7.83363493E+00 -2.43414256E-03
  236  236  236    O    8   --   1.38316399E+02  7.76838749E+00 -3.95507415E-03
  237  237  237    O    8   --   1.46191304E+02  7.81494493E+00 -5.87737669E-03
  238  238  238    O    8   --   1.98764805E+02  7.88379765E+00  4.56537869E-03
  239  239  239    O    8   --   4.52725408E+02  7.88652352E+00  4.46527843E-03
  240  240  240    O    8   --   1.23368197E+02  7.75646724E+00  2.76340517E-03
  241  241  241    O    8   --   1.79889496E+02  7.79267889E+00  4.93800532E-03
  242  242  242    O    8   --   1.49258069E+02  7.83083669E+00  5.13979933E-03
  243  243  243    O    8   --   1.65188070E+02  7.81537092E+00  4.91937064E-03
  244  244  244    O    8   --   1.40679202E+02  7.69616269E+00 -3.72372722E-03
  245  245  245    O    8   --   1.10735893E+02  7.69450453E+00 -4.04943227E-03
  246  246  246    O    8   --   1.23525854E+02  7.69426485E+00 -2.97046673E-03
  247  247  247    O    8   --   1.14162424E+02  7.68667090E+00 -2.25413157E-03
  248  248  248    O    8   --   4.67433354E+02  7.89710241E+00 -2.45626201E-03
  249  249  249    O    8   --   2.89216531E+02  7.87976719E+00 -2.25057805E-03
  250  250  250    O    8   --   3.89796518E+02  7.87884729E+00 -7.13856092E-03
  251  251  251    O    8   --   4.56183046E+02  7.89203192E+00  7.46074072E-03
  252  252  252    O    8   --   4.98320039E+02  7.88503525E+00  4.43650160E-03
  253  253  253    Y    39  --   8.10372976E+01  8.75826011E+00  8.76209703E-03
  254  254  254    Y    39  --   9.71572702E+01  8.76305985E+00  8.76705638E-03
  255  255  255    Y    39  --   8.28073481E+01  8.75623786E+00  9.77241259E-03
  256  256  256    Y    39  --   9.53292702E+01  8.75940638E+00  8.92619745E-03
  257  257  257    Y    39  --   8.74461012E+01  8.75325381E+00  5.42627875E-03
  258  258  258    Y    39  --   8.57509601E+01  8.75975179E+00  5.54817332E-03
  259  259  259    Y    39  --   9.24424264E+01  8.77096393E+00  8.63616111E-03
  260  260  260    Y    39  --   8.32769764E+01  8.75755306E+00  9.94647980E-03
  261  261  261    Y    39  --   7.88040176E+01  8.76166134E+00  9.93171666E-03
critic2:4>   262  262  262    Y    39  --   9.63829692E+01  8.76251402E+00  8.78130276E-03
  263  263  263    Y    39  --   8.68320666E+01  8.75347663E+00  5.40275744E-03
  264  264  264    Y    39  --   8.48827354E+01  8.75668978E+00  5.56755596E-03
--------------------------------------------------------------------------------
  Sum                            3.33741190E+04  1.11200000E+03 -3.81511290E-11

CRITIC2 ended successfully (5 WARNINGS, 0 COMMENTS)

Elapsed wall time: 3m 49s
Elapsed CPU time: 11m 30s
CRITIC2--2021/11/4, 10:09:13.762
